# Supplementary material for: Hybrid deep learning models with multi-classification investor sentiment to forecast the prices of China’s leading stocks
Source: PLoS One. 2023 Nov 27;18(11):e0294460. doi: 10.1371/journal.pone.0294460 (PMC10681238; doi:10.1371/journal.pone.0294460)
Supplement: S1 Data — (ZIP) [file pone.0294460.s001.zip]

Archive with 245 entries (206 files):
- code and data/
- code and data/data processing -python/
- code and data/data processing -python/1:crawler/
- code and data/data processing -python/1:crawler/help-files/
- code and data/data processing -python/1:crawler/help-files/ip代理.txt
- code and data/data processing -python/1:crawler/help-files/索引位置.txt
- code and data/data processing -python/1:crawler/stock comments/
- code and data/data processing -python/1:crawler/stock comments/hot comments/
- code and data/data processing -python/1:crawler/stock comments/hot_comment.csv
- code and data/data processing -python/1:crawler/stock comments/stock comments/
- code and data/data processing -python/1:crawler/东方财富-个股.py
- code and data/data processing -python/1:crawler/东方财富-热门股吧.py
- code and data/data processing -python/2:Stopword/
- code and data/data processing -python/2:Stopword/cn_stopwords.txt
- code and data/data processing -python/2:Stopword/hit_stopwords.txt
- code and data/data processing -python/2:Stopword/README.md
- code and data/data processing -python/2:Stopword/scu_stopwords.txt
- code and data/data processing -python/2:Stopword/Stopword.txt
- code and data/data processing -python/3:搜狗理财词典的处理/
- code and data/data processing -python/3:搜狗理财词典的处理/对77个搜狗理财词典进行合并去重.py
- code and data/data processing -python/3:搜狗理财词典的处理/理财(77)/
- code and data/data processing -python/3:搜狗理财词典的处理/理财(77)/2016新增股票名称.txt
- code and data/data processing -python/3:搜狗理财词典的处理/理财(77)/p2p投资平台名称.txt
- code and data/data processing -python/3:搜狗理财词典的处理/理财(77)/P2P网贷平台.txt
- code and data/data processing -python/3:搜狗理财词典的处理/理财(77)/中国金融-保险名录.txt
- code and data/data processing -python/3:搜狗理财词典的处理/理财(77)/中国金融-银行名录.txt
- code and data/data processing -python/3:搜狗理财词典的处理/理财(77)/中旅安信云贷.txt
- code and data/data processing -python/3:搜狗理财词典的处理/理财(77)/人名2019.txt
- code and data/data processing -python/3:搜狗理财词典的处理/理财(77)/保游网.txt
- code and data/data processing -python/3:搜狗理财词典的处理/理财(77)/六合彩.txt
- code and data/data processing -python/3:搜狗理财词典的处理/理财(77)/创业板股票.txt
- code and data/data processing -python/3:搜狗理财词典的处理/理财(77)/单纯股票名称.txt
- code and data/data processing -python/3:搜狗理财词典的处理/理财(77)/南交所.txt
- code and data/data processing -python/3:搜狗理财词典的处理/理财(77)/即嗨比分.txt
- code and data/data processing -python/3:搜狗理财词典的处理/理财(77)/双喆投资.txt
- code and data/data processing -python/3:搜狗理财词典的处理/理财(77)/发票.txt
- code and data/data processing -python/3:搜狗理财词典的处理/理财(77)/和讯操盘宝邀请码40689.txt
- code and data/data processing -python/3:搜狗理财词典的处理/理财(77)/咚支付.txt
- code and data/data processing -python/3:搜狗理财词典的处理/理财(77)/商务人员专用词库.txt
- code and data/data processing -python/3:搜狗理财词典的处理/理财(77)/城商行.txt
- code and data/data processing -python/3:搜狗理财词典的处理/理财(77)/基金.txt
- code and data/data processing -python/3:搜狗理财词典的处理/理财(77)/外链代发冰静科技.txt
- code and data/data processing -python/3:搜狗理财词典的处理/理财(77)/大美分期呗.txt
- code and data/data processing -python/3:搜狗理财词典的处理/理财(77)/好收益.txt
- code and data/data processing -python/3:搜狗理财词典的处理/理财(77)/巨人理财.txt
- code and data/data processing -python/3:搜狗理财词典的处理/理财(77)/彩神通彩票软件专业用语大全.txt
- code and data/data processing -python/3:搜狗理财词典的处理/理财(77)/彩神通彩票软件专业词库.txt
- code and data/data processing -python/3:搜狗理财词典的处理/理财(77)/彩票词汇大全.txt
- code and data/data processing -python/3:搜狗理财词典的处理/理财(77)/微贷贷巴士.txt
- code and data/data processing -python/3:搜狗理财词典的处理/理财(77)/快易贷.txt
- code and data/data processing -python/3:搜狗理财词典的处理/理财(77)/恒安财富.txt
- code and data/data processing -python/3:搜狗理财词典的处理/理财(77)/悟金藏.txt
- code and data/data processing -python/3:搜狗理财词典的处理/理财(77)/我的股票词汇.txt
- code and data/data processing -python/3:搜狗理财词典的处理/理财(77)/所有股票.txt
- code and data/data processing -python/3:搜狗理财词典的处理/理财(77)/投资理财词汇.txt
- code and data/data processing -python/3:搜狗理财词典的处理/理财(77)/投资贷款类.txt
- code and data/data processing -python/3:搜狗理财词典的处理/理财(77)/昊羲.txt
- code and data/data processing -python/3:搜狗理财词典的处理/理财(77)/昊羲投资.txt
- code and data/data processing -python/3:搜狗理财词典的处理/理财(77)/最新股票名称大全.txt
- code and data/data processing -python/3:搜狗理财词典的处理/理财(77)/杭州股票配资.txt
- code and data/data processing -python/3:搜狗理财词典的处理/理财(77)/核心优势.txt
- code and data/data processing -python/3:搜狗理财词典的处理/理财(77)/梦想理财.txt
- code and data/data processing -python/3:搜狗理财词典的处理/理财(77)/汇盈金服.txt
- code and data/data processing -python/3:搜狗理财词典的处理/理财(77)/沪深A股名称.txt
- code and data/data processing -python/3:搜狗理财词典的处理/理财(77)/沪深A股简称.txt
- code and data/data processing -python/3:搜狗理财词典的处理/理财(77)/沪深股票名称.txt
- code and data/data processing -python/3:搜狗理财词典的处理/理财(77)/洛阳担保网.txt
- code and data/data processing -python/3:搜狗理财词典的处理/理财(77)/深圳市资本在线.txt
- code and data/data processing -python/3:搜狗理财词典的处理/理财(77)/添加我的名字.txt
- code and data/data processing -python/3:搜狗理财词典的处理/理财(77)/港美股词库.txt
- code and data/data processing -python/3:搜狗理财词典的处理/理财(77)/游资.txt
- code and data/data processing -python/3:搜狗理财词典的处理/理财(77)/现货投资.txt
- code and data/data processing -python/3:搜狗理财词典的处理/理财(77)/现货白银.txt
- code and data/data processing -python/3:搜狗理财词典的处理/理财(77)/生活理财.txt
- code and data/data processing -python/3:搜狗理财词典的处理/理财(77)/真红财经.txt
- code and data/data processing -python/3:搜狗理财词典的处理/理财(77)/祝何松.txt
- code and data/data processing -python/3:搜狗理财词典的处理/理财(77)/福彩体彩单场高频彩词汇大全.txt
- code and data/data processing -python/3:搜狗理财词典的处理/理财(77)/网贷互联网金融.txt
- code and data/data processing -python/3:搜狗理财词典的处理/理财(77)/网贷理财.txt
- code and data/data processing -python/3:搜狗理财词典的处理/理财(77)/股票 基金 债券 QDII QFII.txt
- code and data/data processing -python/3:搜狗理财词典的处理/理财(77)/股票190903.txt
- code and data/data processing -python/3:搜狗理财词典的处理/理财(77)/股票A股.txt
- code and data/data processing -python/3:搜狗理财词典的处理/理财(77)/股票、基金名称.txt
- code and data/data processing -python/3:搜狗理财词典的处理/理财(77)/股票及基金.txt
- code and data/data processing -python/3:搜狗理财词典的处理/理财(77)/股票基金.txt
- code and data/data processing -python/3:搜狗理财词典的处理/理财(77)/股票基金名称.txt
- code and data/data processing -python/3:搜狗理财词典的处理/理财(77)/股票词汇大全.txt
- code and data/data processing -python/3:搜狗理财词典的处理/理财(77)/股票金融词汇.txt
- code and data/data processing -python/3:搜狗理财词典的处理/理财(77)/股票(个人推荐)相当一般.txt
- code and data/data processing -python/3:搜狗理财词典的处理/理财(77)/蚁筹网.txt
- code and data/data processing -python/3:搜狗理财词典的处理/理财(77)/融益盈.txt
- code and data/data processing -python/3:搜狗理财词典的处理/理财(77)/证券投资词库.txt
- code and data/data processing -python/3:搜狗理财词典的处理/理财(77)/重庆市中旅安信小额贷款有限公司.txt
- code and data/data processing -python/3:搜狗理财词典的处理/理财(77)/金禾财富.txt
- code and data/data processing -python/3:搜狗理财词典的处理/理财(77)/钱保姆.txt
- code and data/data processing -python/3:搜狗理财词典的处理/理财(77)/银行大全.txt
- code and data/data processing -python/3:搜狗理财词典的处理/理财(77)/马骞骞.txt
- code and data/data processing -python/3:搜狗理财词典的处理/理财(77)/鼎源财富.txt
- code and data/data processing -python/5:word2vec+sentiment classification/
- code and data/data processing -python/5:word2vec+sentiment classification/classification_report/
- code and data/data processing -python/5:word2vec+sentiment classification/classification_report/BiLSTM.csv
- code and data/data processing -python/5:word2vec+sentiment classification/classification_report/BiLSTMAttention.csv
- code and data/data processing -python/5:word2vec+sentiment classification/classification_report/CNN-BiLSTM.csv
- code and data/data processing -python/5:word2vec+sentiment classification/classification_report/CNNBiLSTMAttention.csv
- code and data/data processing -python/5:word2vec+sentiment classification/classification_report/multiBNN-Bow.csv
- code and data/data processing -python/5:word2vec+sentiment classification/classification_report/multiBNN-Word2Vec.csv
- code and data/data processing -python/5:word2vec+sentiment classification/classification_report/Text-CNN.csv
- code and data/data processing -python/5:word2vec+sentiment classification/comparitions between different models.py
- code and data/data processing -python/5:word2vec+sentiment classification/data/
- code and data/data processing -python/5:word2vec+sentiment classification/data/emotion_1.csv
- code and data/data processing -python/5:word2vec+sentiment classification/data/emotion_2.csv
- code and data/data processing -python/5:word2vec+sentiment classification/data/emotion_3.csv
- code and data/data processing -python/5:word2vec+sentiment classification/data/emotion_4.csv
- code and data/data processing -python/5:word2vec+sentiment classification/data/emotion_5.csv
- code and data/data processing -python/5:word2vec+sentiment classification/data/emotion_6.csv
- code and data/data processing -python/5:word2vec+sentiment classification/data/emotion_7.csv
- code and data/data processing -python/5:word2vec+sentiment classification/data/emotion_8.csv
- code and data/data processing -python/5:word2vec+sentiment classification/data/hot comments.csv
- code and data/data processing -python/5:word2vec+sentiment classification/data/Stopword.txt
- code and data/data processing -python/5:word2vec+sentiment classification/dict/
- code and data/data processing -python/5:word2vec+sentiment classification/dict/dict_baidu_utf8.txt
- code and data/data processing -python/5:word2vec+sentiment classification/dict/dict_pangu.txt
- code and data/data processing -python/5:word2vec+sentiment classification/dict/dict_sougou_utf8.txt
- code and data/data processing -python/5:word2vec+sentiment classification/dict/dict_tencent_utf8.txt
- code and data/data processing -python/5:word2vec+sentiment classification/dict/my_dict.txt
- code and data/data processing -python/5:word2vec+sentiment classification/dict/SogouLabDic.txt
- code and data/data processing -python/5:word2vec+sentiment classification/dict/搜狗理财词典.txt
- code and data/data processing -python/5:word2vec+sentiment classification/emotion predict-bilstmAtt.py
- code and data/data processing -python/5:word2vec+sentiment classification/emotion_seg.py
- code and data/data processing -python/5:word2vec+sentiment classification/get_maxlen.py
- code and data/data processing -python/5:word2vec+sentiment classification/model/
- code and data/data processing -python/5:word2vec+sentiment classification/model/bilstm.h5
- code and data/data processing -python/5:word2vec+sentiment classification/model/bilstmAtt.h5
- code and data/data processing -python/5:word2vec+sentiment classification/model/cnnbilstm.h5
- code and data/data processing -python/5:word2vec+sentiment classification/model/textcnn.h5
- code and data/data processing -python/5:word2vec+sentiment classification/model/Word2vec_model.pkl
- code and data/data processing -python/5:word2vec+sentiment classification/pictures/
- code and data/data processing -python/5:word2vec+sentiment classification/pictures/Comparison in different prediction models/
- code and data/data processing -python/5:word2vec+sentiment classification/pictures/Comparison in different prediction models/accuracy.png
- code and data/data processing -python/5:word2vec+sentiment classification/pictures/Comparison in different prediction models/f1-score.png
- code and data/data processing -python/5:word2vec+sentiment classification/pictures/Comparison in different prediction models/precision.png
- code and data/data processing -python/5:word2vec+sentiment classification/pictures/Comparison in different prediction models/recall.png
- code and data/data processing -python/5:word2vec+sentiment classification/pictures/Comparison in different prediction models/support.png
- code and data/data processing -python/5:word2vec+sentiment classification/pictures/Statistical of sentence length of Data Set.png
- code and data/data processing -python/5:word2vec+sentiment classification/stock-comments/
- code and data/data processing -python/5:word2vec+sentiment classification/stock-comments/csv/
- code and data/data processing -python/5:word2vec+sentiment classification/stock-comments/csv/000002.csv
- code and data/data processing -python/5:word2vec+sentiment classification/stock-comments/csv/002594.csv
- code and data/data processing -python/5:word2vec+sentiment classification/stock-comments/csv/600009.csv
- code and data/data processing -python/5:word2vec+sentiment classification/stock-comments/csv/600519.csv
- code and data/data processing -python/5:word2vec+sentiment classification/stock-comments/csv/601318.csv
- code and data/data processing -python/5:word2vec+sentiment classification/stock-comments/csv(add score)/
- code and data/data processing -python/5:word2vec+sentiment classification/stock-comments/csv(add score)/000002(add score).csv
- code and data/data processing -python/5:word2vec+sentiment classification/stock-comments/csv(add score)/002594(add score).csv
- code and data/data processing -python/5:word2vec+sentiment classification/stock-comments/csv(add score)/600009(add score).csv
- code and data/data processing -python/5:word2vec+sentiment classification/stock-comments/csv(add score)/600519(add score).csv
- code and data/data processing -python/5:word2vec+sentiment classification/stock-comments/csv(add score)/601318(add score).csv
- code and data/data processing -python/5:word2vec+sentiment classification/stock-comments/xlsx/
- code and data/data processing -python/5:word2vec+sentiment classification/stock-comments/xlsx/600519.xlsx
- code and data/data processing -python/5:word2vec+sentiment classification/stock-comments/xlsx/601318.xlsx
- code and data/data processing -python/5:word2vec+sentiment classification/train_bilstm.py
- code and data/data processing -python/5:word2vec+sentiment classification/train_bilstmAtt.py
- code and data/data processing -python/5:word2vec+sentiment classification/train_cnnbilstm.py
- code and data/data processing -python/5:word2vec+sentiment classification/train_cnnbilstm2.py
- code and data/data processing -python/5:word2vec+sentiment classification/train_cnnbilstmAtt.py
- code and data/data processing -python/5:word2vec+sentiment classification/train_cnnbilstmAtt2.py
- code and data/data processing -python/5:word2vec+sentiment classification/train_multiBNN_Bow.py
- code and data/data processing -python/5:word2vec+sentiment classification/train_multiBNN_word2vec.py
- code and data/data processing -python/5:word2vec+sentiment classification/train_textcnn.py
- code and data/data processing -python/6:Stock price forecasting/
- code and data/data processing -python/6:Stock price forecasting/CNN-BiLSTM-Attention-Time-Series-Prediction_Keras-master - stock price/
- code and data/data processing -python/6:Stock price forecasting/CNN-BiLSTM-Attention-Time-Series-Prediction_Keras-master - stock price/.idea/
- code and data/data processing -python/6:Stock price forecasting/CNN-BiLSTM-Attention-Time-Series-Prediction_Keras-master - stock price/.idea/.gitignore
- code and data/data processing -python/6:Stock price forecasting/CNN-BiLSTM-Attention-Time-Series-Prediction_Keras-master - stock price/.idea/CNN-BiLSTM-Attention-Time-Series-Prediction_Keras.iml
- code and data/data processing -python/6:Stock price forecasting/CNN-BiLSTM-Attention-Time-Series-Prediction_Keras-master - stock price/.idea/inspectionProfiles/
- code and data/data processing -python/6:Stock price forecasting/CNN-BiLSTM-Attention-Time-Series-Prediction_Keras-master - stock price/.idea/inspectionProfiles/profiles_settings.xml
- code and data/data processing -python/6:Stock price forecasting/CNN-BiLSTM-Attention-Time-Series-Prediction_Keras-master - stock price/.idea/misc.xml
- code and data/data processing -python/6:Stock price forecasting/CNN-BiLSTM-Attention-Time-Series-Prediction_Keras-master - stock price/.idea/modules.xml
- code and data/data processing -python/6:Stock price forecasting/CNN-BiLSTM-Attention-Time-Series-Prediction_Keras-master - stock price/.idea/vcs.xml
- code and data/data processing -python/6:Stock price forecasting/CNN-BiLSTM-Attention-Time-Series-Prediction_Keras-master - stock price/attention_utils.py
- code and data/data processing -python/6:Stock price forecasting/CNN-BiLSTM-Attention-Time-Series-Prediction_Keras-master - stock price/data/
- code and data/data processing -python/6:Stock price forecasting/CNN-BiLSTM-Attention-Time-Series-Prediction_Keras-master - stock price/data/000002.csv
- code and data/data processing -python/6:Stock price forecasting/CNN-BiLSTM-Attention-Time-Series-Prediction_Keras-master - stock price/data/002594.csv
- code and data/data processing -python/6:Stock price forecasting/CNN-BiLSTM-Attention-Time-Series-Prediction_Keras-master - stock price/data/600009.csv
- code and data/data processing -python/6:Stock price forecasting/CNN-BiLSTM-Attention-Time-Series-Prediction_Keras-master - stock price/data/600519.csv
- code and data/data processing -python/6:Stock price forecasting/CNN-BiLSTM-Attention-Time-Series-Prediction_Keras-master - stock price/data/601318.csv
- code and data/data processing -python/6:Stock price forecasting/CNN-BiLSTM-Attention-Time-Series-Prediction_Keras-master - stock price/Main4.py
- code and data/data processing -python/6:Stock price forecasting/CNN-BiLSTM-Attention-Time-Series-Prediction_Keras-master - stock price/model/
- code and data/data processing -python/6:Stock price forecasting/CNN-BiLSTM-Attention-Time-Series-Prediction_Keras-master - stock price/model/CNN-BiLSTM-Attention-model.h5
- code and data/data processing -python/6:Stock price forecasting/CNN-BiLSTM-Attention-Time-Series-Prediction_Keras-master - stock price/Model evaluation/
- code and data/data processing -python/6:Stock price forecasting/CNN-BiLSTM-Attention-Time-Series-Prediction_Keras-master - stock price/Model evaluation/DM.csv
- code and data/data processing -python/6:Stock price forecasting/CNN-BiLSTM-Attention-Time-Series-Prediction_Keras-master - stock price/Model evaluation/Model evaluation.csv
- code and data/data processing -python/6:Stock price forecasting/CNN-BiLSTM-Attention-Time-Series-Prediction_Keras-master - stock price/Model evaluation/y_test and y_pred.csv
- code and data/data processing -python/6:Stock price forecasting/CNN-BiLSTM-Attention-Time-Series-Prediction_Keras-master - stock price/README.md
- code and data/data processing -python/6:Stock price forecasting/CNN-BiLSTM-Attention-Time-Series-Prediction_Keras-master - stock price/__pycache__/
- code and data/data processing -python/6:Stock price forecasting/CNN-BiLSTM-Attention-Time-Series-Prediction_Keras-master - stock price/__pycache__/attention_utils.cpython-36.pyc
- code and data/data processing -python/6:Stock price forecasting/CNN-BiLSTM-Attention-Time-Series-Prediction_Keras-master - stock price/__pycache__/attention_utils.cpython-38.pyc
- code and data/Figure/
- code and data/Figure/Figure 1.jpg
- code and data/Figure/Figure 2.jpg
- code and data/Figure/Figure 3.jpg
- code and data/Figure/Figure 4.eps
- code and data/Figure/Figure 5.eps
- code and data/Figure/Figure 6.eps
- code and data/Figure/Figure 7.eps
- code and data/figure coding-matlab/
- code and data/figure coding-matlab/data/
- code and data/figure coding-matlab/data/classification_report.xlsx
- code and data/figure coding-matlab/data/error.xlsx
- code and data/figure coding-matlab/data/mae.xlsx
- code and data/figure coding-matlab/data/Sentence length.xlsx
- code and data/figure coding-matlab/data/sentiment.xlsx
- code and data/figure coding-matlab/data/y_test and y_pred.csv
- code and data/figure coding-matlab/figure_demo/
- code and data/figure coding-matlab/figure_demo/figure 1/
- code and data/figure coding-matlab/figure_demo/figure 1/Accuracy.mat
- code and data/figure coding-matlab/figure_demo/figure 1/bilstmatt.m
- code and data/figure coding-matlab/figure_demo/figure 1/data.mat
- code and data/figure coding-matlab/figure_demo/figure 1/F1_Score.mat
- code and data/figure coding-matlab/figure_demo/figure 1/Precison.mat
- code and data/figure coding-matlab/figure_demo/figure 1/Recall.mat
- code and data/figure coding-matlab/figure_demo/figure 2/
- code and data/figure coding-matlab/figure_demo/figure 2/data2.mat
- code and data/figure coding-matlab/figure_demo/figure 2/indicators2.m
- code and data/figure coding-matlab/figure_demo/figure 3/
- code and data/figure coding-matlab/figure_demo/figure 3/emotion.m
- code and data/figure coding-matlab/figure_demo/figure 3/percent.mat
- code and data/figure coding-matlab/figure_demo/figure 3/sentiment.mat
- code and data/figure coding-matlab/figure_demo/figure 4/
- code and data/figure coding-matlab/figure_demo/figure 4/Error.m
- code and data/figure coding-matlab/figure_demo/figure 4/Error.mat
- code and data/figure coding-matlab/figure_demo/figure 5/
- code and data/figure coding-matlab/figure_demo/figure 5/stock_prediction.m
- code and data/figure coding-matlab/figure_demo/figure 5/stock_prediction.mat
- code and data/figure coding-matlab/figure_demo/Figure_applyhatch/
- code and data/figure coding-matlab/figure_demo/Figure_applyhatch/applyhatch.m
- code and data/figure coding-matlab/figure_demo/Figure_applyhatch/applyhatch_pluscolor.m
- code and data/figure coding-matlab/figure_demo/Figure_applyhatch/applyhatch_pluscolor_image.png
- code and data/figure coding-matlab/figure_demo/Figure_applyhatch/demo.m
- code and data/figure coding-matlab/figure_demo/Figure_applyhatch/demo2.m
- code and data/figure coding-matlab/figure_demo/Figure_applyhatch/figure_demo.m
- code and data/figure coding-matlab/figure_demo/Figure_applyhatch/license.txt
- code and data/figure coding-matlab/figure_demo/Figure_applyhatch/makehatch.m
- code and data/figure coding-matlab/figure_demo/Figure_applyhatch/makehatch_plus.m
- code and data/Summary of data results.xlsx
