# Supplementary material for: Hybrid deep learning models with multi-classification investor sentiment to forecast the prices of China’s leading stocks
Source: PLoS One. 2023 Nov 27;18(11):e0294460. doi: 10.1371/journal.pone.0294460 (PMC10681238; doi:10.1371/journal.pone.0294460)
Supplement: S1 Data — (ZIP) [file pone.0294460.s001.zip › code and data/data processing -python/1:crawler/help-files/ip代理.txt]

119.112.196.45:40352
221.10.104.132:41138
113.218.223.180:35100
59.56.244.35:50491
1.195.200.229:32395
117.69.177.207:27121
111.76.112.34:30927
60.184.208.37:59515
49.89.84.206:62956
110.246.205.254:23317
