# Supplementary material for: Hybrid deep learning models with multi-classification investor sentiment to forecast the prices of China’s leading stocks
Source: PLoS One. 2023 Nov 27;18(11):e0294460. doi: 10.1371/journal.pone.0294460 (PMC10681238; doi:10.1371/journal.pone.0294460)
Supplement: S1 Data — (ZIP) [file pone.0294460.s001.zip › code and data/data processing -python/1:crawler/stock comments/hot_comment.csv]

11-28	基金大咖秀吧	投资稀土正当时
12-01	燃油吧	明天开盘止损，了
12-01	*ST华讯吧	请问老师们，如今还剩一个月如果高院不同意重整
11-30	新力金融吧	这次完蛋了，上央视被做典型案例来搞，重组要黄
11-30	宝通科技吧	顶层设计：软件和信息技术来了
11-30	中国重汽吧	尾盘1分钟主力跑了一万多手。元芳，你怎么看。
12-02	中欧医疗健康混合A吧	绿帽子终于戴上了。
12-02	中欧医疗健康混合C吧	今天白酒消费挣的钱给葛大妈和龙大爷给吃光了
12-02	九安医疗吧	九安医疗：目前公司的月产能为1亿人份
12-02	中兴通讯吧	申港证券首次给予中兴通讯买入评级 目标价53.8
11-30	华夏中证港股通50ETF吧	【瓜分500元，100%中奖】港股核心资产直通车，
12-02	财通证券吧	凭良心说哈，财通今天的涨幅不算小了
12-02	燃油吧	开个会磨磨唧唧！！！争取红[奸笑]
12-02	中文在线吧	翻阅11月30日发的帖子，感觉没说错什么。今天中
12-02	工银医药健康股票A吧	今天补仓5000
12-02	信诚新兴产业混合A吧	看长期业绩不错，不过最近几个月没什么行情，还
11-04	美好发展吧	南方能源的正准备发起起诉，你们没带好榜样啊
12-02	汇添富数字未来混合A吧	杨瑨是吗
12-02	基金动态吧	军工还能配置吗？
12-02	鹏华可转债债券A吧	新能源，军工，消费。消费不行了，出生人口逐年
12-02	甘咨询吧	就买了两万股，主力咱说好了，就让我整点烟钱，
12-02	韦尔股份吧	燃爆！38秒涨停 股民人均赚33万
12-02	奋达科技吧	奋达科技：公司尚未回购股份
12-02	西部利得中证500指数增强A吧	这基观察了几天，真是觉得不怎得，打开经理持股
12-02	时空科技吧	时空科技：截至2020年末 公司研发技术人员152人
12-01	睿远成长价值混合A吧	基托儿舔狗“流星007”又开始出来得瑟了[胜利]
12-01	*ST盈方吧	你好！近期有网友发现盈方微在招聘芯片生产质量
11-29	恒越品质生活混合发起式吧	一些想讲给投资者朋友的话 ——”佳话“
12-02	深城交吧	跌一天把三天涨的吃完，散户坚持到底不卖，
12-02	方大特钢吧	这个股怎么回事，减持还涨[为什么][为什么]
12-02	长信科技吧	形形的托，吆喝呐喊胡言乱语的，装模作样技术指
12-02	宁波能源吧	全部去鄂武商A
12-02	沃森生物吧	今天心情好，感冒也好多了，就趁着这波下跌，讲
12-02	领益智造吧	我就问一句话，今天大家不知道看没看封单，主力
12-02	光启技术吧	基于思想实验的超材料研究充满了创新的机遇与创
11-29	沪镍吧	这走势平了空单，进张空单试试水娱乐一把进完单
12-02	国天电子吧	最近有一则非常值得大家思考的消息：北京的一个
12-02	锐明技术吧	74买的，要多少个涨停才能回本？
12-02	华昌化工吧	氢能顶层规划有望加快发布
12-02	包钢股份吧	明天肯定一字涨停板了！今天被清理出来了[哭][
12-02	云海金属吧	云海金属:云海金属参与混改暨关联交易的公告
12-02	*ST众泰吧	我一再推荐广发证券，泰粉有几人听得进去？
12-01	南都电源吧	公司不妙，我明日清仓走人
11-30	中国船舶吧	大家的成本都是多少？
12-02	*ST赫美吧	刚才女朋友找我复合，说看我朋友圈有赫美她要和
12-02	华鹏飞吧	建广广鹏基金投资的飞特半导体也松山湖华为厂区
12-02	隆基股份吧	这样下跌的方式最恶心，，跟格力一样阴跌，，套
12-02	九安医疗吧	亚马逊的排名其实是靠的大家的点击量
12-02	易居企业控股吧	这票流通股几乎被内资要买光了
12-02	*ST赫美吧	我得到了最新的内幕，我只能说不到100谁就半路
12-02	香山股份吧	47.3是只有我在了吗？
12-02	上证指数吧	大盘死守3566支撑位，但没有冲到3600，说明市场
12-02	通达动力吧	继续加仓干，回踩20日线后洗干净了，明天上攻
12-02	太阳能吧	没子弹了
12-01	药明康德吧	药明康德后面能走多高？药明康德我是在上次的变
09-28	九洲转2吧	[摊手]现在碰债有毒吗？前面进天能，被锁。昨天
09-17	东土科技吧	有生之年都看不到东土到十元了[吃瓜][吃瓜][吃
09-09	网宿科技吧	5G龙头之一，CDN唯一上升公司
12-02	艾可蓝吧	明天开始建仓
12-02	同大股份吧	俺的对着大山喊，买进，放大百万倍资金梭哈买进
12-02	中兵红箭吧	给个参考，现在价还能入么
12-02	津膜科技吧	明天涨停
12-02	国天电子吧	说到新能源电动微型车，一定会让人想到五菱宏光
12-02	*ST晨鑫吧	st板块热点最多确实走的最差的一个，现在进入12
12-02	翰宇药业吧	明天应该有大阳线，明天再跌，只能割肉了，近一
12-02	金冠股份吧	明天不管涨跌都要卖了，买个教训，其它地方赚回
12-02	天原股份吧	@Directors 董事会准备打压到多少钱？9块？
12-02	西藏城投吧	18万一吨毛利，1万吨一年就是18个亿，即使按权
12-02	螺纹钢吧	真牛皮，好硬
12-02	中国石油吧	大A要走牛全看中石油，点赞吧[抱拳]
12-02	*ST易见吧	遭惨了！完了！又套在3.17元了，这次打开跌停可
12-02	*ST众泰吧	纯当娱乐好了。汽车之家手机页面进去，点了新能
12-02	冠城大通吧	[图片]
12-02	*ST海航吧	弱弱问句雕大的专家：债转股，有没有限售期。如
12-02	*ST澄星吧	登星的主力真是不怕死呀[滴汗]这么多散户获利不
12-02	长安汽车吧	最鄙视就是这些空狗，恶意唱空，丢人，素质极差
12-02	广誉远吧	拥十万散户大军，但盘面却主力控盘明显，从隐型
12-02	奥园美谷吧	明天涨停的机会来了！主力一举收获割肉筹码直线
12-02	四维图新吧	连续几天大资金流入就为了今天砸盘吗？是出啥事
12-02	通策医疗吧	通测医疗今天190了，这两天连续刷低年度最低价
12-02	润和软件吧	14万亿都无法带动的垃圾
12-02	线上线下吧	明天485接盘[大笑][大笑][大笑]
11-17	东方集团吧	看下面六张照片，说不过人换人顶帖，老股民早已
11-04	德赛电池吧	最垃圾的储能，毫无利空，震荡如此之大！哪怕是
12-02	大家乐集团吧	国泰君安证券(香港)维持大家乐集团增持评级 目
12-02	越博动力吧	适当注意短线节奏！昨天谈到今天要重点观察盘中
12-02	万家双引擎灵活配置混合吧	今天估值和净值怎么回事？又调仓了
12-02	东方新能源汽车混合吧	为啥净值出这么晚？
12-02	南方产业优势两年混合C吧	经理别天天劈叉了，用点心在本基金上好吗！！
12-02	农银研究精选混合吧	怎么啦？涉农银基金净值公布太晚了
12-02	银河医药混合吧	怪我买的太早了[哭]涨了好几天都不够这两天跌的
12-02	银河和美生活混合吧	报的差的太多了！
12-02	银河创新成长混合A吧	怎么回事，天天下跌。有点让人……
12-02	道琼斯吧	泡沫破灭
12-02	保税科技吧	保锐科技，还有军工概念。这家伙随时可能连续涨
12-02	西陇科学吧	今天这走势我居然拿住了，明天随他去吧，成本两
12-02	济南高新吧	关注山东国企改革
12-02	吉电股份吧	明天五日线争夺战
12-02	润邦股份吧	你能忍几次回调就能享受几次拉升，这个世界永远
12-02	华商科技创新混合吧	这估值-0.04，净值-1.39差多少自己看吧
12-02	隆基股份吧	隆基作为龙头降价影响力十足，可以理解。中环跟
12-02	中欧医疗健康混合A吧	亏了31%！
12-02	中国能建吧	中国能建～明天继续中阳走起。活跃起来吧！
12-02	工银新能源汽车混合C吧	15万的话，没有满一个星期，卖出手续费是多少
12-02	中科海讯吧	吧里还有多少老股友啊，滕王阁兄还在么？
12-02	爱康科技吧	爱康科技:关于回购公司股份的进展公告
12-02	中航电子吧	600372中航电子，明天复制2021年8月5日走势，强
12-02	华夏恒生互联网科技业ETF(QDII)吧	兄弟们，今天只是探底回踩，W底已经形成，今天
12-02	汇纳科技吧	尾盘买了点玩，
12-02	众兴菌业吧	今日玩朝天一柱香第二天靠得住大跌(以众兴菌业
12-02	建信新能源行业股票吧	新能源说是热门板块，但我看也是卡住了，半天上
12-02	中银绒业吧	马尔康锂矿-最后的底牌即将揭晓。拿住了
12-02	厦门钨业吧	三只乌鸦，小散们，你还敢持有吗？
11-26	川能动力吧	《阿坝州矿产资源总体规划（2021-2025年》引入
11-23	景顺长城鼎益混合(LOF)吧	春春加油
12-02	海航科技吧	明年的今能不能上8块[想一下]
12-02	北方稀土吧	明天全天站上5日线，周一放量下跌，周二涨停，
12-02	敦煌种业吧	韭菜们喷吧
12-02	原油吧	OPEC+这个会分歧很大啊
12-02	宝胜股份吧	营收300多亿，利润才3个亿不到[为什么][为什么]
12-02	欧菲光吧	上次调研，都是董事长亲自接待，这次是秘书接待
12-02	纸浆吧	难道空头一干就是一跌停？
12-02	玻璃吧	神仙打架，看看
12-02	吉电股份吧	光伏产能过剩，隆基股份等龙头企业开始降价产品
12-02	兴业矿业吧	说实话，我对这个股非常失望。
12-02	中环股份吧	李隆基大战杨玉环
12-02	*ST广珠吧	兴宁是广东省重点矿产资源市之一，现已初步探明
12-02	*ST跨境吧	不要问我挣了多少钱，杭州一套房子的钱到手了。
12-02	福莱特吧	复盘了下，明天要是站不稳43附近的支撑位，下跌
12-02	TCL科技吧	12月2日TCL科技重要信息精解：1、群创董事长彭
12-02	北京君正吧	你们别嘚瑟，明天坐等大跌阴包阳
12-02	东风汽车吧	个人观点，接下来三个交易日有机会站在年线，去
12-02	至纯科技吧	极度缩量，不是大涨就是大跌，61的本[可怜]
12-02	北方稀土吧	真理不一定站在多数人一边,众人皆看好，则行情
12-02	基金大咖秀吧	是时候聊聊2022年了
12-02	石油沥青吧	自己去看分时明细，大空单全在平仓跑，全是加单
12-02	民丰特纸吧	民丰特纸公司中标上海烟草集团太仓海烟烟草薄片
12-02	常熟汽饰吧	常汽今天贴着五日线16.4一14.5.4买它，卖价压在
12-02	中远海控吧	周四
12-01	鼎龙股份吧	首个国际订单，才80片？！多想想吧
12-01	湖北宜化吧	明天直接一字板了，昨天加仓加对了
12-02	粳米吧	一晚上一单也没有！！
12-02	嘉实核心成长混合A吧	废物啊废物
12-02	中国能建吧	转发
12-02	ST顺利吧	转发
12-02	新华制药吧	医美变革！新华制药旗下子公司新华健康黑科技皮
12-02	超捷股份吧	近半个月小散空手接飞刀，主力在疯狂出货，为啥
12-02	包钢股份吧	听说要彻查。买入三亿股看看。
12-02	汤姆猫吧	明天20米
12-02	螺纹钢吧	目前不死不活玩套路
12-02	纸浆吧	专杀散户，白天嗷嗷叫涨，晚上嗷嗷叫的跌
12-02	甲醇吧	2600半天没到，都要买多了
12-02	广发全球精选股票(QDII)吧	我昨天卖出了，昨天赚了点，今天怎么还倒亏？
12-02	焦煤吧	焦煤还是那么牛
12-02	浩通科技吧	今天让我最郁闷的就是你!明明预测到是这样的结
12-02	恒力石化吧	关于增持恒力石化1.2亿的决定——为了挺你，我
12-02	兴业银行吧	请蹂躏我！
12-02	泰达宏利新能源股票C吧	什么情况这个基金，持有的股票涨的挺多，基金净
12-02	厚普股份吧	一个月后来验证这个理论的准确性。
12-02	菜粕吧	空单2673附近的空单还有在的吗[哭][哭][哭]今晚
12-02	同益股份吧	不要说我是庄托，我当不起。我做股票17年了，一
12-02	南方卓越优选3个月持有期混合A吧	到最后会不会清盘了
12-02	华宝中证医疗ETF吧	0.8以上的，还有人在吗？
12-02	美格智能吧	明天跳水比赛无可避免，低吸良机[买入][买入][
12-02	贤丰控股吧	明牌明天就得跌停了，大家挂跌停单吧，不然明天
12-02	恒华科技吧	10大股东9月30日进来的基金，11月1日已经全部跑
12-02	和辉光电-U吧	[图片]
12-02	智飞生物吧	早让你们卖，不听啊，还硬撑着。还补仓。还有人
12-02	靖远煤电吧	靖远煤电:关于控股子公司完成工商登记的公告
12-02	天铁股份吧	天铁股份:浙江天铁实业股份有限公司关于签订募
12-02	江苏新能吧	603693:江苏新能关于江苏如东H2#海上风电项目投
12-02	广发恒生科技指数(QDII)C吧	跌还是会选择加！
12-02	*ST凯瑞吧	11月29，这位散户冲高卖出。自以为出在高点，洋
12-02	英洛华吧	这两天经常说的话是减仓，轻仓。意思就是不好操
12-01	广发证券吧	广发证券目前的位置还能持续吗？广发证券前面也
12-01	奥飞数据吧	美股大跌，大A今天能否独善其身？
11-30	*ST中天吧	【重整是什么？重整的意义？重整后走势？】首先
11-29	*ST众泰吧	让你们承认这是出货怎么就这么难呢，怪不得好多
12-02	九安医疗吧	炒股多年总结出14条操作心得，文章篇幅不大，但
12-02	中国重汽吧	明天打二板的股票里，中国重汽、首钢股份、青海
12-02	彤程新材吧	这一波下杀比较厉害，再阴跃几天，估计还有一波
12-02	苏奥传感吧	今天完美9个点卖了
12-02	*ST赫美吧	各位gou失运来了挡都挡不住！京东看中了赫美的2
12-02	铁矿石吧	不大跌就很不错了，涨就别想了
12-02	恒宝股份吧	和恒宝有关系吗
12-02	短纤吧	多20手05，放几个月看看！
12-02	兴森科技吧	减持公告：主力：由于本人月底没有钱交水电费，
12-02	晨光文具吧	我在这琢磨一个卖铅笔的拿鸡毛市值500亿！
12-02	纸浆吧	5720能回来吗
12-02	华懋科技吧	这两天要回调了！
12-02	三丰智能吧	股民必看
12-02	东阳光吧	张总，把20万吨电池箔项目全部交给上市公司做吧
12-02	晶科科技吧	关于晶科科技，本人说说个人的看法，这是一个风
12-02	橡胶吧	杀完多头，现在杀空头
12-02	舍得酒业吧	我来预测一下明天估计绿收盘！明天验证
12-02	药易购吧	启动一触即发。
12-02	宁波韵升吧	尽管表现很强，14.99低点三天不破，但是目前的
12-02	天壕环境吧	正常回档，我前段时间一直讲10月10元，11月11元
12-02	天赐材料吧	159的本，10手。大哥什么时候让我回本啊，以后
09-01	兴齐眼药吧	玩了好多次兴齐眼药了，没让我失望过
07-01	华策影视吧	华谊兄弟起来了
12-02	南都电源吧	连续两年巨亏，还有人参与定增？你以为遍地都是
12-02	*ST长动吧	转发
12-02	江特电机吧	利好配合出货，明天回调
12-02	富满微吧	定增价格是67.75
12-02	ST维维吧	这走势不做T白浪费了
12-02	健帆生物吧	这次哥会拿到1月底，一定上70[大笑][大笑][大笑
12-02	承德露露吧	可以改名了，（漏漏股份）越漏越低！
12-02	N喜悦吧	55～60范围内都是整数，控制范围极其精准，估计
12-02	四维图新吧	主力的筹码没有松动，明天下跌，闭眼睛买，昨天
12-02	九安医疗吧	杀猪的来了
12-02	橡胶吧	支撑14500
12-02	螺纹钢吧	狙神论市：螺纹晚间行情分析4266-4285附近继续
12-02	美锦能源吧	目标价30--36,逢低就加仓
12-02	紫金矿业吧	广西炮哥：12月3日紫金操作策略
12-02	英洛华吧	我十一块钱买了六万块钱的，卖是不可能卖的
12-02	鲁商发展吧	引进战略投资者，股价怎样算，和定增有什么区别
12-02	ST红太阳吧	明天我继续补仓。
12-02	水晶光电吧	水晶最后的救赎？
12-02	岩石股份吧	岩石是做什么的？
12-02	美锦能源吧	今天就怕很多个股跳水大跌，所以已经很谨慎了，
12-02	利和兴吧	坚定看好公司长期发展，5G监测马上就要火起来了
12-02	雪浪环境吧	10块的本什么时候能解套？
11-30	富士达吧	底部上来翻了十倍，兑换银子进行时
11-21	易天股份吧	最近吧里来了几条狗，尽说些没用的话
12-02	*ST浪奇吧	债权人抵偿债务的价格是6.61元，而我的一成本价
12-02	铁矿石吧	棕榈油，原油，会不断震荡走低，目标5000
12-02	鲁西化工吧	大家好，我是老韭菜
12-02	中环股份吧	看好中环，坐等好公司好价格，继续等待时机[加
12-02	陆家嘴吧	露头就打，压力山大
12-02	潍柴动力吧	中铁二局，中铁工业
12-02	御银股份吧	这一周的操盘手不错，给个赞！明天继续掌握方向
12-02	万盛股份吧	今天和王阿姨吃饭
12-02	联合光电吧	投资者活动记录表都复制粘贴复制粘贴玩了一年了
12-02	华夏幸福吧	华夏幸福不符合事实改名华夏肝炎，符合实情，立
12-02	复星医药吧	复星杀猪盘，摸得拿和bio也是杀猪盘
12-02	菜粕吧	路漫漫其修远兮吾之当上下求索
12-02	甲醇吧	尝试2430做多
12-02	*ST赫美吧	有3000手，3.78的本，能赚多少？
12-02	华兰生物吧	中国工厂将每年生产1.5亿剂俄“卫星V”和“卫星
12-02	盛通股份吧	今天是洗盘，明天早盘快速拉高涨停，不给你们机
12-02	*ST跨境吧	大利好来了，本股神正式入驻st跨境，明天开始天
12-02	石大胜华吧	603026:石大胜华关于投资建设5万吨年湿电子化学
12-02	乐视网3吧	不是涨停就是跌停，世界奇观啊
12-02	丰原药业吧	明天必飞
12-02	大金重工吧	《大金重工明日走势预测》
12-02	金城医药吧	根据管理办法征求意见稿，金城生产和出口合成尼
12-02	中泰股份吧	中泰股份之走势分析和对股友的提醒（三）
12-02	上证指数吧	【用50万平台款炒股的未来……】开始日期：2021
12-02	粤水电吧	今天的缩量洗盘是为了明天的行情…缩量洗盘必有
12-02	*ST德威吧	能悟明白你就离赚大钱不远了！
12-02	天智航-U吧	做了天智航整整一年的股东，亏损几十万，同时也
12-02	*ST金正吧	再见再也不见了，您嘞[抱拳][抱拳][抱拳]
12-01	国力股份吧	多好的加仓机会啊
12-01	恒瑞医药吧	天啦51也被套死死的吗[滴汗][滴汗][滴汗]
12-01	福然德吧	有朋友跟上的吗？
11-30	ST摩登吧	兄弟们姐妹们，摩登最近几天就要起飞了！大家千
11-30	基金实盘组合吧	股票买趋势，以前也喜欢越跌越买，越涨越卖，其
11-23	晨光新材吧	晨光妖气弥漫 4天3板是开始还是结束 11-23
06-09	XD中原证吧	601375:中原证券股份有限公司关于签署拟增资控
12-02	恒瑞医药吧	明天吃肉
06-09	XD中原证吧	601375:中原证券股份有限公司关于签署拟增资控
12-02	恒瑞医药吧	明天吃肉
12-02	豆粕吧	3144呵呵来来来
12-02	致远新能吧	华鑫走没走我不知道，我就想知道今天一整天上蹿
12-02	天奇股份吧	莫名吃了两个板还是前几天当钴买的前天看钴板块
12-02	玉米淀粉吧	我看你能跳多高，
12-02	每日互动吧	拿好手中的筹码，别交给别人，长期持有，中途振
12-02	生猪吧	坚决做空生猪
12-02	金信行业优选混合发起式吧	垃圾
12-02	东箭科技吧	手上11万股了，主力我帮你锁住了不少筹码
12-02	农银新能源主题吧	这是要出红9吗？舍不得啦？这么困难[鼓掌]
12-02	菜粕吧	多就一个字，我只说一次，你要用行动表示，赚它
12-02	美盛文化吧	明天寡人过来抄你老底
12-02	盛达资源吧	盛达资源：多举措实现高质量发展
12-02	宇信科技吧	前段时间天天有人喊启动了，要飞了，明天涨停，
12-02	*ST众泰吧	明天七块见，一群g托！传销泰必退市！
12-02	中炬高新吧	弄得我现在都不知道开盘拉高跑不跑了，跑吧都好
12-02	中国能建吧	不知道交了二十万学费学的，T的还可以不[捂脸]
12-02	吉宏股份吧	明天直接一字板了！
12-02	布伦特原油吧	涨到90很难吗？
12-02	飞马国际吧	公告了。现在四个菜凉了
12-02	乐凯胶片吧	利好乐凯胶片
12-02	红星发展吧	明天涨停板
12-02	丝路视觉吧	这么狠，什么利空？
12-02	藏格控股吧	青海前首富40亿元股票惨遭拍卖！曾265亿身家位
12-02	*ST众泰吧	必须是吉利。不用怀疑了。
12-02	炬华科技吧	头顶六根香，不死也受伤！
12-02	财经评论吧	支付互联互通新进展！线下收款码正在实现互认互
12-02	盛讯达吧	盛讯达:关于董事减持计划实施完毕的公告
12-02	中金公司吧	每次碰到50瞬间下落，50是电门吗？
12-02	爱康科技吧	12.2爱康科技今天是2021202正也顺，反也顺，反
12-02	康泰医学吧	我涨了一万多，委托卖出，就是委托不出去，一下
12-02	歌尔股份吧	按照上海海顺投顾老师的指导，叫我全仓买入歌尔
12-02	隆利转债吧	把上午赚的和昨天赚的都亏掉了，早知道下午不买
12-02	润都股份吧	跌停进了不知是福是祸
12-02	游族网络吧	明天又是法定大阳日！
12-02	基金大咖秀吧	【今日结募】三巨头齐聚聊透新能源
12-02	财经评论吧	证券日报头版聚焦：新股20%的破发率真会成为常
12-01	亚太股份吧	卧槽一买就是最高的
11-30	基金大咖秀吧	白酒的行情又来了？
11-15	易天股份吧	终于结束了盘整，明天一根大阳让“瑶山兄”舒服
12-02	大金重工吧	不破20日线不走，各位拿住了啊。
12-02	沪铜吧	今晚翻个红，明后天出废料啊
12-02	通富微电吧	感觉这货和长电基本是隔日行情，很少同步
12-02	短纤吧	缩量下跌，等待晚上原油情况，如果利好，明天加
12-02	不锈钢期货吧	我真不信这货会跌。。。
12-02	基金实盘组合吧	看好农业中期机会，持续加仓
12-02	*ST跨境吧	难道我们不如大集？？？不如赫美？？？整起来就
12-02	螺纹钢吧	马上暴跌[鼓掌]
12-02	前海开源新经济混合A吧	这才跌了一个多点，小事。
12-02	招商中证白酒指数(LOF)C吧	9月份，老婆投了5万元买这个基金。昨天无意间瞄
12-02	成大生物吧	兄弟们，连跌五天了[摊手]，无论大盘涨跌，就是
12-02	中光学吧	双百亿目标：市值必然先上百亿，如果等到营收百
12-02	东财消费电子A吧	好好干
12-02	九强生物吧	股民必看
12-02	聚氯乙烯吧	满仓做空！！！
12-02	科大讯飞吧	狗托猜想126
12-02	同仁堂吧	“神药”涨价没尽头 同仁堂安宫牛黄丸提价10%
12-02	闻泰科技吧	就是一个组装公司到处收购公司，有什么技术10元
12-02	中环股份吧	要降价，你就跟隆基同一天降价，隆基刚刚带着光
12-02	易方达蓝筹精选混合吧	我的一年收益。
12-02	ST中珠吧	明天收盘2.10
12-02	银河创新成长混合A吧	新手，能上车吗？
12-02	玻璃吧	玻璃短多30点利润+底仓注意改保护
12-02	ST凯乐吧	33收益了，凯乐明天一字跌停
12-02	西藏珠峰吧	珠峰从24号发了公告后就没动过了，签约了一个中
12-02	金通灵吧	两个维度看A股《基建产业链》！
12-02	沪银吧	外盘也下来了，顺势空就行
12-02	海立股份吧	呃...
12-02	新力金融吧	短线客的角度来看，昨天那种高量下杀今天的盘面
12-02	因赛集团吧	今天估计下车的就被甩下来了！我昨天就说这股需
12-02	金开新能吧	庄在低位吸货洗盘结束后至少到30
12-02	TCL科技吧	今天晚上看见无聊透顶的一个帖子，其实股吧就是
12-02	恒力石化吧	@重庆私募侠哥 目前回购0，这是闹着玩儿呢，有
12-02	任子行吧	数字货币未来主线
12-02	东方银星吧	大单买入，全仓梭哈，翻倍翻倍[大笑][看多]
12-02	兄弟科技吧	逢低买入 耐心持有
12-02	*ST众泰吧	8元是铁底，八元是铁底。消息出来了就是特斯拉
12-02	泰达宏利新能源股票A吧	回撤真的不够好，加油丫张勋经理
12-02	联泓新科吧	联泓新科:中国国际金融股份有限公司关于联泓新
12-02	露笑科技吧	关于露笑，就是买买买就行了
12-02	*ST金正吧	怎么还越利空越涨停最后的疯狂？
12-02	广发价值领先混合A吧	这个鸡还是不错的，有30%左右的利润
12-02	顺灏股份吧	顺灏股份：公司新型烟草业务对业绩预计不构成重
12-02	通策医疗吧	通策医疗创一年新低 西部证券广发证券10月下旬
12-02	华夏恒生互联网科技业ETF(QDII)吧	只是因为在股吧里多看了你一眼，从此再也没有摆
12-02	中南建设吧	中南建设:2021年11月份经营情况公告
12-02	中天科技吧	在中国近代史最危险的时刻，中国人总被一部分勇
12-02	通达动力吧	先建个仓，然后再低吸，预先埋伏，这波回踩20日
12-02	基金大咖秀吧	2022，长坡厚雪新征途
12-02	惠博普吧	老中医 出来 走两步
12-02	泸州老窖吧	没有增量
12-01	南威软件吧	年报在0.4元以上！主力在↗吸吸吸
12-01	辽宁成大吧	凡事要往坏处去想，往好处去做。有些人怕是刚好
12-01	中欧医疗健康混合C吧	医药板块这边短线失击破了13日均线，不过从底部
12-01	雾芯科技吧	新规有利于思摩尔国际代工扩大业务，而不利于零
11-19	嘉实优质企业混合吧	小心这个基金经理！
12-02	炼石航空吧	我就想问移民火星的技术是离炼石近还是离石油锂
12-02	拓新药业吧	全是绿的，一个都别想跑
12-02	华东医药吧	明天大跌，跌破31我开始建仓
12-02	万通液压吧	万通液压 别再吹牛了 一天成交量167万
12-02	N喜悦吧	喜悦智行：公司已在细分领域内形成核心竞争力全
12-02	螺纹钢吧	有10个点都可以检，反正.....zzz
12-02	通策医疗吧	终于没人唱多了，放心了。
12-02	甲醇吧	抄底了
12-02	PTA吧	跌不下去了
12-02	德国DAX30吧	欧股全部傻乎乎下来等美国，昨晚收的早没想到他
12-02	京泉华吧	今天商管减持1.3万股，有公告，这票估跌势持续
12-02	聚丙烯吧	[为什么]我万剑大哥的熬鹰战法加仓一万去哪里了
12-02	君正集团吧	卖了，等到五块再来
12-02	百川股份吧	百川已经多久没有涨停了?
12-02	正海磁材吧	为什么今天不能涨停？10个交易日内涨幅偏离值累
12-02	润都股份吧	我是新来的，请问润都的股友们，为什么这几天会
12-02	新安股份吧	我扛不住了，股吧还有这么多唱多的，我空前的绝
12-02	炬芯科技-U吧	下跌中继，明天跌5%以上。下周有小反弹。新股好
12-02	美亚柏科吧	今天放量下跌出货，主力今天割韭菜割的不要不要
12-02	龙佰集团吧	抢抓产业发展机遇 龙佰集团持续加码新能源材料
12-02	通策医疗吧	不知为什么，近来看到片仔、通策、中免三个股票
12-02	*ST华英吧	世界鸭王，乡村振兴，食品安全，农牧禽类种业安
12-02	格林美吧	广西炮哥：12月3日格林美操作策略。
12-02	中兴通讯吧	割了中兴，去外面赚了20多个点。今天买中兴，我
12-02	海兰信吧	我发的目的是告诉大家涨别买，跌买，他们敢跌我
12-02	润都股份吧	一万亿哟，外围继续大跌，明天润都继续跌停怎么
12-02	基金动态吧	12.2号收盘贴今天继续吃肉，就是没昨天多，为啥
12-02	创业板指吧	【股林太极12.03前方导航】
12-02	因赛集团吧	都是唱多的狗拖
12-02	金城医药吧	你们都忘了恒信是有中烟公司入股的吗？金城肯定
12-02	浙江东方吧	沪股通连续，有点意思了没
12-02	电能股份吧	短期利好出尽
12-02	中国宝安吧	今天出这么多消息是有何用意？
12-02	方大特钢吧	方大有可能回抽，7.5有压力
12-02	道道全吧	普通协议，影响力很低，大幅不及预期，明天高开
12-02	天壕转债吧	收盘集合竞价拉那么高量那么大说明什么，明天正
12-02	神思电子吧	神思电子:关于向特定对象发行股票发行情况报告
12-02	帝尔激光吧	那天就说先跌50再说，距离高点已经跌了40了，还
12-02	包钢股份吧	严查包钢之利益输送篇，包钢股价为什么和北方稀
12-02	富瀚微吧	谁在抛大宗？
12-02	盐湖股份吧	盐湖股份：盐湖股份公司拥有察尔汗盐湖约3700平
12-02	首都在线吧	首都在线：公司是一家覆盖全球且是国内少数能同
12-02	宁波能源吧	怎么样死才能没有痛苦
12-02	*ST金刚吧	妖师又清仓金刚了！
12-02	特变电工吧	多晶硅料均价价格下调10000/吨
12-02	盛泰集团吧	12块的本，还能回本吗
12-02	基金大咖秀吧	医药沉寂一年，投资时机到了？
12-02	沪锡吧	又给加空的机会[鼓掌]
12-02	中天科技吧	拜拜
12-01	中核钛白吧	今天缩量缩到家，明天应该有个中阳，拉升前的黄
11-30	农业银行吧	探讨农行为什么会跌：农行及四大行会跌是什么原
08-05	*ST美尚吧	股吧唱多唱空都是口水之争，盘面多空大战才是各
12-02	奥普特吧	刚开始关注，读了一下管理团队介绍，发现学业背
12-02	金盘科技吧	高点37元，冲不过去了，不要幻想了，到顶了走吧
12-01	上证指数吧	十一月份最牛板块就是病毒防治板块，大牛股拓新
12-02	纯碱吧	感觉诱多，还是要大跌。公告说明有政府在查纯碱
12-02	*ST华英吧	今天我浏览股吧的时候并没有发现有人骂人。当我
12-02	华兰生物吧	关于新冠疫苗车间最近买华兰损失的人记得保存好
12-02	隆基股份吧	有第一次降价就会有第二次，产能过剩，周期内卷
12-02	东芯股份吧	我这个中了没[呲牙][呲牙]
12-02	华夏恒生互联网科技业ETF(QDII)吧	这下好了，被抄家了[捂脸][捂脸][捂脸]
12-02	千禾味业吧	继续给我往下杀，杀到15.5之下我们进点(二成)多
12-02	中兴通讯吧	这几天没量下跌，快反弹启动了
12-02	华塑股份吧	上市以来涨幅翻倍！华塑股份一路连板飙涨 新股
12-02	阿里巴巴吧	阿里股价又创新低 但外资投行仍长期看好 高盛目
12-02	可孚医疗吧	83.5补500，83补500，82补1000，明天能到80么，
12-02	金城医药吧	管理办法提都没提合成尼古丁，只是说烟碱要许可
12-02	建投能源吧	总感觉河北板块的建投能源这股近期就要大启动了
12-01	基金大咖秀吧	年关将至，投什么靠谱？
12-01	NYMEX原油吧	马上负油价
11-30	ST新海吧	ST新海股东户数增加95户，户均持股7.82万元
11-30	NYMEX原油吧	不排除会出现原油价格下跌，国内汽油价格上涨的
12-02	华锐5吧	100个亿挥霍后怕坐牢紧急退市。
12-02	中国石油吧	中石油不涨过八块也对不起老股民了。
12-02	晶盛机电吧	中环又降价了，落袋为安去买加仓亿纬锂能了，亿
12-02	恒帅股份吧	如果真的跌到100块，考虑玩玩
12-02	鄂尔多斯吧	应该是"鄂尔多斯新能源产业签约新项目..." 如果
12-02	中储股份吧	今晚，机构正在准备镰刀
12-02	晶盛机电吧	中环又降价了，落袋为安去买加仓亿纬锂能了，亿
12-02	恒帅股份吧	如果真的跌到100块，考虑玩玩
12-02	鄂尔多斯吧	应该是"鄂尔多斯新能源产业签约新项目..." 如果
12-02	维远股份吧	其实每个股吧的情况都差不多
12-02	科新机电吧	一早就挂12.06，打到12.09，就差我那3分钱吗？[
12-02	东方日升吧	没有买的散户千万别买，连续两天5％的放量下跌
12-02	国轩高科吧	国轩在安徽是业内公认的产品差还无底线，大众被
12-02	中远海发吧	明天一字
12-02	宁波华翔吧	今晚上经过慎重考虑和讨论，认为明天华翔有两个
12-02	中国联通吧	600050:中国联合网络通信股份有限公司关于以集
12-02	飞马国际吧	哈哈哈尾盘翘板11万手，今天卖在地板的明天要哭
12-02	中嘉博创吧	这个两万手放这里什么意思？
12-02	海兰信吧	诱多出货了，加上前期的十股配五股，主力己经赚
12-02	中天科技吧	割肉出局，你们玩吧
12-02	中欧医疗创新股票C吧	在跌再买，大跌大买。
12-02	*ST济堂吧	明天什么情况啊，会不会一棒恐慌中子打死[可怜]
12-02	信息发展吧	有这么多人瞎bb，看来散户多，还要跌！
12-02	东方证券吧	股民必看
12-02	西陇科学吧	西陇科学，你不科学啊，不可以少卖点股权吗
12-02	晓程科技吧	都在这神神叨叨的，我只想说，赚的人有赚的道理
12-02	长春高新吧	大股东增持，我在六连阴（昨天）低位买入，居然
12-02	ST宏图吧	宏图的老板们大家晚上好，有空仓位的有兴趣的朋
12-02	铁矿石吧	绞肉机，谁进谁成饺子馅
12-02	汇宇制药-W吧	坚定持股信心
12-02	深赛格吧	废狗！死垃圾！一天不骂你几次对不起我天天吃泡
12-02	铁矿石吧	棕榈油，原油，会不断震荡走低，目标50
12-02	吉宏股份吧	推荐
12-02	NYMEX原油吧	我期待在一次副油价
12-02	熊猫乳品吧	主升浪信号已经多次发出，
12-02	中天科技吧	如日中天
12-02	铜牛信息吧	听说今天是仙人指路
12-02	螺纹钢吧	螺纹钢反弹在即，才准备启动，妥妥涨60%
12-02	泸州老窖吧	告诉你们一个秘密大盘绿白酒涨[让我看看]
12-02	未名医药吧	未名好像很怕股价上涨？为什么？
12-02	中远海发吧	明天利用利好消息，高开4个点回踩2个点再织布机
12-02	辽宁成大吧	一一一明天按方框这样走？一一一
12-02	三七互娱吧	有没有跟我一样，九连跌还没走的？
12-02	*ST腾邦吧	爆！ST腾邦（300178）遭证监会的立案调查，索赔
12-02	中国宝安吧	有几个王炸消息，明天开始可以反弹了，明天要大
12-02	隆华新材吧	25的本还在坚持[滴汗][滴汗][滴汗][滴汗][滴汗]
12-02	*ST云城吧	明天低开2.35，最低2.30，收盘2.40
12-02	民生银行吧	民生银行四季度收益不错的话，明年分红每股0.3
12-02	四维图新吧	机构能在跌停板上抛了4000多万，不太看好
12-02	创业板指吧	【股林太极12.03重点提醒】
12-02	宸展光电吧	这股的主力还在，明天低开可以买入
12-02	海南矿业吧	金鹏大师又在说，大股东11月5日就可以减持，到
12-02	中来股份吧	中来股份:关于延期回复深圳证券交易所关注函的
12-02	东岳集团吧	关于东岳的疑惑
12-02	三七互娱吧	26全仓还有救吗
12-02	正威新材吧	今天补仓的朋友们，明天咱一起，接着摇，接着舞
12-02	太阳电缆吧	明天破十日线8.22。下午破8。加仓等7左右。等反
12-02	*ST新亿吧	骗子集体出来了，艾格的定心丸和新亿的压惊茶，
12-02	*ST众应吧	看看秃鸟经常喊弈股老丑亲爱的、宝贝，还撒谎告
12-02	阿里巴巴-SW吧	芒格亏损40%的阿里，还能回本么？
12-02	广信材料吧	复制8月下旬的走势？连续暴跌？看这3天，真像8
12-02	任子行吧	任子行:关于公司涉及诉讼相关事项进展的公告
12-02	*ST众泰吧	补充两点关于《众泰汽车股份有限公司 重整计划
12-02	新安股份吧	翁某，深科技老庄，特长：坑埋，挖根
12-02	吉比特吧	摩尔庄园～～～延期收益至明年，对明年的业绩有
12-02	灿勤科技吧	好不容易中了一个科创板的，牵走的还这德行连普
12-02	渝农商行吧	拿了两年了，快拿不住了
12-02	中来股份吧	信批不准确大概率是定增审核过程中发现的问题，
12-02	炼石航空吧	目前唱空唱多意义不大，唱多也上不去，唱空也无
12-02	拓新药业吧	我又满仓了，你们随意！！！喷子绕路，否则拉黑
12-02	卓硕电子吧	量萎缩得厉害，像挤牙膏似的，实在跌不动了，洗
12-02	中天科技吧	你们抄底我割肉
12-02	中天科技吧	割肉了兄弟们
12-01	上港集团吧	12月2日 闲散纯聊天用，不喜勿扰，谢谢！
12-01	世茂股份吧	从发的帖中，可判断一个人的人品！
12-01	*ST大集吧	达人就是蠢货，蠢货就是达人
12-02	国泰中证畜牧养殖ETF联接C吧	好不容易涨点你还偷吃
12-02	奥园美谷吧	明天估计跌停[哈欠]
12-02	华泰柏瑞沪深300ETF吧	可以入场吗，感觉也跌不动了。
12-02	拓新药业吧	怕是明天高开1个点跟着又跳水向下[滴汗]
12-02	信达澳银产业升级混合吧	没跌就好！
12-02	天弘国证A50指数C吧	北向资金今日净买入30.21亿元，宁德时代连续6日
11-30	晋控煤业吧	4元涨到8元，下跌无限
12-02	平安银行吧	今天睡得早，刚刚梦到平安明天中阳线，笑醒了！
12-02	*ST众应吧	大家伙看看这道题写的对不对，[买入][买入][买
12-02	神州泰岳吧	倒拔杨柳。明天涨停
12-02	螺纹钢吧	铁矿和炭不都是跌么？他咋反着来
12-02	中马传动吧	此股从1000多排名，直接冲进80。高人气只能证明
12-02	天弘中证光伏产业指数C吧	真废物
12-02	奥翔药业吧	用空狗十年阳寿，助力明日大涨。
12-02	四川长虹吧	长虹很多电器已经贴上华为标签
12-02	天弘恒生科技指数(QDII)C吧	千万不要反弹，求被深套！！你敢反弹我就补。我
12-02	卓硕电子吧	量萎缩得厉害，像挤牙膏似的，实在跌不动了，洗
12-02	中天科技吧	你们抄底我割肉
12-02	中天科技吧	割肉了兄弟们
12-01	上港集团吧	12月2日 闲散纯聊天用，不喜勿扰，谢谢！
12-01	世茂股份吧	从发的帖中，可判断一个人的人品！
12-01	*ST大集吧	达人就是蠢货，蠢货就是达人
12-02	国泰中证畜牧养殖ETF联接C吧	好不容易涨点你还偷吃
12-02	奥园美谷吧	明天估计跌停[哈欠]
12-02	华泰柏瑞沪深300ETF吧	可以入场吗，感觉也跌不动了。
12-02	拓新药业吧	怕是明天高开1个点跟着又跳水向下[滴汗]
12-02	信达澳银产业升级混合吧	没跌就好！
12-02	天弘国证A50指数C吧	北向资金今日净买入30.21亿元，宁德时代连续6日
11-30	晋控煤业吧	4元涨到8元，下跌无限
12-02	平安银行吧	今天睡得早，刚刚梦到平安明天中阳线，笑醒了！
12-02	*ST众应吧	大家伙看看这道题写的对不对，[买入][买入][买
12-02	神州泰岳吧	倒拔杨柳。明天涨停
12-02	螺纹钢吧	铁矿和炭不都是跌么？他咋反着来
12-02	中马传动吧	此股从1000多排名，直接冲进80。高人气只能证明
12-02	天弘中证光伏产业指数C吧	真废物
12-02	奥翔药业吧	用空狗十年阳寿，助力明日大涨。
12-02	四川长虹吧	长虹很多电器已经贴上华为标签
12-02	天弘恒生科技指数(QDII)C吧	千万不要反弹，求被深套！！你敢反弹我就补。我
12-02	信达澳银新能源精选混合吧	感觉还是会调整几天，美股表现也不好，最近大盘
11-22	东财新能源A吧	新能源还香吗？赛道蕴含哪些历史机遇？
12-02	花生吧	吧里的气氛好象跟前二天不一样了，会不会是个好
12-02	中广核技吧	有要看的，我贴出来
12-02	泛海控股吧	到底是谁让范海控股市值蒸发了90%？？？？请监
12-02	锦浪科技吧	上一期减持，搞得风风火火，结果减持了440手，
12-02	招商中证白酒指数(LOF)A吧	复盘：市场做多惯性降低，但这一块接下来仍有机
12-02	长安汽车吧	呵呵今日抄底大有人在啊既然有放量我就观望希望
12-01	豆油吧	妈啊
12-01	鞍重股份吧	一帮意的韭菜，数个毛线板，今天的走势说明一切
11-30	湖北宜化吧	湖北宜化:2021-102关于子公司合成氨尿素装置临
11-30	永和股份吧	为什么我不会做T，今天高位没做，跌到36.41卖了
12-02	林洋能源吧	明天涨，我说的，耶稣来我也这样说[强壮][强壮]
12-02	热轧卷板吧	12.2日晚盘螺纹05策略行情建议，整体看多，可以
12-02	诺安成长混合吧	盘后总结。今天三大股指震荡调整走势，汽车股领
12-01	招商中证白酒指数(LOF)A吧	第八代五粮液平均出厂价从889元将提升为969元，
11-30	中国能建吧	人生难得一回搏，我卖了老家的房子全仓allin中
11-30	高新兴吧	今天加仓加在高点了，5.24加仓三万股，只不过不
11-30	华阳新材吧	明天股票大涨
11-30	基金大咖秀吧	2022，揭秘大类资产配置之道
12-02	中欧医疗健康混合C吧	明天还是要跌
12-02	中海达吧	海达海达我爱你，就像老鼠爱大米，爱你就涨20厘
12-02	*ST利源吧	为什么你们都垂头丧气的，我都梭哈了。就我一个
12-02	*ST众应吧	说点良心话，股吧里有人不断的在黑烽烟，说烽烟
12-02	湘佳股份吧	莫非这个股就是传说中的“鸡茅”！
12-01	道琼斯吧	还是这尿性，先杀做多的，收盘的时候再杀做空的
12-01	美锦能源吧	美锦能源和东方电气，，二选一，请各位大师为我
11-30	仁东控股吧	刚看到这个票，老股民们，这货为啥从64到8块了
11-30	联创股份吧	快来夸夸我！一个是昨天的操作，一个是今天的操
11-30	*ST中天吧	*ST中天(600856)龙虎榜数据(11-30)
11-30	嘉麟杰吧	嘉麟杰：公司原材料是采购而来的
11-29	基金大咖秀吧	构建你的基金组合
11-27	基金大咖秀吧	钢铁&芯片，基金经理怎么看？
11-24	标普500吧	惨不？
12-02	和顺电气吧	那些想涨停的，你们确定么？
12-02	舍得酒业吧	舍得老酒越喝越有，先舍后得，舍得老酒全面涨价
12-02	江铃汽车吧	就这销量有人怕了，有人知道北汽蓝谷吗，江铃跌
12-02	未名医药吧	想活在股市里并能赚钱首先学会等待。
12-02	纯碱吧	开盘就平了亏了好几千！因为下午老是有人在喊什
12-02	兰卫医学吧	兰卫医学的走势也比较强势，也是妖股，后期还有
12-02	西藏城投吧	下周二锂电池将在城投的带领下展开主升浪。
12-02	广电运通吧	不知道这波要打压到多钱主力才会拉升！
12-01	久其软件吧	软蛋这种走法，是不是人们常说的磨底？
12-02	平安银行吧	金融硕士都是大9拆，大久菜们请做多！
12-02	中国能建吧	想都不用想，明天肯定高开2.55以上！
12-02	粳米吧	赤裸裸的控价！！操纵市场！
12-02	聚丙烯吧	哈哈哈赚了300个点了，继续空
12-02	领益智造吧	今天卖了半仓总感觉可惜了
12-02	拓新药业吧	阿兹夫定，牛逼普拉斯
12-02	司尔特吧	半仓持有，偶尔做T，庄拿我也没办法。很久没晒
12-02	富通信息吧	“富通信息”：行业触底回升，调整基本到位，新
12-02	包钢股份吧	顶！明日分析
12-02	*ST大唐吧	勇敢者游戏，加油唱多！好耶！
11-30	基金大咖秀吧	专精特新今日结募 终场答疑
12-02	江苏国泰吧	江苏国泰：绝对的好股，静待起飞的牛股。
12-02	燃油吧	请问大佬们2600要割肉吗？
12-02	中环股份吧	已经亏损10%了，这下不知道要套到什么时候去了[
12-02	长电科技吧	如果没有把握很快做到全球第二，公司董秘万不敢
12-02	美锦能源吧	今天在15.45买了，全仓买的，明天给我高开，我
11-24	长安汽车吧	这个月的盈利都被重仓的长安给拉下了，不然这个
12-02	红枣吧	红枣已经14手空了，能不能飞翔就看你了
12-02	美锦能源吧	刚才写了一篇竟然给我删了，简直是漂亮，一系列
12-02	基金大咖秀吧	新能源，还能上车吗？
12-02	橡胶吧	还得暴跌
12-02	动力煤吧	什么情况，全线暴跌？
12-02	螺纹钢吧	横了，了
12-02	燃油吧	这个，一个点，多小钱
12-02	吉宏股份吧	明天一字跌停板，恭喜里面的人。一字跌停跑不了
12-02	ST起步吧	震荡上涨的意愿改变不了了，目前来看，邦奥和辛
12-02	*ST众泰吧	你永远都不知道主力因为什么而赚得盆满，就像你
12-02	湖北宜化吧	今天我刚进的27.75的成本，明天不会吃面吧
12-02	新华医疗吧	看市场情绪分析，明天应该要回补跳空缺口了，目
12-02	岱勒新材吧	让我悄悄地告诉你，明天要涨停。涨停就跑。
12-02	京东方A吧	有一事不明，请教大家
12-02	北汽蓝谷吧	怎么感觉最近两天，发现不少的说拿了这么久，都
12-02	宁德时代吧	北向资金十大重仓股巨变！加仓“宁王”320亿元
12-02	金城医药吧	牛啊。。雾芯科技今夜涨40%的节奏啊。。。明天
12-02	三峡能源吧	拿解禁说事的都是在忽悠！股价在高位解禁可能有
12-02	力诺特玻吧	当那些自认为自己很精明的人看别人笑话时，其实
11-30	四维图新吧	我不相信主力会把四维图新的K线走成老鸭头！
11-22	生益科技吧	大家擦亮眼睛别被八号研究员、互联网资深老兵、
12-02	经纬辉开吧	明天一字板
12-02	康盛股份吧	这么好的利，为什么股票这么低的价格。有点想不
12-02	纯碱吧	05只能涨，01只能跌
12-02	陕西金叶吧	高处不胜寒，起舞弄清影！
12-02	美锦能源吧	中铁二局，中铁工业
12-02	金城医药吧	董秘昨天刚说完，我要出口，今天让你没了半条命
12-02	Snowflake Inc-A吧	Snowflake：元宇宙，云计算，数据库。我觉得A股
12-02	中国能建吧	我发现我最近最大的乐趣就是看股吧里面的各种自
12-02	*ST金正吧	参考红太阳的走势，耐心持股就可以了。
12-02	豆粕吧	我小的时候，叫着闹着让我父母买房子，他们不理
12-02	小型纳指吧	做空都这半个月都发达了，这里当舔狗的多。
12-02	螺纹钢吧	这个波动不知道怎么做了，单子被套就很被动
12-02	网宿科技吧	看到这个公告，明天会高开吗？
12-02	中天金融吧	中天金融出售中天城投 以商引商牵手成功
12-02	*ST浪奇吧	还有人把公告看做利好？笑死。白得9亿多股，散
12-02	厚普股份吧	看看美景不利公司股价的方案立马终止，你到底是
12-02	长江电力吧	各位大佬，你们是如何找到这种停牌的股票，能不
12-02	汉威科技吧	给你们算基本面，算估值，说格局太小嘛，大神们
12-02	联创股份吧	成交量创五个月新低，……
12-02	中文在线吧	中文在线，我一直都会在，上20的时候，大家要控
12-02	川发龙蟒吧	一顿操作猛如虎，气死那个二百五！！！
12-02	曼卡龙吧	曼卡龙:《股东大会议事规则》
12-02	综艺股份吧	建议大家来围观下
12-01	片仔癀吧	【铲除害群之马】！为了保持股吧有个文明的环境
12-01	哈三联吧	随时可能一字板
12-01	中国中铁吧	磨底过程，看你又没耐心了！
12-02	小型纳指吧	顶住啊
12-02	国际医学吧	假如奥密克戎来了还得看金健米业，国际医学
12-02	拓新药业吧	拓新是阿兹夫定原料药的生产厂家，这个值多少亿
12-02	山西焦煤吧	期货大跌，估计又跟了
12-02	财经评论吧	A股市场晚报：两市呈现普跌局面！大基建板块上
12-02	ST网力吧	我想问一下莆田大师今天还好吗？两天没见露面了
12-02	纸浆吧	呵呵，还有5手。
12-02	鑫铂股份吧	76进来的耐心等待[加油]
12-02	*ST数知吧	明天：
12-02	晶科科技吧	明天如果最高价到不了9.7给我评论的我一人给一
12-02	四方股份吧	这些在股吧说出货的，你有脑子？主力砸盘出货？
12-02	苏奥传感吧	明天接着干，只要不破我自己的压力位我就怼，爷
12-02	北京银行吧	4.687我都解不了套，你是个啥lj
12-02	有友食品吧	你信旧城就安心呆着吧，炒股心态最重要，关键我
12-02	*ST中天吧	道个歉帖，我在飞马站到了山顶，估计短期不会有
12-02	优彩资源吧	明天至少涨5个点
12-02	电能股份吧	看样子晚上肯定还有公告，这已经成为此股铁律[
12-02	欧菲光吧	又有11家机构调研，明天至少跌5个点！
12-02	赞宇科技吧	千帆已过万重山
12-02	融钰集团吧	现在要看德伦扩张利润了
12-02	乙二醇吧	都做空吧，4500
12-02	*ST众应吧	话不多说。上图
12-02	宇华教育吧	给宇华投资者点信心，其他不用看就看业绩，这价
12-02	中环股份吧	新能源高估时代即将结束
12-02	康平科技吧	康平科技，我23.6成本，明天怎么操作，卖还是继
12-02	飞马国际吧	12.3日前，等12点之前必须会发的，过12点就是3
12-02	棕榈油吧	01的棕榈比豆油还贵
12-02	铜牛信息吧	碰巧识破主力陷阱
12-02	南大光电吧	南大最差之一
12-02	君正集团吧	明天我想进仓20w，谁能劝劝我
12-02	沪农商行吧	认真想想：行长和副行长用自己的钱买股……认真
12-02	爱康科技吧	江恩理论一一断头铡刀开启，庄见了都躲三分，何
12-02	大众交通吧	本月16号美联储会议会释放强烈的鹰派信息！赶紧
12-02	中环股份吧	唉，哭晕在厕所
12-02	盛泰集团吧	明天黑周五，走势就不用说了吧！这股是次新股里
12-02	山煤国际吧	看不懂期货动力煤840元左右而电企保供煤价却要1
12-01	紫金矿业吧	首次覆盖报告：黄金周期有望上行，投资布局正当
12-02	四维图新吧	传闻丢了特斯拉订单？
12-02	博晖创新吧	明早一字板
12-02	三峡能源吧	明天肯定涨，大家拭目以待
11-30	汤姆猫吧	居然有人在奥飞数据的股吧里向我提出这样的问题
12-02	道恩股份吧	2019年3季报净利1.26.，2021三季报1.49，去除疫
12-02	宝泰隆吧	请问各位老师，宝泰隆明天能来个中阳线吗，涨停
12-02	*ST赫美吧	知道的自己偷偷在车上就好，默默发财
12-02	短纤吧	增仓下跌主力开始收割带血筹码了。估计再跌一百
12-02	ST红太阳吧	ST红太阳:关于持股5%以上股东权益变动的提示性
12-02	招商中证白酒指数(LOF)A吧	2022年，大盘将直指4500点
12-02	上汽集团吧	上汽集团品牌向上屡败屡战 飞凡汽车高端化尚存
11-30	怡达股份吧	请问，试产方案评审会结果如何？有哪些需要改进
12-02	农银新能源主题吧	刚想说白酒和新能源的跷跷板效应，结果新能源就
12-02	宸展光电吧	回补缺口吗
12-02	多氟多吧	以企业应用创新牵引高校原始创新 多氟多-郑大智
12-01	南天信息吧	南天长阴五行山 信息巨量难翻身
12-02	大成国企改革灵活配置混合吧	就这还限购
12-02	光大瑞和混合C吧	经理回撤太大了，看看新机遇控制的多好呀
12-02	纸浆吧	必到7000，多的兄弟要顶住啊。
12-02	浙江黎明吧	浙江黎明智造，高新技术企业！
12-02	焦煤吧	这焦煤。看不懂啊。这突然的。有啥消息吗？
12-02	道琼斯吧	今天晚上也该反弹了
12-02	凤凰光学吧	刚吃完得克萨斯牛扒回来，广西南宁人和大家详细
12-02	石大胜华吧	经过《本人胡乱研究院》研究，我宣布上调石大胜
12-02	*ST海航吧	600221:天风证券股份有限公司关于海南航空控股
12-02	南玻A吧	大路资本前几天发帖看多，买入，，今天说是准备
12-02	中科曙光吧	中科曙光好不好？走势说明一切。曙光与浪潮那个
12-02	鞍重股份吧	鞍重股份:关于延期回复关注函的公告
12-02	科华生物吧	科华生物：产品已出口至海外三十多个国家和地区
10-18	中讯四方吧	一年5倍“小巨人”，被低估的国家级专精特新北
12-02	天弘中证科创创业50指数A吧	两垃圾
12-02	中欧医疗健康混合A吧	朋友们，目前哪只基金表现还不错？还能赚钱？
12-02	天弘中证食品饮料ETF联接C吧	[图片]
12-02	百川股份吧	底部红三兵，虽然不完美。但是未来可期，等待回
12-02	*ST中天吧	中天出来必定还有10个涨停板，大家加油。
12-02	中环股份吧	210，218，坑你没商量～[呲牙][呲牙][呲牙]
12-02	沪银吧	银离子会否是病毒克星，可研究
12-02	苯乙烯 期货吧	原油吃泻药，下来吧，别装了
12-02	菜粕吧	我在泰国有条门路，风险是大了点，不过利润很高
12-02	力诺特玻吧	天天仙人指路，啥意思
12-02	玻璃吧	涨了一个星期了 一次像样的回调都没有
12-02	怡亚通吧	明天能涨停吗
12-02	九安医疗吧	新冠试剂助九安医疗12涨停解密：70人的子公司能
12-02	南岭民爆吧	乐观预计，接下来可能上21，不论怎么样，大家按
12-02	*ST众泰吧	要么陪众泰退市，要么陪众泰东山再起，不离不弃
12-02	*ST跨境吧	这吧一直很冷清的，今天咋了？
12-02	智慧农业吧	醉卧沙场君莫笑，古来征战几人回！[微笑]
12-02	*ST银亿吧	这几天涨得不错，乐视，360，小作手倒是不说话
12-02	神州泰岳吧	[大笑]我本来想说明天20cm的，但是我感觉对不起
12-02	怡球资源吧	这里散户很多，而且看空居多，不知何原因。
12-02	中利集团吧	中环，硅全面降价了[想一下]
12-02	精准信息吧	证监会火眼精晴，帮助小散发现了管理层的居心不
12-02	江特电机吧	2021年第三季度中信证券买入江特电机1737万股，
12-02	共同药业吧	等到35来买
12-02	华润材料吧	华润材料筹码持续集中 最新股东户数下降7.99%
12-02	拓邦股份吧	明天解禁来说一下个人看法
12-02	凯美特气吧	大宗交易：凯美特气成交1.88亿元，折价4.01%（1
12-02	香港大公文化吧	大公百圆是做事的，是被调查而暂停的，调整违规
12-02	易方达消费行业股票吧	这行情多少是 有点打击信心了
12-02	*ST澄星吧	下午在抛售200手。无情的抛售给韭菜。[微笑]
12-02	越秀金控吧	一年后能上11元，就知足了。
12-02	芯海科技吧	芯海科技：我司在储能电源的应用主要是户外便携
12-01	包钢股份吧	包钢三天的洗盘非常漂亮，完美收官，感谢主力对
11-25	民生加银平稳添利债券A吧	今天再次大跌0.34，李文君你还有脸继续干啊？
12-02	农银研究精选混合吧	倪大红[大笑]
12-02	南方景气驱动混合C吧	滚一边去吧，这
12-02	国投瑞银白银期货(LOF)吧	又跌了，要不要买
12-02	天士力吧	这个价格回购力量好弱，要么是没钱，要么是觉得
12-02	金发科技吧	吧友们去达安基因看看，我说达安基因和金发暴跌
12-02	北京科锐吧	哈哈，下车的都哭晕在厕所了！
12-02	银河创新成长混合A吧	今天这节奏，原来没起来的起来了，强势的趴下不
12-01	云天化吧	这两波有多少被洗的
12-02	中欧均衡成长混合A吧	以后再也不在宁波银行买基金了，坑啊！被理财经
12-02	大金重工吧	光伏早产能大过剩了，骗农村人装，屋顶装，还光
12-02	南玻A吧	你们这帮小兔崽子，有何目的
12-02	道明光学吧	坚定持有绝不放弃目标价不变12元[加油][加油][
12-02	工银前沿医疗股票A吧	回调加速加倍买，资财复利几何增，
12-02	泓德臻远回报混合吧	真的不能再相信招行的推荐，被害惨了，这只基金
12-02	广发稳健增长混合A吧	傅有兴厉害啊，五连鞭，鞭鞭抽在基民的身上。
12-02	石化油服吧	石化油服与石化机械在业务上有哪些同与不同
12-02	雅本化学吧	明天必完球这个专杀散户
12-02	甲醇吧	2605已加空80手，等主力抬轿
12-02	巨人网络吧	巨人网络这个股名，太自大了，应改为困人网络，
12-02	ST凯乐吧	【京东国际+深圳免税与赫美集团强强合作！】赫
12-02	兆龙互连吧	这几年炒股最悲催的操作！！！！
12-02	明牌珠宝吧	仙人指路！已具备涨停条件
12-02	基金大咖秀吧	博士邀您宏观经济形势大盘点
12-02	全志科技吧	下午偷袭式拉高吃货，收盘后随便找个公众号发利
12-02	华宝中证医疗ETF吧	一路跌，买了连环套
12-02	中金现金管家C吧	今天建仓完毕，满仓太平洋。。成本价3.16我觉得
12-01	苹果吧	拉苹果护盘，不然今天美股更残！
11-29	华夏银行吧	乌龙指可能性比较大，如果有庄进驻，会让散户都
11-27	旗天科技吧	点关注，哥给你解析数字货币的上涨的背后逻辑
12-02	百洋医药吧	明天来个20点吧！厉害一次！
12-02	锐明技术吧	六个涨停就可以到77了
12-02	晶瑞电材吧	缩量倒t，遗憾的是摸了一下49.6后狂泻！光刻和
12-02	美锦能源吧	天冷，养生小火锅走起[啤酒]
12-02	开元教育吧	开元教育(300338)龙虎榜数据(12-02)
12-02	鹏博士吧	博士有点疯狂了
12-02	联创电子吧	联创电子：是蔚来ET7 8M ADAS车载影像模组的最
12-02	藏格控股吧	提配新入小散，小心以只读七年书为首的肖渣忽悠
12-02	富邦股份吧	两市唯一，小盘低价20厘米世界冠军富邦股份
12-02	奥克股份吧	买到垃圾了
12-02	上证指数吧	展望2022之二银狐预计，2022年全年IPO约为4500
12-02	ST天马吧	天马因为什么被st？
12-01	拼多多吧	各位平台的吧友们，做人要正直，要公正，要知好
11-30	中红医疗吧	明天就是12月第一个交易日了。如果开盘直接被干
11-30	中国平安吧	马格尾盘为啥砸那么狠.昨天尾盘直拉.今天直砸.
11-28	道琼斯吧	水2021果今年37岁，无房无车无老婆，靠小区门口
12-02	大禹节水吧	仙人指路
12-02	道琼斯吧	美股几点开盘？
12-02	一号棉花吧	这东西寂寞
12-02	陕西黑猫吧	明天估计会低开然后修复，能不能收阳不知道
12-02	*ST圣莱吧	10.13已挂单
12-02	美锦能源吧	一卖就涨停
12-02	三峡能源吧	三峡能源：安徽蒙城风电项目全容量并网、河南杞
12-02	晓鸣股份吧	明天涨停
12-02	纸浆吧	终于回了一口血了[哭][哭]坚持了这么久，快爆了
12-02	欧菲光吧	什么叫庄？就是股价由他说了算。当大多数散户都
12-02	大金重工吧	明天必破20日线，这个月是专门炒不起眼的小盘股
12-02	许继电气吧	这票虽然我今天没买，但是非常看好
12-02	和邦生物吧	永远玩不过庄，当初清仓删除不玩了，今天回头一
12-02	拓新药业吧	上图说话：拓新买买买！
12-02	中利集团吧	亏损太多，还要跌回去
12-01	湖北宜化吧	拿了你一个月，亏了十几万，每次一卖就涨停，我
12-01	刚泰3吧	那些吹牛皮说要买的，人杂见不到了
12-01	紫金矿业吧	广西炮哥：12月1日紫金趋势及操作策略。
11-30	科蓝软件吧	主力，明天早上让我回本吧！我是炒股，不是混子
11-30	*ST赫美吧	*ST赫美:关于与重整投资人签署重整投资协议的公
11-30	齐翔腾达吧	真希望齐翔能涨上去！
11-30	吉冈精密吧	资金都到创新，基础层挖矿去了，北交易所死水一
11-30	信达澳银星奕混合A吧	冯总又上榜了[赞]
11-30	基金大咖秀吧	量化碰撞新能源？快来围观
11-28	达安基因吧	变化往往要比计划快，融券做空本想在低位慢慢吸
11-26	比亚迪吧	比亚迪再获芬兰纯电动巴士大单
11-22	湖北宜化吧	抱歉，短期看空，上方缺口估计有得磨，底部未见
11-17	西藏珠峰吧	西藏珠峰108亿投资阿根廷盐湖 建10-15万碳酸锂
11-15	粤高速A吧	为什么要投资粤高速，5大因素
12-02	甲醇吧	2600都没到
12-02	螺纹钢吧	这样耗下去，对多头不利啊！
12-02	钱江摩托吧	这股不讲武德，明天继续跌，赶快割吧，否则越亏
12-02	晶科转债吧	有本事接着跌？
12-02	千禾味业吧	主力成本在18左右，还有很大的空间[呲牙]，大家
12-02	*ST众泰吧	慢慢看
12-02	中证医疗吧	今天全仓
12-02	青海春天吧	股民必看
12-02	白糖吧	纸浆，燃油吃大肉了。
12-02	上海谊众-U吧	这么小盘子论外围股市，说趋势，谈日线全tm扯蛋
12-02	中毅达吧	今天16.33挂单又撤了，还是熬吧！只是可惜了我
12-02	美锦能源吧	美锦新能源中标青岛氢能源公交车采购项目
12-02	煌上煌吧	害人的股不要再买
12-02	美盛文化吧	山上的雪，好冷
12-02	孚能科技吧	锁定上游原材料供应 孚能科技降本增效迎大手笔
12-02	湖北宜化吧	下次再追高，我就剁手
12-02	吉宏股份吧	[看空][看空][看空][看空][看空][看空][看空][
12-02	伊利股份吧	12月2日，2021中国质量协会年会在北京召开，会
12-02	特变电工吧	虽然光伏必然要打价格战，该做的还是要做！
12-02	欧普康视吧	明年业绩一块钱，毛利70%的成长性公司，55倍市
12-02	南玻A吧	大路资本是干啥的呀？感觉到哪个吧哩都是骂人
12-02	中天金融吧	最后搞成89亿主要是为了避免弄成重大资产重组，
12-02	北汽蓝谷吧	营销的是猪脑子，现在还花那么多钱找什么明星代
12-02	新疆天业吧	这票有上20的潜力吗
12-02	中弘3吧	华融出决议了，大家去看结果如何。
12-02	梦天家居吧	603216:梦天家居首次公开发行股票网上申购情况
12-02	吉宏股份吧	所有怀疑剑南春的来看看
12-02	山东墨龙吧	明天继续板，还有30%空间
12-02	蒙娜丽莎吧	蒙娜丽莎：截至2021年11月30日 公司尚未实施股
12-02	首航高科吧	交流而已（勿喷[微笑]）：一、股权拍卖只是大股
12-02	天创5吧	唱多的现在该死心了吧，庄家现在又开始用资产当
12-02	退市金钰吧	卖出为准?群众支持凶必翻9万倍?!
12-02	美锦能源吧	今天那么多股下跌，小美大涨！点赞继续持有了！
12-02	*ST金正吧	曾经1.02的40万封单，财务适假40万封单，重整投
12-02	巨星科技吧	巨星科技:关于回购公司股份的进展公告
12-02	宝泰隆吧	用我今天亲身经历告诉你，追涨是多么恐怖的事情
12-02	立方数科吧	立方数科：公司是在三维信息化领域专注于新型数
12-02	ST柏龙吧	什么时候可以回本啊，要求不高
12-02	中兴通讯吧	我三天前把华讯抛了，结果连续三天涨停，我发现
11-30	中国船舶吧	明天不是涨就是跌
11-29	新研股份吧	不知道下午能不能给个大T[旺柴][旺柴]
11-26	亚太药业吧	董秘，想问下亚太药业作为医药研发企业，新冠也
11-21	顺钠股份吧	这股第一浪上涨到7.5元，回落到5元，第二浪再涨
12-02	石化机械吧	关于氢能源的一些机会
12-02	螺纹钢吧	还不错，没骗信号，1分钟还是空头，5分钟上涨趋
12-02	力合科创吧	拉不动了，明天主力躺尸一天
12-02	长电科技吧	目前长电的第一重压位就是前面双针探底格局下的
12-02	中顺洁柔吧	差不多了
12-02	翰宇药业吧	做人就该勇敢亮明自己的观点，错了改回来就行，
12-02	亿晶光电吧	买进此股空余恨，此恨绵绵无绝期！
12-02	盛和资源吧	明天跌七八个点，立帖为证！请谨慎操作该股票！
12-02	雪天盐业吧	[图片]
12-02	洋河股份吧	华尔街研判
12-02	正海生物吧	55会到的，千万不要被忽悠，让你持股20，都是没
12-02	北京银行吧	601169:北京银行股份有限公司优先股股息发放实
12-02	中原内配吧	这个票和内配走势几乎一模一样，当从底部涨到一
12-02	长信科技吧	开始慢慢买入 哈哈
12-02	玻璃吧	看日线要大涨了
12-02	华夏中证500指数增强C吧	最近一季度相比其他中证500量化的明显不行了。
12-02	华联股份吧	华联股份我是亏了46000割肉出来的
12-02	纸浆吧	还有做多的吗
12-02	新湖中宝吧	天量债务压顶，营收净利润双双下跌，应该还会大
12-02	扬电科技吧	12.3持仓标的处理
12-02	股市实战吧	周五大盘这样走的概率大！
12-02	华夏恒生互联网科技业ETF(QDII)吧	上周刚接回来，今天跌这么多不会被埋了吧
12-02	中天科技吧	留下的发财
11-30	数字政通吧	拉高就得出，清仓了，留100股，调整到位我再择
10-12	联想控股吧	联想控股否认“柳传志1亿薪酬”：退休后不再领
12-02	开普云吧	37.5买的，这么长时间居然让我挣了个手续费出来
12-02	农银新能源主题吧	分完没有?还不出净值。
12-02	滨化股份吧	大宗交易：机构账户买入滨化股份4450万元（12-0
12-02	首都在线吧	首都在线12月2日盘中跌幅达5%
12-01	天弘中证证券保险C吧	证券：证券板块今日表现还算可以，但只能说是日
11-29	奥飞数据吧	新疫情，远程办公类的股票收益，我又加仓了
09-29	宝泰隆吧	中钢国际过来的资金开始建仓宝泰隆，大家欢迎吗
12-02	东财消费电子C吧	挺稳
12-02	景顺长城集英两年定开混合吧	基金经理没得救了
12-02	凯撒文化吧	这公司的游戏不好玩
12-02	科创新源吧	尾盘进的，这个位置风报比还行，启动空间大，但
12-02	零点有数吧	明天请继续，跌破40
12-02	中信建投医改混合C吧	医疗板块分析:医疗板块是我上周带大家满仓的，
12-02	国盛金控吧	大家多少成本啊 13.6的还有在的么？
12-02	*ST众泰吧	其实就是昨天几个竞拍的人找到了徐逸，大家商量
12-02	晶澳科技吧	晶澳科技:关于回购公司股份进展的公告
12-02	五矿发展吧	五矿矿业借壳发展，恭喜
12-02	家联科技吧	我已弃票了，不敢博。
12-02	远达环保吧	明天不涨停，把今天吐出来的键盘热热，再吃回来
12-02	九安医疗吧	九安医疗：目前公司新冠检测试剂盒主要开拓美国
12-02	长安汽车吧	长安汽车：2021年11月15日 阿维塔科技在上海进
12-02	兆新股份吧	兆新股份：控股股东所持公司400万股股份将被司
12-02	红宝丽吧	红宝丽：产品应用广 有的用途可作为新能源材料
12-02	中原内配吧	中原内配：2021年11月 公司出资参股天朤（江苏
12-02	财经评论吧	基民进阶之路 5种策略 教你做好资产配置
12-02	宝泰隆吧	来者都是客，不看好你会天天来，别逗了，骗自己
12-02	卓胜微吧	鉴于接到课题任务，为期十八个月，以后将会减少
12-02	汇添富消费行业混合吧	加油
12-02	工银圆丰三年持有期混合吧	听招行忽悠误上贼船，肠子都悔青了
12-02	庄贤锐进2号吧	霸气[赞]
12-02	金发科技吧	16.5，十万股，啥时候解套
12-02	农银新能源主题吧	涨就涨，跌就跌，净值总是要出的！
12-02	宁德时代吧	中国汽车保有量2.9亿，新能源1000万不到，内燃
12-02	安科生物吧	这么发资讯问答，难道为了明天14.5开盘，15.54
12-02	唐山港吧	看到6元，静心操作方有报2021年最后一个月
12-02	华嵘控股吧	华嵘控股：股票交易异常波动 目前经营正常 外部
12-02	美晨生态吧	美晨生态300237：低价白酒股，筹码很珍贵！
12-02	景顺长城鼎益混合(LOF)吧	今天鸡肉猪肉，白酒走强了，食品饮料是不是也得
11-26	华夏科技创新混合A吧	金蝶国际踢出！
12-02	众兴菌业吧	下周到10元。
12-02	科沃转债吧	要求不高，十倍[得意]
12-02	正元智慧吧	那么多人唱多，看来明天要跌了[哈欠]
12-02	沪锌吧	死都不肯下去？
12-02	创金合信芯片产业股票发起C吧	这个经理太黑心了
12-02	螺纹钢吧	螺纹看铁矿脸色，尾盘会红的，白天拉上去。
12-02	甲醇吧	多起来，甲醇可以灭病毒，肯定会爆发
12-02	长城行业轮动混合A吧	跌0.25、这还是不错的[赞]
12-02	东财新能源A吧	这个规模应该不小
12-02	金螳螂吧	后复权的股票价格是184元多。
12-02	*ST众泰吧	明天连板吗？各位老师
12-02	中芯国际吧	靠港股通几件虾毛有大行情？港股从来都是国际投
12-02	天喻信息吧	根据11月18公布的公告，定增基准日确定，定增价
12-02	兴全合宜混合(LOF)A吧	医疗持续下跌，价值股反弹
12-02	工银核心价值混合A吧	重大改变！这些股将迎来超级资金
12-02	宁德时代吧	A股：迎来普跌！周五行情分析，新主线行情或将
12-02	顺灏股份吧	过来逛了一下，发现散户们很兴奋！！！据我10年
12-02	众合科技吧	硅片都降价了，搞毛线，本来利润就不高
12-02	露笑科技吧	我赌你定增通不过，你个露鸟科技。
12-02	比亚迪吧	小迪的走势：基础值50～70元。三条确定性，每条
12-02	大金重工吧	明天将会是换手率最高的时候。是走是留就看明天
12-02	罗牛山吧	都是一家
12-02	通化东宝吧	诚挚道歉书：鉴于本人小学未毕业的文化水平，错
12-02	士兰微吧	收盘62.61，我发我发，今天割肉的要倒霉了，明
12-02	中国中铁吧	涨了两天都找不到了。按照这股股性，明天80%跌
12-02	富士达吧	这是北交所吗？没看出和精选层有啥区别………
12-02	邵阳液压吧	邵阳液压重点关注10月19号的解禁1790万股，解禁
12-02	华兰生物吧	华兰生物跌停后的走势，后面带出来一个小弟：通
12-02	游族网络吧	昨天深股通又买入百万股！
12-02	森麒麟吧	尾盘拉升是因为可转债要上市了么，唉，今天低位
12-02	百川股份吧	刚看到财联社的一则消息过来看的百川，估计明天
12-02	中粮工科吧	明天涨停板
12-02	隆基股份吧	你以为先出招就赢了？
12-02	财经评论吧	12月2日晚间影响市场重要政策消息速递(附新闻联
12-02	启明信息吧	东财出EDR概念了,为启明量身定做，龙一非启明莫
12-02	领益智造吧	领益制造的缘数星空天玄图--古桥河洛缘数金字塔
12-02	首都在线吧	人家收监管函的今天才跌了5.5%，你怎么搞得？明
12-02	佳兆业集团吧	佳兆业不能再增加美元债了，必须还。
12-02	领益智造吧	领益智造:关于股票交易异常波动的公告
12-02	新华都吧	老板这锁仓的到现在赚多了？[呲牙]
12-02	首航高科吧	这么多人看都不看就说是造谣？麻烦你动动手，打
12-02	顺灏股份吧	顺灏股份：短期内新型烟草业务对公司业绩不构成
12-02	顺灏股份吧	顺灏股份(002565)龙虎榜数据(12-02)
12-02	国新健康吧	国新健康(000503)龙虎榜数据(12-02)
12-02	桐昆股份吧	桐昆股份：公司主要产品为应用于服装、家纺、产
12-02	海峡环保吧	603817:海峡环保预中标公告
12-02	*ST金正吧	拿走不谢*(^^*)*
12-02	闻泰科技吧	昨天兆易创新突然涨停，今天韦尔股份大幅高开后
12-02	运达科技吧	开盘已经说明了一切：全天阴跌出货中！等9元再
09-12	金杯电工吧	感谢大股东减持！希望再减持多些！感激不尽！
12-02	纸浆吧	空头的兄弟摇摆起来[加油]
12-02	东信和平吧	两个月，21元，值得等待[加油]
12-02	国天电子吧	继黑猫与白猫，欧拉再推出新秀欧拉好猫，正是这
12-02	华安生态优先混合吧	陈经理，你他么调仓真是无敌了！这他么一年了你
12-02	东方红睿玺三年定开混合A吧	后悔，忘记赎回
12-02	今世缘吧	今世缘你改名叫今世仇吧，抄了你的底，天天跌，
12-02	COMEX黄金吧	1768的多止盈1779，目前下到此位置可以继续，策
12-02	东财医药A吧	长期持有医药，这行业需求永远在，死不了
12-02	银河创新成长混合A吧	半导体不是红的吗
12-02	华宝医疗ETF联接A吧	定投的赚份额也可以的[兴奋]
12-02	华安现代生活混合吧	主要是金融地产买多了，强周期股是很难赚到钱的
12-02	菜粕吧	跑漫一点就没了20个点！
12-02	东方新能源汽车混合吧	难道要涨一个点以上？
12-02	闻泰科技吧	闻泰科技果链业务再下一城 首批量产产品已发货
12-02	洲际油气吧	我4.2的本什么时候有希望啊
12-02	翰宇药业吧	深圳新闻网2021年12月2日讯（记者 王志明）近日
12-02	明阳电路吧	明阳电路接受2家机构调研！短期主力资金净流出
12-02	*ST众泰吧	硝烟弥漫着这里，明天地扳继续等，管住冲动那只
12-02	三七互娱吧	2021年12月2日更新：股票市场最搞笑的事情是什
12-02	太阳能吧	有个小朋友逃出来了，见人就说继续幻想。
12-02	方正证券吧	在今年3月份平安证券就向证券会取消ipo申请，由
12-02	协鑫集成吧	我很理解踏空股友的心情，当时露笑科技7元附近
12-02	洋河股份吧	怎么昨天会卖了顺鑫买你这只垃圾股呢
12-02	ST西源吧	对于一只将来要成为千亿市值的股票，你还会在意
12-02	金雷股份吧	不急，慢慢买越跌越买。 现价今年21倍市盈率，
12-02	新晨科技吧	烦死了，今天三只股亏了三千块
12-02	股市实战吧	指数环境：沪指收绿，继续看着3500-3600区间震
12-02	飞荣达吧	飞荣达:关于部分董事、高级管理人员减持计划实
12-02	川发龙蟒吧	这个贴吧只要九财还在就不可能有行情
12-02	中炬高新吧	奇迹阿！太神奇了，别人最多就是练就九阴真经，
12-02	紫光股份吧	紫光股份：公司服务了冬奥会涉及的冬奥村、国家
12-02	阳光城吧	现在房产行业利好，等等看吧，说不定能看到希望
12-02	科顺股份吧	科顺股份：累计回购约644万股 占比0.56%
11-30	紫光股份吧	请问董秘，截止11月30日，贵司股东户数是多少。
12-02	金螳螂吧	金螳螂阴皓明：拥抱变革拥抱创新拥抱未来 才会
12-02	诺德股份吧	600110:诺德投资股份有限公司关于拟公开拍卖转
12-02	基金动态吧	来深深抱紧我，让痴心加上锁！
12-02	嘉亨家化吧	嘉亨家化：公司现有业务未涉及元宇宙概念亦暂无
12-02	攀钢钒钛吧	攀钢钒钛：公司目前已与大连博融签订了《战略合
12-02	本川智能吧	本川智能股东户数下降7.10%，户均持股5.54万元
12-02	鹏华中证酒ETF吧	感觉是主力避险，明天再看看，今天不动
12-02	*ST大唐吧	f多枸早上跑完了。一群傻蛋还接盘
12-02	大洋电机吧	8.73跑了，留下的发财[想一下][想一下][想一下]
12-02	招商中证煤炭等权指数(LOF)A吧	统一回复：钢铁、煤炭、有色金属主题基金，现阶
12-02	中欧医疗创新股票C吧	医疗怎么还在跌啊，不是都说跌不下去了么，抄底
12-01	准油股份吧	[看多][看多][看多]……反击一个月
11-24	淮北矿业吧	在持仓股基本面没发生实质变时，管住手，别反复
12-02	中环股份吧	昨天就止损走了，亏1万5，因为我看到隆基降价后
12-02	铁矿石吧	马上一条直线
12-02	凯撒文化吧	元宇宙已经走下坡路了，跌幅凯撒文化一马当先
12-02	中天科技吧	17.1有木有机会解套
12-02	长江健康吧	每天散布坏消息，难道为打压股价？[大笑][大笑]
12-02	三丰智能吧	参照300165天瑞仪器第一个涨停华鑫点火，然后市
12-02	康希诺-U吧	我赌康希诺明天涨停，同意的掌声
12-02	甲醇吧	今晚是在小震荡，不会再跌了吧，
12-02	红枣吧	建议多头主力去炒作一下花生，价位低，便于储藏
12-02	线上线下吧	明天开盘不跑，年前就在里面待着吧[呲牙][呲牙]
12-02	捷捷微电吧	明天会不会直接一字板[捂脸]
12-02	中远海控吧	前途光明，大股东增持4540万股
12-02	黄金/美元吧	先出还是继续持仓非农看涨？？
12-02	中环股份吧	开始打价格战了，利好下游电站，逆变器，设备
12-02	玻璃吧	玻璃是在是强的没话说
12-02	湖南黄金吧	现在不涨几个点吸引不了太多的散户来接盘，谁买
12-02	云图控股吧	转发
12-02	贵州茅台吧	告诉你一个天大秘密
12-02	赛诺医疗吧	没有人气、静悄悄！
12-02	京东方A吧	BOE！！！求你安安静静的做你该做的事，除了必
12-02	*ST环球吧	环球的老板们大家晚上好，有空仓位的有兴趣的朋
12-02	格林美吧	明天涨涨
12-02	玉米吧	好吓人，玉米居然比菜粕都贵了...
12-02	捷捷微电吧	明天7个点+，你们拭目以待，我报了班，说对了给
12-02	光明乳业吧	定增一确定，股价就飞起来了！珍惜现在的价格和
12-02	芯能科技吧	利好，明天最少8个点
12-02	山煤国际吧	破8进
12-02	不锈钢期货吧	不知不觉抗了600点了！没关系我还能抗三个600点
12-02	梦网科技吧	5G消息最新消息
12-02	沪银吧	虽然外盘白银涨，虽然美元跌，但是你们别高兴，
12-02	格林美吧	开花能国内跟同行合作一下吗，感觉靠韩国的市场
12-02	瑞和股份吧	坚持了俩月终于吃到涨停了，死叉前必须走
12-02	天壕环境吧	逢高减仓，我多次提醒，这回大家明白了吧，明天
12-02	金风科技吧	12.2周四晚【尊敬的昌明.西城.51.中秋.达达马.
12-02	*ST新亿吧	这成本如何？
12-02	石化油服吧	[滴汗][滴汗]好久没来了尘埃和泡菜看来已经收拾
12-02	*ST西水吧	要么涨停，要么跌停，主力希望跌停吗？
12-02	舍得酒业吧	内容较多，言简意赅！指数明日继续看震荡，奥密
12-02	ST凯乐吧	明天可以进小黑屋了么？很想进小黑屋，从来没进
12-02	基金大咖秀吧	十二月，科技能上车吗？
12-02	神力股份吧	兄弟们，明天怎么样？
12-02	包钢股份吧	蓄势待发，明日新高？（12.03周五个人操作计划
12-02	飞马国际吧	【明日起飞】成交量历史天量！今天高位换手达到
12-02	微光股份吧	再不走，一根大阴线。跌停板
12-02	ST天山吧	溜了溜了
12-02	兴业矿业吧	套了30万了，5年工资没有了，谁给我养老？
12-02	中远海控吧	中远海控，大前天一早介入，技术面利好，前天午
12-01	亚普股份吧	泉眼无声惜细流，树荫照水爱晴柔。小荷才露尖尖
12-01	怡亚通吧	再一次以实力证明选股是有方法的，从六月份的秀
12-01	观想科技吧	预判观想科技第一天收盘价190元，最高200元！最
11-30	退市金钰吧	我知你不知，8000万美元一股！
11-24	铁矿石吧	铁矿石等黑色系每日分析和布局
11-24	游族网络吧	这可如何是好
11-01	和辉光电-U吧	和辉在4.50元左右的时候，那位“一叶孤舟”不是
12-02	拉卡拉吧	拉卡拉没有做放贷的生意，公司年报，深交所回复
12-02	启明信息吧	为什么封单全是散户？新车规定出厂就带行车记录
12-02	基金大咖秀吧	如何定投美股指数基金？
12-02	智度股份吧	集中回答这么多，有造势出货的可能
12-02	领益智造吧	今天为什么要在11点29分最后几秒准备封板？刚好
12-02	菜粕吧	叫你送点货不是刮风就是下雨
12-02	华特达因吧	[惨!关灯吃面][惨!关灯吃面][惨!关灯吃面][惨!
12-02	菜油吧	其它什么油都在跌，你凭什么涨?
12-02	飞马国际吧	致我飞马的粉丝：如果明天封涨停板我继续持有，
12-02	神火股份吧	期货还在坚持诱多，神火不到6元坚决不进，现在
12-02	联合光电吧	联合光电今天又发机构调研报告，看样子联合光电
12-02	华平股份吧	（12-2）华平股份连续三日收于年线之上，前次最
12-02	西麦食品吧	起袖子加油干
12-02	阳光电源吧	今天周四，美股三大指数前半截走得牛哄哄，下半
12-01	洛阳钼业吧	从11月初一直告诉大家这里是底部区域，可以考虑
12-02	综艺股份吧	老茶树，过来分析分析
12-02	A50期指吧	今晚破防
12-02	甲醇吧	甲醇试多
12-02	万祥科技吧	现在有个夲色家族，6个了
12-02	创识科技吧	上一波8月份52块增加股东979户跌到35块，这一波
12-02	新安股份吧	这票要破20的节奏。
12-02	美盛文化吧	明天涨+0.16，否则买入
12-02	*ST众泰吧	听你们喊的我是热血沸腾，明天可能收盘8.28我本
12-02	万向钱潮吧	明天看谁跑得快
12-02	甲醇吧	感觉动力煤玩得有点狠心里不踏实啊！最低到760
12-02	纸浆吧	只要今晚收盘还是绿的，黄昏之星的形态就确立了
12-02	酒鬼酒吧	铲官带汤圆去打疫苗...刚刚看到潭酒的年份酒含
12-02	超捷股份吧	新手250主力没防住新手250游资，相互之间也没商
12-02	纸浆吧	5810的空单，扛了难熬的两天，晚上在5862平了，
12-02	沪镍吧	[鼓掌][鼓掌]比如你看着一直涨，你一买涨，马上
12-02	ST安信吧	大部分的筹码在庄手里，庄的主人是市府，这是以
12-02	美锦能源吧	明早要是不能高开盘。。。。就要当心啊疼了[呲
12-02	智度股份吧	看到了吧，爆打金牛就是个纯拖，有一半董秘回答
12-02	久之洋吧	月线在山脚下。逢低布局
12-02	科华生物吧	核酸检测试剂适用奥密克戎变异株！
12-02	云意电气吧	明天冲高一定要跑路，这货德行就这样了
12-02	大禹节水吧	敲黑板，敲黑板，敲黑板！大家请安静，我来科普
12-02	岭南转债吧	如果强赎要发公告吧
12-02	*ST天成吧	最后2笔我卖了169万，早上卖了一部分，本来想留
12-02	甲醇吧	今晚低开吗
12-02	联想集团吧	这股还有人买？刷新认知
12-02	中兴通讯吧	我说的你们是不信。还是故意视而不见。我服了呀
12-02	国邦医药吧	又加仓了[呲牙][呲牙][呲牙]
12-02	重庆钢铁吧	悲剧了，为什么被st
11-25	新力金融吧	比克动力交易估值约100亿，置入新力百分之75，
04-16	凯龙高科吧	新增客户超预期，国六非四助力龙头腾飞
12-02	康泰生物吧	一百多块钱一股贵不贵，感觉没有什么前途
12-02	陕西金叶吧	拿了这么久还是没有等到今天
12-02	九安医疗吧	明天跌停了哈哈
12-02	*ST赫美吧	赫美与京东签署合作协议，这不是变相实锤深免重
12-02	平安银行吧	银行股利空不断，多少只有净资产的一半，更有一
12-01	博思软件吧	今天下车的明天要拍大腿，缩量洗盘看不出来吗，
11-06	江苏有线吧	通道大数据播报，江苏有线数据，跌至极限少于1
12-02	*ST天成吧	数据来源大智慧
12-02	玻璃吧	Nm
12-02	嘉和美康吧	亏损股一律不申购！
12-02	易事特吧	这特么真好看！这也算是一道风景线
12-02	天成自控吧	今天进来一成仓，明天全仓进来，相信你，看好你
12-02	基金大咖秀吧	为什么要选择定投？
12-02	华新水泥吧	重磅！！！A股最全水泥总结：：上峰水泥（00067
12-02	山推股份吧	408又卖60000股，哈哈，410挂80000
11-30	联创股份吧	今天是多空决战，甚是精彩
12-02	南方阿尔法混合A吧	章辉让我们基民说你什么好呀
12-02	螺纹钢吧	洗出的都是带血的筹码
12-02	中科海讯吧	部署了本专利技术的主动连续波声纳，经过试验成
12-02	中国中铁吧	中铁二局
12-02	江特电机吧	推荐
12-02	贝斯特吧	股民必看
12-02	*ST金洲吧	大概意思是，增持要跌，减持也要跌，哈哈哈哈，
12-02	仁东控股吧	睡了，明天不看空不看多，先观察一段时间，突破
12-02	浪潮软件吧	烟草信息领域优势地位！
12-02	*ST长动吧	长动的老板们大家晚上好，有空仓位的有兴趣的朋
12-02	TCL科技吧	一年圈200亿，市值的1/4，A股还有第2家吗？
12-02	红星发展吧	断剑重铸之日骑士归来之时！
12-02	旗天科技吧	转发
12-02	合盛硅业吧	垃圾股东！！！！！抗议股价连续下跌！！！！
12-02	纸浆吧	多的兄弟们还能不能拿着
12-02	一号棉花吧	很多朋友问到棉花和白糖，简单说说个人观点！本
12-02	通威股份吧	明白人，不要在产能过剩子行业里白白赔钱赔精神
12-02	中远海控吧	人气榜在下降，主力资金也在下降
12-02	英洛华吧	10.6的本，还有更惨的么？
12-02	华阳新材吧	明天必须跑，复盘后，才想明白为啥五矿会涨停[
12-02	上汽集团吧	如果说上汽高管不在分拆后的捷氢公司中享有权益
12-02	新疆交建吧	先看这三位吧，一直不服我，对我公开叫号，请问
12-02	ST天马吧	唱多的狗托突然间多了就是提示你快跑的信号，因
12-02	东华科技吧	10元跌[大笑][大笑][大笑]下来加仓
12-02	财经评论吧	A股三大指数震荡整理 汽车股领涨元宇宙概念大跌
12-02	汇添富成长领先混合A吧	【赢华为入耳式无线耳机、小米移动电源】成长投
12-01	鼎捷软件吧	综合来说，明天如果成功反包的话，那就是彻彻底
11-27	旗天科技吧	不用怕，南非病毒周五盘中就知道了
12-02	江特电机吧	推荐
12-02	纸浆吧	止盈观望了
12-02	凯撒文化吧	明天都是下面大托单诱多套人出货，一直阴跌，渺
12-02	西陇科学吧	炒的就是艾克韦生物新冠检测，你把它卖了明天炒
12-02	*ST华讯吧	我买华讯的根本原因
12-02	一号棉花吧	难道多头忘记了今年“新疆棉花被抵制”的事了吗
12-02	创意信息吧	明天国产操作系统大会不知道能不能抢救一下这LJ
12-02	融捷股份吧	产量不及去年，危险
12-02	科创新源吧	明天不涨停，我头朝南睡[买入]
12-02	金风科技吧	恐怕会跌到7.50元附近。
12-02	爱施德吧	今天手痒了，明天是吃肉还是吃面？忐忑中。
12-02	三安光电吧	明天轮到你涨停了，哈哈哈。紫光，兆易，韦尔都
12-02	美的集团吧	这两个图片是不是说明外资持股在18%左右，请专
12-02	建研设计吧	关于安徽省建筑设计研究总院股份有限公司股票在
12-02	酒鬼酒吧	上午242元，我先撤了。
12-02	东方园林吧	东方园林:关于持股5%以上股东股权被轮候冻结的
12-02	通策医疗吧	跟个贴
12-02	力帆科技吧	老把戏二次冲顶先出光光
12-02	一拖股份吧	一拖股份：氢燃料无人驾驶拖拉机+业绩，突破5/1
12-02	退市金钰吧	阿里拍卖东方金钰债权有了意向人？
12-02	正海磁材吧	你他妈有完没完
11-27	英洛华吧	风月无古今，情怀各相惜。醉后不知天在水，满船
12-02	工银新能源汽车混合C吧	9月份，老婆投了5万元买这个基金。昨天无意间瞄
12-02	华安生态优先混合吧	这个比
12-02	动力煤吧	开盘干到760，差2.2个点跌停了，真会玩。
12-02	鹏华匠心精选混合A吧	你是人才啊
12-02	华夏科创板50ETF联接C吧	刚涨上来点，又跌回去了！
12-02	润和软件吧	大家都觉得明天还会跌So
12-02	铜牛信息吧	坚决远离此股，买了麻烦
12-02	燃油吧	来个涨停吧，大哥给个解套的机会
12-02	刚泰3吧	明天继续战斗，打响金矿保卫战。
12-02	原油吧	看这走势就知道会议结果咋样
12-02	甲醇吧	多起来，甲醇可以灭病毒，肯定会爆发
12-02	聚丙烯吧	05合约到7600全仓多
12-02	新元科技吧	这走势，说明那个5000吨又是一个假合同
12-02	TCL科技吧	可能又要见新底了，只能希望2022年了，内卷太历
12-02	*ST众泰吧	众泰兄弟们姐妹们明天我资金到帐900万，明天再
12-02	螺纹钢吧	根据煤炭和铁矿石来看，有一点是确定的，至少不
12-02	东方国信吧	元宇宙大量技术背后就是云计算
12-02	纯碱吧	为了打破谣言，今天要涨停吗
12-02	联络互动吧	络络前天t的今天已经全部回归了，回归就，今天
12-02	甲醇吧	虎哥请出来支一招吧
12-02	*ST众应吧	众应的走势有目共睹，整体而言是一浪高过一浪，
12-02	铁矿石吧	武钢包钢没有出来你需要配合
12-02	网宿科技吧	网宿科技，放量杀跌，分歧为何这么大，被套的朋
12-02	*ST恒康吧	忽悠式重整，外资新里程无法生产“独一味”？
12-02	*ST西水吧	跌停原因连公告也不发一下，太抠鼻了
12-02	*ST西水吧	不以涨停喜，不以跌停悲，涨跌本来就是股票的日
12-02	棕榈油吧	9150-9170做空棕榈
12-02	洛阳钼业吧	看见有个兄弟昨天买的，今天掉了。就要死要活。
12-02	中银绒业吧	马尔康金鑫矿业所有的锂辉石矿究竟是哪家的？中
12-02	保千里3吧	播种和收获不在同一个季节；保千里优质三板股，
12-02	花生吧	[图片]
12-02	上证指数吧	食品饮料可以关注一下，差不多调整到位了，明天
12-02	顺丰控股吧	这就尴尬了，集中竞价一股没减！[大笑]还有1100
12-02	大金重工吧	大金趋势走没有坏还得看明天，昨天下午异动和照
12-02	新力金融吧	开始以为是新力金融自己要收购比克，现在看格局
12-02	九洲药业吧	这种走势很快就会来个急刹车，只是还没到时候！
12-02	桂东电力吧	600310:广西桂东电力股份有限公司关于全资子公
12-02	双杰电气吧	双杰电气操盘手老爷爷今天展开对新韭菜掠杀！毫
12-02	经纬辉开吧	[图片]
12-02	博瑞医药吧	688166:首次公开发行部分限售股上市流通公告
12-02	彩虹股份吧	彩虹8元以上套牢盘巨大，主力通过破位振仓让上
12-02	金龙机电吧	昨天说的新能源车，稀土，消费板块可以做，结果
12-02	万盛股份吧	追高了
12-02	华培动力吧	今天从高位算起有十几个点下跌，这是一个标志性
12-02	国投瑞银产业趋势混合A吧	新能源都红了，这下午能不能起来？
12-02	青海华鼎吧	5.5，是不是要补到成本5。才能回本？
12-02	*ST科迪吧	科迪乳业（002770）—索--赔
12-01	基金大咖秀吧	稳一点，还看“固收+”
11-30	洪都航空吧	强庄｜大基建风口来了 3倍外资控股黑马
11-01	华夏创新视野一年持有混合C吧	买C好呢还是买A好呢
10-21	焦炭吧	焦炭需要调整一日，后开始抓空
07-18	甲醇吧	甲醇每日分析思路结构以及其他品种点评
12-02	东方新能源汽车混合吧	支付宝显示净值估算-0.22[滴汗]
12-02	*ST中天吧	国际惯例，柳林酒走一波[火箭][火箭][火箭][财
12-02	百傲化学吧	2000w就打下来五个点、承接力太差了
12-01	*ST猛狮吧	猛狮今受朋约邀请跌停板帮忙买了点共30万股，一
12-01	拼多多吧	卸载了，骗我可以，但你要注意次数，没有信用可
11-27	易德龙吧	来我帖子文明交流很好！狗叫者一个字---滚！
12-02	菜粕吧	高位横盘
12-02	*ST金洲吧	*ST金洲:关于第二大股东的同一控制人的企业增持
12-02	兴发集团吧	明天早上买入，应该可以涨停了
12-02	星徽股份吧	老师叫我来接盘
12-02	科拓生物吧	青春双岐杆菌可提升新冠疫苗成效
12-02	葫芦娃吧	周老师讲过，横有多宽，纵有多高
12-02	盛屯矿业吧	你们还记得我半月前说的集团开会有重大事件公布
12-02	平安银行吧	今天收十字星，这难道就是传说中的黄昏之星。
12-02	惠达卫浴吧	涨涨涨，，，，，
12-02	石油沥青吧	跌停
12-02	保税科技吧	散户同志们，你们不是善男信女，不是善财童子，
12-02	小型纳指吧	昨天跳水，今天必然红
12-02	格科微吧	发这么多信息有意思吗？无非是想找一些散户来接
12-02	五粮液吧	哎，五粮液天天高开，然后跌下去，天天这样玩，
12-02	丰元股份吧	宁德解禁跌吗，真是他妈不适合炒股，谁说解禁就
12-02	精准信息吧	全体股东股民状告中国证券会立案侦察：公司业绩
12-02	兴蓉环境吧	射击之星调整开始了
12-02	一号棉花吧	为啥主力和次主力差距越来越大的
12-02	联络互动吧	一个槽字我忍了130天，槽
12-02	ST红太阳吧	至少说明这两天大单抛出是被迫的+散户跟风，除
12-02	五粮液吧	价格曾3年未动，谁给了五粮液普五提价9%的底气
12-02	中储股份吧	600787:中储发展股份有限公司收购报告书摘要
11-29	基金大咖秀吧	结构性行情下如何选择宽基指数？
09-08	桂东电力吧	那天心里想的就是3个月加10天，所以是100天。今
12-02	新力金融吧	今天哥头晕，13.01元买了新力金融9900股。为国
12-02	天下秀吧	破11，然后16
12-02	聚丙烯吧	这几天大得期货公司估计有什么消息，抄底估计不
12-02	五矿稀土吧	转发
12-02	COMEX黄金吧	继续看空，下降空头趋势不容置疑
12-02	首航高科吧	公告之日会有新妍新闻吗
12-02	合力泰吧	合力泰:关于《中国证监会行政许可项目审查一次
12-02	三羊马吧	三羊马(001317)龙虎榜数据(12-02)
12-02	迎驾贡酒吧	洗盘很彻底，十足庄股
12-02	紫天科技吧	明天收盘38.88
12-02	中天科技吧	割肉了，破位了
12-02	聚氯乙烯吧	整个市场都在等欧佩克的消息，增不增产都是50%
12-02	东方电子吧	跌哭你们[呲牙]跌到你们怀疑人生
12-02	东方阿尔法优势产业混合C吧	不赚钱的日子真难过…
12-02	长城军工吧	万里长城今犹在，不见当年上车郎
12-02	润和软件吧	啥时候没人喊涨停啥时候进就对了
12-02	通威股份吧	通威可转债下星期一上会
12-02	勘设股份吧	补缺口买入，12元
12-02	天弘中证全指证券公司ETF联接C吧	要不要跑。。
12-02	美锦能源吧	拿到飞驰上市就走
12-02	玻璃吧	做玻璃我只服中信。
12-02	热轧卷板吧	你是黑色最靓的仔
12-02	洁雅股份吧	业绩，净资产，绩优股
12-02	川能动力吧	大道致简，心静自然凉！拿好筹码，别不小心弄丢
12-02	原油吧	原油，会不断震荡走低，目标50
12-02	中核钛白吧	16.6几个月了兄弟姐妹们是去是留给个建议这月还
12-02	*ST盈方吧	不是多头发狂，是表哥干的事情不的不发狂，1：
12-02	*ST猛狮吧	至尊光临猛狮！猛狮必猛！明天涨停！！都给我赞
12-02	柳工吧	柳工:关于中国证监会上市公司并购重组审核委员
12-02	国网英大吧	卖的人笑买的。买的人笑卖的
12-02	通富微电吧	祝大家明天吃跌停，我正好进场哈哈
12-02	章源钨业吧	这是什么意思？一天玩个蛋？
11-30	*ST凯瑞吧	小散户永远左右不了大局,强者恒强,有些事没有地
10-25	特变电工吧	坚定持有
07-18	焦煤吧	焦炭每日的持续更新和盘面整理
12-02	乙二醇吧	应该有反弹了，别着急
12-02	华孚时尚吧	跌停就是这股唯一的方向，直到退市
12-02	康华生物吧	还好上午跑得快，进了大富[兴奋]
12-02	ST冠福吧	下跌趋势未变，主力继续出货。开盘就卖，等一波
12-02	中国铁建吧	中铁二局
12-02	万润科技吧	要想上涨建议股东将此股ST
12-02	泓德臻远回报混合吧	你是人才
12-02	甲醇吧	今晚破2600了
12-02	广发中证全指金融地产联接A吧	#全指金融#[为什么]
12-02	赛隆药业吧	十元以上减持目标不变。上次公司的高管合伙人减
12-02	海联金汇吧	大A已经被北向资金玩坏了！能不能自信点走自己
12-02	白糖吧	超预期跌破5800，继续向现货靠。
12-02	天下秀吧	都别自己骗自己，这周基本上小涨一天大跌三天，
12-02	湖南黄金吧	主力想涨就涨，想跌就跌，就是这么任性[滴汗]看
12-02	佳兆业集团吧	据说变成可转债，转股价在2元左右
12-02	*ST跨境吧	看看赫美！好公告不断出来！！
12-02	江特电机吧	2692，爱了就爱到底
12-02	隆基股份吧	现在的位置很危险，不要轻易进入，已经持仓的建
12-02	中科海讯吧	今天绝对是仙人指路，不是就来捶我
12-02	中来股份吧	快跑吧，这不敢回复，一个打雷10块见
12-02	天通股份吧	这个主力比较狠
12-02	仁东控股吧	有这么多唱好，看来又要怕了
12-02	浙江东方吧	上联：20211202；下联：01200210。横批：新春快
12-02	中环股份吧	今天外资买入3.29亿元
12-02	动力煤吧	又开始诱多了。过两天开盘直接新低。
12-02	中环股份吧	赚点钱不容易呀，好不容易从一个股票账户赚点钱
12-02	美邦服饰吧	不冷吗都不买
12-02	*ST澄星吧	这个股票原来我重仓300股，目前只有100股了！各
12-02	梦天家居吧	东财的还没配号？
12-02	水发燃气吧	守了派思股份这么长时间，老是坐过山车，还是吉
12-02	拓新药业吧	常俊标教授获批国家重点研发计划立项支持
12-02	天和防务吧	两大利好，此处应该有涨停：1.股权激励的行权价
12-02	亚盛集团吧	纯洁的大哥哥 研究股吧比研究基本面强多了
12-02	纳尔股份吧	学而时习之，理性分析一下，主力今天没有拿到他
12-02	圣泉集团吧	这是个格分裂的庄，涨时涨到怀疑人生，跌时跌到
12-02	海泰科吧	我在青岛海泰科模具工作过两年
12-02	*ST金洲吧	最早的增持是在11月5号，如果增持就要打压股价
12-02	星网锐捷吧	星网锐捷开始集团化了，子公司募集22亿大发展，
12-02	*ST华英吧	借钱炒股，好慌啊！！资金周转不过来了。。
12-02	绿地控股吧	4.1元的绿地控股前复权价2015年5月弹到39.36元
12-02	三峡能源吧	解禁怕什么？我杀入。
12-02	松芝股份吧	收盘在低吸，明天应该是要涨
12-02	航发动力吧	明天高开 3-4个点 没人有意见吧 没意见的回1
12-02	亿纬锂能吧	随着电子烟的一锤定音，明天高开150向160发起冲
12-02	正海磁材吧	这么多人觉得明天会跌，我不这么认为，看了这几
12-02	动力煤吧	做动力煤亏了130w，有70w是借的，其中银行借了6
12-02	万孚生物吧	公告解读
12-02	*ST大唐吧	重组上会 *ST大唐12月3日起停牌
12-02	合力泰吧	合力泰:合力泰科技股份有限公司与国泰君安证券
12-02	英唐智控吧	老板为啥减持股票
12-02	中广核技吧	中广核技:000881中广核技调研活动信息20211202
12-02	新潮能源吧	不割肉同学，必须要有耐心，不到目标价，不要轻
12-02	清水源吧	清水源：近期已经收到济源中级人民法院传票 定
12-02	鸿达兴业吧	这个周末去旅游，暂时不想关注股吧和股市，说一
12-02	纯碱吧	空军大集合 一起聊聊思路
12-02	联络互动吧	让利一个十厘米！！5.08重仓布局。看支撑线！DI
12-02	横店东磁吧	横店东磁后面需要回调多久？1.横店东磁放量上涨
12-02	*ST科迪吧	不管了，明天我一定要走，去美邦玩下
12-02	财经评论吧	中国纯碱工业协会声明：协会从未联合纯碱企业抬
12-02	中百集团吧	今天咋回事？董米吃了印度大力丸吗
12-02	国邦医药吧	重新调整了，走了
12-02	协鑫能科吧	协鑫能科押注换电业务频现资产转划 50亿定增已
12-02	*ST新亿吧	1.35被一群唱空的骗下车了，怎么办啊[大哭][大
12-02	长华股份吧	[大笑]这个股适合做波段，说成长性嘛--现金流好
12-02	苏宁易购吧	不好了！苏宁易购大势已去！本人暗中观察苏宁易
12-02	老板电器吧	真是一涨一回，明显还没到上涨时机，做短波的人
12-02	林洋能源吧	昨天追高了。。[捂脸][捂脸]
12-01	长亮科技吧	典型的试盘，仙人指路，关注我，带你抓牛股
12-01	湖北宜化吧	雨后彩莲：昨天和今天的走势 让大家见识了彩莲
11-30	三一重工吧	明天赚几杯奶茶就卖了
10-13	三达膜吧	工业膜分离专家，攻守兼备多领域发展
08-06	汇顶科技吧	汇顶科技股价低位连续阴线，遭资金抛弃
05-10	中金黄金吧	炒金日记《九》告别贴：历经数年风雨，走过坎坷
12-02	鹏华匠心精选混合A吧	这个经理怎么不去撞墙
12-02	先锋汇盈纯债A吧	运气真好！
12-02	苏奥传感吧	斜土路的中来能从23跌到16，这个苏奥短期涨幅大
12-02	纯碱吧	奈奈今天喝多，别的不多说，请尽情享受大跌带来
12-02	常铝股份吧	今天已打到10日线，明天应该有个弱反弹，可以出
12-02	睿远成长价值混合A吧	嫣然老太，睿远吧基托儿，语言间都是绿茶酸臭味
12-02	景顺长城集英两年定开混合吧	去年底规模81亿，今年9月低61亿，2个多月又跌去
12-02	工银圆丰三年持有期混合吧	这才是真正的无语了，你怎么就是这样的呢？
12-02	银河创新成长混合A吧	你在搞什么鬼？看来要撤退啦，真晕
12-02	南方卓越优选3个月持有期混合A吧	到底调了什么仓？为什么每天都跌？
12-02	大成国企改革灵活配置混合吧	还限购啥呢[鼓掌]
12-02	华特达因吧	[卖出][卖出][卖出][卖出][卖出][卖出][卖出][
12-02	岳阳林纸吧	今天追高的，都等着哭吧，哈哈，一群小韭菜
12-02	国海证券吧	胜通集团财务造假 多家中介机构相继被罚
12-02	甲醇吧	追空的跟昨天追多的一样死的惨
12-02	联泓新科吧	个人理解昨天的秒板是因为硅价格下调，然后今天
12-02	*ST赫美吧	这是什么意思？为什么我的买不了
12-02	TCL科技吧	TCL发布新风空调新品 一台柜机就能全屋“不开窗
12-02	财经评论吧	储能产业链大全（建议收藏）
12-02	萃华珠宝吧	夜观天象，明天高开高走，收盘涨停，拭目以待
12-02	中国核建吧	能回调到哪里去?下方还有那么大个缺口。老庄不
12-02	新希望吧	新希望六和兰佳：坚定长期主义信念 致力于成为
12-02	富佳股份吧	富佳股份(603219)龙虎榜数据(12-02)
12-02	宜安科技吧	宜安科技:宜安科技关于使用部分闲置募集资金进
12-02	财经评论吧	巨丰投顾：超3000股下跌 二八分化下 谨防指数走
12-02	嘉实品质回报混合吧	天真的以为：自己炒股不是专业人士，所以让基金
12-02	财经评论吧	移动出行首个碳减排团体标准通过专家评审
12-02	乐视网3吧	FF与HSL加强创新外饰灯光合作开发前所未有3D水
12-02	农银医疗保健股票吧	还不出，这是没有脸了呀
12-02	中国宝安吧	中国宝安：下属子公司贝特瑞目前有负极产能15.3
12-02	长江新能源产业混合发起A吧	今天建个仓。
12-02	浙江东日吧	随便你怎么爷10万股纹丝不动等你明年启动爷再13
12-02	鹏扬竞争力先锋一年持有混合C吧	【赢取“年终奖”！】2022看好哪些行业
11-30	万科A吧	月线收盘18.22就可以了，下个月不会在跌了。
11-29	东财新能源C吧	仔细看看两位基金经理的业绩，亏得比赚得多，还
12-02	玉米吧	看来因为我空它就多了，豆粕那我做100次只有2次
12-02	华特达因吧	[卖出][卖出][卖出][卖出][卖出][卖出][卖出][
12-02	煌上煌吧	没有买的，来过股吧的，千万不要再买这破股
12-02	*ST实达吧	实达的老板们大家晚上好，有空仓位的有兴趣的朋
12-02	海顺新材吧	即将爆发
12-02	恒越成长精选混合C吧	1.2必须跑
12-02	银华可转债债券吧	望此基稳一点！不要上窜下跳的！
12-02	南网能源吧	这股真的散户太多了…
12-02	江特电机吧	王新走了
12-02	恒瑞医药吧	投资新药上市申请遭FDA拒绝！3000亿市值医药龙
12-02	益丰药房吧	我来抄底了
12-02	ST宏图吧	1.77谁接了？
12-02	中国宝安吧	中国宝安：公司参与合作的城市更新项目仍在推进
12-02	比亚迪吧	汽车板块持续火爆，3张图比一比汽车零部件和整
12-02	仁东控股吧	请问明天可以到8.7回本吗[哭]
12-02	兆日科技吧	兆日科技:关于全资子公司收到现金分红的公告
12-02	国发股份吧	明天绝对是个最佳的建仓机会，就算被埋也甘愿！
12-02	*ST科迪吧	当了一回操盘手，把江苏吴中和德力股份给干平喽
12-02	*ST澄星吧	这里有个缺口明天要回补。虽说跳空高开是极强的
12-02	中远海控吧	缩量上涨还将上涨；缩量下跌还将下跌；放量上涨
12-02	协鑫集成吧	最后一跌了家人们
12-02	国泰中证医疗ETF吧	本来赚钱的，到现在又亏完了，唉
12-01	*ST西水吧	天安财，天安寿已经被X通收购了[大笑][大笑][大
12-01	基蛋生物吧	基蛋生物：公司的新冠检测试剂可有效涵盖新冠病
11-30	金智科技吧	青龙取水！[爱心][爱心][爱心][微笑]股吧里，真
12-02	隆基股份吧	股民必看
12-02	沪锡吧	机会，空他
12-02	纸浆吧	你干脆点，直接跌停算了[大笑][大笑][大笑]
12-02	棕榈油吧	不做个底咋上车
12-02	信达澳银领先智选混合吧	持仓中今天唯一绿毛鸡
12-02	玻璃吧	要回调了，看看这把还能不能再接一波，这种规律
12-02	纯碱吧	可以买多了，慢慢上去了
12-02	螺纹钢吧	交易一手罗文交易费多少
12-02	生益科技吧	今天这个吧怎么都是割肉的[想一下][想一下]
12-02	创金合信芯片产业股票发起C吧	大家都撤，出口气
12-02	纯碱吧	为什么要声明，就是有人说纯碱价太高，协会赶紧
12-02	中国铝业吧	光伏龙头隆基股份下调硅片价格，刚刚中环股份也
12-02	华东医药吧	凹凸兄弟。你天天跟着枉为人唱多，你的兄弟表面
12-02	贝达药业吧	贝达药业在港交所提交上市申请
12-02	中庚价值先锋股票吧	加仓，机会来了
12-02	五矿稀土吧	稀土这波反弹不错，不过我主要参与了稀土ETF，
12-02	*ST大集吧	蠢货，赶紧唱空，机会来了
12-02	南威软件吧	120日均线压的死死的，这点量是上不去的；还是
12-02	天弘恒生科技指数(QDII)C吧	恒生科技指数：恒生科技指数方面受到隔夜中概股
12-01	国林科技吧	国林是氢能源的龙头，明天继续板，关注老头子，
12-01	诺安成长混合吧	12月开门红如期而至，沪指震荡收涨0.36%！
12-01	奇正藏药吧	奇正藏药:关于全资子公司参与设立的股权投资基
12-01	*ST海航吧	继续搬运民航之翼专业分析文章：11月29日晚间，
11-30	鹏华内地低碳联接C吧	严重低估的科技股值价值洼地，十大龙头出炉！
11-22	中欧恒利三年定期开放混合吧	这个基金我买了三年银行利息都没有，还每天担心
12-02	中央商场吧	不知道这次有几个涨停板？
12-02	开立医疗吧	般的货，也叫黄金，难道是鸡苟们一致地盲视？？
12-02	博时全球中国教育(QDII-ETF)吧	只有跌倒几毛钱的东西涨到几块钱才够爽，基金又
12-02	华安生态优先混合吧	，gohome
12-02	天弘中证光伏产业指数A吧	感觉如果是两个人同时管理的基金业绩都不怎么行
12-02	*ST中房吧	我怀疑这群管理的会不会已经有消息了，不披露！
12-02	大富科技吧	明天不有个20cm的涨停板都对不起这家公司的创业
12-02	尚品宅配吧	出而反而没有诚信的公司迟早倒闭，丧品贼配
12-02	恒锋工具吧	35的本，有比我还高的兄弟们嘛[哭][哭][哭]最近
12-02	汉缆股份吧	汉缆股份：氢燃料发电堆已出样机
12-02	舍得酒业吧	舍得酒业闹剧即将结束。这一波回光返照行情完全
11-25	上证指数吧	[坏笑][坏笑][坏笑][坏笑][坏笑][坏笑]
11-19	华锐5吧	定存模式，继续贪婪[坏笑]
12-02	恺英网络吧	周线三买，这波先上8块。
12-02	燃油吧	买进手续费千分之一，当日卖出手续费千分之七点
12-02	玻璃吧	哎，这个玻璃，一个月前买了多，硬是挺了四个跌
12-02	易方达中概互联50ETF吧	又嗝屁了
12-02	万家新机遇龙头企业混合A吧	折戟，不能留。
12-02	华兰生物吧	华兰管网都蹦了，我要不是买了华兰以为到了个骗
12-02	N喜悦吧	75.27元
12-02	飞马国际吧	回复公告应该是12.3号也就是明天可以发，不一定
12-02	数码视讯吧	3日--------------9.76-------------爱信不信
12-02	中环股份吧	那些被先知忽悠进来站在山顶的人们你们辛苦了
12-02	美锦能源吧	明天涨停没商量！美景一贯的风格就是涨停、涨七
12-02	北方稀土吧	近期适用的游击战术
12-02	麦捷科技吧	猜猜猜，明天反弹几个点？尾盘40分钟有人搓底
12-02	湖北宜化吧	一不该呀，二不该，你不该想发财一头钻进股市来
12-02	日丰股份吧	日丰股份:关于日丰转债可能满足赎回条件的提示
12-02	大洋电机吧	大洋今天发了这么多咨询，明天会是啥情况[呲牙]
12-02	领益智造吧	领益智造(002600)龙虎榜数据(12-02)
12-02	ST安泰吧	李老犬，今年能捱过去春节么？
12-02	达嘉维康吧	上市首日价格竞猜，大家竞猜一下
12-02	融捷股份吧	长期坚定看好锂矿资源股，理由如下：全球新能源
12-02	香雪制药吧	发现今年的股票和八块干上了
10-12	兆新股份吧	一声长叹，拿什么拯救你！我的兆新！！！破4了
12-02	螺纹钢吧	赶紧下吧！3750～3600才有价值[想一下]
12-02	*ST众泰吧	众泰的老板们大家晚上好，有空仓位的有兴趣的朋
12-02	拓普集团吧	美国国家公路交通安全管理局日前宣布：特斯拉正
12-02	拓新药业吧	阿兹夫定
12-02	*ST恒康吧	http://www.zhongxunzixun.cn/m/view.php?a
12-02	京东方A吧	京东方A:关于回购部分社会公众股份事项的进展公
12-02	晨曦航空吧	要不要割了，成本39元
12-01	金达威吧	诚信药业升级改造扩产，投资者提问得到董秘确认
12-02	潍柴动力吧	关于氢能源的一些机会
12-02	聚乙烯吧	到底是什么原因导致一直跌？
12-02	北汽蓝谷吧	淡定持有！
12-02	华友钴业吧	价值分析第九期-有色金属行业（二）
12-02	中环股份吧	已经放量破位，我就不信能一下子涨上来，股性就
12-02	聚氯乙烯吧	缺口补不补
12-02	螺纹钢吧	这货还是很抗跌，今天拉高把我害惨了
12-02	*ST赛为吧	预盈公告，根据昨晚的公告。公司已经全部收回了
12-02	新希望吧	去留尊便
12-02	木林森吧	大家看看笑笑就行了，别太痴迷什么老师，有自己
12-01	常山北明吧	丑媳妇总算要见公婆了~好戏刚刚开始~你方唱罢我
12-02	云南旅游吧	他nn的在也不来云南旅游了亏大了
12-02	菜粕吧	振荡盘多空都可以做假突是这票的操盘风格，看日
12-02	湖北宜化吧	最近市场风险很大，湖北宜化能不能挺住，还不好
12-02	包钢股份吧	明天百分之百要冲击涨停板
12-02	上证指数吧	转发
12-02	美锦能源吧	美锦现在启动起码要套一批灵人，把灵人套主了，
12-02	三峡能源吧	为了分一点红把自己套老了
12-02	燃油吧	为什么帖子没有，手续费到底多少多少。
12-02	五矿稀土吧	小弟夜观天象，这个风险比较小，后市看涨，觉得
12-02	川发龙蟒吧	审核会通过吗[为什么]
12-02	上证指数吧	资金缩减至五万做到持仓心不慌，技术己经炉火纯
12-02	林洋能源吧	天天瞎哔哔，大家快点过来看我吹牛逼
12-02	ST银河吧	明天再往大的去想！
12-02	泰禾集团吧	请问黄董秘！万科到底帮扶了什么？不出一分钱！
12-02	粤水电吧	有潜力的公司就是这样，公司发财了，那些不看好
12-02	吉宏股份吧	明天能买进去吗
12-02	联络互动吧	在融资定价未确定的情况下开放减持窗口，这个是
12-02	华泰股份吧	黑机看清楚了，当初大股东把三家化工一家热电多
12-02	和邦生物吧	和邦现在最大的问题就是基本面太优秀了，只要在
12-02	神火股份吧	神火股份启动在即。今天已经满仓买进。下周不出
12-02	*ST新亿吧	韭拖门：只要中天不退市，新亿就绝对不会退市，
12-02	乐心医疗吧	天下鬼谷说他从八月就看跌乐心，当时乐心13块多
12-02	片仔癀吧	王富济太不容易了，持有片仔癀十多年，片仔癀跌
11-30	天瑞仪器吧	人多不是什么好事，5.71截胡5.69，你们忍心不让
11-30	美锦能源吧	前阵子自己操作亏惨了，自从关注了位高手做，老
11-29	安彩高科吧	小安子对我不离不弃，一直在等我。[偷笑][偷笑]
12-02	三星医疗吧	明天可以涨停了。
12-02	一汽解放吧	中国第一汽车股份有限公司研发总院智能网联开发
12-02	金盘科技吧	1*强势妖股补跌！2*板块整体调整！3*主力有大分
12-02	南天信息吧	一个涨停两天吃没了，明显主力出货，昨天开盘想
12-02	甲醇吧	求跌穿
12-02	海联金汇吧	看板块吧，板块继续跌就废了
12-02	陕西金叶吧	为庆祝今日卖飞我的陕西金牛，晚餐大面一碗[旺
12-02	海南椰岛吧	看到跌那么狠，吓得我又买了点，赶紧压压惊。
12-02	沪镍吧	今天我生日呀，好多人祝我身体健康，也有人祝我
12-02	珈伟新能吧	这货又不生产太阳能硅片，别个硅片降价带领光伏
12-02	潍柴动力吧	英洛华今天绿绿的，新能源这条主赛道的热点一直
12-02	美锦能源吧	（美锦能源）如果你未来10年不打算离开股市，立
12-02	智飞生物吧	智飞生物明天涨停了涨停了涨停了…
12-02	龙大肉食吧	明天暴跌了吗
12-02	深圳燃气吧	都是多少的本钱啊！熬不住了啊
05-29	东方集团吧	看下面五张照片，郊区嘉兴第一张说是浙江嘉兴网
12-02	上峰水泥吧	拖欠供应商的货款，服务费不给，股票上涨得不错
12-02	螺纹钢吧	总体我感觉还是多头比较强
12-02	长信科技吧	顶部m头，跌到10块平台会有支撑盘整几天
12-02	螺纹钢吧	这10个点，玩了快30分钟了
12-02	聚丙烯吧	我8800的多单成本，解套还有希望吗?
12-02	甲醇吧	12.2【甲醇01合约】实盘策略分析：目前纸浆高位
12-02	东方锆业吧	东方锆业
12-02	短纤吧	很喜欢孙悟空的一句话
12-02	朗姿股份吧	聊聊下周一的股东大会。1，下周一股东大会必然
12-02	中国中车吧	重点说说中车。中车国之重器，世界名片，一带一
12-02	一汽富维吧	下一步这股是在13～16这箱体里震荡还是再上一个
12-02	海南橡胶吧	明天5.1能买到吗
12-02	鞍重股份吧	还有一洗啊
12-02	铁矿石吧	【陈雨婷12/2晚间盘前预判思路】铁矿05---港口
12-02	云意电气吧	公司业务挺好的，唯一不好的是产业布局。一直加
12-02	迪哲医药吧	不缴了，肯定破发[怒]好不容易中一次[哭]
12-02	维信诺吧	维信诺也参与了荣耀60pro的供应，流光四曲面屏
12-02	联合光电吧	联合光电:2021年12月01日投资者关系活动记录表
12-02	华孚时尚吧	看看同纺织板块的航民股份吧，三季报净利润4亿
12-02	深赛格吧	深赛格:2021年11月30日投资者关系活动记录表
12-02	协鑫能科吧	首先政策面，全球气候变暖，碳中和，碳达峰有改
11-29	国电电力吧	对T＋0高手来说，月赚千万，年赚上亿，是司空见
11-26	百胜智能吧	南非出现新冠新变种，百胜的系统在疫情防控上正
12-02	摩恩电气吧	够垃圾的。明天丢了买国新健康去
12-02	思摩尔国际吧	只有戒过烟的人，才知道这个票的可贵
12-02	甲醇吧	还能要点脸吧[大笑]
12-02	燃油吧	跑路时间不多了
12-02	鸿合科技吧	明日收盘21.74
12-02	中天金融吧	晚安了，，战友们，，，
12-02	百济神州吧	2%的中奖率佛祖保佑中一签开个张吧[拜神][拜神]
12-02	*ST东洋吧	湖南优禾神州最大出资人是山西煤老板，旗下两家
12-02	弘信电子吧	是头肩吗
12-02	东芯股份吧	感谢财神爷[拜神]恭感谢观音菩萨[拜神][拜神][
12-02	白糖吧	不要着急，让子弹飞一会
12-02	包钢股份吧	她随口吐的痰，我兑水喝了三年。
12-02	海螺水泥吧	海螺W底，大胆买进。赔了算自己的
12-02	中国能建吧	明日收盘价2.77[大笑][大笑][大笑]
12-02	液化石油气吧	妥妥的杀猪盘
12-02	白银T+D吧	有木有一起补刀的兄弟？
12-02	广电运通吧	海格吧下看到两位老熟人[大笑]
12-02	中泰股份吧	看
12-02	*ST海航吧	今天我害怕了[666][俏皮][兴奋][看空]，看见不
12-02	汉得信息吧	大家掌握好节奏，12.......123456789......12..
12-02	中锐股份吧	明天华鑫狗核按钮
12-02	海天股份吧	今天是砸在60分钟上升趋势线上。明天如果继续收
12-02	中环股份吧	老师预测的中环的利空如期而来，不过这个还不算
12-02	ST雪莱吧	强制平仓。。。1.50元了。。。太坏了出利好减持
12-02	*ST华昌吧	华昌达缺少什么？获得了什么？以下是我对公告的
12-02	*ST德威吧	德威今天长上影线是阶段性高点还是长上影线洗盘
12-02	中航产融吧	3.83买的白菜价都不到也能被套，我靠这个是什么
12-02	华夏幸福吧	有人看过这个新闻吗
12-02	蓝盾股份吧	蓝盾拉升时，除了阿拉蕾和芭菲妹依然坚定他们的
12-02	民生银行吧	民生银行A股三季报每股收益0.81元人民币，而H股
12-02	*ST大唐吧	调仓换股。
12-02	鸡蛋吧	爆仓军师的批脸比城墙还厚
12-02	全信股份吧	悟道777出来走两步，你不是说调整到位了吗？你
11-30	新华医疗吧	一般来说，三天不补缺口代表强势，短期看涨，具
11-29	基金大咖秀吧	开盘大吉 | 市场热点解读
12-02	铁矿石吧	不跌到580空单不出，我就不信你们拗得过趋势！
12-02	吉宏股份吧	股民必看
12-02	东芯股份吧	中了俩，要求不高，翻倍可以吗？
12-02	南大光电吧	50不现实，52就可以了，别想的太孬了，给你机会
12-02	螺纹钢吧	我看你硬撑到几时？
12-02	中国海防吧	持仓一年多了，今天终于见红！
12-02	*ST大集吧	回调趋势已经出现，且行且珍惜。。。。。该割就
12-02	中国能建吧	看筹码分布图，上面的抛压不大了，不排除明天高
12-02	亚太科技吧	8.48 走的，厉害吧。主力这次给我抬轿吧
12-01	博硕科技吧	1，新体系实践验证票（因为自己还不熟练就没盘
12-02	万里股份吧	以前的杀猪盘股现在怎么强了吗！
12-02	纸浆吧	欠空军二个跌停板板，连涨这么多天，真也是可以
12-02	创业板指吧	转发
12-02	潍柴动力吧	再跌到15.3就进，前两天想进，怕解禁跌，哎，错
12-02	美邦服饰吧	2.9没走的报个到
12-02	京粮控股吧	明天收盘有3.28个点的涨！
12-02	甲醇吧	多起来，甲醇可以灭病毒，肯定会爆发
12-02	*ST万方吧	善意提醒～闷声发大财武林至尊，宝刀屠龙。号令
12-02	华阳股份吧	期货有点不妙啊，明天看情况再说吧
12-02	中联重科吧	明天继续冲冲冲，期待期待继续红
12-02	浙商证券吧	又到了箱体压力位，主力想说我能咋办，明天继续
12-02	聚氯乙烯吧	收盘买多就算增产利空也消化的差不多啦目的就是
12-02	纸浆吧	看来还要破前低，纸浆这波行情过去了，跟动力煤
12-02	沪镍吧	涨停价1598200
12-02	上证指数吧	我以后不会再炒股了，心如死灰，炒股浪费我太多
12-02	中远海控吧	明天开盘，散户冲进来，主力趁机派发，然后继续
12-02	美锦能源吧	真牛连号的都出来了，这么多操盘手
12-02	纯碱吧	贴吧喊跌停的害死我了！开盘就平了！亏了几千！
12-02	*ST跨境吧	用实际行动搞起来[偷笑][偷笑][偷笑][上涨][上
12-02	聚氯乙烯吧	多头朋友现在这个点平仓还能睡个安稳觉，过一会
12-02	*ST广珠吧	昨天5.73上的车，为了管住自己的手，决定想去坐
12-02	*ST众泰吧	极氪来了从接近吉利汽车(00175.HK)人士处独家获
12-02	*ST跨境吧	明日清仓其它票仓位腾出！全仓盘你！！！就赌你
12-02	东方财富吧	东方财富：实际控制人其实累计质押股数为0股
12-02	蓝色光标吧	宣誓书：与蓝色光标死磕到底！（肺腑之言，死磕
12-02	蓝盾光电吧	明天涨停，连续涨停
12-02	东方新能源汽车混合吧	扶不起来的啊逗，横盘这么久，就是破不了高点，
12-02	创业板指吧	题材股的疯狂即将结束，资金正在转向高成长新的
12-02	纯碱吧	做空01做多05
12-02	玻璃吧	快速拉升这是叫我空他
12-02	国民技术吧	看到这么多人唱多我就瑟瑟发抖
12-02	粤水电吧	能不能开启新一轮的大涨走势就看明天能不能借公
12-02	上证指数吧	请大家牢记这个数字20211202
12-02	南都电源吧	哈哈哈，回来一看凉凉了都叫你们跑了，没人相信
12-02	玻璃吧	玻璃爸爸确实牛逼，到2035我必半仓空你
12-02	*ST科迪吧	感觉还要下探，没有力
12-02	卫光生物吧	三个蛋多久没来了？
12-02	玻璃吧	【陈雨婷12/2晚间盘前预判思路】玻璃05---回踩
12-02	圣湘生物吧	请问各位圣湘红利到账户了吗
12-02	山东钢铁吧	中泰证券控股股东将由莱钢集团变更为枣矿集团
12-02	涪陵榨菜吧	涨价只是机构吹的套路，涨价结束回归原路
12-02	鸿达兴业吧	鸿达兴业我的微笑送给你[微笑]
12-02	中国铝业吧	601600:中国铝业关于认购云南铝业股份有限公司
12-02	西昌电力吧	老严当年发的私募，几个月就跌破平仓线，成为一
12-02	MITON UK MICROCAP TRUST PLC ORD吧	Net Asset Value(s)
12-02	常铝股份吧	霸王硬上弓[为什么]
12-02	陕西金叶吧	转发
12-02	中锐股份吧	心凉了半截，跳的稀里哗啦的~然后就崩了
12-02	拼多多吧	拼夕夕天天喊我9.9元买车，一次没信过[捂脸]
12-02	赛腾股份吧	赛腾解禁只是下跌的开始，想了解更多我可以和你
12-02	绝味食品吧	明天闷杀
12-02	基金动态吧	#斗基大赛#12月看好中欧医疗健康混合A,医疗板块
12-02	ADVANCED ONCOTHERAPY PLC ORD 25吧	Issue of warrants and equity and Loan Extens
12-02	小型道指吧	今天又有几百点下跌
12-02	乙二醇吧	太垃圾了，88
12-02	甲醇吧	甲醇如期回踩2600附近了，我们空单注意获利了结
12-02	玉米淀粉吧	涨起来了，多单杠杠的
12-02	江特电机吧	一个还旧，借新的公告，看把你们得瑟的！
12-02	邮储银行吧	嘿嘿明天接着涨[兴奋]非常奈斯[鼓掌]
12-02	美亚柏科吧	像在蓄力，又像在挖坑
12-02	隆基股份吧	中环：这家伙降价了，我也只能降，不然卖给谁
12-02	纳斯达克吧	几点开盘
12-02	沪银吧	空也不是，多也不是
12-02	纯碱吧	厂库上升一期货交割库下降一贸易商库存下降一玻
12-02	中远海控吧	我该呈现我的诺言了，我是狗，我是一天二哈，我
12-02	新元科技吧	不会是第二个康美吧，这明显是下跌趋势了
12-02	中泰股份吧	从中石化万吨绿氢可以看出，制氢以后都是巨头做
12-02	*ST众泰吧	车已定！等你明牌了！
12-02	中天金融吧	我就想问问5.3那次站的山顶，，，这个月能下山
12-02	中兵红箭吧	明天低开就买进，高开就跑，
12-02	博云新材吧	被同事带进股市被割韭菜，过来人我劝大家不要玩
12-02	均胜电子吧	明天变盘，要么洗刷刷回探20.5，要么近日新高。
12-02	双一科技吧	所有均线转折向下，不要急着抄底，起码跌到28才
12-02	江特电机吧	大叔对于今日江特公告解读
12-02	阳光电源吧	哎，从10月份玩到现在了，我的阳光你何时阳光啊
12-02	上证指数吧	如果你被套腰斩，我送你三千万：千万小心，千万
11-17	华润双鹤吧	本人持有双鹤，寻找大宗接盘方，等钱用，请在下
12-02	基金动态吧	哪位大神能解释一下吗？
12-02	徐工机械吧	徐工这一波高点看到6.38元
12-02	格林美吧	老米前两天认为格林美将要启动的条件没有达成，
12-02	太阳能吧	明天接着舞，继续奏乐。
12-02	汉缆股份吧	明天绝对大涨
12-02	基金实盘组合吧	我更新了投资理念：长期为主，短期为辅！
12-02	华特达因吧	赚你钱太艰难！明天卖出已经受不了这操盘手法！
12-02	美锦能源吧	抄底狂魔来也，扶好坐稳了。
12-02	京投发展吧	就怕明天跌破了支撑位。真的跌破了就完了。
12-02	沪铝吧	算一吨铝多少成本的精算师出来走两步[捂脸]
12-02	九安医疗吧	你说买口罩评论的有情可原，，买这玩意谁还有心
12-02	*ST金正吧	股价达到3.8国瑞的股份就能全部覆盖33亿质押款
12-02	节能风电吧	节能风电的风能制氢项目不知道怎么样了？
12-02	泰胜风能吧	从B0LL线看已运行到下轨，此股一直运行在上升通
12-02	蓝帆医疗吧	只要大家不割肉，割肉的是主力，听明白这句话吗
12-02	世龙实业吧	世龙的员工团结起来，我们没有义务再为薄荷园付
12-02	爱尔眼科吧	爱尔眼科:关于使用部分闲置自有资金进行现金管
12-01	鞍重股份吧	还我筹码[哭]
11-30	新日恒力吧	幸亏早上及时补回，昨天尾盘给人感觉又是欲擒故
11-20	东方证券吧	蜡烛图是上升三法形态，是一个看涨持续形态。星
12-02	华丽家族吧	套牢的散户太多了主力不会拉的调仓换股吧
12-02	*ST华英吧	价位高了，追高有风险，让庄家去赚吧。大散出货
12-02	华夏中证动漫游戏ETF吧	12月2日今日收益0.15%，这两天身体抱恙，工作事
12-02	汇添富消费行业混合吧	红0.79%，今天喝酒[微笑]
12-02	易联众吧	易联众：实控人张曦拟将厦门麟真100%股权转让给
12-02	上证指数吧	投资者和投机者之间最现实的区别，是他们对待股
12-02	惠城环保吧	惠城环保：道博嘉美拟减持不超6%股份
12-02	索拉特吧	今天大宗交易33.47元 新高
12-02	汤姆猫吧	就抱到一个汤姆猫IP炒，能拿出手的啥也没的
12-02	宁波华翔吧	这是汽配补涨股，这几天不会跌，反而要走加速！
12-02	盛和资源吧	我是张婷，听说有人在叫我[旺柴]
12-02	日科化学吧	2018年4元多减持200多万股的傻哥又发通告了，不
12-02	道道全吧	果然下跌有内幕
12-02	拓新药业吧	请各位主力托别看似好心骗小散了，积德行善！谢
12-02	新疆火炬吧	到春节前能涨到30吗？
12-02	中材科技吧	雪qiu关子龙在此，明天涨停
12-02	*ST科迪吧	转发
12-02	中泰证券吧	最近的行情明显就是杀融券盘，这段时间强势把融
12-02	长电科技吧	长电 平台震荡 逢低吸纳
12-02	华夏科创板50ETF联接C吧	这就是大V推荐的垃圾吗
12-02	南都电源吧	再发一遍，建仓位置在12-12.7之间，暂时别急
12-01	中环股份吧	明年硅片供大于求，且大量光伏项目被叫停，因为
12-02	国泰中证畜牧养殖ETF吧	生猪主力期货跌成狗
12-02	广发沪港深新机遇股票吧	还要脸吗？
12-02	汇添富稳健增益一年持有混合A吧	总能出乎我们的预料
12-02	北汽蓝谷吧	搞个毛啊，走了
12-02	华安生态优先混合吧	投诉经理
12-02	交银中证海外中国互联网指数吧	简直就是无底线啊！
12-02	新华优选消费混合吧	就你没出净值了
12-02	丸美股份吧	看空的快砸，看多的接盘，这个价位争议不大。主
12-02	原油吧	要是负数就好玩了
12-02	迪威迅吧	记住我今天撂下的话：1月6日的重新一拍一定流拍
12-02	泰达宏利新能源股票C吧	今天净值有问题，基金经理藏匿净值！！
12-02	中国能建吧	听老伯一句劝，明天开盘直接跑，明天大跌
12-02	太阳能吧	摘要：国际能源署IEA预计，要达到全球2050年零
12-02	吉林化纤吧	今天亏钱的人很多，我观望！持股观望！有没有一
12-02	华东医药吧	突不破昨天的高点，收盘起码跌5～7个点，赶紧跑
12-02	方正富邦保险主题指数吧	今天证券带领银行保险大金融一波拉升，下午能多
12-02	华夏越秀高速REIT吧	中关村的没有信息，钱也没退
11-30	陕国投A吧	这个股吧，又和谐又冷清。不像我在其他股吧里面
11-30	泰达宏利新能源股票A吧	祝各位发财[财力][财力][财力][财力]
11-26	三一重工吧	提前祝大家周末愉快[献花]好久没发帖了，公司太
10-20	新华鑫科技3个月灵活配置混合A吧	王经理加油
12-02	广发资管睿利3年定开债A吧	麻木了，只等111了。
12-02	工银医药健康股票C吧	和葛绿的中欧一个货色再跌全部转了玩了个寂寞永
12-02	华泰柏瑞优势领航混合A吧	什么时候能扭转局面啊，垃圾死了
12-02	招商中证白酒指数(LOF)A吧	买在山顶，及时止损，低点接回，20多万的白酒赚
12-02	国投瑞银新能源混合A吧	感觉调仓了，否则按今天重仓股跌的肯定不是这点
12-02	吉电股份吧	转发
12-02	长春燃气吧	明天拉一下星期一再阴跌
12-02	聚氯乙烯吧	看来真的废了
12-02	*ST赫美吧	京东京东+赫美+深免+鹏飞+重整+重组！连续拉一
12-02	财经评论吧	广州2021年集中供地共揽金约1778亿元
12-02	比亚迪吧	比亚迪、红杉基金等投资成立粤港澳大湾区科技创
12-02	*ST中天吧	*ST中天十连板后又七连板！专家提醒：警惕炒作
12-02	中泰股份吧	昨天下午29.4进了3200股，今天早上29.89拉红的
12-02	英洛华吧	劳动路疯狂看好稀土板块，昨天进了9000万，今天
12-02	西陇科学吧	西陇科学：拟将控股子公司山东艾克韦生物技术有
12-02	锦富技术吧	明天一口气能到3.6吗？拿着你一年了还是3快多，
12-02	中国宝安吧	中国宝安：目前公司主营业务包括高新技术产业、
12-02	中国宝安吧	中国宝安：公司目前没有元宇宙业务
12-02	上证指数吧	大盘报收小阳星，已经很不错了。目前外围市场不
12-02	以岭药业吧	以岭药业：首批中药配方颗粒国家标准已于今年11
12-02	华通线缆吧	多主力现身龙虎榜，华通线缆换手率达31.00%（12
12-02	龙星化工吧	请问最新股东数多少
12-02	嘉亨家化吧	嘉亨家化：公司暂未生产/销售口罩
12-02	前海开源公用事业股票吧	回调也不多，短期风险还是挺大的，不急着加了
12-02	华宝券商ETF吧	先不要拉伸，鞥我再t两把[大笑]
12-02	华夏能源革新股票A吧	统一回复：一、各板块基金，若收盘前处于下跌状
12-01	天茂集团吧	因控股国华人寿 天茂集团作出主要股东承诺书
12-01	阳谷华泰吧	出水芙蓉，形态良好必大涨
11-30	浩通科技吧	今天第二次买进浩通科技，第一次在90块高点前赚
11-29	泰达转型机遇股票A吧	这只鸡新能源，波动大，回撤大，但盈利能力很强
10-12	*ST跨境吧	跨境通访谈实录(第五集)主持人：牛茅
12-02	金风科技吧	金风科技:关于持股5%以上股东减持时间过半的进
12-02	岩石股份吧	下周一见33.91[微笑]
11-30	通威股份吧	强庄｜大基建风口来了 3倍外资控股黑马
12-02	中国宝安吧	中国宝安股东户数增加14.43%，户均持股16.59万
12-02	*ST海航吧	本次公告确定重整成功，最大的风险已经基本确定
12-02	新劲刚吧	几十家机构调研，却没有一家资金买，不然这么小
12-02	西部牧业吧	太多技术人员了。看指标。明天大涨百分之百神准
12-02	紫金矿业吧	今晚，中签东芯股份，希望能冲冲近期来紫金矿业
12-02	纯碱吧	明天极有可能跌停
12-02	ST起步吧	下周破4
12-02	乐视网3吧	下一代清洁能源技术，也是人类能源的最终解决方
12-02	鸿达兴业吧	今天清洗浮筹！为突破前高6.96做指标修复。
11-30	中信建投吧	必看：强庄｜大基建风口来了 3倍外资控股黑马
11-30	中国平安吧	强庄｜大基建风口来了 3倍外资控股黑马
11-30	中国太保吧	强庄｜大基建风口来了 3倍外资控股黑马
11-25	康尼机电吧	康尼机电（603111）前三季实现营收8.42亿，股东
11-25	*ST新光吧	ST新光（002147）索赔资料准备参考ST新光（0021
11-24	ST大洲吧	ST大洲（000571）第三季度扣非利润为正，11月份
12-02	招商银行吧	抄一点张坤的底！
12-02	西藏城投吧	重点出击的水平如何，反复唠叨是善心善意吗？将
12-02	鞍重股份吧	大家看一下8月那份被关注的回复，也是延迟了，
12-02	康得退吧	顾胜有康得新股票吗？
12-02	道琼斯吧	这波调整会到28000
12-02	力诺特玻吧	不见100不撤退，你跌我加，盘死你。狗庄。我就
12-02	东方电热吧	明天 再跌，就没得救 了，完全破位了
12-02	四川长虹吧	福星高照，问下董秘都给华为合作生产了哪些产品
12-02	青岛食品吧	明天涨停了
12-02	创业黑马吧	我看到那些强行出来洗地的托真是不爽人怎么能坏
12-02	飞荣达吧	一看到利好来了，股东们都不减持了
12-02	*ST华英吧	本人申明明天清仓华英！立贴为证！！！后面不再
12-02	华强科技吧	醒了吗？？？7000万股！！！！
12-02	三一重工吧	各位老表，七大姑八大姨们，三亿轻工开始反转了
12-02	中国宝安吧	中国宝安：目前公司在海南的下属企业主要以房地
12-02	黄河旋风吧	趋势还没有坏呀，主要看明天，慌什么
12-02	贵州百灵吧	药品质量问题频发、业绩下滑 贵州百灵何时才能
12-02	济川药业吧	你以为我到不了2018的巅峰，你以为……我低调，
12-02	京东方A吧	他动摇了！他认怂了！9月、10月，京东方合计回
12-02	上证指数吧	大盘加油，离我说的今年冲击4000点越来越近了。
12-02	精进电动-UW吧	从最高点23.35到今天的最低点18.77八个交易日一
12-02	纸浆吧	今天走了你就跌，真不是滋味
12-02	山东海化吧	@基民50N8059p36 @咿呀恋 @陈敬一呀 山东海化已
12-02	达嘉维康吧	从商业模式分析新股达嘉维康的估值合理性
12-02	中国宝安吧	中国宝安：友诚科技控股子公司无锡市沃乐思科技
12-02	华通线缆吧	11.71又挂了回来
12-01	美锦能源吧	11月份的战绩还算满意，关注我，抓牛股
12-02	如意集团吧	明天5连板[鼓掌]
12-02	*ST中天吧	请问中天停牌几天
12-02	宝色股份吧	这个股没有底
12-02	玻璃吧	这也太夸张了吧
12-02	民丰特纸吧	股民必看
12-02	春晖智控吧	来吧，宝贝，把我洗出去[坏笑]明牌看你表演[坏
12-02	橡胶吧	跌成这样，空头趋势已成，哪里可能还有做多力量
12-02	菜粕吧	，这么玩的话下来个30.狒狒
12-02	玻璃吧	不求站上2000，摸一下就行[鼓掌][鼓掌][鼓掌][
12-02	上证指数吧	都不知道哪里的利好，明天都等着给套[捂脸]后悔
12-02	科思股份吧	今天这大阴线散户都下死了割肉跑了！
12-02	振东制药吧	50多亿现金，先拿20亿收购丝域养发控股权，把市
12-02	*ST广珠吧	从１亿元知著结果 能拖则拖
12-02	兆易创新吧	连续封板
12-02	水井坊吧	今天主力开盘突破140，突破箱体，明天站稳140，
12-02	煌上煌吧	垃圾股，浪费我两周大好时光
12-02	五粮液吧	临近三十日线，超卖指标高位，成交额缩量。上升
12-02	长江电力吧	反正我就100股，是跌是涨我都不怕[大笑][大笑][
12-02	*ST数知吧	估计是得流拍了1.33一股都没人要哦难搞
12-02	江特电机吧	买不到矿，钱没用了[微笑]
12-02	江龙船艇吧	财通9240万华夏基金5200多万，银河证券3500万等
12-02	燃油吧	原油要新低
12-02	纯碱吧	就你和玻璃真的秀
12-02	捷成股份吧	15年的收购决策是用屁股做的吗？这样的当家人不
12-02	齐心集团吧	这玩意12.1号中标了通用集团的采购项目。
12-02	甲醇吧	再不涨我要去做鸡蛋了，鸡蛋至少夜盘不会亏钱。
12-02	迪哲医药吧	亲们[爱心]科创板重来没破发过
12-02	沪银吧	莫谓言之不预也，全吧估计就我们几个人在唱空，
12-02	科大讯飞吧	科大讯飞40元见
12-02	力源信息吧	每次都是低开，然后收盘收在最低价，画出一个大
12-02	力诺特玻吧	百度一下济南高元坤[偷笑]
12-02	中环股份吧	各位老师，明天开盘跑不跑？
12-02	三一重工吧	三一重工，中联重科，徐工机械复盘：反弹如期而
12-02	鄂尔多斯吧	线越来越平，量越来越小。一次大级别完整的波浪
12-02	观典防务吧	打电话给观点证券部的人没用，他也不知道啥情况
12-02	中文传媒吧	周线死叉、月线死叉，此股很快见到9元，立贴为
12-02	上证指数吧	策略回顾2021年A股行情 我发现了这些事！
12-02	海南矿业吧	出研报了，明天要跌了
12-02	我爱我家吧	爱家北京公司和上海公司总是出问题，而这两个城
12-02	致远新能吧	致远新能换手率67.00% 机构龙虎榜净买入1761.08
12-02	易居企业控股吧	此外，中芯国际(00981)、易居企业控股(02048)分
12-02	江龙船艇吧	20厘米明天
12-02	华东数控吧	赌一下，明日中阳反转[微笑]
12-02	中兴通讯吧	给儿子的激励方案
12-02	美国雅宝吧	锂巨头喊话电动车行业：若不想影响电池生产 请
12-02	ST中捷吧	这个股很有意思，涨了几分钱马上就一堆人好像中
12-02	金发科技吧	快一年啦！继续等…冬去春来
12-02	山东赫达吧	涨多了要跌，跌多了要涨，无论涨跌，三年之内我
12-02	中天科技吧	还是跑路吧危险了
11-25	*ST中天吧	中天目前换手板很健康，短期注意3.6和4.5元强压
12-02	*ST大集吧	完了，京东看上的是赫美。几个跌停起步？
12-02	贝斯特吧	今天为什么不封榜，就是为了明天封榜。明天封了
12-02	纯碱吧	千手买单又出来秀，你是有多嚣张啊？话说中信也
12-02	宁波高发吧	看看周k线，你还认为现在的股价有风险吗？
12-02	丰元股份吧	明年，价格跟他们一样（天赐，新宙邦，当升，亿
12-02	菜油吧	磨叽了一小时，要跌了？
12-02	中航西飞吧	能不能拿到适航证，国家在努力推进，结果不是咱
12-02	海兰信吧	兰儿，我的兰儿，在2021年为数不多的交易日里，
12-02	中远海控吧	$中远海控(SH601919)$$沪深300(SH000300)$且行
12-02	乐视网3吧	华尔街老油条兵棋推演：乐视问题在量产之前解决
12-02	新大陆吧	垃圾，任何消息都没用。
12-01	通富微电吧	封测苏醒！AMD深度介入元宇宙 战略伙伴通富微电
12-02	全志科技吧	一觉醒来赚钱了，感谢主力
12-02	A50期指吧	明天又够喝一壶了。
12-02	上汽集团吧	比亚迪营收300亿，上汽8000亿，比亚迪营收600亿
12-02	未名医药吧	让我来嘲讽一句，昨天唱跌停，今天追高被深套的
12-02	浙江建投吧	主力有本事别拉，跌破我的成本价我就加重仓，计
12-02	岳阳林纸吧	我觉得有必要肃清一下此吧的风气了，喊涨喊跌无
12-02	*ST澄星吧	江河湖水来是个跳大绳的骗子，大家切勿上当
12-02	甲醇吧	【陈雨婷12/2晚间盘前预判思路】甲醇05---日内
12-02	*ST实达吧	本人于1号清仓所有实达布局济堂，留下的发财
12-02	*ST星星吧	已电询，招募投降人本次不会延期，话不多说，做
12-02	山西路桥吧	明天收盘估计不会高于4.35
12-02	汤姆猫吧	国王实话告诉你们，两个月时间，就是过年前汤姆
12-02	北元集团吧	这股没毛病，次新破发，筹码好收集上面压力不大
12-02	智度股份吧	好看吗刚刚买的手链[大笑][大笑][大笑][大笑]
12-02	康希诺-U吧	等奥密灭活型研发出来后，都不用序贯了，康康又
12-02	张裕A吧	百年张裕，酒是不错，就是股价不行。[滴汗]
12-02	*ST众应吧	6.03短线头部确立，调整展开。是否中线大头，尚
12-01	美锦能源吧	呢是要多好的运气才能完美避开涨停？？2天前把
12-01	天亿马吧	天亿马，就是一匹天马！必天马行空，横行天下！
12-02	铁矿石吧	你跌钢铁股票所有人要清仓了
12-02	海马汽车吧	据我深入观察。海马发展不好，主要是这个车标，
12-02	豆油吧	豆油直接止盈240到260点，继续布局
12-02	易方达中概互联50ETF吧	卖股救基，我和你拼了[捂脸][哭][大哭]
12-01	晶澳科技吧	想发财的必看：2021年跨年度十大金股
11-30	万科A吧	强庄｜大基建风口来了 3倍外资控股黑马 必腾飞
12-02	沪锡吧	还能蹦跶几天。快回归本源吧。
12-02	百润股份吧	60进的，以为到底了，进来以后什么鬼玩意儿
12-02	芯能科技吧	14.42能稳住吗？
12-02	紫江企业吧	断头铡倒不怕，关键是没人买，我们要多拉人来买
12-02	基金大咖秀吧	未来几年，继续配置新能源吗？
11-30	招商银行吧	必看：强庄｜大基建风口来了 3倍外资控股黑马
12-02	螺纹钢吧	螺纹钢晚上做空
12-02	苏奥传感吧	《2021年12月3日星期五操作预案》按东方财富网
12-02	滨化股份吧	涨，不停，最好。每天进步一点点
12-02	美锦能源吧	给所有股民的十条忠告，如果你真的热爱股市且愿
12-02	财经评论吧	暴风冯鑫被终身禁入！公司曾是A股头号妖股 最终
12-02	联络互动吧	你叉叉唱日多，穷哈哈唱日空，题材个股赶着往上
12-02	九安医疗吧	明天绝对跌停
12-02	永鼎股份吧	今天6.5介入，是不是深套了？
12-02	吉宏股份吧	吉宏股份:股票交易异常波动公告
12-02	特发服务吧	一个小短差，轻松一万八。哈哈哈。
12-02	中国宝安吧	大家坚持住，这个票绝对赚钱。我一个朋友在这支
12-02	阳煤化工吧	目测本股会最终会涨到6.5左右。
12-02	通策医疗吧	通策医疗2021和2022业绩估算，21/22净利为8亿/1
12-02	中国化学吧	董秘您好！请问贵公司的己二腈项目进度如何，预
12-02	上证指数吧	今天推的四只股票，两只上涨，两只下跌，成功率
12-02	多氟多吧	这垃圾啥时候能回本啊
12-01	华平股份吧	4.15元，离我的解套成本越来越近了，加油，不解
11-26	*ST艾格吧	艾格拉斯（002619）索赔材料参考艾格拉斯（0026
11-26	亚太药业吧	亚太药业（002370）：收罚单，投资人可正式起诉
11-25	中国平安吧	中国平安这么优秀的公司，为什么连续跌半年了？
11-06	基金实盘组合吧	天天上一键跟投取消了，有可能以后仓位变动提醒
12-02	潍柴动力吧	14.52没拿……
12-02	全聚德吧	转发
12-02	长安汽车吧	这么刷过时的长安si讯明天一定又要套人了
12-02	华锦股份吧	天天唱多，天天被打脸
12-02	中天科技吧	不慌，尾盘大量大单买入的
12-02	特变电工吧	硅片价格下降利好特变电工的！特变电工在全国建
12-02	四维图新吧	四维 尽管有恐慌踩踏 但无法判断是洗盘
12-02	利元亨吧	有利好没涨上去挺意外啊，看来有大户在这个价位
12-02	九安医疗吧	九安医疗结束了吗？（12月2日复盘）
12-02	中国广核吧	短暂的反弹结束了。新的一轮漫长大跌即将开始。
10-06	合兴包装吧	十一节日就要过去了，工作有些忙，给大家送去迟
12-02	旗滨集团吧	玻璃期货大涨，明天应该还是红的
12-02	橡胶吧	opec决定继续增产，原油今晚暴跌12%破60
12-02	美元指数吧	这家伙最近情绪不好，上窜下跳的，闹得慌。大伙
12-02	蓝天燃气吧	有唱黑脸的有唱白脸的我，作为小散的我们就是不
12-02	泛海控股吧	到底是谁让泛海控股跌了90%的市值？？？请监证
12-02	古鳌科技吧	这公司是做什么的？是不是造假钱的？
12-02	潜能恒信吧	绿色投资，医药，大消费，元宇宙，体育产业，锂
12-02	甲醇吧	总感觉甲醇还没跌透，多单不敢上，空单不敢追[
12-02	玻璃吧	真的是过分怎么不涨上天算了
12-02	沪银吧	一会儿空头该哭了[闭嘴]
12-02	甲醇吧	22：00空头发力，告别2600
12-02	鹏都农牧吧	这个垃圾还没退市那！鹏都的操盘手的亲人都进ic
12-02	天能重工吧	猜想明天高开涨停，可转债到250左右给郑张两个
12-02	王府井吧	明天涨停
12-02	北方稀土吧	总体盘面热点分散，没有延续性的板块，很多龙头
12-02	*ST西水吧	众泰，中天宣传员改道了。
12-02	贤丰控股吧	开盘赶紧跑！大概率水下七八个点开盘，奔着跌停
12-02	国轩高科吧	我突然发现自己有10w块钱，加仓？还是做个滚动
12-02	通裕重工吧	通裕重工:关于公司为全资子公司海杰冶金提供担
12-02	*ST大唐吧	看看上面的套牢盘。主力也怕啊！
12-02	精功科技吧	听朋友讲这个票的消息是金总的儿子放出来的，不
12-02	中天科技吧	昨天晚上分析了半天，研究了个遍，有结论就干！
12-01	道琼斯吧	这道姑一天跌900点一天涨350点，昨天跌600点今
11-25	隆基股份吧	（隆基股份）的大神们～我10月30日发的帖子说KD
[truncated: 12,476 more rows]
