# Supplementary material for: Hybrid deep learning models with multi-classification investor sentiment to forecast the prices of China’s leading stocks
Source: PLoS One. 2023 Nov 27;18(11):e0294460. doi: 10.1371/journal.pone.0294460 (PMC10681238; doi:10.1371/journal.pone.0294460)
Supplement: S1 Data — (ZIP) [file pone.0294460.s001.zip › code and data/data processing -python/1:crawler/东方财富-个股.py]

import requests
from concurrent.futures import ThreadPoolExecutor
from bs4 import BeautifulSoup
import re
import csv
import math
import time
import random
from concurrent.futures import ThreadPoolExecutor,ProcessPoolExecutor

#固定参数
headers={
    "Content-Type": "text/html",
    "charset":"utf-8",
}
#code_dic=["300750","600519",'002156','
# 000002','601318','600030','600036','600019','601857','600009']
code_dic=['002594']
url1="http://guba.eastmoney.com/list,"
url2="_"
url3=".html"

#获取ip代理
iplist=[]
with open("./help-files/ip代理.txt") as f:
    iplist = f.readlines()

def getip():
    ip_index = 0
    with open("./help-files/索引位置.txt") as f:
        ip_index = int(f.readlines()[0])
    if ip_index >= len(iplist):
        ip_index = 0
    proxy= iplist[ip_index]
    ip_index += 1
    with open("./help-files/索引位置.txt", "w") as f:
        f.write(str(ip_index))
    proxy = proxy.replace("\n","")
    proxies={
        'https':  str(proxy),
    }
    return proxies

#对不同股票评论生成不同csv文件
def csv_generate(code):
    f = open(f"./stock comments/stock comments/stock_comment_{code}.csv", mode="w", encoding='utf-8-sig', newline="")
    return f

#对不同股票股吧评论页数进行计算
def page_num(code):
    proxies1=getip()
    url4 = url1 + str(code) + url2 + "1" + url3
    html1 = requests.get(url=url4, headers=headers, proxies=proxies1)
    soup1 = BeautifulSoup(html1.text, "html.parser")
    pagenums1 = soup1.find("span", class_="pagernums")
    if pagenums1 is None:
        page_num=0
    else:
        pagenums2 = pagenums1.get("data-pager")
        pagenums3 = pagenums2.split("|")
        page_num = math.ceil(int(pagenums3[1]) / int(pagenums3[2]))
    #time.sleep(5)
    return(page_num)

#生成每一页股吧评论url
def url_generate(code,page):
    url = url1 + str(code) + url2 + str(page + 1) + url3
    return(url)

#对一页股吧评论进行爬取
def download_one_page(url,t,h):
    proxies2=getip()
    html2 = requests.get(url, headers=headers, proxies=proxies2)
    #time.sleep(5)
    soup2 = BeautifulSoup(html2.content, "html.parser")
    # 截取评论部分
    comment_part = soup2.find_all("div", class_="articleh normal_post")
    i = 0
    for i1 in range(len(comment_part)):
        # 时间 这里的时间需要去除具体时分
        time_counts = comment_part[i1].find("span", class_="l5 a5").text.split()[0]
        # 阅读数
        read_counts = comment_part[i1].find("span", class_="l1 a1").text
        if time_counts == t and read_counts <= h: #相同日期，热度低，这条评论不写入列表
            i=i #pass ，什么都不做
        elif time_counts == t and read_counts > h:
            #相同日期，热度高，更新热度值，观察后续热度，暂不写入列表
            i=i1
            h = comment_part[i].find("span", class_="l1 a1").text
        else: #time_counts != t 时间变化，将上一日期最高热度写入列表，更新时间,此条暂时不写入列表
            # 将上一日期最高热度写入列表
            try:
                # 时间（上一日期时间）
                time_counts1=comment_part[i].find("span", class_="l5 a5")
                print(time_counts1,type(time_counts1))
                time_counts = comment_part[i].find("span", class_="l5 a5").text.split()[0]
                # 阅读数
                read_counts = comment_part[i].find("span", class_="l1 a1").text
                # 评论数
                comment_counts = comment_part[i].find("span", class_="l2 a2").text
                # 作者
                author_name = comment_part[i].find("span", class_="l4 a4").text
                # 单个帖子链接
                news_comment_url_1 = 'http://guba.eastmoney.com'
                news_comment_url_part = comment_part[i].find("span", class_="l3 a3").select('a')
                for i2 in news_comment_url_part:
                    news_comment_url_2 = i2.get('href')
                news_comment_url = news_comment_url_1 + news_comment_url_2
                # 时间和完整评论
                proxies3 = getip()
                html3 = requests.get(news_comment_url, headers=headers, proxies=proxies3)
                #time.sleep(5)
                soup3 = BeautifulSoup(html3.content, "html.parser")
                # 时间
                time_part = soup3.find("div", class_="zwfbtime").text
                time_year = time_part.split()[1].split("-")[0]
                # 评论内容
                content = soup3.find("div", class_="stockcodec .xeditor").text.replace('\n', '').replace('\r', '')
                dic = [time_year+"-"+time_counts, content, read_counts, comment_counts, author_name]
                print(dic)
                csvwriter.writerow(dic)
                # 更新时间和热度
                i = i1
                t = comment_part[i].find("span", class_="l5 a5").text.split()[0]
                h = comment_part[i].find("span", class_="l1 a1").text
            except:#上一日热评爬不出来，直接输出无热评
                time_counts = comment_part[i].find("span", class_="l5 a5").text.split()[0]
                dic=[time_counts,'No hot comments']
                print(dic)
                csvwriter.writerow(dic)
                #更新时间和热度
                i = i1
                t = comment_part[i].find("span", class_="l5 a5").text.split()[0]
                h = comment_part[i].find("span", class_="l1 a1").text
    return(t,h)

#打印股票代码->生成特定股票的csv文件->计算特定股票的股吧页数->生成线程池->对每一页股吧内容爬取->关闭csv文件->打印固定代码股评爬取完毕！
if __name__=='__main__':
    for code in code_dic:
        print(code)
        #csv_generate(code)
        f = csv_generate(code)
        csvwriter = csv.writer(f)
        p=page_num(code)
        #初始化t,h
        t = '11-27'
        h = '0'
        for i in range(0,p):
            url=url_generate(code, i+1)
            #download_one_page(url,t,h)
            (t, h)=download_one_page(url,t,h)
        f.close()
        print(code +' is over!')
#问题：1.有的天的最高热度帖子没有“zwfbtime”这个属性值
#     2.没有用多线程 参考链接：https://blog.csdn.net/qq_43178297/article/details/102805223?ops_request_misc=&request_id=&biz_id=102&utm_term=t.submit%20%E8%BF%94%E5%9B%9E%E5%87%BD%E6%95%B0%E5%80%BC&utm_medium=distribute.pc_search_result.none-task-blog-2~all~sobaiduweb~default-3-.first_rank_v2_pc_rank_v29&spm=1018.2226.3001.4187的方法二
