# Supplementary material for: Hybrid deep learning models with multi-classification investor sentiment to forecast the prices of China’s leading stocks
Source: PLoS One. 2023 Nov 27;18(11):e0294460. doi: 10.1371/journal.pone.0294460 (PMC10681238; doi:10.1371/journal.pone.0294460)
Supplement: S1 Data — (ZIP) [file pone.0294460.s001.zip › code and data/data processing -python/1:crawler/东方财富-热门股吧.py]

import requests
from concurrent.futures import ThreadPoolExecutor
from bs4 import BeautifulSoup
import re
import csv
import math
import time
import random
from concurrent.futures import ThreadPoolExecutor,ProcessPoolExecutor

#固定参数
headers={
    "Content-Type": "text/html",
    "charset":"utf-8",
}

url1="http://guba.eastmoney.com/default,0_"
url2=".html"

#获取ip代理
iplist=[]
with open("./help-files/ip代理.txt") as f:
    iplist = f.readlines()

def getip():
    ip_index = 0
    with open("./help-files/索引位置.txt") as f:
        ip_index = int(f.readlines()[0])
    if ip_index >= len(iplist):
        ip_index = 0
    proxy= iplist[ip_index]
    ip_index += 1
    with open("./help-files/索引位置.txt", "w") as f:
        f.write(str(ip_index))
    proxy = proxy.replace("\n","")
    proxies={
        'https':  str(proxy),
    }
    return proxies

#生成股评csv文件
def csv_generate():
    f = open(f"./stock comments/hot_comment.csv", mode="w", encoding='utf-8-sig', newline="")
    return f

#对热门股吧评论页数进行计算
def page_num():
    proxies1=getip()
    url3 = url1 + "1" + url2
    html1 = requests.get(url=url3, headers=headers, proxies=proxies1)
    soup1 = BeautifulSoup(html1.text, "html.parser")
    pagenums1 = soup1.find("ul", class_="pagernums")
    pagenums2 = pagenums1.get("data-pager")
    pagenums3 = pagenums2.split("|")
    page_num = math.ceil(int(pagenums3[1]) / int(pagenums3[2]))
    print("page_num:",page_num)
    return(page_num)

#生成每一页股吧评论url
def url_generate(page):
    url = url1 + str(page + 1) + url2
    return(url)

#对一页股吧评论进行爬取
def download_one_page(url):
    proxies2=getip()
    html2 = requests.get(url, headers=headers, proxies=proxies2)
    #time.sleep(5)
    soup2 = BeautifulSoup(html2.content, "html.parser")
    soup3=soup2.find("ul", class_="newlist")
    #print(soup3)
    # 截取评论部分
    comment_part = soup3.find_all("li")[1:]
    #print(comment_part)
    for i in range(len(comment_part)):
        #贴吧名称
        Post_Bar = comment_part[i].find("a", class_="balink").text
        #评论
        stock_comment = comment_part[i].find("a", class_="note").text
        #时间
        time = comment_part[i].find("cite", class_="date").text
        dic = [time,Post_Bar,stock_comment]
        print(dic)
        csvwriter.writerow(dic)

#打印股票代码->生成特定股票的csv文件->计算特定股票的股吧页数->生成线程池->对每一页股吧内容爬取->关闭csv文件->打印固定代码股评爬取完毕！
if __name__=='__main__':
    f = csv_generate()
    csvwriter = csv.writer(f)
    p=page_num()
    for i in range(1,p):
        url=url_generate(i+1)
        download_one_page(url)
    f.close()
    print('over!')
#问题：1.有的天的最高热度帖子没有“zwfbtime”这个属性值
#     2.没有用多线程 参考链接：https://blog.csdn.net/qq_43178297/article/details/102805223?ops_request_misc=&request_id=&biz_id=102&utm_term=t.submit%20%E8%BF%94%E5%9B%9E%E5%87%BD%E6%95%B0%E5%80%BC&utm_medium=distribute.pc_search_result.none-task-blog-2~all~sobaiduweb~default-3-.first_rank_v2_pc_rank_v29&spm=1018.2226.3001.4187的方法二
