# Supplementary material for: Hybrid deep learning models with multi-classification investor sentiment to forecast the prices of China’s leading stocks
Source: PLoS One. 2023 Nov 27;18(11):e0294460. doi: 10.1371/journal.pone.0294460 (PMC10681238; doi:10.1371/journal.pone.0294460)
Supplement: S1 Data — (ZIP) [file pone.0294460.s001.zip › code and data/data processing -python/2:Stopword/cn_stopwords.txt]

$
0
1
2
3
4
5
6
7
8
9
?
_
“
”
、
。
《
》
一
一些
一何
一切
一则
一方面
一旦
一来
一样
一般
一转眼
万一
上
上下
下
不
不仅
不但
不光
不单
不只
不外乎
不如
不妨
不尽
不尽然
不得
不怕
不惟
不成
不拘
不料
不是
不比
不然
不特
不独
不管
不至于
不若
不论
不过
不问
与
与其
与其说
与否
与此同时
且
且不说
且说
两者
个
个别
临
为
为了
为什么
为何
为止
为此
为着
乃
乃至
乃至于
么
之
之一
之所以
之类
乌乎
乎
乘
也
也好
也罢
了
二来
于
于是
于是乎
云云
云尔
些
亦
人
人们
人家
什么
什么样
今
介于
仍
仍旧
从
从此
从而
他
他人
他们
以
以上
以为
以便
以免
以及
以故
以期
以来
以至
以至于
以致
们
任
任何
任凭
似的
但
但凡
但是
何
何以
何况
何处
何时
余外
作为
你
你们
使
使得
例如
依
依据
依照
便于
俺
俺们
倘
倘使
倘或
倘然
倘若
借
假使
假如
假若
傥然
像
儿
先不先
光是
全体
全部
兮
关于
其
其一
其中
其二
其他
其余
其它
其次
具体地说
具体说来
兼之
内
再
再其次
再则
再有
再者
再者说
再说
冒
冲
况且
几
几时
凡
凡是
凭
凭借
出于
出来
分别
则
则甚
别
别人
别处
别是
别的
别管
别说
到
前后
前此
前者
加之
加以
即
即令
即使
即便
即如
即或
即若
却
去
又
又及
及
及其
及至
反之
反而
反过来
反过来说
受到
另
另一方面
另外
另悉
只
只当
只怕
只是
只有
只消
只要
只限
叫
叮咚
可
可以
可是
可见
各
各个
各位
各种
各自
同
同时
后
后者
向
向使
向着
吓
吗
否则
吧
吧哒
吱
呀
呃
呕
呗
呜
呜呼
呢
呵
呵呵
呸
呼哧
咋
和
咚
咦
咧
咱
咱们
咳
哇
哈
哈哈
哉
哎
哎呀
哎哟
哗
哟
哦
哩
哪
哪个
哪些
哪儿
哪天
哪年
哪怕
哪样
哪边
哪里
哼
哼唷
唉
唯有
啊
啐
啥
啦
啪达
啷当
喂
喏
喔唷
喽
嗡
嗡嗡
嗬
嗯
嗳
嘎
嘎登
嘘
嘛
嘻
嘿
嘿嘿
因
因为
因了
因此
因着
因而
固然
在
在下
在于
地
基于
处在
多
多么
多少
大
大家
她
她们
好
如
如上
如上所述
如下
如何
如其
如同
如是
如果
如此
如若
始而
孰料
孰知
宁
宁可
宁愿
宁肯
它
它们
对
对于
对待
对方
对比
将
小
尔
尔后
尔尔
尚且
就
就是
就是了
就是说
就算
就要
尽
尽管
尽管如此
岂但
己
已
已矣
巴
巴巴
并
并且
并非
庶乎
庶几
开外
开始
归
归齐
当
当地
当然
当着
彼
彼时
彼此
往
待
很
得
得了
怎
怎么
怎么办
怎么样
怎奈
怎样
总之
总的来看
总的来说
总的说来
总而言之
恰恰相反
您
惟其
慢说
我
我们
或
或则
或是
或曰
或者
截至
所
所以
所在
所幸
所有
才
才能
打
打从
把
抑或
拿
按
按照
换句话说
换言之
据
据此
接着
故
故此
故而
旁人
无
无宁
无论
既
既往
既是
既然
时候
是
是以
是的
曾
替
替代
最
有
有些
有关
有及
有时
有的
望
朝
朝着
本
本人
本地
本着
本身
来
来着
来自
来说
极了
果然
果真
某
某个
某些
某某
根据
欤
正值
正如
正巧
正是
此
此地
此处
此外
此时
此次
此间
毋宁
每
每当
比
比及
比如
比方
没奈何
沿
沿着
漫说
焉
然则
然后
然而
照
照着
犹且
犹自
甚且
甚么
甚或
甚而
甚至
甚至于
用
用来
由
由于
由是
由此
由此可见
的
的确
的话
直到
相对而言
省得
看
眨眼
着
着呢
矣
矣乎
矣哉
离
竟而
第
等
等到
等等
简言之
管
类如
紧接着
纵
纵令
纵使
纵然
经
经过
结果
给
继之
继后
继而
综上所述
罢了
者
而
而且
而况
而后
而外
而已
而是
而言
能
能否
腾
自
自个儿
自从
自各儿
自后
自家
自己
自打
自身
至
至于
至今
至若
致
般的
若
若夫
若是
若果 
若非
莫不然
莫如
莫若
虽
虽则
虽然
虽说
被
要
要不
要不是
要不然
要么
要是
譬喻
譬如
让
许多
论
设使
设或
设若
诚如
诚然
该
说来
诸
诸位
诸如
谁
谁人
谁料
谁知
贼死
赖以
赶
起
起见
趁
趁着
越是
距
跟
较
较之
边
过
还
还是
还有
还要
这
这一来
这个
这么
这么些
这么样
这么点儿
这些
这会儿
这儿
这就是说
这时
这样
这次
这般
这边
这里
进而
连
连同
逐步
通过
遵循
遵照
那
那个
那么
那么些
那么样
那些
那会儿
那儿
那时
那样
那般
那边
那里
都
鄙人
鉴于
针对
阿
除
除了
除外
除开
除此之外
除非
随
随后
随时
随着
难道说
非但
非徒
非特
非独
靠
顺
顺着
首先
！
，
：
；
？
