# Supplementary material for: Hybrid deep learning models with multi-classification investor sentiment to forecast the prices of China’s leading stocks
Source: PLoS One. 2023 Nov 27;18(11):e0294460. doi: 10.1371/journal.pone.0294460 (PMC10681238; doi:10.1371/journal.pone.0294460)
Supplement: S1 Data — (ZIP) [file pone.0294460.s001.zip › code and data/data processing -python/2:Stopword/hit_stopwords.txt]

———
》），
）÷（１－
”，
）、
＝（
:
→
℃ 
&
*
一一
~~~~
’
. 
『
.一
./
-- 
』
＝″
【
［＊］
｝＞
［⑤］］
［①Ｄ］
ｃ］
ｎｇ昉
＊
//
［
］
［②ｅ］
［②ｇ］
＝｛
}
，也 
‘
Ａ
［①⑥］
［②Ｂ］ 
［①ａ］
［④ａ］
［①③］
［③ｈ］
③］
１． 
－－ 
［②ｂ］
’‘ 
××× 
［①⑧］
０：２ 
＝［
［⑤ｂ］
［②ｃ］ 
［④ｂ］
［②③］
［③ａ］
［④ｃ］
［①⑤］
［①⑦］
［①ｇ］
∈［ 
［①⑨］
［①④］
［①ｃ］
［②ｆ］
［②⑧］
［②①］
［①Ｃ］
［③ｃ］
［③ｇ］
［②⑤］
［②②］
一.
［①ｈ］
.数
［］
［①Ｂ］
数/
［①ｉ］
［③ｅ］
［①①］
［④ｄ］
［④ｅ］
［③ｂ］
［⑤ａ］
［①Ａ］
［②⑧］
［②⑦］
［①ｄ］
［②ｊ］
〕〔
］［
://
′∈
［②④
［⑤ｅ］
１２％
ｂ］
...
...................
…………………………………………………③
ＺＸＦＩＴＬ
［③Ｆ］
」
［①ｏ］
］∧′＝［ 
∪φ∈
′｜
｛－
②ｃ
｝
［③①］
Ｒ．Ｌ．
［①Ｅ］
Ψ
－［＊］－
↑
.日 
［②ｄ］
［②
［②⑦］
［②②］
［③ｅ］
［①ｉ］
［①Ｂ］
［①ｈ］
［①ｄ］
［①ｇ］
［①②］
［②ａ］
ｆ］
［⑩］
ａ］
［①ｅ］
［②ｈ］
［②⑥］
［③ｄ］
［②⑩］
ｅ］
〉
】
元／吨
［②⑩］
２．３％
５：０  
［①］
::
［②］
［③］
［④］
［⑤］
［⑥］
［⑦］
［⑧］
［⑨］ 
……
——
?
、
。
“
”
《
》
！
，
：
；
？
．
,
．
'
? 
·
———
──
? 
—
<
>
（
）
〔
〕
[
]
(
)
-
+
～
×
／
/
①
②
③
④
⑤
⑥
⑦
⑧
⑨
⑩
Ⅲ
В
"
;
#
@
γ
μ
φ
φ．
× 
Δ
■
▲
sub
exp 
sup
sub
Lex 
＃
％
＆
＇
＋
＋ξ
＋＋
－
－β
＜
＜±
＜Δ
＜λ
＜φ
＜＜
=
＝
＝☆
＝－
＞
＞λ
＿
～±
～＋
［⑤ｆ］
［⑤ｄ］
［②ｉ］
≈ 
［②Ｇ］
［①ｆ］
ＬＩ
㈧ 
［－
......
〉
［③⑩］
第二
一番
一直
一个
一些
许多
种
有的是
也就是说
末##末
啊
阿
哎
哎呀
哎哟
唉
俺
俺们
按
按照
吧
吧哒
把
罢了
被
本
本着
比
比方
比如
鄙人
彼
彼此
边
别
别的
别说
并
并且
不比
不成
不单
不但
不独
不管
不光
不过
不仅
不拘
不论
不怕
不然
不如
不特
不惟
不问
不只
朝
朝着
趁
趁着
乘
冲
除
除此之外
除非
除了
此
此间
此外
从
从而
打
待
但
但是
当
当着
到
得
的
的话
等
等等
地
第
叮咚
对
对于
多
多少
而
而况
而且
而是
而外
而言
而已
尔后
反过来
反过来说
反之
非但
非徒
否则
嘎
嘎登
该
赶
个
各
各个
各位
各种
各自
给
根据
跟
故
故此
固然
关于
管
归
果然
果真
过
哈
哈哈
呵
和
何
何处
何况
何时
嘿
哼
哼唷
呼哧
乎
哗
还是
还有
换句话说
换言之
或
或是
或者
极了
及
及其
及至
即
即便
即或
即令
即若
即使
几
几时
己
既
既然
既是
继而
加之
假如
假若
假使
鉴于
将
较
较之
叫
接着
结果
借
紧接着
进而
尽
尽管
经
经过
就
就是
就是说
据
具体地说
具体说来
开始
开外
靠
咳
可
可见
可是
可以
况且
啦
来
来着
离
例如
哩
连
连同
两者
了
临
另
另外
另一方面
论
嘛
吗
慢说
漫说
冒
么
每
每当
们
莫若
某
某个
某些
拿
哪
哪边
哪儿
哪个
哪里
哪年
哪怕
哪天
哪些
哪样
那
那边
那儿
那个
那会儿
那里
那么
那么些
那么样
那时
那些
那样
乃
乃至
呢
能
你
你们
您
宁
宁可
宁肯
宁愿
哦
呕
啪达
旁人
呸
凭
凭借
其
其次
其二
其他
其它
其一
其余
其中
起
起见
起见
岂但
恰恰相反
前后
前者
且
然而
然后
然则
让
人家
任
任何
任凭
如
如此
如果
如何
如其
如若
如上所述
若
若非
若是
啥
上下
尚且
设若
设使
甚而
甚么
甚至
省得
时候
什么
什么样
使得
是
是的
首先
谁
谁知
顺
顺着
似的
虽
虽然
虽说
虽则
随
随着
所
所以
他
他们
他人
它
它们
她
她们
倘
倘或
倘然
倘若
倘使
腾
替
通过
同
同时
哇
万一
往
望
为
为何
为了
为什么
为着
喂
嗡嗡
我
我们
呜
呜呼
乌乎
无论
无宁
毋宁
嘻
吓
相对而言
像
向
向着
嘘
呀
焉
沿
沿着
要
要不
要不然
要不是
要么
要是
也
也罢
也好
一
一般
一旦
一方面
一来
一切
一样
一则
依
依照
矣
以
以便
以及
以免
以至
以至于
以致
抑或
因
因此
因而
因为
哟
用
由
由此可见
由于
有
有的
有关
有些
又
于
于是
于是乎
与
与此同时
与否
与其
越是
云云
哉
再说
再者
在
在下
咱
咱们
则
怎
怎么
怎么办
怎么样
怎样
咋
照
照着
者
这
这边
这儿
这个
这会儿
这就是说
这里
这么
这么点儿
这么些
这么样
这时
这些
这样
正如
吱
之
之类
之所以
之一
只是
只限
只要
只有
至
至于
诸位
着
着呢
自
自从
自个儿
自各儿
自己
自家
自身
综上所述
总的来看
总的来说
总的说来
总而言之
总之
纵
纵令
纵然
纵使
遵照
作为
兮
呃
呗
咚
咦
喏
啐
喔唷
嗬
嗯
嗳
