# Supplementary material for: Hybrid deep learning models with multi-classification investor sentiment to forecast the prices of China’s leading stocks
Source: PLoS One. 2023 Nov 27;18(11):e0294460. doi: 10.1371/journal.pone.0294460 (PMC10681238; doi:10.1371/journal.pone.0294460)
Supplement: S1 Data — (ZIP) [file pone.0294460.s001.zip › code and data/data processing -python/2:Stopword/README.md]

中文停用词表：   cn_stopwords.txt    
哈工大停用词表： hit_stopwords.txt   
百度停用词表：   baidu_stopwords.txt 
四川大学机器智能实验室停用词库：scu_stopwords.txt
