# Supplementary material for: Hybrid deep learning models with multi-classification investor sentiment to forecast the prices of China’s leading stocks
Source: PLoS One. 2023 Nov 27;18(11):e0294460. doi: 10.1371/journal.pone.0294460 (PMC10681238; doi:10.1371/journal.pone.0294460)
Supplement: S1 Data — (ZIP) [file pone.0294460.s001.zip › code and data/data processing -python/2:Stopword/Stopword.txt]

!
"
#
$
%
&
'
(
)
*
+
,
-
--
.
..
...
......
...................
./
.一
记者
数
年
月
日
时
分
秒
/
//
0
1
2
3
4
5
6
7
8
9
:
://
::
;
<
=
>
>>
?
@
A
Lex
[
\
]
【
】
^
_
`
exp
sub
sup
|
}
~
~~~~
·
×
×××
Δ
Ψ
γ
μ
φ
φ．
В
—
——
———
‘
’
’‘
“
”
”，
…
……
…………………………………………………③
′∈
′｜
℃
Ⅲ
↑
→
∈［
∪φ∈
≈
①
②
②ｃ
③
③］
④
⑤
⑥
⑦
⑧
⑨
⑩
──
■
▲
　
、
。
〈
〉
《
》
》），
」
『
』
〔
〕
〕〔
㈧
一
一.
一一
一下
一个
一些
一何
一切
一则
一则通过
一天
一定
一方面
一旦
一时
一来
一样
一次
一片
一番
一直
一致
一般
一起
一转眼
一边
一面
七
万一
三
三天两头
三番两次
三番五次
上
上下
上升
上去
上来
上述
上面
下
下列
下去
下来
下面
不
不一
不下
不久
不了
不亦乐乎
不仅
不仅...而且
不仅仅
不仅仅是
不会
不但
不但...而且
不光
不免
不再
不力
不单
不变
不只
不可
不可开交
不可抗拒
不同
不外
不外乎
不够
不大
不如
不妨
不定
不对
不少
不尽
不尽然
不巧
不已
不常
不得
不得不
不得了
不得已
不必
不怎么
不怕
不惟
不成
不拘
不择手段
不敢
不料
不断
不日
不时
不是
不曾
不止
不止一次
不比
不消
不满
不然
不然的话
不特
不独
不由得
不知不觉
不管
不管怎样
不经意
不胜
不能
不能不
不至于
不若
不要
不论
不起
不足
不过
不迭
不问
不限
与
与其
与其说
与否
与此同时
专门
且
且不说
且说
两者
严格
严重
个
个人
个别
中小
中间
丰富
串行
临
临到
为
为主
为了
为什么
为什麽
为何
为止
为此
为着
主张
主要
举凡
举行
乃
乃至
乃至于
么
之
之一
之前
之后
之後
之所以
之类
乌乎
乎
乒
乘
乘势
乘机
乘胜
乘虚
乘隙
九
也
也好
也就是说
也是
也罢
了
了解
争取
二
二来
二话不说
二话没说
于
于是
于是乎
云云
云尔
互
互相
五
些
交口
亦
产生
亲口
亲手
亲眼
亲自
亲身
人
人人
人们
人家
人民
什么
什么样
什麽
仅
仅仅
今
今后
今天
今年
今後
介于
仍
仍旧
仍然
从
从不
从严
从中
从事
从今以后
从优
从古到今
从古至今
从头
从宽
从小
从新
从无到有
从早到晚
从未
从来
从此
从此以后
从而
从轻
从速
从重
他
他人
他们
他是
他的
代替
以
以上
以下
以为
以便
以免
以前
以及
以后
以外
以後
以故
以期
以来
以至
以至于
以致
们
任
任何
任凭
任务
企图
伙同
会
伟大
传
传说
传闻
似乎
似的
但
但凡
但愿
但是
何
何乐而不为
何以
何况
何处
何妨
何尝
何必
何时
何止
何苦
何须
余外
作为
你
你们
你是
你的
使
使得
使用
例如
依
依据
依照
依靠
便
便于
促进
保持
保管
保险
俺
俺们
倍加
倍感
倒不如
倒不如说
倒是
倘
倘使
倘或
倘然
倘若
借
借以
借此
假使
假如
假若
偏偏
做到
偶尔
偶而
傥然
像
儿
允许
元／吨
充其极
充其量
充分
先不先
先后
先後
先生
光
光是
全体
全力
全年
全然
全身心
全部
全都
全面
八
八成
公然
六
兮
共
共同
共总
关于
其
其一
其中
其二
其他
其余
其后
其它
其实
其次
具体
具体地说
具体来说
具体说来
具有
兼之
内
再
再其次
再则
再有
再次
再者
再者说
再说
冒
冲
决不
决定
决非
况且
准备
凑巧
凝神
几
几乎
几度
几时
几番
几经
凡
凡是
凭
凭借
出
出于
出去
出来
出现
分别
分头
分期
分期分批
切
切不可
切切
切勿
切莫
则
则甚
刚
刚好
刚巧
刚才
初
别
别人
别处
别是
别的
别管
别说
到
到了儿
到处
到头
到头来
到底
到目前为止
前后
前此
前者
前进
前面
加上
加之
加以
加入
加强
动不动
动辄
勃然
匆匆
十分
千
千万
千万千万
半
单
单单
单纯
即
即令
即使
即便
即刻
即如
即将
即或
即是说
即若
却
却不
历
原来
去
又
又及
及
及其
及时
及至
双方
反之
反之亦然
反之则
反倒
反倒是
反应
反手
反映
反而
反过来
反过来说
取得
取道
受到
变成
古来
另
另一个
另一方面
另外
另悉
另方面
另行
只
只当
只怕
只是
只有
只消
只要
只限
叫
叫做
召开
叮咚
叮当
可
可以
可好
可是
可能
可见
各
各个
各人
各位
各地
各式
各种
各级
各自
合理
同
同一
同时
同样
后
后来
后者
后面
向
向使
向着
吓
吗
否则
吧
吧哒
吱
呀
呃
呆呆地
呐
呕
呗
呜
呜呼
呢
周围
呵
呵呵
呸
呼哧
呼啦
咋
和
咚
咦
咧
咱
咱们
咳
哇
哈
哈哈
哉
哎
哎呀
哎哟
哗
哗啦
哟
哦
哩
哪
哪个
哪些
哪儿
哪天
哪年
哪怕
哪样
哪边
哪里
哼
哼唷
唉
唯有
啊
啊呀
啊哈
啊哟
啐
啥
啦
啪达
啷当
喀
喂
喏
喔唷
喽
嗡
嗡嗡
嗬
嗯
嗳
嘎
嘎嘎
嘎登
嘘
嘛
嘻
嘿
嘿嘿
四
因
因为
因了
因此
因着
因而
固
固然
在
在下
在于
地
均
坚决
坚持
基于
基本
基本上
处在
处处
处理
复杂
多
多么
多亏
多多
多多少少
多多益善
多少
多年前
多年来
多数
多次
够瞧的
大
大不了
大举
大事
大体
大体上
大凡
大力
大多
大多数
大大
大家
大张旗鼓
大批
大抵
大概
大略
大约
大致
大都
大量
大面儿上
失去
奇
奈
奋勇
她
她们
她是
她的
好
好在
好的
好象
如
如上
如上所述
如下
如今
如何
如其
如前所述
如同
如常
如是
如期
如果
如次
如此
如此等等
如若
始而
姑且
存在
存心
孰料
孰知
宁
宁可
宁愿
宁肯
它
它们
它们的
它是
它的
安全
完全
完成
定
实现
实际
宣布
容易
密切
对
对于
对应
对待
对方
对比
将
将才
将要
将近
小
少数
尔
尔后
尔尔
尔等
尚且
尤其
就
就地
就是
就是了
就是说
就此
就算
就要
尽
尽可能
尽如人意
尽心尽力
尽心竭力
尽快
尽早
尽然
尽管
尽管如此
尽量
局外
居然
届时
属于
屡
屡屡
屡次
屡次三番
岂
岂但
岂止
岂非
川流不息
左右
巨大
巩固
差一点
差不多
己
已
已矣
已经
巴
巴巴
带
帮助
常
常常
常言说
常言说得好
常言道
平素
年复一年
并
并不
并不是
并且
并排
并无
并没
并没有
并肩
并非
广大
广泛
应当
应用
应该
庶乎
庶几
开外
开始
开展
引起
弗
弹指之间
强烈
强调
归
归根到底
归根结底
归齐
当
当下
当中
当儿
当前
当即
当口儿
当地
当场
当头
当庭
当时
当然
当真
当着
形成
彻夜
彻底
彼
彼时
彼此
往
往往
待
待到
很
很多
很少
後来
後面
得
得了
得出
得到
得天独厚
得起
心里
必
必定
必将
必然
必要
必须
快
快要
忽地
忽然
怎
怎么
怎么办
怎么样
怎奈
怎样
怎麽
怕
急匆匆
怪
怪不得
总之
总是
总的来看
总的来说
总的说来
总结
总而言之
恍然
恐怕
恰似
恰好
恰如
恰巧
恰恰
恰恰相反
恰逢
您
您们
您是
惟其
惯常
意思
愤然
愿意
慢说
成为
成年
成年累月
成心
我
我们
我是
我的
或
或则
或多或少
或是
或曰
或者
或许
战斗
截然
截至
所
所以
所在
所幸
所有
所谓
才
才能
扑通
打
打从
打开天窗说亮话
扩大
把
抑或
抽冷子
拦腰
拿
按
按时
按期
按照
按理
按说
挨个
挨家挨户
挨次
挨着
挨门挨户
挨门逐户
换句话说
换言之
据
据实
据悉
据我所知
据此
据称
据说
掌握
接下来
接着
接著
接连不断
放量
故
故意
故此
故而
敞开儿
敢
敢于
敢情
数/
整个
断然
方
方便
方才
方能
方面
旁人
无
无宁
无法
无论
既
既...又
既往
既是
既然
日复一日
日渐
日益
日臻
日见
时候
昂然
明显
明确
是
是不是
是以
是否
是的
显然
显著
普通
普遍
暗中
暗地里
暗自
更
更为
更加
更进一步
曾
曾经
替
替代
最
最后
最大
最好
最後
最近
最高
有
有些
有关
有利
有力
有及
有所
有效
有时
有点
有的
有的是
有着
有著
望
朝
朝着
末##末
本
本人
本地
本着
本身
权时
来
来不及
来得及
来看
来着
来自
来讲
来说
极
极为
极了
极其
极力
极大
极度
极端
构成
果然
果真
某
某个
某些
某某
根据
根本
格外
梆
概
次第
欢迎
欤
正值
正在
正如
正巧
正常
正是
此
此中
此后
此地
此处
此外
此时
此次
此间
殆
毋宁
每
每个
每天
每年
每当
每时每刻
每每
每逢
比
比及
比如
比如说
比方
比照
比起
比较
毕竟
毫不
毫无
毫无例外
毫无保留地
汝
沙沙
没
没奈何
没有
沿
沿着
注意
活
深入
清楚
满
满足
漫说
焉
然
然则
然后
然後
然而
照
照着
牢牢
特别是
特殊
特点
犹且
犹自
独
独自
猛然
猛然间
率尔
率然
现代
现在
理应
理当
理该
瑟瑟
甚且
甚么
甚或
甚而
甚至
甚至于
用
用来
甫
甭
由
由于
由是
由此
由此可见
略
略为
略加
略微
白
白白
的
的确
的话
皆可
目前
直到
直接
相似
相信
相反
相同
相对
相对而言
相应
相当
相等
省得
看
看上去
看出
看到
看来
看样子
看看
看见
看起来
真是
真正
眨眼
着
着呢
矣
矣乎
矣哉
知道
砰
确定
碰巧
社会主义
离
种
积极
移动
究竟
穷年累月
突出
突然
窃
立
立刻
立即
立地
立时
立马
竟
竟然
竟而
第
第二
等
等到
等等
策略地
简直
简而言之
简言之
管
类如
粗
精光
紧接着
累年
累次
纯
纯粹
纵
纵令
纵使
纵然
练习
组成
经
经常
经过
结合
结果
给
绝
绝不
绝对
绝非
绝顶
继之
继后
继续
继而
维持
综上所述
缕缕
罢了
老
老大
老是
老老实实
考虑
者
而
而且
而况
而又
而后
而外
而已
而是
而言
而论
联系
联袂
背地里
背靠背
能
能否
能够
腾
自
自个儿
自从
自各儿
自后
自家
自己
自打
自身
臭
至
至于
至今
至若
致
般的
良好
若
若夫
若是
若果
若非
范围
莫
莫不
莫不然
莫如
莫若
莫非
获得
藉以
虽
虽则
虽然
虽说
蛮
行为
行动
表明
表示
被
要
要不
要不是
要不然
要么
要是
要求
见
规定
觉得
譬喻
譬如
认为
认真
认识
让
许多
论
论说
设使
设或
设若
诚如
诚然
话说
该
该当
说明
说来
说说
请勿
诸
诸位
诸如
谁
谁人
谁料
谁知
谨
豁然
贼死
赖以
赶
赶快
赶早不赶晚
起
起先
起初
起头
起来
起见
起首
趁
趁便
趁势
趁早
趁机
趁热
趁着
越是
距
跟
路经
转动
转变
转贴
轰然
较
较为
较之
较比
边
达到
达旦
迄
迅速
过
过于
过去
过来
运用
近
近几年来
近年来
近来
还
还是
还有
还要
这
这一来
这个
这么
这么些
这么样
这么点儿
这些
这会儿
这儿
这就是说
这时
这样
这次
这点
这种
这般
这边
这里
这麽
进入
进去
进来
进步
进而
进行
连
连同
连声
连日
连日来
连袂
连连
迟早
迫于
适应
适当
适用
逐步
逐渐
通常
通过
造成
逢
遇到
遭到
遵循
遵照
避免
那
那个
那么
那么些
那么样
那些
那会儿
那儿
那时
那末
那样
那般
那边
那里
那麽
部分
都
鄙人
采取
里面
重大
重新
重要
鉴于
针对
长期以来
长此下去
长线
长话短说
问题
间或
防止
阿
附近
陈年
限制
陡然
除
除了
除却
除去
除外
除开
除此
除此之外
除此以外
除此而外
除非
随
随后
随时
随着
随著
隔夜
隔日
难得
难怪
难说
难道
难道说
集中
零
需要
非但
非常
非徒
非得
非特
非独
靠
顶多
顷
顷刻
顷刻之间
顷刻间
顺
顺着
顿时
颇
风雨无阻
饱
首先
马上
高低
高兴
默然
默默地
齐
︿
！
＃
＄
％
＆
＇
（
）
）÷（１－
）、
＊
＋
＋ξ
＋＋
，
，也
－
－β
－－
－［＊］－
．
／
０
０：２
１
１．
１２％
２
２．３％
３
４
５
５：０
６
７
８
９
：
；
＜
＜±
＜Δ
＜λ
＜φ
＜＜
＝
＝″
＝☆
＝（
＝－
＝［
＝｛
＞
＞λ
？
＠
Ａ
ＬＩ
Ｒ．Ｌ．
ＺＸＦＩＴＬ

［＊］
［－
［］
］
］∧′＝［
］［
＿
ａ］
ｂ］
ｃ］
ｅ］
ｆ］
ｎｇ昉
｛
｛－
｜
｝
｝＞
～
～±
～＋
￥
secondly
all
whose
under
sorry
four
we'll
somewhere
likely
even
above
ever
never
ZZ
hers
i'd
howbeit
i'm
theres
changes
anyhow
would
therefore
is
hereby
must
me
my
indicated
indicates
keep
far
after
hereupon
keeps
every
over
before
better
then
them
they
reasonably
each
went
mean
we'd
rd
re
got
forth
you're
little
whereupon
uses
already
another
took
second
seen
seem
relatively
thoroughly
latter
that
thorough
nobody
definitely
came
saying
specify
do
next
despite
unfortunately
twice
best
said
away
there's
unto
hopefully
seven
we
ltd
here
against
com
ZT
aren't
been
much
concerning
wish
say
near
unlikely
cant
in
ie
if
containing
beside
several
kept
whereby
whoever
the
yours
just
yes
yet
had
has
t's
possible
apart
right
old
somehow
for
everything
asking
who
of
theirs
plus
formerly
down
c's
accordingly
way
was
becoming
tell
sometime
no
whereas
nd
welcome
let's
certainly
a's
did
it'll
says
appear
alone
wherever
example
usually
nowhere
hither
regardless
everybody
thru
everywhere
can
following
want
didn't
may
such
whenever
maybe
ones
so
seeing
indeed
course
still
thank
he's
selves
ours
outside
non
within
thereby
not
now
nor
entirely
eg
ex
et
hadn't
furthermore
looking
seriously
shouldn't
she
quite
besides
think
first
ignored
awfully
given
anyone
indicate
gives
mostly
than
here's
were
and
appreciate
himself
saw
any
downwards
take
sure
especially
later
that's
fifth
don't
aside
only
going
get
truly
cannot
nearly
regarding
us
where
up
namely
anyways
wonder
behind
between
it
across
come
many
whereafter
according
comes
afterwards
couldn't
moreover
considering
sensible
hardly
wants
former
those
these
 [
somebody
different
etc
insofar
same
without
can't
very
you've
among
being
we've
seems
around
using
specified
on
ok
oh
whence
it's
or
everyone
your
her
there
amongst
trying
with
they're
wasn't
gone
certain
am
an
as
at
again
serious
hello
since
consider
causes
to
th
myself
i'll
zero
further
what
brief
seemed
c'mon
allows
followed
ask
viz
contains
two
taken
more
knows
ain't
particular
known
none
nine
needs
rather
［
okay
tried
tries
onto
perhaps
specifying
 ]
help
soon
through
its
seeming
inward
actually
might
haven't
someone
hereafter
always
isn't
beyond
really
they'll
enough
thereafter
done
together
least
too
immediate
believe
gotten
toward
self
also
towards
most
nothing
they'd
sometimes
lest
particularly
somewhat
his
goes
meanwhile
during
him
greetings
see
are
currently
please
various
probably
available
both
last
wouldn't
became
whole
liked
whatever
except
throughout
along
described
though
whom
beforehand
what's
new
else
look
while
herein
itself
wherein
used
anybody
obviously
thats
from
useful
merely
follows
often
some
ourselves
shall
per
tends
either
be
by
anything
consequently
into
appropriate
we're
elsewhere
hasn't
un
noone
associated
thanks
having
once
edu
go
sent
provides
yourselves
they've
try
this
you'd
yourself
zz
zt
respectively
let
others
until
weren't
use
few
themselves
becomes
anywhere
something
six
allow
won't
thence
willing
instead
whither
doing
how
cause
thereupon
que
via
could
hence
third
doesn't
their
exactly
regards
herself
have
need
clearly
i've
able
which
unless
where's
eight
why
you'll
normally
anyway
one
should
mainly
overall
qv
contain
looks
neither
however
otherwise
co
it'd
corresponding
thanx
novel
value
will
almost
thus
vs
when
gets
upon
off
nevertheless
well
less
presumably
ought
who's
five
know
you
name
necessary
like
become
therein
because
happens
does
although
about
getting
own
three
inasmuch
inner
but
hi
he
whether
placed
below
our
上去--
inc
lately
other
latterly
out
是什么
什么时候
是什么意思
什么意思
多少钱
有没有
更有趣
更有甚者
更有效
更有意义
更远的
更重要的是
正确
错误
第二把
第二波
第二大节
第二单元
第二关
第二行
第二集
第二讲
第二款
第二类
第二盘
第二任
第二声
第二十
第二首
第二项
第三遍
第三册
第三层
第三产业
第三大
第三单元
第三行
第三回
第三集
第三件
第三句
第三卷
第三课
第三类
第三篇
第三期
第三日
第三声
地三鲜
第三项
第三站
第三张
第十八
第十次
第十二
的士高
第十集
第十届
第十九
第十六
第十名
第十三
第十四
第十天
第十一
第十一个
第四版
第四册
第四场
第四代
第四单元
第四集
第四届
第四年
第四期
第四声
第四套
第四位
第四张
第四者
第四种
第五部
第五大道
第五单元
第五集
第五卷
第五课
第五年
第五期
第五位
第五元素
第五组
召唤
最后一班
最后一遍
最后一关
最后一集
最后一科
最后一颗子弹
最后一派
最后一题
最后一眼
最后一页
10
11
12
35
25
2016
2015
2014
又为什么
有问题吗
有问题么
又喜欢
有喜欢
又小
又笑
有笑
有效地
有一百
又一遍
有一部
又一城
又一村
有一道
有意的
有一堆
有一对
有一方
有一根
有一会了
有一批
有一片
有一期
有一起
有一群
又又
由由
财新网
上午
下午
NULL
新华社
消息
13
14
15
16
17
18
19
20
21
22
23
24
26
27
28
29
30
31
32
33
34
36
37
38
39
40
41
42
43
44
45
46
47
48
49
50
51
52
53
54
55
56
57
58
59
60
61
62
63
64
65
66
67
68
69
70
71
72
73
74
75
76
77
78
79
80
81
82
83
84
85
86
87
88
89
90
91
92
93
94
95
96
97
98
99
100
01
02
03
04
05
06
07
08
09
