# Supplementary material for: Hybrid deep learning models with multi-classification investor sentiment to forecast the prices of China’s leading stocks
Source: PLoS One. 2023 Nov 27;18(11):e0294460. doi: 10.1371/journal.pone.0294460 (PMC10681238; doi:10.1371/journal.pone.0294460)
Supplement: S1 Data — (ZIP) [file pone.0294460.s001.zip › code and data/data processing -python/3:搜狗理财词典的处理/对77个搜狗理财词典进行合并去重.py]

# -*- coding:utf-8 -*-
#生成的搜狗理财词典在理财（77）文件夹的data.txt中
import os  # 读取txt文件所需要的包

filedir = os.getcwd()+"\\理财(77)" # 读取的批量txt所在的文件夹的路径
file_names = os.listdir(filedir)  # 读取文件夹下所有的txt的文件名
print (file_names)  #打印所有需要合并的txt文件

#合并目录下面的txt文件
str_dump=[]  #定义列表，将合并后的数据放到列表里面。
for filename in file_names:
    filepath = filedir + "\\" + filename
    print(filepath)
    for line in open(filepath, 'r',encoding='utf-8'):
        str_dump.append(line.strip())
print(str_dump)

#去重后生成新的文件
newstr_dump=[]
for i in  str_dump:
    if i in newstr_dump:
        continue
    newstr_dump.append(i)

f = open(filedir + "\\data.txt", "w+")
for i in newstr_dump:
    f.write(i)
    f.write('\n')
f.close()
