# Supplementary material for: Hybrid deep learning models with multi-classification investor sentiment to forecast the prices of China’s leading stocks
Source: PLoS One. 2023 Nov 27;18(11):e0294460. doi: 10.1371/journal.pone.0294460 (PMC10681238; doi:10.1371/journal.pone.0294460)
Supplement: S1 Data — (ZIP) [file pone.0294460.s001.zip › code and data/data processing -python/3:搜狗理财词典的处理/理财(77)/2016新增股票名称.txt]

安记食品
博敏电子
长航凤凰
道森股份
东方时尚
读者传媒
高澜股份
海顺新材
华源包装
井神股份
久远银海
可立克
美尚生态
奇信股份
润欣科技
三夫户外
山鼎设计
思维列控
苏州设计
桃李面包
通合科技
万里石
温氏股份
新城控股
银宝山新
招商蛇口
中坚科技
中科创达
