# Supplementary material for: Hybrid deep learning models with multi-classification investor sentiment to forecast the prices of China’s leading stocks
Source: PLoS One. 2023 Nov 27;18(11):e0294460. doi: 10.1371/journal.pone.0294460 (PMC10681238; doi:10.1371/journal.pone.0294460)
Supplement: S1 Data — (ZIP) [file pone.0294460.s001.zip › code and data/data processing -python/3:搜狗理财词典的处理/理财(77)/p2p投资平台名称.txt]

阿拉贷
爱贷网
安心贷
八陆融通
百信财富
北方贷
财富网
财源宝
草根新贷
畅贷网
长久贷
诚壹贷
诚意贷
创融在线
创投
贷帮
点点贷
东方创投
二手车网
方橙式
丰达财富
凤凰网贷
富本速贷
工商贷
广富宝
广融贷
国诚金融
好帮贷
合力贷
合拍在线
宏飞创投
红岭创投
宏信创投
互利网
花果金融
华南城贷
华强财富
汇宝信贷
汇通易贷
汇投资
汇易宝
汇盈贷
惠众金融
集优贷
晋商贷
警安财富
京浙贷
聚钱袋
开心贷
开鑫贷
快速贷
莱商贷
乐融巴巴
利好贷
力合创投
里外贷
立业贷
联正财富
龙城易贷
陆金所
鲁商贷
码头益
满满贷
美贷网
美冠信投
民民贷
民生创投
你我贷
诺诺镑客
诺信创投
拍拍贷
起点贷
企易贷
钱爸爸网贷
钱贷网
钱来钱往
强强财富
全民贷
圈圈贷
热贷网
人人贷
人人聚财
人众金融
融金所
融融网
融信财富
融信网
融易贷
融易融
融易投
融资城
融资谷
三合贷
三信贷
商富贷
神州贷
盛融在线
四达投资
速帮贷
速贷
速可贷
淘贷宝
通融易贷
团贷网
皖都金融
万惠投融
万家兄弟
微贷网
微金互助
温商贷
温州贷
梧桐理财网
信博财富
信诚贷
信互贷
鑫隆创投
信融财富
新新贷
雪山贷
亚盛财富
一城贷
易贷
益得创投
亿谷财富
一起好
宜人贷
易网贷
银客网
甬商贷
友贷资本
有利网
有钱贷
优信贷
友友贷
余额贷
煜隆创投
豫商贷
云贷网
云投网
招金贷
招商贷
正大金融
致雅财富
中汇在线
紫枫信贷
尊荣财富
