# Supplementary material for: Hybrid deep learning models with multi-classification investor sentiment to forecast the prices of China’s leading stocks
Source: PLoS One. 2023 Nov 27;18(11):e0294460. doi: 10.1371/journal.pone.0294460 (PMC10681238; doi:10.1371/journal.pone.0294460)
Supplement: S1 Data — (ZIP) [file pone.0294460.s001.zip › code and data/data processing -python/3:搜狗理财词典的处理/理财(77)/P2P网贷平台.txt]

阿宝贷
阿拉贷
阿拉丁金服
阿朋贷
爱帮贷
爱本地
爱财得
爱财客
爱财狼
爱财网
爱财有道
爱财在线
爱承兑
爱达财富
爱贷
爱贷金服
爱贷网
爱当宝
爱迪理财
爱定投
爱分钱
爱鸿森
爱互融
爱健康金融
爱康金服
爱康投资
爱口袋
爱理财
爱利是
爱米理财
爱钱帮
爱钱进
爱融网
艾瑞贷
爱上贷
爱上理财
爱尚投资
爱速贷
爱投点
爱投金融
爱投投
爱投网
爱投易贷
爱投资
爱网贷
爱信贷
爱银承
爱银网
爱优益
爱增宝
安贷宝
安贷创投
安付贷
安广融合
安凰贷
安家贷
安捷财富
安客创投
安阔财富
安民金融
安农商贷
安平贷
安琪贷
安企金融
安全投
安融网
安润金融
安盛创投
安顺财富
安穗金融
安泰创投
安泰卓越
安心贷
安心金融
安鑫金融
安信聚贷
安信普华
安信投
安心投
安信网贷
安星财富网
安逸宝
安宜贷湘
安益金融
安易融
安宜投
安逸投
安盈创富
安盈贷
安盈汇通
昂道招财猫
奥科创投
巴巴汇
芭比理财
巴菲贷
八戒宝
八戒理财
八陆融通
八融宝
百财车贷
白菜金融
百长钱包
百川创投
百达金融
百发信业
百富网
百合贷
百泓财富
佰家创投
百金贷
百凯祺投资
百利财富
百利贷
百利汇通金融
百利市
百纳微贷
百年贷
百强贷
百泉贷
百仁贷
柏融投资
百融网
百事得财富
百顺贷
百思贷
拜腾财富
百投邦
百信财富
佰信投
百姓贷
百业贷
佰易贷
百益贷
佰亿猫
白银巷子
班汇通
搬金网
板桥贷
邦邦贷
帮帮金融
邦帮堂
帮成贷
邦诚金融
邦慧投资
帮客创投
帮客金融
帮客网
帮你
帮你贷
帮你贷皖
帮侬贷
邦融汇
邦融理财
邦信贷
帮友贷
邦正投资
邦众财富
宝宝金服
保本儿
保必贷
保财贷
抱财网
保诚财富
宝筹贷
宝筹网
宝贷通行网
宝典创投
宝点网
宝鼎投资
宝都财富
宝多多
保尔金
宝丰财富
宝丰创投
宝丰隆
宝丰易贷
宝盖头
保浩财富
宝金所苏
保澜贷
保理贷
宝利金融
宝利源
保全财富
宝仕金融
宝顺贷
抱团贷
宝驼贷
宝沃金融
保险贷
宝象金融
宝翔投资
暴雪金融
宝玉金融超市
宝元贷
贝贝创投
倍倍利
贝贝投
北部湾财富
北城贷
贝贷
贝贷金服
北斗金融
倍多金
贝尔创投
贝尔在线
北方贷
北方金融网
贝格富
北京软银赛富
贝米在线
北深贷
倍赢金融
奔宝贷
本倍财富
本利宝
本利网
本息宝
笨小孩理财
币丰所
比亮贷
币胜贷
比搜益
碧有信
便捷惠通
汴京财富
便利贷
便民投
标晨投资
标客
宾和投资
滨泰资本
滨州财富
冰川财富
冰融贷
博贷网
渤海创投
渤海金融
铂恒金服
博金贷
伯乐易贷
铂利亚
菠萝理财
博拓创投
博宇金融
步步盈
不差钱
布贷宝宝
布袋资产
不倒翁贷
步华投资
财安贷
财佰通
财帮易贷
财保宝
财大户
财大狮
财道金融
财蜂发财树
财富
财服
财福
财富宝
财富保姆
财富宝投融
财富观
财富广域
财富加油站
财富联成
财富猫
财富农场
财富派京
财富天下
财富网
财富钥匙
财富园
财富在沃
财富在线
财富智汇
财富之门
财富中国
彩虹财富
财火火
财加
财金所
财玖有财
采壳
财来网
财利通
财路通
财猫网
才米公社
财迷中国
财鸟财富
菜牛钱袋
彩麒麟
财桥速贷
财神驾到
财神爷爷
财神在线苏
财神在线渝
财投宝
财团网
财先生
财小主
彩讯贷
财爷爷
财意创投
财益创投
财雨网
财源宝
财源网
彩云金融
财智魔方
仓储贷
仓鼠金融
草根投资
草根新贷
操盘达人
草原理财
策康即时贷
茶金所
产融贷
产融信
长安易贷
长诚贷
畅贷网
长汇财富
长吉贷
长江创投
长金保
长久贷
昌晟易贷
昌盛易贷
昌泰网
长投在线
常盈财富
长盈金融
长征金融
超爱财
潮人贷
超人贷
巢商金融
超有利
朝助创投
超钻金融
车邦贷浙
车保贷
车财网
车贷
车贷宝
车贷汇
车贷乐
车当铺
车富
车行贷
车聚宝
车酷网
车来贷
车厘子理财
车轮赚
车妈妈
车能贷
车融
车融资
车商贷
车投宝
车易贷
车友信
车友易贷
车赚
晨贷
晨诺财富
晨诺贷
晨升投资
臣曦贷
诚成贷
城城理财
诚贷网
诚德担保
成峰创投
成功贷
诚汇通
乘理财
程力善建网
城满财富
诚铭投资
程诺金服
橙旗贷
诚融
成融贷
成融理财
城商行
诚天财富
橙天金融
城铁在融
诚投在线
城乡贷
诚信宝
诚信贷
诚信万通
诚鑫易通
诚宜创投
诚壹贷
诚意贷
诚易贷
驰智金融
重庆贷
酬勤贷
酬信投融
楚财友道
楚金所
储钱罐
楚商创投
楚天财富网
储信理财
储亿宝财富
楚易贷
楚盈贷
处州贷
川金贷
穿山甲金服
传通财富
川信贷
创安财富
创贷网
创富部落
创绩宝
创杰投资
创金财富
创具财富
创客金融
创乐财富
创利投
创联汇通
创融在线
创盛财富
创世介贷
创投
创鑫贷
创信泰冠
创新众投
创业宝
创益
创亿财富
创一贷
创赢易贷
创跃财富
创值贷
纯嘉投资
春鹏易贷
春强财富
春天金融
春言金融
春雨金服
慈鑫贷
葱金融
聪明投
璀璨明珠
存贷汇
存金牛
存利网
存钱贷
存钱罐
存钱网
大爱金融
大白金融
大博鑫财富
大大宝
大地贷
达飞贷
大丰号
大丰收金融
大福创投
大国贷
大华财富
大佳创投
大家网
大可利金
大麦理财
大米金融
大拇哥财富
大牛金融
大乾柜
大乔易贷
达人贷
大融小贷
大圣理财
大时贷
大数云融
达通创投
大同行
大王理财
大象在线
大鑫富帮
大业贷
大印财富通
大禹资本
大众贷
大众金融
贷帮
贷宝宝
贷财行
贷贷巴
贷贷富
贷贷好
贷贷红
袋袋金
贷贷平安
贷贷通
贷贷通蜀
贷贷网
贷贷兴隆
贷得多
贷动中国
贷发发
贷记宝
贷金所
贷客
贷快贷
贷乐网
贷你盈
袋鼠贷
贷鼠理财
袋鼠妈妈
袋鼠妈妈金融
贷投帮帮
贷投乐
贷网
贷未来
贷先生
贷信通
贷易网
贷运来
岱宗会
担保贷
担宝投
丹霞资本
当贷网
当当贷
当当金融
道和创鑫
道口财富
道口贷
道口金融网
德成贷
德得宝
德福财富沪
德亨在线
德鸿贷
德鸿金融
得利宝
德利创投
德利贷
德利汇金
得融在线
德塞财富
德信财富
德鑫财富
德信贷
得易贷
德壹金融
德银在线
德众金融
德州贷
德铢财富
地标金融
第车贷
滴滴车贷
迪迪贷
滴滴理财
滴滴投资网
滴滴有金
地方金融
迪丰资本
第三方金融
滴水微贷
第四市场
帝天财富
帝业投资
第一房贷
第一光年
第一理财
第一账房
点车成金
点贷网
点道投资
点滴金融
点滴聚
点滴聚财
点滴身边
点点财富
点点贷
点点聚宝
点点理财
点点投
典金财富
点金财务
点金盒
点金融
典金所
滇金所
点理财
电牛金服
点牛金融
点融网
电商贷
点石金融
点投财富
电网贷
电网金融
点银网
鼎诚财富
鼎诚创投
叮当口袋
丁丁贷
叮咚钱包
鼎方投资
鼎丰投资
鼎和贷
鼎和资本
鼎亨汇通
鼎力贷
鼎力投资
鼎隆投资
鼎鲁班
鼎诺贷
鼎日投资
鼎融资本
鼎瑞投资
鼎上聚财
鼎盛借贷
鼎泰益
鼎天贷
鼎鑫财富
鼎信贷
鼎信投资
鼎鑫资本
鼎兴财富
鼎有财
鼎玉财富
鼎裕财富
鼎元贷
鼎源资产
东邦易贷
东方车贷
东方创投
东方贷
东方汇
东方金钰
东方宜贷
东虹桥金融在线
东郊财富
东领在线
东起投资
东田财富
东信财富
东旭财富
东泽汇
豆包金服
豆比理财
豆豆分期
斗金贷
豆芽金融
度尔投资
都梁创投
都市钱包
短平快理财
短融网
堆金网
多宝贷
多财宝
多彩多乐
多财多益
多多贷
多多理财
多多投资
多多智富
多好贷
多好贷赣
哆啦钱袋
多了口贷
多乐融
多利宝
多利金服
多美贷
多融财富
多肉理财
多维度
多玺云
多益贷
多赢
鄂汇金融
鄂金所
鄂商贷
恩恩贷
尔达信投
发财猪理财
发发金融
法汇贷
发利网
发现地
发展投资
饭饭金服
饭盒金服
泛融网
泛湾天域
方便贷
房车贷
方橙式
房贷通
房金所
方凯财富
方林资本
房融界
房融所
房司令
房天下理财
放心贷
放心金融
放心投资
房易贷
方圆财富
方元金服
方圆金融
方元在线
方泽金服
非常贷
非常易贷
非常有财
非诚勿贷
翡翠贷
飞红贷
肥猫理财
飞鸟金融
飞融网
飞速贷
飞特金融
飞腾财富
飞阳易贷
飞翼聚财
飞鱼贷
分分贷
汾湖投资
分钱网
丰彩投资
丰成创投
凤城贷
凤城易贷
丰储宝
丰达财富
凤凰金服
凤凰金融
凤凰金融京
丰汇财富
丰汇金融
丰利金服
丰利网
蜂鸟金融
峰诺贷
丰谦创投
丰融贷
蜂融网
风瑞投资
丰盛金
丰收宝
丰收贷
丰收贷理财
蜂硕金融
丰投网
蜂投网
峰向标
丰益贷
锋逸信投
丰银凯利
风涌时贷
蜂缘财富
丰泽财富
富爸爸金融
富邦贷
富城贷
富创贷
富创在线
富春贷
富达亚金融
富二贷
富尔理财
富富金融
富国创投
富豪创投
富宏金融
富弘易贷
富华金融
福汇财富
富疆财富
富捷金服
福金贷
富金利
阜金网
富莱而金融
富利网
富淼财富
富民贷
富民投资网
富民网贷
富桥金融
富勤金融
福人创投
富仁金融
付融宝
富瑞财富
富瑞通
福润汇鑫
富润金融
福润融通
富田在线
富通财富
富通贷
福祥创投
福翔创投
付小宝
富轩投资
富壹贷
福易贷
福银票号
富银信
富赢财富
福赢万宝
富裕财富
富源财富
富源创投
福州财富
改革牛
赶贷网
赣商贷
感投网
淦源贷
港润信贷
港投创本
港信创富
港兴投资
高安创投
高利投资
高隆贷
高效贷
高新盛
高益创投
格华财富
格林易贷
给力贷
工程惠贷
共富网
贡和金融
公明贷
工商贷
共时理财
供销金融
共信赢
工艺通
共赢社
共赢时贷
共赢在线
公众理财
公主理财
缑城贷
够力金融
古德金融超市
股东派
固金所
股民贷
姑苏财富
姑苏金融
鼓腰包
股易贷
呱呱贷
冠丰投资
管金贷
冠圣投资
冠腾投资
关信金服
冠亿金融
官银储
冠宇投资
广安宏润
光彩玖玖
广筹网
光大分利宝
光大富尊
光大信投
广电财富
广东微贷
广发财富
广发贷
广发金融
广富宝
光谷惠众
光合联萌
光合种子
光华财缘网
光华永贷
广惠人
广汇融
广佳贷
广聚财富
广融贷
广融钱多多
广融在线
广润财富
光世界金融
广通贷
广西东盟贷
广信贷
广亿贷
广翼贷
广裕贷
广州贷
贵福财富
贵禄财富
贵人贷
贵人柜
桂融贷
桂银联
贵州网贷
国安贷
国宝投资
国诚金融
国创投资
国贷网
国鼎投融
果儿金融
国富通
国宏贷
国惠金融
国汇金融
国金宝
国金社
国开贷
国控小微
国临创投
国民丰泰
国汽金融
国融贷
国瑞财富
国盛财富
果拾金融
果树财富
国泰惠民益贷
国投宝
果投金融
国湘资本
国信贷
国阳财富
国阳投融
国艺金服
国银财富
国银贷
国元网金
哈哈贷
哈哈金服
海巢贷
海贷金服
海发财富
海佛金融
海河金融
海惠贷
海汇网贷
海汇众筹
海吉星金融网
海金仓
海金贷
海金所
海陵贷
海鸥金服
海融易
海投汇
海投金融
海豚金服
海豚在线
海西贷
海新金服
海星宝理财
海阳财富
海英财富
海赢理财
海源财富
汉本在线
汉贷邦
汉贷网
汉国钱庄
汉金所
翰金所
汉荣鼎盛
汉商贷
翰爽投资
汉泰华泽
汉腾创投
汉沃财富
翰益投资
悍盈理财
汉泽天下
汉正街金融
航金所
航银金融
好安贷
好帮贷
好彩金融
好车贷
好贷宝
昊都钱柜
好房理财网
皓峰财富
好管家
好好理财
昊华财富
好会理财
好借存
好借贷
好借好贷
好借好还
号金融
壕金所
昊澜财富
好乐易贷
好利贷
好利农
好利网
昊良创投
号码贷
好麦金融
号钱庄
好融贷
浩森金融
好时代
好时代京
好收易
好收益
豪泰网贷
昊天财富
豪田财富
皓添金融
号投
好投资
浩万投资
好享贷
好想贷
好享投
好信财富
好易投
浩银财富
好优贷
好又贷
好运财富
昊泽贷
合安易贷
和诚德在线
合贷网
合富吧
合富金融
和贵网
和合速融
合互贷
合汇富
合伙人
合伙人金融
禾嘉创投
合力贷
合利在线
河马在线
合拍贷
合拍在线
合盘贷
和润贷
和润网
合生宝
合胜昌
合胜贷
合时代
禾泰财富
和泰投资
和万贷
贺翔财富
合信
核新产融
和信贷
赫轩投资
荷叶金融
合银创投
荷银商务
合盈网贷
和缘融贷
和云筹
合泽财富
合众贷
合众融通
合筑资本
黑豆金服
黑火金融
黑马贷
黑蚁在线
恒安财富钱多多
恒大财富
恒大金服
恒贷
恒贷网
恒鼎贷
亨多财富
恒丰钱包
恒丰信投
恒富在线
恒金贷
恒利网
恒普金融
恒融财富
恒融在线
恒瑞财富网
恒昇贷
恒硕金融
恒通金融
恒享金服
恒信汇通
恒信易贷
恒艳财富
恒易融
恒有钱
恒友投资
恒运坤城
恒众财富
宏安财富
红包贷
宏财网
鸿诚贷
鸿川投资
宏德创投
红顶财富
红顶金融
宏东资本
宏飞创投
红丰智投
弘富贷
宏高财富
宏高资本
红海贷
鸿海资本
红狐理财
红金宝
鸿金宝
宏金多
宏金所
红金所
红酒金融
宏骏时贷
鸿康创投
鸿磊财富
红利
鸿利财富
弘利创投
鸿利贷
红利金服
红利圈
宏量财富
红岭创投
泓领金
红牛贷
宏祺金融
弘桥投资
泓然控股
泓然资本
泓润恒业
红杉财富
红杉资产
鸿商贷
洪升财富
宏升投资
宏泰网
宏图创投
虹维财富
宏伟贷
弘文贷
红象金融
鸿湘堂
宏鑫宝
宏信创投
泓信在线
弘兴金融
鸿学金信
宏阳财富
鸿屹资本
虹银财富
弘宇信投
宏源恒丰财富
红云创投
鸿运当投鲁
泓蕴添利
红兆资本
宏浙投资
宏中创投
厚本金融
厚德普惠
后河财富
厚铺街
猴子理财
互帮贷
互贷网
蝴蝶银
沪发贷
互惠理财网
互汇盈
互金宝
沪金贷
互金所
互金投资
互利贷
互利网龙宝宝
互联贷
沪联在线
葫芦金融
虎袍金融
琥珀金服
互融宝
互融城
沪商财富
沪商在线
湖湘贷
沪信金融
互益贷
沪易贷
互助贷
互助金服
花瓣金融
华邦财富
华邦理财
华策在线
华辰易贷
花橙金融
华迪易投
华东财富
华东贷
华东理财
华舵金服
华飞资本
华丰金融
华富信投
花果金融
华汇财富
华金所
华盟金融
花木金融
华幕投资
华纳汇盈
华南城贷
华鹏金服
华强财富
华侨宝
华人贷
华人金融
华容创投
华融道理财
华融天成
华融众信
华润银行
华商财富
华深拓业投资
华生贷
花生金服
花生米富
华泰
华西金融
华夏创银
花虾金融
华夏商贷
华夏信
华夏信财
华夏银帮
华夏银泰
华信贷
华鑫恒生
华信在线
华银金融
华赢宝
华赢贷
华盈金融
华涌贷
华源投资
华悦财富
华众金服
华众时贷
怀民贷
环金融
欢乐贷
欢乐合家
环球财富
环球创客
环融贷
环鑫金融
黄鹤金服
黄河金融
皇家金融
黄金街
黄金钱包
黄金钱庄
黄经贷
黄山资本
皇顺贷
汇安金服
汇宝信贷
汇财
汇财宝
汇财贷
惠财富
慧财网
徽常易贷
惠车贷
汇诚金服
汇创金融
慧达财富
汇贷天下
汇贷中国
汇德行
惠恩资本
汇丰创投
汇丰贷
汇丰恒创投
汇丰众投
汇富帮
汇富宝
汇富创投
会富金服
汇付四海
惠富天下
徽煌财富
辉煌财富
辉煌易贷
徽嘉金融
汇金宝
惠金创投
惠金贷
汇金丰
徽金猫
徽金所
惠金所
汇金所
惠金天下
汇金益
汇金众盈
汇聚贷
惠卡贷
汇凯鑫创投
汇康财富
汇客通宝
惠利宝
汇理财
惠黎金融
汇利通
汇陵金融
汇隆财富
惠龙贷
汇龙贷
惠民财富
惠民贷
惠民金融
惠民理财
慧鸣贷
汇纳财富
汇南创投
惠农聚宝
惠农时贷
汇票通
汇钱庄
汇泉贷
汇泉贷济南
惠群贷
惠仁财富
惠人贷
慧融财富
惠融通
惠融投资
汇瑞财富
徽瑞贷
徽商财富
徽商贷
汇商贷
徽商金融
汇商所金融
惠通贷
汇通贷
徽通金融
汇通钱箱
汇通易贷
汇投汇贷
汇投网
惠投无忧
惠投资
汇投资
惠信宝
惠信财富
汇信财富
惠信贷
慧信贷
徽鑫所
汇鑫在线
惠兴通
徽盐金融
慧眼通贷
汇易宝
汇亿财富
惠易通金融
惠宜投资
惠亿信投
汇银财富
汇银投资
汇盈财富
汇赢创投
汇盈金服
惠盈理财
惠盈在线
汇誉金服
汇元贷
慧源融投
汇支宝
慧众财富
汇众贷
惠众金融
汇众商贷
慧众投
徽州贷
活宝汇
火柴头
货车易贷
火狐投资
活琪王
火球理财
货融贷
积财
集财
吉超贷
吉成贷
积储在线
冀贷通
吉贷网
基鼎贷
极光金融
吉宏贷
吉汇金融
冀金宝
积金汇
吉来宝
吉乐车理财
集利财富
即利网
吉盟财富
积木盒子
机器人金融
吉强贷
及时贷
及时雨
基石在线
冀网贷
吉祥宝金融
冀鑫财富
吉鑫贷
吉信佳
基因创投
冀银理财
济赢财富
集优贷
机智投
家宝贷
嘉宝信创投
加诚金
嘉富财富
甲富乾财富
加号财富
家和财富
家合资本
家家贷
家家聚财
嘉嘉易贷
家家盈
嘉金金融
家金所
甲壳虫金融
佳联财富
嘉淋财富
佳伦资本
嘉庆创投
嘉融贷
家融合
嘉润财富
嘉石榴
佳通创投
家园贷
佳缘金融
嘉远微银
佳兆业金服
价值贷
建安金融
简单理财网
鉴丰金融
建辉贷
建明财富
建融贷
建设金服
检顺财富
建泰投资
简易贷
江城贷
江粉金服
江淮财富
江南创投
江腾金融
江西微贷
角分在线
交融所
交通易投
捷创贷
借贷
借贷宝
借贷撮合网
介贷网
捷贷网鲁
借贷云盘
借贷之家
节节贷
节节高
戒理财
借通
介投行
金安国有金融
金佰汇金融
金百利
金榜财富
金宝保
金包谷
金宝盒
金宝会
金贝贝
金倍乐
金贝艺融
金贝增
金财动力
金财富
金财通
金策通
金蟾宝
金蟾在线
金畅想
金巢金融
金车贷
金承易通
金储宝
金创财富
金贷子
金蛋理财
金道贵网贷
金德易贷
金帝财富
金地信投
金点贷
金蝶金链
金蝶理财
金鼎投资
金栋投资
金二代
金发所
金蜂财富
金服
金福财富
金赋财富
金府通
金戈戈
金谷网盈
金冠贷
金柜贷
金龟网
金龟子
金果财富
金海贷
金豪利
金合社
进弘创利
今后贷
金葫篓
金华财富
金华贷
进化互联
金花顺
金淮贷
金汇丰
锦慧通
金辉投资
金汇微金
金金宝
金金财富
今金贷
金金贷
金桔财富
金开贷
金蝌蚪理财
金控网贷
金口袋
金扣理财
金裤兜
金坤投资
金来股网
金鲤金服
金鲤在线
锦联财富市场
金联储
金联所
金联投资
金粮宝
金陵财富
金陵贷
金马财富
金蚂蚁
金麦金融
金麦子
金满盆
金贸街
金猫微贷
金米袋
金牛在线
金牛座
金诺鼎
金牌理财
金票通
金品创投
金麒麟
金钱贷苏
金钱贷粤
金钱谷
金钱客栈
金钱窝
金桥创投
金桥梁
尽情贷
今日捷财
金融
晋融贷
津融贷
金融工场
金融街
金融界盈利宝
金融街在线
金融聚投
金融买卖
金融桥
金融圈
金融社
津融所
金融网
金融巷
金融眼
金融易倍
金融一号店
锦融运通
锦如金融
金瑞龙
金瑞投资
金瑞盈
金润创投
晋商贷
金勺子
锦盛财富
金晟创投
金升贷
今时贷
金柿子
金顺创投
金硕果
今算盘
金所
金泰财富
金泰达投资
金统贷
金投行
金投会
金投手
金投资
金团网
金网贷
金维思
金蜗牛财富
金屋魔方
金梧桐
金喜财富
金喜网
金线财富
锦祥资产
金小岗
今鑫财富
金鑫创投
金信贷
金信网
金兴贷
锦绣钱程
金岩财富
金钥匙财富
金钥匙钱道
金钥匙网贷
金钥匙浙
金易贷
金翌豪创投
金益金服
金易融
金亿投资
金银丰
金银猫
金赢家投资
金盈所
金油所
锦煜贷
金誉丰投资
金玉普惠
金钰易贷
金玉盈
金元宝理财
金源贷
金元开泰
金政创投
金中信
金筑财富
金猪儿
金砖财行
金砖联合
警安财富
京城贷
京储街
京贷网
京东金融
京都贷
鲸孚融
景金贷
京金联
京金所
京津信贷
净净贷
精融汇
京商网
景腾金融
景行财富
晶行财富
兢业贷
京银财富
敬友财富
景煜贷
晶玉贷
京元信
景云金融
景云网
京浙贷
囧羊理财
就爱金融网
玖宝创投
久鼎创投
九鼎投资
九斗鱼
玖富
九福口袋
九华金融
久金所
九金所
久久理财
久久盈
九坤贷
久利网
九能金融
久融金融
玖融网
九问贷
玖伍投资
玖信贷
玖鑫汇
九信金融
玖信理财
九一贷
玖盈贷
久盈投资
玖泽贷
九州宏瑞
聚爱财
聚宝
聚宝匯
聚宝盆
钜宝盆
聚宝通
聚宝网
聚宝珠
聚财
聚财宝
聚财富
聚财猫
聚车贷
聚车金融
聚诚贷
聚贷网
聚德贷
钜丰信投
聚富
聚福鑫
巨福易贷
聚合信贷
聚恒贷
聚汇财富
聚火投资
聚贾贷
聚金汇财
聚金金融
聚金所
聚金投资
聚金资本
巨久金融
巨莱财富
聚来融
聚力金融
聚联创投
巨涟金融
聚龙贷
聚米立方
巨牛财富
巨牛财富粤
聚钱袋
聚钱贯
聚千金融
钜仁财富
聚人贷
巨人理财
聚融贷
聚融汇
聚融投
聚融易贷
聚融在线
聚散贷
聚商一百
聚生财
聚胜财富
巨石财富
巨石金融
矩顺财富
聚投融
聚投网
巨希财富
巨鑫财富
巨鑫贷
聚鑫贷
聚信通
聚雪球
聚赢金服
聚有财
聚有利
聚众贷
聚众金融
聚铢投资
桔子金融
桔子理财
隽逸财富
爵财网
决策树
骏宝威
君财金服
君发贷
君孚财富
浚豪理财
骏合金信
均金贷
君来投
君茂财富
君融贷
君享金融
君掌柜
卡趣网
卡融网
凯大投资
凯华贷
开杰圆融网
开开贷
凯祥财富
开心贷
开鑫贷
凯盈财富
开元理财
看看钱包
康恒财富
康意和
考拉理财
科煌财富
克克贷
可乐贷
科融贷
科瑞财富
可溯贷
可溯金融
可投可贷
可投可贷川
可投可贷鲁
可信贷
科迅贷
可易贷
科银信贷
孔方兄理财
孔礼贷
空中贷
空中金融
口碑贷
口袋财行
口袋理财
口贷网
酷宝盒
酷贷网
库德宝
酷跑金融
酷融贷
库天下
酷盈网
快车
快点理财
快捷财富
快可贷
快快贷
筷来财
快来贷
快乐投
快联财富
快钱
快融在线
快时贷
快手理财
快速贷
快影
坤鼎金融
坤隆投资
坤润财富
昆石投资
坤玺金融
坤一金融
拉拉财富
拉手贷
来财街
莱诚贷
来存吧
来融金服
莱商贷
莱芜财富
蓝岸创投
懒财网
懒财主
懒虫网
蓝筹汇
蓝金所
蓝鲸金融
懒猫
懒人财富
懒人投资
懒人投资粤
蓝融汇
蓝色金服
懒投资
蓝象金服
懒猪理财
捞财宝
老母鸡
老微贷
老友贷
老账房
乐百贷
乐城投资
乐驰金服
乐贷通
乐贷网
乐贷网鲁
乐富宝
乐金所
乐居财富
乐乐贷
乐钱
乐融巴巴
乐升易贷
乐事贷
乐天在线
乐投创富
乐投贷
乐投天下
乐投网
乐投微贷
乐投无忧
乐投壹佰
乐投资
乐网贷
乐饷吧
乐享宝
乐信
乐行理财
雷萨财富
力安创投
利安贷
利邦财富
理财
理财邦
理财范
理财盒子
理财咖
理财乐
理财农场
理财去
理财团
理财网
理财屋
力川金融
立贷网
礼德财富
利德丰财富
利得行
立鼎资本
利多财富
利多网
力帆善融
利丰网
励国金融
利好贷
力合创投
利合贷
利基金融
利金行
利巨人
利聚网
粒粒贷
立马贷
利民网
利魔方
利人金融沪
利人金融浙
理融宝
利融网
利他人
里外贷
利往行
理想宝
立业贷
力意财富
利盈贷
鲤鱼理财
力元投资
荔园银河系
利众贷
立洲金融
粒子财富
联帮财富
联帮贷
联保通
联保投资网
联币金融
链车金服
联创财富
联贷天下
恋贷网
联丰投资
联富金融
联豪创投
联合贷
联合信贷
联合易贷
联合众创
联恒金融
莲花财富
链家理财
联金所
链金所
连连贷
链链金融
联连理财
联诺财富
联融易
联商贷
联投金融
联信财富
联鑫贷
连盈贷
联正金融
联众贷
联众在线
连资贷
亮点贷
粮食贷
良信财富
两只老虎
良渚财富
量子贷
量子金融
辽商贷
林登财富
琳鹏创投
林泰投资
麟鑫贷
领峰金融
零花钱
零钱袋
领投客
领投鸟理财
领投羊
领先贷
零薪投资
凌轩财富
零一贷
零用贷
凌云创投
六合网
六六贷
六六投资
六顺财富
龙邦投资
龙城易贷
隆筹金融
龙贷
龙鼎易贷
隆发金融
隆和财富
龙华贷
龙江易贷
隆金宝
隆晋贷
陇金汇
龙驹财行
隆克利财富
隆隆网
龙票在线
泷盛易贷
龙泰财富
隆泰贷
龙腾财富
龙腾理财
龙腾投资
隆投贷
龙途理财
隆万创投
龍亿贷
龙源金融
龙跃贷
禄安宝
鲁班贷
鲁滨易投
路财富
鲁华财富
鲁家所
陆金服
陆金所
鲁金所
路路通
鲁融贷
鲁润创投
鲁商贷
路同心
鲁网贷
陆鑫所
鲁信宜贷
路邑贷
鲁源金融
鲁中贷
洛卡贷
罗斯金融
绿谷贷融资
绿化贷
律金金融
绿能宝
律信智投
麻布袋
麻袋理财
妈妈资本
蚂米
马尚贷
马上有钱
码头益
蚂蚁白领
蚂蚁打的
蚂蚁贷
蚂蚁贷豫
蚂蚁理财
蚂蚁兄弟
蚂蚁宜票
蚂蚁在线
麦粒金融
迈龙财富
麦麦提
麦钱网
迈信金融
满仓赢
满地易贷
满兜理财
满满贷
满堂金
满益网
满元金富
芒果金融
茂荣投资
茂业金服
么么哒理财
美贷网
美冠信投
美好时贷
美嘉创投
美利金融
美联投
美美贷
美美理财
每天美贷
美债所理财
眉州商贷
盟邦天下
梦想贷
梦想盈行
米贷网
蜜蜂兵团
蜜蜂财富
蜜蜂融
蜜蜂有钱
蜜蜂众筹本地贷
米缸金融
米果理财
米金社
米兰金融
米粒儿金融
米粒金融
迷你贷
米牛网
米融网
米族金融
妙慈投资
秒贷金融
秒贷网
喵喵客
苗木之家
淼商贷
妙资金融
民爱贷
民宝贷
闽昌贷
民大投资
民贷天下
民贷网
民航易融
民合贷
泯华创投
民间财富
民间资本
民联贷
民民贷
民强财富
民融通
闽商贷
民商理财
民生创投
民生电商
民生投资
民生易贷
民生转赚
民泰财富
闽台贷
民投金服
民投金融
闽投网
民信贷
民鑫贷
敏迎投资
民蕴财富
明贷网
名宏创投
铭捷金服
明利财富
名龙资本
名启财富
明启华投资
铭人普惠
铭胜投资
明铄财富
明熙财富
明烨贷
明银贷
明志财富
明智金融
莫愁信融
魔袋
魔方贷
魔方金服
摩根钜通
摩根浦捷贷
魔环电影
墨竹轩电子
牡丹财富
牡丹财富菏泽
沐金农
木兰创投
木牛流马金融
木融宝
木头人
纳泓金服
纳米时贷
奶牛计划
南瓜马车
南汇财富
南岭财富
南信众投
能成财富
你好贷
你投我贷
你投我融
你我贷
你我金融
尼尊财富
念念金融
年年有余
念钱安
年享财富
宁安贷
宁创贷
宁金所
牛板金
牛币网
牛伯伯理财
牛车在线
牛火火
牛津所
牛牛金服
牛牛理财
牛气贷
牛娃互联网金融
农村宝
农哈哈
农科城网贷
农钱庄
农商贷吉
农商贷皖
农泰金融
农信国投
农信商贷
农银贷
诺帮友信
诺辰财富
诺贷投资
诺米宝
诺诺镑客
诺信创投
诺一创投
欧邦贷
瓯江贷
瓯金所
欧克普惠
欧拉宝
欧亚金融
欧亿投资
派财网
排队金融
拍拍贷
派派猪理财
盼贷网
潘亿金融
胖毛在线
胖胖猪
鹏城贷
鹏飞财富
鹏金所
鹏天投资
朋友贷
朋友范
皮城金融
瓢虫金融
票号网
票金所
票据宝
票据贷
票据客
品胜财富
拼图金
平安理财网
平安资本
平凡金融
平方贷
平福投资
苹果金融
苹果投资
平海金融
平乐贷
平联贷
平平贷
平太金服
普邦金控
普点金服
浦发财富
普惠贷
普惠家
普惠金融皖
普惠金钥匙
普惠理财
普惠利德
普惠无忧
普汇云通
普惠在线
普交所
浦捷贷
普金会
普金金融
普金资本
普荣信贷
莆商贷
葡萄串
普天贷
普天金安
普天众投
浦小宝
浦信财行
普资华企
七安贷
七八金融
七彩格子
脐橙金融
启道金融
启迪金
起点贷
七点金服
齐东方
企额贷
奇乐融
企联融业
启隆信投
齐鲁恒信贷
齐鲁人贷
起跑线借贷
企融信
祁商创富
骑士贷
启腾财富
祺天优贷
奇旺投资
齐鑫金融
齐鑫投
七星贷
企易贷
企之家财富
奇子贷
奇子向钱
洽钱网
迁安金融
钱吧
钱爸爸
千百亿金融
钱帮主
乾包
钱保姆
钱布袋
钱布贷
钱潮网
虔城车贷
黔程金融
钱诚理财
钱程在线
钱贷贷
乾贷网
钱贷网
钱贷子金融
钱道网
千店贷
乾东宝
钱斗贷
钱兜金融
钱多多
钱范儿
乾方位
乾丰鼎盛投资
乾丰金融
钱富通
钱根源
钱鼓鼓
钱罐儿理财
钱管家
钱冠理财
钱柜理财
前海财富
钱海创投
前海广深发
前海航交所
前海红筹
前海金易贷
前海领投
前海双赢
钱海湾金融
钱好贷
千和投
钱盒子
钱盒子金融
乾恒来投资
钱江理财
钱江通
仟金所
前金所
钱景家财猫
钱客
掮客贷
钱客金融
乾客天下
钱口贷黔
乾坤袋
乾坤贷
钱来啦
钱来网
钱来也
钱立方
潜力股
千林贷
潜隆贷
钱妈妈
钱脉堡
钱满仓
钱茂财富
钱内助
钱牛牛
钱胖胖
钱盆网
钱婆婆
千企贷
钱趣多
钱趣网
乾融易贷
黔商贷
钱生财
钱生花
钱升钱
钱生钱
钱市网
钱塘人家
钱途贷
钱途无忧
钱途在线
钱窝窝
钱匣子
钱香
钱小串
钱讯贷
前沿财富
钱眼金融
黔业金融
千壹
钱一百
千壹理财
钱涌金服
乾友资产
乾元财富
乾韵财富
钱在线
钱增增
钱掌柜
钱转赚
钱庄网
钱座
强宏信贷
抢钱通
强强财富
巧巧财富
乔赢财富
秦车贷
秦沪贷
秦皇资本
亲亲小贷
倾诚金融
轻创贷
青岛力霸国际金融
轻纺城金融
青蚨在线
清华财富
青青贷
清融网
轻松贷
青松理财
晴天助
庆协投资
轻易贷
青鱼金融
青源贷
趣钱
趣钱袋
去投网
趣投资
去网贷
全诚在线
全家福
全民财富
全民贷
全民共投
全民通金融
全球贷
全球贷皖
圈圈贷
全通贷
泉旺创投
全资本
群润贷
群盈财富
群众贷
热贷网
人安资本
人贷贷
仁和融兴
仁济资本
人品
人企贷
人人爱投
人人宝
人人贷
人人富
人人金融
人人聚财
人人融
人人商贷
任人投
人山贷
人文贷
任我贷
仁我行
仁信贷
人众金服
人祖金融
日宝网
日金贷
日日昌
日日薪
日融财富
日升财富
日夜贷
日益网
融邦财富
融邦车贷
融邦贷
融邦网
融宝贷
融贝网
融车贷
融创财富
融促汇
融大在线
融贷通赢
融帆投资
融丰创投
融海财富
融和创鑫
融和贷
融合天下
荣和在线
荣桓世远
融汇创投
融佳易贷
融交所
融金宝
荣锦创投
融金贷
融金汇
融金交易
融金桥
融金所
融金通
荣京贷
融卷风
融魔方
融诺微贷
融其道
融洽财富
融融网
融商贷
荣盛贷
融生在线
融所
荣通宝投资
融通恒信
融通资产
融投贷
融头金融
融托金融
融微金融
融信宝
融信达投资
融信贷
荣信汇
融信速贷
融信网
融信壹百
融信中盛
融兴恒资本
融星行
融讯网
融业网
融益财富
融易创投
融易贷陕
融易贷皖
融易贷豫
融易贷粤
融益汇
融易理财
融亿通
融艺通
融易投
融易信
融益盈
融盈贷
融裕贷
融圆财富
融远财富
融在线
融之家
融之源在线
融众财富
融众网
融资城
融资贷
融资谷
融资易
荣钻贷
如德易拍贷
如丰电子财富
孺牛金服
儒商贷
如通金融
如信网
如意财富
如意贷
如易贷
瑞安贷
锐畅易贷
瑞城财富
瑞诚贷
瑞贷通
瑞鼎创投
瑞金资本
瑞敏投资
瑞钱宝
睿圣宏泰
瑞涛财富
睿信财富
睿信贷
瑞信富盈
锐忻投资
瑞言贷
睿逸财富
睿银财富
瑞银创投
锐盈财富
瑞资所
润成投资
润达贷
润丰金融
润海创投
润合贷
润合金融
润恒贷
润宏贷
润锦众成
润麒金服
润顺财富
润通财富
润通创投
润通贷
润信新世纪
润阳贷
润源财富
萨贝尔贷
塞上贷
三板贷
三分贷
三好贷
三合贷
三惠富邦
三姐投融
三块钱
三农创投
三农金服
三农资本
三人贷
三五八创投
三峡金融
三湘金融
三信贷
三益宝
森昊好时贷
森仙堡
沙小僧
善安合财富
善贷
善德财富
闪电金融
善富资本
珊湖财富
善金网
善林宝
善融
山三贷
山水聚宝
善行创投
杉易贷
杉众投资
商帮金融
商鼎贷
商鼎投资
尚峨金融
商富贷
商汇财富
商汇通
商会易贷
商贸财富
尚融财富
上融所
商荣网
尚通财富
上网贷
商易贷
商赢金融
商友贷
上雨创投
上致财富
深佰信
深创金服
深贷通
申鼎理财
深港易贷
申金贷
深金在线
什马金融皖
深鹏金服
申融财富
深速贷
神享贷
深圳贷
神州通宝
神州易贷
生财富
生菜金融
升财网
生财网
生财有道
盛达财富
圣达创投
盛达投资
胜达投资
胜达易贷
盛德多投资
圣典网
圣豪贷
盛合金融
生活贷
升金贷
生金所
盛金所
盛凯禄财富
盛开网
升隆财富
晟欧财富
盛齐财富
生钱袋
盛融在线
升升易贷
盛世财富鄂
盛世创投
盛世汇盈
盛世开元
盛世通贷
盛泰投资
盛泰信投
圣贤财富
盛信金融
生意贷
盛赢资本
盛宇财富
胜源财富
升值贷
升值空间
拾贝财富
拾贝理财
拾财贷
世昌金融
世成贷
时代金服
十鼎贷
时飞科技
世富资本
世纪财富
世纪创投
世纪创想
世纪金服
时间价值
世联集金
石榴壳
十六铺金融
实名贷
时时宝
实实贷
时时贷
时诗运
石投金融
石头理财
世宇财富
世誉投融城
实在贷
狮子座金融
守财奴
首贷通
首鸿财富
收获宝
首机贷
首金网
首库金融
首融在线
首山钱包
手投网
首信创投
首信贷
鼠贷金融
蜀丰财富
舒心贷
蜀易贷
蔬泽创投
双富贷
双投资
双雄财富
双喆投资
水金所
水晶贷
水珠钱包
顺昌财富
顺发投资
顺利贷
顺融易贷
顺时针金融
顺顺贷
顺顺贷浙
顺天财富
舜添泽财富
顺祥投资
顺鑫贷
硕宝投资
四达投资
私房钱
私房投
斯格瑞特投资
四海全球
四海众投
四季贷
司库金服
四联贷
四联信投
丝路金服
松特贷
搜贷天下
搜搜金融网
搜易贷
速帮经济
速车贷
苏诚金融
速贷
速贷融创
苏丰创投
苏富贷
苏华贷
苏聚创投
速可贷
粟米理财
苏宁金融
速溶
苏融贷
速时代
速速贷
速学贷
苏银财富
苏中贷
苏州贷
宿州易贷
算盘贷
穗金所
随取宝
随时融
随心贷
随心金融
岁意讯
她金控
他项车贷
太安全
太保金服
泰财富
泰和网
太湖金融
太空马
泰麟资本
泰牛理财
泰牛网
泰然金融
泰山宝
泰山贷
泰山金融
台商金融
泰信财富
太阳金服
唐贷金融超市
糖果金融
唐人贷
糖糖贷
唐小僧
涛财网
淘财网
淘车贷
淘贷宝
淘金城
淘金贷
淘金汇
淘金家
淘金社
淘收益
淘淘金
淘银网贷
淘珠网
腾邦创投
腾略创投
腾滕聚
腾远投资
腾云金融
提钱网
天安房客
天标贷
甜菜金融
天财猫
天晨财富
天诚贷
天成投资
天池资本
天达创投
天贷金融
天恩世诚
天府财富
天府财富天府贷
天府投资网
天昊财富
天豪财富
天壕普惠
天弘创投
添惠贷
天玑汇富
天基投资
天加利
天利诚投资
天力贷
天立鸿
天龙财富
天脉投资
添米
天祺资本
天勤在线
天瑞小小贷
天申金融
天盛财富
天使贷
天使计划
天石金融
天顺祥信贷
天天财富
天天贷渝
天天金融
天天聚财
天天乐贷
天天利
天天理财
天添钱
天天融
天天数米
天天添财
天天投
添添投
天天赢
天玺财富
天玺金融
天下汇通
天行信
天涯贷
添亿创投
天翼贷
天源财富
天之浩投资
天之源贷
贴身贷
铁信创投
庭好贷
铜板街
通宝金服
通财富
同城贷
同城汇融
同城人人贷
同城三个帮
同城投
同诚信
同城一贷
通达财富
铜都贷
同发理财
铜方圆
同江金融
通金贷
通联贷
通灵创投
通融财富
通融易贷
铜穗子
通泰贷
通通贷
同鑫创投
同言贷
铜掌柜
投吧
投巴巴
投宝金融
投车惠
投储在线
投促金融
投贷
投贷宝
投德宝
投复利
投金所
投乐网
投米网
投哪网
投牛网
投人贷
投融贷
投融家
投融无忧
投融雪
投息宝
投一投
投这家
投资吧
投资啦
投资去
投资无忧
土豆金服
图腾贷
团贷网
拓达贷
拓道金服
拓宏理财网
拓坤投资
拓米金融
脱贫宝
拓天速贷
拓途易贷
妥妥贷
妥妥当
挖财猫
挖财网
蛙蛙在线
外快理财
外星人理财
万贝贷
万博基业
万财金服
万城汇丰
万鼎投资
皖都金融
万度财富
玩儿家理财
万富宝
万和易贷
万惠
万汇通
万家创投
万家贷
万家兄弟
皖江贷
万金先生
万京贷
万晶聚金融
万晶聚投资
万钧财富
万利财富
万利创投
万利贷
万利金融
万绿创投
万民投资
皖平财富
皖乾商贷
万钱堂
万融投资
万商贷
万通财富
皖通金融
万同普惠
万万贷
万盈金融
万遇金融
万元财富
万元富
万泽财富
万众创投
旺宝财富
旺财
旺财狗
旺财谷
旺财金福
旺财小强
网筹金融
汪达财富
网贷
网贷网
旺富宝
网行金融
旺和财富
网汇贷
网惠金融
网交所
网金宝
网乐贷
网利宝
旺利网
网络贷
网梦创投
网投网
旺旺贷
网信财富
旺欣贷
网信贷
网信理财
网易理财
网银贷
网赢天下
望洲易贷
微邦金融
微镑客
微财金融
微车融
微尘聚金
唯存信理财
微贷
微贷通
微贷网
微贷在线
微方财富
为顾贷
为顾在线
炜会贷
微积金
微金互助
维金荟
微金客
微金所
微金在线
伟利投资
微利众贷
微龙网
微美金融
微拍贷
微品金融
微企融
微融网
微时资本
威泰创投
微通贷
微投所
微投天下
微投网
为为贷
维沃财富
微小宝
为信财行
唯信贷
微信贷
微易贷
微镇
微众筹
文宝保
文创汇
文贷
稳贷网
文茂创投
温商贷
温商金融
稳收宝
文通财富
稳通金融
文妥财富
稳稳盈
温心创投
稳信金融
温易贷
稳益贷
稳易金融
稳银在线
稳盈贷
稳展财富
温州贷
温州金融港
稳赚宝
我的金服
我的钱夹
我家贷
我借我贷
渥金
我金融
我就爱车
沃坤投资
沃利资本
沃联财富
蜗牛客
蜗牛在线
沃普惠
我企贷
沃时贷
我投点
我投你贷
沃投资
沃土财富
喔喔贷
握握贷
沃信财富
我要金蛋
我要投
沃资本
五爱金融
无棣盛世
武汉贷
武汉多利宝
伍号掌柜
无界财富
物金所
梧桐金服
梧桐理财
无限财富
五星财富
无忧车贷
五岳贷
五洲财富
西北贷
西部聚财
西部网贷
西海诚鑫财富
玺欢钱
玺鉴
喜来贷
禧龙来
玺融资本
西润投资
喜投网
希望财富
希望金融
喜迎财
西域财富
厦门贷
夏日贷
闲包贷
现贷网
现代众车在线
显峰财富
现佳创富
闲钱宝
贤贤贷
祥晨财富
响當當
享福宝
祥富春投资沪
祥富春投资粤
湘金贷
襄金所
祥仁投资
向日葵贷
向日葵金融
相融网
祥瑞资管
湘商贷
向上金服
湘商盟
享投网
湘信网
向右转
湘中银联
湘资本
小白菜理财
小宝金服
小宝金融
小宝在线
小财大用
小存折
小贷吧
小袋理财
小鹅贷
小鹅网
小富金融
小狗钱钱
小龟在线
小鸡理财
小金瓜
小九金服
小康资本
小龙金投
小马金融
小蚂蚁微贷
小麦创投
小麦在线
小猫理财
小梦想
小米贷
小蜜蜂理财
小母鸡
小牛在线
小诺理财
小平贷
小钱贷
小钱小乐
小商贷
小石头金融
小树理财
小树时代理财
小苏帮客
小算盘
小旺旺理财
小微蚌壳
小微财行
小微金融
小微钱铺
小微时贷
小微所
小微易贷
小虾理财
小小理财
小小易贷
小熊在线
小样金融
逍遥贷
小赢理财
小鹰速贷
小油菜
小优贷
小鱼钱包
校园贷
笑着赚
小诸葛金服
小猪罐子
小猪理财
小猪生财
携成贷
携盛金融
携行天下
携银网
协众财富
协众金融
信安财富
新安左右贷
信邦财富
信邦创投
鑫宝鼎投资
信博财富
新博贷
信财贷
新财富
鑫巢财富
鑫潮创投
信诚创投
心诚创投
信诚金服
新城金融
新聪理财
信达财富
信达金服
信贷
信贷宝
鑫贷天下
信贷通
信贷网
信德过
欣鼎贷
信东创赢
信而富
鑫发创投
信丰财富
信富创投
新富创投
新富金融
鑫富联博
信广立诚贷
鑫广顺
信和大金融
信和贷
鑫合汇
新合作金融
新恒易贷
信互贷
鑫华创投
新华贷
新华久久贷
鑫华士
鑫环投资
鑫汇融合
鑫汇投资
鑫汇在线
新纪元财富
新纪元金服
信捷投资
薪金融
信金所
新金所
鑫金所
鑫聚财
新凯无忧
信可贷
信客网
新空间财富
信乐贷
信利财富
鑫利源
鑫联创投
新联在线
鑫良财富
鑫隆财富
鑫龙财富
鑫隆创投
薪满意融
鑫满盈
信茂财富
鑫茂创投
信美财富
信农普惠
信诺宝
鑫钱袋
信任时贷
信融财富
鑫融城
欣融贷
鑫融贷
信融汇金
信融投
信融投资
新融网
新锐联
鑫润投资
新升贷
鑫生贷
鑫胜贷
鑫十贷
新双贷
信他贷
鑫天下财富
信通袋
信投宝
信投财富
信投在线
信托
欣旺达财富
新沃金融
新乡贷
信欣财富
新新贷
欣欣贷
鑫鑫贷苏
鑫阳创投
信业财富
鑫业创投
信易安
信益贷
心意贷
新一贷
新易贷
鑫益贷
信义天下
信用宝
信用本
信用时代
信优贷
信誉
信誉财富
鑫誉汇
心愿贷
鑫元汇
鑫悦贷
信泽创投
信之宝
新中金财富
新资本
星辰金服
兴飞财富
幸福财富
幸福贷
幸福钱庄
星光财富
星光资本
幸汇财富
兴金融
星金所
星理财
兴利贷
兴民财富
星期八金融
兴盛贷
星时代金融
兴泰财富
星投资
兴旺财富
星鑫宝
行行贷
兴业易贷
兴易贷
兴玉融通
兴元财富
星月创投
星之灵
兴中宝
熊猫贷
熊猫金服
熊猫金库
熊猫钱庄
旭贷网
蓄利宝
旭日财富
旭日贷
旭鑫投资
轩驰贷
玄谷金融
轩鸿在线
轩辕财富
轩正创投
学贷网
学富贷
薛国创投
学好贷
雪莲借贷
雪山贷
学生借贷网
学信贷
巽邦资产
迅泊达
寻贷网
讯贷网
迅贷网
迅捷贷
迅隆贷
寻钱网
迅拓创投
讯燕金服
迅益贷
迅银
亚丰金融
亚港投资
雅戈创投
亚厚财富
亚联财富
亚联超银
亚联贷
亚龙信投
亚盛财富
压岁钱金服
亚太融资
亚太投资
雅堂金融
亚通创投
亚投财富
押押贷
亚租所
盐城贷
延商贷
盐商贷
岩鑫贷
燕赵百姓理财网
燕赵借贷网
洋葱先生
阳光贷
阳光金服
阳光金融
阳光快贷
阳光钱包
阳光黔贷
阳光同益
阳光易贷
央金所
羊理财
阳天财富
摇财树
耀车贷
要借钱网
舀米网
尧瑞投资
耀升信投
窑湾贷
药业贷
椰子理财
易安贷
壹佰金融
亿梆创投
宜帮金融
壹宝贷
益宝贷
易宝金融
易保利
宜保通贷
一本贷
一财金融
宜倡财富
亿车贷
易车理财
易车速贷
一车易融
一辰创投
一城贷
奕诚金融
易诚金融
溢诚金融
一诚一贷
益大家金融
益达易贷
亿贷
易贷
易贷宝
医贷汇
易贷乐投
一贷添交
易代通
宜贷投
亿贷网
宜贷网
易贷网
一贷一路
易贷在线
易贷中国
益得创投
亿德汇富
一点成圆
艺点理财
一点钱
一点通
一点投
易多财富
易发个私贷
一帆理财
伊凡诺投资
易房创投
壹方壹贷
益丰贷
翼凤贷
亿峰借贷
亿丰金融
易丰信投
亿富贷
易港金融
医购贷
亿谷财富
益航贷
壹号金融
亿豪商贷
亿豪通
壹禾贷
易合贷
益合贷
一禾网
易互贷
亿惠金融
易汇人人
易极贷
宜佳财富
一加二金融
一家人财富
医加医
易建财富
易简贷
医界贷
易捷贷
易街金融
益金宝
易金贷
易金融
壹金所
易金易
易金智慧
易久贷
易九金融
宜聚宝
宜聚网
宜开贷
宜客贷
一块贷
壹理财
易利贷
易利通
易联天下
宜联易贷
医疗贷
翼龙贷
一路发创投
壹路易贷
易路易贷
易米阳光
一秒贷
宜民贷
益民贷
宜民在线
一诺财富
一诺创投
一诺金融
壹诺理财
亿诺信投
易起创投
宜企贷
一起富
一起富投资
一起好
一起金融
亿企聚财
宜企融
亿钱贷
易钱票贷
宜人贷
易人贷
亿人惠富
亿人易贷
易融财富
医融贷
易融贷
易融恒信
易融投资
医融网
艺融网
艺融易
亦融在线
亿润贷
宜商贷
艺商贷
易尚在线
益盛财富
壹视财富
易天贷
益田理财
艺条龙金融
易通贷
一桶金
亿通投
易通投资
意投财富
艺投金融
宜投通
益投网贷
易投易
宜投宜盈
壹投资
易投资
易网贷
壹唯世创投资
易微信用
壹文财富
易享贷
异享金融
易小贷
亿信宝
亿鑫创投
亿鑫贷
壹心贷
弈信贷
亿信金融
亿信天合
艺鑫旺
奕鑫信投
宜信宜投
易信云投
一休理财
宜易宝
一一贷
亿亿理财
益盈创新
奕盈贷
易友贷
亿元宝
易圆财富
益元贷
一元投资
益远赢
一站贷
宜众贷
易众网
一洲融通
银巴克
银佰汇
银宝
银畅金融
银城财富
银承派
银达贷
银达金融
银点财富
银豆网
银都创投
银多网
银儿响
银坊金融
银富汇
银服金融
银淦诚
银港在线
银海颐乐
银号街
银禾财富
银合金融
银河易贷
银狐财富
银湖网
银际财富
银嘉在线
银客理财
银客网
银立方
银联网贷
银魅财富
银米贷
银票网
银钱树车投网
银桥贷
银瑞贷
银实贷
银泰发
银通贷
银通泰
银象网
银鑫贷
银信贷豫
银鑫源
银亿通网贷
银翼投资
银银贷
印子坊
银子铺
英邦投资
赢贝金融
赢城创投
英大创投
赢贷通
赢多多
赢富达
萤光金服
盈汇融
盈金创富
赢金贷
盈金所
盈聚贷
盈利盒子
盈联网
赢瑞创投
盈天下
盈通投资
盈通易贷
赢投宝
盈万贷
盈信贷
鹰眼理财
盈盈创投
盈赢贷
盈盈理财
赢盈在线
盈在线
赢众投
永贷宝
甬都贷
甬发贷
永合贷
雍和金融
甬红财富
涌沪行创投
甬佳贷
涌金贷
永利宝
甬利财富
永利财富皖
永利财富粤
永利理财晋
永利天成
甬隆贷
涌泉金服
甬人贷
永融贷
甬商贷
永顺贷
永泰达投资
咏湘鑫
永信财富
永鑫创投
用心贷
永信网贷
永信易贷
永银贷
永盈财富
优本财富
油财宝
优财树
有车贷
优车融
优储理财
优存网
有存网
友贷网
有道财富
有道理财
优舸普惠
友禾创投
优金客
友金所
优聚投
柚理财
友利汇
优利网
有利网
柚美理财
有米贷
有米行
优企贷
有钱贷
有钱金融
优区贷
有人贷
有人投
友融金融
有融网
油融网
有色金融
优特财富
友投友贷
优投在线
优旺诺祥
优微贷
有喜财富
优先贷
友信宝
优信贷
优信金融
友信网投
优选宝
有氧金融
优易贷
有益贷
友友贷
有友金融
有余金服
有鱼金服
油鱼理财
优悦贷
柚子理财
御帮贷
裕滨财富
予财网
遇财网
豫诚财富
裕德财富
雨滴财富
渝都贷
余额贷
誉丰财富
玉丰投资
渔夫网
渝金所
誉金所
豫麟创投
鱼猫金服
育米金融
余盆
玉器贷
钰融贷
渝商创投
豫商贷
宇商理财
昱盛财富
煜生创投
御盛理财
御声资本
钰泰财富
昱天财富
玉兔贷
寓锡金服
余下钱
誉信贷
宇鑫人人贷
余易贷
渝易贷
煜尊财富
元邦创投
元宝
元宝街
源本财富
源财富
圆创贷
元贷
元贷通
鸢都贷
远古时代
源海金服
元亨泰富
源金所
元立方金服
远虑财富
源美理财
圆梦巴巴
圆梦易贷
远尚金融
元泰金服
源泰易贷
元太在线
缘天金服
元祥金服
圆小财
元鑫贷
源鑫贷
元一创投
元一投资
悦车贷
悦德财富
月光宝盒
粤辉财富
悦家金融
悦阔财富
粤利通
跃龙财富
粤商贷
悦投融
悦享金服
粤易贷
月月贷
云贷
云贷网
云鼎汇融
云峰理财
云回通宝
云金融
云联贷
云麦在线
云钱袋
云融通
云山信投
云商贷
云时代
云腾信
云通金融
云图资本
运兴嘉筑
云泽网
再金所
在理财
在线贷
咱去投
藏象农业众创
泽鑫宝
泽业财富
渣丰投资
湛卢宝
展翔投资
涨呗
掌道财富
账房先生
张贯李贷
掌盈金服
掌指理财
掌中财富
召宝贷
招宝万金
招财宝
招财猫理财
招财网
招金贷
兆金所
招米贷
招商贷
招商加盟贷
兆鑫财富
召鑫财富
找银子
浙财理财
浙昌贷
浙楚金融
柘家贷
浙江车贷网
浙江贷
浙江商贷
浙金网
浙里投
浙联储
浙配资网
浙平在线
浙融创投
浙商贷
浙信贷
浙星财富
浙亚财富
浙众车
真格财富
真理财
臻鑫创投
真鑫贷
振源财富
正博网
正臣财富
正大财富
正大金融
正和创投
正能贷
挣钱宝
正山资本
正事贷
郑投网
正祥资本
政信贷
正元资本
智邦创投
知财网
支点金融
至鼎财富
智富
智富大管家
智富贷
致富贷
智富圈
智汇贷
智慧蜂窝
智慧树金融
智佳金服
指尖财富
指尖贷
志坤财富
智联财富
芝麻宝金服
芝麻贷
芝麻花投资
芝麻金融
知麻开门
芝麻开门
指南针
智融财富
智融会
知商金融
置上金融
致盛贷
智投贷
智投富登
智信创富
致雅财富
致盈贷
至尊宝
中安永恒财
众邦财富
中宝财富
中宝投资
中贝金融
众财金桥
中财所
中财在线
中潮金服
中诚财富
众筹宝
众筹投资
众储财富
中储贷
众储联
众创资本
中大财富
众达贷
众贷
众贷邦
众贷汇
众贷网
中贷信创
中鼎创盈
中鼎在线
中东金融
中东资本
中都投资
众房宝
中房创投
中房易贷
众富贷
中富国帮
中富润德
众富随心贷
中庚财富
中广财富
中广核富盈
中桂联投资
中国二手车
中国钱庄
中国融信贷
中海融通
中海资本
中韩易贷
中航生意贷
中浩信投
众和贷
众合投资
中恒宝
中恒盛业
中汇金融
众汇通
中汇通投资
中汇在线
中金贷
中金服
中金国泰
中金普惠
中金物联
中金在线
众金在线
中科财富
众可贷
中科鼎贷
中葵财富
众利创投
众力金融
众力投融
众利网
众联财富
中联贷
中联乐银
中贸易融
中纳联投
中纳资本
中能宜贷
中农创投
中平金融
中普金服
种钱网
中乾在线
中青创投
中青金服
中仁财富
众人贷
众人贷鲁
中融宝
中融财富
中融贷
中融恒信
中融金服
中融钱邦
中融速贷
中融腾
中融通贷
中融投
众融投
众融网
中融网金所
中融易联
众融在线
中融资本
中瑞财富
众润金融
中若财富
中山投资
中沈投资担保
中盛金服
众石金融
中唐财富
中天和信
中天理财
中天易贷
中通融贷
中投摩根
中投融
中投瑞银投资
众投天下
众投未来
中投在线
中网国投
众禧贷
中祥金融
中协贷
众信财富
中信创金融
中信创投
中信贷
众鑫贷
中鑫金服
众信金服
众信金融京
中信实力
中信速贷
众信所
众信易贷
众信在线
中兴财富
中星财行
中兴易贷
中续投资
中业兴融
众易贷
中易融通
中益信金融
中亿资本
中银贷
中银号
中银汇通皖
中银汇通粤
中银投资担保
中银信投资鄂
中银资本
中盈贷
中赢投
重友财富
中源资本
中再融
中正易贷
中智魔方
中州易贷
种子理财
种子拼图
周道财富
周行
周转贷
猪宝宝
珠宝贷
珠宝盒子
珠宝平安贷
铸金所
筑梦天使
助民贷
助商贷
助行投资
助赢普惠
住永金融
庄里贷
状元贷
状元理财
追潮投资
卓金金服
卓鹏财富
卓彤网
卓信财富
卓越财富
卓忠贷
资本
资本密码
资本在线
资产
紫枫信贷
资交所
紫金贷
紫金聚宝
紫金钱包
紫金所
自金所
紫马财行
资商金融
资生管家
紫薇金融
子祥财富
资易贷
自由财富
自由金服
总财贷
纵横投资
宗亲贷
租宝
足鞋贷
钻库网
最易贷
最优贷
尊荣财富
左右逢园
