# Supplementary material for: Hybrid deep learning models with multi-classification investor sentiment to forecast the prices of China’s leading stocks
Source: PLoS One. 2023 Nov 27;18(11):e0294460. doi: 10.1371/journal.pone.0294460 (PMC10681238; doi:10.1371/journal.pone.0294460)
Supplement: S1 Data — (ZIP) [file pone.0294460.s001.zip › code and data/data processing -python/3:搜狗理财词典的处理/理财(77)/中国金融-保险名录.txt]

爱和谊保险公司上海代表处
爱心人寿保险股份有限公司
安邦保险集团股份有限公司
安邦财产保险股份有限公司
安邦人寿保险股份有限公司
安邦养老保险股份有限公司
安邦资产管理有限责任公司
安保集团北京代表处
安诚财产保险股份有限公司
安达保险有限公司
安华农业保险股份有限公司
安联保险集团北京代表处
安联保险上海代表处
安联财产保险中国有限公司
安盛保险有限公司
安盛天平财产保险股份有限公司
安心财产保险有限责任公司
安信农业保险股份有限公司
百年人寿保险股份有限公司
北部湾财产保险股份有限公司
北大方正人寿保险有限公司
北京人寿保险股份有限公司
渤海财产保险股份有限公司
渤海人寿保险股份有限公司
长安责任保险股份有限公司
长城财富资产管理股份有限公司
长城人寿保险股份有限公司
长江财产保险股份有限公司
长江养老保险股份有限公司
长生人寿保险有限公司
诚泰财产保险股份有限公司
慈溪市龙山农村保险互助联社
大韩再保险公司北京代表处
大西洋再保险公司上海代表处
德国通用再保险北京代表处
德华安顾人寿保险有限公司
第一生命保险公司北京代表处
鼎和财产保险股份有限公司
东方人寿保险股份有限公司
东海航运保险股份有限公司
东吴人寿保险股份有限公司
都邦财产保险股份有限公司
法国安盟保险公司北京代表处
法国安盟甘寿险公司北京代表处
法国安盛保险公司大连代表处
法国安盛公司北京代表处
法国再保险公司北京代表处
法国再保险公司北京分公司
菲律宾中华保险公司厦门代表处
富邦财产保险有限公司
富德保险控股股份有限公司
富德财产保险股份有限公司
富德生命人寿保险股份有限公司
复星保德信人寿保险有限公司
复星联合健康保险股份有限公司
工银安盛人寿保险有限公司
光大永明人寿保险有限公司
光大永明资产管理股份有限公司
广东粤电财产保险自保有限公司
国华人寿保险股份有限公司
国联人寿保险股份有限公司
国任财产保险股份有限公司
国泰财产保险有限责任公司
国元农业保险股份有限公司
海峡金桥财产保险股份有限公司
韩国贸易保险公社北京代表处
韩国贸易保险公社上海代表处
和泰人寿保险股份有限公司
和谐健康保险股份有限公司
合众财产保险股份有限公司
合众人寿保险股份有限公司
合众资产管理股份有限公司
恒安标准人寿保险有限公司
恒邦财产保险股份有限公司
恒大人寿保险有限公司
横琴人寿保险有限公司
恒生保险有限公司深圳代表处
弘康人寿保险股份有限公司
华安财保资产管理有限责任公司
华安财产保险股份有限公司
华贵人寿保险股份有限公司
华海财产保险股份有限公司
华汇人寿保险股份有限公司
华农财产保险股份有限公司
华泰保险集团股份有限公司
华泰财产保险有限公司
华泰人寿保险股份有限公司
华泰资产管理有限公司
华夏人寿保险股份有限公司
黄河财产保险股份有限公司
汇丰人寿保险有限公司
汇友建工财产相互保险社
吉祥人寿保险股份有限公司
加拿大人寿保险公司北京代表处
建信财产保险有限公司
建信人寿保险股份有限公司
交银康联人寿保险有限公司
锦泰财产保险股份有限公司
久隆财产保险有限公司
君康人寿保险股份有限公司
君龙人寿保险有限公司
昆仑健康保险股份有限公司
劳合社保险中国有限公司
劳合社北京代表处
乐爱金财产保险中国有限公司
利安人寿保险股份有限公司
利宝保险有限公司
美国保德信保险公司北京代办处
美国北美洲保险公司北京代表处
美国北美洲保险公司上海代表处
美国大陆保险公司北京代表处
美国大陆保险公司上海代表处
美国国际集团北京代表处
美国国际集团成都代表处
美国恒诺公司北京代表处
美国霍顿保险经纪有限公司
美国联合保险公司北京代表处
美国史带公司北京代表处
美国万凯公司北京代表处
美国再保险公司北京代表处
美国再保险公司上海分公司
美亚财产保险有限公司
民生人寿保险股份有限公司
民生通惠资产管理有限公司
慕尼黑再保险公司北京分公司
慕尼黑再保险公司上海代表处
农银人寿保险股份有限公司
平安健康保险股份有限公司
平安养老保险股份有限公司
平安资产管理有限责任公司
汽车保险公司上海代表处
其士保险有限公司北京代表处
前海人寿保险股份有限公司
前海再保险股份有限公司
人保再保险股份有限公司
日本财产保险公司重庆代表处
日本财产保险公司广州代表处
日本财产保险公司深圳代表处
日本财产保险公司苏州代表处
日本财产保险中国有限公司
日本生命保险公司北京代表处
瑞安市兴民农村保险互助社
瑞士苏黎世保险公司北京代表处
瑞士苏黎世保险公司上海代表处
瑞泰人寿保险有限公司
瑞再企商保险有限公司
三峡人寿保险股份有限公司
三星财产保险中国有限公司
三星生命保险公司北京代表处
上海人寿保险股份有限公司
生命保险资产管理有限公司
史带财产保险股份有限公司
苏黎世财产保险中国有限公司
太保安联健康保险股份有限公司
泰康保险集团股份有限公司
泰康人寿保险有限责任公司
泰康养老保险股份有限公司
泰康在线财产保险股份有限公司
泰康资产管理有限责任公司
太平财产保险有限公司
太平科技保险股份有限公司
太平人寿保险有限公司
太平养老保险股份有限公司
太平洋资产管理有限责任公司
太平再保险有限公司
太平再保险中国有限公司
太平资产管理有限公司
泰山财产保险股份有限公司
天安财产保险股份有限公司
天安人寿保险股份有限公司
同方全球人寿保险有限公司
维朋公司北京代表处
西班牙曼福保险集团北京代表处
现代财产保险中国有限公司
鑫安汽车保险股份有限公司
新光海航人寿保险有限责任公司
新华人寿保险股份有限公司
新华养老保险股份有限公司
新华资产管理股份有限公司
信利保险中国有限公司
信美人寿相互保险社
信泰人寿保险股份有限公司
幸福人寿保险股份有限公司
亚太财产保险有限公司
燕赵财产保险股份有限公司
阳光保险集团股份有限公司
阳光财产保险股份有限公司
阳光农业相互保险公司
阳光人寿保险股份有限公司
阳光信用保证保险股份有限公司
阳光资产管理股份有限公司
易安财产保险股份有限公司
英大保险资产管理有限公司
英大泰和财产保险股份有限公司
英大泰和人寿保险股份有限公司
英国奔福有限公司中国总代表处
英国利安杰集团北京代表处
英国利安杰集团上海代表处
永安财产保险股份有限公司
永诚财产保险股份有限公司
友邦保险有限公司北京分公司
友邦保险有限公司东莞支公司
友邦保险有限公司广东分公司
友邦保险有限公司江门支公司
友邦保险有限公司江苏分公司
友邦保险有限公司上海分公司
友邦保险有限公司深圳分公司
招商信诺人寿保险有限公司
浙商财产保险股份有限公司
众安在线财产保险股份有限公司
众诚汽车保险股份有限公司
中德安联人寿保险有限公司
中法人寿保险有限责任公司
中国财产再保险有限责任公司
中国出口信用保险公司
中国大地财产保险股份有限公司
中国平安保险集团股份有限公司
中国平安财产保险股份有限公司
中国平安人寿保险股份有限公司
中国人保资产管理有限公司
中国人民保险集团股份有限公司
中国人民财产保险股份有限公司
中国人民健康保险股份有限公司
中国人民人寿保险股份有限公司
中国人民养老保险有限责任公司
中国人寿保险股份有限公司
中国人寿保险集团公司
中国人寿财产保险股份有限公司
中国人寿养老保险股份有限公司
中国人寿再保险有限责任公司
中国人寿资产管理有限公司
中国太平保险集团香港有限公司
中国太平保险集团有限责任公司
中国铁路财产保险自保有限公司
中国再保险集团股份有限公司
中韩人寿保险有限公司
中航安盟财产保险有限公司
中荷人寿保险有限公司
中宏人寿保险有限公司
中华联合保险集团股份有限公司
中华联合财产保险股份有限公司
中华联合人寿保险股份有限公司
众惠财产相互保险社
忠利保险有限公司上海代表处
中路财产保险股份有限公司
中煤财产保险股份有限公司
中美大都会人寿保险有限公司
中融人寿保险股份有限公司
中石油专属财产保险股份有限公司
中信保诚人寿保险有限公司
中意财产保险有限公司
中意人寿保险有限公司
中意资产管理有限责任公司
中银保险有限公司
中银三星人寿保险有限公司
中英人寿保险有限公司
中英益利资产管理股份有限公司
中邮人寿保险股份有限公司
中远海运财产保险自保有限公司
中原农业保险股份有限公司
中再资产管理股份有限公司
珠峰财产保险股份有限公司
珠江人寿保险股份有限公司
紫金财产保险股份有限公司
