# Supplementary material for: Hybrid deep learning models with multi-classification investor sentiment to forecast the prices of China’s leading stocks
Source: PLoS One. 2023 Nov 27;18(11):e0294460. doi: 10.1371/journal.pone.0294460 (PMC10681238; doi:10.1371/journal.pone.0294460)
Supplement: S1 Data — (ZIP) [file pone.0294460.s001.zip › code and data/data processing -python/3:搜狗理财词典的处理/理财(77)/中国金融-银行名录.txt]

阿拉善左旗黄河村镇银行
安徽当涂新华村镇银行
安徽和县新华村镇银行
安徽郎溪新华村镇银行
安徽利辛湖商村镇银行
安徽蒙城湖商村镇银行
安徽省农村信用社联合社
安徽望江新华村镇银行
安徽宣州湖商村镇银行
安徽黟县新淮河村镇银行
安徽岳西湖商村镇银行
鞍山银行
安顺市商业银行
安阳银行
安义融兴村镇银行
澳门国际银行
澳门华侨永亨银行
澳门商业银行股份有限公司
澳洲联邦银行磁县村镇银行
澳洲联邦银行渑池村镇银行
澳洲联邦银行辛集村镇银行
澳洲联邦银行永年村镇银行
巴彦融兴村镇银行
拜泉融兴村镇银行
保定满城区利丰村镇银行
保定银行
宝清广益村镇银行
包商银行
北京昌平兆丰村镇银行
北京大兴九银村镇银行
北京怀柔融兴村镇银行
北京农商银行
北京平谷新华村镇银行
北京银行
毕节发展村镇银行
渤海银行
博乐国民村镇银行
沧州银行
沧州银行股份有限公司
茶陵浦发村镇银行
长安银行
长春发展农村商业银行
长春南关惠民村镇银行
长春农村商业银行
长春朝阳和润村镇银行
长葛轩辕村镇银行
长沙银行
常熟农商银行
长兴联合村镇银行
长治商行
长治县泰都村镇银行
承德银行
成都龙泉驿稠州村镇银行
成都农商银行
成都银行
城固中银富登村镇银行
赤水中银富登村镇银行
重庆巴南浦发村镇银行
重庆北碚稠州村镇银行
重庆垫江中银富登村镇银行
重庆富民银行
重庆南岸中银富登村镇银行
重庆南川石银村镇银行
重庆农村商业银行
重庆三峡银行
重庆沙坪坝融兴村镇银行
重庆市大渡口融兴村镇银行
重庆市沙坪坝融兴村镇银行
重庆市武隆融兴村镇银行
重庆市酉阳融兴村镇银行
重庆银行
重庆忠县稠州村镇银行
创兴银行有限公司
大安惠民村镇银行
达川中银富登村镇银行
大丰银行股份有限公司
大华银行
大连保税区珠江村镇银行
大连甘井子浦发村镇银行
大连金州联丰村镇银行
大连农村商业银行
大连银行
大同银行
大洼恒丰村镇银行
大武口石银村镇银行
大西洋银行
大新银行
大新银行有限公司
达州商行
丹东银行
道真中银富登村镇银行
德宏芒市长江村镇银行
德惠敦银村镇银行
德阳银行
德州陵城圆融村镇银行
德州银行
东港同合村镇银行
东莞长安村镇银行
东莞厚街华业村镇银行
东莞黄江村镇银行
东莞农商行
东莞银行
东亚银行
东亚银行有限公司
东营莱商村镇银行
东营银行
东源泰业村镇银行
掇刀包商村镇银行
鄂尔多斯银行
鄂托克旗汇泽村镇银行
鄂温克旗包商村镇银行
法兴银行
防城国民村镇银行
丰城顺银村镇银行
凤冈中银富登村镇银行
佛山高明顺银村镇银行
富滇银行
扶沟郑银村镇银行
福建海峡银行
福建农村信用社
福建石狮渝农商村镇银行
涪陵中银富登村镇银行
抚顺银行
阜新银行
扶余惠民村镇银行
甘肃农村信用社
甘肃银行
甘肃榆中浦发村镇银行
赣州银行
藁城恒升村镇银行
高密惠民村镇银行
巩义浦发村镇银行
固阳包商惠农村镇银行
关岭恒升村镇银行
光大银行
广东华兴银行
广东南粤银行
广东农村信用社
广发银行
广西北部湾银行
广西农村信用社联合社
广西浦北国民村镇银行
广西上林国民村镇银行
广元市贵商村镇银行
广州花都稠州村镇银行
广州农村商业银行
广州番禺新华村镇银行
广州银行
桂林银行股份有限公司
贵溪九银村镇银行股份有限公司
贵阳花溪建设村镇银行
贵阳乌当富民村镇银行
贵阳银行
贵州贵定恒升村镇银行
贵州农村信用社
贵州银行
哈尔滨宾洲村镇银行
哈尔滨呼兰浦发村镇银行
哈尔滨农村商业银行
哈尔滨农信村镇银行
哈尔滨银行
哈密市商业银行
哈密天山村镇银行有限公司
海伦惠丰村镇银行
海南保亭融兴村镇银行
海南省农村信用社联合社
海南银行
汉滨中银富登村镇银行
韩城浦发村镇银行
邯郸银行
汉口银行
罕台村镇银行
韩亚银行
杭州银行
河北省农村信用社
河北银行
鹤壁银行
河间融惠村镇银行
河津市龙都村镇银行
和龙敦银村镇银行
河南农村信用社
鹤山珠江村镇银行
和顺县贵都村镇银行
和县新华村镇银行
黑龙江省农村信用社联合社
恒丰银行
衡南浦发村镇银行
恒生银行有限公司
衡水银行
洪湖融兴村镇银行
湖北赤壁武农商村镇银行
湖北省农村信用社
湖北咸安武农商村镇银行
湖北银行
呼和浩特市玉泉蒙银村镇银行
葫芦岛银行
湖南三湘银行
湖南省农村信用社联合社
桦川融兴村镇银行
化德包商村镇银行
桦甸惠民村镇银行
花旗银行
花旗银行香港有限公司
华侨永亨银行有限公司
华融湘江银行
华夏银行
怀来利丰村镇银行
怀仁县慧融村镇银行
淮阳中银富登村镇银行
黄河商业银行
汇丰银行中国有限公司
会宁会师村镇银行
徽商银行
浑源县慧融村镇银行
吉安稠州村镇银行
吉林船营惠民村镇银行
吉林丰满惠民村镇银行
吉林公主岭浦发村镇银行
吉林九台农村商业银行
吉林省农村信用社
吉林银行
集宁包商村镇银行
济宁高新村镇银行
济宁银行
集友银行有限公司
吉州珠江村镇银行
嘉善联合村镇银行
郏县广天村镇银行
嘉兴银行
江川兴福村镇银行
江南农村商业银行
江苏长江商业银行
江苏东台稠州村镇银行
江苏江阴农村商业银行
江苏江阴浦发村镇银行
江苏昆山农村商业银行
江苏溧阳浦发村镇银行
江苏南通如皋包商村镇银行
江苏如东融兴村镇银行
江苏省农村信用社联合社
江苏通州华商村镇银行
江苏仪征包商村镇银行
江苏银行
江西临川浦发村镇银行
江西省农村信用社
江西银行
交通银行
交通银行股份有限公司香港分行
焦作市商业银行
晋城银行
金华银行
晋商银行
晋中银行
晋州恒升村镇银行
锦州银行
荆门东宝惠民村镇银行
九江银行
鄄城包商村镇银行
开封新东方村镇银行
开县泰业村镇银行
康巴什村镇银行
科尔沁包商村镇银行
克拉玛依金龙国民村镇银行
库尔勒市商业银行
昆仑银行
昆山农村商业银行
莱商银行
涞水利丰村镇银行
蓝田中银富登村镇银行
兰州银行
廊坊市安次区惠民村镇银行
廊坊银行
郎溪新华村镇银行
乐陵圆融村镇银行
乐平融兴村镇银行
乐山市商业银行
耒阳融兴村镇银行
历城圆融村镇银行
凉山州商业银行
辽宁大石桥隆丰村镇银行
辽宁喀左锦银村镇银行
辽宁省农村信用社联合社
临汾市尧都区惠都村镇银行
临商银行
临武浦发村镇银行
灵宝融丰村镇银行
灵山泰业村镇银行
柳河蒙银村镇银行
六盘水市商业银行
柳州银行
龙江银行
庐江惠民村镇银行
陆良兴福村镇银行
鹿泉恒升村镇银行
泸州商行
漯河市商业银行
漯河银行
罗平兴福村镇银行
洛阳银行
湄潭中银富登村镇银行
梅县客家村镇银行
梅州客商银行
绵阳商行
民生银行
莫力达瓦包商村镇银行
南昌新建恒通村镇银行
南华兴福村镇银行
南京银行
南阳村镇银行
南洋商行
南洋商业银行
内江兴隆村镇银行股份有限公司
内蒙古农村信用社
内蒙古银行
宁波东海银行
宁波海曙浦发村镇银行
宁波通商银行
宁波银行
宁城包商村镇银行
宁陵德商村镇银行
宁武县瑞都村镇银行
宁夏贺兰回商村镇银行
宁夏黄河农村商业银行
宁夏银行
盘锦市商业银行
盘龙兴福村镇银行
攀枝花市商业银行
平安银行
平川中银富登村镇银行
平顶山银行
平定县昌都村镇银行
平原圆融村镇银行
浦发银行
濮阳银行
濮阳中原村镇银行
齐鲁银行
齐商银行
奇台利丰村镇银行
淇县中原村镇银行
企业银行
乾安惠民村镇银行
前郭县阳光村镇银行
秦皇岛银行
青岛平度惠民村镇银行
青岛银行
青海湟中三江村镇银行
青海乐都三江村镇银行
青海省农村信用社联合社
青海银行
清河金农村镇银行
清徐惠民村镇银行
清镇兴邦村镇银行
邛崃国民村镇银行
曲靖商行
泉州银行
日照银行
三门峡市商业银行
三亚惠民村镇银行
山东冠县齐丰村镇银行
山东莱山齐丰村镇银行
山东临朐聚丰村镇银行
山东临淄汇金村镇银行
山东蒙阴齐丰村镇银行
山东商河汇金村镇银行
山东省农村信用社
山东泗水齐丰村镇银行
山东新泰齐丰村镇银行
山东芝罘齐丰村镇银行
山东邹平青隆村镇银行
山西省农村信用社
陕西省农村信用社联合社
山西尧都农村商业银行
上蔡惠民村镇银行
上海崇明沪农商村镇银行
上海奉贤浦发村镇银行
上海嘉定洪都村镇银行
上海闵行上银村镇银行
上海农商银行
上海浦东恒通村镇银行
上海商业银行有限公司
上海银行
商丘市商业银行
上饶银行
绍兴银行
沈丘中银富登村镇银行
深泽利丰村镇银行
深圳宝安融兴村镇银行
深圳福田银座村镇银行
深圳龙岗鼎业村镇银行
深圳农村商业银行
盛京银行股份有限公司
师宗兴福村镇银行
石嘴山银行
双城惠民村镇银行
水城蒙银村镇银行
顺德农商银行
四川绵竹浦发村镇银行
四川省农村信用合作社
四川天府银行
四平铁西敦银村镇银行
松阳恒通村镇银行
松原宁江惠民村镇银行
苏宁银行
苏州银行
遂宁安居融兴村镇银行
遂宁市商业银行
泰安市商业银行
太仓农村商业银行
台前德商村镇银行
台州市商业银行
台州银行股份有限公司
唐山银行
天津宝坻浦发村镇银行
天津滨海农村商业银行
天津华明村镇银行
天津津南村镇银行
天津静海新华村镇银行
天津农村商业银行
天津武清村镇银行
天津银行
铜川印台恒通村镇银行
桐梓中银富登村镇银行
图们敦银村镇银行
望江新华村镇银行
潍坊银行
威海市商业银行
尉氏合益村镇银行
微众银行
文安县惠民村镇银行
温岭联合村镇银行
文山广南长江村镇银行
文山丘北长江村镇银行
文山砚山长江村镇银行
温州银行
五常惠民村镇银行
武城圆融村镇银行
务川中银富登村镇银行
五大连池惠丰村镇银行
武定兴福村镇银行
武冈包商村镇银行
乌海银行
武汉农村商业银行
武汉众邦银行
吴江农村商业银行
乌鲁木齐米东浦发村镇银行
乌鲁木齐市商业银行
乌鲁木齐县利丰村镇银行
武宁恒通村镇银行
乌审旗包商村镇银行
乌苏利丰村镇银行
无锡农村商业银行
巫溪中银富登村镇银行
武乡县泽都村镇银行
西安长安新华村镇银行
西安雁塔恒通村镇银行
西安银行
息烽包商黔隆村镇银行
西双版纳勐腊长江村镇银行
习水中银富登村镇银行
西乌珠穆沁包商惠丰村镇银行
厦门银行
香港上海汇丰银行有限公司
香河益民村镇银行
新安融兴村镇银行
信贷财务亚洲有限公司
新都桂城村镇银行
新干中银富登村镇银行
新韩银行
新疆汇和银行
新疆绿洲国民村镇银行
新疆农村信用社
新疆银行
新密郑银村镇银行
兴和汇泽村镇银行
兴平中银富登村镇银行
邢台银行
行唐利丰村镇银行
兴业银行
兴义万丰村镇银行
星展银行
修水九银村镇银行
雅安市商业银行
郾城包商银行
偃师融兴村镇银行
延寿融兴村镇银行
烟台银行
阳高县兴都村镇银行
阳泉市商业银行
宜宾市商业银行
依兰惠鑫村镇银行
伊犁国民村镇银行
易门兴福村镇银行
宜兴阳羡村镇银行
沂源博商村镇银行股份有限公司
鄞州银行
应城融兴村镇银行
营口银行
应县金都村镇银行
永亨银行中国有限公司
永隆银行有限公司
友利银行中国有限公司
余庆中银富登村镇银行
玉山银行
榆树融兴村镇银行
玉溪红塔区兴和村镇银行
玉溪商行
蔚县银泰村镇银行
沅江浦发村镇银行
元谋兴福村镇银行
乐清联合村镇银行
云南安宁稠州村镇银行
云南富民浦发村镇银行
云南红塔银行
云南省农村信用合作社联合社
云南西山渝农商村镇银行
枣庄银行
泽州浦发村镇银行
渣打银行
渣打银行香港有限公司
沾益兴福村镇银行
张北信达村镇银行
张家港农村商业银行
张家口市商业银行
樟树顺银村镇银行
招商银行
朝阳银行
浙江长兴联合村镇银行
浙江稠州商业银行
浙江岱山稠州村镇银行
浙江德清湖商村镇银行
浙江定海德商村镇银行
浙江嘉善联合村镇银行
浙江建德湖商村镇银行
浙江缙云杭银村镇银行
浙江民泰商业银行
浙江农村信用社
浙江平阳浦发村镇银行
浙江泰隆商业银行
浙江台州黄岩恒升村镇银行
浙江萧山湖商村镇银行
浙江新昌浦发村镇银行
浙江舟山普陀稠州村镇银行
浙商银行
正安中银富登村镇银行
正定恒升村镇银行
正蓝旗汇泽村镇银行
郑州银行股份有限公司
中德住房储蓄银行有限责任公司
中国工商银行
中国工商银行澳门
中国工商银行亚洲有限公司
中国建设银行
中国建设银行澳门分行
中国建设银行亚洲股份有限公司
中国农业银行
中国银行
中国银行澳门分行
中国邮政储蓄银行
中牟郑银村镇银行
中信银行
中信银行国际有限公司
中银信用卡国际有限公司
中原银行
周口银行
珠海华润银行
株洲县融兴村镇银行
准格尔旗包商村镇银行
涿鹿利丰村镇银行
自贡市商业银行
资兴浦发村镇银行
枞阳泰业村镇银行
邹平浦发村镇银行
遵义播州汇隆村镇银行
遵义长征村镇银行
遵义汇川黔兴村镇银行
遵义市商业银行
