# Supplementary material for: Hybrid deep learning models with multi-classification investor sentiment to forecast the prices of China’s leading stocks
Source: PLoS One. 2023 Nov 27;18(11):e0294460. doi: 10.1371/journal.pone.0294460 (PMC10681238; doi:10.1371/journal.pone.0294460)
Supplement: S1 Data — (ZIP) [file pone.0294460.s001.zip › code and data/data processing -python/3:搜狗理财词典的处理/理财(77)/人名2019.txt]

艾江涛
艾熠熠
柏东红
白来付
白玲慧
贲莲凤
蔡柏钰
蔡桂云
蔡理成
蔡铭轩
蔡夕文
蔡宇欣
曹传坤
曹福益
曹诗蕊
曹艺莹
曾宝玲
曾博航
曾冬梅
曾花金
曾劲龙
曾俊程
曾俊棋
曾恋妮
曾粱花
曾龙桂
曾美菱
曾宁玥
曾群轩
曾世超
曾诗语
曾素梅
曾文惠
曾熙
曾湘涵
曾烨
曾艺馨
曾奕源
曾韵瑶
曾卓妮
昌明蕙
常艳
巢嘉轩
陈兵文
陈博伊
陈才旺
陈灿舜
陈婵
陈代艳
陈国彪
陈国元
陈涵枫
陈昊
陈浩宇
陈吉凤
陈嘉
陈佳玲
陈建兰
陈娟
陈君
陈俊锟
陈丽娟
陈琳
陈林强
陈梦梦
陈铭芳
陈慕江
陈萍娣
陈前
陈思琪
陈苏恒
陈习玮
陈宪坤
陈湘
陈亚丹
陈怡帆
陈艺丰
陈艺洁
陈依冉
陈艺文
陈应春
陈宇帆
陈禹睿
陈雨欣
陈元凤
陈鋆
陈韵婷
陈泽涵
陈梓轩
陈子仪
陈宗成
程琪
程震强
池敦儒
池海祥
崔浩恩
崔玉娟
达怡丹
戴东轩
戴秋明
戴士博
单嘉卉
邓博铭
邓春玲
邓方灵
邓皓
邓杰元
邓靖平
邓俊文
邓美玲
邓明君
邓铭轩
邓斯轩
邓霆乐
邓万付
邓祥
邓欣妍
邓艳凤
邓胰方
邓益敏
邓银敏
邓银芯
邓宇彤
邓裕文
邓云凤
邓芷萱
邓志勇
邓智元
邓子涵
邓子衿
丁晨
丁文翔
董开睿
董淇浩
董文行
董颖
窦雨婷
督妤欣
督妤月
段湘鹏
范丽姗
范文林
范小玉
范星吟
范乙萍
范语彤
范智勇
范子豪
房琮竣
冯家瑞
奉健梅
冯锦辉
冯秋玲
冯雪明
冯梓杰
冯梓愉
付鸿阳
付焜文
付诗琴
付雯箐
高健翔
庚贤斌
龚玢绮
龚桂成
龚泓睿
龚丽
龚美馨
龚双麟
龚文娟
龚语琪
龚珍翠
龚卓杰
龚子安
龚子涵
龚子墨
谷明霞
管齐云
关紫月
桂航宇
桂平阳
郭德鑫
郭化
郭佳鑫
郭沐凡
郭薇一
郭亚琦
郭艳
郭子隆
何春兰
何建宏
何军
贺莉芳
何涛
何奕辰
何禹洁
何宇祥
何直蔚
何梓铭
何宗谦
洪云龙
候乐玉
侯滔
候晓淼
侯昱丞
胡辰茜
胡芳芳
胡桂芳
胡昊龙
胡玲玉
胡满秀
胡梅
胡诗媛
胡思睿
胡同彬
胡馨之
胡洋
胡誉超
胡羽晨
胡志荣
化培培
黄爱妹
黄晨睿
黄春玲
黄丹燕
黄芳兰
黄凤玲
黄冠程
黄桂香
黄桂星
黄建稼
黄蒋婷
黄金燕
黄晶
黄靖雯
黄娟
黄丽媛
黄琳晨
黄林姣
黄盘家馨
黄琪雯
黄诗琳
黄诗琪
黄思雅
黄天军
黄肖玲
黄秀云
黄彦祥
黄咏峰
黄咏锋
黄玥涵
黄泽浩
黄政
黄子涵
黄子豪
黄子晴
黄梓睿
季家欢
吉日暖
吉玉秀
蒋艾娟
蒋艾琳
蒋安琪
蒋碧艳
蒋博航
蒋超
蒋纯然
蒋朵云
蒋芳
蒋芳芳
蒋丰
蒋光向
蒋国姣
蒋浩丰
蒋浩洋
蒋浩宇
蒋和金
蒋宏明
蒋红星
蒋宏阳
蒋华群
蒋佳航
蒋佳乐
蒋佳玲
蒋嘉璐
蒋佳佑
蒋瑾晨
蒋娟娟
蒋军花
蒋俊婷
蒋可馨
蒋坤江
蒋藜
蒋力杰
蒋礼智
蒋林风
蒋六丽
蒋美荣
蒋美珍
蒋秒妙
蒋明辰
蒋明松
蒋明轩
蒋铭轩
蒋明艳
蒋明月
蒋柠檬
蒋柠宇
蒋佩芝
蒋萍琼
蒋千慧
蒋倩菁
蒋钦旺
蒋仁
蒋荣轩
蒋石养
蒋天睿
蒋彤凌
蒋宛廷
蒋汪呈
蒋维国
蒋卫中
蒋文慧
蒋祥敏
蒋小翠
蒋小林
蒋小琼
蒋晓天
蒋小志
蒋新华
蒋欣均
蒋歆婷
蒋欣彤
蒋昕怡
蒋馨怡
蒋秀芳
蒋秀兰
蒋亚俐
蒋娅玲
蒋娅南
蒋娅楠
蒋亚萍
蒋彦君
蒋艳利
蒋言丽
蒋延武
蒋烨颉
蒋易宸
蒋艺宏
蒋易妮
蒋依依
蒋昱靓
蒋宇龙
蒋雨潼
蒋语羲
蒋宇轩
蒋雨轩
蒋雨阳
蒋媛
蒋元辉
蒋雲杰
蒋云贞
蒋泽睿
蒋镇灿
蒋智霖
蒋志文
蒋智勇
蒋周平
蒋子琦
蒋子轩
经沐嵩
经沐唐
经双凤
康娟
匡炳菡
匡建旭
旷阳秀
兰柳燕
兰奕曦
兰裕
劳煜恒
李贝涵
李贝茜
李伯瑶
李程兰
李春花
李春香
李春雨
李代友
李东姣
黎丰德
李凤梅
李桂祥
李家琪
李佳蓉
李嘉欣
李嘉轩
李交
李洁平
黎金凤
李进容
李静
李静慧
李俊东
李君豪
李俊杰
李俊睿
李俊怡
李可馨
李丽桃
栗立云
李历哲
李林俞
李玲
李灵辉
李美兰
李美荣
李梦芸
李明菊
李娜
李佩琪
李佩婷
李沛昕
李芃宇
李琦
李秦雨
李清语
栗秋娥
李秋香
李荣
李荣亮
李若曦
李珊
李姗珊
李世瑞
李世睿
李书瑶
李顺英
李思锐
李思彤
李文韬
李熙然
李夕媛
李晓珺
李小玲
李小琴
李小青
李薪豪
李心怡
李星辰
李星颖
李杏祖
黎雪艳
李艳兰
李艳栎
李妍彤
李耀加
李翼
李艺冉
李营翊
李永国
李泳毅
李玉保
李宇宸
李玉芬
李雨烟
李雨阳
李泽滔
李贼凤
李翟群
李樟丽
黎哲维
李政敏
李智金
李芷萱
李著成
李竹英
李卓恒
李梓皓
李子恒
李梓铭
李梓淇
李梓硕
梁爱静
梁宸菲
粱晨熙
粱晨语
梁丁方
梁凤颖
梁付荣
梁浩铭
梁皓轩
梁金泉
粱婧瑶
梁丽娟
梁俪馨
梁领
梁柳馨
粱维维
梁小芳
梁轩硕
梁艳芳
粱谊兰
梁语桐
梁芷媛
梁紫萱
廖晨好
廖国成
廖国强
廖涵晴
廖涵宇
廖焕琪
廖佳雯
廖静琪
廖来华
廖凌燕
廖琼杰
廖埫博
廖世有
廖维秀
廖贤珠
廖小玲
廖昕蕾
廖秀芳
廖逸洁
廖怡森
廖宇宸
廖宇航
廖昱钧
廖宇骐
廖煜晴
廖煜闻
廖宇轩
廖章顺
廖著程
林纯娜
林芳莹
林凤
林诗琴
林思瑜
林文倩
林欣妍
林怡
林永洁
林玉兰
林子钧
刘艾谜
刘彬
刘博豪
刘宸光
刘晨曦
刘丹
刘凡毅
刘风年
刘贵旺
刘宏婷
刘嘉洛
刘佳妍
刘嘉洋
刘佳誉
刘瑾萱
刘谨萱
刘菊青
刘君
刘军峰
刘俊鑫
刘俊毅
刘均匀
刘良彬
刘梅
刘萍
刘启凡
刘琴
刘睿汐
刘润菊
刘文毅
刘熙
刘霞
刘小龙
刘芯亦辰
刘亦涵
刘一诺
刘一萱
刘禹圻
刘雨鑫
刘玥彤
刘玥馨子
刘梓菡
刘子平
刘梓暄
刘梓妍
刘梓懿
龙慧
龙丽
龙茜玥
龙清馨
龙裕铭
龙正香
路晨皓
卢成英
陆发翠
陆海涛
陆红才
陆家慧
卢尖尖
陆金浩
陆俊菲
卢俊杰
陆梁萱
卢麟鑫
陆美荣
路晴雪
陆思冰
陆祥海
陆晓芳
陆小潭
陆心悦
路兴超
卢星辰
陆彦荣
陆奕妃
陆奕彤
陆妤涵
陆增浩
陆增丽
卢竹英
路紫琪
卢宗群
罗春生
罗浩天
罗静雯
罗科杰
罗荣莲
罗诗莉
罗水龙
罗思成
罗文浩
罗小莲
罗雅轩
罗雁屏
罗印梅
罗云生
罗正高
罗子涵
罗子墨
吕林诗婷
吕饶霖
吕香玉
马娟
马连德
马林
马铭阳
马小凤
马谢茜
马耀杰
马有英
麦运娣
毛德生
毛浩
毛娟淋
毛四洋
毛祥丞
毛小明
毛艺果
毛忆星
毛盈莹
毛煜轩
毛智旺
毛仲军
毛祝欣
毛子薇
门容存
蒙丽
蒙丽华
孟诗涵
孟秀丽
孟业贵
孟宇杰
莫承霖
莫春平
莫桂生
莫海涛
莫佳骏
莫建聪
莫建忠
莫将红
莫杰明
莫景岩
莫钧淳
莫钧涵
莫珺文
莫利军
莫丽梅
莫丽文
莫清扬
莫三艳
莫韦希
莫贤恒
莫勋伟
莫易珊
莫雨嘉
莫禹循
莫喆慧
莫振福
莫芷梅
倪晨硕
倪丹梅
聂国洪
聂雨涵
宁彬轩
宁可心
宁双喜
宁天宇
宁梓凯
农式涛
农肖宇辰
农新海
欧丽萍
潘晨熙
盘国莹
盘汉军
潘弘言
潘锦满
潘菊英
潘柳旭
盘深鹏
盘顺馨
盘欣瑶
潘妍妮
潘语彤
潘志华
盘梓涵
盆锦杰
彭春
彭嘉怡
彭锦臻
彭诗颖
彭鑫怡
彭兴华
彭昱森
彭园梅
戚小勤
秦艾琳
秦爱雪
秦柏翔
覃柏莹
覃博涵
秦博熙
秦长科
秦长胜
秦晨轩
秦春凤
覃翠健
秦代跃
秦丁娟
秦东
秦芳
秦方魁
覃凤玉
秦刚
秦桂芳
秦国峰
秦国丽
秦国中
秦韩斌
秦翰晨
覃惠玲
秦惠怡
秦慧珍
秦继承
秦嘉鸿
覃佳怡
覃嘉懿
秦建
秦建兵
秦建德
秦健瑜
秦江峰
覃杰仕
秦金兰
秦靖洪
秦君
秦俊斌
秦凯辉
秦开良
秦凯瑞
秦可昕
秦朗
秦丽红
秦丽君
秦丽萍
秦莉英
覃丽云
秦霖浩
秦林息
秦灵旭
秦洛伊
秦梦欣
秦铭良
秦淖恩
秦培轩
秦培永
秦鹏飞
秦硼磊
秦秋梅
秦群
秦仁秀
秦荣英
秦汝佩
秦瑞岑
秦若睻
秦世平
秦竖航
秦彤瑜
秦婉月
秦惟琦
秦雯慧
秦文哲
秦小兰
秦潇韵
秦秀美
秦轩含
秦萱泽
秦艳梅
秦乙丹
秦艺航
秦乙文
秦怡谖
秦宇灿
秦与辰
秦玉芳
秦语菲
秦宇涵
秦玉涵
秦语涵
秦玉金
秦宇岚
秦煜铭
秦誉松
秦宇瞳
秦毓彤
秦宇翔
秦雨欣
秦宇轩
秦源祥
秦远璋
秦樟孙
秦昭耀
覃振席
秦智斌
秦芷馨
秦梓宸
秦子涵
秦梓鹏
秦梓茜
秦梓曦
秦梓毅
秦宗阳
秦佐成
卿荟文
邱丽云
邱琳娜
邱巧琴
邱添宇
邱正杰
屈俊辰
全保吉
全家毅
全萱睿
全苡琳
全永华
全玉芯
全智轩
饶盼
任仕泽
申博文
申宸硕
申承熙
申江涛
申谨涵
申娟
申玲玲
沈玲媛
申诺熙
申若妍
申微
申益轩
申云香
沈宗明
盛春琳
史博宇
石晨康
施红
史红梅
石金花
石晟江
石欣月
石雪秀
时子茜
寿灵莉
舒靖琪
舒歆然
宋涵熠
宋哲翰
宋重亮
苏宸
粟丛子
粟桂秀
苏娟
苏俊涛
苏丽琼
苏莉婷
苏林优
苏玲莹
苏唐豪
苏唐杰
苏文倩
苏煜轩
苏志勇
苏紫涵
隋彬达
隋子晨
孙乐茜
孙伟丽
孙艳丽
谭靖璇
谭明晶
谭明军
谭偶淑
谭显英
谭欣怡
谭雨晨
谭煜喆
谭云溪
唐博豪
唐博文
唐昌文
唐晨宣
唐晨雅
唐春春
唐春凤
唐春花
唐德春
唐芳勇
唐菲涵
唐付凤
唐各梅
唐桂杰
唐国军
唐国廷
唐国越
唐航宇
唐浩民
唐皓轩
唐浩宇翔
唐浩媛
唐红波
唐红弟
唐慧敏
唐会燕
唐佳成
汤佳妍
唐嘉泽
唐健豪
唐建文
唐蒋雄
唐金辉
唐锦辉
唐锦阳
唐金玉
唐靖
唐婧莞
唐婧洳
唐景英
唐娟
唐俊鹏
唐俊韬
唐浚鑫
唐开明
唐兰燕
唐乐凡
唐乐萱
唐雷
唐利芳
唐丽华
唐立慧
唐琳
汤林梅
唐林艳
唐玲
唐玲利
唐凌湘
唐禄洪
唐罗
唐美兰
唐茗轩
唐谋贵
唐谋强
唐佩嫣
唐钦盛
唐秋霞
唐汝博
唐汝琪
唐笙益
唐仕姣
唐诗怡
唐世英
唐诗芸
唐淑楠
唐姝娅
唐思杰
唐思俊
唐思甜
唐思媛
唐偲云
唐菘阳
唐田林
汤文昊
唐文姬
唐文轩
唐咸成
唐潇瑶
唐芯妍
唐秀玲
唐亚靖
唐亚敏
唐雅馨
唐燕
唐燕林
唐雁耀
唐一丹
唐亦帆
唐亦菲
唐艺恒
唐艺鸣
唐以沫
唐奕然
唐艺然
唐义轩
唐懿轩
唐熠轩
唐艺嫣
唐勇
唐永姣
唐喻涵
唐雨涵
唐煜航
唐誉嘉
唐玉明
唐钰婷
唐宇桐
唐雨薇
唐昱萱
唐羽萱
唐宇泽
唐远华
唐悦轩
唐允涵
唐志玲
唐智强
唐志鑫
唐志意
唐子栋
唐子涵
唐梓骞
唐梓睿
唐梓熙
唐梓欣
唐梓萱
唐紫嫣
唐梓驿
唐子媛
陶彩霞
陶传福
陶佳祺
陶锦悦
陶骏涵
陶丽
陶玉华
陶玉香
童俊利
涂博文
涂小玲
涂艳红
涂艺馨
宛承烨
宛达
万海荣
万芊芊
万智辉
王朝龙
王琤珉
王春兰
王大强
王代鸠
王涤玉
王定昊
王钒凯
王凤龙
王凤仪
汪海燕
王贺龙
王红玲
王嘉璐
王建军
王晶晶
王恺越
王丽华
王俐俐
王玲
王玲芳
王美云
王梦瑶
王敏
王念恩
王宁强
王萍丽
王琪
王蔷
王青松
王润
王盛弘
王诗语
王思源
王天宇
王伟嘉
王文莉
王雯欣
王文勇
王玺钺
王瑕
王肖俊
王筱宇
王心茹
王欣蕊
王馨娅
王秀萍
王煦涵
王宣蔺
王学雁
王延桂
王艳丽
汪洋
王耀德
王奕晨
王怡雯
王逸鑫
王艺旋
王语晨
王雨涵
王智萌
王芷怡
王梓安
汪子涵
王梓豪
王梓铭
王紫琪
王子轩
王紫萱
韦昌宏
韦程鹏
韦繁玲
韦吉宸
魏嘉
卫嘉乐
韦金镜
韦景萝悦
韦俊熙
韦凯男
韦丽葵
韦丽坤
韦连芳
韦媚
韦祺伟
韦舒柳
韦思伊
韦素兰
韦雅婷
韦紫清
魏子欣
文安国
文安乐
文佳鑫
文瑾怡
文炼
文倩
文秋德
文秋艳
文鑫维
文秀娥
文艺龙
文永茂
文澐涛
伍晨鑫
吴代檬
吴丹丹
伍方方
伍飞艳
吴海滨
伍海铭
伍浩斌
伍浩然
吴红阳
伍楗榕
吴菊仙
吴俊辰
伍开英
伍磊
伍厉轩
伍林辰
伍林宇
伍梅娟
吴沛轩
伍邵文
吴思远
吴天富
吴彤彤
吴桐羽
伍文琨
伍湘芸
吴小培
吴小鹏
吴晓霞
伍笑萱
吴昕蓉
伍欣怡
吴秀华
吴宣宣
吴雪寒
伍雅琳
伍艳霞
吴依玲
伍奕瑄
伍玉荣
吴雨真
伍跃明
伍韵欢
伍云欣
吴珍菊
伍振轩
伍忠生
肖伯州
肖红支
肖佳颖
肖瑾熙
肖雅莉
肖亚希
肖亚芯
肖艳凤
肖玉碧
肖悦
肖章桂
谢北萍
谢翠
谢芳林
谢桂林
谢桂志
谢衡英
谢锦成
谢娟
谢劝红
谢若萱
谢思琪
谢扬欢
谢宇峰
谢雨馨
谢悦莲
谢子优
谢祖安
刑涵惜
熊代秀
熊桂红
熊涵雅
熊宏睿
熊红艳
熊进鹏
熊通明
徐芳芳
许罗英
徐妙涵
徐西
徐欣为
徐子杰
徐子骞
徐紫馨
颜家军
颜美艳
闫娴
颜小善
颜小棕
闫昕辰
颜鑫鑫
闫雅丽
严艳
晏胤辰
杨匕发
杨博文
阳晨露
杨晨旭
杨放滨
杨桂华
阳浩轩
杨浩宇
杨和翔
杨洪博
杨胡瑞
阳鹄宇
杨华军
杨辉
阳蕙璟
杨继辉
阳嘉宇
阳金荣
阳晶红
杨景善
杨坤
杨丽花
阳林
阳林苓
阳路淳
阳七四
阳秋芳
杨诗诗
杨舒迪
阳思婷
杨苏晖
杨粟林
杨田甜
杨天汁
羊文
阳文琴
杨小凤
阳小妹
杨艳
阳艳
阳颜旭
阳玉梅
杨雨睿
阳宇翔
阳垣斌
杨云飞
阳智城
阳志芳
杨智怀
杨紫涵
阳紫涵
杨子萱
姚红艳
叶琼兰
叶宇铭
易仿
易海波
易加国
易嘉卉
易家乐
易佳琦
易锦锋
易娟
易苗雨
易荣
易诗琪
易小琴
易晓曦
易雪敏
易严斐
易禹城
易芸萱
易韵雅
易智宸
易芝涵
易子睿
尹丹丹
尹慧熙
雍佳俊
游翔彬
余佳慧
余珊珊
庾霞
庾逸萱
袁诚谦
袁誉嘉
袁植安
曾春秀
曾子玥
翟俊涵
翟蕊娴
翟珍凤
詹文博
张才干
张城玮
张春艳
张丹
张桂华
张皓程
张军丽
张丽军
张丽萍
张梦瑶
张萍
张如萱
张绍俊
张诗琪
张苏琼
张婷毓
张炜豪
张文艺
张新利
张彦
张艳
张艳玲
张意承
张艺馨
张逸轩
张迎春
张英娇
张婴云
张语恬
张羽馨
张振坤
张峙滨
张芷媛
张宗磊
赵爱花
赵贝儿
赵春华
赵登月
赵丁慧
赵凤珍
赵刚毅
赵桂弟
赵国秀
赵宏斌
赵华
赵家康
赵佳欣
赵俊睿
赵兰兰
赵蓝艳
赵蕾
赵丽琴
赵秦卓
赵青
赵秋华
赵泉汉
赵荣合
赵荣义
赵睿彤
赵珊
赵守江
赵舒涵
赵孙花
赵威皓
赵五生
赵新华
赵心慧
赵艳兰
赵苡舒
赵逸霞
赵英杰
赵悠然
赵誉钦
赵振杰
赵峥安
赵志平
赵梓皓
赵梓轩
赵邹颖
郑桂兰
郑娢
郑佳欣
郑剑涵
支宇欣
钟若莟
钟晓敏
钟梓豪
周晨曦
周德有
周殿杰
周飞英
周桂秋
周辉
周慧嫒
周慧媛
周家乐
周剑兰
周娟
周筠欣
周丽群
周玲玲
周陆佳琳
周梅芳
周楠皓
周鹏
周琪涵
周顺英
周唐槿
周天宇
周文莉
周文翔
周文志
周汐橦
周香银
周小华
周欣仪
周秀香
周扬霖
周英
周宇辰
周瑜宸
周语嫣
周子诚
周梓桐
周梓萱
周宗翔
朱冰辰
朱恩震
诸葛树娣
诸葛英
朱辉飞
朱荣华
朱天瑞
朱夕凤
朱晓雪
朱杏莲
朱雨欣
朱宇扬
朱梓豪
朱子墨
朱梓源
庄嘉逸
庄清樟
卓霖
邹波
邹驰薪
邹黛玉
邹建军
邹静怡
邹炯豪
邹琪琪
邹宛宸
