# Supplementary material for: Hybrid deep learning models with multi-classification investor sentiment to forecast the prices of China’s leading stocks
Source: PLoS One. 2023 Nov 27;18(11):e0294460. doi: 10.1371/journal.pone.0294460 (PMC10681238; doi:10.1371/journal.pone.0294460)
Supplement: S1 Data — (ZIP) [file pone.0294460.s001.zip › code and data/data processing -python/3:搜狗理财词典的处理/理财(77)/创业板股票.txt]

爱尔眼科
安科生物
宝德股份
北陆药业
大禹节水
鼎汉技术
硅宝科技
汉威电子
华测检测
华星创业
华谊兄弟
吉峰农机
机器人
金亚科技
莱美药业
乐普医疗
立思辰
南风股份
上海佳豪
神州泰岳
探路者
特锐德
网宿科技
新宁物流
亿纬锂能
银江股份
中元华电
