# Supplementary material for: Hybrid deep learning models with multi-classification investor sentiment to forecast the prices of China’s leading stocks
Source: PLoS One. 2023 Nov 27;18(11):e0294460. doi: 10.1371/journal.pone.0294460 (PMC10681238; doi:10.1371/journal.pone.0294460)
Supplement: S1 Data — (ZIP) [file pone.0294460.s001.zip › code and data/data processing -python/3:搜狗理财词典的处理/理财(77)/南交所.txt]

白银
爆仓
报价
北方稀土
出金
存管通
返还
风险率
黄金
解约
金川
金拓
净值
可出余额
可用余额
螺纹钢
螺纹钢湘
螺纹钢渝
美联储
美元指数
美指
南方稀贵
南方稀土
南交所
南交指数
镨钕
期货
签约
强平
轻稀土
融货费
融资费
入金
上海有色
手续费
万八
钨条
稀贵金属
稀土
现货
氧化镝
氧化铥
氧化铒
氧化钆
氧化钬
氧化镧
氧化镥
氧化钕
氧化镨
氧化镨钕
氧化钐
氧化铈
氧化铽
氧化钇
氧化镱
氧化铕
阳线
易宝通
阴线
重稀土
中信异度
中重稀土
总值
