# Supplementary material for: Hybrid deep learning models with multi-classification investor sentiment to forecast the prices of China’s leading stocks
Source: PLoS One. 2023 Nov 27;18(11):e0294460. doi: 10.1371/journal.pone.0294460 (PMC10681238; doi:10.1371/journal.pone.0294460)
Supplement: S1 Data — (ZIP) [file pone.0294460.s001.zip › code and data/data processing -python/3:搜狗理财词典的处理/理财(77)/商务人员专用词库.txt]

版权转让
财务咨询
仓储与配送
创业投资
代理报关
订货单据
东方特许
东方特许加盟网
房产中介
付款方式
服务合同
股票买卖
管理培训
管理咨询
广告策划
广告代理
广告发布
广告制作
国际海运
国际空运
国际陆运
国内空运
国内陆运
国内水运
会务
会议
技术转让
技术咨询
建筑图纸
经纪服务
快递
连锁加盟
留学中介
贸易咨询
模型设计
品牌加盟
品牌招商
人才中介
认证中介
商标转让
设计制作
市场调研
特许加盟
特许经营
特种运输
投资咨询
项目查询
项目投资
心理咨询
形象策划
语言培训
展览
展位摊
职业培训
专利转让
装潢设计
资格考试培训
