# Supplementary material for: Hybrid deep learning models with multi-classification investor sentiment to forecast the prices of China’s leading stocks
Source: PLoS One. 2023 Nov 27;18(11):e0294460. doi: 10.1371/journal.pone.0294460 (PMC10681238; doi:10.1371/journal.pone.0294460)
Supplement: S1 Data — (ZIP) [file pone.0294460.s001.zip › code and data/data processing -python/3:搜狗理财词典的处理/理财(77)/基金.txt]

宝康灵活配置
宝康配置
宝康消费
宝康消费品
宝康债券
宝石动力
宝盈策略
宝盈泛沿海
宝盈鸿利
宝盈鸿利收益
宝盈基金管理有限公司
宝盈优势
宝盈资源
宝盈资源优选
博时第三产业
博时基金管理有限公司
博时价值贰号
博时价值增长
博时精选
博时平衡
博时平衡配置
博时特许价值
博时稳定
博时稳定价值
博时现金
博时新兴成长
博时裕富
博时增长
博时主题行业
长城安心回报
长城回报
长城货币
长城基金管理有限公司
长城久富
长城久恒
长城久泰
长城品牌
长城双动力
长城消费
长城消费增值
长城增利
长期持有
长盛成长价值
长盛创新
长盛动态精选
长盛货币
长盛基金管理有限公司
长盛积债
长盛价值
长盛精选
长盛同德
长盛同智
长盛同智优势
长盛债券
长盛中证
长信基金管理有限责任公司
长信金利
长信利丰
长信利息
长信双利
长信银利
长信银利精选
长信增利
长信增利动态
晨星
大成
大成创新
大成创新成长
大成沪深
大成回报
大成货币
大成积极成长
大成基金管理有限公司
大成价值增长
大成精选增值
大成景阳
大成蓝筹
大成蓝筹稳健
大成强债
大成生命周期
大成债券
大摩货币
大摩基础
大摩资源
大盘
单位净值
德盛安心
德盛安心成长
德盛红利
德盛精选
德盛稳健
德盛小盘
德盛优势
德盛增利
东方策略
东方基金管理有限责任公司
东方金账簿
东方精选
东方龙
东方稳健
东吴动力
东吴行业
东吴基金管理有限公司
东吴嘉禾
东吴优信
富国货币
富国基金管理有限公司
富国天博
富国天成
富国天鼎
富国天丰
富国天合
富国天惠
富国天利
富国天瑞
富国天益
富国天源
工银成长
工银红利
工银货币
工银价值
工银精选
工银蓝筹
工银平衡
工银强债
工银全球
工银瑞信基金管理有限公司
工银收益
工银添利
工银稳健
光大保德信基金管理有限公司
光大红利
光大红利股票
光大货币
光大精选
光大量化核心
光大新增长
光大优势
光大增利
光大增长
广发策略优选
广发大盘
广发大盘成长
广发货币
广发基金管理有限公司
广发精选
广发聚丰
广发聚富
广发强债
广发稳健
广发小盘
广发优选
国富价值
国富潜力
国富强债
国富收益
国富弹性
国海富兰克林基金管理有限公司
国联安基金管理有限公司
国泰沪深
国泰货币
国泰基金管理有限公司
国泰价值
国泰金鼎价值
国泰金龙行业
国泰金龙精选
国泰金龙债券
国泰金鹿
国泰金鹿保本
国泰金鹿二期
国泰金马
国泰金马稳健
国泰金牛
国泰金牛创新
国泰金鹏
国泰金鹏蓝筹
国泰金象保本
国泰金鹰
国泰金鹰增长
国泰精选
国泰双利
国泰债券
国投成长
国投创新
国投核心
国投货币
国投景气
国投灵活配置
国投融华
国投瑞银创新
国投瑞银核心
国投瑞银基金管理有限公司
国投瑞银景气
国投瑞银融华
国投增利
海富股票
海富海外
海富回报
海富货币
海富精选
海富精选贰
海富收益
海富通贰号
海富通股票
海富通回报
海富通基金管理有限公司
海富通精选
海富通收益
海富通优势
海富优势
海富债券
合丰成长
合丰稳定
合丰周期
荷银精选
荷银市值
荷银首选
荷银效率
荷银预算
后市
华安宝利
华安成长
华安创新
华安富利
华安核心
华安宏利
华安宏利股票
华安基金管理有限公司
华安优选
华安债券
华安中国股
华安中小盘成长
华宝策略
华宝成长
华宝大盘
华宝动力
华宝海外
华宝行业
华宝行业精选
华宝货币
华宝强债
华宝收益
华宝收益增长
华宝先进成长
华宝兴业基金管理有限公司
华富策略
华富成长
华富成长趋势
华富货币
华富基金管理有限公司
华富竞争力
华富收益
华富优选
华商基金管理有限公司
华商领先
华商强债
华商盛世
华夏策略
华夏成长
华夏大盘
华夏大盘精选
华夏行业
华夏红利
华夏回报
华夏回报贰
华夏回报二号
华夏基金管理有限公司
华夏蓝筹
华夏平稳增长
华夏全球
华夏稳增
华夏希望
华夏现金
华夏优势
华夏优势增长
华夏债券
汇丰策略
汇丰晋信
汇丰晋信策略
汇丰晋信基金管理有限公司
汇丰晋信龙腾
汇丰龙腾
汇丰增利
汇添富成长
汇添富基金管理有限公司
汇添富均衡
汇添富优势
货币基金
集合理财产品
基民
加仓
嘉实
嘉实策略
嘉实策略增长
嘉实超短债
嘉实成长
嘉实短债
嘉实多元
嘉实服务
嘉实海外
嘉实货币
嘉实基金管理有限公司
嘉实精选
嘉实浦安保本
嘉实稳健
嘉实增长
嘉实债券
嘉实主题
嘉实主题精选
减仓
建信成长
建信恒久价值
建信基金管理有限公司
建信价值
建信精选
建信优化
建信优化配置
建信优选成长
建信债券
交银保本
交银成长
交银环球
交银货币
交银精选
交银蓝筹
交银施罗德基金管理有限公司
交银稳健
交银债券
金鹰红利
金鹰基金管理有限公司
金鹰小盘
金鹰优选
金鹰中小盘
金元比联成长
景顺长城基金管理有限公司
景顺成长
景顺鼎益
景顺动力平衡
景顺货币
景顺精选
景顺精选蓝筹
景顺内需增长
景顺平衡
景顺新兴成长
景顺优选
景顺优选股票
景顺增长
景顺增长贰
景顺治理
景顺资源
景顺资源垄断
竞争优势
净值
巨田基础行业
巨田基金管理有限公司
巨田资源
开放式基金
累计净值
量化核心
满仓
南方宝元
南方宝元债券
南方避险
南方避险增值
南方成份
南方多利
南方高增
南方高增长
南方恒元
南方积极配置
南方基金管理有限公司
南方积配
南方绩优
南方绩优成长
南方隆元
南方全球
南方稳健
南方稳健成长
南方稳健贰号
南方优选
南方增利
南稳贰号
牛市
农银成长
农银恒久
诺安成长
诺安股票
诺安货币
诺安基金管理有限公司
诺安价值
诺安价值增长
诺安灵活配置
诺安平衡
诺安债券
诺德基金管理有限公司
诺德价值
诺德价值优势
诺德强债
诺德主题
鹏华成长
鹏华动力
鹏华动力增长
鹏华丰收
鹏华行业成长
鹏华货币
鹏华基金管理有限公司
鹏华价值
鹏华普天债券
鹏华盛世
鹏华收益
鹏华优质治理
鹏华债券
鹏华治理
鹏华中国
浦银价值
浦银收益
清仓
融通动力
融通动力先锋
融通行业
融通货币
融通基金管理有限公司
融通巨潮
融通蓝筹
融通领先
融通领先成长
融通深证
融通新蓝筹
融通债券
上投阿尔法
上投成长
上投货币
上投摩根基金管理有限公司
上投内需
上投内需动力
上投双核
上投双息
上投先锋
上投亚太
上投优势
上投中小盘
上证指数
申万巴黎基金管理有限公司
申万盛利精选
申万盛利强化
申万新动力
申万新经济
深证成指
盛利精选
盛利配置
世纪成长
世纪分红
收益
收益宝
赎回
泰达荷银成长
泰达荷银基金管理有限公司
泰达荷银精选
泰达荷银首选
泰达荷银稳定
泰达荷银效率
泰达荷银预算
泰达荷银周期
泰达集利
泰信基金管理有限公司
泰信双息
泰信天天
泰信先行
泰信先行策略
泰信优势
泰信优质
泰信优质生活
泰信中短债
探底
添富货币
添富价值精选
添富焦点
添富均衡
添富蓝筹
添富优势
添富增收
天弘基金管理有限公司
天弘精选
天弘精选混合
天弘永定
天弘债券
添益宝
天治财富
天治财富增长
天治核心
天治货币
天治基金管理有限公司
天治品质
天治品质优选
天治双盈
万家
万家保本
万家公用
万家和谐
万家和谐增长
万家货币
万家基金管理有限公司
万家引擎
万家债券
信诚基金管理有限公司
信诚精萃
信诚精萃成长
信诚蓝筹
信诚三得益
信诚四季红
信达澳银基金管理有限公司
信达澳银领先
信达澳银配置
信达澳银增长
新动力
新经济
新世纪混合
新世纪基金管理有限公司
兴业货币
兴业基金管理有限公司
兴业可转债
兴业趋势
兴业全球
兴业全球视野
兴业社会责任
兴业转基
易方达基金管理有限公司
易方达科汇
易方达科翔
易方达科讯
易方达领先
易方达强债
易方达中小盘
易基策略
易基策略成长
易基策略贰
易基策略二号
易基货币
易基积极
易基积极成长
易基价值成长
易基价值精选
易基平稳
易基月月收益
易基月月收益
易基债券
易基指数
益民创新优势
益民红利
益民红利成长
益民货币
益民基金管理有限公司
益民优势
益民债券
银河成长
银河基金管理有限公司
银河收益
银河稳健
银河银富
银河银泰
银河银信
银河银信添利
银河增长
银华保本
银华保本增值
银华道琼斯
银华富裕
银华货币
银华基金管理有限公司
银华领先
银华强债
银华全球
银华优势
银华优势企业
银华优选
银华优选股票
银华优质
银华优质增长
银泰理财分红
友邦成长
友邦短债
友邦红利
友邦华泰基金管理有限公司
友邦盛世
友邦增利
友邦增长
增长率
增长值
招募书
招募说明书
招商安本
招商安本增利
招商安泰股票
招商安泰平衡
招商安心
招商成长
招商大盘蓝筹
招商股票
招商基金管理有限公司
招商价值
招商平衡
招商先锋
招商现金
招商债券
招商债券
中海成长
中海分红
中海分红混合
中海基金管理有限公司
中海蓝筹
中海能源
中海优质成长
中海债券
中欧基金管理有限公司
中欧蓝筹
中欧趋势
中欧新趋势
中信红利
中信红利精选
中信货币
中信基金管理有限公司
中信经典配置
中信配置
中信双利
中信稳定双利
中银策略
中银国际基金管理有限公司
中银货币
中银收益
中银增利
中银增长
中银中国
中邮成长
中邮创业基金管理有限公司
中邮核心优选
中邮优选
