# Supplementary material for: Hybrid deep learning models with multi-classification investor sentiment to forecast the prices of China’s leading stocks
Source: PLoS One. 2023 Nov 27;18(11):e0294460. doi: 10.1371/journal.pone.0294460 (PMC10681238; doi:10.1371/journal.pone.0294460)
Supplement: S1 Data — (ZIP) [file pone.0294460.s001.zip › code and data/data processing -python/3:搜狗理财词典的处理/理财(77)/大美分期呗.txt]

分期呗
分期呗分期购物商城
分期呗购物平台
分期呗官网
分期呗客服热线
分期呗买手机
分期呗商城
分期呗网购
分期呗下载
