# Supplementary material for: Hybrid deep learning models with multi-classification investor sentiment to forecast the prices of China’s leading stocks
Source: PLoS One. 2023 Nov 27;18(11):e0294460. doi: 10.1371/journal.pone.0294460 (PMC10681238; doi:10.1371/journal.pone.0294460)
Supplement: S1 Data — (ZIP) [file pone.0294460.s001.zip › code and data/data processing -python/3:搜狗理财词典的处理/理财(77)/彩神通彩票软件专业用语大全.txt]

阿里
爱云的男孩
按位
凹下形
百万大奖
百位单选遗漏值走势图
百位对照走势图
百位个位尾数走势图
百位个位走势图
百位十位尾数走势图
百位十位走势图
百位走势图
百位组选遗漏值走势图
白叶
包号
保留与排除
豹子号
本级容错
变化多端
并集
博士后
不老松
彩票
彩票软件
彩票指标
彩神通
彩神通彩票软件
彩神通彩票指标
彩之一家
彩种
常规走势图
超级大乐透
超级分布
城风颖
吃喝
出球频率
除三余数值分区表
出现次数
出现概率
除余数走势图
春雪
错过
大底编辑器
大底对奖
大底对奖工具
大底跟踪功能
大底列表
大底名
大底统计
大底文本文件
大底系统文件
大方案统计
大孔雀河
大冷
大唐双龙
大小
大小分布图
大小奇偶分区表
大小走势图
大宇
大中小
大中小走势图
胆合跨
胆合跨走势图
单码
胆码
胆码排列
胆托号码分区表
单选
单选定位
单选复隔中走势图
单选间距分区表
单选间距图走势图
单选邻孤传走势图
单选热温冷走势图
单选遗漏
单选遗漏值合值走势图
单选遗漏值和值走势图
单选重斜跳走势图
当前遗漏
刀口蒙特
导入开奖号
等距组合
帝王
定位复式
东海舰队
对望码
二码差分布图
二码差值分区表
二码常规分布图
二码合分布图
二码合值分区表
二码和值分区表
发丁丁
反位置积和
反位置积合走势图
反位置积和走势图
方圆百里
分布图
分类二码走势图
分区
分析资料
烽火
风云雷雨
福彩
福彩中心
复隔中
复隔中选号
复式偏态搜索
富星高照
复中隔
辅助工具
概率偏差
高手的姐
个位单选遗漏值走势图
个位对照走势图
隔位码
个位走势图
个位组选遗漏值走势图
跟随选号
固定号码图表
关羽
关云长
海边看雪
海爷
寒冰
寒江独钓
号码编辑器
号码查询
号码分布图
号码统计
号码统计工具使用流程
号码统计图
号码统计图包括
号码形态
号码形态分区表
号码周期表
号码状态表
号码组
号码组统计
好心情
浩月
号组统计
和值
和值对照表
合值对照走势图
和值对照走势图
合值号码分区表
和值号码分区表
合值统计图
和值统计图
合值走势图
和值走势图
红灯笼
红枫叶
红叶
红运筹
互斥
黄金手
回补
回收区
基本走势图
集合编缉器
集合工具
集合列表
集合列表操作按钮
集合运算
奇偶
奇偶大小分区表
奇偶分布图
奇偶走势图
积数
积数号码分区表
积数走势图
间隔
间隔值
间距
交集
结果编辑器
杰克猫
金胆银胆
金马
金字塔选号
就玩一注
距离
距离走势图
均态
跨度
跨度对照走势图
跨度走势图
跨度组合分区表
快乐王子
蓝球
老虎
类型
类型形态分布图
理论概率
理论偏态指数
理论周期
利润翻倍
历史号码
历史号码查询
连号走势
连号组合分区表
连码分布图
连续期最大遗漏
两码和
两码组合
两位关系走势图
猎豹
猎手
邻孤传
邻孤传选号
灵魂快感
流歌
刘炀
龙城小子
路走势图
绿城
美姐姐
梦想中奖
明白先生
命中率
魔数选号
南方龙
排除
排列彩票
排列三
排列五
偏差值
偏态搜索
偏态指数
拼搏在线北京科技发展有限公司
平均遗漏
平行形
期号中奖号试机号机号球号
七乐彩
起始倍数
七太
七星彩
球迷
热冷温
热码温码冷码
热温冷
热温冷选号
容错
容错功能
容错数
三马驭
三星岛主
桑桑
上期遗漏
上升形
升平降
升平降走势图
施程耀
试机号相关图表
实际偏态指数
施南
时时彩
时时乐
十位单选遗漏值走势图
十位对照走势图
十位个位尾数走势图
十位个位走势图
十位走势图
十位组选遗漏值走势图
实战技巧
数据
数据统计
数字三
双码
双色球
顺序排列
顺序排列按位走势图
顺序排列位差走势图
顺序排列位合走势图
顺序排列位和走势图
顺序排列走势图
随机
孙子兵法
缩水器
缩水条件验证
特码和
特码和走势图
特征串查询
体彩
体彩中心
天官赐福
天红之子
天胜
天天发财
天天渔钿
条件列表
条件名
条件偏态搜索
条件数
统计图
统计运算
同顺逆
同异
投注额
投注数量
投注天数
投注指南
图表
图表软件
凸起形
推荐
伪豹子
位差
位差绝对值走势图
位差走势图
伟大的皇帝
位和
位和尾数走势图
位和走势图
位积
位积尾数走势图
为民服务
伪顺子
位置积和
位置积合走势图
位置积和走势图
伪组三
下降形
小聃
小金牛
斜连值
斜连值走势图
新编雄狮
形态
形态走势图
星宇名轩
幸运飞龙
序号
选号范围
选号缩水
旋转矩阵
旬周期表
研彩
易哥
易姐
义久忠实
遗漏列表及分布
遗漏值走势图
易数
右斜连
右鞋左穿
预测
雨花石蕾
余数
余数走势图
雨桐
元老
圆梦
月周期表
运算类型
运用
咋就这么准
暂存区
浙帅
真半顺
真豹子
真顺子
真杂六
真组三
整体分布图
整体走势图
指标走势图
质合
质合走势图
直落统计
止损
止损金额
直田信长
中大奖买好车
中将
中奖几率
中小奖真难
重斜跳
周周期表
追号
准时五点
卓越
自定义二分区走势图
自定义排列走势图
自定义三分区走势图
自定义四分区走势图
自定义五分区走势图
自定义周期表
自定义走势图
自定义组合
自定义组合走势图
综合走势图
组号缩水
组条件名
组选
组选复隔中走势图
组选间距分区表
组选间距图走势图
组选邻孤传走势图
组选热温冷走势图
组选遗漏
组选遗漏值合值走势图
组选遗漏值和值走势图
组选重斜跳走势图
最大遗漏
最后一枪
左斜连
