# Supplementary material for: Hybrid deep learning models with multi-classification investor sentiment to forecast the prices of China’s leading stocks
Source: PLoS One. 2023 Nov 27;18(11):e0294460. doi: 10.1371/journal.pone.0294460 (PMC10681238; doi:10.1371/journal.pone.0294460)
Supplement: S1 Data — (ZIP) [file pone.0294460.s001.zip › code and data/data processing -python/3:搜狗理财词典的处理/理财(77)/彩票词汇大全.txt]

按位
凹下形
百位单选遗漏值走势图
百位对照走势图
百位个位尾数走势图
百位个位走势图
百位积个位尾数走势图
百位积位尾数走势图
百位十位尾数走势图
百位十位走势图
百位走势图
百位组选遗漏值走势图
保留与排除
本级容错
并集
彩票
彩票软件
彩票指标
彩神通彩票软件
彩神通彩票指标
彩种
常规走势图
超级大乐透
超级分布
除三余数值分区表
出现次数
出现概率
除余数走势图
大底编辑器
大底对奖
大底对奖工具
大底跟踪功能
大底列表
大底名
大底统计
大底文本文件
大底系统文件
大方案统计
大小
大小分布图
大小奇偶分区表
大小走势图
大中小
大中小走势图
胆合跨
胆合跨走势图
胆码
单码
胆码排列
胆托号码分区表
单选
单选定位
单选反负走势图走势图
单选反正负走势图
单选复隔中走势图
单选负正走势图
单选间距分区表
单选间距图走势图
单选邻孤传走势图
单选热温冷走势图
单选遗漏
单选遗漏值合值走势图
单选遗漏值和值走势图
单选正积走势图
单选重斜跳走势图
当前遗漏
导入开奖号
定位复式
二码差分布图
二码差值分区表
二码常规分布图
二码合分布图
二码合值分区表
二码和值分区表
反位置积和
反位置积合走势图
反位置积和走势图
分布图
分类二码走势图
分区
福彩
福彩中心
复隔中
复隔中选号
复式偏态搜索
复中隔
辅助工具
概率偏差
个位单选遗漏值走势图
个位对照走势图
个位走势图
个位组选遗漏值走势图
跟随选号
固定号码图表
号码编辑器
号码查询
号码分布图
号码统计
号码统计工具使用流程
号码统计图
号码统计图包括
号码形态
号码形态分区表
号码周期表
号码状态表
号码组
号码组统计
号组统计
和值
和值对照表
合值对照走势图
和值对照走势图
合值号码分区表
和值号码分区表
合值统计图
和值统计图
合值走势图
和值走势图
互斥
回收区
基本走势图
集合编缉器
集合工具
集合列表
集合列表操作按钮
集合运算
奇偶
奇偶大小分区表
奇偶分布图
奇偶走势图
积数
积数号码分区表
积数走势图
间距
交集
结果编辑器
金字塔选号
距离
距离走势图
跨度
跨度对照走势图
跨度走势图
跨度组合分区表
类型
类型形态分布图
理论概率
理论偏态指数
理论周期
利润翻倍
历史号码
历史号码查询
连号组合分区表
连码分布图
连续期最大遗漏
两码组合
两位关系走势图
邻孤传
邻孤传选号
路走势图
魔数选号
排彩票
排除
排列彩票
排列三
排列五
偏态搜索
偏态指数
拼搏在线北京科技发展有限公司
平均遗漏
平行形
期号中奖号试机号机号球号
七乐彩
起始倍数
七星彩
热冷温
热码温码冷码
热温冷
热温冷选号
容错
容错功能
容错数
上期遗漏
上升形
升平降
升平降走势图
试机号相关图表
实际偏态指数
时时彩
时时乐
十位单选遗漏值走势图
十位对照走势图
十位个位尾数走势图
十位个位走势图
十位积个位尾数走势图
十位走势图
十位组选遗漏值走势图
数据
数据统计
数字三
双码
双色球
顺序排列
顺序排列按位走势图
顺序排列位差走势图
顺序排列位合走势图
顺序排列位和走势图
顺序排列走势图
缩水器
缩水条件验证
特码和
特码和走势图
特征串查询
体彩
体彩中心
条件列表
条件名
条件偏态搜索
条件数
统计图
统计运算
同顺逆
同异
投注数量
投注天数
投注指南
图表
图表软件
凸起形
伪豹子
位差
位差绝对值走势图
位差走势图
位和
位和尾数走势图
位和走势图
位积
位积尾数走势图
伪顺子
位置积和
位置积合走势图
位置积和走势图
伪组三
下降形
斜连值
斜连值走势图
形态
形态走势图
序号
选号缩水
旬周期表
遗漏列表及分布
遗漏值走势图
右斜连
余数
余数走势图
月周期表
运算类型
暂存区
真半顺
真豹子
真顺子
真杂六
真组三
整体分布图
整体走势图
指标走势图
质合
质合走势图
直落统计
止损金额
重斜跳
周周期表
自定义二分区走势图
自定义排列走势图
自定义三分区走势图
自定义四分区走势图
自定义五分区走势图
自定义周期表
自定义走势图
自定义组合
自定义组合走势图
综合走势图
组号缩水
组条件名
组选
组选反负走势图走势图
组选反正走势图走势图
组选复隔中走势图
组选负走势图走势图
组选间距分区表
组选间距图走势图
组选邻孤传走势图
组选热温冷走势图
组选遗漏
组选遗漏值合值走势图
组选遗漏值和值走势图
组选正走势图走势图
组选重斜跳走势图
最大遗漏
左斜连
