# Supplementary material for: Hybrid deep learning models with multi-classification investor sentiment to forecast the prices of China’s leading stocks
Source: PLoS One. 2023 Nov 27;18(11):e0294460. doi: 10.1371/journal.pone.0294460 (PMC10681238; doi:10.1371/journal.pone.0294460)
Supplement: S1 Data — (ZIP) [file pone.0294460.s001.zip › code and data/data processing -python/3:搜狗理财词典的处理/理财(77)/恒安财富.txt]

北京恒安财富
滨州恒安财富
东营恒安财富
恒安财富加盟
济南恒安财富
加盟恒安财富
聊城恒安财富
齐河恒安财富
青岛恒安财富
山东恒安财富
泰安恒安财富
天津恒安财富
潍坊恒安财富
