# Supplementary material for: Hybrid deep learning models with multi-classification investor sentiment to forecast the prices of China’s leading stocks
Source: PLoS One. 2023 Nov 27;18(11):e0294460. doi: 10.1371/journal.pone.0294460 (PMC10681238; doi:10.1371/journal.pone.0294460)
Supplement: S1 Data — (ZIP) [file pone.0294460.s001.zip › code and data/data processing -python/3:搜狗理财词典的处理/理财(77)/投资理财词汇.txt]

超买
超卖
底部
低价区
跌破
跌势
多头
反转
高价区
开低
开高
开盘价
开平
空头
买盘强劲
卖压沉重
盘整
趋势
收盘价
探底
头部
突破
压力点
涨势
支撑点
最低盘价
最高盘价
