# Supplementary material for: Hybrid deep learning models with multi-classification investor sentiment to forecast the prices of China’s leading stocks
Source: PLoS One. 2023 Nov 27;18(11):e0294460. doi: 10.1371/journal.pone.0294460 (PMC10681238; doi:10.1371/journal.pone.0294460)
Supplement: S1 Data — (ZIP) [file pone.0294460.s001.zip › code and data/data processing -python/3:搜狗理财词典的处理/理财(77)/汇盈金服.txt]

汇盈金服
汇盈金服北京
汇盈金服合规
汇盈金服山东
汇盈金服上海
汇盈金服是宁圣旗下的产品
汇盈金服提现快
