# Supplementary material for: Hybrid deep learning models with multi-classification investor sentiment to forecast the prices of China’s leading stocks
Source: PLoS One. 2023 Nov 27;18(11):e0294460. doi: 10.1371/journal.pone.0294460 (PMC10681238; doi:10.1371/journal.pone.0294460)
Supplement: S1 Data — (ZIP) [file pone.0294460.s001.zip › code and data/data processing -python/3:搜狗理财词典的处理/理财(77)/沪深A股简称.txt]

阿继
阿继电器
阿科力
阿石创
艾艾精工
艾比森
艾德生物
爱迪尔
艾迪精密
艾迪西
爱尔眼科
爱富
艾格拉斯
艾华集团
爱建
爱建股份
爱建集团
爱康科技
爱柯迪
艾派克
爱朋医疗
爱普股份
爱仕达
爱施德
爱使电子
爱使股份
埃斯顿
爱司凯
爱婴室
爱乐达
爱众
安彩
安彩高科
安车检测
鞍成退市
安达维尔
安德利
安迪苏
安钢
鞍钢
鞍钢股份
鞍钢新轧
安徽合力
安徽马钢
安徽水利
安徽铜都
安记食品
安洁科技
安井食品
安居宝
安凯
安凯客车
安靠智电
安科瑞
安科生物
安控股份
安控科技
安利股份
安煤
安纳达
安奈儿
安妮股份
安诺其
安琪
安琪酵母
鞍山信托
安硕信息
安塑股份
安泰
安泰集团
安泰科技
安通控股
安图生物
安信
安信信托
安阳钢铁
鞍一工退市
安源
安源股份
安源煤业
安正时尚
鞍重股份
昂立
昂立教育
昂利康
敖东
奥飞动漫
奥飞数据
奥飞娱乐
奥佳华
奥康国际
奥克股份
澳柯玛
奥联电子
奥马电器
奥美医疗
傲农生物
奥普光电
奥瑞德
奥瑞金
奥赛康
奥士康
奥特佳
奥特迅
奥拓电子
奥维通信
奥翔药业
澳洋健康
澳洋科技
澳洋顺昌
奥园发展
巴安水务
八钢
八菱科技
巴士
巴士股份
巴士在线
芭田股份
八一
八一钢铁
百傲化学
百邦科技
柏堡龙
百川股份
百川能源
白唇鹿
百大
百大集团
百达精工
白鸽
白鸽股份
百合花
百花
百花村
百华悦邦
拜克
百科
百科集团
百科药业
百利
百利电气
百利科技
佰利联
百联股份
百联股份退市
百隆东方
白猫
白猫股份
百润股份
百视通
百特
百洋股份
白银有色
百圆裤业
白云电器
白云机场
白云山
板材
邦宝益智
棒杰股份
邦讯技术
宝安地产
保变电气
宝诚
宝诚股份
宝德股份
宝鼎
宝鼎科技
保定天鹅
宝鼎重工
暴风集团
暴风科技
包钢
宝钢
宝钢包装
包钢股份
宝钢股份
包钢稀土
宝光
宝光股份
宝光药业
宝恒
宝华实业
宝莱特
保利地产
宝利国际
宝丽华
宝利来
宝利沥青
保龄宝
宝龙
保隆科技
宝莫股份
宝能源
保千
保千里
宝色股份
保山水泥
宝商集团
宝胜
宝胜股份
宝实
宝石
保税
保税科技
宝硕
宝硕股份
鲍斯股份
宝塔实业
宝钛
宝钛股份
宝泰隆
宝通带业
宝通科技
宝投
包头铝业退市
报喜鸟
宝信
宝馨科技
宝新能源
宝信软件
宝鹰股份
包装
北巴
北巴传媒
北玻股份
北部湾港
北部湾旅
北辰实业
北创
北磁
北大高科
北大荒
贝达药业
北大医药
北斗星通
北方
北方创业
北方导航
北方股份
北方国际
北方华创
北方天鸟
北方稀土
北海港
北海国发
北海新力
北海银河
北化股份
倍加洁
北京巴士
北京城建
北京城乡
北京化二
北京华联
北京君正
北京科锐
北京利尔
北京旅游
北京天龙
北京天桥
北京文化
北京银行
北京中燕
北科退市
贝肯能源
北矿
北矿磁材
北矿科技
贝岭
北陆药业
北旅
北旅汽车
北满特钢
北汽蓝谷
北人
北人股份
贝瑞基因
北商技术
北生
北生药业
贝斯特
倍特
北特钢
倍特高新
北特科技
贝通信
北纬科技
北纬通信
北新
北新建材
北新路桥
北信源
北讯集团
北亚
北亚集团
贝因美
北重
本钢
本钢板材
必创科技
必康股份
碧水源
比特退市
比亚迪
比音勒芬
标准
标准股份
滨海能源
滨化股份
滨江集团
滨能
滨州活塞
冰川网络
冰轮
冰轮环境
冰山橡塑
冰箱压缩
冰熊
冰熊股份
博创科技
波导
波导股份
渤海
渤海股份
渤海活塞
渤海集团
渤海金控
渤海轮渡
渤海汽车
渤海物流
渤海租赁
渤化
博汇
博晖创新
博汇纸业
博济医药
博林特
博迈科
博敏电子
博瑞
博瑞传播
博深工具
博实股份
博世科
博士眼镜
博思软件
伯特利
博腾股份
博天环境
博通
博通股份
博通集成
博威合金
博闻
博闻科技
玻纤
博信
博信股份
博讯
博雅生物
博彦科技
博盈
博盈投资
博云新材
步步高
步长制药
步森股份
彩虹
彩虹股份
彩虹精化
财通证券
财信发展
彩讯股份
沧大
藏发展
藏格控股
沧化
藏矿业
藏旅
藏明珠
藏圣地
藏天路
藏药业
沧州大化
沧州化工
沧州明珠
草原发
草原兴发
茶花股份
长安
长安汽车
长安信息
长百
长百集团
长白山
常宝股份
长城
长城电工
长城电脑
长城动漫
长城股份退市
长城集团
长城军工
长城开发
长城科技
长城汽车
长城信息退市
长城影视
长城证券
长川科技
长春百货
长春长铃
长春东百
长春高新
长春经开
长春兰宝
长春燃气
长春热缩
长春一东
长电
长电科技
常发股份
长方集团
长方照明
长飞光纤
长峰
长风
长风特电
长丰通信
长海股份
长航
长航凤凰
长航油运
昌河
昌河股份
长虹
长虹华意
昌红科技
长虹美菱
长江包装
长江传媒
长江电力
长江股份
长江精工
长江控股
长江润发
长江通信
长江投资
长江证券
长经开
昌九
昌九股份
昌九生化
长久物流
长控
长缆科技
长力
长力股份
畅联股份
长亮科技
常林
常林股份
长岭
常铝
常铝股份
常青股份
长青股份
长青集团
长燃
长荣股份
长沙银行
常山
常山北明
常山股份
常山药业
长生
长生生物
长盛轴承
常熟汽饰
常熟银行
长通
长投
长信
长信科技
长兴退市
长印股份
长盈精密
长鹰信质
长油退市
昌鱼
昌源
长园
长源
长源电力
长园集团
长园新材
长运
长运股份
长征
长征电器
长征电气
巢东
巢东股份
潮宏基
超华科技
超频三
超日
超日太阳
超声
超声电子
超图软件
超讯通信
辰安科技
郴电
郴电国际
晨丰科技
晨光
晨光生物
晨光文具
晨化股份
晨鸣
晨鸣纸业
晨曦航空
陈香
晨鑫科技
辰欣药业
辰州矿业
成百
成百集团
诚邦股份
成城
成城股份
诚成文化
成大
承德钒钛退市
承德露露
城地股份
成都工益
成都华联
成都建投
成都联益
成都量具
成都路桥
成都商场
成都银行
成发
城发环境
成发科技
成功
澄海
城建
成建投
成量股份
成霖
成霖股份
诚迈科技
成商
成商集团
城市传媒
澄天伟业
城投
城投控股
澄星
澄星股份
诚益通
诚意药业
诚志
诚志股份
赤峰黄金
驰宏
驰宏锌锗
赤天化
重百
崇达技术
重钢
重庆百货
重庆川仪
重庆东源
重庆港
重庆港九
重庆钢铁
重庆华亚
重庆建工
重庆路桥
重庆啤酒
重庆燃气
重庆实业
重庆水务
重庆药业
重庆中药
出版传媒
楚高速
楚江新材
初灵信息
楚天高速
楚天科技
雏鹰农牧
船舶
川长江
川大智胜
川恒股份
传化
川化
传化股份
川化股份
传化智联
川环科技
川金诺
川金宇
川路桥
传媒
川美丰
川能动力
川润股份
川双马
川投
川投控股
川投能源
川仪股份
传艺科技
创力集团
创疗
创维数字
创新
创新股份
创新医疗
创兴
创兴科技
创兴置业
创兴资源
创业
创业黑马
创业环保
创业慧康
创意信息
创元
创元科技
创源文化
创智退市
春都
春风动力
春光科技
春花
春晖
春晖股份
春兰
春兰股份
春秋电子
春秋航空
春天
春天股份
春兴精工
淳中科技
磁卡
慈文传媒
慈星股份
醋化股份
萃华珠宝
翠微股份
达安
达安股份
达安基因
大北农
大博医疗
大成
大成股份
大地
大地传媒
大地基础
大东方
大东南
大菲退市
大丰实业
大富科技
大港股份
达刚路机
大豪科技
大恒
大恒科技
大红鹰
大湖股份
大华股份
大华农退市
达华智能
大荒
大江
大江股份
大金重工
大康牧业
大康农业
大控
大冷
大冷股份
大立科技
大理药业
大理造纸
大连渤海
大连创世
大连电瓷
大连港
大连国际
大连金牛
大连控股
大连热电
大连三垒
大连商场
大连圣亚
大连友谊
大连重工
大龙
大龙地产
达曼退市
大名城
大牛
大千生态
大秦铁路
大庆华科
大热电
大厦
大厦股份
大商
大商股份
大参林
达声
大晟文化
达实智能
大水
大唐
大唐电信
大唐发电
大通
大同煤业
大通燃气
大同水泥
达威股份
大西洋
大显
大显股份
大橡塑
大亚
大亚股份
大亚科技
大亚圣象
大杨
大杨创世
大洋电机
大业股份
大冶特钢
大烨智能
达意隆
大盈
大盈股份
大有
大有能源
大禹节水
大元
大元泵业
大元股份
大悦城
大智慧
达志科技
大众
大众出租
大众公用
大众交通
大众科创
大洲
大洲兴业
大族
大族激光
岱勒新材
岱美股份
戴梦得
戴维医疗
丹邦科技
丹东化纤
丹甫股份
丹化
丹化科技
丹江
丹科
当代
当代东方
当代科技
当代明诚
当升科技
道博
道博股份
道道全
道恩股份
道明光学
道森股份
道氏技术
德奥
德奥通航
德邦股份
得邦照明
德臣股份
德创环保
德尔股份
德尔家居
德尔未来
德方纳米
德豪
德豪润达
得亨
德宏股份
德力
德力股份
得利斯
德联集团
德美化工
德棉
德棉股份
得润电子
德赛
德赛电池
德赛西威
德生科技
德威新材
德新交运
德艺文创
德展健康
登海
登海种业
灯塔
灯塔油漆
登云股份
迪安诊断
迪贝电气
地尔汉宇
第九百货
迪康
迪康药业
地矿
帝龙文化
帝龙新材
迪马
迪马股份
帝欧家居
迪普科技
迪瑞医疗
迪森股份
迪生力
地素时尚
帝王洁具
迪威视讯
迪威迅
第一创业
第一纺织
第一铅笔
第一食品
第一投资
第一医药
电工
电工合金
电广
电广传媒
电光科技
电广实业
电魂网络
电科院
电连技术
电子
电子城
顶点软件
顶固集创
鼎汉技术
鼎捷软件
鼎立
鼎立股份
鼎龙股份
鼎球实业
鼎盛天
鼎盛天工
鼎胜新材
鼎泰新材
鼎天
鼎天科技
鼎信通讯
东安
东安动力
东安黑豹
东百
东百公司
东百集团
东宝
东宝生物
东北电
东北电气
东北高退市
东北热电
东北药
东北证券
东北制药
东材科技
东诚生化
东诚药业
东创
东大阿派
东电
东阿阿胶
东方
东方宝龙
东方宾馆
东方财富
东方材料
东方创业
东方电工
东方电机
东方电缆
东方电气
东方电热
东方电子
东方锆业
东方锅炉退市
东方国信
东方航空
东方环宇
东方集团
东方嘉盛
东方金钰
东方精工
东方明珠
东方明珠退市
东方能源
东方企业
东方热电
东方日升
东方盛虹
东方市场
东方时尚
东方钽
东方钽业
东方铁塔
东方通
东方通信
东方网力
东方网络
东方银星
东方雨虹
东方园林
东方证券
东方中科
东风电仪
东风股份
东风科
东风科技
东风汽车
东风药业
东富龙
东港股份
东莞控股
东光微电
东海
东海股份
东海洋
东航
东和平
东宏股份
东湖高新
东湖新
东华
东华测试
东华合创
东华科技
东华能源
东华软件
东华实业
东江环保
东杰智能
东晶
东晶电子
东控
东力
东力传动
动力源
栋梁新材
东凌
东凌国际
东凌粮油
东睦
东睦股份
东南
东南网架
东尼电子
东汽
东热
东日
东软
东软股份
东软集团
东软载波
东山精密
东盛
东盛科技
东数
东泰
东泰控股
东碳
东钽
洞庭水殖
东土科技
东吴证券
东信
东新电碳
东信和平
东兴证券
东旭光电
东旭蓝天
东阳光
东阳光科
东阳光铝
东易日盛
东音股份
东源
东源电器
东珠景观
东珠生态
都市
都市股份
独一味
读者传媒
盾安
盾安环境
敦煌集团
敦煌种业
敦种
多氟多
多佳
多佳股份
多伦
多伦股份
多伦科技
多喜爱
鄂尔多斯
阿胶
峨眉
峨眉集团
峨眉山
鄂绒
鄂三环
恩华药业
恩捷股份
二重退市
二纺
二纺机
尔康制药
二六三
二三四五
法尔胜
法拉
法拉电子
法兰泰克
法因数控
发展
凡谷
泛海
泛海建设
泛海控股
钒钛
泛微网络
方大
方大化工
方大集团
方大炭素
方大特钢
方盛制药
方向
方向光电
方兴
方兴科技
方圆支承
坊展
方正电机
方正科技
方正证券
方直科技
飞彩
飞彩股份
菲达
菲达环保
飞凯材料
飞科电器
飞乐股份
飞乐音响
飞力达
菲利华
飞利信
菲林格尔
飞鹿股份
飞马国际
飞荣达
飞天诚信
飞亚
飞亚股份
飞乐
奋达科技
汾酒
分众传媒
丰东股份
风帆
风帆股份
风范股份
丰华
风华
风华高科
丰华股份
丰华圆珠
凤凰
凤凰传媒
凤凰股份
凤凰光学
烽火
烽火电子
烽火通信
丰乐
丰乐种业
丰林集团
锋龙股份
丰山集团
风神
风神股份
凤形股份
风语筑
丰原
丰元股份
丰原生化
丰原药
丰原药业
凤竹
凤竹纺织
佛慈制药
佛燃股份
佛山兴华
佛山照明
佛塑
佛塑股份
佛塑科技
佛照
福鞍股份
富安娜
福安药业
富奥股份
富邦股份
富邦科技
福成
福成股份
福成五丰
富春股份
富春环保
富春通信
福达股份
福达合金
复旦复华
福地科技
涪电力
抚钢
富瀚微
复华
复华实业
富煌钢构
福建高速
福建豪盛
福建金森
福建南纺
福建南纸
福建三农
福建双菱
福建水泥
福建耀华
福晶科技
富控
富控互动
福莱特
富临精工
富临运业
涪陵电力
涪陵建陶
涪陵榨菜
富龙热电
富龙热力
富满电子
福能股份
辅仁
辅仁药业
福日
福日电子
孚日股份
福日股份
福瑞股份
富瑞特装
富润
富森美
抚顺特钢
福斯特
福田
福田股份
福田汽车
富通鑫茂
富祥股份
复星
福星
福星股份
福星科技
复星实业
福星晓程
复星医药
福耀
福耀玻璃
福州大通
福州自仪
赣锋锂业
甘化
赣南
赣南果业
赣能
赣能股份
甘肃电投
赣粤
赣粤高速
港澳
港澳实业
钢钒
钢构
钢构工程
钢管
钢管股份
钢联股份
刚泰
刚泰控股
钢研高纳
刚玉
钢运股份
高淳陶瓷
高德红外
高鸿
高鸿股份
高金食品
高科
高科石化
高澜股份
高乐股份
高盟新材
高能环境
高升
高升控股
高斯贝尔
高陶
高伟达
高纤
高新
高新发展
高新兴
高新张铜
高争民爆
戈德
歌尔股份
格尔软件
歌尔声学
歌华
歌华有线
格力
格力地产
格力电器
歌力思
格林美
葛洲坝
工大
共达电声
工大高新
工大首创
工大新
工缝股份
共进股份
工商银行
供销大集
工新
工业富联
工益股份
公用
公用科技
古鳌科技
顾地科技
古汉
古汉集团
顾家家居
古井贡酒
菇木真
古越龙山
冠城
冠城大通
冠福
冠福股份
冠福家用
冠豪
冠豪高新
冠昊生物
关铝
关铝股份
冠农
冠农股份
广安爱众
广百股份
广博股份
光彩建设
广船
广船国际
光大嘉宝
光大银行
光大证券
光电
广电
广电电气
广电电子
光电股份
广电股份
广电网络
广电信息
广电运通
广东福地
广东甘化
广东鸿图
广东骏亚
广东梅雁
广东明珠
广东榕泰
广东韶能
广东星湖
广发电力
广发证券
广钢
广钢股份
广哈通信
广和通
光弘科技
广弘控股
光华
光华科技
光华控股
光环新网
广汇
广汇股份
广汇能源
广汇汽车
广汇物流
广济
广济药业
广聚
广聚能源
广控
光库科技
光力科技
广联达
广陆数测
光明
光明地产
光明家具
光明乳业
光莆股份
广汽长丰退市
光启技术
广汽集团
广日股份
广厦
广深铁路
广生堂
广晟有色
广田股份
广田集团
光威复材
广西广电
广西红日
广西虎威
广西康达
广西斯壮
广夏
光线传媒
广信材料
广信股份
光学
光迅科技
光洋股份
广药
光一科技
广宇
广宇发展
广宇集团
广誉远
光韵达
广泽股份
光正钢构
光正集团
广州发展
广州港
广州广船
广州国光
广州酒家
广州控股
广州浪奇
广州冷机
广州药业
广州友谊
广州珠江
硅宝科技
桂东
桂东电力
桂发祥
桂冠
桂冠电力
贵广网络
贵航
贵航股份
贵华旅业
桂林集琦
桂林旅游
桂林三金
桂旅
贵人鸟
贵绳
贵绳股份
贵糖
贵糖股份
贵研
贵研铂业
贵阳银行
贵州百灵
贵州华联
贵州茅台
贵州燃气
国安
国城矿业
国创
国创高新
国创能源
国瓷材料
国瓷退市
国电
国电电力
国电南瑞
国电南自
国电清新
国栋
国栋建设
国恩股份
国发
国发股份
国芳集团
国风
国风塑业
国光
国光电器
国光股份
国海证券
国恒退市
国货
国际
国际大厦
国机汽车
国际实业
国机通用
国际医学
国嘉退市
国检集团
国金证券
国科微
国立科技
国联水产
国旅
国旅联合
国脉
国脉科技
国脉实业
国脉通信
国贸
国美通讯
国民技术
国能
国能集团
国农
国农科技
国睿科技
国商
国盛金控
国泰股份
国泰集团
国泰君安
国腾电子
国通
国统股份
国通管业
国投安信
国投电力
国投新集
国投原宜
国投中鲁
国投资本
国投资源
国祥
国祥股份
国新健康
国新能源
国信证券
国兴
国兴地产
国星光电
国轩高科
国阳
国阳新能
国药
国药股份
国药科技
国药一致
国元
国元证券
国祯环保
国中
国中水务
哈慈退市
哈尔斯
哈飞
哈飞股份
哈高科
哈工智能
哈空
哈空调
哈三联
哈森股份
哈岁宝
哈天鹅
哈投股份
哈药
哈药股份
哈药集团
哈医药
海博
海博股份
海波重科
海辰药业
海川智能
海达股份
海大集团
海岛建设
海德
海德股份
海得控制
海尔
海高速
海格通信
海工
海航
海航创新
海航基础
海航科技
海航控股
海航投资
海虹
海虹控股
海化
海建
海康威视
海兰信
海澜之家
海利
海立
海利得
海利尔
海立股份
海立美达
海利生物
海联金汇
海联讯
海亮股份
海量数据
海龙
海龙科技
海隆软件
海陆重工
海伦钢琴
海伦哲
海螺
海螺水泥
海螺型材
海马
海马股份
海马汽车
海默科技
海纳
海南高速
海南海药
海南航空
海南矿业
海南瑞泽
海南橡胶
海南椰岛
海能达
海鸟
海鸟电子
海鸟发展
海宁皮城
海鸥股份
海鸥卫浴
海鸥住工
海普瑞
海汽集团
海容冷链
海润
海润光伏
海盛
海盛船务
海顺新材
海思科
海泰
海泰发展
海特
海特高新
海特生物
海天精工
海天味业
海通
海通集团
海通证券
海投
海王
海王生物
海峡股份
海峡环保
海翔药业
海信
海欣
海信电器
海欣股份
海信家电
海信科龙
海欣食品
海星
海型材
海兴电力
海星科技
海洋退市
海洋王
海药
海印
海印股份
海油工程
海源复材
海源机械
海越
海越股份
海越能源
海运
海正
海正药业
海直
汉邦高科
邯郸钢铁退市
汉得信息
汉鼎股份
汉鼎宇佑
汉嘉设计
韩建河山
汉缆股份
瀚蓝环境
汉麻产业
寒锐钴业
汉森制药
汉商
汉商集团
汉王科技
汉威电子
汉威科技
瀚叶股份
汉宇集团
翰宇药业
汉钟精机
杭百集团
杭叉集团
杭齿前进
杭电股份
航动力
航发动力
航发科技
航发控制
杭钢
杭钢股份
杭锅股份
航锦科技
航科技
航空动力
航民
航民股份
航天
航天彩虹
航天长峰
航天晨光
航天电器
航天电子
航天动力
航天发展
航天工程
航天机电
航天科技
航天通信
航天信息
航天中汇
航通
航投
杭萧
杭萧钢构
航信
航新科技
杭氧股份
杭州高新
杭州解百
杭州天目
杭州银行
杭州园林
号百控股
好当家
浩丰科技
昊华能源
好莱客
好利来
豪迈科技
豪能股份
浩宁达
豪盛
好时光
好太太
浩物
浩物股份
好想你
浩云科技
昊志机电
合百大
和邦股份
和邦生物
河北钢铁
河北华药
河北华玉
河北威远
河北宣工
合臣
合成
合诚股份
合成制药
河池化工
合锻股份
合锻智能
和而泰
合肥百货
合肥城建
合肥三洋
禾丰牧业
河钢股份
和光商务
河化
合加
禾嘉
和佳股份
禾嘉股份
合加资源
合金
合金股份
合金投资
和晶科技
合康变频
合康新能
和科达
合力
合力科技
合力泰
赫美集团
河南神马
河南思达
河南豫能
和仁科技
合三洋
和胜股份
合盛硅业
禾盛新材
和顺电气
合泰
禾望电气
禾欣股份
合兴包装
合众思壮
合纵科技
黑豹
黑化
黑化股份
黑龙
黑龙股份
黑猫股份
黑牡丹
黑牛食品
黑芝麻
恒邦股份
恒宝股份
恒大地产
恒大高新
横店东磁
横店影视
恒丰
恒锋工具
恒锋信息
恒丰纸业
横河模具
恒和制药
恒华科技
恒基达鑫
恒久科技
恒康家居
恒康医疗
恒立
恒力股份
恒立实业
恒立液压
恒立油缸
恒林股份
恒铭达
恒瑞
恒瑞医药
恒润股份
恒升
恒生
恒生电子
恒实科技
恒顺
恒顺醋业
恒顺电气
恒顺众昇
恒泰
恒泰艾普
恒泰芒果
恒天海龙
恒天天鹅
亨通
恒通股份
亨通光电
恒通科技
恒为科技
恒信东方
恒信移动
恒星科技
恒逸石化
恒银金融
恒源
恒源煤电
红宝丽
鸿博股份
宏昌电子
洪城
洪城股份
洪城水业
宏川智慧
宏创控股
宏达
宏大爆破
宏达电子
宏达高科
宏达股份
宏达经编
宏达矿业
宏达新材
鸿达兴业
红豆
红豆股份
洪都
洪都航空
宏发
宏发股份
弘高
弘高创意
鸿股
红光
红光实业
红河
红河光明
宏辉果蔬
洪汇新材
鸿基
宏磊股份
鸿利光电
鸿利智汇
鸿路钢构
红旗连锁
红墙股份
虹桥机场
红蜻蜓
红日
红日药业
宏润建设
宏盛
宏盛股份
宏盛科技
红太阳
洪涛股份
鸿特精密
鸿特科技
宏图
宏图高科
红相电力
红相股份
弘信电子
红星
红星发展
红星宣纸
弘讯科技
弘亚数控
红阳
红阳能源
弘业
弘业股份
宏业退市
弘宇股份
红宇新材
宏远
宏源证券退市
宏智
宏智科技
厚普股份
猴王退市
沪巴士
湖北车桥
湖北川绳
湖北广电
湖北华新
湖北金环
湖北迈亚
湖北能源
湖北双环
湖北兴化
湖北宜化
湖北中天
沪昌特钢
湖大科教
沪大众
沪电股份
互动娱乐
沪东重机
沪机场
沪科
湖科
沪科技
湖南发展
湖南高速
湖南海利
湖南黄金
湖南天雁
湖南投资
湖南盐业
沪宁股份
湖山
华安证券
华邦
华邦健康
华邦颖泰
华邦制药
华宝股份
华北高速退市
华北制药
华灿光电
华测导航
华测检测
华策影视
华昌达
华昌化工
华晨集团
华创阳安
华大基因
华达科技
华帝
华帝股份
华电
华电电
华电国际
华电脑
华电能
华电能源
华电重工
花雕退市
华鼎
华鼎股份
华鼎锦纶
华东电脑
华东电子
华东科技
华东数控
华东药
华东医药
华东重机
化二
华发
华发股份
华纺
华芳
华芳纺织
华纺股份
华峰氨纶
华峰超纤
华锋股份
华孚色纺
华孚时尚
化工
华工
华工科技
华冠
华冠科技
华光
华光股份
华光科技
华光陶瓷
华海
华海药业
华虹计通
华宏科技
化建
华建集团
华锦
华锦股份
华金资本
华靖
华凯创意
华科
华控
华控赛格
华兰
华兰生物
华丽
华立
华力创通
华立高科
华立股份
华丽家族
华立科技
华立控股
华立药业
华联
华联超市
华联股份
华联控股
华联矿业
华联商城
华联商厦退市
华联综超
桦林
桦林轮胎
华林证券
华菱
华菱钢铁
华菱管线
华菱精工
华菱星马
华龙
华龙集团
华录百纳
华鲁恒升
华脉科技
华茂
华茂股份
华懋科技
华贸物流
华媒控股
华铭智能
华明装备
华能
华能国际
华能水电
花炮
华培动力
华鹏飞
华平股份
华强
华侨
华侨城
华侨股份
华侨投资
华仁药业
华荣股份
华软科技
华锐风电
华瑞股份
华锐铸钢
华润锦华
华润三九
华润生化
华润双鹤
华润万东
华赛
华森制药
华神
华神集团
华神科技
华升
华胜
华盛达
华升股份
华声股份
华胜天成
华圣退市
华数传媒
华斯股份
华塑
华塑控股
华泰
华泰股份
华泰证券
华陶
华特
华体科技
华天
华天酒店
华天科技
华铁股份
华铁科技
华统股份
华通热力
华通医药
花王股份
华微
华微电子
骅威股份
骅威文化
华闻传媒
华伍股份
华西村
华西股份
华西能源
华西证券
华夏
华夏航空
华夏建通
华夏通
华夏幸福
华夏银行
华翔
华信
华新
华鑫股份
华信国际
华馨实业
华新水泥
华信退市
华信新材
华星
华星创业
华星化工
华讯方舟
华阳
华阳国际
华阳集团
华阳科技
华扬联众
华药
华业
华业地产
华业资本
华意
华仪电气
华谊集团
华谊嘉信
华一投资
华谊兄弟
华意压缩
华银
华银电力
华映科技
华英农业
华友钴业
华钰矿业
华域汽车
华宇软件
华源
华源包装
华远地产
华源发
华源发展
华源股份
华源控股
花园生物
华泽
华泽钴镍
华正新材
华致酒行
华智控股
华中数控
华舟应急
华资
华自科技
华资实业
淮北矿业
环保退市
寰岛
寰岛实业
环能科技
环球
环球印务
欢瑞世纪
环旭电子
环宇股份
黄海
黄海股份
黄海机械
黄河化工
黄河科
黄河科技
黄河旋风
黄金马
皇马科技
黄浦房产
黄山
黄山胶囊
黄山旅游
煌上煌
皇氏集团
皇氏乳业
皇台
皇台酒业
皇庭国际
惠博普
会畅通讯
惠程科技
汇川技术
惠达卫浴
汇得科技
汇顶科技
惠而浦
惠发股份
辉丰
辉丰股份
汇冠股份
汇鸿股份
汇鸿集团
辉煌科技
汇嘉时代
汇洁股份
汇金股份
汇金科技
汇金通
辉隆股份
惠伦晶体
汇纳科技
慧球
慧球科技
惠泉
惠泉啤酒
惠天
回天胶业
惠天热电
回天新材
汇通
汇通集团
汇通能源
汇通水利
惠威科技
慧业
汇源
汇源通信
汇中股份
火箭
火箭股份
火炬电子
活力
活塞
吉艾科技
济百
吉比特
济柴
集成
积成电子
济川药业
吉大通信
基蛋生物
吉电
机电
吉电股份
冀东
冀东水泥
冀东装备
吉发
吉发股份
继峰股份
吉峰科技
吉峰农机
济钢
吉光华
吉宏股份
吉华集团
际华集团
基建
冀凯股份
吉林敖东
吉林高速
吉林化工退市
吉林化纤
吉林森工
吉林炭素
吉林亚泰
吉林制药
吉林纸业
济民制药
济南百货
济南钢铁
济南轻骑
吉诺尔
集琦
机器人
吉轻工
吉生化
吉视传媒
集泰股份
吉炭
集团
吉纤
吉翔股份
吉祥航空
吉鑫科技
吉药
吉药控股
集友股份
吉纸
集智股份
激智科技
冀中能源
冀装
嘉澳环保
嘉宝
嘉宝集团
嘉宝实业
嘉诚国际
佳创视讯
佳电
佳电股份
佳都科技
佳都新太
佳发安泰
佳发教育
钾肥
嘉丰
嘉丰股份
家化
嘉化能源
加加食品
家家悦
嘉凯城
家乐
佳力图
嘉麟杰
嘉陵
佳隆股份
迦南科技
嘉瑞
嘉瑞新材
家润多
佳士科技
嘉事堂
佳通
佳通轮胎
珈伟股份
珈伟新能
佳沃股份
嘉欣丝绸
佳讯飞鸿
嘉应制药
嘉友国际
嘉寓股份
佳云科技
嘉泽新能
佳纸退市
建材
建发
建发股份
健帆生物
尖峰
建峰
建峰化工
尖峰集团
建工
建机
健康元
建科院
坚朗五金
健民
健民集团
剑桥科技
键桥通讯
坚瑞沃能
坚瑞消防
建设机械
建设银行
健盛集团
健特
健特生物
建通
建投
建投能源
建新股份
建新矿业
建研集团
建研院
碱业
建艺集团
健友股份
江动
江粉磁材
江丰电子
江海股份
江河创建
江河集团
江河幕墙
江化
江化微
江淮动力
江淮汽车
江力
江铃
江铃汽车
江龙船艇
江南
江南高纤
江南红箭
江南化工
江南嘉捷
江南水务
江南重工
江泥
江汽
江汽股份
江泉
江泉实业
江山
江山股份
江山化工
江山欧派
江苏纺织
江苏工艺
江苏国泰
江苏国信
江苏宏宝
江苏开元
江苏旷达
江苏雷利
江苏琼花
江苏三友
江苏申龙
江苏神通
江苏舜天
江苏索普
江苏通润
江苏吴中
江苏新能
江苏阳光
江苏银行
江苏有线
江苏悦达
江苏租赁
江特电机
江铜
江西长运
江西水泥
江西铜业
江西纸业
江阴银行
江纸
江中
江中药业
江钻
江钻股份
轿车
交大昂立
交大博通
交大南洋
胶带股份
焦点科技
交技发展
交通
交通银行
交运
交运股份
焦作碱业
焦作万方
焦作鑫安
解百
捷昌驱动
捷成股份
杰恩设计
解放
捷佳伟创
捷捷微电
杰克股份
捷利
捷利股份
界龙
界龙实业
洁美科技
节能
节能风电
捷荣技术
杰瑞股份
杰赛科技
捷顺科技
金安国纪
金奥博
津百股份
金杯
金杯电工
金杯汽车
津滨
津滨发展
金材
金材股份
金财互联
金辰股份
金城
金城股份
金诚信
金城医药
今创集团
金达威
金德
金德发展
金地
金帝
金地集团
金帝建设
金顶
金盾股份
金发
金发科技
金发拉比
金飞达
今飞凯达
金丰
金枫酒业
金风科技
金丰投资
锦富技术
锦富新材
金刚玻璃
津港储运
金谷
锦股
金固股份
金谷源
金冠电气
金冠股份
金贵银业
金果
金果实业
金海股份
金海环境
金河生物
金禾实业
金鸿控股
金鸿能源
金鸿顺
金化
金花
锦化
锦华
金花股份
锦化氯碱
金环
金徽酒
劲嘉股份
金健
金健米业
锦江
锦江股份
锦江酒店
锦江投资
金晶
金晶科技
金卡股份
金卡智能
金科股份
金科文化
金科娱乐
金莱特
锦浪科技
金磊股份
金雷股份
金利华电
金利科技
金力泰
金荔退市
金力永磁
金岭
金陵
金陵饭店
金陵股份
金岭矿业
金陵体育
金陵药
金陵药业
锦六陆
金龙
锦龙
锦龙发展
锦龙股份
金龙机电
金龙汽车
金龙羽
金路
金路集团
金轮股份
金马
金马股份
金马集团退市
金明精机
津膜科技
金钼股份
金能科技
金牛
金牛化工
金牛能源
金牛实业
金牌厨柜
金盘
金盘股份
金浦钛业
金麒麟
金桥
金桥信息
津劝业
金融街
金瑞
金瑞科技
金瑞矿
金瑞矿业
金山
金山股份
金山开发
劲胜股份
劲胜精密
劲胜智能
金石东方
金时科技
今世缘
金石资源
金泰
金泰发展
金太阳
金螳螂
今天国际
金通灵
锦投
劲拓股份
晋西
晋西车轴
金新农
金信诺
金亚
金亚科技
金叶
金叶珠宝
金溢科技
晋亿实业
金一文化
金逸影视
金银河
金鹰
金鹰股份
金宇
金钰
金宇车城
金隅股份
金宇集团
金隅集团
金域医学
金源
金圆股份
金运激光
金证
金正大
金证股份
金智科技
金种子
金种子酒
金洲慈航
锦州港
金洲管道
锦州六陆
锦州石化退市
金珠
金自
金字火腿
金自天正
精测电子
京城
京城股份
精诚铜业
京城乡
精达
精达股份
京东方
精锻科技
晶方科技
景峰医药
精功
精工
精工钢
精工钢构
精工集团
精功科技
精工科技
景谷
景谷林业
京汉股份
京化二
京华激光
京华联
晶华新材
精华制药
景嘉微
京蓝
京蓝科技
京粮控股
精伦
精伦电子
京旅
靖煤
精密退市
京能
京能电力
京能热电
京能置业
京泉华
晶瑞股份
京山
京山轻机
晶盛机电
京天利
京天龙
京投发展
京投银泰
景旺电子
经纬
经纬电材
经纬纺机
京威股份
经纬辉开
京西
京西旅游
京新
京新药业
景兴纸业
精研科技
精艺股份
晶源
晶源电子
靖远煤电
京运通
精准信息
九安医疗
九百
九电
九典制药
九鼎投资
九鼎新材
九发
九发股份
酒钢
酒钢宏兴
酒钢宏业
酒鬼
酒鬼酒
九化
酒花
九华旅游
九江化纤
九九久
久立特材
久联
久联发展
九龙
九龙电力
九龙山
九牧王
久其软件
九强生物
久吾高科
九阳股份
九有
九有股份
久远银海
九芝堂
久之洋
九洲电气
九州通
九州退市
九洲药业
聚灿光电
聚飞光电
聚光科技
巨化
巨化股份
炬华科技
巨力
巨力索具
聚力文化
聚龙股份
巨龙管业
聚隆科技
巨轮
巨轮股份
巨轮智能
巨人网络
巨星科技
聚友
聚友网络
聚酯
绝味食品
钧达股份
君禾股份
均胜电子
君正集团
卡奴迪路
开创国际
凯地
凯迪
凯迪电力
凯迪生态
凯地丝绸
凯恩
凯恩股份
开尔新材
凯发电气
开开
开开实业
凯莱英
凯乐
凯乐股份
凯乐科技
凯利泰
开立医疗
凯龙股份
开滦
开滦股份
凯伦股份
凯美特气
开能环保
开能健康
凯诺
凯诺科技
凯普生物
凯瑞德
开润股份
凯撒股份
凯撒旅游
凯撒文化
开山股份
凯盛科技
凯文教育
恺英网络
开元股份
开元控股
开元投资
开元仪器
凯众股份
凯中精密
勘设股份
康辰药业
康达
康达尔
康达新材
康德莱
康得新
康恩贝
康弘药业
康惠制药
康力电梯
康隆达
康龙化成
康美
康美药业
康耐特
康尼机电
康普顿
康旗股份
康强电子
康赛
康赛集团
康盛股份
康斯特
康泰生物
康拓红外
康欣新材
康裕
康缘
康缘药业
康跃科技
康芝药业
科创信息
科创新源
科达
科大创新
科达股份
科大国创
科达机电
科达洁能
科达利
科大讯飞
科大智能
科迪乳业
科恒股份
科华
科华恒盛
科华控股
科华生物
科健
克来机电
科蓝软件
柯利达
科力尔
可立克
科力远
科林电气
科林环保
科龙
科龙电器
科隆股份
科隆精化
科陆电子
科伦药业
科冕木业
克明面业
科融环境
科锐国际
科森科技
科士达
科顺股份
科斯伍德
科泰电源
科沃斯
科新机电
科信技术
科学城
科远股份
空港
空港股份
口子窖
跨境通
会稽山
快克股份
快乐购
快意电梯
旷达科技
葵花药业
昆百大
坤彩科技
昆仑万维
昆明五华
昆明制药
昆药
昆药集团
拉芳家化
拉卡拉
拉萨啤酒
拉夏贝尔
莱宝高科
莱钢股份退市
莱克电气
莱美药业
徕木股份
莱绅通灵
来伊份
莱茵
莱茵生物
莱茵体育
莱茵置业
兰宝
兰宝信息
蓝黛传动
蓝鼎控股
蓝盾股份
蓝帆股份
蓝帆医疗
蓝丰
蓝丰生化
蓝谷
兰光
蓝光发展
兰光科技
蓝海华腾
览海投资
兰花
兰花股份
兰花科创
兰黄河
蓝科
蓝科高新
兰陵陈香
兰铝退市
蓝清洗
蓝色光标
兰生
兰生股份
兰石重装
蓝石化
蓝思科技
兰太
兰太实业
蓝晓科技
蓝星清洗
蓝星石化
蓝星新材
蓝焰控股
蓝英装备
兰州黄河
兰州民百
朗博科技
浪潮
浪潮软件
浪潮信息
朗迪集团
廊发展
廊坊发展
朗科科技
朗科智能
朗玛信息
浪奇
浪莎
浪莎股份
朗新科技
朗源股份
朗姿股份
老白干酒
老百姓
老板电器
老凤祥
老窖
乐电
乐惠国际
乐金健康
乐凯
乐凯胶片
乐凯新材
乐普医疗
乐山电力
乐视网
乐通股份
乐心医疗
雷柏科技
雷迪克
雷科防务
雷曼股份
雷曼光电
雷鸣
雷鸣科化
棱光
棱光实业
冷机
利安隆
立昂技术
立霸股份
理邦仪器
利达光电
丽岛新材
利德曼
利尔化学
力帆股份
理工光科
理工环科
理工监测
力合
力合股份
离合器
蠡湖股份
立华股份
利嘉
利嘉股份
丽江
丽江旅游
利君股份
利民股份
黎明
黎明股份
力诺
力诺工业
力诺太阳
利欧股份
丽鹏股份
利群股份
力盛赛车
力生制药
立思辰
利通电子
力星股份
立讯精密
利亚德
力阳
力元
力源
利源精制
利源铝业
力元新材
力源信息
力源液压
丽珠
丽珠集团
联诚精密
联创
联创电子
联创股份
联创光电
联创互联
联创节能
联得装备
联发股份
联工
联合
联合光电
联合化工
联华
联华合纤
莲花健康
联化科技
莲花味
莲花味精
联环
联环药业
联建光电
联络互动
联美控股
联明股份
联农股份
炼石
炼石航空
炼石有色
联泰环保
联通
联通国脉
联信
联信永益
联益
联谊退市
联油
连友谊
连云港
良华实业
两面针
良信电器
量子高科
量子生物
辽房天
辽国际
辽国能
辽河油田退市
辽宁成大
辽宁时代
辽时代
辽通
辽通化工
辽源得亨
林凤控股
林海
林海股份
林控
林洋电子
林洋能源
林州重机
凌钢
凌钢股份
灵康药业
玲珑轮胎
岭南股份
岭南控股
岭南园林
零七
零七股份
凌桥股份
羚锐
羚锐股份
羚锐制药
领先
领先科技
凌霄泵业
领益智造
凌云
凌云股份
柳钢股份
柳工
六国
六国化工
柳化
柳化股份
浏阳花炮
柳药股份
柳州医药
龙昌退市
龙大肉食
龙涤退市
龙电股份
龙发股份
隆华传热
隆华节能
隆华科技
隆基股份
隆基机械
龙建
龙建股份
龙江交通
龙津药业
龙净
龙净环保
龙科退市
龙力
隆利科技
龙力生物
龙马环卫
龙蟒佰利
龙蟠科技
隆平
隆平高科
龙泉股份
龙山
陇神戎发
龙盛
龙生股份
隆盛科技
龙腾科技
龙头
龙头股份
龙溪
龙溪股份
隆鑫通用
龙星化工
龙宇燃油
龙元
龙源技术
龙元建设
隆源实业
隆源双登
龙韵股份
龙洲股份
龙舟股份
潞安环能
鲁北
鲁北化工
路畅科技
鲁丰
鲁丰股份
鲁丰环保
鹿港科技
鹿港文化
鲁高速
鲁黄金
陆家嘴
鲁抗药
鲁抗医药
鲁浪潮
露露
鲁能泰山
路桥
路桥建设退市
鲁润
鲁润股份
鲁商置业
鲁泰
泸天化
露天煤业
路通视信
鲁西
鲁西化工
路翔
路翔股份
露笑科技
鲁信
鲁信创投
鲁信高新
鹭燕医药
鲁阳股份
鲁阳节能
鲁亿通
鲁银
鲁银集团
鲁银投资
鲁置业
泸州老窖
轮胎
轮胎橡胶
洛玻
罗博特科
罗顿
罗顿发展
罗顿旅业
漯河银鸽
洛凯股份
罗莱家纺
罗莱生活
罗牛
罗牛山
罗平锌电
罗普斯金
骆驼股份
洛阳玻璃
洛阳钼业
绿城水务
绿大地
绿地控股
氯碱
氯碱化工
绿景
绿景地产
绿景控股
绿康生化
绿盟科技
绿色动力
绿庭投资
绿茵生态
马钢
马钢股份
马龙
马龙产业
马应龙
麦达数字
麦迪电气
麦迪科技
麦格米特
麦捷科技
麦克奥迪
迈克生物
麦科特
麦趣尔
迈瑞医疗
迈为股份
迈亚
漫步者
芒果超媒
茂化实华
茂化永业
茂实华
茂硕电源
茅台
茂业商业
茂业通信
茂业物流
梅安森
美邦服饰
美晨科技
美晨生态
美达
美达股份
美的电器退市
美的集团
美都
美都控股
美都能源
美尔雅
美格智能
美好集团
美好置业
梅花集团
梅花伞
梅花生物
美吉姆
美锦能源
美凯龙
美康生物
美克
美克股份
美克家居
美利
美力科技
美丽生态
美利云
美利纸业
美联新材
梅林
美菱
美菱电器
梅轮电梯
美纶股份
美罗
美罗药业
美年健康
美诺华
煤气
煤气化
每日互动
美尚生态
美盛文化
美思德
梅泰诺
美欣达
美雅
美亚柏科
美亚股份
美亚光电
梅雁
梅雁股份
梅雁吉祥
梅雁水电
美盈森
美芝股份
梦百合
蒙草抗旱
蒙草生态
蒙电
蒙发
蒙发利
梦洁股份
梦洁家纺
蒙娜丽莎
猛狮科技
梦网集团
梦网荣信
梦舟股份
密尔克卫
绵高
绵高新
绵世股份
绵石投资
绵阳高新
妙可蓝多
民百
民德电子
岷电
闽电
闽东
闽东电力
闽发铝业
民丰
民丰农化
民丰实业
民丰特纸
闽福发
闽高速
民和
民和股份
民化
岷江水电
闽闽东
闽能
民生
民盛金科
民生控股
民生投资
民生银行
闽水泥
闽阳光
民族化工
民族集团
民族商场
名臣健康
明德生物
名雕股份
名家汇
明家科技
明家联合
明胶
明科
名流
名流置业
明牌珠宝
铭普光磁
明泰铝业
明天
明天科技
明星
明星电
明星电缆
明星电力
明阳电路
明阳智能
鸣志电器
明珠
摩登大道
摩恩电气
莫高
莫高股份
墨龙
模塑
模塑科技
茉织华
牡丹江
牧高笛
木林森
牡石化
牧原股份
纳川股份
纳尔股份
纳思达
耐威科技
南百
南玻
南玻科控
南大光电
南电
南都电源
南都物业
南方
南纺
南方泵业
南方传媒
南纺股份
南方航空
南方汇通
南方建材
南方控股
南方摩托
南方食品
南方轴承
南风
南风股份
南风化工
南钢
南钢股份
南国置业
南海
南海发展
南航
南化
南化股份
南华生物
南华退市
南华仪器
南汇通
南极电商
南建材
南京港
南京高科
南京公用
南京化纤
南京聚隆
南京新百
南京新港
南京熊猫
南京医药
南京银行
南京证券
南京中北
南京中达
南京中商
南开戈德
南控
南控股
南岭民爆
南摩
南宁百货
南宁糖业
南瑞
南山
南山控股
南山铝业
南山实业
南糖
南天
南天信息
南通锻压
南通机床
南通科技
南卫股份
南威软件
南兴装备
南洋
南洋股份
南洋科技
南洋实业
南洋退市
南药
南油物业
南纸
南自
内江峨柴
内蒙发展
内蒙华电
内蒙君正
内蒙兴发
内蒙一机
能科股份
能山
宁波东力
宁波东睦
宁波富邦
宁波富达
宁波港
宁波高发
宁波海运
宁波华联
宁波华通
宁波华翔
宁波建工
宁波精达
宁波联合
宁波热电
宁波水表
宁波银行
宁波韵升
宁波中百
宁城老窖
宁德时代
宁高科
宁恒力
宁沪
宁沪高速
宁化纤
宁基股份
宁窖
宁南纺
宁热电
宁夏恒力
宁夏建材
宁新百
宁中商
纽威股份
农产品
农发种业
农化
农垦商社
农尚环境
农商社
农业银行
诺邦股份
诺德股份
诺力股份
诺普信
欧比特
欧菲光
欧菲科技
欧派家居
欧浦
欧浦钢网
欧普康视
欧普照明
欧浦智网
欧亚
欧亚集团
派神
派生科技
派思股份
攀钢板材
攀钢钒钛
攀钢钢钒
盘江
盘江股份
盘龙药业
攀渝钛业退市
庞大集团
佩蒂股份
鹏博士
鹏鼎控股
鹏辉能源
鹏翎股份
鹏起科技
鹏欣资源
鹏鹞环保
皮阿诺
皮宝制药
啤酒花
匹凸
匹凸匹
片仔癀
偏转
平安银行
平高
平高电气
平煤股份
平煤天安
平能
平潭发展
平治信息
平庄能源
珀莱雅
普邦股份
普邦园林
浦东不锈
浦东大众
浦东建设
浦东金桥
浦东强生
浦发
浦发银行
浦建
普莱柯
普丽盛
普利特
普利制药
普林
普路通
普洛股份
普洛康裕
普洛药业
濮耐股份
璞泰来
濮阳惠成
旗滨集团
起步股份
七彩化学
启迪古汉
启迪桑德
启迪设计
齐峰股份
齐峰新材
奇精机械
祁连山
齐鲁软件
齐鲁石化退市
启明信息
启明星辰
七匹狼
七砂
七喜
七喜股份
七喜控股
栖霞
栖霞建设
齐翔腾达
奇信股份
齐心集团
齐心文具
七星电子
齐星铁塔
七一二
汽油机
启源装备
奇正藏药
洽洽食品
钱潮
千方科技
前锋
前锋股份
千禾味业
千红制药
钱江
钱江摩托
钱江生化
钱江水
钱江水利
潜江制药
千金
千金药业
乾景园林
黔凯涤
黔轮胎
钱摩
潜能恒信
千山药机
潜药
黔源
黔源电力
仟源医药
仟源制药
乾照光电
黔中天
千足
千足珍珠
强力新材
强生
强生控股
乔治白
秦安股份
秦川发展
秦川机床
秦发展
秦丰
秦丰农业
秦港股份
秦岭
秦岭水泥
勤上股份
勤上光电
青岛东方
青岛港
青岛国货
青岛海尔
青岛碱业
青岛金王
青岛啤
青岛啤酒
青岛软控
青岛双星
青岛银行
青岛中程
轻纺城
庆丰
庆丰股份
轻工机械
青海春天
青海华鼎
青海明胶
青海三普
庆华科
清华同方
清华紫光
轻机
青健
青龙管业
青旅控股
青鸟华光
青鸟天桥
青农商行
轻骑
轻骑海药
青青稞酒
青山纸业
清水源
青松
青松股份
青松建化
清洗
清新环境
清源股份
庆云发展
青纸
琼海德
琼海虹
琼花
琼华侨
琼化纤
琼能源
秋林
秋林股份
秋林集团
曲江文旅
曲美股份
曲美家居
全柴
全柴动力
全聚德
全通教育
全信股份
全新好
全兴
全兴股份
劝业
荃银高科
全志科技
全筑股份
群兴玩具
燃控科技
燃气
燃气股份
仁东控股
人福
人福科技
人福医药
仁和
仁和药业
人乐
人民同泰
人民网
人人乐
仁智股份
仁智油服
任子行
日播时尚
日出东方
日发精机
日发数码
日海通讯
日海智能
日机密封
日科化学
日上集团
日盈电子
日月股份
日照港
荣安地产
容大感光
荣丰控股
荣华
荣华实业
榕基软件
融捷
融捷股份
融捷健康
荣科科技
蓉胜超微
荣盛发展
荣晟环保
荣盛石化
榕泰
荣泰健康
荣信股份
融钰集团
荣之联
如通股份
如意
如意集团
软控股份
瑞贝卡
锐电
瑞尔特
瑞丰高材
瑞丰光电
瑞和股份
睿康股份
瑞康医药
锐科激光
瑞凌股份
瑞茂通
睿能科技
瑞普生物
锐奇股份
瑞斯康达
瑞泰科技
瑞特股份
润邦股份
润达医疗
润都股份
润禾材料
润和软件
润建通信
闰土股份
润欣科技
赛迪
赛迪传媒
赛福天
赛格
赛格三星
赛格中康
塞力斯
赛隆药业
赛轮股份
赛轮金宇
赛轮轮胎
赛马
赛马实业
赛摩电气
赛升药业
赛腾股份
赛托生物
赛为智能
赛象科技
赛意信息
三爱富
三爱海陵
三安
三安光电
三变科技
三超新材
三川股份
三川智慧
三德科技
三房巷
三丰智能
三孚股份
三夫户外
三钢闽光
三花
三花股份
三花智控
三环
三环股份
三环集团
三晖电气
三佳
三佳科技
三佳模具
三江购物
三角轮胎
三精
三精制药
三九
三九发展
三九生化
三九医药
三聚环保
三棵树
三垒股份
三利谱
三力士
三联
三联虹普
三联商社
三六零
三六五网
三毛
三毛派神
三美股份
三木
三木集团
三农
三诺生物
三普
三普药业
三七互娱
三全食品
三圣股份
三盛教育
三圣特材
三泰
三泰电子
三泰控股
三特索道
三维
三维工程
三维股份
三维丝
三维通信
三五互联
三峡
三峡水利
三峡新材
三湘股份
三祥新材
三湘印象
三鑫
三鑫股份
三鑫医疗
三星
三星电气
三星石化
三星新材
三星医疗
三雄极光
三一
三一重工
三友
三友化工
三元
三元达
三元股份
桑德环境
桑乐金
森霸传感
森霸股份
森工
森马服饰
森特股份
森源电气
森远股份
沙钢股份
厦港务
厦国贸
厦海发
沙河
沙河股份
厦空港
沙隆达
莎普爱思
厦钨
厦新
厦新电子
陕宝商
山川矿业
山大华特
汕电力
山鼎设计
山东渤海
山东出版
山东地矿
山东电缆
山东钢铁
山东高速
山东海化
山东海龙
山东赫达
山东黑豹
山东华鹏
山东黄金
山东基建
山东金泰
山东巨力
山东矿机
山东临工
山东路桥
山东铝退市
山东墨龙
山东农药
山东如意
山东威达
山东药玻
山东章鼓
陕鼓动力
陕国投
山河药辅
山河智能
山焦
山煤
山煤国际
陕民生
杉杉
杉杉股份
山水
山水文化
陕天然气
山推
山推股份
山西汾酒
陕西黑猫
山西焦化
陕西金叶
山西路桥
陕西煤业
山西三维
山西证券
山下湖
山鹰
山鹰纸业
上柴
上柴股份
商城
上电
上电股份退市
上风
上风高科
上峰水泥
上港集团
上港集箱退市
上工
上工股份
上工申贝
上广电
上海贝岭
上海电力
上海电气
上海电影
上海凤凰
上海辅仁
上海钢管
上海港机
上海钢联
上海瀚讯
上海沪工
上海环境
上海机场
上海机电
上海佳豪
上海家化
上海建工
上海金陵
上海九百
上海凯宝
上海科技
上海莱士
上海临港
上海绿新
上海梅林
上海能源
上海普天
上海汽车
上海强生
上海三毛
上海申华
上海石化
上海天洋
上海物贸
上海洗霸
上海新梅
上海新阳
上海亚虹
上海雅仕
上海医药
上海银行
上海永久
上海邮通
上航退市
上机数控
上控
上菱电器
上能
尚品宅配
上普
上汽
上汽集团
尚荣医疗
商社
上实发展
上石化
上实医药退市
尚纬股份
商务
上药
商业城
商业网点
商赢环球
韶钢
韶钢松山
韶能
韶能股份
舍得酒业
设计股份
设计总院
设研院
深安达
深宝安
深长城
深赤湾
申达
申达股份
深达声
深大通
申地铁
深高速
深国商
深鸿基
沈化
深华宝
申华控股
申华实业
深华新
深华源
神火
神火股份
沈机
深机场
神剑股份
神开股份
申科
申科股份
深科技
深冷股份
神力股份
深粮控股
申龙
神马
神马股份
神马实业
深南电路
深南股份
深南光
申能
申能股份
深能源
神农大丰
神农基因
神奇制药
深赛格
深桑达
深深房
神思电子
深泰
深天地
深天健
深天马
申通地铁
申通快递
申万宏源
深万山
神雾环保
神雾节能
深物业
深信服
沈新开
深信泰丰
沈阳化工
沈阳机床
沈阳金杯
沈阳新开
神宇股份
深圳方大
深圳华强
深圳机场
深圳能源
深圳燃气
深圳西林
深圳新星
深振业
深中冠
沈中兴
神州长城
神州高铁
神州股份
神州数码
神州泰岳
神州信息
神州易桥
圣邦股份
升达
圣达
盛达
盛达矿业
升达林业
圣达生物
圣地
圣方
圣方科
圣方科技
盛工
省广股份
省广集团
盛和资源
盛弘股份
胜宏科技
生化
升华拜克
圣济堂
圣莱
圣莱达
胜利
胜利股份
胜利精密
圣龙股份
盛路通信
圣农发展
盛润
生态退市
盛天网络
盛通股份
盛屯矿业
生物
生物股份
昇兴股份
圣雪绒
盛讯达
圣亚
圣阳股份
盛洋科技
生益
生意宝
生益股份
生益科技
声乐股份
盛运股份
盛运环保
市北高新
世博股份
实达
实达电脑
实达集团
石大胜华
时代
时代出版
时代科
时代科技
时代万恒
时代新材
史丹利
实发展
实丰文化
石化机械
石化油服
世纪鼎利
世纪光华
世纪华通
世纪瑞尔
世纪天鸿
石基信息
世纪星源
世纪游轮
世纪中天
世嘉科技
视觉中国
士兰微
石炼
世联地产
世联行
石炼化
世龙实业
世茂
世茂股份
石煤装备
世名科技
食品
仕奇
仕奇实业
石劝业
石热电
世荣兆业
石狮新发
狮头
狮头股份
石岘
石岘纸业
视讯
实益达
石英股份
石油大明退市
石油济柴
视源股份
世运电路
石纸
石中装备
时装股份
首创
首创股份
首创科技
首钢
首钢股份
首航节能
首开股份
首旅
首旅股份
首旅酒店
首商股份
寿仙谷
曙光
曙光股份
数据港
舒卡
舒卡股份
数码科技
数码视讯
数码退市
舒泰神
数源
数源科技
数知科技
数字认证
数字政通
双成药业
双鹤
双鹤药业
双虎涂料
双环
双环传动
双环科技
双汇
双汇发展
双汇实业
双箭股份
双杰电气
双良
双良股份
双良节能
双林股份
双龙股份
双鹭
双鹿
双鹿电器
双鹭药业
双马
双钱股份
双塔食品
双象股份
双星
双星新材
双一科技
水井
水井坊
水晶光电
水利
水仙退市
水星家纺
水业
水殖
舜船
顺发恒业
顺丰控股
顺灏股份
顺利办
顺络电子
顺钠股份
顺荣股份
顺荣三七
舜天
舜天船舶
顺网科技
顺威股份
顺鑫
顺鑫农业
舜元
舜元实业
硕贝德
丝绸
丝绸股份
四川长虹
四川成渝
四川电器
四川峨铁
四川湖山
四川金顶
四川锦华
四川九洲
四川路桥
四川美丰
四川圣达
四川双马
四川制药
四创
四创电子
思创医惠
思达
思达高科
斯达退市
司尔特
四方达
四方股份
四方精创
四方科技
四方冷链
四海股份
四环
四环生物
四环药
四环药业
斯莱克
丝路视觉
思美传媒
斯米克
四砂股份
斯太尔
司太立
思特奇
四通
四通高科
四通股份
四通新材
四维
四维瓷业
四维控股
思维列控
四维图新
四药股份
思源
思源电气
宋城股份
宋城演艺
松德股份
宋都股份
松发股份
松江
松辽
松辽汽车
松芝股份
搜于特
苏奥传感
苏泊尔
苏博特
苏长电
苏常远东
苏大维格
苏纺织
苏福马
苏高新
苏交科
苏垦农发
苏利股份
苏美达
苏宁
苏宁电器
苏宁环球
苏宁易购
苏宁云商
苏农银行
苏三山
苏试试验
苏盐井神
苏阳光
苏州高新
苏州固锝
苏州恒久
苏州科达
苏州龙杰
苏州设计
岁宝
岁宝热电
隧道
隧道股份
穗东方
穗恒运
穗机场
穗浪奇
穗友谊
穗珠江
索菲亚
索芙
索芙特
索菱股份
索普
索通发展
塔牌集团
太安堂
钛白
太辰光
台城制药
泰达
泰达股份
泰尔股份
泰尔重工
泰复
泰复实业
太钢
太钢不锈
泰格
泰格医药
太工天成
太光
太光电信
台海核电
太行水泥退市
泰豪
泰豪科技
泰禾光电
泰禾集团
泰合健康
泰和新材
太化
太化股份
台华新材
太极
台基股份
太极股份
太极集团
太极实业
泰嘉股份
泰晶科技
泰康股份
太空板业
太空智造
太龙
太龙药业
太龙照明
太平鸟
太平洋
泰瑞机器
泰山
泰山旅游
泰山石油
泰胜风能
泰石油
太太药业
泰亚股份
太阳电缆
太阳能
太阳鸟
太阳纸业
泰永长征
太原刚玉
太原重工
太重
探路者
碳元科技
汤臣倍健
唐德影视
唐钢
唐钢股份
唐人神
唐三友
唐山港
唐山陶瓷
唐陶
桃李面包
特变
特变电工
特尔佳
特发
特发信息
特精股份
特锐德
特一药业
特纸
腾邦国际
腾达
腾达建设
腾龙股份
腾信股份
腾新食品
天安新材
天奥电子
天邦股份
天保
天保重装
天宝股份
天保基建
天宝食品
天宸
天宸股份
天成
天成控股
天成自控
天创
天创时尚
天创置业
天赐材料
天大天财
天地
天地科技
天地数码
天地源
天鹅
天鹅股份
天发
天发股份
天发石油
天房
天纺
天房发展
天方药业退市
天风证券
天富
天富能源
天富热电
天孚通信
天歌集团
天歌科技
天广消防
天广中茂
天海
天海防务
天海投资
天壕环境
天壕节能
天和防务
天宏
天鸿宝
天鸿宝业
天虹股份
天虹商场
天化
天华
天华超净
天华股份
天华院
天际股份
天玑科技
天健
天健集团
天津渤海
天津磁卡
天津港
天津海运
天津普林
天津汽车
天津松江
天康生物
天科
天科股份
天利
天利高新
天立环保
天龙
天龙股份
天龙光电
天龙集团
天伦
天伦置业
天马
天马股份
天马精化
天马科技
天茂
天茂集团
天目
天目湖
天目药
天目药业
天能重工
天鸟
天奇
天奇股份
天齐锂业
天汽模
天桥
天桥百货
天桥起重
天然
天然碱
天然科技
天瑞仪器
天润
天润发展
天润控股
天润曲轴
天润乳业
天润数娱
天山
天山纺织
天山股份
天山生物
天神娱乐
天晟新材
天圣制药
天士力
天首
天首发展
天水
天水股份
天顺风能
天顺股份
天坛
天坛生物
天铁股份
天通
天通股份
天威
天威保变
天味食品
天威视讯
天沃科技
天夏智慧
天香
天翔环境
天香集团
天香实业
天兴仪表
天雁
天药
天药股份
天业
天业股份
天业通联
天一
天仪
天颐
天一泵业
天邑股份
天一科
天一科技
天颐科技
天银机电
天音控股
天永智能
天宇
天宇电气
天宇股份
天域生态
天喻信息
天源迪科
天原集团
天源科技
天泽信息
田中精机
天舟文化
铁汉生态
铁岭新城
铁流股份
铁龙
铁龙股份
铁龙物流
通宝
通宝能源
通策
通策医疗
通产丽星
通程
铜城
通程东百
铜城集团
通程控股
彤程新材
同达
同达创业
通达动力
同大股份
通达股份
同德化工
通鼎光电
通鼎互联
铜都
铜都铜业
同方
同方股份
同方国芯
铜峰
铜峰电子
通富微电
通光线缆
通合科技
同和药业
通化东宝
通化金马
同花顺
通机
同济科技
同济堂
通金
通金马
桐君阁
同科
通科
桐昆股份
同力
同力水泥
铜陵有色
通灵珠宝
通葡
通葡股份
通葡酒
通葡萄酒
同人华塑
同仁铝业
同仁堂
通润装备
通威
同为股份
通威股份
同兴达
通讯退市
同益股份
通用股份
同有科技
通宇通讯
通裕重工
通源石油
同洲电子
透景生命
投资
兔宝宝
退市博元退市
退市吉恩退市
退市昆机退市
屯河
拓邦电子
拓邦股份
拓尔思
沱牌
沱牌股份
沱牌曲酒
沱牌舍得
拓普集团
托普退市
拓日新能
拓斯达
拓维信息
外高桥
外运发展退市
万安科技
万邦达
万邦德
万昌科技
万达电影
万达信息
万达院线
万东
万东医疗
万方
万方地产
万方发展
万丰奥威
万福生科
万孚生物
万好万家
万和电气
万鸿
万鸿集团
万华
万华化学
万集科技
万家乐
万家文化
皖江物流
万杰
万杰高科
万杰实业
万里
万力达
万里电池
万里股份
万里马
万里石
万里扬
万林股份
万林物流
万隆光电
万马电缆
万马股份
万马科技
完美环球
完美世界
皖能
皖能电力
万年青
万润股份
万润科技
万山
万盛股份
万顺股份
皖天然气
皖通
万通地产
皖通高速
皖通科技
万通先锋
万通智控
皖维
皖维高新
皖维股份
万向德农
万象集团
万向钱潮
皖新传媒
万兴科技
万讯自控
万业
万业企业
万泽股份
望春花
网达软件
网点
王府井
旺能环境
网盛科技
网宿科技
网新
王子新材
潍柴动力
潍柴重机
威创股份
威达
威达医械
威帝股份
威尔
韦尔股份
威尔科技
维尔利
威尔泰
威尔药业
威孚
威孚高科
维格娜丝
微光股份
卫光生物
围海股份
威海广泰
维宏股份
威华股份
维科
维科技术
维科精华
蔚蓝生物
维力医疗
伟隆股份
威龙股份
伟明环保
未名医药
卫宁健康
卫宁软件
威派格
卫士通
威唐工业
维维
维维股份
卫信康
维信诺
伟星
卫星
伟星股份
卫星石化
伟星新材
威星智能
维业股份
威远
威远生化
文灿股份
文电
文峰股份
文化长城
文科园林
文山电力
温氏股份
闻泰科技
文投控股
文一科技
温州宏丰
我爱我家
沃尔核材
沃格光电
沃华医药
我乐家居
卧龙
卧龙地产
卧龙电气
卧龙电驱
卧龙科技
沃森生物
沃施股份
沃特股份
我武生物
物产中大
物产中拓
武昌鱼
武钢股份退市
武汉电缆
武汉凡谷
武汉健民
武汉控股
武汉实业
武汉石油
武汉塑料
武汉中百
武汉中商
芜湖港
物华
物华股份
五环退市
乌江电力
武进不锈
武控
五矿
五矿发展
五矿稀土
五矿资本
五粮液
物贸
物贸中心
武石油
武塑料
吴通控股
吴通通讯
五稀
无锡银行
五洋科技
五洋停车
物业
武夷
吴中
吴忠仪表
五洲
五洲交通
五洲明珠
五洲新春
梧州中恒
西安黄河
西安旅游
西安民生
西安银行
西安饮食
西北化工
西北轴承
西泵股份
西部材料
西部创业
西部黄金
西部建设
西部矿业
西部牧业
西部证券
西部资源
西昌电
西昌电力
西单
西单商场
西发
西飞
西飞国际
西钢
西化机
喜临门
西菱动力
熙菱信息
西陇化工
西陇科学
西旅
西煤
西南合成
西南化机
西南药业
西南证券
西宁特钢
希努尔
西山煤电
西水
西水股份
烯碳退退市
稀土
稀土高科
西王食品
西药
锡业
锡业股份
西仪
西仪股份
西饮食
西藏城投
西藏发展
西藏金珠
西藏矿业
西藏旅游
西藏明珠
西藏圣地
西藏天路
西藏雅砻
西藏药业
西藏珠峰
西轴
厦工
厦工股份
厦华
厦华电子
霞客
霞客环保
夏利
厦门大洋
厦门港务
厦门国贸
厦门国泰
厦门机场
厦门建发
厦门空港
厦门路桥
厦门汽车
厦门钨业
厦门厦工
厦门象屿
厦门信达
夏新
夏新电子
贤成
贤成矿业
贤成实业
先达股份
现代
现代投资
现代制药
先导股份
先导智能
先锋
先锋电子
先锋股份
贤丰控股
先锋新材
仙鹤股份
先河环保
先进数通
仙琚制药
仙坛股份
现投股
咸阳偏转
湘电
湘电股份
湘鄂情
翔港科技
祥和实业
湘火炬退市
香江控
香江控股
湘酒鬼
香梨
香梨股份
祥龙
祥龙电业
翔鹭钨业
香飘飘
向日葵
香山股份
橡塑
湘潭电化
香雪制药
襄阳轴承
香溢融通
湘邮
湘油泵
湘邮科技
象屿
象屿股份
祥源文化
湘中药
湘中意
襄轴
晓程科技
小康股份
小商品
小商品城
小天鹅
小鸭
小鸭电器
协和
协鑫集成
新安
鑫安
新安股份
新奥股份
新澳股份
新百
信邦制药
新宝股份
新北洋
新材
新材料
新潮
新潮能源
新潮实业
新晨科技
新城
新城建
新城控股
信达
信达地产
新大陆
新大新材
新大洲
锌电
新都退退市
新都化工
新凤鸣
鑫富
鑫富股份
鑫富药业
新钢钒
新钢股份
新光
鑫光退市
新光药业
新光圆成
新国都
新国际
新海股份
新海宜
新和成
新宏泰
新宏泽
新湖创业退市
新湖中宝
新华
新华百货
新华保险
新华传媒
新华都
新华股份
新华光
新华锦
新华联
新华龙
新华网
新华文轩
新华医
新华医疗
新华制药
新黄浦
新集
新集能源
新嘉联
新疆城建
新疆浩源
新疆火炬
新疆交建
新疆天宏
新疆天业
新疆屯河
新疆友好
新疆众和
新界泵业
信捷电气
新劲刚
新锦江
新经典
新开普
新开源
鑫科
鑫科材料
新莱应材
新雷能
新力金融
信立泰
新力药业
新联电子
信联退市
欣龙
鑫龙电器
信隆健康
欣龙控股
信隆实业
欣龙无纺
新纶科技
鑫茂
鑫茂科技
新梅
新媒股份
新美星
新民
新民科技
新南洋
新能
芯能科技
新能泰山
新宁物流
新农
新农股份
新农开发
新诺威
新朋股份
新泉股份
新日股份
新日恒力
新乳业
欣锐科技
新赛
新赛股份
新时达
新世纪
新世界
新太
鑫泰
新太科技
欣泰退退市
新天
新天国际
新天科技
欣天科技
新天然气
新天药业
信通
新通联
欣网
欣旺达
欣网视讯
信威集团
信维通信
新文化
新五丰
信息发展
新希望
新纤
新乡化纤
鑫新
鑫新股份
新兴铸管
新兴装备
信雅达
新亚股份
新亚快餐
新亚制程
新研股份
新洋丰
新业
锌业
新野纺织
锌业股份
新亿
新易盛
新余国科
新宇软件
新元科技
新智
信质电机
新智认知
新中基
新宙邦
新筑股份
新坐标
兴澄股份
兴发
兴发集团
幸福
幸福蓝海
幸福实业
星光农机
星河生物
星湖
星湖股份
星湖科技
兴化
兴化股份
星辉车模
星徽精密
星辉娱乐
星马
星马汽车
星美
星美联合
兴民钢圈
兴民智通
星普医科
星期六
兴齐眼药
兴蓉环境
兴蓉投资
兴瑞科技
兴森科技
星帅尔
邢台轧辊
星网锐捷
星网宇达
星新材料
星星科技
兴业
兴业房产
兴业股份
兴业聚酯
兴业科技
兴业矿业
兴业银行
兴业证券
星宇股份
星源
星源材质
兴源过滤
兴源环境
星云股份
兄弟科技
雄帝科技
熊猫
熊猫金控
熊猫烟花
雄塑科技
雄韬股份
雄震
雄震集团
雄震矿业
秀强股份
旭飞
旭飞实业
旭飞投资
徐工
徐工股份
徐工机械
徐工科技
旭光
旭光股份
许继
许继电气
徐家汇
旭升股份
旋风
宣工
旋极信息
宣亚国际
雪迪龙
雪峰科技
雪莱特
雪浪环境
雪人股份
雪绒
雪榕生物
浔兴股份
迅游科技
雅百特
亚邦
亚邦股份
亚宝
亚宝药业
雅本化学
雅戈尔
亚光科技
亚华
雅化集团
亚华控股
亚华种业
雅克科技
亚联发展
雅砻
亚玛顿
亚普股份
亚厦股份
亚盛
亚盛集团
亚士创能
亚世光电
亚太
亚泰
亚太股份
亚泰国际
亚泰集团
亚太科技
亚太实业
亚太药业
亚通
亚通股份
亚威股份
亚翔集成
亚星
亚星化学
亚星客车
亚星锚链
雅运股份
亚振家居
雅致股份
延安必康
延边公路
延边路
延长化建
烟发
盐湖股份
盐湖集团退市
盐湖钾肥
燕化
燕化高新
延华智能
炎黄退市
延江股份
盐津铺子
燕京啤酒
延路
兖煤
燕啤
岩石
烟台氨纶
烟台冰轮
烟台发展
烟台华联
烟台万华
烟台万润
燕塘乳业
盐田港
延中实业
兖州煤业
仰帆
仰帆控股
扬帆新材
阳谷华泰
阳光
阳光城
阳光电源
阳光发展
阳光股份
阳光照明
洋河股份
阳化
扬杰科技
阳煤化工
扬农
扬农化工
阳普医疗
阳泉煤业
养元饮品
阳之光
扬子石化退市
扬子新材
药玻
耀华
耀华玻璃
姚记扑克
药明康德
耀皮
耀皮玻璃
药石科技
椰岛
冶特钢
亿安
亿安科技
宜安科技
益佰
益佰制药
仪表
宜宾纸业
毅昌股份
宜昌交运
亿城
亿城股份
亿城投资
易成新能
一重
宜春工程
毅达
怡达股份
易德龙
宜地
仪电电子
一东
依顿电子
溢多利
亿帆鑫富
亿帆医药
一纺
益丰药房
一钢异型
伊戈尔
仪化
宜化
宜华
宜华地产
意华股份
宜华健康
易华录
宜华木业
宜华生活
亿嘉和
易见股份
亿晶光电
宜科
宜科科技
亿利
伊利
亿利达
伊利股份
亿利洁能
亿利科技
亿利能源
伊立浦
伊力特
亿联网络
易联众
以岭药业
依米康
益民
益民百货
益民集团
益民商业
易明医药
一品红
一汽富维
一汽轿车
一汽金杯
一汽四环
一汽夏利
易桥
壹桥股份
壹桥海参
壹桥苗业
怡球资源
易尚展示
益生股份
益盛药业
易世达
易食股份
易事特
亿通科技
宜通世纪
一投
一拖股份
亿纬锂能
移为通信
益鑫泰
一心堂
异型钢管
怡亚通
亿阳信通
一医
仪征化纤
一致
宜纸
伊之密
一致药业
银邦股份
银宝山新
银动
银都股份
音飞储存
银鸽
银鸽投资
银广夏
银河
银河创新
银河磁体
银河电子
银河动力
银河科技
银河生物
银河投资
印纪
印纪传媒
银江股份
引力传媒
银龙股份
银轮股份
因美
银润投资
银山退市
银泰
银泰股份
银泰资源
银禧科技
银信科技
银星能源
银亿股份
银之杰
银座
银座股份
英搏尔
盈方
盈方微
英飞特
英飞拓
盈峰环境
赢合科技
英化
英华
迎驾贡酒
英可瑞
英科医疗
营口港
英力特
英联股份
应流股份
英洛华
英派斯
盈趣科技
赢时胜
英唐智控
英特
英特集团
瀛通通讯
英维克
英威腾
英雄股份
永安林业
永安行
永安药业
甬成功
甬城隍庙
永创智能
永大集团
永鼎
永鼎股份
永鼎光缆
永东股份
甬富邦
甬富达
永福股份
永高股份
永冠新材
永贵电器
永和智控
甬华联
甬华通
永辉超市
永吉股份
永久
永利带业
永利股份
永林
永清环保
永生
永生股份
永生数据
永生投资
永生制笔
永太科技
永泰能源
永新
永新股份
永新光学
永兴特钢
永艺股份
用友
用友软件
用友网络
永悦科技
友阿股份
友邦吊顶
优博讯
优德精密
尤夫
油服
尤夫股份
油工
友好
友好集团
游久游戏
友利控股
尤洛卡
有色
有色中金
邮通
邮通设备
友讯达
有研
有研硅股
有研新材
友谊
友谊股份
友谊华侨
游族网络
裕丰
裕丰股份
豫光
豫光金铅
宇航
誉衡药业
宇环数控
御家汇
豫金刚石
宇晶股份
渝开发
玉龙股份
渝路桥
豫能
豫能控股
渝三峡
渝水利
宇顺
宇顺电子
宇通
宇通客车
裕同科技
渝万里
宇信科技
裕兴股份
御银股份
玉源
豫园
豫园股份
玉源控股
豫园商城
鱼跃医疗
园城
远程电缆
元成股份
园城股份
远程股份
园城黄金
元达
远达环保
远大控股
远大智能
远东
远东传动
远东电缆
远东股份
源发
远方光电
远方信息
远光软件
元力股份
元隆雅图
园区设计
原尚股份
原水
原水股份
圆通速递
远望谷
远兴能源
远洋
远洋渔业
原宜
元祖股份
越博动力
粤传媒
悦达
悦达投资
粤电力
粤富华
粤高速
乐歌股份
粤桂股份
粤海发
粤海发展
粤金曼退市
粤科达
跃岭股份
粤美雅
粤明珠
粤水电
粤泰股份
悦心健康
岳兴长
越秀金控
岳阳恒立
岳阳林纸
岳阳兴长
岳阳纸业
岳纸
云白药
韵达股份
运达科技
云大退市
云海金属
云铝
云铝股份
云煤能源
云南白药
云南保山
云南城投
云南旅游
云南马龙
云南能投
云南铜业
云南盐化
云南锗业
云内
云内动力
云赛智联
运盛
韵升
运盛实业
运盛医疗
云天化
云铜
云投生态
云图控股
云网
云维
云维股份
云意电气
再升科技
赞宇科技
展鹏科技
獐岛
漳电
漳发展
长高集团
长高新
张股
张化机
张家港行
张家界
张江
张江高科
掌趣科技
张铜
张裕
章源钨业
掌阅科技
漳泽电力
漳州发展
獐子岛
兆驰股份
兆丰股份
招行
朝华
朝华集团
朝华科技
兆日科技
招商地产退市
招商港口
招商公路
招商股份
招商轮船
招商蛇口
招商银行
招商证券
兆维
兆维科技
兆新股份
昭衍新药
兆易创新
浙报传媒
浙传媒
浙大海纳
浙大网新
浙东方
浙富股份
浙富控股
浙广厦
浙华立
浙江鼎力
浙江东方
浙江东日
浙江富润
浙江广厦
浙江海纳
浙江尖峰
浙江交科
浙江金科
浙江龙盛
浙江美大
浙江世宝
浙江天然
浙江仙通
浙江阳光
浙江医药
浙江永强
浙江震元
浙江众成
浙江中汇
浙能电力
浙商证券
浙商中拓
浙数文化
浙阳光
浙医药
柘中股份
柘中建设
震安科技
珍宝岛
振德医疗
振东制药
镇海股份
振华
振华港机
振华股份
振华科
振华科技
振华重工
振江股份
振静股份
真空电子
真视通
振新
振新股份
振芯科技
振兴生化
震元
郑百文
正邦科技
正川股份
正丹股份
正海磁材
正海生物
正和股份
正虹
正虹科技
正虹饲料
郑煤
郑煤电
郑煤机
正平股份
正泰电器
证通电子
正业科技
正裕工业
正源
正源股份
正元智慧
郑州百文
郑州客车
郑州煤电
郑州银行
志邦股份
志邦家居
至纯科技
智动力
智度股份
智度投资
智飞生物
智光电气
智慧
智慧能源
智慧农业
智慧松德
智莱科技
智能自控
置信
置信电气
智云股份
至正股份
中安
中安消
中百
中百集团
中宝
中宝股份
中北
中兵光电
中兵红箭
中材
中材国际
中材节能
中材科技
中昌
中昌海运
中昌数据
中超电缆
中超控股
中成
中成股份
众城实业
中持股份
中宠股份
中储
中储股份
中船防务
中船股份
中船科技
中川退市
中创
中创信测
中大
中达
中大股份
中达股份
中大力德
中迪投资
中电电机
中电广通
中电环保
中电鑫龙
中电兴发
中电远达
中鼎
中鼎股份
中发
中发科技
中发展
中房
中纺
中房地产
中房股份
中纺机
中纺投资
中飞股份
中孚
中富
中服
中福
中孚实业
中福实业
中富通
中孚信息
中钢国际
中钢吉炭
中钢天源
中公高科
中工国际
中公教育
中关村
中光防雷
中广核技
中广天择
中广通
中国宝安
中国北车退市
中国玻纤
中国长城
中国出版
中国船舶
中国电建
中国电影
中国动力
中国泛旅
中国纺机
中国凤凰
中国服装
中国高科
中国国航
中国国旅
中国国贸
中国海诚
中国海防
中国核电
中国核建
中国化建
中国化学
中国嘉陵
中国建筑
中国交建
中国巨石
中国科传
中国联通
中国铝业
中国南车
中国平安
中国七砂
中国汽研
中国铅笔
中国人保
中国人寿
中国软件
中国神华
中国石化
中国石油
中国水电
中国太保
中国天楹
中国铁建
中国外运
中国卫星
中国武夷
中国西电
中国药
中国医药
中国一重
中国银行
中国银河
中国应急
中国远洋
中国中车
中国重工
中国中期
中国重汽
中国中铁
中国中冶
中海
中海达
中海发展
中海海盛
中海集运
中海科技
中海油服
中航
中航地产
中航电测
中航电子
中航动控
中航动力
中航飞机
中航高科
中航光电
中航黑豹
中航机电
中航精机
中航三鑫
中航善达
中航沈飞
中航投资
中航重机
中航资本
中核
众和
众和股份
众合机电
中核科技
众合科技
中核苏阀
中核钛白
中恒
中恒电气
中恒集团
中衡设计
中弘退退市
中化
中华
中化国际
中化建
中华企业
中化岩土
中环股份
中环环保
中环装备
中黄金
中汇
中汇医药
中基
中技
中集
重机
中集集团
中基健康
中技控股
中技贸易
中际旭创
中际装备
中嘉博创
中坚科技
中江地产
中交地产
中捷
中捷股份
中捷资源
中金
中金环境
中金黄金
中金岭南
中京电子
中炬
中炬高新
中科
中科创达
中科创业
中科电气
中科合臣
中科健
中科金财
中科三环
中科曙光
中科新材
中科信息
中科英华
中科云网
中矿资源
中来股份
中利集团
中利科技
中联
中联电气
中联建设
中联重科
中粮地
中粮地产
中粮生化
中粮糖业
中粮屯河
中辽
中辽国际
中鲁
中路股份
中铝国际
中马传动
中曼石油
中煤能源
中闽能源
中牧
中牧股份
中南
中南传媒
中南建设
中南文化
中南重工
中能电气
中农
中农立华
中农资源
重啤
中葡
中葡股份
中企
重汽
中旗股份
中铅
中潜股份
中侨退市
中青宝
中青旅
中绒
中软
中软股份
中瑞思创
中润
中润投资
中润资源
中色
中色股份
中色建设
中山公用
中山火炬
中山金马
中商
中商股份
中设股份
中设集团
众生药业
众生制药
中视
重实
中视传媒
中视股份
中石科技
中水
中水渔业
中顺洁柔
中泰股份
中泰化学
众泰汽车
中泰桥梁
中特
中体产
中体产业
中天
中天城投
中天金融
中天科技
中天能源
中天企业
中铁
中铁二局
中铁工业
中通
中通国脉
中通客车
中通控股
中威电子
中卫国脉
中文传媒
中文在线
中钨
中钨高新
中西药业退市
中信
中新
中欣氟材
中信国安
中信海直
中信建投
中新科技
众信旅游
中新赛克
中新药业
中信银行
中信证券
中信重工
中兴
众兴菌业
中兴商业
中兴通讯
中讯
中讯科技
中亚股份
中燕
中央商场
重药控股
众业达
中毅
重仪
中毅达
中茵股份
中银绒业
中颖电子
众应互联
中油工程
中油化建
中油资本
中原
中源
中远
中原传媒
中远发展
中原高速
中元股份
中远海发
中远海科
中远海控
中远海能
中远海特
中远航运
中元华电
中原环保
中源家居
中原内配
中原特钢
中源协和
众源新材
中原油气退市
中原证券
中再资环
中直股份
中洲控股
中珠控股
中珠医疗
中装建设
种子
周大生
洲际油气
洲明科技
轴研
轴研科技
珠峰
珠峰摩托
铸管
珠海港
珠海中富
珠江
珠江钢琴
珠江控股
珠江啤酒
珠江实业
竹林众生
株庆云
筑信
株冶
株冶火炬
株冶集团
株州庆云
庄园牧场
准油
准油股份
卓郎智能
卓翼科技
紫光
紫光股份
紫光古汉
紫光国微
紫光国芯
紫光华宇
紫光生物
紫光学大
紫江
紫江企业
紫金矿业
紫金银行
紫天科技
紫鑫药业
紫学
自仪
自仪股份
资源
综超
宗动
纵横
纵横国际
纵横通信
棕榈股份
棕榈园林
宗申
宗申动力
综艺
综艺股份
佐力药业
