# Supplementary material for: Hybrid deep learning models with multi-classification investor sentiment to forecast the prices of China’s leading stocks
Source: PLoS One. 2023 Nov 27;18(11):e0294460. doi: 10.1371/journal.pone.0294460 (PMC10681238; doi:10.1371/journal.pone.0294460)
Supplement: S1 Data — (ZIP) [file pone.0294460.s001.zip › code and data/data processing -python/3:搜狗理财词典的处理/理财(77)/游资.txt]

版块
半路追涨
仓位管理
场内信息
场外信息
超跌
出场
次新股
打板
大盘氛围
点带面
分时图
高送转
公告
横云遮月
回撤
回封
价格预期
价值投资
交割单
交易系统
进场
韭菜
老鸭头
利好兑现
龙二
龙虎榜
龙三
龙头
龙一
买卖时机
面带点
盘面信息
情绪管理
驱动力
市场预期
速涨棒
题材
天地板
温州帮
我与小明
小鳄鱼
新题材
徐翔
选股逻辑
养家
养家心法
业绩预期
游资
涨幅榜
自选
