# Supplementary material for: Hybrid deep learning models with multi-classification investor sentiment to forecast the prices of China’s leading stocks
Source: PLoS One. 2023 Nov 27;18(11):e0294460. doi: 10.1371/journal.pone.0294460 (PMC10681238; doi:10.1371/journal.pone.0294460)
Supplement: S1 Data — (ZIP) [file pone.0294460.s001.zip › code and data/data processing -python/3:搜狗理财词典的处理/理财(77)/祝何松.txt]

国银支付祝何松
国银支付总经理
国银祝何松
摇付宝代理商祝何松
摇付宝怎么玩祝何松
摇付宝祝总
摇付宝总经理祝何松
一卡天下祝何松
一卡天下祝经理
祝何松
