# Supplementary material for: Hybrid deep learning models with multi-classification investor sentiment to forecast the prices of China’s leading stocks
Source: PLoS One. 2023 Nov 27;18(11):e0294460. doi: 10.1371/journal.pone.0294460 (PMC10681238; doi:10.1371/journal.pone.0294460)
Supplement: S1 Data — (ZIP) [file pone.0294460.s001.zip › code and data/data processing -python/3:搜狗理财词典的处理/理财(77)/福彩体彩单场高频彩词汇大全.txt]

阿布穆帅
阿尔梅利亚
阿贾克斯
阿森纳
阿斯顿维拉
阿斯科利
阿维利诺
艾比诺勒菲
爱波
埃弗顿
安德莱赫特
安切洛蒂
按位
奥尔堡
澳客
奥林匹亚克斯
澳盘
澳赔
奥萨苏纳
凹下形
巴勒莫
巴里
巴黎圣日尔曼
巴塞尔
白鹿巷
拜仁
拜仁慕尼黑
百位单选遗漏值走势图
百位对照走势图
百位个位尾数走势图
百位个位走势图
百位十位尾数走势图
百位十位走势图
百位位尾数走势图
百位走势图
百位组选遗漏值走势图
半全场
半全场胜平负
保底奖金
保级战
爆冷
保留与排除
北单
贝帝斯
北京单场
本菲卡
本级容错
毕尔巴鄂
毕尔巴鄂竞技
必发指数
比分
比勒菲尔德
比赛状态
必赢
并集
博彩公司
菠菜美眉
菠菜美眉网
博胆
波胆
伯恩利
博尔顿
波鸿
波利索夫巴特队
伯明翰
布加勒斯特星
不进球
布莱克本
不来梅
布雷西亚
彩果
彩票
彩票交易处理
彩票流水号
彩票软件
彩票事务处理
彩票随机码
彩票特征码
彩票指标
彩票注数
彩票注销率
彩神通彩票软件
彩神通彩票指标
彩种
灿楠
查尔顿
常规走势图
超级杯
超级大乐透
超级分布
超级乐透彩票
重码
重码率
除三余数值分区表
出现次数
出现概率
除余数走势图
次回合
大底编辑器
大底对奖
大底对奖工具
大底跟踪功能
大底列表
大底名
大底统计
大底文本文件
大底系统文件
大方案统计
大乐透
大小
大小分布图
大小奇偶分区表
大小走势图
大中小
大中小走势图
单场
单场彩
单场五大玩法
胆合跨
胆合跨走势图
胆码
单码
胆码排列
单式代购
单式合买
单式投注
单数
胆托号码分区表
胆拖投注
单选
单选定位
单选反负走势图
单选反正走势图
单选复隔中走势图
单选负走势图
单选间距分区表
单选间距图走势图
单选邻孤传走势图
单选热温冷走势图
单选遗漏
单选遗漏值合值走势图
单选遗漏值和值走势图
单选正走势图
单选重斜跳走势图
单注金额
当期奖金
当前期
当前遗漏
导入开奖号
倒三七
德比
德比郡
德国杯
德甲
地市发行中心
电脑福利彩票
电脑即开型彩票
顶级联赛
定位复式
冬季转会
冬歇期
兑奖
兑奖期
对阵
顿涅茨克矿工
多期滚出销售额
多期滚入销售额
多期票
多特
俄超
二次差尾
二次和尾
尔基夫冶金
二码差分布图
二码差值
二码差值分区表
二码常规分布图
二码合分布图
二码和尾
二码和值
二码合值分区表
二码和值分区表
二十二选五
法甲
法兰克褔
发行站
返奖率
反位置积和
反位置积合走势图
反位置积和走势图
飞航
费内巴切
分布图
分段过关
分类二码走势图
分区
佛罗伦萨
福彩
福彩中心
浮动奖
浮动奖金
复隔中
复隔中选号
附加赛
弗赖堡
富勒姆
福利彩票
负赔
复式代购
复式合买
复式偏态搜索
复式投注
复中隔
辅助工具
概率偏差
格拉斯哥流浪者
格兰特
格勒诺布尔
格罗瑟托
个位单选遗漏值走势图
个位对照走势图
个位走势图
个位组选遗漏值走势图
跟单
跟随选号
公益彩票
固定号码图表
固定奖
固定奖金总额
过关投注
国家德比
国家体育彩票管理中心
过滤软件
国王杯
汉堡
汉诺威
号码编辑器
号码查询
号码分布图
号码统计
号码统计工具使用流程
号码统计图
号码统计图包括
号码形态
号码形态分区表
号码周期表
号码状态表
号码组
号码组统计
号组统计
赫塔
赫塔菲
合尾
合值
和值
和值对照表
合值对照走势图
和值对照走势图
合值号码分区表
和值号码分区表
合值统计图
和值统计图
合值走势图
和值走势图
红河
后腰
互斥
皇家贝蒂斯
皇家马德里
皇马
回收区
霍芬海姆
基本走势图
积分榜
基辅迪那摩
集合编缉器
集合工具
集合列表
集合列表操作按钮
集合运算
寂静的夜
基诺型彩票
奇偶
奇偶大小分区表
奇偶分布图
奇偶走势图
即时比分
积数
积数号码分区表
积数走势图
基数组合
机选投注
间距
奖池
奖等
奖等中奖率
奖号
降级区
奖金
奖金预算
交锋纪录
交锋战绩
交集
交易处理
结果编辑器
截止时间
晋级
进球彩
金手指
金靴
金字塔选号
竞猜
距离
距离走势图
绝对差值
卡昂
卡尔斯鲁
卡尔斯鲁厄
凯尔特人
开奖
开奖号码
凯利
凯利方差
凯利指数
看号
客场
客场积分
客场进球
科林蒂安
克林斯曼
客胜赔
科特布斯
跨度
跨度对照走势图
跨度走势图
跨度组合分区表
垮奖
拉科鲁尼亚
莱万特
蓝黑穆帅
老雷
勒阿弗尔
勒芒
乐透
乐透型彩票
雷丁
雷恩
类型
类型形态分布图
里昂
立博
里尔
力拚
理论概率
理论偏态指数
理论中奖概率
理论周期
利润翻倍
历史号码
历史号码查询
历史战绩
里斯本
利沃诺
李雨洁
连负
连号组合分区表
连码分布图
联盟杯
连平
联赛杯
连胜
连续期最大遗漏
两码组合
两位关系走势图
邻孤传
邻孤传选号
陵川
流浪者
路走势图
洛里昂
罗森博格
罗斯托克
罗西基
马德里竞技
马拉加
马赛
曼彻斯特城队
曼彻斯特联队
曼城
曼联
曼奇尼
曼托瓦
梅西纳
门兴
门兴格拉德巴赫
米德尔斯堡
米兰德比
摩德纳
摩德纳队
魔鬼球场
摩纳哥
魔数选号
莫斯科火车头
莫斯科斯巴达
莫斯科中央陆军
莫耶斯
魔咒
穆里尼奥
那不勒斯
南美解放者杯
南特
南锡
尼斯
宁静致远
纽卡斯尔联队
努曼西亚
挪超
诺坎普
诺维奇
欧冠
欧联
欧赔
欧塞尔
欧战
欧洲冠军联赛
欧洲联赛
欧洲盘
欧足联
帕纳辛耐克斯
派彩
排彩票
排除
排列彩票
排列三
排列五
盘口
盘路
赔率
皮萨
皮亚琴
皮亚琴察
偏态搜索
偏态指数
拼搏在线北京科技发展有限公司
平均欧赔
平均赔率
平均遗漏
平赔
平行形
朴茨茅斯
普通过关
期号中奖号试机号机号球号
弃奖
七乐彩
期派彩额
起始倍数
期销售额
七星彩
前腰
切尔西
全国联销
让球
让球盘
让球胜平负
热刺
热冷温
热码温码冷码
热温冷
热温冷选号
任选九
日销售额
容错
容错功能
容错数
萨尔尼坦纳
萨拉哥萨
萨雷斯
塞尔塔
赛事分析
桑德兰
桑普
桑普多利亚
桑坦德
桑坦德竞技
桑托斯
沙尔克
沙索洛
上单
上盘
上期遗漏
上升形
上双
伤停
上下单双
圣埃蒂安
升班马
圣彼德堡泽尼特
胜负彩
胜负有凭
省级发行中心
升平降
升平降走势图
省中心
施达迪那
试机号相关图表
实际偏态指数
失球
时时彩
时时乐
十位单选遗漏值走势图
十位对照走势图
十位个位尾数走势图
十位个位走势图
十位走势图
十位组选遗漏值走势图
十一选五
首回合
首轮
数据
数据光盘刻录
数据统计
舒斯特尔
数字三
数字型彩票
双差
双和
双码
双色球
双数
水晶宫
水位
顺序排列
顺序排列按位走势图
顺序排列位差走势图
顺序排列位合走势图
顺序排列位和走势图
顺序排列走势图
斯科拉里
斯坦福桥
斯图
缩水器
缩水条件验证
索肖
陶伟
特别奖
特里埃斯蒂纳
特码和
特码和走势图
特内里费
特权参数
特征串查询
体彩
体彩中心
体坛周报
天下足球
条件列表
条件名
条件偏态搜索
条件数
调节基金
统计图
统计运算
同顺逆
同异
投注
投注规则
投注号码
投注机
投注数量
投注天数
投注站
投注指南
投注总额
投注总数
图表
图表软件
图恩
图卢兹
凸起形
托特纳姆热刺
托托杯
瓦拉多利德
瓦朗谢纳
瓦伦西亚
玩法
玩法介绍
伪豹子
位差
位差绝对值走势图
位差走势图
伟德
韦尔瓦
维甘
维冈竞技
位和
位和尾数走势图
位和走势图
位积
位积尾数走势图
维拉利尔
威廉希尔
卫冕冠军
维琴察
伪顺子
维也纳快速
位置积和
位置积合走势图
位置积和走势图
伪组三
温布利球场
稳胆
沃尔夫斯堡
五百万
五大玩法
乌迪内斯
无效彩票
西布朗维奇
西汉姆
希洪竟技
西甲
系统后台
系统前台
下单
夏季转会
下降形
下盘
下双
夏宇
小贝
销售期
斜连值
斜连值走势图
新期初始化
形态
形态走势图
幸运奖
修斯
序号
选号缩水
旬周期表
亚盘
亚赔
摇奖
意杯
意甲
遗漏列表及分布
遗漏值走势图
易胜博
银河战舰
银靴
英超
英格兰社区盾赛
英冠
英冠球队
英联杯
游戏
游戏参数
游戏规则
有效彩票
右斜连
预售期
余数
余数走势图
月周期表
云达不来梅
运算类型
暂存区
泽尼特
战意
真半顺
真豹子
真顺子
真杂六
真组三
政策参数
整体分布图
整体走势图
指标走势图
置顶
质合
质合走势图
直落统计
止损金额
直通车
中彩中心
中场重组
中福彩数据处理中心
中福彩中心
中国福利彩票发行管理中心
中奖
中奖率
中立场
中卫
中文歌词
重斜跳
周六足彩
周日足彩
周中赛事
周周期表
主场积分
主场进球
主力前锋
主胜赔
注销
转会
自定义二分区走势图
自定义排列走势图
自定义三分区走势图
自定义四分区走势图
自定义五分区走势图
自定义周期表
自定义走势图
自定义组合
自定义组合走势图
自动跟单
自动置顶
自选投注
自由过关
综合走势图
总进球数
走地
足彩竟猜
足彩三一零
足彩胜负彩
足彩缩水
足彩预测
组号缩水
组合过关
组六复式
组条件名
组选
组选反负走势图
组选反正走势图
组选复隔中走势图
组选负走势图
组选间距分区表
组选间距图走势图
组选邻孤传走势图
组选热温冷走势图
组选遗漏
组选遗漏值合值走势图
组选遗漏值和值走势图
组选正走势图
组选重斜跳走势图
组织后腰
足总杯
最大遗漏
左斜连
