# Supplementary material for: Hybrid deep learning models with multi-classification investor sentiment to forecast the prices of China’s leading stocks
Source: PLoS One. 2023 Nov 27;18(11):e0294460. doi: 10.1371/journal.pone.0294460 (PMC10681238; doi:10.1371/journal.pone.0294460)
Supplement: S1 Data — (ZIP) [file pone.0294460.s001.zip › code and data/data processing -python/3:搜狗理财词典的处理/理财(77)/网贷互联网金融.txt]

阿拉丁金服
爱本地金服
爱财在线
爱鸿森
爱嘉富
爱米金服
爱木财富
爱钱进
爱上贷
爱投金融
安合网
安快金融
安盛创投
安心投
安银网
凹凸凹金服网
白菜金融
百达金融
百度理财
白金钱包
百年银子市
柏融投资
百善金饭碗
百善投资
百思贷
百业贷
白银巷子
班汇通
邦帮堂
邦融汇
保尔金
暴风金融
宝来金融
宝信金服
宝元贷
贝宝
倍多金
贝尔在线
北方金融
贝通网
奔宝贷
笨小孩理财
币丰所
币港湾
碧有信
冰川财富
菠菜理财
博金贷
步步盈
布谷农场
财发现
财富观
财富加油站
财富融
财富未来
财猫网
财米
彩麒麟
财神驾到
财神爷爷
财神在线渝
财雨网
财源通
长吉贷
长江定投
长涛金融
长运网
超爱财
超有利
车财网
车聚宝
车励享理财
车赚
辰典创投
诚成贷
橙天金融
城铁在融
诚投在线
诚助贷
创绩宝
创客金融
创投汇
春雨金服
葱金融
大集金服
大麦理财
达人贷
大唐普惠
大盈家
贷财行
贷贷通
袋鼠妈妈
道口贷
道口金融网
德鸿普惠
德银在线
德众金融
地标金融
迪迪贷
第一理财
典贷
点牛金融
点融
点石金融
叮咚钱包
鼎有财
东方犹太
东吴在线
短融网
多宝贷
多宝库
多好贷
多啦聚财
多乐融
多维度
饭米粒理财
凡太聚宝
房融界
方元金服
非常有财
分利宝
凤凰智信
丰汇金融
丰利金服
峰向标
富创在线
富疆财富
阜金网
福利金融
富利网
富门理财
福米金融
富勤金融
高风金融
高新普惠
工场微金
工程惠贷
供销金融
共信赢
工艺通
够力金融
固金所
冠腾贷
广电财富
光合种子
广金金服
广西东盟贷
广西惠融通
广信贷
广中财富
滚利金服
滚雪球理财
果儿金融
国佳财富
国金所
国商易贷
国信贷
国艺金服
国元网金
海金仓
海金汇
海金社
海鹭金服
海融易
海投汇
海享贷
汉金所
汉沃财富
好房理财网
好好创投
号金融
浩森金融
皓添金融
好又贷
和合速融
合汇贷
核新产融
和信贷
和云筹
合众国金
黑豆金服
黑龙江
黑马贷
恒车金融
恒福金融
恒慧融
恒昇财富
恒泰金服
恒信易贷
恒易融
恒银普惠
弘安在线
红包袋
红顶金融
宏东资本
红狐理财
红金宝
红利
红利圈
红小宝
弘信宝
鸿学金信
厚本金融
互诚宝
互贷网
互惠金服
葫芦金融
葫芦时贷
互融宝
虎融宝
沪商财富
湖湘财富
虎跃财富
花呗
华侨宝
花生米富
华西金融
花虾金融
华夏信财
华镇金服
黄河金融
惠财
汇诚金服
汇诚普惠
汇贷天下
惠恩资本
汇富万家
惠嘉家装宝
辉金投
汇理财
惠黎金融
惠农时贷
惠普在线
汇泉贷
徽商贷
汇商所
惠投无忧
汇盈金服
汇有财
惠优贷
汇中网
火柴头
活琪王
极贷网
极光金融
集利财富
即利网
积木盒子
吉祥宝金融
吉鑫贷
加财金服
加财猫
加法口袋
家家盈
伽乾益
嘉石榴
加油宝
佳缘金融
佳兆业金服
简易贷
借贷宝
介贷网
金保创投
金财动力
晋财金服
金蛋
金东白条
金二代
金服
金福财富
金谷财行
金柜贷
金汇金融
晋金所
金桔财富
金开贷
今来银网
金米袋
金桥梁
今日捷财
金融社
金融湾
金融眼
金晟创投
金所
金投行
金投互联网
金投会
金钥匙网贷
金益金服
金元宝理财
金源贷
金众金服
金筑财富
京储街
京都贷
精融汇
景云金融
囧羊
囧羊理财
玖富普惠
久金所
九金所
九五理财
钜宝盆
聚车金融
聚雪球
聚优财
桔子理财
君财金服
俊掌柜
开金所
开心宝财富
开鑫贷
考拉
科融贷
空中金融
库天下
快快贷
来融金服
来投邦
懒财网贷
蓝鲸金融
懒猫金服
蓝色金服
懒投资
捞财宝
老账房
乐钱
乐升易贷
乐投创富
乐为金融
乐享宝
理财通
利典金融
利好贷
立马贷
立马理财
利往行
联贷
联豪创投
链链金融
联连普金
连连赚
连资贷
领钱儿
零钱通
龙贷
隆发金融
龙金中心
龙驹财行
鲁发财富
陆金服
鲁金所
路同心
律金金融
律信智投
麻袋财富
妈妈钱包
蚂米金服
玛瑙湾
码头益
蚂蚁打的
蚂蚁宜票
麦麦理财
麦子金服财富
满兜理财
满亿宝
满益网
美债所
梦想盈行
米金社
米庄
米族金融
秒贷金融
民贷天下
民贷网
民借贷
民金所
民生易贷
民投金服
民蕴财富
魔房宝
魔卡金服
木牛流马金融
木头人
内蒙古
能成财富
能投资
你财富
你我贷
你我金融
牛牛理财
农金宝互金
农信商贷
欧克普惠
欧冶金融
讴业普惠
拍拍贷
胖胖猪
鹏金所
票宝宝
票金所
票据宝
平方贷
普道投资
普惠家
普惠理财
普惠在线
普金资本
脐橙金融
七点金服
企额贷
奇乐融
奇象理财
齐鑫金融
钱吧
钱帮主
乾包
乾诚金服
乾贷网
钱道网
钱哆拉
乾方位
钱功夫
钱鼓鼓
前海红筹
前海惠农
前海领投
前海银管家
前金服
钱口贷
乾来聚惠
钱来也
千林贷
钱牛牛
钱盆网
钱婆婆
钱上钱
钱生花
钱途无忧
钱香
钱小串
钱一百
乾元金票据
钱悦贷
钱座网
轻松易贷
轻易贷
青鱼金融
去投网
全民财富
圈圈金服
人品
人人贷
人人聚财
人人融
日日进
日益网
融贝网
融财行
融车贷
融金宝
融锦金融
融金所
融九州
融诺微贷
融所
融通资产
融投贷
融托金融
融信网
融益汇
融益盈
融之家
融众网
融资易
濡江财富
如意财富
如易贷
睿恒钱贝网
瑞信富盈
瑞银创投
瑞盈金服
润业金融
三好贷
三农金服
三一金服
山东高速金服
山西众创金融
杉易贷
上金库
上融所
尚融网贷
商赢金服
申鼎互金
神仙有财
生菜金融
盛丰金服
盛融贷
升值空间
时发金融
时间价值
实力派
石榴壳
石投金融
实在贷
首金网
蜀丰财富
树懒理财
双赢地带
顺时针金融
顺顺贷
私房钱
私房投
四海众投
丝路金服
搜搜金融网
搜易贷
苏诚金融
速贷
苏州钱袋
穗金所
随手记
太安宝
太平网融
泰然金融
泰山宝
泰山金融
泰升易贷
台州贷
糖果金融
淘金汇
淘金家
淘收益
天财宝
天成贷
天恩世诚
天府财富
天壕普惠
天添钱
天下贷
铜板街
铜钱贯
铜掌柜
投促金融
投米网
投哪网
投一投
投友圈
投资去
投资无忧
拓道金服
挖财
外快理财
万创金融
万富宝
旺财
旺财狗
旺财谷
旺财小强
网贷
网贷天眼
网贷之家
往来金服
旺马金服
旺米铺
网商银行
网信普惠
微邦金融
微贷
微贷网
维金荟
微品金融
为为贷
微微金融
微微理财
威阳普惠
微银易贷
微镇
稳盈宝
沃贷宝
沃联财富
喔喔贷
我要金蛋
沃要投
五爱金融
五福贷
无界财富
梧桐理财
无忧聚财
五岳贷
玺欢钱
喜投网
希望金融
闲钱宝
向前金服
向日葵金融
相融网
向上金服
襄信金服
小宝金融
小表哥金融
小财迷
小存折
小鹅网
小荷在线
小鸡理财
小金瓜
小康资本
笑脸金融
小马金融
小牛在线
小平贷
小钱贷
小树时代网贷
小微财行
小微时贷
小鹰金服
小赢网金
小猪生财
协众金融
新安左右贷
信达金服
鑫贷天下
信而富
新富创投
新富金融
信和贷
新合作金融
新华久久贷
新疆
信客网
信联商融
鑫融贷
信融投
信融投资
新融网
新升贷
信通袋
信投宝
信投在线
新新贷
欣欣贷
鑫银宝
信用宝
兴金融
星金所
兴泰财富
兴易贷
雪莲借贷
岩鑫贷
洋葱先生
阳光金服
阳光时贷
洋钱罐
吆车贷
要借钱网
易宝金融
溢诚金融
一诚一贷
一点钱
一点通财富
易多财富
亿丰金融
亿富贷
医购贷
壹禾贷
翼汇财
易汇贷
一加二金融
医界贷
易捷贷
易金融
易金智慧
易利贷
翼龙贷
一路易贷
宜民贷
屹农金服
亿钱贷
亿人财富
宜人贷
艺条龙金融
异享金融
壹心贷
宜信惠民
亿亿理财
易众网
银程金服
银承派
银多网
银谷在线
银象网
银信贷
银信私人财行
盈票理财
营普金服
鹰眼理财
盈盈金科
用呗金融
雍和金融
涌泉金服
油界贷
友金服
有利网
有米贷
有盼投
有人贷
优投金服
友投友贷
优选宝
油鱼金服
予财宝
御财金融
余额宝
鱼猫金服
玉米理财
宇商有财
禹顺贷
玉源贷
元宝
粤财汇
粤财通
粤商贷
粤盛金融
悦享金服
云财富
云钱袋
云融网
再金所
掌中财富
掌众财富
兆京财富
找银子
浙财理财
浙金网
浙里投
振安金服
真金服
正臣财富
正勤金融
郑投网
知财网
支付宝
智富贷
智富理财
智慧财
芝麻贷
知商金融
置上金融
指旺财富
智新宝
中贝金融
中储贷
众房宝
中广核富盈
中国钱庄
众金所
中金物联
众金在线
众可贷
众力金融
众利网
众联财富
中平金融
中融宝
中融钱邦
中通财富宝
中投摩根
众投网
众禧贷
众信金融
中业兴融
中盈财富
中正易贷
周转贷
珠宝贷
诸葛理财
铸金所
住银所
转贷
赚啦理财
专投汇
紫金所
自由财富
