# Supplementary material for: Hybrid deep learning models with multi-classification investor sentiment to forecast the prices of China’s leading stocks
Source: PLoS One. 2023 Nov 27;18(11):e0294460. doi: 10.1371/journal.pone.0294460 (PMC10681238; doi:10.1371/journal.pone.0294460)
Supplement: S1 Data — (ZIP) [file pone.0294460.s001.zip › code and data/data processing -python/3:搜狗理财词典的处理/理财(77)/网贷理财.txt]

理财
理财产品
理财优选推荐
深圳淘标人网络科技有限公司
淘标
淘标人
淘平台
投资
投资理财
投资排行榜
投资平台优选
网贷
网贷大全
网贷导航
网贷评级
网贷平台
网贷平台排名
网贷平台网站
网贷选标
