# Supplementary material for: Hybrid deep learning models with multi-classification investor sentiment to forecast the prices of China’s leading stocks
Source: PLoS One. 2023 Nov 27;18(11):e0294460. doi: 10.1371/journal.pone.0294460 (PMC10681238; doi:10.1371/journal.pone.0294460)
Supplement: S1 Data — (ZIP) [file pone.0294460.s001.zip › code and data/data processing -python/3:搜狗理财词典的处理/理财(77)/股票 基金 债券 QDII QFII.txt]

案号为
按每股
安泰科技
按照开盘价
按照中石油
板块方面
保本基金
包鹤鹏
报收于
报收在
背景下
本公告
本公告内的财务数据
本公司
本公司股东
本公司已收取
本公司于
本公司于截至
碧桂园澄清
比较高的收益
逼近历史高点
比去年
比昨日
便冲破了
变化和发展
标普
标普和纳指
表现不佳
并不明智
并高位震荡
并购或
并将抵减
并开始
并未出现
不拆分
不断地申购赎回
不断涌现
不分红
不可能比
不可小觑
不确定因素
不少业内人士
不是实际资本
不应该带来
不再灵光
采掘和
财务资料
财政年度
财政年度的
参股公司
参与到
参与公司的
曾经的
拆分的
拆分的队伍
拆分基金
拆分基金的
拆分已经
拆分鱼龙混杂
拆分之后
拆分之后的
拆分之后业绩
拆分之前
产生了
长期股本
超跌股
超过埃克森美孚
超过百亿
超过半数的
超过了
超过利率
超级航母
超买
超卖
炒作机会
沉重的今日
承担风险
成功募集
成交金额
承接昨日
成人之美
乘上中国石油
呈现出
持股比例
持续稳定的增长
持续营销
持有的
持有者
冲高回落
冲击涨停
冲破前期高点
重新有起色
筹集资本
筹集资金
初级投资者
出色的
出现的
处在不同的
初字第
出资额
出资人
川润股份
传统意义上讲
创出新高
创下新高
创新高
创造价值
此类的投资者
从短期看
从而表现
从风格上看
从今日
从年初以来
从全球角度看
从有统计数据的
促成了
促进了
存款利率仅为
大比例分红
大比例分红后
大部分都是
大成策略回报
达到了
大幅度下降
大幅下挫
大盘加速
大盘连续上涨
大盘上涨
大盘拖累
带动指数
但被拆分基金
但不能
但冲高之前
但根据了解
但和
但今天
但开盘不久
但权重股
单日跌幅
但如今
但随后
但需要看到
但依然
但值得注意的是
当地投资者
荡然无存
道指
道指再创
的板块则
的并购
的产物
的成本也
的成果
的储蓄有
的初衷
的大好
的大小
得到投资者追捧
的发展产生了
的繁荣
的方式
的共同发展
的贡献
的股票
的股市
的惯性
的规定
的规模扩张
得过于凶猛
的慧眼去
的基金
的基金份额
的基金公司在
的基金却
的基金中
的价格
的蔓延
的矛盾
的能量
的企稳复苏下
的企业所得税
德勤华永
德勤华永会计师事务所有限公司
的权利
的上涨
的市场中
的双重压力下
的四项
的诉讼
的所有特征
的讨论
的特性
的统计
的同时
的投资操作
的推动下
的洼地
的万科
的舞台
的下跌幅度
的现状下
的新高
的形成和发展
的需求
的议题
的支持
的主流模式
的资源
的走势
等方式
等个股
等四人
等已经
等战略性决策
地产板块
地产群雄
的当数
低开于
第三季度季报
第三季度机构
第三季度每股收益达到了
地投资
低于之前的预期
点大关
点的
点的新高
奠定基础
点附近
点和
点之上
跌均超
定期从股份公司
东方精选基金
冻结资金量
动态市盈率仅
东一榔头
都相对有限
都需要
都需要一个
都在境外市场
短期整理过程
短线上
对公司
对基金的
对基金公司无益
对一个股份公司
多空
多曲折
多数股权
多只个股涨停
而把钱
而股票市场的发展
而活跃股
二季度
而买基金
而且筹码
而深成指也
而提起
而下跌个股
而在拆分之后
而在去
而在中国
而涨幅
而只是
发表本公告
发布的
发布时间
发达金融市场
发力上攻
发力上涨
发生了
发现价值
发行的
发行价为
发展本土
发展过程中
发展前景
返还其出资
繁荣和萧条
反思浪潮
反弹要求
反弹重
房地产等
放宽限制
放量冲击涨停
纺织服装
非常差的
非上市企业
分别突破
分别下跌
分布在其中的
纷纷达到
纷纷下跌
分红利润
分析人士指出
分析师表示
分析师给予该股的
分享红利
分享明星基金
分享收益
风吹草动
风光之后
风险越来越大
封转开基金
富国基金
富国天益基金
富人的
负有限责任
该等案件
该公司
该公司股东
该公司旗下
该股业绩
该股早盘
该基金
该基金净值
改善外资
高市盈率
高位震荡
高新技术企业所得税豁免规定
高于老基金
个多月中
个股的跌幅
个股方面
个亿
给出的
给高盛
根本不是
根据本报
根据此
根据彭博资讯
根据有关规定
跟随翻红
更多的钱注入
更直接
更重要的
公布的数据
工行
公开发行股票
共收到
公司长期
公司的所有者
公司订单
公司对
公司会计利润
公司仍在
公司所有权
公司所有权份额
公司正在
共同成长
共同出资
构成一定的压力
购买股票
顾雏军
股第一大市值股票
股东大会
股东能通过
股东是
股东与公司
股份公司
股份公司的
股份凭证
股份有限公司
股份制
股合计
股纪录
估计中国人
股价一路下滑
股票持有者
股票代表着
股票的
股票的起源
股票概念
股票交易
股票融资
股票融资和
股票融资和股票市场
股票融资活动
股票是
股票市场
股票市场的
股票数量
股票型基金
股票形态的
股票性质
股票一般
股票至今
股票只是
股票转让
股权结构调整
股权投资
股权未质押
股市场
股市场有史以来最大规模的
股市的暴涨
股市值
股收盘
股收盘总市值
股息
股指公司
股指也
股中有约
股总股本
股总市值
官方的
管理层回购
管理份额
关系不是
关注公司
广东省广州市中级人民法院
广发基金
广泛关注
广义上的
广州中院
规范性
规模不到
规模达到
规模急速扩张
规模扩大
规模扩张的
规模小于
国家可
国家控股公司
国家正成为
国金证券
国企不得投机
国企改制
过去六
过去一个月
还是需要时间的
海信科龙
涵盖了
含上述
航天晨光
航天电器
航天科工财务有限责任公司
航天科技
航天通信
航天信息
航天信息的
行业发展的视角
行业中
毫不理睬
号的传票
和股份公司的
和股票
合理性
和相互作用
和争议
很多业绩
很多争论
恒富数据
衡量这个问题的
后市的走势
沪深股市
沪深交易所
沪深两市总市值
沪市
沪指重返
沪综指
沪综指创下
沪综指开于
沪综指盘中
华昌化工
华夏策略精选
华夏策略精选基金
华夏大盘精选
环比下降
混进了
获利盘
及公众人士
即股东
几乎增加了
积极培养
基金拆分
基金拆分成为
基金拆分的时机
基金拆分的投资者
基金拆分后
基金拆分或者
基金公司
基金公司是
基金公司应该
基金经理
基金净值还
基金扩募之后
基金数目
基金也
基金业者
基金依然
即使快速建仓
极限区间在
继续保持
继续大幅的增仓
继续关注
继续走
绩优股
家公司
家股东单位
加快募集资金
加强江苏
加强募集资金
家券商
嘉实基金的
贾斯廷
家用电器指数
价值论
建仓期
坚持不拆分
坚定理性的
监管问题
建好仓的
间接地反映了
减少近
建信核心精选
建议投资者
将采取
江西铜业
将预计产生的
将越来越多
缴纳企业所得税
较为明显
交易所还大
交易需求
交银精选基金
较周二
结果投资者
接近四分之一
解套盘
截至本公告日
截止到
截至二零零七年
借助大量的
近百倍
进而对当前
尽管拆分
尽管还有
今年初至今
今年的市场行情
近年来
今年上涨了
今日航天信息公告
今日受
今日指数
金融服务
金融时报
金融市场环境
金融危机
金融现象
进入了
金属期货
金螳螂
今天成功回归
进行拆分
进行的
仅须按税率
进一步拓展
经济发展阶段
经济增长方式
敬请广大投资者
境外期货
经营的
经营之神
净值的诱惑
净值为
净值增长
净值增长缓慢
净值增长率
就比较
就成了
就充当了
纠纷案件
久久徘徊在
救市政策出台
救市组合拳
就要破裂
巨额资金
距历史新高
巨量资金
具体数据将在
据统计
具有可比性的
具有明确的
绝大部分是
掘金游戏
均是投资者
均刷新
均为机构投资者
开盘
开盘报
开盘价
开始显得贵了
开庭审理
看淡有色金属
看好年的
科工财务公司
科工财务公司的
可能会
可能遭受损失
可以大加讨论
可以通过
可以用一个
肯定低于
恐高心理
控制更多
会计师事务所审计
快速向前
扩展到
来考量时
蓝筹板块
老基金
老基金快
了两倍
累计金额人民币
立立电子
力捧的
历史高点
连续出现
两个相反的视角
两市成交量
两市合计成交
两市约有
两市总市值
两只新基金
廖照文
林锡涛
领导团队
灵活自如
刘从梦
伦敦商品交易所
绿景地产
吕小侠
买卖方式
盲目扩大
每个股东
每股净资产达到了
每股收益
美国的反思
美联储主席
煤炭等
每一份股票
美元计算
美政府
弥漫起
民二
民间的
民企上市
明显例外
明星基金
某小型基金
目光长远的
募集资金量
目前拆分盛行
目前的总市值
目前似乎
目前在上海
那些已经
纳指
南纺股份
南方恒元
南方恒元保本基金
南方绩优
南方绩优成长
南方绩优基金
难回昔日荣光
南山铝业
能不能继续
能够明白
拟进行
年初高出
年代网络公司的
年到
年的历史股票是
年第三季度报告
年及以前年度
年间
年仅有
年应分得红利
年中期业绩
年最大
排在前列
跑赢大盘
配置型基金
偏爱国企
漂亮变身
频频刷新
品种悉数
凭股票
平均订单金额
其持有者
其三也是
旗下多只基金
旗下业绩
企业的
企业经营
企业可以
企业上市
企业首次公开发行
企业组织
其中航天信息将以
其总市值达到了
前的
前各阶段的
前期
前期高点
前期领涨
前十大流通股东
千万元
强劲的
强劲上涨
且部分
且跌幅
轻工制造业
取得的
取得收益
取决于
取决于其
去思考
全部转增资本后
全球市值第一公司
全球资本
全球最大的
权益投资
权益性投资
权重股
权重股率先转向
确认及审查
然而短时间内
然而事实上
热点板块
人们开始担心
人士认为
人员富余状况
仍然值得
日本的
日拆分
日的
日的收盘价
日对
日该基金
日前公布
日趋谨慎
日收到
日益强烈
日益突出
融资额
融资规模
融资活动
如参加
入股银行
如果把
如果大盘
塞文
三峡大坝建成
三只新基金
杀基
上海报道
上海和深圳的
上海万臣
上海万臣信息科技发展有限公司
上升以后
上市的公司
上市首日
上述事项构成关联交易
上述四
上投摩根
尚未经
上扬趋势
上涨带动了
上证指数比
上周继续
上周五
稍有放大
社会化大生产
社会化大生产的时期
设计师和
涉及诉讼标的
深成指
深成指开于
深市
申银万国
深圳股市
深圳证券交易所
甚至已
甚至一度跌到
省外市场开发
是必然的
市场大涨
市场分析
市场复苏
市场经济
市场情况的
市场人士
市场再度
市场震荡的
使得指数
是对
十二月三十一日止
是否适合
是否在创造价值
实际资本
世界大
使人想起
是实实在在地
史无前例
实习记者
实现产业升级
实现净利润
实现收入
实现营业利润
实现增资扩股
时向
是相等的
是一种
市盈率水平
市盈率为
使用管理
使用效率
石油的
是由于
是指通过
始终停留
首创先河者
受此影响
受到一元
收回其投资
收盘后总市值为
收盘价
收取股息
首日定价均值区间在
首日预测定价
收入是
收益转增股本
收于
数量被
数字都
双方在
水晶光电
税务优惠规定
税项豁免额
顺利实现
思考如何
私募
私募形式
斯图尔特
诉本公司
随后的
虽然上半年
虽然昨天
随着股价上涨
随着海外
随着行情回暖
随着价格
随着人类社会
随着市场的
随着市场上
穗中法
所代表的
所拥有的
所有流行的
所有权
所有权证书
所占权重
它本身
它存在的
它的仓位
它具有
他们一有
它只是
太多的
特点鲜明
提高了利率
提高募集资金
提供本公司的
提供的数据显示
提升价值
天财藏金
天财藏金掌股专家
天津市国家税务局
天津市科学技术委员会
天益基金
条的规定
调整经济结构
同比增长
通过控制
通过向社会
通货膨胀率
统计结果显示
同期增长
同时放弃追加投资
同一类别的
投到股票上
投票表决
投资风格
投资风格荡然无存
投资风格鲜明
投资管理公司
投资机会
投资理念
投资泡沫
投资评级
投资未损失
投资项目进度
投资影响
投资者纷纷
投资组合
退出获利
退出需求
推动着股份公司
推荐阅读
万和
完善和发展
万手巨单
万亿美元
万亿元大关
万亿元的
万元转增股本
王亚伟
王永庆辞世
为本公司
维持对公司的
未来的需求
未来收益
为了得到
为了忘却的纪念
为了抑制
为美国
未能进一步走强
尾盘受
为限
为一种
为重点区域
我国社会主义
我会避开
无法把握
西部矿业
锡业股份
西一棒子
下跌行情的话
显得特立独行
鲜明的
先扬后抑
先于指数
现在比
现在的通货膨胀率为
项案件
相比一季度
相当于约人民币
香港交易所
香港联合交易所有限公司
香港算进去
相互联系
相结合的方式
项目经理
详细披露
小规模的
小规模基金在成功
消息的影响
新发一个基金
新高之路
新股上市
新疆等
新确认利润
新确认收入
欣然宣布
信息数据中心
新兴市场
虚假证券信息
虚假证券信息纠纷案件
虚拟资本
需要借助
迅速上冲
迅速上涨
亚洲最赚钱的公司
研究机构
俨然成为基金公司
延续上涨之势
严友松
要求公司
也达到了
业绩拔尖
业绩不尽如人意
业绩不再
业绩更加差
业绩却
业绩一落千丈
业界在
也开始
业内的
业内人士认为
也是今年以来
也适用于
也先扬后抑
也在中国
一般热衷
已达到了
亿的
一定程度上
一个多月中
以股份公司形态
一股学界
亿基金
亿基金如今
以及由此
已经超过
已经达到了
已经高达
已经相去甚远
一举突破
一开盘
一路下滑至
一落千丈
亿美元
亿美元基金
亿美元投资额
以其
依然饱满
已上市公司
亦同时
以下简称
一下接近百亿
一些不懂基金的
一些始终
一些原本
已有将近
亿元
亿元的
亿元人民币
亿元增加到
引导的
印度等
引发的
银行融资
银行系基金
印花税提高
引人注目
因为每个国家
因虚假证券信息
盈利预测
影响了基金经理
用同样的资金
拥有的
用于生产经营
有偿转让
有关统计显示
有色金属板块
有色金属产品
有色金属类个股
有所减少
有太多理由支持
有望迎来
有效得
有效手段
由原来的
预计中国石油
鱼龙混杂起来
与企业
于是产生了
元后
元计价
元基金回报优良
原来的投资风格
元以下
原有风格
原有投资风格
月底基金净值
月份拆分
运动的状况
再按持股比例追加投资
在拆分
再次携
在大盘
在繁华之后
在国际
在过去
在很大程度上
在获利盘
再加上
在金融
再具体到
在开盘后
在两市
在美国等
在牛市里拆分基金
在牛市中
在如此
在上海证券交易所发布
在上证指数中
在市场
造成其它
早盘开盘
则仅有
增肥之后
增长十分缓慢
增值服务
增资扩股
增资扩股方案
增资扩股后
债券基金
债权债务关系
占公司
展开激烈争夺
占便宜
站稳新高
涨幅达
涨幅较小
涨幅靠前
涨幅为
掌股专家
张宏
掌牛网
掌牛微博
招商银行
招商银行股份有限公司
招商证券
这促使
折合美元
这无异于
这些拆分的基金
这些拆分基金
这些拆分基金在
这些基金拆分之后
这些因素
这样的疑虑
这也是该
这一问题
这引起了
这与富国
这值得
这种所有权
针对在
政策取向
政府把
整个航天系
政界的
正经历
证明了
证券上市规则
值得注意的是
只个股
只个股上涨
只顾短期利益
之后没有
之后完成
之后直至
之间的
治理结构
只能是
之前还是
支取凭证
只上升了
至少会出现
只是代表
指数保持
指数重又拉升
指数历史上第二次
只一步之遥
只有一个
制约了
旨在向
只左右
重大决策
重点投资的行业
中高端市场路线
种股票指数
中国从
中国的股市
中国股票
中国股市
中国股市最近的
中国石油
中国石油的
中国石油凭借
中国石油上市
中国相关政府部门的
中国要不要发展
中国饮料大佬
中国有
中国政府的
中海油田服务股份有限公司
终极标准
中金公司
中色股份
中市盈率指数
中投称
中小企业
中证网
周上升
周上涨
周下跌
注册资本将由
主导的现状
注入了
注意短期风险
注意投资风险
转变过程中
追加投资
资本需求不足
自从今年
资料来源
自行初步测算
总股本的比重
综合和
综合权利
综合指数
总金额人民币
宗庆后
总市值
总市值突破
总市值为
最低下探
最高上攻至
最高涨到
最好能有
最后报收于
最后通过上市
最近几个月
最近是
最直接快速的方式
最终又
昨日沪综指
昨日突破
昨天的
昨天两市
昨天盘后
作为人类文明
左右的涨幅
