# Supplementary material for: Hybrid deep learning models with multi-classification investor sentiment to forecast the prices of China’s leading stocks
Source: PLoS One. 2023 Nov 27;18(11):e0294460. doi: 10.1371/journal.pone.0294460 (PMC10681238; doi:10.1371/journal.pone.0294460)
Supplement: S1 Data — (ZIP) [file pone.0294460.s001.zip › code and data/data processing -python/3:搜狗理财词典的处理/理财(77)/股票A股.txt]

阿继
艾迪西
爱尔眼科
爱建股份
爱康科技
爱仕达
爱施德
爱使股份
安彩
鞍钢股份
安徽合力
安徽水利
安洁科技
安居宝
安凯客车
安科瑞
安科生物
安利股份
安纳达
安妮股份
安诺其
安琪酵母
安泰集团
安泰科技
安信信托
安阳钢铁
安源股份
鞍重股份
奥飞动漫
奥康国际
奥克股份
澳柯玛
奥马电器
奥普光电
奥特迅
奥拓电子
奥维通信
澳洋科技
澳洋顺昌
巴安水务
八菱科技
芭田股份
八一钢铁
百川股份
百大集团
百花村
百利电气
佰利联
百润股份
百视通
百圆裤业
白云机场
白云山
棒杰股份
邦讯技术
宝安地产
宝诚
宝德股份
保定天鹅
宝鼎重工
包钢股份
宝钢股份
包钢稀土
宝光股份
宝莱特
保利地产
宝利来
宝利沥青
保龄宝
宝龙
宝莫股份
宝胜股份
宝石
保税科技
宝硕
宝钛股份
宝泰隆
宝通带业
报喜鸟
宝馨科技
宝新能源
宝信软件
北巴传媒
北玻股份
北辰实业
北大荒
北斗星通
北方创业
北方导航
北方股份
北方国际
北海港
北化股份
北京城建
北京城乡
北京君正
北京科锐
北京利尔
北京旅游
北京银行
北矿磁材
北陆药业
北人
北纬通信
北新建材
北新路桥
贝因美
本钢板材
碧水源
比亚迪
标准股份
滨海能源
滨化股份
滨江集团
波导
渤海活塞
渤海物流
渤海租赁
博晖创新
博汇纸业
博瑞传播
博深工具
博威合金
博闻科技
博信
博雅生物
博彦科技
博盈投资
博元
博云新材
步步高
步森股份
彩虹股份
彩虹精化
沧州大化
沧州明珠
长安汽车
长百集团
常宝股份
长城电工
长城电脑
长城集团
长城开发
长城汽车
长城信息
长春高新
长春经开
长春燃气
长春一东
长电科技
常发股份
长方照明
长海股份
长航凤凰
昌红科技
长江传媒
长江电力
长江润发
长江通信
长江投资
长江证券
昌九
常林股份
常铝股份
长青股份
长青集团
长荣股份
常山股份
常山药业
长信
长信科技
长盈精密
长油
昌鱼
长源电力
长园集团
长征电气
巢东股份
潮宏基
超华科技
超日太阳
超声电子
超图软件
郴电国际
晨光生物
晨鸣纸业
辰州矿业
成城股份
承德露露
成都路桥
成发科技
成飞集成
成霖股份
成商集团
城投控股
澄星股份
诚志股份
驰宏锌锗
赤天化
重庆百货
重庆港九
重庆钢铁
重庆路桥
重庆啤酒
重庆实业
重庆水务
出版传媒
初灵信息
楚天高速
雏鹰农牧
川大智胜
川化
传化股份
传媒
川润股份
川投能源
创兴资源
创业环保
创元科技
春晖股份
春兰股份
春兴精工
磁卡
慈星股份
翠微股份
达安基因
大北农
大成
大地
大地传媒
大东方
大东南
大富科技
大港股份
达刚路机
大恒科技
大湖股份
大华股份
大华农
达华智能
大江股份
大金重工
大康牧业
大冷股份
大立科技
大连电瓷
大连港
大连国际
大连控股
大连热电
大连三垒
大连圣亚
大连友谊
大连重工
大龙地产
大名城
大秦铁路
大庆华科
大商股份
达实智能
大唐电信
大唐发电
大同煤业
大通燃气
大西洋
大橡塑
大亚科技
大杨创世
大洋电机
大冶特钢
达意隆
大有能源
大禹节水
大元股份
大智慧
大众公用
大众交通
大族激光
戴维医疗
丹邦科技
丹甫股份
丹化科技
当代
当升科技
道博股份
道明光学
德尔家居
德豪润达
德力股份
得利斯
德联集团
德美化工
德棉
得润电子
德赛电池
德威新材
登海种业
迪安诊断
迪康药业
帝龙新材
迪马股份
迪威视讯
第一医药
电广传媒
电科院
电子城
鼎汉技术
鼎立股份
鼎龙股份
鼎泰新材
东安动力
东百集团
东宝生物
东北证券
东北制药
东材科技
东诚生化
东电
东阿阿胶
东方宾馆
东方财富
东方创业
东方电气
东方电热
东方电子
东方锆业
东方国信
东方海洋
东方航空
东方集团
东方金钰
东方精工
东方明珠
东方日升
东方市场
东方钽业
东方铁塔
东方通信
东方银星
东方雨虹
东方园林
东风股份
东风科技
东风汽车
东富龙
东港股份
东莞控股
东光微电
东海
东湖高新
东华科技
东华能源
东华软件
东华实业
东江环保
东晶电子
东力传动
动力源
栋梁新材
东凌粮油
东睦股份
东南网架
东热
东软集团
东软载波
东山精密
东盛
东碳
东吴证券
东信和平
东阳光铝
东源电器
独一味
盾安环境
敦煌种业
多氟多
多伦股份
鄂尔多斯
峨眉山
鄂武商
恩华药业
二纺
尔康制药
二六三
二重重装
法尔胜
法拉电子
法因数控
泛海建设
方大化工
方大集团
方大炭素
方大特钢
方兴科技
方圆支承
方正电机
方正科技
方正证券
方直科技
菲达环保
飞乐股份
飞乐音响
飞力达
飞利信
飞马国际
飞亚达
奋达科技
丰东股份
风帆股份
风范股份
风华高科
丰华股份
凤凰传媒
凤凰股份
凤凰光学
烽火电子
烽火通信
丰乐种业
丰林集团
风神股份
丰原药业
凤竹纺织
佛慈制药
佛山照明
佛塑科技
富安娜
福安药业
福成五丰
富春环保
富春通信
复旦复华
福建高速
福建金森
福建南纺
福建南纸
福建水泥
福晶科技
富临运业
涪陵电力
涪陵榨菜
福日
孚日股份
福瑞股份
富瑞特装
抚顺特钢
福田汽车
福星股份
福星晓程
复星医药
福耀玻璃
赣锋锂业
甘化
赣能
赣粤高速
刚泰控股
钢研高纳
高德红外
高鸿股份
高金食品
高乐股份
高盟新材
高陶
高新发展
高新兴
歌尔声学
歌华有线
格力地产
格力电器
格林美
葛洲坝
共达电声
工大高新
工大首创
工商银行
古井贡酒
古越龙山
冠城大通
冠福
冠豪高新
冠昊生物
冠农股份
广安爱众
广百股份
广博股份
广船国际
光大银行
光大证券
广电电气
广电电子
光电股份
广电网络
广电运通
广东鸿图
广东明珠
广东榕泰
广发证券
广钢
广弘控股
光华控股
广汇股份
广济药业
广聚能源
广联达
广陆数测
光明乳业
广汽集团
广深铁路
广晟有色
广田股份
广夏
光线传媒
光迅科技
广宇发展
广宇集团
光韵达
光正钢构
广州国光
广州控股
广州浪奇
广州药业
广州友谊
硅宝科技
桂东电力
桂冠电力
贵航股份
桂林旅游
桂林三金
贵绳股份
贵糖股份
贵研铂业
贵州百灵
贵州茅台
国创
国创高新
国瓷材料
国电电力
国电南瑞
国电南自
国电清新
国栋建设
国发
国风塑业
国海证券
国恒铁路
国机汽车
国际实业
国金证券
国联水产
国旅联合
国脉科技
国民技术
国农科技
国商
国腾电子
国通
国统股份
国投电力
国投新集
国投中鲁
国兴
国星光电
国药
国药股份
国药一致
国元证券
国中水务
哈尔斯
哈飞股份
哈高科
哈空调
哈投股份
哈药股份
海博股份
海达股份
海大集团
海德股份
海得控制
海格通信
海虹控股
海建
海康威视
海兰信
海利得
海立股份
海立美达
海联讯
海亮股份
海龙
海隆软件
海陆重工
海伦哲
海螺水泥
海螺型材
海马汽车
海默科技
海南高速
海南海药
海南航空
海南瑞泽
海南橡胶
海南椰岛
海能达
海宁皮城
海鸥卫浴
海普瑞
海润光伏
海思科
海泰发展
海特高新
海通证券
海王生物
海峡股份
海翔药业
海信电器
海欣股份
海印股份
海油工程
海源机械
海越股份
海正药业
汉得信息
汉鼎股份
汉缆股份
汉森制药
汉商集团
汉王科技
汉威电子
翰宇药业
汉钟精机
杭齿前进
杭钢股份
杭锅股份
航空动力
航民股份
航天长峰
航天晨光
航天电器
航天电子
航天动力
航天机电
航天科技
航天通信
航天信息
杭萧钢构
杭氧股份
杭州解百
好当家
昊华能源
豪迈科技
浩宁达
好想你
河北钢铁
河北宣工
合臣
和而泰
合肥百货
合肥城建
合肥三洋
河化
和佳股份
禾嘉股份
合金
和晶科技
合康变频
禾盛新材
和顺电气
禾欣股份
合兴包装
合众思壮
黑化
黑猫股份
黑牡丹
黑牛食品
恒邦股份
恒宝股份
恒大高新
横店东磁
恒丰纸业
恒基达鑫
恒立油缸
恒瑞医药
恒生电子
恒顺醋业
恒顺电气
恒泰艾普
亨通光电
恒信移动
恒星科技
恒逸石化
恒源煤电
红宝丽
鸿博股份
宏昌电子
洪城股份
洪城水业
宏达高科
宏达股份
宏达新材
红豆股份
洪都航空
宏磊股份
鸿利光电
鸿路钢构
红日药业
宏润建设
红太阳
洪涛股份
鸿特精密
宏图高科
红星发展
红阳能源
弘业股份
宏源证券
湖北金环
湖北能源
湖北宜化
沪电股份
沪科
湖南海利
湖南投资
华邦制药
华北高速
华北制药
华灿光电
华测检测
华策影视
华昌达
华昌化工
华帝股份
华电国际
华电能源
华鼎锦
华东电脑
华东科技
华东数控
华东医药
华发股份
华芳纺织
华纺股份
华峰氨纶
华峰超纤
华孚色纺
华工科技
华光
华光股份
华海药业
华宏科技
华科
华控
华兰生物
华力创通
华丽家族
华联股份
华联控股
华联综超
华菱钢铁
华菱星马
华录百纳
华鲁恒升
华茂股份
华贸物流
华能国际
华平股份
华侨城
华仁药业
华锐风电
华润锦华
华润三九
华润双鹤
华润万东
华神集团
华升股份
华声股份
华胜天成
华斯股份
华塑
华泰股份
华泰证券
华天酒店
华天科技
华微电子
骅威股份
华闻传媒
华伍股份
华西股份
华西能源
华夏幸福
华夏银行
华新
华新水泥
华星创业
华星化工
华业地产
华仪电气
华谊嘉信
华谊兄弟
华意压缩
华银电力
华映科技
华英农业
华域汽车
华远地产
华中数控
华资实业
环旭电子
黄海
黄海机械
黄河旋风
黄山旅游
皇氏乳业
皇台
惠博普
汇川技术
辉丰股份
汇冠股份
汇鸿股份
辉煌科技
辉隆股份
惠泉啤酒
回天胶业
惠天热电
汇通能源
汇源通信
吉艾科技
积成电子
吉电股份
冀东水泥
吉恩镍业
吉峰农机
际华集团
吉林敖东
吉林高速
吉林森工
机器人
吉视传媒
集团
吉纤
吉鑫科技
冀中能源
嘉宝集团
佳创视讯
佳都新太
加加食品
嘉凯城
嘉麟杰
嘉陵
佳隆股份
佳士科技
嘉事堂
佳通
珈伟股份
嘉欣丝绸
佳讯飞鸿
嘉应制药
嘉寓股份
建发股份
建峰化工
尖峰集团
建机
健康元
键桥通讯
坚瑞消防
建设银行
建投能源
建新股份
建研集团
江粉磁材
江海股份
江河幕墙
江淮动力
江淮汽车
江铃汽车
江南高纤
江南红箭
江南化工
江南嘉捷
江南水务
江泉实业
江山股份
江山化工
江苏国泰
江苏宏宝
江苏旷达
江苏三友
江苏神通
江苏舜天
江苏索普
江苏通润
江苏吴中
江苏阳光
江特电机
江西长运
江西水泥
江西铜业
江中药业
江钻股份
交大昂立
焦点科技
交通银行
交运股份
焦作万方
捷成股份
界龙实业
杰瑞股份
杰赛科技
捷顺科技
金安国纪
金杯
金杯电工
津滨发展
金材
金城医药
金达威
金地集团
金顶
金发科技
金飞达
金枫酒业
金风科技
金丰投资
锦富新材
金刚玻璃
金固股份
金谷源
金禾实业
金化
金花
劲嘉股份
金健米业
锦江股份
锦江投资
金晶科技
金科股份
金磊股份
金利华电
金利科技
金力泰
金陵饭店
金岭矿业
金陵药业
锦龙股份
金龙机电
金龙汽车
金路集团
金马股份
金马集团
金明精机
金钼股份
津劝业
金融街
金瑞科技
金瑞矿业
金山股份
金山开发
劲胜股份
金泰
金螳螂
金通灵
晋西车轴
金新农
金信诺
金亚科技
金叶
晋亿实业
金鹰股份
金宇车城
金隅股份
金宇集团
金运激光
金正大
金证股份
金智科技
金种子酒
锦州港
金洲管道
金字火腿
金自天正
精诚铜业
精达股份
京东方
精锻科技
精工钢构
精功科技
景谷林业
精华制药
精伦
京能热电
京能置业
京山轻机
晶盛机电
京投银泰
经纬电材
经纬纺机
京威股份
京新药业
景兴纸业
精艺股份
晶源电子
靖远煤电
京运通
九安医疗
九鼎新材
九发
酒钢宏兴
酒鬼酒
九九久
久立特材
久联发展
九龙电力
九龙山
九牧王
久其软件
九阳股份
九芝堂
九洲电气
九州通
聚飞光电
聚光科技
巨化股份
巨力索具
聚龙股份
巨龙管业
巨轮股份
巨星科技
均胜电子
卡奴迪路
开创国际
凯迪电力
凯恩股份
开尔新材
开开实业
凯乐科技
凯利泰
开滦股份
凯美特气
开能环保
凯诺科技
凯撒股份
开山股份
开元投资
康达尔
康达新材
康得新
康恩贝
康力电梯
康美药业
康耐特
康强电子
康盛股份
康缘药业
康芝药业
科达股份
科达机电
科大讯飞
科大智能
科华恒盛
科华生物
科健
科力远
科林环保
科龙
科陆电子
科伦药业
科冕木业
克明面业
科士达
科斯伍德
科泰电源
科新机电
科学城
科远股份
空港股份
昆百大
昆明机床
昆明制药
莱宝高科
莱美药业
莱茵生物
莱茵置业
蓝盾股份
蓝帆股份
蓝丰生化
兰花科创
蓝科高新
蓝色光标
兰生股份
兰太实业
蓝英装备
兰州黄河
兰州民百
浪潮软件
浪潮信息
廊发展
朗科科技
朗玛信息
浪莎股份
朗源股份
朗姿股份
老白干酒
老板电器
老凤祥
乐凯胶片
乐普医疗
乐山电力
乐视网
乐通股份
雷柏科技
雷曼光电
雷鸣科化
棱光实业
理邦仪器
利达光电
利德曼
利尔化学
力帆股份
理工监测
力合股份
丽江旅游
利君股份
利欧股份
丽鹏股份
力生制药
立思辰
立讯精密
利亚德
力阳
利源铝业
力源信息
丽珠集团
联创光电
联发股份
联合化工
联华
联化科技
莲花味精
联环药业
联建光电
联美控股
炼石
联信永益
连云港
两面针
量子高科
辽宁成大
辽通化工
林海股份
林洋电子
林州重机
凌钢股份
零七股份
羚锐制药
领先
凌云股份
柳钢股份
柳工
六国化工
柳化股份
隆华传热
隆基股份
隆基机械
龙建股份
龙江交通
龙净环保
龙力生物
隆平高科
龙泉股份
龙生股份
龙头股份
龙溪股份
龙星化工
龙源技术
龙元建设
潞安环能
鲁北
鲁丰股份
鹿港科技
陆家嘴
鲁抗医药
鲁商置业
鲁泰
泸天化
露天煤业
鲁西化工
路翔股份
露笑科技
鲁信创投
鲁阳股份
鲁银投资
泸州老窖
罗顿
罗莱家纺
罗牛山
罗普斯金
骆驼股份
洛阳玻璃
氯碱化工
绿景控股
马钢股份
马应龙
麦捷科技
迈亚
漫步者
茂化实华
茂硕电源
梅安森
美邦服饰
美晨科技
美达股份
美的电器
美都控股
美尔雅
梅花集团
梅花伞
美锦能源
美克股份
美利
美菱电器
美罗药业
煤气化
梅泰诺
美欣达
美亚柏科
梅雁
美盈森
蒙发利
梦洁家纺
绵世股份
闽东电力
闽发铝业
民丰特纸
闽福发
民和股份
岷江水电
民生投资
民生银行
明家科技
明科
名流置业
明牌珠宝
明泰铝业
明星电缆
明星电力
摩恩电气
莫高股份
模塑科技
纳川股份
南玻
南都电源
南纺
南方泵业
南方航空
南方汇通
南方建材
南方食品
南方轴承
南风股份
南风化工
南钢股份
南国置业
南海发展
南化
南京港
南京高科
南京化纤
南京新百
南京熊猫
南京医药
南京银行
南京中北
南京中商
南岭民爆
南宁百货
南宁糖业
南山铝业
南天信息
南通锻压
南通科技
南洋股份
南洋科技
内蒙华电
内蒙君正
能山
宁波富邦
宁波富达
宁波港
宁波海运
宁波华翔
宁波建工
宁波联合
宁波热电
宁波银行
宁波韵升
宁沪高速
宁夏建材
农产品
农业银行
诺普信
欧比特
欧菲光
欧亚集团
攀钢钒钛
盘江股份
庞大集团
鹏博士
啤酒花
片仔癀
平高电气
平煤股份
平庄能源
普邦园林
浦东建设
浦东金桥
浦发银行
普利特
普洛股份
濮耐股份
旗滨集团
齐峰股份
祁连山
启明信息
启明星辰
七匹狼
七喜控股
栖霞建设
齐翔腾达
齐心文具
七星电子
齐星铁塔
启源装备
奇正藏药
洽洽食品
前锋
千红制药
钱江摩托
钱江生化
钱江水利
千金药业
黔轮胎
潜能恒信
千山药机
黔源电力
仟源制药
乾照光电
强生控股
秦川发展
秦岭
勤上光电
青岛海尔
青岛碱业
青岛金王
青岛啤酒
青岛双星
轻纺城
青海华鼎
青海明胶
青龙管业
青青稞酒
青山纸业
青松股份
青松建化
秋林集团
全柴动力
全聚德
荃银高科
群兴玩具
燃控科技
人福医药
仁和药业
人民网
人人乐
仁智油服
任子行
日出东方
日发数码
日海通讯
日科化学
日上集团
日照港
荣安地产
荣丰控股
荣华实业
榕基软件
荣科科技
蓉胜超微
荣盛发展
荣盛石化
荣信股份
荣之联
如意集团
软控股份
瑞贝卡
瑞丰高材
瑞丰光电
瑞和股份
瑞康医药
瑞凌股份
瑞普生物
锐奇股份
瑞泰科技
润邦股份
闰土股份
赛轮股份
赛为智能
赛象科技
三爱富
三安光电
三变科技
三川股份
三房巷
三丰智能
三钢闽光
三花股份
三江购物
三精制药
三聚环保
三力士
三联商社
三六五网
三毛派神
三木集团
三诺生物
三普药业
三全食品
三泰电子
三特索道
三维工程
三维丝
三维通信
三五互联
三峡水利
三峡新材
三星
三星电气
三一重工
三友化工
三元达
三元股份
桑德环境
桑乐金
森马服饰
森源电气
森远股份
沙钢股份
沙河股份
沙隆达
山大华特
山东钢铁
山东高速
山东海化
山东黄金
山东矿机
山东墨龙
山东如意
山东威达
山东药玻
山东章鼓
陕鼓动力
陕国投
山河智能
山煤国际
杉杉股份
陕天然气
山推股份
山西汾酒
山西焦化
陕西金叶
山西三维
山西证券
山下湖
山鹰纸业
上柴股份
上风高科
上港集团
上工申贝
上海贝岭
上海电力
上海电气
上海辅仁
上海钢联
上海机场
上海机电
上海佳豪
上海家化
上海建工
上海金陵
上海九百
上海凯宝
上海莱士
上海绿新
上海梅林
上海能源
上海普天
上海三毛
上海物贸
上海新梅
上海新阳
上海医药
上汽集团
尚荣医疗
上实发展
上石化
商业城
韶钢松山
韶能股份
深长城
深赤湾
申达股份
深发展
深纺织
深高速
深华发
申华控股
神火股份
神剑股份
神开股份
深康佳
申科股份
神马股份
深南电
申能股份
神农大丰
深赛格
深桑达
深深宝
深深房
深天地
深天健
深天马
申通地铁
深信泰丰
沈阳化工
沈阳机床
深圳华强
深圳惠程
深圳机场
深圳能源
深圳燃气
深振业
神州泰岳
盛达矿业
升达林业
省广股份
升华拜克
圣莱达
胜利股份
胜利精密
盛路通信
圣农发展
盛通股份
盛屯矿业
圣阳股份
生意宝
生益科技
盛运股份
实达集团
时代出版
时代科技
时代万恒
时代新材
史丹利
世纪鼎利
世纪华通
世纪瑞尔
石基信息
世纪星源
世纪游轮
士兰微
世联地产
世茂股份
世荣兆业
狮头
石岘
实益达
石油济柴
首创股份
首钢股份
首航节能
首开股份
首旅股份
首商股份
曙光股份
数码视讯
舒泰神
数源科技
数字政通
双环传动
双环科技
双汇发展
双箭股份
双良节能
双林股份
双龙股份
双鹭药业
双钱股份
双塔食品
双象股份
双星新材
水井坊
水晶光电
顺发恒业
顺络电子
顺荣股份
舜天船舶
顺网科技
顺威股份
顺鑫农业
四川长虹
四川成渝
四川九洲
四川路桥
四川美丰
四川圣达
四川双马
四创电子
思达
司尔特
四方达
四方股份
四环
四环生物
斯米克
四维图新
思源电气
宋城股份
松德股份
宋都股份
松辽
松芝股份
搜于特
苏泊尔
苏常柴
苏交科
苏宁电器
苏宁环球
苏州高新
苏州固锝
隧道股份
穗恒运
索菲亚
索芙
塔牌集团
太安堂
钛白
泰达股份
泰尔重工
泰复
太钢不锈
太光
泰豪科技
泰禾集团
泰和新材
太化
台基股份
太极股份
太极集团
太极实业
太龙药业
太平洋
泰山石油
泰胜风能
泰亚股份
太阳电缆
太阳鸟
太阳纸业
太原刚玉
太原重工
探路者
汤臣倍健
唐人神
唐山港
唐陶
特变电工
特尔佳
特发信息
特力
特锐德
腾邦国际
腾达建设
天邦股份
天宝股份
天保基建
天宸股份
天成
天地科技
天地源
天房发展
天方药业
天富热电
天广消防
天海
天宏
天虹商场
天玑科技
天津港
天津普林
天津松江
天康生物
天科股份
天利高新
天立环保
天龙
天龙光电
天龙集团
天伦置业
天马股份
天马精化
天茂集团
天目
天奇股份
天齐锂业
天汽模
天桥起重
天瑞仪器
天润
天润曲轴
天山纺织
天山股份
天山生物
天晟新材
天士力
天顺风能
天坛生物
天通股份
天威保变
天威视讯
天兴仪表
天药股份
天业股份
天业通联
天一
天音控股
天喻信息
天源迪科
天原集团
天泽信息
天舟文化
铁汉生态
铁岭新城
铁龙物流
通宝能源
通策医疗
通产丽星
通程控股
同达创业
通达动力
同大股份
通达股份
同德化工
通鼎光电
同方股份
铜峰电子
通富微电
通光线缆
通化东宝
通化金马
同花顺
同济科技
桐君阁
桐昆股份
同力水泥
铜陵有色
通葡
同仁堂
通威股份
同有科技
通裕重工
通源石油
同洲电子
兔宝宝
拓邦股份
拓尔思
沱牌舍得
拓日新能
拓维信息
外高桥
外运发展
万安科技
万邦达
万昌科技
万达信息
万方地产
万丰奥威
万福生科
万好万家
万和电气
万鸿
万家乐
万科
万力达
万里股份
万里扬
万马电缆
皖能电力
万润科技
万顺股份
万通地产
皖通高速
皖通科技
皖维高新
万向德农
万向钱潮
皖新传媒
万讯自控
万业企业
万泽股份
王府井
网宿科技
潍柴动力
潍柴重机
威创股份
维尔利
威尔泰
威孚高科
围海股份
威海广泰
威华股份
维科精华
卫宁软件
卫士通
维维股份
伟星股份
卫星石化
伟星新材
威远生化
文峰股份
文山电力
温州宏丰
沃尔核材
沃华医药
卧龙地产
卧龙电气
沃森生物
物产中大
武钢股份
武汉凡谷
武汉健民
武汉控股
武汉塑料
武汉中商
芜湖港
五矿发展
五粮液
吴通通讯
五洲交通
西安旅游
西安民生
西安饮食
西北化工
西泵股份
西部材料
西部建设
西部矿业
西部牧业
西部证券
西部资源
西昌电力
西飞国际
西陇化工
西南合成
西南药业
西南证券
西宁特钢
希努尔
西山煤电
西水股份
西王食品
锡业股份
西仪股份
西藏城投
西藏发展
西藏矿业
西藏旅游
西藏天路
西藏药业
西轴
厦工股份
厦华
霞客环保
厦门港务
厦门国贸
厦门空港
厦门钨业
厦门信达
贤成矿业
现代投资
现代制药
先锋新材
先河环保
仙琚制药
湘电股份
湘鄂情
香江控股
香梨
祥龙
向日葵
湘潭电化
香雪制药
襄阳轴承
香溢融通
湘邮科技
象屿股份
小商品城
小天鹅
新安股份
信邦制药
新北洋
新材
新潮实业
信达地产
新大陆
新大新材
新大洲
锌电
新都化工
新都酒店
鑫富
新钢股份
新国都
新海股份
新海宜
新和成
新湖中宝
新华百货
新华保险
新华传媒
新华都
新华锦
新华联
新华医疗
新华制药
新黄浦
新嘉联
新疆城建
新疆天业
新疆众和
新界泵业
新开普
新开源
鑫科材料
新莱应材
信立泰
新联电子
欣龙
鑫龙电器
信隆实业
新纶科技
鑫茂科技
新民科技
新南洋
新宁物流
新农
新朋股份
新日恒力
新赛股份
新时达
新世纪
新世界
新天科技
欣旺达
信维通信
新五丰
新希望
新乡化纤
新兴铸管
信雅达
新亚制程
新研股份
锌业
新野纺织
信质电机
新宙邦
新筑股份
兴发集团
星河生物
星湖科技
兴化股份
星辉车模
星美
兴民钢圈
星期六
兴蓉投资
兴森科技
星网锐捷
星星科技
兴业
兴业科技
兴业矿业
兴业银行
兴业证券
星宇股份
兴源过滤
兄弟科技
熊猫烟花
秀强股份
徐工机械
旭光股份
许继电气
徐家汇
雪迪龙
雪莱特
雪人股份
浔兴股份
亚宝药业
雅本化学
雅戈尔
雅化集团
雅克科技
亚玛顿
亚厦股份
亚盛集团
亚太
亚太股份
亚泰集团
亚太科技
亚太药业
亚通股份
亚威股份
亚夏汽车
亚星化学
亚星客车
亚星锚链
雅致股份
延长化建
盐湖股份
延华智能
燕京啤酒
烟台冰轮
烟台万华
烟台万润
盐田港
兖州煤业
阳谷华泰
阳光城
阳光电源
阳光股份
阳光照明
洋河股份
扬农化工
阳普医疗
阳泉煤业
扬子新材
姚记扑克
耀皮玻璃
益佰制药
毅昌股份
宜昌交运
亿城股份
仪化
宜华地产
易华录
宜华木业
亿晶光电
宜科科技
伊利股份
亿利能源
伊立浦
伊力特
易联众
以岭药业
依米康
益民集团
一汽富维
一汽轿车
一汽夏利
壹桥苗业
怡球资源
益生股份
益盛药业
易世达
易食股份
亿通科技
宜通世纪
亿纬锂能
怡亚通
亿阳信通
宜纸
银鸽投资
银河
银河磁体
银河电子
银基发展
银江股份
银轮股份
银润投资
银禧科技
银信科技
银星能源
银亿股份
银之杰
银座股份
英飞拓
营口港
英力特
英唐智控
英特集团
英威腾
永安林业
永安药业
永大集团
永鼎股份
永高股份
永辉超市
永利带业
永清环保
永生投资
永太科技
永泰能源
永新股份
用友软件
友阿股份
尤夫股份
友好集团
友利控股
尤洛卡
有研硅股
友谊股份
豫光金铅
誉衡药业
豫金刚石
渝开发
玉龙股份
豫能控股
渝三峡
宇顺电子
宇通客车
裕兴股份
御银股份
豫园商城
鱼跃医疗
园城
远东传动
远方光电
远光软件
元力股份
远望谷
远兴能源
粤传媒
悦达投资
粤电力
粤高速
粤宏远
粤水电
岳阳林纸
岳阳兴长
云海金属
云铝股份
云煤能源
云南白药
云南城投
云南旅游
云南铜业
云南盐化
云南锗业
云内动力
运盛实业
云天化
云维股份
云意电气
赞宇科技
漳电
长高集团
张化机
张家界
张江高科
掌趣科技
张裕
章源钨业
漳州发展
獐子岛
兆驰股份
招商地产
招商轮船
招商银行
招商证券
浙报传媒
浙大网新
浙富股份
浙江东方
浙江东日
浙江富润
浙江广厦
浙江龙盛
浙江美大
浙江医药
浙江永强
浙江震元
浙江众成
柘中建设
振东制药
振华科技
振华重工
正邦科技
正海磁材
正和股份
正虹科技
郑煤机
正泰电器
证通电子
郑州煤电
智飞生物
智光电气
置信电气
智云股份
中百集团
中材国际
中材科技
中昌海运
中超电缆
中成股份
中储股份
中船股份
中创信测
中达
中电广通
中电环保
中鼎股份
中发科技
中房
中纺
中纺投资
中孚实业
中福实业
中钢吉炭
中钢天源
中工国际
中关村
中国宝安
中国北车
中国玻纤
中国船舶
中国服装
中国高科
中国国航
中国国旅
中国国贸
中国海诚
中国化学
中国建筑
中国交建
中国联通
中国铝业
中国南车
中国平安
中国人寿
中国软件
中国神华
中国石化
中国石油
中国水电
中国太保
中国铁建
中国卫星
中国武夷
中国西电
中国医药
中国一重
中国银行
中国远洋
中国重工
中国中期
中国重汽
中国中铁
中国中冶
中海达
中海发展
中海海盛
中海集运
中海科技
中海油服
中航地产
中航电测
中航电子
中航动控
中航光电
中航黑豹
中航精机
中航三鑫
中航重机
众和股份
众合机电
中核科技
中恒电气
中恒集团
中弘股份
中化国际
中华企业
中化岩土
中环股份
中基
中集集团
中际装备
中江地产
中捷股份
中金黄金
中金岭南
中京电子
中炬高新
中科电气
中科金财
中科三环
中科英华
中利科技
中联电气
中联重科
中粮地产
中粮生化
中粮屯河
中路股份
中煤能源
中牧股份
中南传媒
中南建设
中南重工
中能电气
中农
中葡
中青宝
中青旅
中瑞思创
中润资源
中色股份
中山公用
众生药业
中视传媒
中水渔业
中顺洁柔
中泰化学
中泰桥梁
中体产业
中天城投
中天科技
中铁二局
中通客车
中威电子
中卫国脉
中文传媒
中信国安
中信海直
中新药业
中信银行
中信证券
中兴商业
中兴通讯
众业达
中茵股份
中银绒业
中原高速
中远航运
中元华电
中原环保
中原内配
中原特钢
中源协和
中珠控股
洲明科技
轴研科技
珠峰
珠海港
珠海中富
珠江
珠江钢琴
珠江啤酒
珠江实业
株冶集团
准油股份
卓翼科技
紫光股份
紫光古汉
紫光华宇
紫江企业
紫金矿业
紫鑫药业
自仪股份
棕榈园林
宗申动力
综艺股份
佐力药业
