# Supplementary material for: Hybrid deep learning models with multi-classification investor sentiment to forecast the prices of China’s leading stocks
Source: PLoS One. 2023 Nov 27;18(11):e0294460. doi: 10.1371/journal.pone.0294460 (PMC10681238; doi:10.1371/journal.pone.0294460)
Supplement: S1 Data — (ZIP) [file pone.0294460.s001.zip › code and data/data processing -python/3:搜狗理财词典的处理/理财(77)/股票、基金名称.txt]

阿继电器
爱建股份
爱使股份
爱众投票
安彩高科
鞍钢
安钢投票
鞍钢新轧
安徽合力
安徽水利
安凯客车
安纳达
安妮股份
安琪酵母
安泰集团
安泰科技
安信
安阳钢铁
安源股份
昂立投票
澳柯玛
奥特迅
奥维通信
澳洋科技
澳洋顺昌
巴士股份
芭田股份
八一钢铁
白唇鹿贤
百大集团
百大投票
白鸽
白鸽投票
百花
百科药业
百利电气
百利投票
百联股份
白猫
白云机场
白云山
板材
板材本
保定天鹅
包钢股份
宝钢股份
包钢投票
包钢转股
包钢转债
宝光股份
宝光药业
宝华实业
宝康配置
宝康消费
宝康债
宝康债券
保利地产
宝丽华
宝能投票
宝商集团
宝商投票
宝胜股份
宝石
宝石动力
保税科技
宝硕股份
宝钛股份
包头铝业
报喜鸟
宝信
宝信股
宝盈策长
宝盈策略
宝盈鸿利
宝盈区域
宝盈收益
宝盈资源
北巴投票
北辰配号
北辰申购
北辰实业
北辰投票
北大荒
北斗星通
北方创业
北方股份
北方国际
北方天鸟
北海港北
北海国发
北海银河
北化股份
北京巴士
北京城建
北京城乡
北京化二
北京华联
北京银行
北矿
北旅
北人股份
北生药业
北特钢
倍特高新
北纬通信
北新建材
北亚
本实
标准股份
滨江集团
滨能
滨州活塞
冰山橡塑
冰箱压缩
冰熊冰
波导股份
渤海
渤海物流
渤化
博汇投票
博汇纸业
博价值贰
博瑞传播
博时产业
博时精选
博时平衡
博时特许
博时稳定
博时现金
博时新兴
博时裕富
博时增长
博时主题
博闻科技
博稳债
博盈
步步高
彩虹股份
彩虹精化
采掘指数
沧州大化
沧州化工
沧州明珠
草原兴发
长安
长安汽车
长安信息
长百集团
长百投票
常柴
长城电工
长城电脑
长城回报
长城货币
长城久富
长城久恒
长城久泰
长城品牌
长城消费
长春车百
长春高新
长春经开
长春燃气
长春热缩
长春一东
长电科技
长电投票
长电债
长风
长丰
长钢长
昌河股份
长江电力
长江股份
长江通信
长江投资
长江证券
昌九股份
长控
长力股份
长力投票
常林股份
常林投票
长岭
常铝股份
长燃投票
常山股份
长盛
长盛创新
长盛精选
长盛平衡
长盛同德
长盛同智
长盛债券
长信金利
长信利息
长信收益
长信双利
长信银利
长信增利
长兴
长源电力
长园新材
长运
长征电器
巢东股份
超声电子
撤销指定
郴电国际
晨光投票
晨鸣
晨鸣纸业
晨鸣转债
陈香
辰州矿业
成百成
承德钒钛
承德露露
成发科技
成飞集成
成份指
城建投票
成量股份
成霖股份
成商集团
城投投票
成投投票
澄星股份
澄星投票
澄星转股
澄星转债
诚志股份
驰宏锌锗
赤化转股
赤化转债
赤天化
重庆百货
重庆港九
重庆钢铁
重庆路桥
重庆啤酒
出版传媒
楚天高速
传播指数
川长江
川大智胜
传化股份
川化股份
川金路
川投控股
创兴科技
创业转股
创业转债
创元科技
创智
春都
春花
春晖股份
春兰股份
春天股份
磁卡
达安基因
大成
大成成长
大成创新
大成股份
大成货
大成货币
大成价值
大成精选
大成景阳
大成蓝筹
大成优选
大成债
大成债券
大地基础
大菲
大港股份
大恒科技
大红鹰甬
大化股
大华股份
大荒转债
大江
大冷
大冷股份
大立科技
大连渤海
大连创世
大连国际
大连金牛
大连热电
大连商场
大连圣亚
大连友谊
大龙投票
大秦铁路
大庆华科
大厦股份
大厦投票
大商投票
达声深
大唐电信
大唐发电
大唐债
大通
大同煤业
大同水泥
大西洋大
大显股份
大亚股份
大洋电机
大冶特钢
达意隆
大盈
大元
大众出租
大众公用
大众股
大洲投票
大族激光
大族投票
戴梦得
丹化
丹江
当代科技
道博
道博投票
德臣股份
德豪润达
德美化工
德棉股份
得润电子
德盛安心
德盛精选
德盛稳健
德盛小盘
德盛优势
登海种业
登记指定
地产指数
迪康药业
帝龙新材
迪马股份
帝贤
第一铅笔
第一食品
电广传媒
电配债
电器股份
电子指数
鼎立
鼎立投票
鼎天
东安动力
东百公司
东百投票
东北电
东北高速
东贝股
东北热电
东北药
东大阿派
东电股
东阿阿胶
东阿投票
东方宝龙
东方宾馆
东方策略
东方创业
东方电机
东方东
东方锆业
东方海洋
东方航空
东方货
东方集团
东方精选
东方龙
东方明珠
东方热电
东方钽业
东风电仪
东风汽车
东风药业
东港股份
东莞控股
东锅东
东锅收购
东锅投票
东海
东海股份
东湖高新
东华合创
东华科技
东华能源
东华实业
东晶电子
东力传动
动力源
栋梁新材
东睦投票
东南网架
东汽投票
东盛科技
东泰
洞庭水殖
东吴动力
东吴行业
东吴嘉禾
东吴轮动
东信
东信股
东信和平
东源
东源电器
独一味
盾安环境
敦煌集团
敦煌种业
敦种投票
多佳
鄂尔多斯
峨眉山
鄂能债
鄂绒股
鄂武商
二纺股
二纺机
法尔胜
法拉电子
发债款
发展
发展投票
钒钛配号
钒钛配售
钒钛增发
钒钛债
方大深
方向
方兴科技
方圆支承
方正电机
方正科技
纺织指数
飞彩
飞彩投票
菲达环保
飞乐股份
飞乐音响
飞马国际
飞亚达
飞亚股份
风帆股份
风帆投票
丰华
风华高科
风华投票
凤凰股
凤凰股份
凤凰光学
烽火通信
丰乐种业
风神股份
丰原生化
丰原药业
凤竹纺织
佛山兴华
佛山照明
佛塑股份
福成五丰
富达投票
复旦复华
富国红利
富国货
富国平衡
富国天博
富国天合
富国天惠
富国天利
富国天瑞
富国天时
富国天益
富国天源
富华投票
福建高速
福建南纺
福建南纸
福建双菱
福建水泥
福晶科技
涪陵电力
福日
孚日股份
抚顺特钢
福田股份
服务指数
福星科技
复星实业
福耀玻璃
福耀投票
福州大通
赣果投票
赣南果业
赣能股份
赣投债
赣粤高速
赣粤债
港澳港
钢钒
钢运股份
高淳陶瓷
高金食品
高新张铜
戈德
歌尔声学
歌华有线
歌华转股
歌华转债
格力电器
格力投票
葛洲坝
工大高新
工大首创
工行配号
工行申购
工商银行
工业指数
工益股份
工银成长
工银红利
工银货
工银价值
工银精选
工银平衡
工银全球
工银添
工银稳健
工银债
公用事业
公用指数
古汉集团
古井
古越龙山
冠城投票
冠福家用
冠豪配售
关铝股份
关铝投票
冠农股份
莞深收益
广安爱众
广百股份
广博股份
光彩建设
广船国际
光大红利
光大货
光大货币
光大优势
光大增长
光大证券
光电
广电电子
广电股份
广电运通
广东甘化
广东鸿图
广东明珠
广东榕泰
广发大盘
广发电力
广发货
广发聚丰
广发聚富
广发强
广发稳健
广发小盘
广发优选
广钢股份
广核债
光华投票
广汇股份
广济药业
广聚能源
广陆数测
光明
光明乳业
广深铁路
广西虎威
广西斯壮
广夏
广宇集团
广州国光
广州浪奇
广州药业
广州友谊
桂东电力
桂东投票
桂冠电力
桂冠投票
桂冠转股
桂冠转债
贵航股份
贵航投票
贵华旅业
桂林旅游
桂柳工
贵绳
贵糖股份
贵研铂业
贵州茅台
国安
国电南瑞
国电南自
国电投票
国电债
国电转股
国电转债
国栋建设
国风塑业
国富潜力
国富收益
国富弹性
国海价值
国航配号
国航申购
国航债
国恒铁路
国货
国际大厦
国际实业
国联成长
国联分红
国旅联合
国脉科技
国脉通信
国贸投票
国能
国能投票
国农
国商投票
国泰
国泰二期
国泰股份
国泰货
国泰货币
国泰金鼎
国泰金鹿
国泰金马
国泰金牛
国泰金鹏
国泰金象
国泰金鹰
国泰精选
国泰君安
国泰蓝筹
国泰债
国泰债券
国统股份
国通管业
国投成长
国投创新
国投核心
国投景气
国投融
国投融华
国投稳定
国投稳健
国投新集
国投优选
国投增
国投中鲁
国祥股份
国祥投票
国阳新能
国药股份
国药投票
国债指数
哈慈
哈飞股份
哈高科
哈空调
哈药集团
海得控制
海尔投票
海富贰号
海富股票
海富回报
海富货
海富精选
海富收益
海富优认
海富优势
海工债
海航股
海虹海
海化转债
海利得
海立股
海亮股份
海龙
海隆软件
海龙投票
海陆重工
海螺水泥
海螺投票
海螺型材
海马转债
海纳
海南高速
海南航空
海南椰岛
海鸟电子
海鸥卫浴
海盛船务
海泰海
海特高新
海通集团
海王生物
海翔药业
海信电器
海欣股
海欣股份
海信投票
海星科技
海药海
海印股份
海油工程
海越股份
海越投票
海正药业
邯郸钢铁
邯钢转股
邯钢转债
汉商集团
汉钟精机
杭城建
杭钢股份
航民
杭汽轮
航天晨光
航天电器
航天动力
航天机电
航天科技
航天通信
航天投票
航天信息
杭萧钢构
杭州解百
好当家
豪盛福
河北威远
河北宣工
合成合
合城投
河池化工
合肥百货
合肥城建
合丰成长
合丰稳定
合丰周期
河化投票
禾嘉
禾嘉投票
合金
合力投票
河南思达
河南豫能
合三洋
合兴包装
荷银货
荷银货币
荷银精选
荷银市值
荷银首选
荷银效率
荷银预算
黑豹
黑化股份
黑猫股份
黑牡丹
恒邦股份
恒宝股份
恒大地产
横店东磁
恒丰纸业
恒富数据
恒和制药
恒瑞医药
恒生电子
恒顺醋业
恒泰
亨通光电
恒星科技
恒源煤电
恒源转股
恒源转债
红宝丽
鸿博股份
洪城股份
洪城水业
宏达股份
宏达经编
宏达新材
红豆股份
洪都航空
洪都投票
宏峰内
鸿股
红光
红河光明
鸿基
红利
红利申赎
红利指数
虹桥机场
红日
宏润建设
宏盛科技
红太阳
宏图高科
红星发展
弘业股份
红鹰投票
宏源信托
宏智
猴王
湖北金环
湖北迈亚
湖北双环
湖北宜化
沪昌特钢
沪轨道
沪杭甬
湖科
湖南高速
湖南海利
湖山
沪深
沪水务
华安宝利
华安策略
华安成长
华安创新
华安富
华安富利
华安股
华安国际
华安宏利
华安收
华安小盘
华安优选
华邦投票
华邦制药
华宝策略
华宝动力
华宝海外
华宝货
华宝货币
华宝精选
华宝收益
华宝先进
华北高速
华北制药
华晨集团
华帝股份
华电股
华电国际
华电能源
华电投票
华电债
华电转股
华电转债
华东电脑
华东电子
华东数控
华东医药
华发
华发股份
华发投票
华发转债
华芳纺织
华纺股份
华峰氨纶
华富成长
华富货
华富收
华富优选
化工
华工科技
华冠科技
华光
华光股份
华光投票
华海药业
华回报二
华靖
华科投票
华兰生物
华兰投票
华联超市
华联股份
华联控股
华联投票
桦林
华菱
华菱管线
华菱转债
华龙
华鲁恒升
华茂股份
华能国际
华能债
花炮投票
华侨
华侨城
华锐铸钢
华润锦华
华商领先
华神集团
华圣
华胜天成
华升投票
华塑
华泰股份
华陶
华天酒店
华天科技
华微电子
华西村
华西转债
华夏
华夏成长
华夏大盘
华夏复兴
华夏行业
华夏红利
华夏回报
华夏建通
华夏精选
华夏蓝筹
华夏全球
华夏投票
华夏稳认
华夏稳增
华夏希望
华夏现
华夏现金
华夏银行
华夏优势
华夏债
华夏债券
华信
华新
华新股
华新水泥
华星化工
华星投票
华亚纸业
华阳科技
华药
华业投票
华医投票
华一投资
华意压缩
华银电力
华源发展
华源股
华源股份
华资实业
寰岛
环球投票
黄海股份
黄海投票
黄河化工
黄河科
黄河投票
黄河旋风
黄浦房产
黄山股
黄山旅游
黄山投票
皇台
汇丰
汇丰策略
汇丰动态
汇丰龙腾
回购登记
回购注销
汇丽股
惠泉啤酒
惠天热电
汇通水利
火箭股份
火箭投票
济百
济柴投票
机电股
吉电股份
冀东水泥
吉恩镍业
吉发华
吉化退市
冀建投
基金安久
基金安瑞
基金安顺
基金安信
基金丰和
基金汉博
基金汉鼎
基金汉盛
基金汉兴
基金鸿飞
基金鸿阳
基金金鼎
基金金盛
基金金泰
基金金鑫
基金金元
基金景博
基金景福
基金景宏
基金景阳
基金景业
基金久富
基金久嘉
基金开元
基金科汇
基金科瑞
基金科翔
基金科讯
基金隆元
基金普丰
基金普华
基金普惠
基金普润
基金融鑫
基金泰和
基金天华
基金天元
基金通宝
基金同德
基金通乾
基金同盛
基金同益
基金同智
基金兴安
基金兴和
基金兴华
基金兴科
基金兴业
基金银丰
基金裕华
基金裕隆
基金裕阳
基金裕元
基金裕泽
基金指数
吉林敖东
吉林化纤
吉林森工
济南钢铁
吉诺尔
集琦
吉轻工
吉炭
集团
机械指数
吉纸
嘉宝嘉
钾肥
嘉丰嘉
家乐
嘉实
嘉实保本
嘉实策略
嘉实成长
嘉实短债
嘉实服务
嘉实海外
嘉实货币
嘉实稳健
嘉实研究
嘉实优质
嘉实增长
嘉实债券
嘉实主题
嘉应制药
建发股份
建发投票
尖峰集团
建机
健康投票
健康元太
健民
建摩
建设银行
建信成长
建信货币
建信价值
建信优化
建信优势
建筑指数
江淮汽车
江力
江铃
江铃江
江南高纤
江南化工
江南重工
江泥
江汽投票
江泉实业
江山股份
江山化工
江苏国泰
江苏宏宝
江苏琼花
江苏三友
江苏申龙
江苏舜天
江苏索普
江苏通润
江苏吴中
江苏阳光
江苏悦达
江特电机
江西长运
江西铜业
江纸
江钻股份
江钻投票
交大昂立
交大博通
交大科技
交大南洋
交通银行
交银成认
交银成长
交银货
交银货币
交银精选
交银蓝筹
交银稳健
交银增
交银增利
交银增认
交运投票
焦作万方
捷利股份
界龙实业
节能债
金杯
津滨发展
金城
金德投票
金帝
金地集团
金地债
金鼎价值
金发科技
金飞达
金风科技
津港储运
锦港股
金果实业
金海股份
金花股份
锦化氯碱
锦华投票
劲嘉股份
金健米业
金健投票
锦江股
锦江酒店
锦江投资
金街投票
金晶科技
金晶投票
金荔
金陵饭店
金陵投票
金陵药业
金龙汽车
锦旅股
金马
金马投票
金钼股份
金牛
金牛能源
金牛转债
金盘
金桥股
津劝业
金融
金融指数
金瑞科技
金瑞矿业
金瑞投票
金山股份
金属指数
金泰
金泰发展
金泰投票
金螳螂
锦投股
晋西车轴
晋亿实业
晋亿投票
金鹰发债
金鹰股份
金鹰配号
金鹰配债
金鹰小盘
金鹰优选
金鹰转股
金鹰转债
金宇车城
金宇集团
金证股份
金智科技
锦州港
锦州六陆
金珠
金自天正
精诚铜业
精达股份
精达投票
京地铁
京东方
精工科技
景谷林业
景谷投票
精伦电子
精密
景内需贰
京能热电
京山轻机
景顺成长
景顺鼎益
景顺贰号
景顺股票
景顺货币
景顺精选
景顺蓝筹
景顺平衡
景顺增长
景顺资源
京天龙
经纬纺机
京西
京新药业
景兴纸业
晶源电子
晶源投票
京中兴
九鼎新材
九发股份
九发投票
鹫峰科技
酒钢宏兴
酒鬼
酒花
九化
久联发展
九龙电力
九阳股份
九芝堂
巨潮
巨潮大盘
巨潮红利
巨潮小盘
巨潮指
巨潮治理
巨潮中盘
巨化股份
巨力
巨轮股份
巨轮转债
巨田货币
巨田基础
巨田资源
聚友
聚酯
凯地
凯迪电力
凯迪投票
凯恩股份
开开股
开开实业
凯乐股份
开滦
凯马股
凯诺发债
凯诺配号
凯诺配债
凯诺转债
康达尔
康恩贝
康美药业
康美债
康强电子
康缘药业
科达
科大创新
科达机电
科达投票
科大投票
科大讯飞
科华生物
科健
科龙
科陆电子
科学城乌
科苑
空港股份
昆百大
昆百投票
昆建债
昆明制药
拉萨啤酒
莱宝高科
莱钢股份
莱钢投票
莱钢债
莱茵生物
兰光科技
兰花股份
兰生股份
兰太实业
蓝星清洗
兰州黄河
兰州铝业
浪潮软件
浪潮信息
乐凯胶片
乐山电力
雷鸣
雷伊
棱光棱
棱光投票
冷机广
利达光电
力合股份
丽江旅游
立立电子
黎明
力诺工业
利欧股份
力源投票
力元新材
力源液压
丽珠集团
联创光电
联合化工
联合实业
联华
联化科技
莲花味精
联环药业
联农股份
联益
连云港
量化核心
两面针
辽房天
辽宁成大
辽宁时代
辽通化工
辽物资
辽源得亨
林海股份
林控
凌钢股份
凌钢投票
凌桥股份
羚锐股份
领先增长
凌云股
凌云股份
凌云投票
柳钢股份
柳钢投票
柳工转债
六国化工
六国投票
柳化股份
柳化转债
浏阳花炮
龙昌
龙发股份
龙建投票
龙净环保
隆平高科
龙盛投票
龙腾科技
龙头股份
龙溪股份
龙元建设
隆源实业
潞安环能
潞安配号
潞安申购
鲁北化工
鲁高速
陆家股
陆家嘴
鲁抗投票
鲁抗医药
鲁能泰山
鲁能债
路桥建设
路桥投票
鲁润股份
鲁石化
鲁泰
泸天化
露天煤业
鲁西化工
路翔股份
鲁信高新
鲁阳股份
鲁阳投票
鲁银
泸州老窖
轮胎股
轮胎投票
轮胎橡胶
洛玻
罗顿
罗牛山
罗平锌电
绿创环保
绿大地
氯碱股
氯碱化工
氯碱投票
马钢发债
马钢股份
马钢配号
马钢配债
马钢债
马龙马
马应龙
茂化实华
美达股份
美的电器
美尔雅
梅花伞
美克股份
美利纸业
美菱电器
美纶股份
美罗药业
煤气化神
美欣达
美欣达美
梅雁股份
密码服务
民百
民百投票
闽灿坤
闽电
闽东
民丰
民丰特纸
闽福发
闽高速
民和股份
民化
岷江水电
民生银行
民生转股
民生转债
民族集团
明星电力
明珠
莫高股份
模塑科技
茉织华
木材指数
南百投票
南玻南
南玻深
南方宝
南方宝元
南方避险
南方成份
南方多利
南方高增
南纺股份
南方航空
南方汇通
南方积配
南方绩优
南方价值
南方建材
南方精选
南方隆元
南方强
南方全球
南方盛
南方稳健
南方现
南风化工
南钢股份
南钢投票
南光投票
南海发展
南化股份
南化投票
南京港
南京港南
南京高科
南京化纤
南京水运
南京新百
南京熊猫
南京医药
南京银行
南京中北
南京中达
南京中商
南岭民爆
南摩南
南宁百货
南宁糖业
南瑞投票
南山实业
南山投票
南山转股
南山转债
南天信息
南稳贰号
南纤投票
南洋股份
内蒙华电
内需动力
宁波东睦
宁波富达
宁波海运
宁波华联
宁波华翔
宁波联合
宁波银行
宁波韵升
宁沪高速
宁窖
宁煤债
宁热电
宁通信
宁夏恒力
农产品
农化
农林指数
农商社
诺安股票
诺安货
诺安价值
诺安配置
诺安平衡
诺安优
诺德价值
诺普信
欧亚投票
派神
攀钢板材
盘江股份
鹏博投票
鹏华
鹏华成长
鹏华动力
鹏华丰债
鹏华货
鹏华货币
鹏华价值
鹏华收益
鹏华债
鹏华债券
鹏华治理
批零指数
片仔癀
平高电气
平煤配号
平煤申购
平煤天安
浦东不锈
浦东建设
浦东金桥
浦东强生
浦发配号
浦发配售
浦发银行
浦发增发
浦发债
浦建收益
普洛康裕
濮耐股份
浦银价值
祁连山
启明信息
七匹狼
七匹狼七
七喜股份
七喜控股
栖霞建设
企债指数
前锋股份
钱江摩托
钱江生化
钱江水利
潜江制药
千金药业
黔轮胎
黔源电力
侨城
侨城投票
秦川发展
秦丰
秦丰投票
秦岭水泥
青岛海尔
青岛碱业
青岛金王
青岛啤酒
青岛软控
青岛双星
轻纺城
庆丰
轻工机械
青海华鼎
青海明胶
清华同方
清华紫光
青旅控股
青旅投票
青啤投票
青啤债
轻骑
轻骑济
青山纸业
青松建化
琼海德
秋林
全柴动力
全聚德
全兴股份
劝业投票
燃气股份
认购款
日照港
日照配号
日照申购
日照债
蓉动力
荣华实业
蓉胜超微
荣盛发展
融通
融通成长
融通动力
融通行业
融通货币
融通巨潮
融通蓝筹
融通领先
融通债券
荣信股份
如意集团
如意投票
瑞贝卡
瑞福进取
瑞福优先
瑞泰科技
赛格三星
赛马实业
三爱富
三变科技
三房投票
三房巷
三钢闽光
三花股份
三环股份
三佳科技
三精投票
三精制药
三九医药
三力士
三毛股
三木
三木投票
三农
三普
三全食品
三特索道
三维通信
三维投票
三峡水利
三峡新材
三峡债
三鑫股份
三星石化
三一投票
三一重工
三友化工
三元股份
厦海发
沙隆达
厦新厦
山大华特
汕电力
山东海化
山东海龙
山东黄金
山东基建
山东临工
山东铝业
山东如意
山东威达
山东药玻
陕国投
山航
山河投票
山河智能
陕解放
山铝投票
杉杉股份
山推股份
山西汾酒
山西焦化
陕西金叶
山西三维
山下湖
山鹰纸业
山鹰转股
山鹰转债
上柴股
上柴股份
上电股
上电投票
上风
上港集箱
上港现金
上港债
上工股
上工股份
上海贝岭
上海电力
上海电气
上海港机
上海航空
上海家化
上海建工
上海金陵
上海九百
上海科技
上海莱士
上海梅林
上海能源
上海汽车
上海三毛
上海石化
上海万臣
上海万臣信息科技发展有限公司
上海物贸
上海医药
上海邮通
上科投票
上汽投票
上汽债
上石投票
上投
上投货
上投货币
上投内需
上投双核
上投双息
上投先锋
上投亚太
上投优势
商务
商业城
商业指数
上证
上证股
上证基金
上证指数
韶钢松山
韶钢投票
韶能股份
绍兴百大
深宝安
深宝恒
深报指数
深报综指
深长城
深成长
深赤湾
深创新
申达股份
深发
深发展
深纺投票
深纺织
深高速
深高投票
深高债
申购款
深国商
深红利
沈化投票
深华源
神华债
神火股份
神火投票
深基地
深康佳
深科技
神马实业
深南电
深南光
深能
申能股份
深能源
申能债
深赛格
深桑达
深深宝
深深房
申赎
申赎资金
深泰
深泰投票
深天地
深天健
深天马
深万科
深万山
深物业
沈阳化工
沈阳机床
深益力
深招港
深圳华强
深圳惠程
深圳机场
深振业
深证
深证成长
深证成指
深证创新
深证红利
深证指
深证治理
深证综指
深值
深治理
深中冠
圣地
圣方投票
盛工
盛工投票
生化
升华拜克
胜利股份
盛利精选
盛利配置
盛润
圣雪绒
生意宝
生益股份
世博股份
世博债
实达
时代新材
石化投票
石化债
石化指数
世纪分红
世纪光华
世纪瑞尔
石基信息
士兰微
石炼化
世茂股份
食品指数
仕奇
石热投票
石狮新发
狮头股份
石岘纸业
实益达
石油济柴
石油债
市值股数
首创股份
首钢股份
首钢转债
首旅股份
首旅债
收益宝
曙光股份
舒卡股份
舒卡投票
数码
数源科技
双鹤药业
双汇发展
双良股份
双鹭药业
水电指数
水井投票
水运转股
水运转债
顺络电子
顺鑫农业
丝绸股份
丝绸转
四川长虹
四川金顶
四川路桥
四川美丰
四川双马
四创
四环投票
四环药业
斯米克
四通
四维瓷业
四维投票
思源电气
思源投票
松辽
松辽投票
苏泊尔
苏泊尔苏
苏泊投票
苏常远东
苏纺织
苏福马
苏交通
苏宁电器
苏三山
苏威孚
苏园建
苏州高新
苏州固锝
岁宝岁
隧道股份
穗恒运
塔牌集团
泰达债
泰达指数
太钢不锈
太工天成
太光
太光投票
太行股份
泰豪科技
太化股份
太极集团
太极实业
太龙投票
太龙药业
太平洋
泰信短债
泰信双息
泰信天天
泰信先行
泰信优质
太阳纸业
太原刚玉
太原重工
唐钢股份
唐钢转债
唐陶
特变电工
特尔佳
特发信息
特力
腾达建设
天邦股份
天宝股份
天财藏金
天财藏金掌股专家
天大天财
天地科技
天地投票
天电收益
天鹅
天发
天纺
天房发展
天方药业
添富成长
添富货
添富货币
添富焦点
添富均衡
天富热电
添富收
添富优势
添富增收
天海
天宏
天鸿宝业
天弘精选
天弘利
天弘债
天华
天健投票
天津普林
天康生物
天科股份
天科投票
天利高新
天利投票
天龙
天马股份
天马投票
天茂投票
天目投票
天目药业
天奇股份
天桥
天然
天然科技
天润发展
天山股份
天士力
天水股份
天坛生物
天通股份
天威保变
天威视讯
天威投票
天香
天药股份
天药配债
天药转债
天业投票
天颐
天一
天仪
天仪投票
天宇天
天源科技
天治财富
天治创新
天治得利
天治核心
天治品质
铁道债
铁龙股份
铁通债
通宝能源
通产丽星
铜城
通程东百
同达
铜都铜业
铜峰电子
通富微电
通化东宝
同济科技
通金
桐君阁
通葡股份
同仁堂
通威股份
通用债
同洲电子
兔宝宝
兔宝宝兔
屯河
拓邦电子
沱牌曲酒
拓日新能
瓦轴
外高股
外高桥
外运发展
外运投票
万东医疗
万方投票
万丰奥威
万鸿
万家
万家保本
万家公
万家公用
万家和
万家和认
万家和谐
万家货
万家货币
万家引
万家引擎
万家引认
万家债
万杰高科
万科
万里
万力达
皖美菱
皖能电力
皖通高速
皖维高新
万向钱潮
万业企业
网点
王府井
王府投票
网通
潍柴动力
威达
威尔科技
威尔泰威
威海广泰
威华股份
维维股份
伟星股份
威远投票
文山电力
文山投票
沃尔核材
沃华医药
卧龙科技
武昌鱼
武城投
武凤凰
武钢股份
芜港投票
武锅
武汉凡谷
武汉控股
武汉石油
武汉塑料
武汉中百
武汉中商
芜湖港
物华股份
物华投票
五粮
五粮液
物贸股
物业
武夷投票
五洲交通
梧州中恒
五洲转债
西安旅游
西安民生
西安饮食
西北轴承
西部材料
西部矿业
西昌电力
西单商场
西飞国际
西钢投票
西钢转股
西钢转债
西化机
西基投
西南药业
西宁特钢
西山煤电
西水股份
稀土高科
锡业股份
锡业转债
西饮投票
西藏矿业
西藏天路
西藏药业
厦工股份
厦华厦
霞客环保
夏利
厦门港务
厦门国贸
厦门机场
厦门钨业
厦门信达
贤成投票
现代制药
先锋股份
咸阳偏转
湘电股份
湘火炬
香江投票
香梨股份
祥龙
湘潭电化
香溢融通
湘邮科技
湘中意
襄轴
小康指数
小商品城
小鸭
新安股份
鑫安焦
新安投票
新标准券
新潮实业
新城股
信诚精萃
信诚蓝筹
信诚四季
新城投票
信达领先
新大陆
新大洲
新动力
新都新
鑫富股份
鑫富药业
新海股份
新海宜
新和成
新和成新
新湖投票
新华百货
新华股份
新华光
新华光新
新华投票
新华医疗
新华制药
新嘉联
新疆城建
新疆天业
新疆友好
新疆众和
新经济
鑫科材料
鑫科投票
新蓝筹
信联
欣龙控股
信隆实业
鑫茂投票
新民科技
新农开发
新赛股份
新世界
鑫泰
新太
新太投票
新天国际
新天投票
欣网视讯
新五丰
新五丰新
信息
新希望
新乡化纤
鑫新股份
新兴成长
新兴铸管
信雅达
新野纺织
锌业股份
锌业投票
新智
新中基
新综指
兴发集团
兴发投票
幸福幸
星湖股份
兴化股份
星马汽车
星美长
星新材料
星新投票
兴业
兴业货
兴业趋势
兴业全球
兴业投票
兴业银行
兴业责任
兴业转
兴业转基
星源
雄震
徐工股份
旭光股份
旭光投票
许继电气
许继投票
雪莱特
浔兴股份
亚宝药业
雅戈尔
亚华
亚华投票
亚盛集团
亚泰集团
亚通股份
亚星化学
亚星亚
延边投票
烟发
烟发投票
盐湖钾肥
燕化高新
延华智能
燕京啤酒
燕京转债
延路
烟台氨纶
烟台冰轮
烟台万华
盐田港
盐田港指
兖州煤业
阳晨股
阳光投票
扬农化工
扬农投票
药玻投票
耀华玻璃
耀皮玻璃
耀皮股
亿安
益佰制药
仪表
易策二号
一纺
易方货
易方科讯
宜华
仪化投票
宜化投票
宜华投票
易回报
易基
易基策略
易基成长
易基积极
易基价值
易基科讯
易基平稳
宜科科技
伊利股份
亿利科技
伊力特
益民百货
益民创新
益民多
益民红利
益民货
一汽轿车
一汽四环
易收益
伊泰股
一投
怡亚通
亿阳信通
医药指数
仪征化纤
宜纸投票
宜纸宜
银鸽投票
银鸽投资
银广厦
银河成认
银河成长
银河货
银河收
银河收益
银河稳健
银河银泰
银河银信
银河优势
银华
银华保本
银华富裕
银华货
银华全球
银华优势
银华优选
银华优质
银轮股份
银泰投票
银信添
银债
营港转债
营口港
营口转股
英特投票
永安林业
永安投票
永鼎光缆
甬富邦
永久
永久股
永生
永生股
永新股份
用友软件
友邦成长
友邦短债
友邦利
友邦盛世
有色中金
邮通股
有研硅股
友谊股
友谊股份
渝城投
裕丰股份
裕丰投票
豫光金铅
渝开发
渝三峡
渝水务
渝钛白
宇通客车
豫投债
御银股份
玉源
豫园商城
鱼跃医疗
远光软件
原水股份
远望谷
原宜国
粤传媒
悦达投票
粤电力
粤电债
粤富华
粤高速
粤宏远
粤华包
粤交通
粤丽珠
粤水电
岳阳兴长
岳阳纸业
粤照明
岳纸投票
云海金属
云化债
云化转股
云化转债
云铝股份
云南白药
云南铜业
云南盐化
云内动力
运盛
运盛投票
运输指数
云天化
云铜投票
云维股份
造纸指数
增发款
漳电投票
掌股专家
张家界
张江高科
张江债
掌牛网
掌牛微博
张裕
漳泽电力
獐子岛
招行转股
招行转债
朝华
招商安本
招商成长
招商股票
招商价值
招商蓝筹
招商轮船
招商配号
招商配债
招商平衡
招商申购
招商先锋
招商现金
招商银行
招商增值
招商债
招商债券
招商证券
招商转债
浙江东方
浙江东日
浙江富润
浙江广厦
浙江龙盛
浙江阳光
浙江医药
浙江震元
振华港机
振华股
振华科技
郑百文
正邦科技
正虹科技
证通电子
郑州煤电
智光电气
治理指数
指数
置信电气
制造指数
中宝投票
中北投票
中材国际
中材科技
中成股份
中储股份
中川
中创信测
中大股份
中电投
中房
中纺股
中纺机
中纺投资
中福
中孚实业
中工国际
中关村
中国玻纤
中国泛旅
中国服装
中国高科
中国国航
中国国贸
中国海诚
中国嘉陵
中国建筑
中国联通
中国铝业
中国平安
中国人寿
中国软件
中国神华
中国石化
中国石油
中国太保
中国铁建
中国武夷
中国银行
中国远洋
中国中铁
中海成长
中海发展
中海分红
中海集运
中海能源
中海收益
中海投票
中海稳健
中海油服
中海转股
中海转债
中航光电
中航精机
众和股份
中核科技
中核钛白
中恒投票
中华
中化国际
中华企业
中化投票
中化债
中环股份
中集
重机沪
中集集团
中技贸易
中捷股份
中金黄金
中炬高新
中科
中科合臣
中科软
中科三环
中联债
中联重科
中鲁
中煤能源
中牧股份
中农
中欧趋势
中铅股
中色股份
重实
中视传媒
中石化
中水渔业
中泰化学
中体产业
中天
中天科技
中天投票
中铁二局
中铁投票
中铁债
中通客车
中钨投票
中西
中小板
中小板指
中信国安
中信海直
中信红利
中信货币
中信经典
中信双利
中新药业
中信银行
中信证券
中兴
中兴商业
中兴通讯
中型综指
中燕
中燕投票
重仪华
中银策略
中银货币
中银收益
中银增长
中银中国
中邮成长
中邮核心
中油化建
中远
中原高速
中远债
中证流通
轴研科技
珠峰
珠峰投票
珠海中富
珠江
珠江实业
株庆云
株冶火炬
株冶投票
准油股份
紫江企业
紫金矿业
紫鑫药业
自仪
自仪自
资源优势
综合指数
纵横
综企指数
宗申投票
综艺股份
