# Supplementary material for: Hybrid deep learning models with multi-classification investor sentiment to forecast the prices of China’s leading stocks
Source: PLoS One. 2023 Nov 27;18(11):e0294460. doi: 10.1371/journal.pone.0294460 (PMC10681238; doi:10.1371/journal.pone.0294460)
Supplement: S1 Data — (ZIP) [file pone.0294460.s001.zip › code and data/data processing -python/3:搜狗理财词典的处理/理财(77)/股票及基金.txt]

阿尔特
阿科力
阿里巴巴概念
阿石创
艾艾精工
艾比森
艾德生物
爱迪尔
艾迪精密
爱尔眼科
艾格拉斯
艾华集团
艾华转债
爱建集团
爱康科技
爱柯迪
艾可蓝
爱丽家居
爱朋医疗
爱普股份
爱仕达
爱施德
埃斯顿
爱司凯
爱旭股份
爱婴室
爱乐达
安博通
安彩高科
安车检测
安达维尔
安德利
安迪苏
安防
鞍钢股份
安恒信息
安徽
安徽合力
安徽建工
安集科技
安记食品
安洁科技
安井食品
安居宝
安凯
安靠智电
安科瑞
安科生物
安控科技
安利股份
安纳达
安奈儿
安妮股份
安宁股份
安诺其
安琪酵母
安硕信息
安泰
安泰科技
安通
安图生物
安信信托
安阳钢铁
安源煤业
安正时尚
鞍重股份
昂立
昂立教育
昂利康
敖东转债
奥飞数据
奥飞娱乐
奥福环保
奥佳华
奥佳转债
澳交所概念
奥康国际
奥克股份
澳柯玛
奥联电子
奥马电器
奥美医疗
傲农生物
奥普光电
奥普家居
奥瑞金
奥瑞转债
奥赛康
奥士康
奥特佳
奥特维
奥特迅
奥拓电子
奥维通信
奥翔药业
澳洋健康
澳洋顺昌
巴安水务
八方股份
八菱科技
巴士
芭田股份
八一钢铁
八亿时空
百傲化学
百奥泰
百邦科技
柏堡龙
柏楚电子
百川股份
百川能源
百川转债
百大集团
百达精工
百达转债
白电转债
百度概念
百合花
百合转债
百花
白酒概念
百利电气
百利科技
百联股份
百隆东方
佰仁医疗
百润股份
白色家电
百特
百姓转债
百洋股份
白银有色
白云电器
白云机场
白云山
半导体
半导体及元件
板块
邦宝益智
棒杰股份
邦讯技术
保变电气
宝德股份
宝鼎科技
暴风集团
宝丰能源
宝钢包装
包钢股份
宝钢股份
宝光股份
宝莱特
宝兰德
保利地产
宝利国际
保利联合
保龄宝
保隆科技
宝莫股份
宝色股份
宝胜股份
宝实
保税科技
鲍斯股份
宝钛股份
宝泰隆
宝通科技
报喜鸟
保险及其他
宝馨科技
宝新能源
宝信软件
宝鹰股份
保证金
包装印刷
北巴传媒
北玻股份
北部湾港
北辰实业
北大荒
贝达药业
北大医药
北斗星通
北方导航
北方股份
北方国际
北方华创
北方稀土
北方转债
北化股份
倍加洁
北京
北京城乡
北京君正
北京科锐
北京利尔
北京文化
北京银行
贝肯能源
北矿科技
北陆药业
北汽蓝谷
北汽新能源
贝瑞基因
贝仕达克
贝斯美
贝斯特
北特科技
北纬科技
北新建材
北新路桥
北信源
北讯
贝因美
本钢板材
必创科技
碧水源
比亚迪
比音勒芬
边缘计算
标普
标准股份
滨海能源
滨化股份
滨化转债
滨江集团
冰川网络
冰轮环境
冰山冷热
丙烯酸
冰雪产业
博创科技
波导股份
渤海股份
渤海轮渡
渤海汽车
渤海租赁
博晖创新
博汇纸业
博济医药
博杰股份
铂科新材
铂力特
博迈科
博敏电子
博瑞传播
博瑞医药
博深股份
博时创业
博实股份
博时红利
博时黄金
博时货币
博世科
博士眼镜
博世转债
博思软件
伯特利
博特转债
博腾股份
博天环境
博通股份
博通集成
博威合金
博威转债
博闻科技
博信
博雅生物
博彦科技
博彦转债
博云新材
步步高
步长制药
步森
财富趋势
彩虹股份
采掘服务
财通证券
财信发展
彩讯股份
参股保险
参股券商
参股万达商业
参股新三板
参股银行
藏格控股
沧州大化
沧州明珠
草地贪夜蛾防治
草甘膦
测绘股份
茶花股份
长安汽车
长白山
常宝股份
长城电工
长城动漫
长城军工
长城科技
长城汽车
长城影视
长城证券
长城转债
长川科技
长春高新
长春经开
长春燃气
长春一东
长电科技
长方集团
长飞光纤
长海股份
长航凤凰
长虹华意
昌红科技
长虹美菱
长集转债
长江传媒
长江电力
长江健康
长江通信
长江证券
昌九
长久物流
长久转债
长缆科技
畅联股份
长亮科技
常铝股份
场内货币
常汽转债
常青股份
长青股份
长青集团
长荣股份
长三角
长三角一体化
长沙银行
常山北明
常山药业
长盛轴承
常熟汽饰
常熟银行
长投
长信科技
长信转债
长阳科技
长盈精密
长鹰信质
昌鱼
长源电力
长源东谷
长园集团
长证转债
超导
潮宏基
超华科技
超级电容
超级品牌
超级真菌
超频三
超清视频
超声电子
超图软件
超讯通信
车联网
辰安科技
郴电国际
晨丰科技
晨光生物
晨光文具
晨化股份
晨鸣纸业
晨曦航空
晨鑫科技
辰欣药业
诚邦股份
成城
承德露露
城地股份
成都路桥
成都燃气
成都先导
成都银行
城发环境
城建发展
诚迈科技
城市传媒
澄天伟业
城投控股
澄星股份
诚益通
诚意药业
诚志股份
赤峰黄金
驰宏锌锗
崇达技术
充电桩
重庆
重庆百货
重庆港九
重庆钢铁
重庆建工
重庆路桥
重庆啤酒
重庆燃气
重庆水务
出版传媒
楚江新材
初灵信息
楚天高速
楚天科技
川大智胜
川恒股份
传化智联
川环科技
川金诺
传媒
川能动力
川润股份
川投能源
川投转债
川仪股份
传艺科技
传音控股
创成长
创大盘
创精选
创蓝筹
创力集团
创投
创维数字
创维转债
创新
创新央企
创新药
创新医疗
创兴
创业板
创业板重组松绑
创业黑马
创业环保
创业慧康
创意信息
创元科技
创源文化
春风动力
春光科技
春兰股份
春秋电子
春秋航空
春秋转债
春兴精工
淳中科技
慈文传媒
慈星股份
醋化股份
萃华珠宝
翠微股份
达安基因
大北农
大博医疗
大东方
大豆
大飞机
大丰实业
大丰转债
大富科技
大港
达刚控股
大豪科技
大恒科技
大湖股份
大华股份
达华智能
大金重工
大康农业
大立科技
大理药业
大连电瓷
大连港
大连热电
大连圣亚
大连重工
大龙地产
大名城
大千生态
大秦铁路
大庆华科
大商股份
大参林
大晟
大胜达
达实智能
大数据
大唐电信
大唐发电
大同煤业
大通燃气
大湾区
达威股份
大西洋
大亚圣象
大洋电机
大业股份
大烨智能
大业转债
达意隆
打印
大有能源
大禹节水
大元泵业
大悦城
大智慧
达志科技
大众公用
大众交通
大洲
大族激光
大族转债
岱勒新材
岱勒转债
岱美股份
戴维医疗
丹邦科技
氮化镓
丹化科技
当代
当代明诚
当虹科技
当升科技
道道全
道恩股份
道明光学
道森股份
道氏技术
道氏转债
道通科技
德奥
德邦股份
得邦照明
德创环保
德恩精工
德尔股份
德尔未来
德尔转债
德方纳米
德国
德豪
德宏股份
德力股份
得利斯
德联集团
德美化工
得润电子
德赛电池
德赛西威
德生科技
德威新材
德新交运
德艺文创
德展健康
登海种业
登云股份
迪安诊断
迪贝电气
迪贝转债
低波
帝尔激光
地矿
迪龙转债
迪马股份
帝欧家居
迪普科技
迪瑞医疗
迪森股份
迪森转债
迪生力
迪士尼
地素时尚
迪威迅
地下管网
第一创业
第一医药
电池
电工合金
电广传媒
电光科技
电魂网络
电科院
电力
电力改革
电力物联网
电连技术
电能
电气设备
电气转债
电声股份
电子城
电子发票
电子竞技
电子商务
电子制造
顶点软件
顶固集创
鼎汉技术
鼎捷软件
鼎龙
鼎龙股份
鼎胜新材
鼎胜转债
鼎信通讯
东安动力
东百集团
东宝生物
东北证券
东北制药
东材科技
东财转
东诚药业
东电
东阿阿胶
东方财富
东方材料
东方创业
东方电缆
东方电气
东方电热
东方电子
东方锆业
东方国信
东方航空
东方环宇
东方集团
东方嘉盛
东方金钰
东方精工
东方明珠
东方能源
东方日升
东方盛虹
东方生物
东方时尚
东方钽业
东方铁塔
东方通
东方通信
东方网力
东方银星
东方雨虹
东方园林
东方证券
东方中科
东风股份
东风科技
东风汽车
东风转债
东富龙
东港股份
东莞控股
东海洋
东宏股份
东湖高新
东华测试
东华科技
东华能源
东华软件
东江环保
东杰智能
东晶电子
东科
动力源
东凌国际
东盟自贸区
东睦股份
东南
东南网架
东尼电子
东软集团
东软载波
东山精密
东时转债
东土科技
东网
动物疫苗
东吴证券
东信和平
东兴证券
东旭光电
东旭蓝天
东阳光
东易日盛
东音股份
东音转债
东岳硅材
东珠生态
独角兽概念
读者传媒
盾安环境
敦种
多氟多
多伦科技
多喜爱
鄂尔多斯
恩华药业
恩捷股份
恩捷转债
尔康制药
二六三
二三四五
二胎概念
二维码识别
法拉电子
法兰泰克
泛海控股
泛微网络
方邦股份
方大集团
方大炭素
方大特钢
房地产开发
方盛制药
坊展
方正
方正电机
方正科技
方正证券
方直科技
仿制药一致性评价
纺织制造
菲达环保
飞凯材料
非科创次新股
飞科电器
飞乐音响
飞力达
菲利华
飞利信
菲林格尔
飞龙股份
飞鹿股份
飞马
非汽车交运
飞荣达
飞天诚信
飞亚达
分拆上市意愿
奋达科技
芬太尼
分众传媒
风电
风范股份
风华高科
丰华股份
凤凰传媒
凤凰股份
凤凰光学
烽火电子
烽火通信
烽火转债
丰乐种业
丰林集团
锋龙股份
丰山集团
风神股份
凤形股份
风语筑
丰元股份
丰原药业
凤竹纺织
佛慈制药
佛燃能源
佛山照明
佛塑科技
福鞍股份
富安娜
福安药业
富奥股份
富邦股份
福成股份
富春股份
富春环保
福达股份
福达合金
复旦复华
抚钢
福光股份
富国货币
富瀚微
氟化工
富煌钢构
福建
福建高速
福建金森
福建水泥
福建自贸区
福晶科技
富控
福莱特
富临精工
富临运业
涪陵电力
涪陵榨菜
富满电子
富媒体通信
福能股份
福能转债
辅仁
福日电子
孚日股份
孚日转债
福蓉科技
福瑞股份
富瑞特装
富森美
富士康概念
富时罗素概念股
福斯特
福特转债
福田汽车
富通鑫茂
富祥药业
富祥转债
福星股份
复星医药
福耀玻璃
服装家纺
概念
赣锋锂业
赣锋转债
赣能股份
甘肃
甘肃电投
赣粤高速
甘咨询
港股
港口航运
刚泰
钢铁
钢研高纳
钢研纳克
高德红外
高端装备
高股息
高鸿股份
高科石化
高澜股份
高乐股份
高盟新材
高能环境
高能转债
高升
高斯贝尔
高送转
高送转预期
高铁
高伟达
高校
高新发展
高新兴
高争民爆
歌尔股份
格尔软件
歌华有线
格力地产
格力电器
歌力思
格林美
葛洲坝
共达电声
公交
共进股份
公路铁路运输
公牛集团
工商银行
公司债
共享单车
供销大集
工新
工业
工业大麻
工业富联
工业互联网
工银
工银上
供应链金融
古鳌科技
顾地科技
固废处理
顾家家居
顾家转债
古井贡酒
股权转让
古越龙山
冠城大通
冠福
冠豪高新
冠昊生物
冠农股份
广安爱众
广百股份
广博股份
光大嘉宝
广大特材
光大银行
光大证券
光大转债
广电电气
光电股份
广电计量
广电网络
广电运通
广电转债
广东甘化
广东鸿图
广东骏亚
广东明珠
广东其它
广东榕泰
广东自贸区
广发
广发货币
广发证券
光峰科技
光伏概念
广哈通信
广和通
光弘科技
广弘控股
光华科技
光华转债
光环新网
广汇能源
广汇汽车
广汇物流
广济药业
广聚能源
光刻胶
光库科技
光力科技
广联达
光明地产
光明乳业
光莆股份
光启技术
广汽集团
广汽转债
广日股份
广深铁路
广生堂
广晟有色
广田集团
光威复材
广西
广西广电
光线传媒
广信材料
广信股份
光学光电子
光迅科技
光洋股份
光一科技
广宇发展
广宇集团
广誉远
光韵达
光云科技
光正集团
广州发展
广州港
广州酒家
广州浪奇
硅宝科技
桂东电力
桂发祥
桂冠电力
贵广网络
贵广转债
贵航股份
桂林旅游
桂林三金
贵人鸟
贵绳股份
贵研铂业
贵阳银行
贵州
贵州百灵
贵州轮胎
贵州茅台
贵州燃气
国产操作系统
国产航母
国产软件
国城矿业
国创高新
国瓷材料
国电电力
国电南瑞
国电南自
国恩股份
国发股份
国芳集团
国防军工
国风塑业
国光电器
国光股份
国海证券
国际
国机汽车
国际实业
国机通用
国际医学
国检集团
国金证券
国君转债
国科微
国立科技
国联股份
国联水产
国林科技
国旅联合
国脉科技
国茂股份
国贸转债
国民技术
国农科技
国企方达
国企富国
国睿科技
国盛金控
国寿货币
国泰集团
国泰君安
国统股份
国投电力
国投中鲁
国投资本
国网信通
国信价值
国新健康
国新能源
国信证券
国星光电
国轩高科
国轩转债
国药股份
国药一致
国元证券
国祯环保
国祯转债
国中水务
国资驰援
哈尔斯
哈尔转债
哈高科
哈工智能
哈空调
哈三联
哈森股份
哈投股份
哈药股份
海波重科
海辰药业
海川智能
海达股份
海大集团
海大转债
海德股份
海得控制
海尔生物
海尔智家
海格通信
海工装备
海航创新
海航基础
海航科技
海航控股
海航投资
海华
海环转债
海康威视
海兰信
海澜之家
海澜转债
海利得
海利尔
海立股份
海利生物
海联金汇
海联讯
海亮股份
海量数据
海亮转债
海陆
海伦钢琴
海伦哲
海螺水泥
海螺型材
海马
海默科技
海南
海南高速
海南海药
海南矿业
海南瑞泽
海南橡胶
海能达
海能实业
海宁皮城
海鸥股份
海鸥住工
海普瑞
海汽集团
海容冷链
海顺新材
海思科
海泰发展
海特高新
海特生物
海天精工
海天味业
海通证券
海王生物
海峡股份
海峡环保
海翔药业
海欣股份
海信家电
海欣食品
海信视像
海兴电力
海星股份
海洋王
海印股份
海印转债
海油发展
海油工程
海源复材
海越能源
海正药业
汉邦高科
瀚川智能
汉得信息
汉鼎宇佑
汉嘉设计
韩建河山
汉缆股份
瀚蓝环境
瀚蓝转债
寒锐钴业
寒锐转债
汉森制药
汉商集团
汉王科技
汉威科技
瀚叶股份
汉宇集团
翰宇药业
汉钟精机
杭叉集团
杭齿前进
杭电股份
杭电转债
航电转债
航发动力
航发科技
航发控制
杭钢股份
杭锅股份
航锦科技
杭可科技
航空发动机
航民股份
航天彩虹
航天长峰
航天晨光
航天电器
航天电子
航天动力
航天发展
航天工程
航天宏图
航天机电
航天科技
航天信息
航通
杭萧钢构
航新科技
航信转债
杭氧股份
航运概念
杭州高新
杭州解百
杭州湾区
杭州亚运会
杭州银行
杭州园林
号百控股
好当家
豪尔赛
浩丰科技
昊海生科
昊华科技
昊华能源
好客转债
好莱客
好利来
豪迈科技
豪美新材
豪能股份
好太太
浩物股份
好想你
浩洋股份
浩源
浩云科技
昊志机电
和邦生物
河北
合诚股份
核电
合锻智能
和而泰
合肥百货
合肥城建
禾丰牧业
河钢股份
河钢资源
河化
和佳医疗
核建转债
合金投资
和晶科技
合康新能
和科达
合力科技
合力泰
赫美
河南
核能转债
和仁科技
和胜股份
合盛硅业
和顺电气
和顺石油
禾望电气
合兴包装
合兴转债
和远气体
合众思壮
合纵科技
黑洞概念
黑龙江
黑龙江自贸区
黑猫股份
黑牡丹
黑芝麻
恒邦股份
恒宝股份
恒大高新
横店东磁
横店影视
恒锋工具
恒锋信息
恒丰纸业
横河模具
横河转债
恒华科技
恒基达鑫
恒久科技
恒康医疗
恒力石化
恒立实业
恒立液压
恒林股份
恒铭达
横琴新区
恒瑞医药
恒润股份
恒生电子
恒生国企
恒生中国
恒实科技
恒顺醋业
恒泰艾普
恒天海龙
恒通股份
亨通光电
恒通科技
亨通转债
恒为科技
恒信东方
恒星科技
恒逸石化
恒银金融
恒源煤电
红宝丽
鸿博股份
宏昌电子
洪城水业
宏川智慧
宏创控股
宏大爆破
宏达电子
宏达高科
宏达股份
宏达矿业
宏达新材
鸿达兴业
鸿达转债
红豆股份
洪都航空
宏发股份
弘高创意
宏和科技
鸿合科技
宏辉果蔬
洪汇新材
宏辉转债
红利
红利低波
鸿利智汇
鸿路钢构
红旗连锁
红墙股份
红蜻蜓
鸿泉物联
红日药业
虹软科技
宏润建设
宏盛
宏盛股份
红塔证券
红太阳
洪涛股份
洪涛转债
宏图
红相股份
红相转债
弘信电子
红星发展
弘讯科技
弘亚数控
红阳能源
弘业股份
弘宇股份
红宇新材
鸿远电子
厚普股份
湖北
湖北广电
湖北能源
沪电股份
沪股通
湖广转债
沪硅产业
沪科
互联网
互联网保险
互联网彩票
互联网金融
互联网医疗
湖南
湖南发展
湖南海利
湖南黄金
湖南投资
湖南盐业
沪宁股份
华安证券
华安转债
华邦健康
华宝股份
华宝添益
华北制药
华灿光电
华测导航
华测检测
华策影视
华昌达
华昌化工
华辰装备
华创阳安
华大基因
华达科技
华帝股份
华电国际
华电重工
华鼎
华东电脑
华东数控
华东医药
华东重机
华发股份
华纺股份
华峰氨纶
华峰测控
华峰超纤
华锋股份
华锋转债
华孚时尚
化工合成材料
华工科技
化工新材料
华光股份
华海药业
华虹计通
华宏科技
华建集团
华锦股份
华金资本
华凯创意
华控赛格
华兰生物
华力创通
华立股份
华丽家族
华联股份
华联控股
华联综超
华林证券
华菱钢铁
华菱精工
华菱星马
华录百纳
华鲁恒升
华脉科技
华茂股份
华懋科技
华贸物流
华媒控股
华铭智能
华明装备
华能国际
华能水电
华培动力
华鹏飞
华平股份
华仁药业
华荣股份
华软科技
华瑞股份
华润三九
华润双鹤
华润微
华森制药
华森转债
华神科技
华盛昌
华升股份
华胜天成
华数传媒
华斯股份
华塑
华泰股份
华泰货币
华泰天金
华泰证券
华特气体
华体科技
华体转债
华天酒店
华天科技
华铁股份
华铁应急
华统股份
华通热力
华通医药
华统转债
华通转债
花王股份
华微电子
华为概念
华为海思概念股
华闻集团
华伍股份
华西股份
华西能源
华熙生物
华西证券
华夏
华夏地产
华夏航空
华夏快线
华夏幸福
华夏银行
华夏银基
华夏证券
华夏转债
华鑫股份
华新水泥
华信新材
华星创业
华兴源创
化学制品
化学制药
华讯方舟
华阳国际
华阳集团
华扬联众
华仪
华谊集团
华谊嘉信
华谊兄弟
华银电力
华映
华英农业
华友钴业
华钰矿业
华域汽车
华宇软件
华钰转债
华源
华远地产
华源控股
花园生物
华源转债
华正新材
华致酒行
华中数控
华自科技
华资实业
淮北矿业
淮河能源
淮矿转债
环保工程
环境转债
环球印务
欢瑞世纪
环旭电子
黄河旋风
黄金概念
黄金基金
皇马科技
黄山胶囊
黄山旅游
煌上煌
皇氏集团
皇台
皇庭国际
惠博普
会畅通讯
惠城环保
惠程科技
汇川技术
惠达卫浴
汇得科技
汇顶科技
惠而浦
惠发食品
辉丰
辉丰转债
汇鸿集团
辉煌科技
汇嘉时代
汇洁股份
汇金股份
汇金科技
汇金通
辉隆股份
惠伦晶体
汇纳科技
惠泉啤酒
惠天热电
回天新材
汇通能源
惠威科技
慧业
汇源通信
汇中股份
货币基金
火炬电子
活跃国债
吉艾科技
吉贝尔
基本面
吉比特
机场航运
集成
集成电路概念
积成电子
基础化学
济川药业
济川转债
吉大通信
基蛋生物
吉电股份
机电转债
冀东水泥
冀东装备
继峰股份
吉峰科技
吉宏股份
吉华集团
际华集团
基金
冀凯股份
吉林
吉林敖东
吉林高速
吉林化纤
吉林森工
济民制药
机器人
机器人概念
吉视传媒
吉视转债
计算机
计算机设备
计算机应用
集泰股份
吉翔股份
吉祥航空
吉鑫科技
吉药控股
基因测序
集友股份
集智股份
激智科技
冀中能源
嘉澳环保
嘉澳转债
嘉必优
嘉诚国际
佳创视讯
佳电股份
佳都科技
佳发教育
佳禾智能
佳华科技
嘉化能源
加加食品
家家悦
嘉凯城
佳力图
嘉麟杰
佳隆股份
嘉美包装
迦南科技
佳士科技
嘉实快线
嘉事堂
佳通
珈伟新能
佳沃股份
嘉欣丝绸
佳讯飞鸿
嘉应制药
家用电器
家用轻工
嘉友国际
嘉寓股份
嘉元科技
佳云科技
嘉泽新能
价值
建发股份
健帆生物
尖峰集团
建工转债
健康元
健康中国
建科机械
建科院
坚朗五金
建龙微纳
健民集团
剑桥科技
坚瑞沃能
建设机械
建设银行
健盛集团
建投能源
建新股份
建信添益
建研院
建业股份
建艺集团
健友股份
健友转债
建筑材料
建筑装饰
江丰电子
江海股份
江河集团
江化微
江淮汽车
江铃汽车
江龙船艇
江南高纤
江南化工
江南水务
江泉
江山股份
江山欧派
江苏
江苏北人
江苏国泰
江苏国信
江苏雷利
江苏神通
江苏舜天
江苏索普
江苏吴中
江苏新能
江苏阳光
江苏银行
江苏有线
江苏租赁
江特
江西
江西长运
江西铜业
江阴银行
江银转债
江中药业
焦点科技
交建股份
交科转债
交控科技
交通银行
交易货币
交运股份
交运设备服务
焦作万方
捷昌驱动
捷成股份
杰恩设计
捷佳伟创
捷捷微电
杰克股份
界龙
洁美科技
节能
节能风电
节能环保
节能照明
杰普特
捷荣技术
杰瑞股份
杰赛科技
捷顺科技
洁特生物
金安国纪
金奥博
金杯电工
金杯汽车
津滨
金博股份
金财互联
金辰股份
金诚信
金城医药
今创集团
金达威
金丹科技
金地集团
金盾股份
金发科技
金发拉比
今飞凯达
今飞转债
金枫酒业
金风科技
锦富技术
金改
金刚玻璃
金固股份
金冠股份
金贵
金海环境
锦和商业
金河生物
金禾实业
金禾转债
锦泓集团
金鸿控股
金鸿顺
金花股份
金徽酒
锦鸡股份
劲嘉股份
金健米业
锦江酒店
锦江投资
金晶科技
金卡智能
金科股份
金科环境
金科文化
金莱特
锦浪科技
金雷股份
金利华电
金力泰
金力永磁
金力转债
金陵饭店
金岭矿业
金陵体育
金陵药业
锦龙股份
金龙机电
金龙汽车
金龙羽
金轮股份
金轮转债
金明精机
津膜科技
金钼股份
金能科技
金能转债
金牛化工
金农转债
金牌厨柜
金牌转债
金浦钛业
金麒麟
金桥信息
今日头条概念
金融
金融地产
金融行业
金融街
金瑞矿业
金山办公
金山股份
劲胜智能
金时科技
金石亚药
今世缘
金石资源
金泰
金太阳
金螳螂
今天国际
金田铜业
金通灵
劲拓股份
晋西车轴
金现代
金新农
金信诺
金亚科技
金溢科技
晋亿实业
金一文化
金逸影视
金银河
金鹰股份
金鹰增益
金宇车城
金隅集团
金域医学
金圆股份
金运激光
金正大
金证股份
金智科技
金种子酒
金洲慈航
锦州港
金洲管道
金字火腿
金自天正
晶澳科技
京北方
精测电子
精测转债
晶晨股份
京城
精达股份
景点及旅游
精锻科技
晶方科技
晶丰明源
景峰医药
精工钢构
精功科技
景谷
京汉股份
京沪高铁
京华激光
晶华新材
精华制药
京基智农
景嘉微
景津环保
京津冀基
京津冀一体化
晶科科技
京蓝科技
京粮控股
精伦电子
京能电力
京能置业
京泉华
晶瑞股份
晶瑞转债
京山轻机
晶盛机电
京天利
京投发展
景旺电子
经纬纺机
京威股份
经纬辉开
京新药业
景兴纸业
精研科技
精艺股份
京源环保
靖远煤电
京运通
精准信息
九安医疗
酒店及餐饮
九典制药
九鼎投资
九鼎新材
酒钢宏兴
酒鬼酒
九华旅游
久立特材
久立转
久量股份
九牧王
久其软件
久其转债
九强生物
久日新材
久吾高科
久吾转债
九阳股份
九有
久远银海
九芝堂
久之洋
九洲电气
九州通
九洲药业
九州转债
九洲转债
聚灿光电
聚辰股份
聚飞光电
聚飞转债
聚光科技
巨化股份
炬华科技
聚杰微纤
巨力索具
聚力文化
聚龙股份
聚隆科技
巨轮智能
举牌
居然之家
巨人网络
巨星科技
矩子科技
绝味食品
钧达股份
钧达转债
军工
军工行业
军工基金
军工龙头
君禾股份
君禾转债
军民融合
均胜电子
君正集团
开创国际
凯迪
凯恩股份
开尔新材
凯发电气
凯发转债
开开实业
凯莱英
凯乐科技
凯利泰
开立医疗
凯龙股份
凯龙转债
开滦股份
凯伦股份
凯美特气
开能健康
凯普生物
开普云
凯瑞
开润股份
开润转债
凯撒旅业
凯撒文化
开山股份
凯盛科技
凯文教育
恺英网络
开元股份
凯众股份
凯中精密
凯中转债
勘设股份
康辰药业
康达新材
康得
康德莱
康恩贝
康弘药业
康弘转债
康惠制药
康力电梯
康隆达
康龙化成
康隆转债
康美
康尼机电
康普顿
康强电子
康盛
康斯特
康泰生物
康拓红外
康欣新材
康缘药业
康跃科技
康芝药业
科安达
科博达
可持续
科创信息
科创新源
科达股份
科大国创
科达洁能
科达利
科大讯飞
科大智能
科达转债
科迪乳业
科恒股份
科华恒盛
科华控股
科华生物
科技
克来机电
克来转债
科蓝软件
克劳斯
柯力传感
柯利达
科力尔
可立克
科力远
科林
科林电气
科隆股份
科陆
科伦药业
克明面业
可燃冰
科融环境
科锐国际
科瑞技术
科森科技
科森转债
科士达
科顺股份
科斯伍德
科泰电源
科沃斯
科新机电
科信技术
可选消费
科远智慧
壳资源
空港股份
口罩
口子窖
跨境电商
跨境通
会稽山
快克股份
快意电梯
旷达科技
葵花药业
坤彩科技
昆仑万维
昆药集团
拉芳家化
垃圾分类
拉卡拉
拉夏贝尔
莱宝高科
莱克电气
莱美药业
徕木股份
莱绅通灵
来伊份
莱茵生物
莱茵体育
蓝宝石
蓝黛传动
蓝盾股份
蓝盾转债
蓝帆医疗
蓝丰
蓝光发展
蓝海华腾
览海医疗
兰花科创
蓝科高新
澜起科技
蓝色光标
兰生股份
兰石重装
蓝思科技
兰太实业
蓝晓科技
蓝晓转债
蓝焰控股
蓝英装备
兰州黄河
兰州民百
朗博科技
浪潮软件
浪潮信息
朗迪集团
朗进科技
朗科科技
朗科智能
朗玛信息
浪莎股份
朗新科技
朗源股份
朗姿股份
老白干酒
老百姓
老板电器
老凤祥
乐惠国际
乐凯胶片
乐凯新材
乐普医疗
乐普转债
乐山电力
乐视网
乐通
乐鑫科技
乐心医疗
雷柏科技
雷迪克
雷迪转债
雷科防务
雷曼光电
雷赛智能
垒知集团
冷链物流
利安隆
立昂技术
立霸股份
理邦仪器
丽岛新材
利德曼
利德转债
锂电池
利尔化学
利尔转债
力帆股份
理工光科
理工环科
力合科技
蠡湖股份
立华股份
丽江股份
利君股份
利民股份
利欧股份
丽鹏股份
利群股份
利群转债
力盛赛车
力生制药
立思辰
利通电子
力星股份
立讯精密
利亚德
利源
力源信息
丽珠集团
联诚精密
联创电子
联创股份
联创光电
联创转债
联得转债
联得装备
联发股份
联合光电
莲花健康
联化科技
联环药业
联建光电
联络互动
联美控股
联明股份
联瑞新材
炼石航空
联泰环保
联泰转债
连云港
两面针
良品铺子
两桶油改革
良信电器
量子生物
量子通信
辽宁
辽宁成大
林海股份
磷化工
林洋能源
林洋转债
林州重机
聆达股份
凌钢股份
凌钢转债
灵康药业
玲珑轮胎
玲珑转债
岭南股份
岭南控股
岭南转债
羚锐制药
零售
凌霄泵业
领益智造
凌云股份
凌志软件
流感
柳钢股份
柳工
六国化工
柳化
柳药股份
柳药转债
龙大肉食
隆华科技
隆基股份
隆基机械
龙建股份
龙江交通
龙津药业
龙净环保
龙净转债
龙力
隆利科技
龙马环卫
龙蟒佰利
龙蟠科技
龙蟠转债
隆平高科
龙泉股份
龙软科技
陇神戎发
隆盛科技
龙头股份
龙头券商
龙溪股份
隆鑫通用
龙星化工
龙宇燃油
龙源技术
龙元建设
龙韵股份
龙洲股份
潞安环能
鲁北化工
路畅科技
鹿港文化
陆家嘴
鲁抗医药
鲁商发展
鲁泰转债
泸天化
露天煤业
路通视信
鲁西化工
露笑科技
鲁信创投
鹭燕医药
鲁阳节能
鲁亿通
鲁银投资
泸州老窖
罗博特科
罗顿
洛凯股份
罗莱生活
罗牛山
罗平锌电
罗普
骆驼股份
骆驼转债
洛阳玻璃
洛阳钼业
绿城水务
绿地控股
氯碱化工
绿景控股
绿康生化
绿盟科技
绿色动力
绿庭投资
绿茵生态
马钢股份
蚂蚁金服概念
马应龙
麦达数字
迈得医疗
麦迪科技
麦格米特
麦捷科技
麦克奥迪
迈克生物
麦米转债
麦趣尔
迈瑞医疗
迈为股份
漫步者
芒果超媒
茂化实华
茂硕电源
茂业商
贸易
梅安森
美邦服饰
美晨生态
美达股份
美的集团
美迪西
美都能源
美尔雅
美格智能
美好置业
煤化工
梅花生物
美吉姆
美锦能源
美凯龙
美康生物
美克家居
美丽
美力科技
美利云
美丽中国
美联新材
梅轮电梯
美年健康
美诺华
每日互动
美尚生态
美盛文化
美思德
煤炭开采加工
美讯
美亚柏科
美亚光电
梅雁吉祥
美盈森
美芝股份
梦百合
蒙草生态
蒙电转债
梦洁股份
蒙娜丽莎
猛狮
梦网集团
梦舟股份
米奥会展
密尔克卫
妙可蓝多
民德电子
闽东电力
闽发铝业
民丰特纸
民和股份
民企成长
民生
民生控股
民生银行
民营医院
名臣健康
名称
明德生物
名雕股份
名家汇
明科
明牌珠宝
铭普光磁
明泰铝业
明泰转债
明星电力
明阳电路
明阳智能
明阳转债
鸣志电器
摩登
摩恩电气
莫高股份
模塑科技
模塑转债
牧高笛
木林森
木森转债
牧原股份
纳川股份
纳尔股份
纳思达
耐普矿机
耐威科技
南大光电
南都电源
南都物业
南方
南方传媒
南纺股份
南方航空
南方汇通
南方轴承
南风
南风股份
南钢股份
南国置业
南化
南华期货
南华仪器
南极电商
南京港
南京高科
南京公用
南京化纤
南京聚隆
南京新百
南京熊猫
南京医药
南京银行
南京证券
南岭民爆
南宁百货
南山控股
南山铝业
南糖
南天信息
南卫股份
南威软件
南微医学
南新制药
南兴股份
南洋股份
内蒙古
内蒙华电
内蒙一机
能科股份
能源
能源互联网
能源化工
年报预增
年地债
宁波东力
宁波富邦
宁波富达
宁波港
宁波高发
宁波海运
宁波华翔
宁波建工
宁波精达
宁波联合
宁波热电
宁波银行
宁波韵升
宁波中百
宁德时代
宁德时代概念
宁沪高速
宁水集团
宁夏
宁夏建材
纽威股份
农产品
农产品加工
农村电商
农发种业
农机
农尚环境
农业服务
农业银行
农业种植
诺邦股份
诺德股份
诺力股份
诺普信
欧比特
欧菲光
欧派家居
欧派转债
欧浦
欧普康视
欧普照明
欧亚集团
派瑞股份
派生科技
派思股份
攀钢钒钛
盘江股份
盘龙药业
庞大
佩蒂股份
鹏博士
鹏鼎控股
鹏华添利
鹏辉能源
鹏翎股份
鹏起
鹏欣资源
鹏鹞环保
皮阿诺
啤酒概念
片仔癀
平安
平安银行
平高电气
苹果概念
平煤股份
平潭发展
平治信息
平庄能源
珀莱雅
普邦股份
浦东
浦东建设
浦东金桥
浦发银行
浦发转债
普莱柯
普丽盛
普利特
普利制药
普路通
普洛药业
普门科技
濮耐股份
璞泰来
璞泰转债
濮阳惠成
普元信息
旗滨集团
起步股份
起步转债
七彩化学
汽车电子
汽车零部件
汽车整车
启迪古汉
启迪环境
启迪设计
齐峰新材
期货概念
奇精机械
奇精转债
祁连山
启明信息
启明星辰
汽模转
七匹狼
麒盛科技
其他电子
旗天科技
栖霞建设
齐翔腾达
奇信股份
齐心集团
七一二
奇正藏药
洽洽食品
千方科技
千禾味业
千禾转债
千红制药
钱江摩托
钱江生化
钱江水利
千金药业
乾景园林
潜能恒信
千山药机
黔源电力
仟源医药
乾照光电
强力新材
强生控股
侨银环保
乔治白
秦安股份
秦港股份
秦机
禽流感
勤上股份
青岛港
青岛金王
青岛啤酒
青岛双星
青岛银行
青岛中程
轻纺城
氢氟酸
青海
青海春天
青蒿素
青龙管业
氢能源
青鸟消防
青农商行
青青稞酒
青山纸业
清水源
清水转债
青松股份
青松建化
清新环境
清溢光电
清源股份
秋林
曲江文旅
区块链
曲美家居
全柴动力
泉峰汽车
全聚德
全通教育
全信股份
全新好
劝业
荃银高科
全志科技
全筑股份
全筑转债
群兴
染料
燃料电池
燃料乙醇
燃气水务
热景生物
仁东控股
人福医药
人工智能
仁和药业
人乐
人脸识别
人民币贬值受益
人民同泰
人民网
人造肉
仁智
任子行
日播时尚
日辰股份
日出东方
日发精机
日丰股份
日海智能
日经
日科化学
日上集团
日盈电子
日月股份
日月转债
日照港
荣安地产
容百科技
容大感光
荣丰控股
荣华
榕基软件
融捷
融捷健康
荣科科技
荣联
融媒体
荣盛发展
荣晟环保
荣盛石化
荣晟转债
荣泰健康
融钰集团
融资融券
柔性屏
如通股份
乳业
如意集团
软控股份
瑞贝卡
睿创微纳
瑞达期货
瑞德
锐电
瑞尔特
瑞丰高材
瑞丰光电
瑞和股份
瑞康医药
锐科激光
瑞凌股份
瑞玛工业
瑞茂通
锐明技术
睿能科技
瑞普生物
锐奇股份
瑞斯康达
瑞松科技
瑞泰科技
瑞特股份
锐新科技
瑞芯微
润邦股份
润达医疗
润都股份
润禾材料
润和软件
润建股份
闰土股份
润欣科技
赛福天
塞力斯
赛隆药业
赛轮轮胎
赛马概念
赛摩电气
赛诺医疗
赛升药业
赛特新材
赛腾股份
赛托生物
赛为智能
赛象科技
赛意信息
三爱富
三安光电
三变科技
三超新材
三川智慧
三达膜
三德科技
三房巷
三丰智能
三孚股份
三夫户外
三钢闽光
三花智控
三环集团
三晖电气
三江购物
三角防务
三角轮胎
三聚环保
三棵树
三利谱
三力士
三力转债
三联虹普
三六零
三六五网
三美股份
三木集团
三诺生物
三七互娱
三全食品
三人行
三圣股份
三盛教育
三泰控股
三特索道
三维工程
三维股份
三维通信
三五互联
三峡水利
三峡新材
三祥新材
三湘印象
三祥转债
三鑫医疗
三星新材
三星医疗
三星转债
三雄极光
三一重工
三友化工
三友医疗
三元股份
三只松鼠
森霸传感
森马服饰
森特股份
森特转债
森源电气
森远股份
沙钢股份
沙河股份
莎普爱思
山大华特
山鼎设计
山东
山东出版
山东钢铁
山东高速
山东海化
山东赫达
山东华鹏
山东黄金
山东矿机
山东路桥
山东墨龙
山东威达
山东药玻
山东章鼓
陕鼓动力
山河药辅
山河智能
山煤国际
杉杉股份
山石网科
山水
陕天然气
山推股份
山西
陕西
山西汾酒
陕西黑猫
山西焦化
陕西金叶
山西路桥
陕西煤业
山西证券
山鹰纸业
山鹰转债
山证红利
上柴股份
上峰水泥
上港集团
上工申贝
上海贝岭
上海电力
上海电气
上海电影
上海凤凰
上海钢联
上海国企
上海国资改革
上海瀚讯
上海沪工
上海环境
上海机场
上海机电
上海家化
上海建工
上海九百
上海凯宝
上海莱士
上海临港
上海梅林
上海能源
上海其它
上海三毛
上海石化
上海天洋
上海物贸
上海洗霸
上海新阳
上海亚虹
上海雅仕
上海医药
上海银行
上海自贸区
上机数控
上能电气
尚品宅配
上汽集团
尚荣医疗
尚荣转债
上实发展
尚纬股份
商业城
商赢环球
商誉减值
上证
韶钢松山
韶能股份
舍得酒业
设计总院
设研院
深成长
神驰机电
申达股份
深大通
深高速
神工股份
深股通
深红利
申华控股
神火股份
沈机
深价值
神剑股份
神开股份
申科股份
深科技
深冷股份
神力股份
申联生物
深粮控股
神马电力
神马股份
深南电路
深南股份
深南转债
申能股份
神农科技
神奇制药
深赛格
神思电子
申通地铁
申通快递
申万宏源
神雾环保
深信服
沈阳化工
神宇股份
深圳
深圳国资改革
深圳华强
深圳机场
深圳能源
深圳燃气
深圳新星
神州高铁
神州数码
神州泰岳
神州信息
圣邦股份
升达
圣达生物
盛达资源
胜尔
省广集团
盛和资源
盛弘股份
胜宏科技
圣济堂
胜景山河
圣莱达
胜利
胜利股份
圣龙股份
盛路通信
盛路转债
圣农发展
生态农业
盛天网络
盛通股份
盛屯矿业
盛屯转债
生物
生物股份
生物疫苗
生物医药
生物质能
生物制品
昇兴股份
盛讯达
圣阳股份
盛洋科技
生意宝
生益科技
盛运环保
市北高新
实达集团
石大胜华
时达转债
时代出版
时代新材
史丹利
实丰文化
石化机械
石化油服
世纪鼎利
世纪华通
世纪瑞尔
世纪天鸿
石基信息
世纪星源
世嘉科技
视觉中国
士兰微
世联行
世龙实业
世茂股份
世名科技
石墨电极
石墨烯
十年国债
食品安全
食品加工制造
世荣兆业
视听器材
狮头
石头科技
时万
视讯
石英股份
石英转债
石油矿业开采
视源股份
视源转债
世运电路
首创股份
首钢股份
首航高科
手机游戏
首开股份
首旅酒店
首商股份
寿仙谷
曙光股份
数据港
数据中心
数码科技
舒泰神
数源科技
数知科技
数字货币
数字孪生
数字认证
数字乡村
数字政通
数字中国
双成药业
双飞股份
双环
双环传动
双环转债
双汇发展
双箭股份
双杰电气
双良节能
双林股份
双林生物
双鹭药业
双塔食品
双象股份
双星新材
双一科技
水井坊
水晶光电
水利
水泥
水星家纺
顺昌转债
顺发恒业
顺丰控股
顺丰转债
顺灏股份
顺利办
顺络电子
顺钠股份
顺网科技
顺威股份
顺鑫农业
硕贝德
硕世生物
四川
四川长虹
四川成渝
四川金顶
四川九洲
四川路桥
四川美丰
四川双马
四创电子
思创医惠
斯达半导
斯迪克
司尔特
司尔转债
四方达
四方股份
四方精创
四方科技
四环生物
斯莱克
丝路视觉
思美传媒
斯太
司太立
思特奇
四通股份
四通新材
思维列控
四维图新
思源电气
宋城演艺
宋都股份
松发股份
松江
松霖科技
松炀资源
松芝股份
送转填权
搜特转债
搜于特
苏奥传感
苏泊尔
苏博特
苏大维格
苏交科
苏垦农发
苏利股份
苏美达
苏宁环球
苏宁易购
苏农银行
苏农转债
苏试试验
苏盐井神
苏银转债
苏州高新
苏州固锝
苏州科达
苏州龙杰
苏州银行
隧道股份
索发转债
索菲亚
索菱
索通发展
塔牌集团
太安堂
钛白粉
太辰光
泰达股份
泰尔股份
太钢不锈
泰格医药
台海核电
泰豪科技
泰禾光电
泰禾集团
泰和科技
泰和新材
太化股份
台华新材
台华转债
台基股份
太极股份
太极集团
太极实业
太极转债
泰嘉股份
泰晶科技
泰晶转债
泰康
太空智造
泰林生物
太龙药业
太龙照明
太平鸟
太平洋
泰瑞机器
泰山石油
泰胜风能
台湾概念股
胎压监测
太阳电缆
太阳能
太阳纸业
太阳转债
泰永长征
太原重工
探路者
碳纤维
碳元科技
汤臣倍健
唐德影视
唐人神
唐人转债
唐山港
唐源电气
桃李面包
桃李转债
特宝生物
特变电工
特尔佳
特发信息
特发转债
特钢概念
特高压
特锐德
特色小镇
特斯拉
特一药业
特一转债
腾邦国际
腾达建设
腾龙股份
腾信股份
腾讯概念
体育产业
天安新材
天奥电子
天邦股份
天宝
天保基建
天宸股份
天成
天成自控
天创时尚
天赐材料
天地科技
天地数码
天地源
天鹅股份
天房发展
天风证券
添富
添富快钱
天富能源
天孚通信
天广中茂
天海防务
天壕环境
天和防务
天弘
天虹股份
天华超净
天际股份
天玑科技
天健集团
天箭科技
天津
天津磁卡
天津港
天津普林
天津自贸区
天康生物
天康转债
天龙股份
天龙光电
天龙集团
天路转债
天马
天马科技
天迈科技
天茂集团
天目湖
天目药业
天目转债
天奈科技
天能重工
天奇股份
天齐锂业
天汽模
天桥起重
天然气
天瑞仪器
天润
天润工业
天润乳业
天山股份
天山生物
天神娱乐
天圣
天晟新材
天士力
天首
天顺风能
天顺股份
天坛生物
天铁股份
天铁转债
天通股份
天味食品
天威视讯
天沃科技
天下秀
天夏智慧
天翔环境
天雁
天药股
天业
天邑股份
天宜上佳
天银机电
天音控股
天永智能
天宇股份
天域生态
天喻信息
天源迪科
天原集团
天泽信息
田中精机
天舟文化
天准科技
铁汉生态
铁汉转债
铁岭新城
铁流股份
铁龙物流
通宝能源
通策医疗
通产丽星
通程控股
彤程新材
同达创业
通达电气
通达动力
同大股份
通达股份
同德化工
同德转债
通鼎互联
同方股份
铜峰电子
通富微电
通光线缆
通光转债
通合科技
同和药业
通化东宝
通化金马
同花顺
同济科技
同济堂
桐昆股份
桐昆转债
铜陵有色
通葡股份
同仁堂
通润装备
同为股份
通威股份
通信服务
通信设备
同兴达
同益股份
通用股份
通用航空
通用设备
同有科技
通宇通讯
通裕重工
通源石油
同洲电子
桐转债
透景生命
透明工厂
兔宝宝
土地流转
拓邦股份
拓邦转债
拓尔思
拓普集团
拓日新能
拓斯达
拓维信息
外高桥
外资券商影子股
万安科技
万邦达
万邦德
湾创
万达电影
万达信息
万德斯
万东医疗
万方发展
万丰奥威
万孚生物
万和电气
万华化学
万集科技
万里股份
万里马
万里石
万里扬
万里转债
万林物流
万隆光电
万马股份
万马科技
丸美股份
完美世界
皖能电力
万年青
湾区基金
万润股份
万润科技
万盛股份
万顺新材
万顺转债
皖天然气
万通地产
皖通高速
皖通科技
万通智控
皖维高新
万向德农
万向钱潮
皖新传媒
万兴科技
万讯自控
万业企业
万泽股份
网达软件
王府井
网红经济
网络安全
网络切片
网络游戏
网络直播
旺能环境
网宿科技
网约车
王子新材
威奥股份
潍柴动力
潍柴重机
威创股份
威帝股份
威帝转债
韦尔股份
维尔利
威尔泰
威尔药业
维尔转债
威孚高科
维格转债
微光股份
卫光生物
围海
威海广泰
维宏股份
威华股份
维科技术
未来转债
蔚蓝生物
维力医疗
威龙
伟隆股份
伟明环保
未名医药
卫宁健康
威派格
威胜信息
卫士通
威唐工业
维维股份
卫信康
维信诺
微芯生物
微信小程序
卫星导航
伟星股份
卫星石化
伟星新材
威星智能
维业股份
文灿股份
文灿转债
文峰股份
文化长城
文化传媒
文科园林
文山电力
温氏股份
闻泰科技
文投控股
文一科技
温州宏丰
我爱我家
沃尔德
沃尔核材
沃格光电
沃华医药
我乐家居
卧龙地产
卧龙电驱
沃森生物
沃施股份
沃特股份
我武生物
物产中大
五方光电
武汉凡谷
武汉控股
武进不锈
五矿发展
五矿稀土
五矿资本
物联网
五粮液
物流
物流电商平台
无人机
无人驾驶
无人零售
污水处理
吴通控股
无锡银行
无锡转债
无线充电
无线耳机
五洋停车
五洲交通
五洲新春
西安旅游
西安银行
西安饮食
细胞免疫治疗
西部材料
西部超导
西部创业
西部黄金
西部建设
西部矿业
西部牧业
西部证券
西部资源
西昌电力
西发
喜临门
西菱动力
熙菱信息
西陇科学
西麦食品
西南证券
西宁特钢
希努尔
稀缺资源
西山煤电
西水股份
稀土永磁
西王食品
希望转债
锡业股份
西仪股份
西藏
西藏城投
西藏矿业
西藏旅游
西藏天路
西藏药业
西藏珠峰
厦工
厦华
夏利
厦门港务
厦门国贸
厦门空港
厦门钨业
厦门象屿
厦门信达
先达股份
现代投资
现代制药
现代转债
先导智能
先导转债
先锋电子
贤丰控股
先锋新材
仙鹤股份
先河环保
仙鹤转债
先进数通
现金添富
仙琚制药
仙坛股份
仙乐健康
乡村振兴
湘电
翔港科技
香港证券
翔港转债
祥和实
湘佳股份
香江控股
香梨股份
祥龙电业
翔鹭钨业
翔鹭转债
香飘飘
向日葵
香山股份
祥生医疗
湘潭电化
祥鑫科技
香雪制药
襄阳轴承
香溢融通
湘油泵
湘邮科技
祥源文化
晓程科技
消毒剂
消费
消费电子
消费行业
消费金融
小金属概念
小康股份
小康转债
小米概念
小盘价值
小商品城
小熊电器
协鑫集成
协鑫能科
新安股份
新奥股份
新澳股份
信邦制药
新宝股份
新北洋
新北转债
新材料
新材料概念
新产业
新潮能源
新晨科技
新城控股
新城市
新春转债
信达地产
新大陆
新大正
新凤鸣
新凤转债
新钢股份
新股与次新股
新光
新光光电
新光药业
新国都
新海
新和成
新宏泰
新宏泽
新湖中宝
新华百货
新华保险
新华传媒
新华都
新化股份
新华锦
新华联
新华网
新华文轩
新华医疗
新华制药
新黄浦
新集能源
新疆
新疆火炬
新疆交建
新疆天业
新疆振兴
新疆众和
新界泵业
信捷电气
新劲刚
新金路
新经典
新开普
新开源
新莱应材
新莱转债
新雷能
新力金融
信立泰
新联电子
新零售
信隆健康
欣龙控股
新纶科技
心脉医疗
新媒股份
新美星
新能车
芯能科技
新能泰山
新能源汽车
新宁物流
新农股份
新农开发
新诺威
新朋股份
芯片概念
芯片基金
新汽车
新泉股份
新泉转债
新日股份
新日恒力
新乳业
欣锐科技
新赛股份
新三板精选层
新时达
新世界
新天科技
欣天科技
新天然气
新天药业
新天转债
信通
新通联
信托概念
欣旺达
信威
信维通信
新文化
新五丰
信息发展
信息技术
新希望
新乡化纤
新兴铸管
新兴装备
信雅达
新亚制程
新研股份
新洋丰
新野纺织
锌业股份
新亿
新易盛
新余国科
新元科技
芯源微
新智认知
新宙邦
新筑股份
新坐标
兴发集团
幸福蓝海
星光农机
星湖科技
兴化股份
星徽精密
星辉娱乐
兴民智通
星期六
兴齐眼药
兴蓉环境
兴瑞科技
兴森科技
星帅尔
星帅转债
兴图新科
星网锐捷
星网宇达
星星科技
兴业股份
兴业科技
兴业矿业
兴业银行
兴业证券
星宇股份
星源材质
兴源环境
星云股份
雄安新区
兄弟科技
雄帝科技
兄弟转债
熊猫金控
雄塑科技
雄韬股份
秀强股份
徐工机械
旭光股份
许继电气
徐家汇
虚拟现实
旭升股份
旋极信息
宣亚国际
雪迪龙
雪峰科技
雪莱
雪浪环境
雪龙集团
雪人股份
雪榕生物
浔兴股份
迅游科技
亚邦
亚宝药业
雅本化学
雅戈尔
亚光科技
雅化集团
雅化转债
雅克科技
亚联发展
亚玛顿
亚普股份
亚厦股份
亚盛集团
亚士创能
亚世光电
亚太股份
亚泰国际
亚泰集团
亚太科技
亚太实业
亚太药业
亚太转债
亚泰转债
亚通股份
亚威股份
亚翔集成
亚星
亚星客车
亚星锚链
亚药转债
雅运股份
亚振
延安必康
烟草
延长化建
盐湖
延华智能
延江股份
盐津铺子
燕京啤酒
眼科医疗
岩石
燕塘乳业
盐田港
岩土转债
兖州煤业
仰帆
扬帆新材
阳谷华泰
阳光城
阳光电源
阳光股份
阳光照明
洋河股份
养鸡
扬杰科技
养老概念
阳煤化工
扬农化工
阳普医疗
央企创新
央企改革
央企国资改革
阳泉煤业
央视
养元饮品
养殖业
扬子新材
姚记科技
药明康德
耀皮玻璃
药石科技
椰岛
页岩气
宜安科技
益佰制药
宜宾纸业
毅昌
宜昌交运
易成新能
毅达
怡达股份
一带一路
易德龙
移动支付
依顿电子
溢多利
亿帆医药
益丰药房
伊戈尔
宜化
意华股份
宜华健康
易华录
宜华生活
易货币
易基
亿嘉和
易见股份
亿晶光电
亿利达
伊利股份
亿利洁能
伊力特
伊力转债
溢利转债
亿联网络
易联众
医疗废物处理
医疗器械服务
医疗器械概念
以岭药业
依米康
益民集团
易明医药
一品红
一汽富维
一汽轿车
仪器仪表
怡球资源
易尚展示
益生股份
益盛药业
易事特
易天股份
亿通科技
宜通世纪
一拖股份
壹网壹创
亿纬锂能
移为通信
一心堂
一心转债
怡亚通
医药
医药电商
医药行业
医药商业
医药卫生
移远通信
伊之密
银邦股份
银宝山新
银都股份
音飞储存
银鸽
银行
银行股基
银行行业
银行基金
银河
银河磁体
银河电子
银河转债
银华日利
银江股份
引力传媒
饮料制造
银龙股份
银轮股份
因赛集团
银泰黄金
银禧科技
银信科技
银星能源
银亿
银之杰
银座股份
英搏尔
盈方
英飞特
英飞拓
盈峰环境
映翰通
赢合科技
应急转债
迎驾贡酒
英杰电气
盈康生命
英可瑞
英科医疗
英科转债
营口港
英力特
英联股份
英联转债
应流股份
英洛华
英派斯
盈趣科技
赢时胜
英唐智控
英特集团
瀛通通讯
英维克
英威腾
鹰转债
永安林业
永安行
永安药业
永创智能
永创转债
永鼎股份
永鼎转债
永东股份
永东转债
永福股份
永高股份
永高转债
永冠新材
永贵电器
永和智控
永辉超市
永吉股份
甬金股份
永利股份
永清环保
永太科技
永泰能源
永新股份
永新光学
永兴材料
永艺股份
用友网络
永悦科技
友阿股份
友邦吊顶
优博讯
邮储银行
优德精密
有方科技
尤夫
友好集团
游久
优刻得
油品改革
有色期货
有色冶炼加工
友讯达
有研新材
友谊
有友食品
游族网络
游族转债
豫光金铅
玉禾田
誉衡药业
宇环数控
御家汇
豫金刚石
宇晶股份
渝开发
玉龙股份
玉米
豫能控股
渝农商行
预期
宇顺
宇瞳光学
宇通客车
裕同科技
裕同转债
宇新股份
宇信科技
裕兴股份
御银股份
语音技术
豫园股份
鱼跃医疗
远程
元成股份
园城黄金
远达环保
远大控股
远大智能
远东传动
远东转债
远方信息
远光软件
元力股份
元利科技
元隆雅图
园区开发
原尚股份
圆通速递
远望谷
远兴能源
元祖股份
越博动力
粤传媒
悦达投资
粤港澳大湾区
乐歌股份
粤桂股份
越剑智能
跃岭股份
粤水电
粤泰股份
悦心健康
越秀金控
岳阳林纸
岳阳兴长
云办公
运达股份
韵达股份
运达科技
云海金属
云计算
云铝股份
云煤能源
云南
云南白药
云南城投
云南旅游
云南能投
云南铜业
云南锗业
云内动力
云赛智联
运盛
云天化
云投
云图控股
云网
云维
云意电气
云游戏
再升科技
在线教育
在线旅游
赞宇科技
造纸
泽璟制药
摘帽
债转股
战略新兴
展鹏科技
长高集团
张家港行
张家界
张江高科
掌趣科技
张行转债
章源钨业
掌阅科技
漳泽电力
漳州发展
獐子岛
兆驰股份
兆丰股份
招路转债
兆日科技
招商港口
招商公路
招商积余
招商快线
招商轮船
招商南油
招商蛇口
招商银行
招商证券
兆新
昭衍新药
朝阳科技
兆易创新
浙大网新
浙富控股
浙江
浙江鼎力
浙江东方
浙江东日
浙江富润
浙江广厦
浙江交科
浙江龙盛
浙江美大
浙江世宝
浙江仙通
浙江医药
浙江永强
浙江震元
浙江众成
浙能电力
浙商银行
浙商证券
浙商中拓
浙商转债
浙数文化
柘中股份
震安科技
珍宝岛
振德医疗
振德转债
振东制药
镇海股份
振华股份
振华科技
振华重工
振江股份
振静股份
真视通
振芯科技
正邦科技
正川股份
正丹股份
正海磁材
正海生物
正虹科技
证金持股
郑煤机
正平股份
证券
证券基金
正泰电器
证通电子
正业科技
正裕工业
正裕转债
正源股份
正元智慧
正元转债
郑州煤电
郑州银行
志邦家居
至纯科技
至纯转债
值得买
智动力
智度股份
智飞生物
智光电气
智慧城市
智慧能源
智慧松德
智莱科技
指南针
智能
智能穿戴
智能电网
智能家居
智能交通
智能物流
智能医疗
智能音箱
智能转债
智能自控
知识产权保护
置信电气
职业教育
致远互联
智云股份
制造
至正股份
中安
中百集团
中贝通信
中兵红箭
中材国际
中材节能
中材科技
中昌数据
中超控股
中成股份
中持股份
中宠股份
中宠转债
中储股份
中船防务
中船科技
中船系
中创环保
中创物流
中达安
中大力德
中迪投资
中电电机
中电环保
中电兴发
中鼎股份
中鼎转
中房股份
中飞股份
中孚
中富通
中孚信息
中概互联
中钢国际
中钢天源
中公高科
中工国际
中公教育
中关村
中光防雷
中广核技
中广天择
中光学
中国
中国宝安
中国长城
中国出版
中国船舶
中国电建
中国电研
中国电影
中国动力
中国高科
中国广核
中国国航
中国国旅
中国国贸
中国海诚
中国海防
中国核电
中国核建
中国化学
中国建筑
中国交建
中国巨石
中国科传
中国联通
中国铝业
中国平安
中国汽研
中国人保
中国人寿
中国软件
中国神华
中国石化
中国石油
中国太保
中国天楹
中国铁建
中国通号
中国外运
中国卫通
中国卫星
中国武夷
中国西电
中国医药
中国一重
中国银行
中国银河
中国应急
中国中车
中国重工
中国中期
中国重汽
中国中铁
中国中冶
中海达
中海油服
中韩自贸区
中航电测
中航电子
中航飞机
中航高科
中航光电
中航机电
中航三鑫
中航沈飞
中航重机
中航资本
中核科技
众合科技
中核钛白
中恒电气
中恒集团
中衡设计
中化国际
中华企业
中化岩土
中环股份
中环环保
中环转债
中环装备
中基
中集集团
中际旭创
中嘉博创
中建环能
中坚科技
中简科技
中交地产
中捷
中金环境
中金黄金
中金岭南
中京电子
中炬高新
中科
中科创达
中科电气
中科海讯
中科金财
中科软
中科三环
中科曙光
中科信息
中矿资源
中来股份
中利集团
中联重科
中粮科技
中粮糖业
中粮资本
中路股份
中铝国际
中马传动
中曼石油
中煤能源
中密控股
中闽能源
中牧股份
中南
中南传媒
中南建设
中能电气
中农立华
中葡
中旗股份
中潜股份
中青宝
中青旅
中绒
中融
中润资源
中色股份
中山公用
中山金马
中设股份
中设集团
众生药业
中视传媒
中石科技
中水渔业
中顺洁柔
中泰股份
中泰化学
众泰汽车
中泰证券
中体产业
中天
中天金融
中天精装
中天科技
中天转债
中铁工业
中通国脉
中通客车
中威电子
中微公司
中文传媒
中文在线
中钨高新
中小
中小板
中新
中信出版
中欣氟材
中信国安
中信海直
中新集团
中信建投
众信旅游
中新赛克
中信特钢
中新药业
中信银行
中信证券
中信重工
中信转债
众信转债
众兴菌业
中兴商业
中兴通讯
众兴转债
中亚股份
中央商场
中药
重药控股
众业达
中银证券
中颖电子
众应互联
中油工程
中油资本
中原传媒
中原高速
中元股份
中远海发
中远海科
中远海控
中远海能
中远海特
中原环保
中源家居
中原内配
中源协和
众源新材
中原证券
中再资环
中证
中证红利
中证军工
中证科技
中证证券
中直股份
种植业与林业
中洲控股
中珠医疗
中装建设
中字头股票
周大生
洲际油气
洲明科技
轴研科技
筑博设计
珠海港
珠海中富
珠江钢琴
珠江啤酒
珠江实业
猪肉
主要消费
株冶集团
转基因
专用设备
装配式建筑
庄园牧场
准油
卓郎智能
卓胜微
卓翼科技
卓易信息
卓越新能
紫光股份
紫光国微
紫光学大
紫江企业
紫金矿业
紫金银行
紫晶存储
紫天科技
紫鑫药业
自由贸易港
综合
纵横通信
纵横转债
棕榈股份
宗申动力
综艺股份
足球概念
租售同权
左江科技
佐力药业
