# Supplementary material for: Hybrid deep learning models with multi-classification investor sentiment to forecast the prices of China’s leading stocks
Source: PLoS One. 2023 Nov 27;18(11):e0294460. doi: 10.1371/journal.pone.0294460 (PMC10681238; doi:10.1371/journal.pone.0294460)
Supplement: S1 Data — (ZIP) [file pone.0294460.s001.zip › code and data/data processing -python/3:搜狗理财词典的处理/理财(77)/股票基金.txt]

阿城继电器股份有限公司
阿继
阿继电器
爱建
爱建股份
爱建证券有限责任公司
爱使股份
爱众投票
安彩
安彩高科
鞍成
鞍钢
鞍钢股份
鞍钢股份有限公司
安钢投票
鞍钢新轧
安徽安凯汽车股份有限公司
安徽安纳达钛业股份有限公司
安徽飞亚纺织发展股份有限公司
安徽丰原生物化学股份有限公司
安徽丰原药业股份有限公司
安徽古井贡酒股份有限公司
安徽国风塑业股份有限公司
安徽合力
安徽华茂纺织股份有限公司
安徽华星化工股份有限公司
安徽江南化工股份有限公司
安徽精诚铜业股份有限公司
安徽省科苑集团股份有限公司
安徽省皖能股份有限公司
安徽水利
安徽铜都铜业股份有限公司
安徽中鼎密封件股份有限公司
安凯客车
安纳达
安妮股份
安琪酵母
鞍山信托
安泰集团
安泰科技
安泰科技股份有限公司
安信
安信信托
安信证券股份有限公司
安阳钢铁
鞍一工
安源股份
昂立投票
澳柯玛
奥特迅
奥维通信
奥维通信股份有限公司
澳洋科技
澳洋顺昌
巴士股份
芭田股份
八一钢铁
白唇鹿贤
百大
百大集团
百大投票
白鸽
白鸽投票
百花
百科集团
百科药业
百利电气
百利投票
百联股份
白猫
白猫股份
白银铜城商厦集团股份有限公司
白云机场
白云山
板材
板材本
保定天鹅
保定天鹅股份有限公司
包钢
宝钢
包钢股份
宝钢股份
包钢投票
包钢稀土
包钢转股
包钢转债
宝光
宝光股份
宝光药业
宝华实业
宝鸡商场集团股份有限公司
宝康灵活配置
宝康配置
宝康消费
宝康消费品
宝康债
宝康债券
保利地产
宝丽华
宝利来
宝龙
宝能投票
宝商集团
宝商投票
宝胜股份
宝石
宝石动力
保税科技
宝硕
宝硕股份
宝钛股份
宝投
包头铝业
报喜鸟
宝信
宝信股
宝新能源
宝信软件
宝盈策长
宝盈策略
宝盈泛沿海
宝盈鸿利
宝盈鸿利收益
宝盈基金管理有限公司
宝盈区域
宝盈收益
宝盈优势
宝盈资源
宝盈资源优选
北巴传媒
北巴投票
北辰配号
北辰申购
北辰实业
北辰投票
北大荒
北大科技
北斗星通
北方创业
北方股份
北方国际
北方国际合作股份有限公司
北方天鸟
北海港
北海港北
北海国发
北海市北海港股份有限公司
北海银河
北化股份
北京巴士
北京北纬通信科技股份有限公司
北京城建
北京城乡
北京高华证券有限责任公司
北京化二
北京华联
北京华联商厦股份有限公司
北京旅游
北京绵世投资集团股份有限公司
北京赛迪传媒投资股份有限公司
北京首钢股份有限公司
北京双鹭药业股份有限公司
北京顺鑫农业股份有限公司
北京燕京啤酒股份有限公司
北京银行
北科
北矿
北矿磁材
北旅
北人股份
北生
北生药业
北特钢
倍特高新
北纬通信
北新集团建材股份有限公司
北新建材
北亚
本钢板
本钢板材
本钢板材股份有限公司
本实
比特
标准股份
滨海能源
滨江集团
滨能
滨州活塞
冰山橡塑
冰箱压缩
冰熊
冰熊冰
波导股份
渤海
渤海物流
渤海证券有限责任公司
博汇投票
博汇纸业
博价值贰
博瑞传播
博时产业
博时第三产业
博时基金管理有限公司
博时价值贰号
博时价值增长
博时精选
博时平衡
博时平衡配置
博时特许
博时特许价值
博时稳定
博时稳定价值
博时现金
博时新兴
博时新兴成长
博时裕富
博时增长
博时主题
博时主题行业
博闻科技
博稳债
博信
博讯
博盈
博盈投资
步步高
步步高商业连锁股份有限公司
财富证券有限责任公司
彩虹股份
彩虹精化
采掘业
采掘指数
财通证券经纪有限责任公司
藏药业
沧州大化
沧州化工
沧州明珠
沧州明珠塑料股份有限公司
草原兴发
长安
长安汽车
长安信息
长百集团
长百投票
长财证券经纪有限责任公司
常柴
常柴股份有限公司
长城安心回报
长城电工
长城电脑
长城股份
长城回报
长城货币
长城基金管理有限公司
长城久富
长城久恒
长城久泰
长城开发
长城品牌
长城双动力
长城消费
长城消费增值
长城信息
长城信息产业股份有限公司
长城增利
长城证券有限责任公司
长春长铃
长春车百
长春高新
长春经开
长春燃气
长春热缩
长春一东
长电
长电科技
长电投票
长电债
长丰
长风
长丰汽车
长钢
长钢长
长航凤凰
长航凤凰股份有限公司
长航油运
昌河
昌河股份
长江电力
长江股份
长江精工
长江通信
长江投资
长江证券
长江证券承销保荐有限公司
长江证券股份有限公司
昌九股份
昌九生化
长控
长力股份
长力投票
常林股份
常林投票
长岭
长岭集团股份有限公司
常铝股份
长期持有
长燃投票
长沙通程控股股份有限公司
常山股份
长盛
长盛成长价值
长盛创新
长盛动态精选
长盛货币
长盛基金管理有限公司
长盛积债
长盛价值
长盛精选
长盛平衡
长盛同德
长盛同智
长盛同智优势
长盛债券
长盛中证
长线庄
长信
长信基金管理有限责任公司
长信金利
长信利丰
长信利息
长信收益
长信双利
长信银利
长信银利精选
长信增利
长信增利动态
长兴
昌鱼
昌源
长源电力
长园集团
长园新材
长运
长征电器
长征电气
巢东
巢东股份
超声电子
撤销指定
郴电国际
晨光投票
晨鸣
晨鸣纸业
晨鸣转债
陈香
晨星
辰州矿业
成百成
承德帝贤针纺股份有限公司
承德钒钛
承德露露
成都高新发展股份有限公司
成都华神集团股份有限公司
成都建投
成都聚友网络股份有限公司
成都天兴仪表股份有限公司
成都银河动力股份有限公司
成发科技
成飞集成
成份指
成功
成功信息产业集团股份有限公司
城建投票
成量股份
成霖股份
成商集团
城投控股
城投投票
成投投票
澄星股份
澄星投票
澄星转股
澄星转债
诚志股份
诚志股份有限公司
赤峰富龙热电股份有限公司
驰宏锌锗
赤化转股
赤化转债
赤天化
重庆百货
重庆长安汽车股份有限公司
重庆东源
重庆东源产业发展股份有限公司
重庆港九
重庆钢铁
重庆国际实业投资股份有限公司
重庆华邦制药股份有限公司
重庆华立药业股份有限公司
重庆建峰化工股份有限公司
重庆建设摩托车股份有限公司
重庆路桥
重庆啤酒
重庆三峡油漆股份有限公司
重庆实业
重庆桐君阁股份有限公司
重庆渝开发股份有限公司
重庆宗申动力机械股份有限公司
出版传媒
楚天高速
传播文化
传播指数
川财证券经纪有限责任公司
川长江
川大智胜
传化股份
川化股份
川化股份有限公司
川润股份
川双马
川投控股
川投能源
创兴科技
创兴置业
创业环保
创业转股
创业转债
创元科技
创元科技股份有限公司
创智
创智科技
创智信息科技股份有限公司
春都
春花
春晖股份
春兰
春兰股份
春天股份
磁卡
达安基因
大成
大成成长
大成创新
大成创新成长
大成股份
大成沪深
大成回报
大成货
大成货币
大成积极成长
大成基金管理公司
大成基金管理有限公司
大成价值
大成价值增长
大成精选
大成精选增值
大成景阳
大成蓝筹
大成蓝筹稳健
大成强债
大成生命周期
大成优选
大成债
大成债券
大地基础
大东海
大东南
达尔曼
大菲
大港股份
大恒科技
大红鹰
大红鹰甬
大化
大化股
大华股份
大换手
大荒转债
大江
大江股份
大冷
大冷股份
大立科技
大连渤海
大连创世
大连国际
大连华锐重工铸钢股份有限公司
大连金牛
大连金牛股份有限公司
大连控股
大连冷冻机股份有限公司
大连热电
大连商场
大连圣亚
大连天宝绿色食品股份有限公司
大连友谊
大连友谊集团股份有限公司
大龙地产
大龙投票
达曼
大盘
大秦铁路
大庆华科
大庆华科股份有限公司
大厦股份
大厦投票
大商股份
大商投票
达声
达声深
大水
大唐
大唐电信
大唐发电
大唐债
大通
大同煤业
大通燃气
大同水泥
大同水泥股份有限公司
大通证券股份有限公司
大同证券经纪有限责任公司
大西洋
大西洋大
大显股份
大橡塑
大亚股份
大亚科技
大亚科技股份有限公司
大洋
大杨创世
大洋电机
大冶特钢
大冶特殊钢股份有限公司
达意隆
大盈
大元
大元股份
大众
大众出租
大众公用
大众股
大众交通
大洲投票
大族激光
大族投票
戴梦得
丹东化纤
丹东化学纤维股份有限公司
丹化
丹化科技
丹江
单位净值
当代科技
道博
道博投票
德邦证券有限责任公司
德臣股份
德豪润达
得亨
德恒证券有限责任公司
德美化工
德棉股份
得润电子
德赛电池
德盛安心
德盛安心成长
德盛红利
德盛精选
德盛稳健
德盛小盘
德盛优势
德盛增利
登海种业
登记指定
地产指数
迪康
迪康药业
帝龙新材
迪马股份
帝贤
第一创业证券有限责任公司
第一铅笔
第一食品
第一医药
电广传媒
电配债
电器股份
电子
电子指数
鼎立
鼎立股份
鼎立投票
鼎盛天工
鼎天
东安动力
东安黑豹
东百公司
东百集团
东百投票
东贝
东北电
东北电气
东北电气发展股份有限公司
东北高
东北高速
东贝股
东北热电
东北药
东北证券
东北证券股份有限公司
东北制药
东北制药集团股份有限公司
东大阿派
东电
东电股
东阿阿胶
东阿投票
东方宝龙
东方宾馆
东方策略
东方创业
东方电机
东方电气
东方电子
东方东
东方锆业
东方锅炉
东方海洋
东方航空
东方货
东方基金管理有限责任公司
东方集团
东方金钰
东方金账簿
东方精选
东方龙
东方明珠
东方热电
东方市场
东方钽业
东方通信
东方稳健
东方银星
东方雨虹
东方证券股份有限公司
东风电仪
东风科技
东风汽车
东风药业
东港安全印刷股份有限公司
东港股份
东莞发展控股股份有限公司
东莞宏远工业区股份有限公司
东莞控股
东莞证券有限责任公司
东锅
东锅东
东锅收购
东锅投票
东锅退市
东海
东海股份
东海证券有限责任公司
东湖高新
东湖新
东华工程科技股份有限公司
东华合创
东华科技
东华能源
东华实业
东晶电子
东力传动
动力源
栋梁新材
东睦股份
东睦投票
东南网架
东汽投票
东软股份
东软集团
东盛
东盛科技
东泰
东碳
洞庭水殖
东吴动力
东吴行业
东吴基金管理有限公司
东吴嘉禾
东吴轮动
东吴优信
东吴证券有限责任公司
东信
东信股
东信和平
东信和平智能卡股份有限公司
东阳光铝
东源
东源电器
都市股份
独一味
短线庄
盾安环境
敦煌集团
敦煌种业
敦种投票
多佳
多伦股份
鄂尔多斯
阿胶
峨眉山
峨眉山旅游股份有限公司
鄂能债
鄂绒
鄂绒股
鄂武商
恩华药业
二纺
二纺股
二纺机
法尔胜
法拉电子
法因数控
发债款
发展
发展投票
泛海建设
泛海建设集团股份有限公司
钒钛配号
钒钛配售
钒钛增发
钒钛债
方大
方大集团
方大集团股份有限公司
方大深
方大炭素
房地产业
方向
方向光电
方兴科技
方源
方圆支承
方正电机
方正科技
方正证券有限责任公司
纺织服装
纺织指数
飞彩
飞彩投票
菲达环保
飞乐股份
飞乐音响
飞马国际
飞亚达
飞亚股份
风帆股份
风帆投票
丰华
风华高科
丰华股份
风华投票
凤凰股
凤凰股份
凤凰光学
烽火通信
丰乐种业
风神股份
丰原生化
丰原药业
凤竹纺织
佛山电器照明股份有限公司
佛山华新包装股份有限公司
佛山塑料集团股份有限公司
佛山兴华
佛山照明
佛塑股份
富邦科技
福成五丰
富达投票
复旦复华
富国红利
富国货
富国货币
富国基金管理公司
富国基金管理有限公司
富国平衡
富国天博
富国天成
富国天鼎
富国天丰
富国天合
富国天惠
富国天利
富国天瑞
富国天时
富国天益
富国天源
富华投票
福建福晶科技股份有限公司
福建高速
福建冠福现代家用股份有限公司
福建鸿博印刷股份有限公司
福建闽东电力股份有限公司
福建南纺
福建南纸
福建七匹狼实业股份有限公司
福建三钢闽光股份有限公司
福建三木集团股份有限公司
福建三农
福建三农集团股份有限公司
福建双菱
福建水泥
福建新大陆电脑股份有限公司
福建浔兴拉链科技股份有限公司
福建阳光实业发展股份有限公司
福建漳州发展股份有限公司
福建中福实业股份有限公司
福建众和股份有限公司
福晶科技
涪陵电力
富龙热电
福日
福日电子
孚日股份
福日股份
孚日集团股份有限公司
抚顺特钢
福田股份
福田汽车
服务指数
福星股份
福星科技
复星实业
复星医药
福耀玻璃
福耀投票
福州大通
赣果投票
赣南果业
赣能股份
甘肃皇台酒业股份有限公司
甘肃靖远煤电股份有限公司
甘肃兰光科技股份有限公司
赣投债
赣粤高速
赣粤债
港澳港
钢钒
钢运股份
高淳陶瓷
高鸿股份
高金食品
高盛高华证券有限责任公司
高新
高新发展
高新张铜
高新张铜股份有限公司
戈德
歌尔声学
歌尔声学股份有限公司
歌华有线
歌华转股
歌华转债
格力电器
格力投票
葛洲坝
工大高新
工大首创
工行配号
工行申购
工商银行
工业指数
工益股份
工银成长
工银红利
工银货
工银货币
工银价值
工银精选
工银蓝筹
工银平衡
工银强债
工银全球
工银瑞信基金管理有限公司
工银添
工银添利
工银稳健
工银债
公用科技
公用事业
公用指数
古汉集团
古井
古井贡
古井贡酒
古越龙山
冠城大通
冠城投票
冠福家用
冠豪高新
冠豪配售
关铝股份
关铝投票
冠农股份
莞深收益
广安爱众
广百股份
广博股份
光彩建设
广船国际
光大保德信基金管理有限公司
光大红利
光大红利股票
光大货
光大货币
光大精选
光大量化核心
光大新增长
光大优势
光大增利
光大增长
光大证券
光大证券股份有限公司
光电
广电电子
广电股份
广电网络
广电信息
广电运通
广东宝丽华新能源股份有限公司
广东宝利来投资股份有限公司
广东德豪润达电气股份有限公司
广东德美精细化工股份有限公司
广东电力发展股份有限公司
广东东方锆业科技股份有限公司
广东风华高新科技股份有限公司
广东甘化
广东海印永业集团股份有限公司
广东鸿图
广东鸿图科技股份有限公司
广东嘉应制药股份有限公司
广东锦龙发展股份有限公司
广东金马旅游集团股份有限公司
广东九州阳光传媒股份有限公司
广东巨轮模具股份有限公司
广东开平春晖股份有限公司
广东雷伊集团股份有限公司
广东美的电器股份有限公司
广东美雅集团股份有限公司
广东民安证券经纪有限责任公司
广东明珠
广东南洋电缆集团股份有限公司
广东蓉胜超微线材股份有限公司
广东榕泰
广东汕头超声电子股份有限公司
广东韶钢松山股份有限公司
广东韶能集团股份有限公司
广东盛润集团股份有限公司
广东水电二局股份有限公司
广东塔牌集团股份有限公司
广东万家乐股份有限公司
广东威尔医学科技股份有限公司
广东威华股份有限公司
广东新会美达锦纶股份有限公司
广东远光软件股份有限公司
广发策略优选
广发大盘
广发大盘成长
广发电力
广发华福证券有限责任公司
广发货
广发货币
广发基金公司
广发基金管理有限公司
广发精选
广发聚丰
广发聚富
广发强
广发强债
广发稳健
广发小盘
广发优选
广发证券股份有限公司
广钢股份
广核债
光华控股
光华投票
广汇股份
广济药业
广聚能源
广陆数测
光明
光明集团家具股份有限公司
光明家具
光明乳业
广深铁路
广西贵糖集团股份有限公司
广西河池化工股份有限公司
广西虎威
广西柳工机械股份有限公司
广西南方食品集团股份有限公司
广西斯壮
广夏
广夏银川实业股份有限公司
广宇发展
广宇集团
广宇集团股份有限公司
广州白云山制药股份有限公司
广州国光
广州海鸥卫浴用品股份有限公司
广州恒运企业集团股份有限公司
广州控股
广州浪奇
广州冷机
广州冷机股份有限公司
广州路翔股份有限公司
广州市东方宾馆股份有限公司
广州市广百股份有限公司
广州市浪奇实业股份有限公司
广州药业
广州友谊
广州友谊集团股份有限公司
广州御银科技股份有限公司
广州证券有限责任公司
广州智光电气股份有限公司
桂东电力
桂东投票
桂冠电力
桂冠投票
桂冠转股
桂冠转债
贵航股份
贵航投票
贵华旅业
桂林广陆数字测控股份有限公司
桂林集琦
桂林集琦药业股份有限公司
桂林莱茵生物科技股份有限公司
桂林旅游
桂林旅游股份有限公司
桂柳工
贵绳
贵绳股份
贵糖股份
贵研铂业
贵州航天电器股份有限公司
贵州轮胎股份有限公司
贵州茅台
贵州黔源电力股份有限公司
国瓷
国电
国电长源电力股份有限公司
国电电力
国电南瑞
国电南自
国电投票
国电债
国电转股
国电转债
国栋建设
国都证券有限责任公司
国风塑业
国富价值
国富潜力
国富强债
国富收益
国富弹性
国光电器股份有限公司
国海富兰克林基金管理有限公司
国海价值
国海证券有限责任公司
国航配号
国航申购
国航债
国恒铁路
国际大厦
国际实业
国嘉
国金证券
国金证券股份有限公司
国联安基金管理有限公司
国联成长
国联分红
国联证券有限责任公司
国旅联合
国脉科技
国脉科技股份有限公司
国脉通信
国贸投票
国能
国能集团
国能投票
国农
国农科技
国商投票
国盛证券有限责任公司
国泰
国泰二期
国泰股份
国泰沪深
国泰货
国泰货币
国泰基金管理公司
国泰基金管理有限公司
国泰价值
国泰金鼎
国泰金鼎价值
国泰金龙行业
国泰金龙精选
国泰金龙债券
国泰金鹿
国泰金鹿保本
国泰金鹿二期
国泰金马
国泰金马稳健
国泰金牛
国泰金牛创新
国泰金鹏
国泰金鹏蓝筹
国泰金象
国泰金象保本
国泰金鹰
国泰金鹰增长
国泰精选
国泰君安
国泰君安证券股份有限公司
国泰蓝筹
国泰双利
国泰债
国泰债券
国统股份
国通管业
国投成长
国投创新
国投电力
国投核心
国投货币
国投景气
国投灵活配置
国投融
国投融华
国投瑞银创新
国投瑞银核心
国投瑞银基金管理有限公司
国投瑞银景气
国投瑞银融华
国投稳定
国投稳健
国投新集
国投优选
国投增
国投增利
国投中鲁
国祥股份
国祥投票
国信证券股份有限公司
国兴地产
国兴融达地产股份有限公司
国阳新能
国药
国药股份
国药科技
国药投票
国元证券
国元证券股份有限公司
国债指数
哈慈
哈飞股份
哈高科
哈空调
哈投股份
哈药
哈药股份
哈药集团
海博股份
海德股份
海得控制
海尔
海尔投票
海富贰号
海富股票
海富回报
海富货
海富精选
海富收益
海富通贰号
海富通股票
海富通回报
海富通基金管理有限公司
海富通精选
海富通收益
海富通优势
海富优认
海富优势
海工债
海航
海航股
海虹海
海虹控股
海虹企业控股股份有限公司
海化转债
海际大和证券有限责任公司
海口农工贸罗牛山股份有限公司
海立
海利得
海立股
海立股份
海亮股份
海龙
海隆软件
海龙投票
海陆重工
海螺水泥
海螺投票
海螺型材
海马股份
海马投资集团股份有限公司
海马转债
海纳
海南高速
海南高速公路股份有限公司
海南海德实业股份有限公司
海南海药
海南海药股份有限公司
海南航空
海南联合
海南省信托投资公司
海南省证券公司
海南椰岛
海南珠江控股股份有限公司
海鸟电子
海鸟发展
海鸥卫浴
海盛船务
海泰发展
海泰海
海特高新
海通集团
海通证券
海通证券股份有限公司
海王生物
海翔药业
海欣
海信电器
海欣股
海欣股份
海信科龙电器股份有限公司
海信投票
海星科技
海洋
海药海
海印股份
海油工程
海越股份
海越投票
海正药业
邯郸钢铁
邯钢
邯钢转股
邯钢转债
汉商集团
汉唐证券有限责任公司
汉钟精机
杭城建
杭钢股份
航空动力
航空证券有限责任公司
航民
航民股份
杭汽轮
航天长峰
航天晨光
航天电器
航天动力
航天机电
航天科技
航天科技控股集团股份有限公司
航天通信
航天投票
航天信息
航天证券经纪有限责任公司
杭萧钢构
杭州滨江房产集团股份有限公司
杭州解百
杭州汽轮机股份有限公司
好当家
豪盛福
河北财达证券经纪有限责任公司
河北承德露露股份有限公司
河北建投能源投资股份有限公司
河北金牛能源股份有限公司
河北威远
河北宣工
河北宣化工程机械股份有限公司
合成合
合城投
河池化工
合肥百货
合肥百货大楼集团股份有限公司
合肥城建
合肥城建发展股份有限公司
合肥丰乐种业股份有限公司
合肥美菱股份有限公司
合肥三洋
合丰成长
合丰稳定
合丰周期
和光商务
河化投票
禾嘉
禾嘉股份
禾嘉投票
合加资源
合加资源发展股份有限公司
合金
合金投资
合力投票
河南恒星科技股份有限公司
河南神火煤电股份有限公司
河南双汇投资发展股份有限公司
河南思达
河南思达高科技股份有限公司
河南同力水泥股份有限公司
河南新野纺织股份有限公司
河南豫能
河南豫能控股股份有限公司
合三洋
合兴包装
和兴证券经纪有限责任公司
荷银货
荷银货币
荷银精选
荷银市值
荷银首选
荷银效率
荷银预算
黑豹
黑化股份
黑龙
黑龙江圣方科技股份有限公司
黑龙江天伦置业股份有限公司
黑猫股份
黑牡丹
恒邦股份
恒宝股份
恒宝股份有限公司
恒大地产
横店东磁
横店集团东磁股份有限公司
恒丰纸业
恒和制药
恒立
恒瑞医药
恒生电子
恒顺醋业
恒泰
恒泰证券有限责任公司
亨通光电
恒信证券有限责任公司
恒星科技
恒源煤电
恒源转股
恒源转债
红宝丽
鸿博股份
洪城股份
洪城水业
宏达股份
宏达经编
宏达新材
红豆股份
洪都航空
洪都投票
宏峰内
鸿股
红光
红河
红河光明
鸿基
红利申赎
红利指数
虹桥机场
宏润建设
宏润建设集团股份有限公司
宏盛
宏盛科技
红塔证券股份有限公司
红太阳
宏图高科
红星发展
红阳能源
宏业
弘业股份
红鹰投票
宏源信托
宏源证券
宏源证券股份有限公司
宏智
后市
猴王
湖北博盈投资股份有限公司
湖北福星科技股份有限公司
湖北广济药业股份有限公司
湖北金环
湖北金环股份有限公司
湖北京山轻工机械股份有限公司
湖北迈亚
湖北迈亚股份有限公司
湖北三环股份有限公司
湖北沙隆达股份有限公司
湖北双环
湖北双环科技股份有限公司
湖北兴化
湖北宜化
湖北宜化化工股份有限公司
湖北中航精机科技股份有限公司
沪场
沪昌特钢
湖大科教
沪东重机
沪轨道
沪杭甬
沪科
湖科
沪科技
葫芦岛锌业股份有限公司
湖南辰州矿业股份有限公司
湖南电广传媒股份有限公司
湖南高速
湖南海利
湖南华菱管线股份有限公司
湖南华天大酒店股份有限公司
湖南金德发展股份有限公司
湖南金果实业股份有限公司
湖南山河智能机械股份有限公司
湖南天润化工发展股份有限公司
湖南天一科技股份有限公司
湖南投资
湖南投资集团股份有限公司
湖南亚华控股集团股份有限公司
湖南正虹科技发展股份有限公司
沪普天
湖山
沪深
沪深三百
沪水务
华安宝利
华安策略
华安成长
华安创新
华安富
华安富利
华安股
华安国际
华安宏利
华安宏利股票
华安基金管理公司
华安基金管理有限公司
华安收
华安小盘
华安优选
华安证券有限责任公司
华安中国股
华安中小盘成长
华邦投票
华邦制药
华宝策略
华宝动力
华宝海外
华宝行业精选
华宝货
华宝货币
华宝精选
华宝收益
华宝收益增长
华宝先进
华宝先进成长
华宝兴业基金管理有限公司
华宝证券经纪有限责任公司
华北高速
华北高速公路股份有限公司
华北制药
华昌化工
华晨集团
华创证券经纪有限责任公司
华帝股份
华电
华电股
华电国际
华电能源
华电投票
华电债
华电转股
华电转债
花雕
华东电脑
华东电子
华东科技
华东数控
华东医药
华东医药股份有限公司
化二
华发
华发股份
华发投票
华发转债
华芳纺织
华纺股份
华峰氨纶
华富成长
华富成长趋势
华富货
华富基金管理有限公司
华富竞争力
华富收
华富优选
化工
华工科技
华工科技产业股份有限公司
华冠科技
华光
华光股份
华光投票
华海药业
华回报二
华靖
华科投票
华兰生物
华兰生物工程股份有限公司
华兰投票
华丽家族
华立科技
华立药业
华联超市
华联股份
华联控股
华联控股股份有限公司
华联商厦
华联投票
华联综超
桦林
华林证券有限责任公司
华菱
华菱钢铁
华菱管线
华菱转债
华龙
华龙证券有限责任公司
华鲁恒升
华茂股份
华能国际
华能债
华欧国际证券有限责任公司
花炮投票
华侨
华侨城
华融证券股份有限公司
华锐铸钢
华润锦华
华润锦华股份有限公司
华商基金管理有限公司
华商领先
华神集团
华圣
华盛达
华升股份
华胜天成
华升投票
华塑
华泰股份
华泰证券股份有限公司
华陶
华天酒店
华天科技
华微电子
华闻传媒
华闻传媒投资股份有限公司
华西村
华西证券有限责任公司
华西转债
华夏成长
华夏大盘
华夏大盘精选
华夏复兴
华夏行业
华夏红利
华夏回报
华夏回报二号
华夏基金管理公司
华夏基金管理有限公司
华夏建通
华夏精选
华夏蓝筹
华夏平稳增长
华夏全球
华夏投票
华夏稳认
华夏稳增
华夏希望
华夏现
华夏现金
华夏银行
华夏优势
华夏优势增长
华夏债
华夏债券
华信
华新
华新股
华馨实业
华新水泥
华鑫证券有限责任公司
华星化工
华星投票
华亚纸业
华阳科技
华药
华业地产
华业投票
华仪电器
华仪电气
华医投票
华一投资
华意压缩
华意压缩机股份有限公司
华银电力
华源
华远地产
华源发
华源发展
华源股
华源股份
华资实业
环保
寰岛
环球投票
黄海
黄海股份
黄海投票
黄河化工
黄河科
黄河投票
黄河旋风
黄浦房产
黄山
黄山股
黄山金马股份有限公司
黄山旅游
黄山投票
黄山永新股份有限公司
皇台
皇台酒业
汇丰
汇丰策略
汇丰动态
汇丰晋信
汇丰晋信策略
汇丰晋信基金管理有限公司
汇丰晋信龙腾
汇丰龙腾
回购登记
回购注销
汇丽
汇丽股
惠泉啤酒
惠天
汇添富成长
汇添富基金管理有限公司
汇添富均衡
汇添富优势
惠天热电
汇通
汇通集团
汇通能源
汇通水利
汇源通信
货币基金
火箭股份
火箭投票
济百
济柴投票
机场
机电
机电股
吉电股份
冀东水泥
吉恩镍业
吉发
吉发华
吉光华
集合理财产品
吉化退市
冀建投
基金安久
基金安瑞
基金安顺
基金安信
基金丰和
基金汉博
基金汉鼎
基金汉盛
基金汉兴
基金鸿飞
基金鸿阳
基金金鼎
基金金盛
基金金泰
基金金鑫
基金金元
基金景博
基金景福
基金景宏
基金景阳
基金景业
基金久富
基金久嘉
基金开元
基金科汇
基金科瑞
基金科翔
基金科讯
基金隆元
基金普丰
基金普华
基金普惠
基金普润
基金融鑫
基金泰和
基金天华
基金天元
基金通宝
基金同德
基金通乾
基金同盛
基金同益
基金同智
基金兴安
基金兴和
基金兴华
基金兴科
基金兴业
基金银丰
基金裕华
基金裕隆
基金裕阳
基金裕元
基金裕泽
基金指数
吉林敖东
吉林敖东药业集团股份有限公司
吉林电力股份有限公司
吉林泛亚信托投资有限公司
吉林泛亚信托投资有限责任公司
吉林光华控股集团股份有限公司
吉林化工
吉林化纤
吉林化纤股份有限公司
吉林领先科技发展股份有限公司
吉林森工
吉林省工行信托投资公司
吉林省国际信托投资公司
吉林炭素
吉林制药
吉林制药股份有限公司
吉林紫鑫药业股份有限公司
基民
济南百货
济南柴油机股份有限公司
济南钢铁
吉诺尔
集琦
吉轻工
吉生化
吉炭
集团
集团股份有限公司
机械设备
机械指数
吉药
吉纸
嘉宝集团
嘉宝嘉
加仓
钾肥
嘉丰嘉
家乐
嘉瑞
嘉瑞新材
嘉实
嘉实保本
嘉实策略
嘉实策略增长
嘉实超短债
嘉实成长
嘉实短债
嘉实服务
嘉实海外
嘉实货币
嘉实基金管理有限公司
嘉实浦安保本
嘉实稳健
嘉实研究
嘉实优质
嘉实增长
嘉实债券
嘉实主题
嘉实主题精选
佳通
嘉应制药
佳纸
减仓
建发股份
建发投票
建峰化工
尖峰集团
建机
健康投票
健康元
健康元太
健民
建摩
健桥证券股份有限公司
建设摩托
建设银行
健特生物
建投能源
建信成长
建信恒久价值
建信货币
建信基金管理有限公司
建信基金管理有限责任公司
建信价值
建信优化
建信优化配置
建信优势
建信优选成长
建筑业
建筑指数
江海证券经纪有限责任公司
江汉石油钻头股份有限公司
江淮动力
江淮汽车
江力
江铃
江铃江
江铃汽车
江铃汽车股份有限公司
江南高纤
江南化工
江南模塑科技股份有限公司
江南证券有限责任公司
江南重工
江泥
江汽投票
江泉
江泉实业
江山股份
江山化工
江苏澳洋科技股份有限公司
江苏常铝铝业股份有限公司
江苏大港股份有限公司
江苏东源电器集团股份有限公司
江苏法尔胜股份有限公司
江苏国泰
江苏宏宝
江苏宏宝五金股份有限公司
江苏宏达新材料股份有限公司
江苏华西村股份有限公司
江苏江淮动力股份有限公司
江苏金飞达服装股份有限公司
江苏金智科技股份有限公司
江苏九鼎新材料股份有限公司
江苏开元
江苏琼花
江苏琼花高科技股份有限公司
江苏三友
江苏三友集团股份有限公司
江苏申龙
江苏舜天
江苏四环生物股份有限公司
江苏索普
江苏通润
江苏通润工具箱柜股份有限公司
江苏吴中
江苏霞客环保色纺股份有限公司
江苏新民纺织科技股份有限公司
江苏炎黄在线物流股份有限公司
江苏阳光
江苏鱼跃医疗设备股份有限公司
江苏悦达
江特电机
江西长运
江西赣能股份有限公司
江西黑猫炭黑股份有限公司
江西水泥
江西特种电机股份有限公司
江西铜业
江西万年青水泥股份有限公司
江西正邦科技股份有限公司
江纸
江中药业
江钻股份
江钻投票
交大昂立
交大博通
交大科技
交大南洋
交通银行
交银成认
交银成长
交银货币
交银精选
交银蓝筹
交银施罗德基金管理有限公司
交银稳健
交银增利
交银增认
交运股份
交运投票
焦作市信托投资公司
焦作万方
焦作万方铝业股份有限公司
焦作鑫安
焦作鑫安科技股份有限公司
捷利股份
界龙实业
节能债
金杯
金杯汽车
津滨发展
金城
金城股份
金城造纸股份有限公司
金德发展
金德投票
金帝
金地集团
金地债
金鼎价值
金发科技
金飞达
金枫酒业
金风科技
金丰投资
锦港
津港储运
锦港股
金果
金果实业
金海股份
金化
金花
金花股份
锦化化工集团氯碱股份有限公司
锦化氯碱
锦华投票
劲嘉股份
金健米业
金健投票
锦江
锦江股
锦江股份
锦江酒店
锦江投资
金街投票
金晶科技
金晶投票
金荔
金陵饭店
金岭矿业
金陵投票
金陵药业
金陵药业股份有限公司
锦六陆
锦龙股份
金龙汽车
金路集团
锦旅
锦旅股
金马
金马股份
金马集团
金马投票
金钼股份
金牛
金牛能源
金牛转债
金盘
金桥
金桥股
津劝业
金融
金融保险
金融街
金融街控股股份有限公司
金融指数
金瑞
金瑞科技
金瑞矿业
金瑞投票
金山
金山股份
金山开发
金属非金属
金属指数
金泰
金泰发展
金泰投票
金螳螂
金田
锦投
锦投股
晋西车轴
晋亿实业
晋亿投票
金鹰发债
金鹰股份
金鹰基金管理有限公司
金鹰配号
金鹰配债
金鹰小盘
金鹰优选
金鹰中小盘
金鹰转股
金鹰转债
金宇车城
金宇集团
金元比联基金管理有限公司
金元证券股份有限公司
金证股份
金智科技
金种子
金种子酒
锦州港
锦州六陆
锦州石化
金珠
金自天正
精诚铜业
精达股份
精达投票
京地铁
京东方
京东方科技集团股份有限公司
精工钢构
精工科技
景谷林业
景谷投票
精伦电子
精密
景内需贰
京能热电
京能置业
京山轻机
景顺长城基金管理有限公司
景顺成长
景顺鼎益
景顺动力平衡
景顺贰号
景顺股票
景顺货币
景顺精选
景顺精选蓝筹
景顺蓝筹
景顺内需增长
景顺平衡
景顺新兴成长
景顺优选股票
景顺增长
景顺资源
景顺资源垄断
京天龙
经纬纺机
经纬纺织机械股份有限公司
京西
京新药业
景兴纸业
晶源电子
靖远煤电
晶源投票
净值
京中兴
九鼎新材
九发
九发股份
九发投票
鹫峰科技
酒钢宏兴
酒鬼
酒鬼酒
酒鬼酒股份有限公司
九化
酒花
久联发展
九龙电力
九龙山
九阳股份
九阳股份有限公司
九芝堂
九芝堂股份有限公司
九州
巨潮
巨潮大盘
巨潮红利
巨潮小盘
巨潮指
巨潮治理
巨潮中盘
巨化股份
巨力
巨轮股份
巨轮转债
巨田货币
巨田基础
巨田基础行业
巨田基金管理有限公司
巨田资源
聚友
聚友网络
聚酯
开创国际
凯迪电力
凯迪投票
凯恩股份
开放式基金
开开
开开股
开开实业
凯乐股份
凯乐科技
开滦
开滦股份
凯马
凯马股
凯诺发债
凯诺科技
凯诺配号
凯诺配债
凯诺转债
开元控股
康达尔
康恩贝
康佳集团股份有限公司
康美药业
康美债
康强电子
康缘药业
科达
科大创新
科达股份
科达机电
科大投票
科达投票
科大讯飞
科华生物
科健
科力远
科龙
科龙电器
科陆电子
科学城
科学城乌
科苑
科苑集团
空港股份
昆百大
昆百投票
昆建债
昆明百货大楼集团股份有限公司
昆明机床
昆明世博园股份有限公司
昆明云内动力股份有限公司
昆明制药
拉萨啤酒
莱宝高科
莱钢股份
莱钢投票
莱钢债
莱茵达置业股份有限公司
莱茵生物
莱茵置业
兰宝
兰宝科技信息股份有限公司
兰宝信息
兰光
兰光科技
兰花股份
兰花科创
兰铝
兰生股份
蓝石化
兰太实业
蓝星清洗
蓝星清洗股份有限公司
蓝星新材
兰州黄河
兰州黄河企业股份有限公司
兰州铝业
兰州民百
兰州三毛实业股份有限公司
浪潮电子信息产业股份有限公司
浪潮软件
浪潮信息
浪莎股份
老白干酒
乐凯
乐凯胶片
乐山电力
累计净值
雷鸣
雷鸣科化
雷伊
棱光
棱光棱
棱光实业
棱光投票
冷机广
利达光电
利达光电股份有限公司
利尔化学
利尔化学股份有限公司
力合股份
力合股份有限公司
丽江旅游
丽江玉龙旅游股份有限公司
立立电子
力诺工业
力诺太阳
利欧股份
力源投票
力元新材
力源液压
丽珠
丽珠集团
丽珠医药集团股份有限公司
联创光电
联合化工
联合实业
联合证券有限责任公司
联华
联华合纤
联化科技
联化科技股份有限公司
莲花味精
联环药业
联美控股
联农股份
联讯证券经纪有限责任公司
联益
联谊
联油
连云港
连云港如意集团股份有限公司
量化核心
两面针
辽房天
辽河油田
辽宁成大
辽宁华锦通达化工股份有限公司
辽宁省证券公司
辽宁时代
辽通化工
辽物资
辽源得亨
林海股份
林控
凌钢股份
凌钢投票
凌桥股份
羚锐股份
领先科技
领先增长
凌云
凌云股
凌云股份
凌云投票
柳钢股份
柳钢投票
柳工
柳工转债
六国化工
六国投票
柳化股份
柳化转债
浏阳花炮
龙昌
龙涤
龙发股份
龙建股份
龙建投票
龙净环保
龙科
隆平高科
龙盛投票
龙腾科技
龙头股份
龙溪股份
龙元建设
隆源实业
潞安环能
潞安配号
潞安申购
鲁北化工
鲁高速
陆家
陆家股
陆家嘴
鲁抗投票
鲁抗医药
鲁能泰山
鲁能债
路桥建设
路桥投票
鲁润
鲁润股份
鲁泰
鲁泰纺织股份有限公司
泸天化
露天煤业
鲁西化工
路翔股份
鲁信高新
鲁阳股份
鲁阳投票
鲁银
鲁银投资
泸州老窖
泸州老窖股份有限公司
轮胎
轮胎股
轮胎投票
轮胎橡胶
洛玻
罗顿
罗顿发展
罗牛山
罗平锌电
洛阳玻璃
洛阳轴研科技股份有限公司
绿创环保
绿大地
氯碱
氯碱股
氯碱化工
氯碱投票
绿景地产
绿景地产股份有限公司
马钢
马钢发债
马钢股份
马钢配号
马钢配债
马钢债
马龙
马龙产业
马龙马
马应龙
迈亚
满仓
茂化实华
茂名石化实华股份有限公司
茂实华
茅台
美邦服饰
美达股份
美的电器
美都控股
美尔雅
梅花伞
梅花伞业股份有限公司
美锦能源
美克股份
美利纸业
美菱
美菱电器
美纶股份
美罗药业
煤气化
煤气化神
美欣达
美欣达美
美雅
梅雁
梅雁股份
梅雁水电
密码服务
绵高
绵世股份
民百
民百投票
闽灿坤
闽电
闽东
闽东电机集团股份有限公司
闽东电力
闽发证券有限责任公司
民丰
民丰特纸
闽福发
闽高速
民和股份
民化
岷江水电
闽闽东
民生投资
民生银行
民生证券有限责任公司
民生转股
民生转债
民族集团
名流置业
名流置业集团股份有限公司
明天科技
明星电力
明珠
莫高股份
模塑科技
茉织华
木材家具
木材指数
南百投票
南玻
南玻集团
南玻深
南方
南方宝
南方宝元
南方宝元债券
南方避险
南方避险增值
南方成份
南方多利
南方高增
南方高增长
南纺股份
南方航空
南方汇通
南方汇通股份有限公司
南方积极配置
南方基金管理公司
南方基金管理有限公司
南方积配
南方绩优
南方绩优成长
南方价值
南方建材
南方建材股份有限公司
南方精选
南方科学城发展股份有限公司
南方控股
南方隆元
南方强
南方全球
南方盛
南方食品
南方稳健
南方稳健成长
南方稳健贰号
南方现
南方宇航
南方宇航科技股份有限公司
南风化工
南风化工集团股份有限公司
南钢股份
南钢投票
南光投票
南海发展
南航
南华
南化股份
南化投票
南建材
南京港
南京港股份有限公司
南京港南
南京高科
南京红宝丽股份有限公司
南京红太阳股份有限公司
南京化纤
南京普天通信股份有限公司
南京水运
南京新百
南京熊猫
南京医药
南京银行
南京云海特种金属股份有限公司
南京证券有限责任公司
南京中北
南京中北集团股份有限公司
南京中达
南京中商
南岭民爆
南摩南
南宁百货
南宁糖业
南宁糖业股份有限公司
南瑞投票
南山铝业
南山实业
南山投票
南山转股
南山转债
南天信息
南通富士通微电子股份有限公司
南通科技
南稳贰号
南纤投票
南洋
南洋电缆
南洋股份
内蒙古平庄能源股份有限公司
内蒙古时代科技股份有限公司
内蒙古远兴能源股份有限公司
内蒙华电
内藤证券公司上海代表处
内需动力
宁波东力传动设备股份有限公司
宁波东睦
宁波富邦
宁波富达
宁波海运
宁波华联
宁波华翔
宁波华翔电子股份有限公司
宁波康强电子股份有限公司
宁波联合
宁波热电
宁波天邦股份有限公司
宁波新海电气股份有限公司
宁波宜科科技实业股份有限公司
宁波银行
宁波银行股份有限公司
宁波韵升
宁沪高速
宁窖
宁煤债
宁热电
宁通信
宁夏东方钽业股份有限公司
宁夏恒力
宁夏银星能源股份有限公司
宁夏英力特化工股份有限公司
宁夏中银绒业股份有限公司
宁新百
牛市
农产品
农化
农林牧渔
农林指数
农品购
农商社
农银汇理基金管理有限公司
诺安股票
诺安货
诺安基金管理有限公司
诺安价值
诺安价值增长
诺安配置
诺安平衡
诺安优
诺安债券
诺德基金管理有限公司
诺德价值
诺德价值优势
诺普信
欧亚集团
欧亚投票
派神
攀钢板材
攀钢钢钒
攀钢集团重庆钛业股份有限公司
盘江股份
攀渝钛业
攀枝花新钢钒股份有限公司
鹏博士
鹏博投票
鹏华
鹏华成长
鹏华动力
鹏华动力增长
鹏华丰债
鹏华行业成长
鹏华货
鹏华货币
鹏华基金管理公司
鹏华基金管理有限公司
鹏华价值
鹏华普天债券
鹏华收益
鹏华优质治理
鹏华债
鹏华债券
鹏华治理
鹏华中国
批发零售
啤酒花
批零指数
片仔癀
平安证券有限责任公司
平高电气
平煤股份
平煤配号
平煤申购
平煤天安
平庄能源
浦东不锈
浦东建设
浦东金桥
浦东强生
浦发配号
浦发配售
浦发银行
浦发增发
浦发债
浦建收益
普洛股份
普洛股份有限公司
普洛康裕
濮耐股份
浦银安盛基金管理有限公司
浦银价值
祁连山
齐鲁石化
齐鲁证券有限公司
启明信息
启明信息技术股份有限公司
七匹狼
七匹狼七
其他制造业
七喜股份
七喜控股
七喜控股股份有限公司
栖霞建设
企债指数
前锋
前锋股份
钱江摩托
钱江生化
钱江水利
潜江制药
千金药业
黔轮胎
潜药
黔源电力
强生控股
侨城
侨城投票
秦川发展
秦丰
秦丰投票
秦岭
秦岭水泥
清仓
青岛高校软控股份有限公司
青岛海尔
青岛华馨实业股份有限公司
青岛碱业
青岛金
青岛金王
青岛金王应用化学股份有限公司
青岛啤酒
青岛软控
青岛双星
青岛双星股份有限公司
轻纺城
庆丰
轻工机械
青海华鼎
青海明胶
青海明胶股份有限公司
青海三普
青海盐湖工业集团股份有限公司
青海盐湖钾肥股份有限公司
清华同方
清华紫光
青旅控股
青旅投票
青啤投票
青啤债
轻骑
轻骑济
青山纸业
青松建化
琼海德
琼花
琼民源
秋林
秋林集团
全柴动力
全聚德
全兴股份
劝业投票
燃气股份
人福科技
认购款
仁和
仁和药业
仁和药业股份有限公司
日信证券有限责任公司
日照港
日照配号
日照申购
日照债
荣丰控股
荣华实业
蓉胜超微
荣盛发展
荣盛房地产发展股份有限公司
融通
融通成长
融通动力
融通动力先锋
融通行业
融通货币
融通基金管理有限公司
融通巨潮
融通蓝筹
融通领先
融通领先成长
融通深证
融通新蓝筹
融通债券
荣信电力电子股份有限公司
荣信股份
如意集团
如意投票
瑞贝卡
瑞福进取
瑞福优先
瑞泰科技
瑞银证券有限责任公司
赛迪传媒
赛格
赛格三星
赛马实业
三爱富
三安光电
三变科技
三变科技股份有限公司
三房投票
三房巷
三钢闽光
三花股份
三环股份
三佳科技
三精投票
三精制药
三九
三九医药
三九医药股份有限公司
三力士
三联商社
三毛
三毛股
三毛派神
三木
三木集团
三木投票
三农
三普
三普药业
三全食品
三特索道
三维通信
三维通信股份有限公司
三维投票
三峡水利
三峡新材
三峡债
三鑫股份
三星
三星石化
三一投票
三一重工
三友化工
三元
三元股份
厦海发
沙河股份
沙河实业股份有限公司
沙隆达
厦新厦
陕长岭
山大华特
汕电力
山东晨鸣纸业集团股份有限公司
山东德棉股份有限公司
山东登海种业股份有限公司
山东东阿阿胶股份有限公司
山东东方海洋科技股份有限公司
山东高速
山东海化
山东海化股份有限公司
山东海龙
山东海龙股份有限公司
山东航空股份有限公司
山东恒邦冶炼股份有限公司
山东黄金
山东惠邦
山东惠邦地产股份有限公司
山东基建
山东金岭矿业股份有限公司
山东巨力
山东巨力股份有限公司
山东联合化工股份有限公司
山东临工
山东鲁能泰山电缆股份有限公司
山东鲁西化工股份有限公司
山东鲁阳股份有限公司
山东铝
山东铝业
山东民和牧业股份有限公司
山东如意
山东山大华特科技股份有限公司
山东胜利股份有限公司
山东太阳纸业股份有限公司
山东威达
山东威达机械股份有限公司
山东沃华医药科技股份有限公司
山东新华制药股份有限公司
山东药玻
陕国投
山航
山河投票
山河智能
陕解放
山铝投票
杉杉股份
陕天然气
汕头电力发展股份有限公司
山推工程机械股份有限公司
山推股份
山西汾酒
山西关铝股份有限公司
山西焦化
陕西金叶
陕西金叶科教集团股份有限公司
陕西开源证券经纪有限责任公司
山西美锦能源股份有限公司
陕西秦川机械发展股份有限公司
山西三维
山西三维集团股份有限公司
山西太钢不锈钢股份有限公司
山西西山煤电股份有限公司
陕西兴化化学股份有限公司
山西漳泽电力股份有限公司
山西证券股份有限公司
山下湖
山鹰纸业
山鹰转股
山鹰转债
上柴
上柴股
上柴股份
上电
上电股
上电股份
上电投票
上风
上风高科
上港集团
上港集箱
上港现金
上港债
上工
上工股
上工股份
上工申贝
上海贝岭
上海电力
上海电气
上海辅仁
上海港机
上海海得控制系统股份有限公司
上海海隆软件股份有限公司
上海汉钟精机股份有限公司
上海航空
上海机场
上海机电
上海家化
上海建工
上海金陵
上海九百
上海科华生物工程股份有限公司
上海科技
上海莱士
上海莱士血液制品股份有限公司
上海梅林
上海能源
上海普天
上海汽车
上海三毛
上海石化
上海物贸
上海新梅
上海延华智能科技股份有限公司
上海医药
上海永久
上海邮通
上海远东证券有限公司
上海证券有限责任公司
上科投票
上菱电器
上汽投票
上汽债
商社
上实发展
上石化
上石投票
上实医药
上投
上投阿尔法
上投成长
上投货
上投货币
上投摩根基金管理有限公司
上投内需
上投内需动力
上投双核
上投双息
上投先锋
上投亚太
上投优势
商务
商业城
商业网点
商业指数
上证
上证股
上证基金
上证指数
韶钢松山
韶钢投票
韶能股份
绍兴百大
社会服务
深宝安
深宝恒
深报指数
深报综指
深本实
深长城
深赤湾
申达股份
深达声
深大通
深发展
深房集团
深纺投票
深纺织
深高速
深高投票
深高债
申购款
深国商
深鸿基
深华发
申华控股
沈化投票
深华新
深华源
神华债
神火股份
神火投票
深基地
深康佳
深科技
申龙
神马实业
深南电
深南光
深能
申能股份
深能源
申能债
深赛格
深桑达
深深宝
深深房
申赎
申赎资金
深泰
深泰投票
深特力
深天地
深天健
深天马
申通地铁
申万巴黎基金管理有限公司
深万科
深万山
申万盛利精选
申万盛利强化
申万新动力
申万新经济
深物业
深信泰丰
沈阳诚浩证券经纪有限责任公司
沈阳合金投资股份有限公司
沈阳化工
沈阳化工股份有限公司
沈阳惠天热电股份有限公司
沈阳机床
沈阳机床股份有限公司
沈阳新开
沈阳银基发展股份有限公司
深益力
申银万国证券股份有限公司
深招港
深圳本鲁克斯实业股份有限公司
深圳长城开发科技股份有限公司
深圳成霖洁具股份有限公司
深圳赤湾港航股份有限公司
深圳赤湾石油基地股份有限公司
深圳大通实业股份有限公司
深圳发展银行股份有限公司
深圳和光现代商务股份有限公司
深圳华强
深圳华强实业股份有限公司
深圳华侨城控股股份有限公司
深圳惠程
深圳机场
深圳劲嘉彩印集团股份有限公司
深圳莱宝高科技股份有限公司
深圳南山热电股份有限公司
深圳能源
深圳能源投资股份有限公司
深圳诺普信农化股份有限公司
深圳赛格股份有限公司
深圳赛格三星股份有限公司
深圳市得润电子股份有限公司
深圳市纺织集团股份有限公司
深圳市飞亚达集团股份有限公司
深圳市广聚能源股份有限公司
深圳市国际企业股份有限公司
深圳市鸿基集团股份有限公司
深圳市华新股份有限公司
深圳市惠程电气股份有限公司
深圳市机场股份有限公司
深圳世纪星源股份有限公司
深圳市康达尔集团股份有限公司
深圳市农产品股份有限公司
深圳市赛格达声股份有限公司
深圳市桑达实业股份有限公司
深圳市深宝实业股份有限公司
深圳市实益达科技股份有限公司
深圳市太光电信股份有限公司
深圳市特尔佳科技股份有限公司
深圳市特发信息股份有限公司
深圳市特力集团股份有限公司
深圳市天地集团股份有限公司
深圳市天健集团股份有限公司
深圳市天威视讯股份有限公司
深圳市通产丽星股份有限公司
深圳市同洲电子股份有限公司
深圳市沃尔核材股份有限公司
深圳市盐田港股份有限公司
深圳市振业集团股份有限公司
深圳市证通电子股份有限公司
深圳顺络电子股份有限公司
深圳新都酒店股份有限公司
深圳信隆实业股份有限公司
深振业
深圳一致药业股份有限公司
深圳中冠纺织印染股份有限公司
深圳中国农大科技股份有限公司
深圳中航地产股份有限公司
深圳中恒华发股份有限公司
深证成长
深证成指
深证创新
深证红利
深证指
深证治理
深证综指
深值
深中冠
深中华
神州学人集团股份有限公司
升达林业
圣地
圣方
圣方科技
圣方投票
盛工
盛工投票
生化
升华拜克
胜利股份
盛利精选
盛利配置
盛润
盛润股份
生态
圣雪绒
生意宝
生益股份
生益科技
世博股份
世博债
实达
时代出版
时代科技
时代新材
石化
石化塑胶
石化投票
石化债
石化指数
世纪分红
世纪光华
世纪光华科技股份有限公司
世纪瑞尔
石基信息
世纪星源
世纪证券有限责任公司
世纪中天
石家庄常山纺织股份有限公司
石家庄东方热电股份有限公司
士兰微
石炼
石炼化
世茂股份
食品饮料
食品指数
仕奇
石热投票
世荣兆业
石狮新发
狮头
狮头股份
石岘
石岘纸业
实益达
石油大明
石油济柴
石油债
市值股数
首创
首创股份
首创证券有限责任公司
首钢股份
首钢转债
首开股份
首旅股份
首旅债
收益
收益宝
曙光股份
赎回
舒卡股份
舒卡投票
数码
数源科技
数源科技股份有限公司
双鹤药业
双环科技
双汇
双汇发展
双良股份
双鹭药业
双马
双钱股份
水电煤气
水电指数
水井坊
水晶光电
水井投票
水仙
水运转股
水运转债
顺络电子
顺鑫农业
丝绸股份
丝绸转
四川北方硝化棉股份有限公司
四川长钢
四川长虹
四川成飞集成科技股份有限公司
四川川大智胜软件股份有限公司
四川大通燃气开发股份有限公司
四川方向光电股份有限公司
四川高金食品股份有限公司
四川海特高新技术股份有限公司
四川湖山
四川湖山电子股份有限公司
四川汇源光通信股份有限公司
四川金顶
四川金路集团股份有限公司
四川路桥
四川泸天化股份有限公司
四川美丰
四川美丰化工股份有限公司
四川圣达
四川圣达实业股份有限公司
四川舒卡特种纤维股份有限公司
四川双马
四川双马水泥股份有限公司
四川新希望农业股份有限公司
四川中汇医药集团股份有限公司
四创
四创电子
斯达
思达高科
四环
四环生物
四环投票
四环药业
四环药业股份有限公司
斯米克
四通
四维瓷业
四维控股
四维投票
思源电气
思源电气股份有限公司
思源投票
松辽
松辽投票
苏泊尔
苏泊尔苏
苏泊投票
苏常柴
苏常远东
苏纺织
苏福马
苏交通
苏宁电器
苏宁电器股份有限公司
苏宁环球
苏宁环球股份有限公司
苏三山
苏威孚
苏园建
苏州高新
苏州固锝
苏州固锝电子股份有限公司
苏州海陆重工股份有限公司
岁宝热电
岁宝岁
隧道股份
穗恒运
索芙特
索芙特股份有限公司
塔牌集团
泰达股份
泰达荷银成长
泰达荷银基金管理有限公司
泰达荷银精选
泰达荷银首选
泰达荷银稳定
泰达荷银效率
泰达荷银预算
泰达荷银周期
泰达债
泰达指数
太钢不锈
泰格
泰格股份
泰格生物技术股份有限公司
太工天成
太光
太光电信
太光投票
太行股份
太行水泥
泰豪科技
太化股份
太极集团
太极实业
太龙投票
太龙药业
太平洋
太平洋证券股份有限公司
泰山石油
泰信短债
泰信基金管理有限公司
泰信双息
泰信天天
泰信先行
泰信先行策略
泰信优质
泰信优质生活
泰信中短债
泰阳证券有限责任公司
太阳纸业
太妖了
太原刚玉
太原煤气化股份有限公司
太原双塔刚玉股份有限公司
太原重工
探底
唐钢股份
唐钢转债
唐山钢铁股份有限公司
唐山冀东水泥股份有限公司
唐山晶源裕丰电子股份有限公司
唐山陶瓷
唐山陶瓷股份有限公司
唐陶
特变电工
特尔佳
特发信息
特力
腾达建设
天邦股份
天宝股份
天保基建
天宸股份
天创置业
天大天财
天地科技
天地投票
天地源
天电收益
天鹅
天鹅股份
天发
天发石油
天发石油股份有限公司
天纺
天房发展
天方药业
天风证券经纪有限责任公司
添富成长
添富货
添富货币
添富焦点
添富均衡
天富热电
添富收
添富优势
添富增收
天海
天宏
天鸿宝业
天弘基金管理有限公司
天弘精选
天弘精选混合
天弘利
天弘债
天华
天健投票
天津滨海能源发展股份有限公司
天津磁卡
天津港
天津广宇发展股份有限公司
天津国恒铁路控股股份有限公司
天津宏峰
天津津滨发展股份有限公司
天津普林
天津普林电路股份有限公司
天津泰达股份有限公司
天津天保基建股份有限公司
天津鑫茂科技股份有限公司
天津一汽夏利汽车股份有限公司
天津中环半导体股份有限公司
天康生物
天科股份
天科投票
天利高新
天利投票
天龙
天伦置业
天马
天马股份
天马投票
天马微电子股份有限公司
天茂集团
天茂实业集团股份有限公司
天茂投票
天目投票
天目药业
天奇股份
天桥
天然
天然碱
天然科技
天润发展
天山纺织
天山股份
天士力
天水
天水股份
天水华天科技股份有限公司
天坛生物
天通股份
天同证券有限责任公司
天威保变
天威视讯
天威投票
天香
天兴仪表
天药股份
天药配债
天药转债
天业股份
天业投票
天一
天仪
天颐
天一科
天一科技
天仪投票
天音控股
天音通信控股股份有限公司
天宇
天宇天
天源科技
天源证券经纪有限公司
天治财富
天治财富增长
天治创新
天治得利
天治核心
天治基金管理有限公司
天治品质
天治品质优选
铁道债
铁龙股份
铁龙物流
铁通债
通宝能源
通策医疗
通产丽星
铜城
通程东百
铜城集团
通程控股
同达创业
铜都铜业
同方股份
铜峰电子
通富微电
通海高科
通化东宝
通化金马
通化金马药业集团股份有限公司
同济科技
通金
桐君阁
通科
同力水泥
铜陵有色
通葡股份
同人华塑
同人华塑股份有限公司
同仁堂
通威股份
通用债
同洲电子
兔宝宝
兔宝宝兔
屯河
拓邦电子
沱牌曲酒
托普
拓日新能
拓维信息
瓦房店轴承股份有限公司
瓦轴
外高
外高股
外高桥
外运发展
外运投票
万东医疗
万方投票
万丰奥威
万好万家
万和证券经纪有限公司
万和证券经纪有限责任公司
万鸿
万华
万家
万家保本
万家公
万家公用
万家和
万家和认
万家和谐
万家和谐增长
万家货
万家货币
万家基金管理有限公司
万家乐
万家引
万家引擎
万家引认
万家债
万杰
万杰高科
万科
万科企业股份有限公司
万里
万利达
万力达
万里电池
万联证券有限责任公司
皖美菱
皖能电力
万通地产
皖通高速
万通先锋
皖维高新
万向德农
万向钱潮
万向钱潮股份有限公司
万业企业
望春花
网点
王府井
王府投票
网盛科技
王生意宝
网通
潍柴动力
潍柴动力股份有限公司
威达
威达医械
威达医用科技股份有限公司
威尔科技
威尔泰
威尔泰威
威孚高科
威海广泰
威海广泰空港设备股份有限公司
威海华东数控股份有限公司
威华股份
维科精华
卫士通
维维股份
伟星股份
威远生化
威远投票
文山电力
文山投票
沃尔核材
沃华医药
卧龙地产
卧龙电气
卧龙科技
武昌鱼
武城投
武钢
武钢股份
芜港投票
武锅
武汉凡谷
武汉凡谷电子技术股份有限公司
武汉锅炉股份有限公司
武汉健民
武汉凯迪电力股份有限公司
武汉控股
武汉三特索道集团股份有限公司
武汉石油
武汉塑料
武汉塑料工业集团股份有限公司
武汉武商集团股份有限公司
武汉中百
武汉中百集团股份有限公司
武汉中商
武汉中商集团股份有限公司
芜湖港
芜湖海螺型材科技股份有限公司
物华股份
物华投票
五环
吴江丝绸股份有限公司
五矿发展
五矿证券经纪有限责任公司
五粮
五粮液
物贸
物贸股
物贸中心
武石油
无锡威孚高科技股份有限公司
无锡小天鹅股份有限公司
物业
武夷投票
五洲交通
五洲明珠
五洲证券有限公司
梧州中恒
五洲转债
西安华弘证券经纪有限责任公司
西安开元控股集团股份有限公司
西安旅游
西安旅游股份有限公司
西安民生
西安民生集团股份有限公司
西安饮食
西安饮食股份有限公司
西北化工
西北永新化工股份有限公司
西北轴承
西北轴承股份有限公司
西部材料
西部金属材料股份有限公司
西部矿业
西部证券股份有限公司
西昌电力
西单商场
西飞国际
西钢投票
西钢转股
西钢转债
西化机
西基投
西南合成
西南合成制药股份有限公司
西南药业
西南证券
西南证券有限责任公司
西宁特钢
西山煤电
西水股份
稀土高科
锡业股份
锡业转债
西仪股份
西饮投票
西藏发展
西藏矿业
西藏矿业发展股份有限公司
西藏旅游
西藏明珠
西藏圣地
西藏天路
西藏药业
西藏银河科技发展股份有限公司
西藏证券经纪有限责任公司
厦工股份
厦华
厦华电子
厦华厦
霞客环保
夏利
厦门安妮股份有限公司
厦门灿坤实业股份有限公司
厦门港务
厦门港务发展股份有限公司
厦门国贸
厦门合兴包装印刷股份有限公司
厦门机场
厦门空港
厦门钨业
厦门信达
厦门信达股份有限公司
厦门旭飞投资股份有限公司
厦门证券有限公司
夏新
夏新电子
贤成
贤成实业
贤成投票
现代投资
现代投资股份有限公司
现代制药
先锋股份
咸阳偏转
咸阳偏转股份有限公司
湘财证券有限责任公司
湘电股份
湘火炬
香江控股
香江投票
湘酒鬼
香梨股份
祥龙
祥龙电业
湘潭电化
湘潭电化科技股份有限公司
襄阳汽车轴承股份有限公司
襄阳轴承
香溢融通
湘邮科技
湘中意
襄轴
小康指数
小商品城
小天鹅
小鸭
鑫安
新安股份
鑫安焦
新安投票
新标准券
新潮实业
新城
新城股
信诚基金管理有限公司
信诚精萃
信诚精萃成长
信诚蓝筹
信诚四季
信诚四季红
新城投票
信达澳银基金管理有限公司
信达澳银领先
信达领先
新大陆
信达证券股份有限公司
新大洲
新大洲控股股份有限公司
新动力
新都酒店
新都新
鑫富股份
鑫富药业
新钢钒
新钢股份
鑫光
新海股份
新海宜
新和成
新和成新
新湖创业
新湖投票
新湖中宝
新华百货
新华传媒
新华都
新华股份
新华光
新华光新
新华锦
新华投票
新华医疗
新华证券有限公司
新华制药
新黄浦
新嘉联
新疆城建
新疆国际实业股份有限公司
新疆国统管道股份有限公司
新疆汇通集团股份有限公司
新疆金风科技股份有限公司
新疆天山毛纺织股份有限公司
新疆天山水泥股份有限公司
新疆天业
新疆友好
新疆证券有限责任公司
新疆众和
新疆中基实业股份有限公司
新疆中泰化学股份有限公司
新疆准东石油技术股份有限公司
新经济
鑫科材料
鑫科投票
新蓝筹
信联
信联股份
欣龙控股
欣龙控股集团股份有限公司
信隆实业
鑫茂科技
鑫茂投票
新民科技
新农开发
新赛股份
新时代证券有限责任公司
新世纪混合
新世纪基金管理有限公司
新世界
新太
鑫泰
新太投票
信泰证券有限责任公司
新天
新天国际
新天投票
欣网视讯
新五丰
新五丰新
信息
信息技术
新希望
新乡化纤
新乡化纤股份有限公司
鑫新股份
新兴成长
新兴铸管
新兴铸管股份有限公司
信雅达
新野纺织
锌业股份
锌业投票
新智
新中基
新综指
兴发
兴发集团
兴发投票
幸福
幸福幸
星湖股份
星湖科技
兴化股份
星马汽车
星美
星美长
星美联合
星美联合股份有限公司
星新材料
星新投票
兴业
兴业货
兴业基金管理有限公司
兴业可转债
兴业趋势
兴业全球
兴业全球视野
兴业投票
兴业银行
兴业责任
兴业证券股份有限公司
兴业转
兴业转基
星源
熊猫烟花
雄震
旭飞投资
徐工股份
徐工科技
旭光股份
旭光投票
许继电气
许继电气股份有限公司
许继投票
徐州工程机械科技股份有限公司
宣工
雪莱特
雪绒
浔兴股份
亚宝药业
雅戈
雅戈尔
亚华
亚华控股
亚华投票
雅砻
亚盛集团
亚泰集团
亚通股份
亚星
亚星化学
亚星客车
亚星亚
亚洲证券有限责任公司
延边公路
延边公路建设股份有限公司
延边路
延边投票
烟发
烟发投票
盐湖工业
盐湖钾肥
燕化高新
延华智能
炎黄
炎黄物流
燕京啤酒
燕京转债
延路
烟台氨纶
烟台氨纶股份有限公司
烟台冰轮
烟台冰轮股份有限公司
烟台万华
烟台张裕葡萄酿酒股份有限公司
盐田港
盐田港指
兖州煤业
阳晨
阳晨股
阳光发展
阳光股份
阳光投票
阳光新业地产股份有限公司
扬农化工
扬农投票
阳之光
扬子石化
药玻投票
妖股
耀华
耀华玻璃
耀皮
耀皮玻璃
耀皮股
野村证券株式会社上海代表处
亿安
益佰制药
仪表
宜宾五粮液股份有限公司
宜宾纸业
易策二号
亿城股份
亿城集团股份有限公司
一纺
易方达基金管理公司
易方达基金管理有限公司
易方货
易方科讯
仪化
宜华
宜华地产
宜华地产股份有限公司
宜华木业
仪化投票
宜化投票
宜华投票
易回报
易基
易基策略
易基策略成长
易基策略二号
易基成长
易基积极
易基积极成长
易基价值
易基价值成长
易基价值精选
易基科讯
易基平稳
易基月月收益
易基债券
易基指数
宜科科技
伊利
伊利股份
亿利科技
亿利能源
伊立浦
伊力特
益民百货
益民创新
益民创新优势
益民多
益民红利
益民红利成长
益民货
益民货币
益民基金管理有限公司
益民商业
益民优势
益民债券
一汽富维
一汽轿车
一汽轿车股份有限公司
一汽四环
一汽夏利
易收益
伊泰
伊泰股
一投
怡亚通
亿阳信通
医药生物
医药指数
仪征化纤
一致
宜纸
宜纸投票
一致药业
宜纸宜
银鸽投票
银鸽投资
银广夏
银河成认
银河成长
银河动力
银河货
银河基金管理有限公司
银河科技
银河收
银河收益
银河稳健
银河银富
银河银泰
银河银信
银河银信添利
银河优势
银河增长
银华
银华保本
银华保本增值
银华道琼斯
银华富裕
银华货
银华货币
银华基金管理有限公司
银华领先
银华强债
银华全球
银华优势
银华优势企业
银华优选
银华优选股票
银华优质
银华优质增长
银基发展
银轮股份
银山
银泰股份
银泰理财分红
银泰投票
银泰证券经纪有限责任公司
银信添
银星能源
银座股份
英大证券有限责任公司
营港转债
营口港
营口转股
英力特
英特集团
英特投票
英雄股份
永安林业
永安投票
甬成功
永鼎股份
永鼎光缆
甬富邦
永久
永久股
永生
永生股
永生数据
永新股份
用友软件
友邦成长
友邦短债
友邦华泰基金管理有限公司
友邦利
友邦盛世
友邦增利
友邦增长
友好集团
有色
有色中金
邮通股
有研硅股
友谊
友谊股
友谊股份
渝城投
裕丰股份
裕丰投票
豫光金铅
宇航
渝开发
豫能控股
渝三峡
渝水务
渝钛白
宇通客车
豫投债
渝万里
御银股份
玉源
玉源控股
玉源控股股份有限公司
豫园商城
鱼跃医疗
园城股份
远东
远东股份
远东实业股份有限公司
源发
远光软件
袁隆平农业高科技股份有限公司
原水
原水股份
远望谷
远兴能源
源药
原宜国
粤传媒
悦达投票
悦达投资
粤电力
粤电债
粤富华
粤高速
粤宏远
粤华包
粤交通
粤金曼
粤丽珠
粤美雅
粤水电
岳阳恒立
岳阳恒立冷气设备股份有限公司
岳阳兴长
岳阳兴长石化股份有限公司
岳阳纸业
粤照明
岳纸投票
云大
云海金属
云化
云化债
云化转股
云化转债
云铝股份
云南白药
云南白药集团股份有限公司
云南城投
云南罗平锌电股份有限公司
云南铝业股份有限公司
云南铜业
云南铜业股份有限公司
云南锡业股份有限公司
云南盐化
云南盐化股份有限公司
云内动力
运盛
运盛实业
运盛投票
运输仓储
运输指数
云天化
云铜投票
云维股份
造纸印刷
造纸指数
增发款
增长率
增长值
漳电投票
张股
张家港东华能源股份有限公司
张家界
张家界旅游开发股份有限公司
张江高科
张江债
张铜
张裕
漳泽电力
漳州发展
獐子岛
招行
招行转股
招行转债
朝华
朝华集团
朝华科技集团股份有限公司
招募书
招募说明书
招商安本
招商安本增利
招商安泰股票
招商安泰平衡
招商成长
招商大盘蓝筹
招商地产
招商股票
招商基金管理有限公司
招商价值
招商局
招商局地产控股股份有限公司
招商蓝筹
招商轮船
招商配号
招商配债
招商平衡
招商申购
招商先锋
招商现金
招商银行
招商增值
招商债
招商债券
招商证券
招商证券股份有限公司
招商转债
兆维科技
浙大网新
浙富股份
浙江报喜鸟服饰股份有限公司
浙江传化股份有限公司
浙江创业
浙江大华技术股份有限公司
浙江大立科技股份有限公司
浙江帝龙新材料股份有限公司
浙江东方
浙江东晶电子股份有限公司
浙江栋梁新材股份有限公司
浙江东南网架股份有限公司
浙江东日
浙江方正电机股份有限公司
浙江富润
浙江广博集团股份有限公司
浙江广厦
浙江海利得新材料股份有限公司
浙江海亮
浙江海亮股份有限公司
浙江海纳
浙江海纳科技股份有限公司
浙江海翔药业股份有限公司
浙江杭州鑫富药业股份有限公司
浙江宏达经编股份有限公司
浙江华峰氨纶股份有限公司
浙江江山化工股份有限公司
浙江精工科技股份有限公司
浙江京新药业股份有限公司
浙江景兴纸业股份有限公司
浙江凯恩特种材料股份有限公司
浙江利欧股份有限公司
浙江龙盛
浙江钱江摩托股份有限公司
浙江三花股份有限公司
浙江三力士橡胶股份有限公司
浙江上风实业股份有限公司
浙江苏泊尔股份有限公司
浙江天马轴承股份有限公司
浙江万丰奥威汽轮股份有限公司
浙江网盛生意宝股份有限公司
浙江伟星实业发展股份有限公司
浙江新和成股份有限公司
浙江新嘉联电子股份有限公司
浙江阳光
浙江医药
浙江银轮机械股份有限公司
浙江英特集团股份有限公司
浙江震元
浙江震元股份有限公司
浙商证券有限责任公司
振华
振华港机
振华股
振华科技
镇江市信托投资公司
振兴集团
振兴集团股份有限公司
郑百文
正邦科技
正和股份
正虹科技
证通电子
郑州煤电
郑州三全食品股份有限公司
智光电气
治理指数
指数
置信电气
制造指数
中宝股份
中宝投票
中北投票
中兵光电
中材国际
中材科技
中材科技股份有限公司
中成股份
中成进出口股份有限公司
众成证券经纪有限公司
中储股份
中川
中船股份
中川国际
中创信测
中大股份
中达股份
中电广通
中电投
中鼎
中鼎股份
中房
中纺
中纺股
中纺机
中纺投资
中福
中孚实业
中福实业
中富证券有限责任公司
中钢集团吉林炭素股份有限公司
中钢天源
中工国际
中工国际工程股份有限公司
中冠
中关村
中国宝安
中国宝安集团股份有限公司
中国玻纤
中国长城资产管理公司
中国船舶
中国东方资产管理公司
中国泛旅
中国服装
中国服装股份有限公司
中国高科
中国国航
中国国际金融有限公司
中国国贸
中国海诚
中国海诚工程科技股份有限公司
中国华融资产管理公司
中国嘉陵
中国建银投资证券有限责任公司
中国科健股份有限公司
中国联通
中国铝业
中国旅游国际信托投资公司
中国民族证券有限责任公司
中国南玻集团股份有限公司
中国南车
中国平安
中国铅笔
中国全聚德集团股份有限公司
中国人寿
中国软件
中国神华
中国石化
中国石油
中国太保
中国铁建
中国卫星
中国武夷
中国武夷实业股份有限公司
中国信达资产管理公司
中国医药
中国银行
中国银河证券股份有限公司
中国有色金属建设股份有限公司
中国远洋
中国振华集团科技股份有限公司
中国中期
中国重汽
中国中期投资股份有限公司
中国中铁
中海成长
中海发展
中海分红
中海分红混合
中海海盛
中海基金管理有限公司
中海集运
中海蓝筹
中海能源
中海收益
中海投票
中海稳健
中海油服
中海优质成长
中海债券
中海转股
中海转债
中航地产
中航光电
中航光电科技股份有限公司
中航精机
中航三鑫
中浩
众和股份
中核华原钛白股份有限公司
中核科技
中核苏阀科技实业股份有限公司
中核钛白
中恒集团
中恒投票
中化
中华
中化国际
中华企业
中化投票
中化债
中环股份
中汇医药
中集
重机沪
中集集团
中技贸易
中江地产
中捷缝纫机股份有限公司
中捷股份
中金黄金
中金岭南
中炬高新
中科
中科合臣
中科健
中科软
中科三环
中科英华
中联债
中联重科
中粮地产
中粮地产集团股份有限公司
中粮屯河
中辽
中辽国际
中鲁
中路股份
中鲁股份
中煤能源
中牧股份
中农
中欧基金管理有限公司
中欧蓝筹
中欧趋势
中欧新趋势
中铅
中铅股
中侨
中青旅
中色股份
中山大学达安基因股份有限公司
中山大洋电机股份有限公司
中山公用
中山公用科技股份有限公司
中山华帝燃具股份有限公司
中山证券有限责任公司
重实
中视传媒
中石化
中水集团远洋股份有限公司
中水渔业
中泰化学
中体产业
中天
中天城投
中天城投集团股份有限公司
中天科技
中天投票
中天证券有限责任公司
中铁二局
中铁投票
中铁债
中通客车
中通客车控股股份有限公司
中卫国脉
中钨高新
中钨高新材料股份有限公司
中钨投票
中西
中西药业
中线庄
中小板
中小板指
中新
中信国安
中信国安信息产业股份有限公司
中信海洋直升机股份有限公司
中信海直
中信红利
中信红利精选
中信货币
中信基金管理有限公司
中信基金管理有限责任公司
中信建投证券有限责任公司
中信金通证券有限责任公司
中信经典
中信经典配置
中信配置
中信双利
中信万通证券有限责任公司
中信稳定双利
中新药业
中信银行
中信证券
中信证券股份有限公司
中兴商业
中兴通讯
中兴通讯股份有限公司
中兴信托投资有限责任公司
中型综指
中燕
中燕投票
中冶美利纸业股份有限公司
重仪华
中银策略
中银国际基金管理有限公司
中银国际证券有限责任公司
中银货币
中银基金管理有限公司
中银绒业
中银收益
中银增利
中银增长
中银中国
中邮成长
中邮创业基金管理有限公司
中邮核心
中邮核心优选
中油化建
中邮优选
中源
中远
中原高速
中远航运
中原环保
中原环保股份有限公司
中原油气
中远债
中原证券股份有限公司
中证流通
轴研科技
珠峰
珠峰投票
珠海格力电器股份有限公司
珠海万力达电气股份有限公司
珠海中富
珠海中富实业股份有限公司
珠江
珠江控股
珠江实业
株庆云
筑信
株冶火炬
株冶集团
株冶投票
庄家太妖了
准油股份
紫光股份
紫光股份有限公司
紫光古汉
紫光古汉集团股份有限公司
紫江企业
紫金矿业
紫鑫药业
自仪
自仪股份
自仪自
资源优势
综合类
综合指数
纵横
纵横国际
综企指数
宗申动力
宗申投票
综艺股份
