# Supplementary material for: Hybrid deep learning models with multi-classification investor sentiment to forecast the prices of China’s leading stocks
Source: PLoS One. 2023 Nov 27;18(11):e0294460. doi: 10.1371/journal.pone.0294460 (PMC10681238; doi:10.1371/journal.pone.0294460)
Supplement: S1 Data — (ZIP) [file pone.0294460.s001.zip › code and data/data processing -python/3:搜狗理财词典的处理/理财(77)/股票基金名称.txt]

阿继电器
爱建
爱建股份
爱使股份
安彩
安彩高科
鞍成
鞍钢
鞍钢股份
安徽合力
安徽水利
安凯客车
安纳达
安妮股份
安琪酵母
安泰集团
安泰科技
安信
安信信托
安阳钢铁
鞍一工
安源股份
澳柯玛
奥特迅
奥维通信
澳洋科技
澳洋顺昌
巴士股份
芭田股份
八一钢铁
白唇鹿贤
百大
百大集团
白鸽
百花
百科药业
百利电气
百联股份
白猫股份
白云机场
白云山
板材
板材本
宝石
保定天鹅
包钢
宝钢
包钢股份
宝钢股份
包钢稀土
宝光
宝光股份
宝光药业
宝华实业
宝康灵活配置
宝康配置
宝康消费
宝康消费品
宝康债
宝康债券
保利地产
宝丽华
宝利来
宝龙
宝商集团
宝胜股份
宝石
宝石动力
保税科技
宝硕
宝硕股份
宝钛股份
宝投
包头铝业
报喜鸟
宝信
宝信股
宝新能源
宝信软件
宝盈策长
宝盈策略
宝盈泛沿海
宝盈鸿利
宝盈鸿利收益
宝盈区域
宝盈收益
宝盈资源
北巴传媒
北辰实业
北大荒
北斗星通
北方创业
北方股份
北方国际
北方天鸟
北海港
北海港北
北海国发
北化股份
北京巴士
北京城建
北京城乡
北京化二
北京华联
北京旅游
北京银行
北科
北矿
北矿磁材
北旅
北人股份
北生
北生药业
北特钢
倍特高新
北纬通信
北新建材
北亚
本钢板
本钢板材
本实
比特
标准股份
滨海能源
滨江集团
滨能
滨州活塞
冰山橡塑
冰箱压缩
冰熊
冰熊冰
波导股份
渤海
渤海物流
博汇纸业
博价值贰
博瑞传播
博时产业
博时第三产业
博时价值贰号
博时价值增长
博时精选
博时平衡
博时平衡配置
博时特许
博时稳定
博时稳定价值
博时现金
博时新兴
博时裕富
博时增长
博时主题
博时主题行业
博闻科技
博稳债
博信
博讯
博盈
博盈投资
步步高
彩虹股份
彩虹精化
采掘业
采掘指数
藏药业
沧州大化
沧州化工
沧州明珠
草原兴发
长安
长安汽车
长安信息
长百集团
常柴
长城安心回报
长城电工
长城电脑
长城回报
长城货币
长城久富
长城久恒
长城久泰
长城开发
长城品牌
长城消费
长城消费增值
长城信息
长春车百
长春高新
长春经开
长春燃气
长春热缩
长春一东
长电
长电科技
长风
长丰
长丰汽车
长钢
长钢长
长航凤凰
长航油运
昌河
昌河股份
长江电力
长江股份
长江精工
长江通信
长江投资
长江证券
昌九股份
昌九生化
长控
长力股份
常林股份
长岭
常铝股份
长期持有
常山股份
长盛
长盛成长价值
长盛创新
长盛动态精选
长盛精选
长盛平衡
长盛同德
长盛同智
长盛同智优势
长盛债券
长盛中证
长信
长信金利
长信利息
长信收益
长信双利
长信银利
长信银利精选
长信增利
长信增利动态
长兴
昌鱼
昌源
长源电力
长园新材
长运
长征电器
长征电气
巢东
巢东股份
超声电子
撤销指定
郴电国际
晨鸣
晨鸣纸业
辰州矿业
成百成
承德钒钛
承德露露
成都建投
成发科技
成飞集成
成份指
成量股份
成霖股份
成商集团
城投控股
澄星股份
诚志股份
驰宏锌锗
赤天化
重庆百货
重庆东源
重庆港九
重庆钢铁
重庆路桥
重庆啤酒
重庆实业
重实
出版传媒
楚天高速
传播文化
传播指数
川长江
川大智胜
传化股份
川化股份
川金路
川润股份
川双马
川投控股
川投能源
创兴科技
创兴置业
创业环保
创元科技
创智
创智科技
春都
春花
春晖股份
春兰股份
春天股份
磁卡
大成
达安基因
大成
大成成长
大成创新
大成创新成长
大成股份
大成货
大成货币
大成积极成长
大成价值
大成价值增长
大成精选
大成精选增值
大成景阳
大成蓝筹
大成蓝筹稳健
大成生命周期
大成优选
大成债
大成债券
大地基础
大东海
大东南
大菲
大港股份
大恒科技
大红鹰甬
大化
大化股
大华股份
大江
大江股份
大冷
大冷股份
大立科技
大连渤海
大连创世
大连国际
大连金牛
大连控股
大连热电
大连商场
大连圣亚
大连友谊
大龙地产
达曼
大盘
大秦铁路
大庆华科
大厦股份
大商股份
达声深
大水
大唐
大唐电信
大唐发电
大通
大同煤业
大通燃气
大同水泥
大西洋
大西洋大
大显股份
大橡塑
大亚股份
大亚科技
大洋
大杨创世
大洋电机
大冶特钢
达意隆
大盈
大元
大元股份
大众
大众出租
大众公用
大众股
大众交通
大族激光
戴梦得
丹东化纤
丹化
丹化科技
丹江
单位净值
当代科技
道博
德臣股份
德豪润达
得亨
德美化工
德棉股份
得润电子
德赛电池
德盛安心
德盛安心成长
德盛精选
德盛稳健
德盛小盘
德盛优势
登海种业
登记指定
地产指数
迪康
迪康药业
帝龙新材
迪马股份
帝贤
第一医药
电广传媒
电配债
电器股份
电子
电子指数
鼎立
鼎立股份
鼎盛天工
鼎天
东安动力
东安黑豹
东百公司
东百集团
东贝
东北电
东北电气
东北高
东北高速
东贝股
东北热电
东北药
东北证券
东北制药
东大阿派
东电
东电股
东阿阿胶
东方宝龙
东方宾馆
东方策略
东方创业
东方电机
东方电气
东方电子
东方东
东方锆业
东方海洋
东方航空
东方货
东方集团
东方金钰
东方精选
东方龙
东方明珠
东方热电
东方钽业
东方通信
东方银星
东方雨虹
东风电仪
东风科技
东风汽车
东风药业
东港股份
东莞控股
东锅东
东锅收购
东锅退市
东海
东海股份
东湖高新
东湖新
东华合创
东华科技
东华能源
东华实业
东晶电子
东力传动
动力源
栋梁新材
东睦股份
东南网架
东软股份
东软集团
东盛
东盛科技
东泰
东碳
洞庭水殖
东吴动力
东吴行业
东吴嘉禾
东吴轮动
东信
东信股
东信和平
东阳光铝
东源
东源电器
都市股份
独一味
盾安环境
敦煌集团
敦煌种业
多佳
多伦股份
鄂尔多斯
阿胶
峨眉山
鄂绒股
鄂武商
恩华药业
二纺
二纺股
二纺机
法尔胜
法拉电子
法因数控
发债款
发展
泛海建设
钒钛配售
钒钛增发
方大
方大深
方大
方大集团
方大深
方大炭素
房地产业
方向光电
方兴科技
方圆支承
方正电机
方正科技
纺织服装
纺织指数
飞彩
菲达环保
飞乐股份
飞乐音响
飞马国际
飞亚达
飞亚达
飞亚股份
风帆股份
丰华
风华高科
丰华股份
凤凰股
凤凰股份
凤凰光学
烽火通信
丰乐种业
风神股份
丰原生化
丰原药业
凤竹纺织
佛山兴华
佛山照明
佛塑股份
福成五丰
复旦复华
富国红利
富国货
富国平衡
富国天博
富国天合
富国天惠
富国天利
富国天瑞
富国天时
富国天益
富国天源
福建高速
福建南纺
福建南纸
福建三农
福建双菱
福建水泥
福晶科技
涪陵电力
富龙热电
福日
福日电子
孚日股份
福日股份
抚顺特钢
福田股份
福田汽车
服务指数
福星股份
福星科技
复星实业
复星医药
福耀玻璃
福州大通
赣能股份
赣粤高速
港澳港
钢钒
钢运股份
高淳陶瓷
高鸿股份
高金食品
高新发展
高新张铜
戈德
歌尔声学
歌华有线
格力电器
葛洲坝
工大高新
工大首创
工商银行
工业指数
工益股份
工银成长
工银红利
工银货
工银价值
工银精选
工银平衡
工银全球
工银收益
工银添
工银稳健
工银债
公用科技
公用事业
公用指数
古汉集团
古井
古井贡
古井贡酒
古越龙山
冠城大通
冠福家用
冠豪高新
冠豪配售
关铝股份
冠农股份
莞深收益
广安爱众
广百股份
广博股份
光彩建设
广船国际
光大红利
光大红利股票
光大货
光大货币
光大量化核心
光大新增长
光大优势
光大增长
光大证券
光电
广电电子
广电股份
广电网络
广电信息
广电运通
广东甘化
广东鸿图
广东明珠
广东榕泰
广发策略优选
广发大盘
广发大盘成长
广发电力
广发货
广发基金公司
广发聚丰
广发聚富
广发强
广发稳健
广发小盘
广发优选
广钢股份
光华控股
广汇股份
广济药业
广聚能源
广陆数测
光明
光明家具
光明乳业
广深铁路
广西虎威
广夏
广宇发展
广宇集团
广州国光
广州控股
广州浪奇
广州冷机
广州药业
广州友谊
桂东电力
桂冠电力
贵航股份
贵华旅业
桂林集琦
桂林旅游
桂柳工
贵绳
贵绳股份
贵糖股份
贵研铂业
贵州茅台
国瓷
国电
国电电力
国电南瑞
国电南自
国栋建设
国风塑业
国富潜力
国富收益
国富弹性
国海价值
国恒铁路
国际大厦
国际实业
国嘉
国金证券
国联成长
国联分红
国旅联合
国脉科技
国脉通信
国能
国能集团
国农
国农科技
国泰
国泰二期
国泰股份
国泰货
国泰货币
国泰金鼎
国泰金鼎价值
国泰金龙行业
国泰金龙债券
国泰金鹿
国泰金鹿保本
国泰金马
国泰金马稳健
国泰金牛
国泰金牛创新
国泰金鹏
国泰金鹏蓝筹
国泰金象
国泰金象保本
国泰金鹰
国泰金鹰增长
国泰精选
国泰君安
国泰蓝筹
国泰债
国泰债券
国统股份
国通管业
国投成长
国投创新
国投电力
国投核心
国投景气
国投融
国投融华
国投瑞银创新
国投瑞银核心
国投瑞银景气
国投瑞银融华
国投稳定
国投稳健
国投新集
国投优选
国投增
国投中鲁
国祥股份
国兴地产
国阳新能
国药
国药股份
国药科技
国元证券
国债指数
哈慈
哈飞股份
哈高科
哈空调
哈投股份
哈药
哈药集团
海博股份
海德股份
海得控制
海尔
海富贰号
海富股票
海富回报
海富货
海富精选
海富收益
海富通贰号
海富通股票
海富通回报
海富通精选
海富通收益
海富通优势
海富优认
海富优势
海航
海航股
海虹海
海虹控股
海立
海利得
海立股
海立股份
海亮股份
海龙
海隆软件
海陆重工
海螺水泥
海螺型材
海马股份
海纳
海南高速
海南海药
海南航空
海南联合
海南椰岛
海鸟电子
海鸟发展
海鸥卫浴
海盛船务
海泰发展
海泰海
海特高新
海通集团
海通证券
海王生物
海翔药业
海欣
海信电器
海欣股
海欣股份
海星科技
海洋
海药海
海印股份
海油工程
海越股份
海正药业
邯郸钢铁
邯钢
汉商集团
汉钟精机
杭城建
杭钢股份
航民
航民股份
杭汽轮
航天长峰
航天晨光
航天电器
航天动力
航天机电
航天科技
航天通信
航天信息
杭萧钢构
杭州解百
好当家
豪盛福
河北威远
河北宣工
合成合
合城投
河池化工
合肥百货
合肥城建
合肥三洋
合丰成长
合丰稳定
合丰周期
和光商务
禾嘉
禾嘉股份
合加资源
合金
合金投资
河南思达
河南豫能
合三洋
合兴包装
荷银货
荷银货币
荷银精选
荷银市值
荷银首选
荷银效率
荷银预算
黑豹
黑化股份
黑龙
黑猫股份
黑牡丹
恒邦股份
恒宝股份
恒大地产
横店东磁
恒丰纸业
恒和制药
恒立
恒瑞医药
恒生电子
恒顺醋业
恒泰
亨通光电
恒星科技
恒源煤电
红宝丽
鸿博股份
洪城股份
洪城水业
宏达股份
宏达经编
宏达新材
红豆股份
洪都航空
宏峰内
鸿股
红光
红河
红河光明
鸿基
红利申赎
红利指数
虹桥机场
宏润建设
宏盛
宏盛科技
红太阳
宏图高科
红星发展
红阳能源
宏业
弘业股份
宏源信托
宏源证券
宏智
后市
猴王
湖北金环
湖北迈亚
湖北双环
湖北宜化
沪场
沪昌特钢
沪东重机
沪轨道
沪杭甬
沪科
湖科
沪科技
湖南海利
湖南投资
沪普天
湖山
沪深
沪水务
华发
华安宝利
华安策略
华安成长
华安创新
华安富
华安富利
华安股
华安国际
华安宏利
华安宏利股票
华安收
华安小盘
华安优选
华安中国股
华安中小盘成长
华邦制药
华宝策略
华宝动力
华宝海外
华宝行业精选
华宝货
华宝货币
华宝精选
华宝收益
华宝收益增长
华宝先进
华宝先进成长
华北高速
华北制药
华昌化工
华晨集团
华帝股份
华电
华电股
华电国际
华电能源
花雕
华东电脑
华东电子
华东科技
华东数控
华东医药
化二
华发
华发股份
华芳纺织
华纺股份
华峰氨纶
华富成长
华富成长趋势
华富货
华富竞争力
华富收
华富优选
化工
华工科技
华冠科技
华光
华光股份
华海药业
华回报二
华靖
华兰生物
华立科技
华立药业
华联超市
华联股份
华联控股
华联商厦
华联综超
桦林
华菱
华菱管线
华龙
华鲁恒升
华茂股份
华能国际
华侨
华侨城
华锐铸钢
华润锦华
华商领先
华神集团
华圣
华盛达
华升股份
华胜天成
华塑
华泰股份
华陶
华天酒店
华天科技
华微电子
华闻传媒
华西村
华夏成长
华夏大盘
华夏大盘精选
华夏复兴
华夏行业
华夏红利
华夏回报
华夏回报二号
华夏建通
华夏精选
华夏蓝筹
华夏平稳增长
华夏全球
华夏稳认
华夏稳增
华夏希望
华夏现
华夏现金
华夏银行
华夏优势
华夏优势增长
华夏债
华夏债券
华信
华新
华新股
华新水泥
华星化工
华亚纸业
华阳科技
华药
华业地产
华仪电气
华一投资
华意压缩
华银电力
华源
华源发
华源发展
华源股
华源股份
华资实业
环保
寰岛
黄海股份
黄河化工
黄河科
黄河旋风
黄浦房产
黄山
黄山股
黄山旅游
皇台
皇台酒业
汇丰
汇丰策略
汇丰动态
汇丰晋信
汇丰晋信策略
汇丰晋信龙腾
汇丰龙腾
回购登记
回购注销
汇丽
汇丽股
惠泉啤酒
惠天
汇添富成长
汇添富均衡
汇添富优势
惠天热电
汇通集团
汇通能源
汇通水利
汇源通信
货币基金
火箭股份
济百
机场
机电
机电股
吉电股份
冀东水泥
吉恩镍业
吉发华
吉光华
集合理财产品
吉化退市
冀建投
基金安久
基金安瑞
基金安顺
基金安信
基金丰和
基金汉博
基金汉鼎
基金汉盛
基金汉兴
基金鸿飞
基金鸿阳
基金金鼎
基金金盛
基金金泰
基金金鑫
基金金元
基金景博
基金景福
基金景宏
基金景阳
基金景业
基金久富
基金久嘉
基金开元
基金科汇
基金科瑞
基金科翔
基金科讯
基金隆元
基金普丰
基金普华
基金普惠
基金普润
基金融鑫
基金泰和
基金天华
基金天元
基金通宝
基金同德
基金通乾
基金同盛
基金同益
基金同智
基金兴安
基金兴和
基金兴华
基金兴科
基金兴业
基金银丰
基金裕华
基金裕隆
基金裕阳
基金裕元
基金裕泽
基金指数
吉林敖东
吉林化工
吉林化纤
吉林森工
吉林炭素
吉林制药
基民
济南钢铁
吉诺尔
集琦
吉轻工
吉生化
吉炭
集团
机械设备
机械指数
吉药
吉纸
嘉宝集团
加仓
钾肥
嘉丰嘉
家乐
嘉瑞
嘉瑞新材
嘉实
嘉实保本
嘉实策略
嘉实策略增长
嘉实超短债
嘉实成长
嘉实短债
嘉实服务
嘉实海外
嘉实货币
嘉实浦安保本
嘉实稳健
嘉实研究
嘉实优质
嘉实增长
嘉实债券
嘉实主题
嘉实主题精选
佳通
嘉应制药
佳纸
减仓
建发股份
建峰化工
尖峰集团
建机
健康元
健康元太
健民
建摩
建设摩托
建设银行
健特生物
建投能源
建信成长
建信恒久价值
建信货币
建信价值
建信优化
建信优化配置
建信优势
建信优选成长
建筑业
建筑指数
江淮动力
江淮汽车
江力
江铃
江铃江
江铃汽车
江南高纤
江南化工
江南重工
江泥
江泉
江泉实业
江山股份
江山化工
江苏国泰
江苏宏宝
江苏开元
江苏琼花
江苏三友
江苏申龙
江苏舜天
江苏索普
江苏通润
江苏吴中
江苏阳光
江苏悦达
江特电机
江西长运
江西水泥
江西铜业
江纸
江中药业
江钻股份
交大昂立
交大博通
交大科技
交大南洋
交通银行
交银增
交银成认
交银成长
交银货币
交银精选
交银蓝筹
交银稳健
交银增利
交银增认
交运股份
焦作万方
焦作鑫安
捷利股份
界龙实业
金杯
金杯汽车
津滨发展
金城
金城股份
金德发展
金帝
金地集团
金鼎价值
金发科技
金飞达
金枫酒业
金风科技
金丰投资
锦港
津港储运
锦港股
金果实业
金海股份
金花
金化
金花股份
锦化氯碱
金健米业
锦江
锦江股
锦江股份
锦江酒店
锦江投资
金晶科技
金荔
金陵饭店
金岭矿业
金陵药业
锦六陆
锦龙股份
金龙汽车
金路集团
锦旅
锦旅股
金马
金马股份
金马集团
金钼股份
金牛
金牛能源
金盘
金桥
金桥股
津劝业
金融
金融保险
金融街
金融指数
金瑞
金瑞科技
金瑞矿业
金山
金山股份
金山开发
金属指数
金泰
金螳螂
金田
锦投
锦投股
晋西车轴
晋亿实业
金鹰发债
金鹰股份
金鹰配债
金鹰小盘
金鹰优选
金鹰中小盘
金宇车城
金宇集团
金证股份
金智科技
金种子
金种子酒
锦州港
锦州六陆
锦州石化
金珠
金自天正
精诚铜业
精达股份
京地铁
京东方
京东方
精工科技
景谷林业
劲嘉股份
精伦电子
景内需贰
京能热电
京能置业
京山轻机
景顺成长
景顺鼎益
景顺动力平衡
景顺贰号
景顺股票
景顺货币
景顺精选
景顺精选蓝筹
景顺蓝筹
景顺内需增长
景顺平衡
景顺新兴成长
景顺优选股票
景顺增长
景顺资源
景顺资源垄断
京天龙
经纬纺机
京西
京新药业
景兴纸业
晶源电子
靖远煤电
净值
京中兴
九鼎新材
九发
九发股份
鹫峰科技
酒钢宏兴
酒鬼
酒鬼酒
酒花
九化
久联发展
九龙电力
九龙山
九阳股份
九芝堂
九州
巨潮
巨潮大盘
巨潮红利
巨潮小盘
巨潮指
巨潮治理
巨潮中盘
巨化股份
巨力
巨轮股份
巨田货币
巨田基础
巨田基础行业
巨田资源
聚友
聚友网络
聚酯
凯迪电力
凯恩股份
开放式基金
开开
开开股
开开实业
凯乐股份
凯乐科技
开滦
开滦股份
凯马
凯马股
凯诺发债
凯诺科技
凯诺配债
开元控股
康达尔
康恩贝
康美药业
康强电子
康缘药业
科达
科大创新
科达股份
科达机电
科大讯飞
科华生物
科健
科龙
科龙电器
科陆电子
科学城
科学城乌
科苑
科苑集团
空港股份
昆百大
昆明机床
昆明制药
拉萨啤酒
莱宝高科
莱钢股份
莱茵生物
莱茵置业
兰宝
兰宝信息
兰光
兰光科技
兰花股份
兰花科创
兰铝
兰生股份
蓝石化
兰太实业
蓝星清洗
蓝星新材
兰州黄河
兰州铝业
兰州民百
浪潮软件
浪潮信息
浪莎股份
老白干酒
乐凯
乐凯胶片
乐山电力
累计净值
雷鸣
雷鸣科化
雷伊
棱光实业
冷机广
利达光电
利尔化学
力合股份
丽江旅游
力诺工业
力诺太阳
利欧股份
力元新材
力源液压
丽珠
丽珠集团
联创光电
联合化工
联合实业
联华
联华合纤
联化科技
莲花味精
联环药业
联美控股
联农股份
联谊
联益
连云港
量化核心
两面针
辽房天
辽河油田
辽宁成大
辽宁时代
辽通化工
辽物资
辽源得亨
林海股份
林控
凌钢股份
凌桥股份
羚锐股份
领先科技
领先增长
凌云
凌云股
凌云股份
柳钢股份
柳工
六国化工
柳化股份
浏阳花炮
龙昌
龙涤
龙建股份
龙净环保
龙科
隆平高科
龙腾科技
龙头股份
龙溪股份
龙元建设
鲁泰
潞安环能
鲁北化工
鲁高速
陆家股
陆家嘴
鲁抗医药
鲁能泰山
路桥建设
鲁润
鲁润股份
鲁石化
鲁泰
泸天化
露天煤业
鲁西化工
路翔股份
鲁信高新
鲁阳股份
鲁银
鲁银投资
泸州老窖
轮胎股
轮胎橡胶
洛玻
罗顿
罗顿发展
罗牛山
罗平锌电
洛阳玻璃
绿创环保
绿大地
氯碱
氯碱股
氯碱化工
绿景地产
马钢
马钢发债
马钢股份
马钢配债
马龙
马龙产业
马龙马
马应龙
满仓
茂化实华
茂实华
美邦服饰
美达股份
美的电器
美都控股
美尔雅
梅花伞
美锦能源
美克股份
美利纸业
美菱
美菱电器
美纶股份
美罗药业
煤气化
煤气化神
美欣达
美雅
梅雁
梅雁股份
梅雁水电
密码服务
绵高
绵世股份
民百
闽灿坤
闽电
闽东
闽东电力
民丰
民丰特纸
闽福发
闽高速
民和股份
民化
岷江水电
闽闽东
民生投资
民生银行
民族集团
名流置业
明天科技
明星电力
明珠
莫高股份
模塑科技
茉织华
茉织华
木材家具
木材指数
南玻
南玻南
南玻
南玻集团
南玻深
南方宝
南方宝元
南方宝元债券
南方避险
南方避险增值
南方成份
南方多利
南方高增
南方高增长
南纺股份
南方航空
南方汇通
南方积极配置
南方积配
南方绩优
南方绩优成长
南方价值
南方建材
南方精选
南方控股
南方隆元
南方强
南方全球
南方盛
南方食品
南方稳健
南方稳健成长
南方稳健贰号
南方现
南方宇航
南风化工
南钢股份
南海发展
南航
南华
南化股份
南建材
南京港
南京高科
南京化纤
南京水运
南京新百
南京熊猫
南京医药
南京银行
南京中北
南京中达
南京中商
南岭民爆
南摩南
南宁百货
南宁糖业
南山铝业
南山实业
南天信息
南通科技
南稳贰号
南洋
南洋电缆
南洋股份
内蒙华电
内需动力
宁波东睦
宁波富邦
宁波富达
宁波海运
宁波华联
宁波华翔
宁波联合
宁波热电
宁波银行
宁波韵升
宁沪高速
宁窖
宁热电
宁通信
宁夏恒力
宁新百
牛市
农产品
农化
农林牧渔
农林指数
农商社
诺安股票
诺安货
诺安价值
诺安价值增长
诺安配置
诺安平衡
诺安优
诺安债券
诺德价值
诺德价值优势
诺普信
欧亚集团
派神
攀钢板材
攀钢钢钒
盘江股份
攀渝钛业
鹏博士
鹏华
鹏华成长
鹏华动力
鹏华动力增长
鹏华丰债
鹏华行业成长
鹏华货
鹏华货币
鹏华价值
鹏华普天债券
鹏华收益
鹏华优质治理
鹏华债
鹏华债券
鹏华治理
鹏华中国
批发零售
啤酒花
批零指数
片仔癀
平高电气
平煤股份
平煤天安
平庄能源
浦东不锈
浦东建设
浦东金桥
浦东强生
浦发配售
浦发银行
浦发增发
浦发债
浦建收益
普洛股份
普洛康裕
濮耐股份
浦银价值
祁连山
齐鲁石化
启明信息
七匹狼
其他制造业
七喜控股
栖霞建设
企债指数
前锋
前锋股份
钱江摩托
钱江生化
钱江水利
潜江制药
千金药业
黔轮胎
潜药
黔源电力
强生控股
侨城
秦川发展
秦丰
秦岭
秦岭水泥
清仓
青岛海尔
青岛碱业
青岛金王
青岛啤酒
青岛软控
青岛双星
轻纺城
庆丰
轻工机械
青海华鼎
青海明胶
清华同方
清华紫光
青旅控股
轻骑
轻骑济
青山纸业
青松建化
琼海德
琼民源
秋林
全柴动力
全聚德
全兴股份
燃气股份
人福科技
认购款
仁和
仁和药业
日照港
日照申购
蓉动力
荣华实业
蓉胜超微
荣盛发展
融通
融通成长
融通动力
融通动力先锋
融通行业
融通货币
融通巨潮
融通蓝筹
融通领先
融通领先成长
融通深证
融通新蓝筹
融通债券
荣信股份
如意集团
瑞贝卡
瑞福进取
瑞福优先
瑞泰科技
赛迪传媒
赛格
赛格三星
赛马实业
三爱富
三变科技
三房巷
三钢闽光
三花股份
三环股份
三佳科技
三精制药
三九
三九医药
三力士
三联商社
三毛
三毛股
三毛派神
三木
三木集团
三农
三普
三普药业
三全食品
三特索道
三维通信
三峡水利
三峡新材
三峡债
三鑫股份
三星
三星石化
三一重工
三友化工
三元
三元股份
沙河股份
厦华
厦华厦
沙隆达
沙隆达
陕长岭
山大华特
汕电力
山东高速
山东海化
山东海龙
山东黄金
山东惠邦
山东基建
山东巨力
山东临工
山东铝
山东铝业
山东如意
山东威达
山东药玻
陕国投
山航
山河智能
陕解放
杉杉股份
陕天然气
山推股份
山西汾酒
山西焦化
陕西金叶
山西三维
山下湖
山鹰纸业
上柴
上柴股
上柴股份
上电
上电股
上电股份
上风
上风高科
上港集团
上港集箱
上港现金
上工
上工股
上工股份
上工申贝
上海贝岭
上海电力
上海电气
上海辅仁
上海港机
上海航空
上海机场
上海机电
上海家化
上海建工
上海金陵
上海九百
上海科技
上海莱士
上海梅林
上海能源
上海普天
上海汽车
上海三毛
上海石化
上海物贸
上海新梅
上海医药
上海永久
上海邮通
商社
上实发展
上石化
上实医药
上投
上投阿尔法
上投成长
上投货
上投货币
上投内需
上投内需动力
上投双核
上投双息
上投先锋
上投亚太
上投优势
商务
商业城
商业指数
上证
上证股
上证基金
上证指数
韶钢松山
韶能股份
绍兴百大
社会服务
深宝安
深宝恒
深报指数
深报综指
深本实
深长城
深赤湾
深赤湾
申达股份
深达声
深大通
深发展
深纺织
深房集团
深纺织
深高速
申购款
深国商
深鸿基
深华发
申华控股
深华新
深华源
神火股份
深基地
深康佳
深康佳
深科技
申龙
神马实业
深南电
深南电
深南光
深能
申能股份
深能源
深赛格
深桑达
深深宝
深深房
深深宝
深深房
申赎
申赎资金
深泰
深特力
深天地
深天健
深天马
申通地铁
深万科
深万山
申万盛利精选
申万盛利强化
申万新动力
申万新经济
深物业
深信泰丰
沈阳化工
沈阳机床
沈阳新开
深益力
深益力
深招港
深圳华强
深圳惠程
深圳机场
深振业
深证成长
深证成指
深证创新
深证红利
深证指
深证治理
深证综指
深值
深中冠
深中华
升达林业
圣地
圣方
圣方科技
盛工
生化
升华拜克
胜利股份
盛利精选
盛利配置
盛润
盛润股份
生态
圣雪绒
生意宝
生益股份
生益科技
世博股份
实达
时代科技
时代新材
石化
石化塑胶
石化指数
世纪分红
世纪光华
世纪瑞尔
石基信息
世纪星源
士兰微
石炼
石炼化
世茂股份
食品饮料
食品指数
仕奇
石狮新发
狮头
狮头股份
石岘
石岘纸业
实益达
石油大明
石油济柴
市值股数
首创
首创股份
首钢股份
首开股份
首旅股份
收益
收益宝
曙光股份
赎回
舒卡股份
数码
数源科技
双鹤药业
双环科技
双汇
双汇发展
双良股份
双鹭药业
双钱股份
水电煤气
水电指数
水井坊
水晶光电
水仙
顺络电子
顺鑫农业
丝绸股份
四川长钢
四川长虹
四川湖山
四川金顶
四川路桥
四川美丰
四川圣达
四川双马
四创
四创电子
斯达
思达高科
四环生物
四环药业
斯米克
四通
四维瓷业
四维控股
思源电气
松辽
苏泊尔
苏泊尔苏
苏常柴
苏常柴
苏常远东
苏纺织
苏福马
苏交通
苏宁电器
苏宁环球
苏三山
苏威孚
苏威孚
苏园建
苏州高新
苏州固锝
岁宝热电
岁宝岁
隧道股份
穗恒运
索芙特
塔牌集团
泰达股份
泰达荷银成长
泰达荷银精选
泰达荷银首选
泰达荷银稳定
泰达荷银效率
泰达荷银预算
泰达荷银周期
泰达指数
太钢不锈
泰格
泰格股份
太工天成
太光
太光电信
太行股份
太行水泥
泰豪科技
太化股份
太极集团
太极实业
太龙药业
太平洋
泰山石油
泰信短债
泰信双息
泰信天天
泰信先行
泰信先行策略
泰信优质
泰信优质生活
泰信中短债
太阳纸业
太妖了
太原刚玉
太原重工
探底
唐钢股份
唐山陶瓷
唐陶
特力
特变电工
特尔佳
特发信息
特力
腾达建设
天邦股份
天宝股份
天保基建
天宸股份
天创置业
天地科技
天地源
天电收益
天鹅
天发
天发石油
天纺
天房发展
天方药业
添富成长
添富货
添富货币
添富焦点
添富均衡
天富热电
添富收
添富优势
添富增收
天海
天宏
天鸿宝业
天弘精选
天弘精选混合
天弘利
天弘债
天华
天津港
天津宏峰
天津普林
天康生物
天科股份
天利高新
天龙
天伦置业
天马
天马股份
天茂集团
天目药业
天奇股份
天桥
天然
天然碱
天然科技
天润发展
天山纺织
天山股份
天士力
天水
天水股份
天坛生物
天通股份
天威保变
天威视讯
天香
天兴仪表
天药股份
天药配债
天业股份
天颐
天一
天仪
天一科
天一科技
天音控股
天宇
天宇天
天源科技
天治财富
天治财富增长
天治创新
天治得利
天治核心
天治品质
天治品质优选
铁龙股份
铁龙物流
通宝能源
通策医疗
通产丽星
铜城
通程东百
铜城集团
通程控股
同达创业
铜都铜业
同方股份
铜峰电子
通富微电
通海高科
通化东宝
通化金马
同济科技
通金
桐君阁
通科
同力水泥
通葡股份
同人华塑
同仁堂
通威股份
同洲电子
兔宝宝
屯河
拓邦电子
沱牌曲酒
托普
拓日新能
拓维信息
瓦轴
外高
外高股
外高桥
外运发展
万科
万东医疗
万丰奥威
万好万家
万鸿
万华
万家
万家保本
万家公
万家公用
万家和
万家和认
万家和谐
万家和谐增长
万家货
万家货币
万家乐
万家引
万家引擎
万家引认
万家债
万杰
万杰高科
万科
万里
万利达
万力达
皖美菱
皖能电力
万通地产
皖通高速
万通先锋
皖维高新
万向德农
万向钱潮
万业企业
望春花
网点
王府井
网盛科技
潍柴动力
威达
威达医械
威尔科技
威尔泰
威尔泰威
威孚高科
威海广泰
威华股份
维科精华
卫士通
维维股份
伟星股份
威远生化
文山电力
沃尔核材
沃华医药
卧龙地产
卧龙电气
卧龙科技
武昌鱼
武城投
武凤凰
武钢
武钢股份
武锅
武汉凡谷
武汉健民
武汉控股
武汉石油
武汉塑料
武汉中百
武汉中商
芜湖港
物华股份
五环
五矿发展
五粮
五粮液
物贸
物贸股
武石油
物业
五洲交通
五洲明珠
梧州中恒
西安旅游
西安民生
西安饮食
西北化工
西北轴承
西部材料
西部矿业
西昌电力
西单商场
西飞国际
西化机
西南合成
西南药业
西宁特钢
西山煤电
西水股份
稀土高科
锡业股份
西仪股份
西藏发展
西藏矿业
西藏旅游
西藏圣地
西藏天路
西藏药业
厦工股份
厦海发
厦华电子
霞客环保
夏利
厦门港务
厦门国贸
厦门机场
厦门空港
厦门钨业
厦门信达
夏新
夏新电子
厦新厦
贤成
贤成实业
现代投资
现代制药
先锋股份
咸阳偏转
湘电股份
湘火炬
香江控股
湘酒鬼
香梨股份
祥龙
祥龙电业
湘潭电化
襄阳轴承
香溢融通
湘邮科技
湘中意
襄轴
小康指数
小商品城
小天鹅
小天鹅
小鸭
鑫安
新安股份
鑫安焦
新标准券
新潮实业
新城
新城股
信诚精萃
信诚精萃成长
信诚蓝筹
信诚四季
信诚四季红
新大洲
信达澳银领先
信达领先
新大陆
新大洲
新动力
新都酒店
新都新
鑫富股份
鑫富药业
新钢钒
新钢股份
鑫光
新海股份
新海宜
新和成
新和成新
新湖创业
新湖中宝
新华百货
新华传媒
新华都
新华股份
新华光
新华光新
新华锦
新华医疗
新华制药
新黄浦
新嘉联
新疆城建
新疆天业
新疆友好
新疆众和
新经济
鑫科材料
新蓝筹
信联
欣龙控股
信隆实业
鑫茂科技
新民科技
新农开发
新赛股份
新世纪混合
新世界
鑫泰
新太
新天
新天国际
欣网视讯
新五丰
新五丰新
信息
信息技术
新希望
新乡化纤
鑫新股份
新兴成长
新兴铸管
信雅达
新野纺织
锌业股份
新智
新中基
新综指
兴发
兴发集团
幸福幸
星湖股份
星湖科技
兴化股份
星马汽车
星美
星美长
星美联合
星新材料
兴业
兴业货
兴业可转债
兴业趋势
兴业全球
兴业全球视野
兴业银行
兴业责任
兴业转
兴业转基
星源
熊猫烟花
雄震
旭飞投资
徐工股份
徐工科技
旭光股份
许继电气
宣工
雪莱特
雪绒
浔兴股份
亚宝药业
雅戈
雅戈尔
亚华
亚华控股
雅砻
亚盛集团
亚泰集团
亚通股份
亚星
亚星化学
亚星客车
亚星亚
延边公路
延边路
烟发
盐湖工业
盐湖钾肥
燕化高新
延华智能
炎黄
炎黄物流
燕京啤酒
延路
烟台氨纶
烟台冰轮
烟台万华
盐田港
盐田港指
兖州煤业
阳晨
阳晨股
阳光发展
阳光股份
扬农化工
阳之光
扬子石化
妖股
耀华
耀华玻璃
耀皮
耀皮玻璃
耀皮股
益佰制药
宜宾纸业
易策二号
亿城股份
一纺
易方货
易方科讯
仪化
宜华
宜华地产
宜华木业
易回报
易基
易基策略
易基策略成长
易基策略二号
易基成长
易基积极
易基积极成长
易基价值
易基价值成长
易基价值精选
易基科讯
易基平稳
易基月月收益
易基指数
宜科科技
伊利
伊利股份
亿利科技
伊立浦
伊力特
益民百货
益民创新
益民创新优势
益民多
益民红利
益民红利成长
益民货
益民商业
一汽轿车
一汽四环
一汽夏利
易收益
伊泰
伊泰股
一投
怡亚通
亿阳信通
医药生物
医药指数
仪征化纤
宜纸
一致药业
宜纸宜
银债
银鸽投资
银广夏
银河成认
银河成长
银河动力
银河货
银河科技
银河收
银河收益
银河稳健
银河银泰
银河银信
银河银信添利
银河优势
银华
银华保本
银华保本增值
银华道琼斯
银华富裕
银华货
银华全球
银华优势
银华优势企业
银华优选
银华优选股票
银华优质
银华优质增长
银基发展
银轮股份
银山
银泰股份
银泰理财分红
银信添
银星能源
银座股份
营口港
英力特
英特集团
永安林业
甬成功
永鼎股份
永鼎光缆
甬富邦
永久
永久股
永生
永生股
永生数据
永新股份
用友软件
友邦成长
友邦短债
友邦利
友邦盛世
友好集团
有色中金
邮通股
有研硅股
友谊股
友谊股份
渝城投
裕丰股份
豫光金铅
宇航
渝开发
豫能控股
渝三峡
渝水务
渝钛白
宇通客车
渝万里
御银股份
玉源
玉源控股
豫园商城
鱼跃医疗
园城股份
远东股份
源发
远光软件
远望谷
远兴能源
源药
原宜国
粤传媒
悦达投资
粤电力
粤电力
粤富华
粤高速
粤高速
粤宏远
粤华包
粤金曼
粤丽珠
粤美雅
粤水电
岳阳恒立
岳阳兴长
岳阳纸业
粤照明
云大
云海金属
云化
云铝股份
云南白药
云南城投
云南铜业
云南盐化
云内动力
运盛
运盛实业
运输仓储
运输指数
云天化
云维股份
造纸印刷
造纸指数
增发款
增长率
增长值
张裕
张股
张家界
张江高科
张裕
漳泽电力
漳州发展
獐子岛
招行
朝华
朝华集团
招募说明书
招商安本
招商安本增利
招商安泰股票
招商安泰平衡
招商成长
招商地产
招商股票
招商价值
招商局
招商蓝筹
招商轮船
招商平衡
招商先锋
招商现金
招商银行
招商增值
招商债
招商债券
招商债券
招商证券
兆维科技
浙大网新
浙富股份
浙江东方
浙江东日
浙江富润
浙江广厦
浙江海亮
浙江海纳
浙江龙盛
浙江阳光
浙江医药
浙江震元
振华
振华港机
振华股
振华科技
振兴集团
郑百文
正邦科技
正和股份
正虹科技
证通电子
郑州煤电
智光电气
治理指数
指数
置信电气
制造指数
中冠
中宝股份
中兵光电
中材国际
中材科技
中成股份
中储股份
中川
中船股份
中创信测
中达股份
中大股份
中电广通
中电投
中鼎
中鼎股份
中房
中纺
中纺股
中纺机
中纺投资
中福
中孚实业
中福实业
中钢天源
中工国际
中关村
中国宝安
中国玻纤
中国船舶
中国泛旅
中国服装
中国高科
中国国航
中国国贸
中国海诚
中国嘉陵
中国联通
中国铝业
中国南车
中国平安
中国铅笔
中国人寿
中国软件
中国神华
中国石化
中国石油
中国太保
中国铁建
中国卫星
中国武夷
中国医药
中国银行
中国远洋
中国重汽
中国中期
中国中铁
中海成长
中海发展
中海分红
中海分红混合
中海海盛
中海集运
中海能源
中海收益
中海稳健
中海油服
中海优质成长
中航地产
中航光电
中航精机
中浩
众和股份
中核科技
中核钛白
中恒集团
中化
中化国际
中华企业
中环股份
中汇医药
中集
重机沪
中集集团
中技贸易
中江地产
中捷股份
中金黄金
中金岭南
中炬高新
中科
中科合臣
中科健
中科软
中科三环
中科英华
中联重科
中粮地产
中粮屯河
中辽
中辽国际
中鲁
中路股份
中鲁股份
中煤能源
中牧股份
中农
中欧趋势
中欧新趋势
中铅
中铅股
中侨
中青旅
中色股份
中视传媒
中石化
中水渔业
中泰化学
中体产业
中天城投
中天科技
中铁二局
中通客车
中卫国脉
中钨高新
中西
中西药业
中小板
中小板指
中新
中信国安
中信海直
中信红利
中信红利精选
中信货币
中信经典
中信经典配置
中信双利
中信稳定双利
中新药业
中信银行
中信证券
中兴商业
中兴通讯
中型综指
中燕
重仪华
中银策略
中银货币
中银绒业
中银收益
中银增长
中银中国
中邮成长
中邮核心
中邮核心优选
中油化建
中远
中原高速
中远航运
中原环保
中原油气
中证流通
轴研科技
珠峰
珠海中富
珠江
珠江控股
珠江实业
株庆云
筑信
株冶火炬
株冶集团
准油股份
紫光股份
紫光古汉
紫江企业
紫金矿业
紫鑫药业
自仪
自仪股份
自仪自
资源优势
综合类
综合指数
纵横
综企指数
宗申动力
综艺股份
