# Supplementary material for: Hybrid deep learning models with multi-classification investor sentiment to forecast the prices of China’s leading stocks
Source: PLoS One. 2023 Nov 27;18(11):e0294460. doi: 10.1371/journal.pone.0294460 (PMC10681238; doi:10.1371/journal.pone.0294460)
Supplement: S1 Data — (ZIP) [file pone.0294460.s001.zip › code and data/data processing -python/3:搜狗理财词典的处理/理财(77)/股票词汇大全.txt]

阿继
阿继电器
爱建
爱建股份
爱使股份
安彩
安彩高科
鞍成
安防监控产销
鞍钢股份
鞍钢新轧
安徽合力
安徽水利
氨基塑料制品
安凯客车
氨纶产品生产
氨纶纤维产品
安纳达
安妮股份
安琪酵母
鞍山信托
安塑股份
安泰集团
安泰科技
安信信托
安阳钢铁
安源股份
澳柯玛
奥特迅
凹凸棒价值超硅矿
奥维通信
澳洋科技
澳洋顺昌
奥运概念
奥运概念节能环保
奥运概念资源优势
奥运股权投资
奥运股外资合作
奥运基金重仓
奥运商机
奥运社保重仓概念
奥运水泥供应商
奥运新材料
巴士股份
芭田股份
八一钢铁
白唇鹿
百大
百大集团
白鸽
白鸽股份
百花
百花村
百货板块
百货板块华夏重仓
百货板块上海本地
百货板块深圳本地
百货超市
百货超市专卖
百货房地产
百货零售
百货零售旅游
百货零售批发
百货零售业
百货零售业务
百货批发零售
百货商品
百货市场经营
白酒葡萄酒
白酒饮料
百科集团
百科药业
百利电气
百联股份
白猫
白猫股份
百年老店医药板块
白银黄金生产
白云机场
白云山
板材
半导体材料
半导体硅材料
半导体原件
板块
板块借壳概念
搬迁
搬迁升值太阳能
搬迁受益重组
搬迁受益概念
搬迁受益生物农药
保定天鹅
包钢股份
宝钢股份
包钢稀土
报告期基金份额净收益
报告期基金净收益
报告期末可供分配基金份额收益
宝光
宝光股份
宝光药业
保健酒概念
保健品白酒
保健品板块
保健品龙头定向增发
保健食品研制
保健药品
保利地产
宝丽华
宝利来
宝龙
薄膜电容器
保暖材料
宝商集团
宝胜股份
宝石
保税科技
宝硕
宝硕股份
宝钛股份
宝投
包头铝业
报喜鸟
保险股
保险业
宝新能源
宝信软件
包装机械
包装机械制造
包装印刷
包装纸
包装纸板块
包装装潢
北巴
北巴传媒
北辰实业
北大高科
北大荒
北斗星通
北方创业
北方股份
北方国际
北方天鸟
北海港
北海国发
北海新力
北化股份
北京巴士
北京城建
北京城乡
北京地产两岸三通
北京化二
北京旅游
北京泰跃房产入主
北京天桥
北京银行
北京证券重仓
北科
北矿磁材
被汽车股重组
被汽车股重组概念
北人股份
北生
北生药业
倍特高新
北纬通信
北新建材
北亚
北亚集团
本地大重组
本地股大重组
本钢板材
本位币
泵类电器
吡啶类农药
笔类礼品类
笔类文化用品
笔类用品
比特
变电设备智能化
变压器电线缆
变压器互感器
变压器制造
标准股份
宾馆经营管理
宾馆物业管理
滨海概念领头羊
滨海能源
滨海新区概念
滨海新区清洁能源
滨江集团
滨能
滨州活塞
并购重组社保重仓
并购重组小盘扩张
并购题材带来一定交易机会
冰柜龙头
冰山橡塑
冰熊
波导股份
渤海
渤海物流
渤海证券重仓
玻化砖釉面砖
博汇纸业
玻璃板块
玻璃板块深圳本地
玻璃包装产品
玻璃龙头企业
玻璃器件
玻璃深加工
玻璃纤维产销
玻璃纤维制品
博瑞传播
博闻科技
博信
博讯
博盈投资
步步高
补跌风险建议规避
补跌风险交易机会
补贴收入
彩电
彩电华西证券重仓
彩电华夏证券重仓
彩电深圳本地
彩电移动通信
彩管玻壳
彩管偏转线圈
彩虹股份
彩虹精化
采掘业
彩色感光材料
彩色显像管
财务费用
财务指标
采选冶精锡
彩印包装产品
彩印复合包装
财政返还
财政性存款
参股金融大订单
参股金融高价概念
参股金融股权投资
参股金融交通设施
参股金融题材突出
参股金融外资并购
参股金融信托题材
参股金融债务重组
参股期货概念
参股期货概念券商
参股期货旅游板块
参股期货券商龙头
参股期货稀缺资源
参股期货整体上市
参股券商
参股券商奥运题材
参股券商保健品龙头
参股券商滨海大发展
参股券商滨海新区
参股券商并购概念
参股券商持股
参股券商传媒概念
参股券商创投概念
参股券商地产概念
参股券商概念
参股券商概念三季报每股收益元
参股券商概念新材料
参股券商高速路板块
参股券商高校创投
参股券商航天军工
参股券商沪深
参股券商回购题材
参股券商机械龙头
参股券商老店升值
参股券商旅游板块
参股券商煤炭丰富
参股券商农业概念
参股券商汽车板块
参股券商汽配物流
参股券商入世概念
参股券商商业升值
参股券商商业增值
参股券商上证
参股券商社保重仓
参股券商生物医药
参股券商世博会
参股券商数字电视
参股券商太阳能
参股券商外资股东
参股券商外资合作
参股券商网络概念
参股券商西部开发
参股券商稀缺资源
参股券商消费概念
参股券商新材料
参股券商新上海概念
参股券商信托板块
参股券商乙醇汽油
参股券商医改受益
参股券商邮政第一股
参股券商增值空间大
参股券商振兴东北
参股券商整体上市
参股券商资产注入
参股券商自主创新
参股水务产业
参股铁矿石概念
参股网络游戏
餐饮宾馆娱乐
餐饮服务
餐饮客房出租
参与天燃气经营
沧化
沧州大化
沧州化工
沧州明珠
草原兴发
策划广告
测量仪器产销
测试议器
叉车工程机械
拆出资金的减少增加
拆放金融性公司
拆放其他金融机构资金净额出
拆放其他金融机构资金净额入
拆放同业
拆入资金的增加减少
柴油机
柴油机发动机
柴油机配套
柴油机收割机
柴油机制造
产能扩张环保概念
产能扩张基金重仓
产品供不应求
产品供应链
产品进入国际市场
产品垄断数字电视
产品优势技术优势
产品站稳国际市场
产品制造
产销
产销柴油机
产销钢材线材
产销钢丝电线
产销钢铁产品
产销漆包线
产销五金制品
产销印刷电路
产业政策扶持
长安汽车
长安信息
长百集团
长城电工
长城电脑
长城股份
长城开发
长城信息
长春高新
长春经开
长春燃气
长春一东
长电科技
厂房升值概念
长风
长丰汽车
长风特电
长丰通信
长钢
长航凤凰
长航油运
昌河
昌河股份
偿还拆入资金支付的现金
偿还债务所支付现金
长江电力
长江股份
长江精工
长江通信
长江投资
长江沿海水运
长江证券
昌九生化
长控
长力股份
常林股份
长岭
常铝股份
长期储蓄存款
长期存款
长期待摊费用
长期待摊费用摊销
长期负债
长期负债合计
长期股权投资
长期投资合计
长期投资减值准备
长期投资净额
长期应付款
长期债权投资
长期资产
长期资产合计
常山股份
长信
长兴
昌鱼
昌源
长源电力
长园集团
长园新材
长运
长运股份
长征电器
长征电气
超跌反弹
超跌反弹成交还可
超跌反弹等待机会
超跌反弹逢高减仓
超跌反弹逢高减持
超跌反弹观望为主
超跌反弹继续持有
超跌反弹交易机会
超跌反弹谨慎参与
超跌反弹适当关注
超跌反弹适当介入
超跌反弹震荡上行未变
超跌反弹注意减持
超跌反弹注意节奏
巢东
巢东股份
超声电子
超市连锁百货
超市旗舰
超市商业投资
抄作为主注意风险
郴电国际
晨鸣纸业
衬衫西服
陈香
辰州矿业
承办体育比赛
成城股份
承德钒钛
承德露露
成都建设
成都建投
成发科技
成飞集成
成功转型电子行业
城建投资入主公司
成交不足谨慎观望
成交放大适当关注
成交还可上方有压力
成交较好适当关注
成交略显不足
成交略显低迷
成交配合短线走势还可
成交配合仍有反弹潜力
成交配合上升通道
成交仍显低迷
成交尚可谨慎观望
成交显低迷上方有压力
成霖股份
成品油房地产
成商
成商集团
城市管道燃气
城市基础设施
城市集中供热
城市建设
城市客货运
城市设施建设
城市水治理
城市土地开发
城市土地整理
城投控股
城乡电网建设
澄星股份
成渝特区跌破增发
成渝特区借壳概念
成渝特区抗震救灾
成长空间较大
诚志股份
持股
持股概念
持股基金重仓
持股节能环保
持股税收优惠
持股新上海
驰宏锌锗
驰名商标企业
持术性调整压力渐现
赤天化
持续回升继续持有
持续弱势适当关注
持续上攻
持续上行注意节奏
持续上行注意了结
持续下跌谨慎
持续下调观望为主
持续下行等待企稳
持续下行观望
持续下行继续观望
持续震荡轻仓操作
持续走低等待企稳
持续走高
持续走高等待复牌
持续走高继续持有
持续走高注意波段
持续走高注意兑现
持续走高注意节奏
持续走高注意了结
持续走弱反弹减仓
持续走弱回避
持续走弱继续观望
冲高回落
冲高回落等待企稳
冲高回落短线出局
冲高回落建议谨慎
冲高回落谨慎
冲高回落注意节奏
重庆百货
重庆港九
重庆钢铁
重庆路桥
重庆啤酒
重庆实业
重庆渝富入主
重振原农牧主业
重组
重组并购创投概念
重组东北板块
重组概念
重组概念节能环保
重组科技板块
重组上海本地
重组石化板块
重组题材
重组题材持股
重组题材化工龙头
重组题材基因工程
重组题材两岸三通
重组题材药业连锁
重组题材振兴东北
重组新材料
重组支农概念
筹资活动产生的现金流量
筹资活动产生的现金流量净额
筹资活动现金流出小计
筹资活动现金流入小计
出版传媒
出版发行
储备丰富预盈预增
除尘器
触底回升逢低布局
触底回升继续持有
触底回升仍有空间
触底回升适当跟进
触底回升注意减持
触底回升注意节奏
厨房小家电
出口增长快
楚天高速
除增值税所得税以外其他税费
出租汽车客运
船舶辅机
传播与文化产业
船舶租赁运输
川大智胜
传动设备设计
传动设备制造
传化股份
川化股份
传媒板块
传媒板块深圳本地
传媒重组林纸一体化
传媒龙头上证
传媒龙头锁定承诺
川润股份
川双马
川投长钢
川投控股
川投能源
创投参股券商
创投概念
创投概念百年品牌
创投概念搬迁概念
创投概念参股券商
创投概念传媒板块
创投概念地产板块
创投概念地产龙头
创投概念电力板块
创投概念纺织板块
创投概念概念
创投概念钢铁期货
创投概念高速公路
创投概念高校
创投概念高校概念
创投概念股指期货
创投概念沪深
创投概念环保概念
创投概念机械板块
创投概念基因工程
创投概念甲醇汽油
创投概念节能概念
创投概念节能环保
创投概念锂电池概念
创投概念路桥板块
创投概念纳米
创投概念内需消费
创投概念农药板块
创投概念农业技术
创投概念涉足热电
创投概念生物疫苗
创投概念数字电视
创投概念土地增值
创投概念外资合作
创投概念网络传媒
创投概念网络科技
创投概念微软概念
创投概念消费概念
创投概念新材料
创投概念新能源
创投概念新能源客车
创投概念信息软件
创投概念医保概念
创投概念整体上市
创投概念资产注入
创投概念资源优势
创兴科技
创兴置业
创业环保
创元科技
创智
创智科技
春都
春花
春晖股份
纯碱肥料农药
纯碱工业溴
纯碱氯化铵盐
春兰
春兰股份
春兰牌空调
纯棉纯麻涤棉
纯棉纱线
春天股份
磁卡
磁卡卡
磁卡智能卡
磁头部件制造
次新股
次新股奥运
次新股参股券商
次新股大订单
次新股股权激励
次新股基金重仓
次新股技术优势
次新股金融软件
次新股券商重仓
次新股社保重仓
次新股通信概念
次新股外资概念
次新股稀缺资源
次新股项目
次新股新材料
次新股资源
磁性材料
磁性材料制造
醋业龙头农业概念
催化剂
存贷款业务
存放联行款项
存放同业款项
存放系统内款项
存放中央银行款项
存货的减少增加
存款利息收入
存入长期保证金
存入短期保证金
存在回落风险
达安基因
大成股份
大地基础
大订单出口退税
大订单概念
大订单工程建筑
大订单券商重仓
大东南
大豆加工制药
达尔曼
大菲
大幅回调
大幅攀升
大幅上涨
大幅震荡谨慎操作
大港股份
大功率柴油机
大股东背景转型热电
大股东回购
大股东回购股
大股东回购题材
大股东民营背景
大股东清欠
大股东实力雄厚
大股东增持三季报每股收益元
大规模扩张产能
大恒科技
大红鹰
大华股份
打火机点火枪
大江
大江股份
大冷股份
大力发展石油装置
大力进军林业产业
大立科技
大力拓展海外市场
大连创世
大连国际
大连金牛
大连控股
大连热电
大连圣亚
大连友谊
大龙地产
大盘概念保险龙头
大盘概念基金重仓
大盘概念集装箱运输
大盘概念权重股
大盘概念稀缺资源
大盘概念银行老二
大盘概念预盈预增
大盘概念中国第三
大盘概念中字头
大盘上证
大鹏证券重仓
大气环保行业龙头
大秦铁路
大庆华科
大庆联谊
大厦股份
大商股份
达声
大水
大唐
大唐电信
大唐发电
大通
大同煤业
大通燃气
大同水泥
大西洋
大显股份
大橡塑
大箱体波动
大型钢结构
大型港口设备
大型工槽钢
大型机械持股
大型专业软件
大学科技园开发
大亚科技
大杨创世
大洋电机
大冶特钢
达意隆
大盈
大盈股份
大元股份
大众公用
大众交通
大中轻型客车
大中型客车
大族激光
待处理抵债资产
待处理固定资产净损失
待处理流动资产净损失
代兑付债券收到的现金净额
代兑付债券支付的现金净额
代发行证券收到的现金净额
代发行证券支付的现金净额
贷款损失准备
代理进出口
代理证券
代买卖证券收到的现金净额
代买卖证券支付的现金净额
待摊费用
待摊费用的减少增加
呆账贷款
呆滞贷款
待转租赁资产
丹东化纤
丹东证券重仓
单多缸柴油机
单缸柴油机
丹化
丹化科技
丹江
单晶硅制品
丹科
淡水鱼类
淡水珍珠养殖
道博
道博股份
到月每股收益为元保持谨慎
到月每股收益为元净利润同比
到月每股收益为元净利润同比减
到月每股收益为元净利润同比增
到月每股收益为元净利润增
到月每股收益为元净利润增长
德豪润达
得亨
德隆系
德美化工
德棉股份
得润电子
德赛电池
等待突破平台压力
等待突破上方均线压力
登海种业
等速万向节
底部放量适当跟进
底部放量适当更近
底部震荡建议谨慎
底部震荡适当关注
地产板块
地产板块奥运概念
地产板块土地升值
地产大股东入主
地产概念
地产龙头
地产龙头奥运概念
地产龙头大重组
地产龙头低价概念
地产龙头土地丰富
地产升徝政策优惠
地产增值概念
第二代身份证概念
地价爆增概念
低价概念创投概念
迪康
迪康药业
地理优势税收优惠
帝龙新材
涤沦氨纶
涤沦长丝
涤纶工业长丝
涤纶毛条行业龙头
迪马股份
地铁概念突出
地铁经营
低位反弹建议谨慎
低位蓄势成交还可
低位蓄势逢低介入
低位蓄势适当关注
低位震荡成交有待放大
低位震荡逢低布局
低位震荡继续观望
低位震荡建议谨慎
低位震荡适当观望
低位震荡适当关注
低位震荡注意节奏
抵押贷款
递延收益
递延税款贷项
递延税款贷项借项
递延税款借项
递延税项
滴眼液针剂
第一百货
第一铅笔
第一食品
第一投资
第一医药
第一自主品牌轿车
第重仓股股票简称
电冰箱
电冰箱电冰柜
电冰箱空调
电厂电力经销
电厂电站
电池
电动车产业发展快
电动环保车下线
电动客车
电工器械新能源
电工仪表
电广传媒
电光源产品
电焊条焊丝
电机生产销售
电机制造
电解二氧化锰
电解铝生产
电解铝冶炼
电解铜铜线杆
电力
电力板块
电力板块国都重仓
电力参股券商概念
电力电量热量
电力电子设备
电力调度设备
电力供应
电力节能
电力开发
电力开发建设
电力老大持股
电力煤气及水的生产和供应业
电力能源
电力能源项目
电力配套设备
电力热力
电力热力产品
电力社保重仓
电力设备
电力设备板块
电力设备环保概念
电力设备上海本地
电力设备深圳本地
电力设备西电东送
电力设备湘财重仓
电力设备研发
电力设备研制
电力设备银河重仓
电力生产
电力生产检修
电力生产经营
电力生产销售
电力水泥生产
电力陶瓷
电力系统
电力系统自动化
电力相关产业
电力自动化
电力自动化龙头
电炉炼钢冶金
电脑产品开发
电脑技术服务
电脑技术环保
电脑软件开发
电脑周边设备
电器板块消费概念
电器电子
电器电子制造
电器股份
电器机械
电器机械器材
电器机械制造
电器连锁销售
电器视像产品
电器元件
电器元件汽配
电容器
电声元器件
电视机设备
电视机生产
电石石灰氮
电视网络建设
电碳炭素制品
电梯产品
电网设备
电涡流缓速器
电线电缆
电线电缆产销
电线电缆电力
电信金融
电信网络技术
电信业的投资
电信业务
电信应用一体化
电站空冷设备概念
电站系统服务
电子
电子板块上海本地
电子产品
电子产品开发
电子电器产品
电子技术
电子计算机
电子机械产业并举
电子节能灯
电子连接器
电子器件
电子器件产销
电子上海本地
电子商务
电子商务奥运建材
电子商务房地产
电子商务涉足短信
电子设备
电子深圳本地
电子通讯
电子通讯产品
电子线路板
电子信息
电子信息产品
电子信息数字电视
电子信息业绩承诺
电子仪器
电子仪器新材料
电子元件
电子元件制造
电子原件制造
电子元器件
电子原器件
电子真空器
电子智能控制
电子组合仪表
跌破增发汽车概念
跌破增发整体上市
鼎立
鼎立股份
鼎盛天工
鼎天
定位过高建议谨慎
定位过高适当关注
定位略低保持关注
定位略低逢低介入
定位略低仍未企稳
定位略低适当关注
定位略低适当谨慎
定位偏高建议谨慎
定向增发参股金融
定向增发新材料
定向增发医药概念
定向增发主营优势
定向增发注资承诺
定向增发资产重组
东安动力
东安黑豹
东百集团
东北板块
东北板块北证重仓
东北板块广发重仓
东北板块南方重仓
东北板块银河重仓
东北电
东北电气
东北高
东北高速
东北药
东北证券
东北证券重仓
东北制药
东电
东阿阿胶
东方
东方宝龙
东方宾馆
东方创业
东方电机
东方电气
东方电子
东方锆业
东方锅炉
东方海洋
东方航空
东方集团
东方金钰
东方明珠
东方热电
东方市场
东方钽业
东方通信
东方银星
东方雨虹
东风柴油机
东风科技
东风汽车
东港股份
东莞控股
东海
东航
东湖高新
东湖新
东华合创
东华科技
东华能源
东华实业
东晶电子
东力传动
动力机械制造
动力源
栋梁新材
东睦股份
东南网架
东软股份
东软集团
东盛
东盛科技
东泰
东泰控股
东碳
洞庭水殖
动物保健品
东信
东信和平
东阳光铝
东源
东源电器
豆奶饮料
独立大盘适当关注
都市股份
独一味
短期补跌交易机会
短期补跌适当关注
短期抄作回落风险
短期抄作建议规避
短期持续上攻
短期储蓄存款
短期存款
短期贷款
短期贷款收回与发放净额
短期反弹逢低吸纳
短期反弹逢高减持
短期反弹继续观望
短期反弹注意节奏
短期放量逢高减持
短期放量继续观望
短期放量交易机会
短期放量适当关注
短期高位适当谨慎
短期过热建议谨慎
短期缓慢向上
短期回落逢低布局
短期回落谨慎
短期回升逢高减持
短期回升观望
短期回升继续关注
短期回调低位吸纳
短期回调观望为主
短期回调压力较大
短期起稳
短期企稳逢低布局
短期企稳继续观望
短期企稳适当关注
短期强势
短期强势保持关注
短期强势保持谨慎
短期强势逢高减磅
短期强势逢高减仓
短期强势逢高减持
短期强势观望为主
短期强势回落风险
短期强势回调参与
短期强势回调介入
短期强势继续关注
短期强势建议谨慎
短期强势仍有空间
短期强势适当跟进
短期强势适当关注
短期强势突破
短期强势压力渐显
短期强势注意兑现
短期强势注意风险
短期强势注意高抛
短期强势注意节奏
短期强势注意了结
短期趋弱谨慎
短期弱势持续调整
短期弱势观望为主
短期弱势继续观望
短期弱势建议观望
短期弱势适当关注
短期弱势暂时观望
短期调整
短期调整逢低布局
短期调整逢低介入
短期调整建议谨慎
短期调整仍需谨慎
短期投资
短期投资跌价准备
短期下挫适当关注
短期向上突破
短期涨幅大需谨慎
短期涨幅过大
短期涨幅过大观望
短期涨幅过大谨慎
短期震荡保持关注
短期震荡不应介入
短期震荡成交活跃
短期震荡等待机会
短期震荡短期观望
短期震荡逢低介入
短期震荡估值偏高
短期震荡观望为主
短期震荡继续观望
短期震荡继续关注
短期震荡继续谨慎
短期震荡坚决规避
短期震荡建议观望
短期震荡建议关注
短期震荡建议规避
短期震荡建议谨慎
短期震荡交易机会
短期震荡谨慎操作
短期震荡谨慎观望
短期震荡仍需谨慎
短期震荡仍有风险
短期震荡适当关注
短期震荡适当介入
短期震荡寻找支撑
短期震荡中期谨慎
短期震荡中线谨慎
短期止跌
短期止跌等待明朗
短期止跌等待企稳
短期止跌逢低买入
短期止跌观望
短期止跌继续观望
短期止跌谨慎
短期止跌起稳
短期滞涨继续观望
短期走高注意了结
短期走好注意高抛
短期走强仍有潜力
短期走弱仍需谨慎
短期走弱适当关注
短期走稳适当关注
短线超跌适当关注
短线抄作建议谨慎
短线冲高波段操作
短线存在一定压力
短线反弹逢高减磅
短线反弹继续观望
短线放量仍有空间
短线高位谨慎
短线回落等待企稳
短线回调
短线回调观望为主
短线回调关注
短线回调整理
短线较弱观望
短线谨慎中线关注
短线考验下档均线支撑
短线面临一定技术压力
短线破位谨慎
短线起稳
短线起稳观望
短线企稳继续观望
短线企稳适当关注
短线企稳适当介入
短线强势
短线强势保持关注
短线强势逢高减磅
短线强势继续观望
短线强势谨慎持有
短线强势适当关注
短线强势注意了结
短线趋强谨慎为宜
短线趋弱观望
短线趋弱谨慎
短线上方均线有压力
短线上升通道良好
短线上行静待机会
短线上行适当关注
短线适当谨慎
短线调整逢低介入
短线调整建议观望
短线调整结束仍有上行
短线调整适当关注
短线调整有望到位
短线下跌适当参与
短线宜谨慎
短线宜谨慎可中期关注
短线宜谨慎震荡加大
短线有震荡要求宜谨慎
短线涨幅大宜谨慎
短线震荡保持观望
短线震荡保持关注
短线震荡波段操作
短线震荡补跌风险
短线震荡不宜介入
短线震荡成交低迷
短线震荡成交显低
短线震荡持续观望
短线震荡持续调整
短线震荡出货为主
短线震荡等待机会
短线震荡定位仍高
短线震荡逢低介入
短线震荡观望为主
短线震荡继续观望
短线震荡加大
短线震荡加大谨慎操作
短线震荡加大谨慎为宜
短线震荡加大宜谨慎
短线震荡加大中线关注
短线震荡坚决规避
短线震荡建议规避
短线震荡建议谨慎
短线震荡交易机会
短线震荡谨慎参与
短线震荡仍将调整
短线震荡仍具压力
短线震荡仍有机会
短线震荡弱势格局
短线震荡适当参与
短线震荡适当关注
短线震荡适当谨慎
短线震荡调整压力
短线震荡暂时观望
短线震荡震荡向下
短线震荡震荡整理
短线震荡中线关注
短线震荡走势谨慎操作
短线整理适当关注
短线止跌继续观望
短线走强适当关注
短线走弱适当关注
短线走稳适当观望
短信概念
短信慨念
短信网络科技
锻造五金配件
对倒拉升坚决规避
对日软件出口
对外发放的短期贷款净额
对外发放的委托贷款净额
对外发放的中长期贷款
盾安环境
敦煌种业
多缸柴油机
多佳股份
多空维持平衡
多伦股份
多媒体技术网络
多煤体系统
鄂尔多斯
阿胶
鹅眉山
峨眉山
鄂武商
恩华药业
二纺
二纺机
儿妇科中成药
发电
发电供电电站
发电供电供水
发电供热
发电机产销
发电量快速扩张
发电售电
发电输变电
发动机连杆
法尔胜
发放的中长期贷款
发港务储备房地产
法拉电子
阀门设计制造
阀门制造
发生筹资费用所支付的现金
发行长期债券
发行短期债券
法因数控
发展电子商贸业务
发展技术产业
发展农村新市场
发展医药商业
发制品
发制品产销
泛海建设
反弹到位谨慎
反弹行情逢高减持
反弹行情适当关注
反弹回抽注意高抛
反弹回调适当关注
反弹走势保持关注
反弹走势操作宜谨慎
反弹走势成交配合
房产基建投资
房产基因概念
房产建筑
房产建筑业
房产经营
房产开发电力环保
房产开发环保
房产开发建设
房产开发经营
房产开发烤鳗
房产开发商贸
房产龙头租金稳定
房产汽车销售
房产商品房
房产生物医药
房产实业投资
房产物业管理
房产运输业
方大
方大炭素
防弹运钞车
房地产
房地产板块
房地产概念
房地产高科技
房地产开发
房地产汽车城项目
房地产上海本地
房地产商业
房地产深圳本地
房地产水泥
房地产投资
房地产销售
房地产业
房地产业物
放量冲高继续持有
放量冲高仍有空间
放量冲高注意兑现
放量冲高注意节奏
放量冲高注意了结
放量反弹
放量反弹逢高减持
放量反弹继续持有
放量回抽注意节奏
放量回落等待企稳
放量回落谨慎
放量回升继续持有
放量回升看高一线
放量回升仍有空间
放量回升适当留意
放量回升适度参与
放量回升注意了结
放量回调等待企稳
放量回调继续关注
放量拉升适当跟进
放量破位回避
放量上攻
放量上攻仍有动能
放量上攻有望继续
放量上攻有望突破
放量上攻有望走好
放量上行仍有空间
放量上行注意节奏
放量上行注意均线压力
放量上行注意了结
放量上涨
放量上涨交易机会
放量上涨有望继续
放量调整分歧加大
放量突破继续持有
放量突破仍有空间
放量突破注意节奏
放量突破注意了结
放量下跌规避风险
放量下跌谨慎
放量下跌需谨慎
放量下探空间有限
放量下行谨慎
放量涨停谨慎操作
放量涨停注意兑现
放量滞涨出局观望
放量滞涨谨慎
放量走高仍有空间
放量走高有望上行
放量走高注意兑现
放量走高注意节奏
放量走高注意了结
纺纱机械
纺纱织布
房屋拆迁
房屋销售
方向
方向光电
方兴
方兴科技
防御性行业三季报每股收益元
方源
方圆支承
方正电机
方正科技
纺织
纺织板块
纺织板块热电概念
纺织板块入世概念
纺织板块资产重组
纺织产品
纺织持股
纺织重组概念
纺织电子
纺织服装
纺织服装产销
纺织服装股权投资
纺织服装名牌概念
纺织服装上海本地
纺织服装深圳本地
纺织服装生产加工
纺织服装印染
纺织服装资产重组
纺织骨干中药题材
纺织股介入房产
纺织行业三季报每股收益元
纺织机械
纺织机械产品
纺织龙头外资并购
纺织面料
纺织品
纺织品产销
纺织品和服装
纺织品进出口
纺织品铝制品
纺织品贸易
纺织品制造
纺织生产贸易
纺织生产销售
纺织丝绸针织
纺织五金百货
纺织业
纺织印染
纺织印染产品
纺织印染行业
纺织印染剂
纺织针织服装
飞彩股份
菲达环保
菲菲农业
飞机部件
非金属制品
飞乐股份
飞乐音响
飞马国际
飞亚达
飞亚股份
费用合计
分得股利或利润收到的现金
分行业持仓
汾酒竹叶青酒
分立循环水箱
粉末冶金制品
分配给公司发起人利润
逢低关注等待机会
风电概念
风帆股份
丰华
风华高科
丰华股份
凤凰股份
凤凰光学
烽火通信
丰乐种业
风力发电第一股
缝纫机及相关
缝纫机龙头概念
风神股份
风险较大坚决规避
风险较大建议规避
丰原生化
丰原药业
缝制设备
凤竹纺织
佛山照明
佛塑股份
富邦科技
福成五丰
复旦复华
浮法玻璃
浮法平板玻璃
复合地产概念
复合肥产品
氟化工原料
福建高速
福建闽发证券重仓
福建南纺
福建南纸
福建三农
福建水泥
福晶科技
涪陵电力
富龙热电
复牌补跌
复牌补跌等待企稳
复牌补跌回避
福日
福日电子
孚日股份
福日股份
服饰用品
抚顺特钢
福田汽车
服务设施投资
福星股份
福星科技
复星实业
复星医药
福耀玻璃
负债和股东权益总计
负债合计
服装
服装板块
服装材料开发
服装纺织品
服装服饰
服装服饰产品
服装及面料
服装金属药
服装面料
服装棉纱
服装设计开发
服装系列产品
服装鞋帽百货
服装药品
服装医药
概念
甘化
赣南果业
赣能股份
赣粤高速
甘蔗制糖
钢板钢带硅钢
钢材钢坯生产
钢材矿用钢材
钢材期货
钢加工
钢结构
钢结构工程
钢结构设计
港口板块
港口板块可转债
港口并购概念
港口货物装卸
港口交通运输
港口矿产概念
港口物流房产
港口运输
港口运输跌破增发
港口运输服务
港口运输装卸
港口装卸
港口装卸堆存
港口资源优势
钢联股份
钢坯无缝钢管
纲丝绳
钢丝生产
钢丝绳钢丝
钢铁
钢铁板块
钢铁参股券商概念
钢铁产品
钢铁产品产销
钢铁股
钢铁及副产品
钢铁加工
钢铁篮筹概念
钢铁其副产品
钢铁期货
钢铁相关产品
钢铁相关产业
钢铁压延
钢铁压延产品
钢铁压延加工
钢铁冶炼
钢铁冶炼板材
钢铁冶炼加工
钢铁冶炼轧制
钢铁增值概念
钢铁涨价题材
钢冶炼及压延
钢冶炼加工
钢制工具箱
钢制箱柜产销
港珠澳大桥
港珠澳大桥概念
港资概念
港资概念定向增发
港资入主数字电视
高成长概念
高成长煤化工龙头
高成长资产注入
高淳陶瓷
高档服装
高档钢材
高档精纺呢绒
高档面料行业龙头
高档钟表
高订单航天军工
高鸿股份
高红利奥运概念
高金食品
高开高走适当谨慎
高科技产业
高科技农业
高岭土矿产资源
高速公路
高速公路板块
高速公路建设
高速公路经营
高速公路投资
高速路板块
高位放量出局
高位放量谨慎
高位放量注意了结
高位回落等待企稳
高位回落继续观望
高位回落谨慎
高位巨量谨慎
高位巨量注意兑现
高位盘整
高位蓄势成交还可
高位震荡兑现筹码
高位震荡谨慎
高位震荡离场观望
高位震荡适当谨慎
高位震荡注意兑现
高位震荡注意节奏
高位整理观望
高位整理谨慎
高位整理离场观望
高位滞胀
高位滞涨谨慎
高温硅橡胶
高校
高校百货板块
高校东北板块
高校概念
高校合作
高校科技板块
高校科技科技板块
高校农药
高校农业龙头
高校软件类
高校生物制药
高校数字电视
高校太阳能龙头
高校新能源
高校新能源概念
高新
高新发展
高新技术
高新技术产品
高新技术开发
高新技术科技板块
高新技术项目
高新张铜
高压断路器
高压柱塞液压
镐制品开发
戈德
歌尔声学
歌华有线
各类生物制品
各类饲料开发
各类轧辊设计
格力电器
铬铁矿
各种工业能源
各种人造毛绒
各种卧式冷柜
各种证券负债的增加减少
各种证券资产的减少增加
葛洲坝
工程承包
工程承包开发
工程机械
工程机械开发
工程机械生产
工程建设奥运概念
工程建设项目
工程建筑
工程建筑大订单
工程建筑大盘概念
工程建筑设计
工程设计承包
工程设计房产
工程施工
工大高新
工大首创
供电供热
公共汽车客运
公共设施
公共设施服务
公共设施施工
公路工程施工
公路管理
公路货物运输
公路建设
公路建设管理
公路经营
公路经营管理
公路开发
公路开发经营
公路客运
公路桥梁管理
公路桥梁建设
公路运输
供热供水供气
供热提价概念
工商银行
公司股本
工新
工业缝纫机
工业金属产品
工业开发区
工业民用洗涤
工业品加工
工业陶瓷
工业系统集成
工业炸药产销
工艺礼品萄
工艺品进出口
公用板块持股
公用板块股权投资
公用板块新能源
公用基础设施
公用交通运输
公用科技
公用设施施工
公用事业
公用事业海通重仓
公用事业上海本地
公用事业涉足房产
公用事业深圳本地
公园经营管理
工装模具
购并利润
购买商品接受劳务支付的现金
购买土地
购物中心超市连锁
购物中心品牌优势
构筑圆弧底
股板块
股板块上海本地
股板块银河重仓
股宝钢控股小盘
股本
股本扩张壳资源
古城中心商业大升
股电力设备低价
固定资产报废损失
固定资产合计
固定资产减值准备
固定资产净额
固定资产净值
固定资产清理
固定资产原价
固定资产折旧
股东权益
股东权益合计
股东入主物流
股东易主搬迁受益
股改
股概念
股概念造纸印刷
股核电概念
股价处于上升通道
股价前期头部有压力
股价仍处震荡上行
股价上方存有一定压力
股价上方仍有一定压力
股价上方压力大
股价上方有一定压力
股价下方存在一定支撑
股介下方存在一定支撑
古井贡
古井贡酒
股利收入
股票差价收入
股票类指标列表项
股票市值占基金资产净值比
股票投资市值
股权投资
股权投资券商重仓
股权投资增值概念
股权投资政策支持
股性活跃短线操作
股性活跃注意节奏
古越龙山
股指期货
股指期货大股东回购
股指期货概念
股指期货股东回购
股指期货国际双中心
股指期货生物医药
股指期货数字电视
股指期货新能源
股指期货资产注入
股资产重组
冠城大通
管道
管道燃气工程
管道制造
冠福家用
冠豪高新
管理层收购概念
管理费率
管理费用
关铝股份
冠农股份
广安爱众
广百股份
广播电视传播
广播电视网络
广博股份
光彩建设
广船国际
光大证券重仓
光电
光电产业
光电产业深圳本地
广电电子
光电器件
光电器件产销
广电网络
广电信息
广电运通
光电子晶体
广东甘化
广东鸿图
广东明珠
广东榕泰
广东证券重仓
广钢股份
广告制作
光谷概念
光华控股
广汇股份
光机电产品
光机电一体化
广济药业
广聚能源
光缆龙头外资并购
广陆数测
光明
光明家具
光明乳业
广厦
广深铁路
广西红日
广西斯壮
光纤光缆电缆
光纤通信设备
光学玻璃
光学科技
光学仪器器材
光学元件产销
广宇发展
广宇集团
广州国光
广州控股
广州浪奇
广州冷机
广州药业
广州友谊
广州证券重仓
硅单晶抛光片
轨道交通装备
桂东电力
规格色织棉布
桂冠电力
贵航股份
贵金属
贵金属概念跌破增发
桂林集琦
桂林旅游
桂柳工
贵绳股份
硅酸盐水泥
贵糖股份
贵研铂业
贵重宝石制品
贵重金属
贵州茅台
贵州矛台
滚动轴承生产
滚筒洗衣机
国瓷
国电电力
国电南目
国电南瑞
国电南自
国栋建设
国风塑业
国凤塑业
过港服务
国光瓷业
国海证券重仓
国恒铁路
国际大厦
国际工程承包
国际级炼油企业
国际集装箱
国际金融中心升值
国际近洋运输
国际实业
国际双中心
国际双中心概念
国家名酒持股
国金证券
国酒茅台业绩优
国联证券重仓
过磷酸钙生产
国旅联合
国脉科技
国内国际贸易
国内贸易
国内商业
国能
国能集团
国农
国泰君安证券重仓
国统股份
国通管业
国通证券重仓
国投电力
国投新集
国投中鲁
国投资源
国祥股份
国信证券重仓
国兴地产
国阳新能
国药
国药股份
国药科技
国元证券
果汁行业龙头
果汁行业龙头三季报每股收益元
果汁生产销售
哈慈
哈慈股份
哈飞股份
哈高科
哈空调
哈投股份
哈药
哈药股份
哈药集团
海博股份
海德股份
海得控制
海航集团收购意图
海虹控股
海利得
海立股份
海亮股份
海龙科技
海隆软件
海陆重工
海螺水泥
海螺型材
海马股份
海纳
海南高速
海南海药
海南航空
海南椰岛
海鸟发展
海鸥卫浴
海水养殖
海水养殖加工
海泰发展
海特高新
海通集团
海通证券
海通证券重仓
海外并购概念
海外扩张税收优惠
海外市场取得进展
海王生物
海翔药业
海信电器
海欣股份
海星科技
海洋捕捞
海洋生物产品
海洋石油服务
海药
海印股份
海油工程
海越股份
海珍品养殖
海正药业
邯郸钢铁
含钒低合金钢
汉商集团
汉唐证券重仓
汉钟精机
杭钢股份
航空板块
航空产品
航空产品制造
航空动力
航空发动机
航空航天
航空航天国防军工
航空航天深圳本地
航空军工概念
航空客货运输
航空运输
航空运输持股
航空运输服务
航空运输业
航民股份
航企
航天
航天长峰
航天晨光
航天电器
航天动力
航天机电
航天技术
航天军工
航天军工概念
航天军工行业龙头
航天军工技术优势
航天军工节能环保
航天军工汽车概念
航天军工数字电视
航天军工太阳能
航天军工外资并购
航天军工外资合作
航天军工西气东输
航天军工小盘袖珍
航天军工新材料
航天军工振兴东北
航天军工中盘概念
航天军转民概念
航天科技
航天通信
航天卫星制造
航天信息
杭萧钢构
行业复苏前景看好
行业核心竟争力强
行业龙头重组概念
行业龙头次新股
行业龙头定向增发
行业龙头海外拓展
行业龙头环保概念
行业龙头节能环保
行业龙头进军海外
行业龙头进军化工
行业龙头煤炭开采
行业龙头品牌优势
行业龙头前景良好
行业龙头三农题材
行业龙头生物芯片
行业龙头外交概念
行业龙头外资并购
行业龙头外资合作
行业龙头循环经济
行业龙头自主定价
行业应用软件
航运物流服务
杭州解百
好当家
好时光
河北华玉
河北宣工
合成
合成氨尿素
合成超细纤维
河池化工
核电创投
核电创投概念
合肥百货
合肥城建
合肥三洋
核高基
核高基概念微软
核高基微软
和光商务
禾嘉
禾嘉股份
合加资源
合金
合金投资
合金型材加工
核能
核能概念
核能航天军工题材
合兴包装
黑豹
黑豹牌汽车
黑化股份
黑龙
黑龙股份
黑猫股份
黑牡丹
黑色金属持股
黑色食品房地产
恒邦股份
恒宝股份
恒大地产
横店东磁
恒丰纸业
恒富数据
横盘整理
横盘整理逢低布局
横盘整理继续观望
恒瑞医药
恒生电子
恒顺醋业
亨通光电
恒星科技
恒源煤电
红宝丽
鸿博股份
洪城股份
洪城水业
宏达股份
宏达经编
宏达新材
红豆股份
洪都航空
宏峰
鸿股
红河
红河光明
鸿基
宏润建设
红色产业农业龙头
红色旅游题材
宏盛
宏盛科技
红太阳
宏图高科
红外热像仪
红星发展
红阳
红阳能源
弘业股份
宏源证券
宏源证券入主公司
宏智
猴王
湖北金环
湖北迈亚
湖北宜化
湖大科教
沪东重机
沪科
湖科
沪科技
互联网电子商务
互联网商务
湖南海利
湖南投资
湖山
沪深
沪深奥运概念
沪深社保重仓
沪市本地重组
华安证券重仓
华邦制药
华北高速
华北制药
华昌化工
华帝股份
华电国际
华电能源
华东电脑
华东科技
华东数控
华东医药
化二
华发
华发股份
华芳纺织
华纺股份
化肥
化肥板块农业概念
化肥化工产品
化肥化工原料
化肥龙头政策扶持
化肥支农概念
华峰氨纶
华孚色纺
花岗岩装饰
化工
化工板块
化工板块券商重仓
化工板块新能源
化工材料产品
化工产品
化工产品生产
化工产品新材料
化工产品涨价概念
化工化肥制造
化工化纤
化工化学试剂
化工基金重仓
化工机械设备
化工建材
化工抗病毒概念
华工科技
化工龙头军工原料药
化工龙头名牌烧碱
化工龙头拓展产业链
化工农业产品
化工上海本地
化工塑料制造
化工新材料
化工新股
化工原料
化工原料产销
化工原料制造
华冠科技
华光
华光股份
华光陶瓷
华海药业
化建
华兰生物
华丽家族
华立科技
华立控股
华立药业
华联超市
华联股份
华联控股
华联商厦
华联综超
桦林
华菱钢铁
华菱钢铁集团入主
华菱管线
华龙
华龙集团
华龙证券重仓
华鲁恒升
华茂股份
华能国际
花炮
华侨
华侨城
华锐铸钢
华润锦华
华润生化
华神集团
华盛达
华升股份
华胜天成
华塑
华泰股份
华泰证券重仓
华天酒店
华天科技
华微电子
华闻传媒
华西村
华西证券重仓
华夏建通
华夏银行
华夏证券重仓
化纤
化纤板块
化纤纺织
化纤毛纺
化纤生产
化纤纤维贸易
化纤新材料
化纤制造
化纤制造入世概念
化纤制造上海本地
华信
华新
华馨实业
华新水泥
华鑫证券重仓
华星化工
华星汽车贸易入主
化学产品制造
化学肥料
化学工业原料
化学农药
化学品贸易
化学品制造业
化学药品制剂
化学原料储量丰富
化学原料药
化学原料制造
化学制品
化学制品业
华阳科技
华业地产
华仪电气
华意压缩
华谊一体化
华银电力
华源
华远地产
华源发
华源发展
华源股份
华源制药
化装品
化妆品
化妆品包装
华资实业
坏账准备
坏账准备或转销坏账
环保
环保创投概念
环保洁净产品
环保设备生产
环保新材料
环保压缩机概念
寰岛
寰岛实业
环球影城
环球影城概念
黄海
黄海股份
黄河旋风
黄金白银铅
黄金采选加工
黄金采选炼销
黄金港口生物医药
黄金通道股权投资
黄酒白酒果酒
黄酒龙头入世受惠
黄酒品牌持股
黄酒品牌电子商务
黄磷磷酸
黄牛产业开发
黄山旅游
皇台
皇台酒业
汇出汇款
汇率变动对现金的影响额
惠泉啤酒
惠天
惠天热电
回调风险等待机会
回调整理
汇通
汇通集团
汇通能源
汇通水利
汇源通信
回转支承产销
混凝土输送泵
货币自动处理
货币自动设备
火车轴
获得财政补贴万元年度业绩预增
火电水电供电
火箭股份
火力发电
火力发电供热
货物搬运仓储
货物运输
济百
基本化工原料
基本每股收益
机场航空
集成电路
集成电路封装
集成电路行业龙头
集成电路塑封
基础化工产品
基础设施
基础设施公用板块
基础设施建设
基础设施开发
基础设施投资
机床
机床板块
机床及配件
机床制造销售
机电
机电产业投资
吉电股份
继电器产品
继电器连接器
机电上海本地
机电一体化
冀东水泥
吉恩镍业
激光电子产品
激光概念
激光概念前景良好
激光技术
激光相关产品
吉化
积极展开重组活动
基金安久
基金安瑞
基金安顺
基金安信
基金成立日
基金存续期年
基金到期日
基金丰和
基金概况
基金管理人
基金汉博
基金汉鼎
基金汉盛
基金汉兴
基金鸿飞
基金鸿阳
基金金鼎
基金金盛
基金金泰
基金金鑫
基金金元
基金景博
基金景福
基金景宏
基金经理现任
基金景阳
基金景业
基金久富
基金久嘉
基金开元
基金看好
基金科汇
基金科瑞
基金科翔
基金科讯
基金类型
基金类指标列表项
基金隆元
基金普丰
基金普华
基金普惠
基金普润
基金融鑫
基金泰和
基金天华
基金天元
基金通宝
基金同德
基金通乾
基金同盛
基金同益
基金同智
基金托管人
基金兴安
基金兴和
基金兴华
基金兴科
基金兴业
基金银丰
基金裕华
基金裕隆
基金裕阳
基金裕元
基金裕泽
基金重仓
基金重仓百货板块
基金重仓北证重仓
基金重仓玻璃板块
基金重仓彩电
基金重仓传媒板块
基金重仓次新股
基金重仓大订单
基金重仓电力板块
基金重仓电力设备
基金重仓东北板块
基金重仓房地产
基金重仓港口板块
基金重仓钢铁股
基金重仓工程机械
基金重仓公用事业
基金重仓股板块
基金重仓海通重仓
基金重仓航空航天
基金重仓宏源重仓
基金重仓华夏重仓
基金重仓家电板块
基金重仓金融保险
基金重仓金属
基金重仓酒类
基金重仓酒类板块
基金重仓科技板块
基金重仓煤炭
基金重仓南方重仓
基金重仓汽车板块
基金重仓券商重仓
基金重仓上海本地
基金重仓深圳本地
基金重仓生物医药
基金重仓石化板块
基金重仓水运
基金重仓通信慨念
基金重仓预增预盈
基金重仓振兴东北
基金资产净值
计量器具
吉林敖东
吉林化纤
吉林森工
吉林炭素
吉林制药
济南钢铁
集琦
吉轻工
吉生化
技术进出口
技术性调整压力显现
技术优势
技术优势资源优势
计算机
计算机产品
计算机电子
计算机服务
计算机概念券商重仓
计算机技术
计算机及相关
计算机软件
计算机软硬件
计算机相关
计算机硬件
计算机应用
计算机制造
计算机专业
计算机自动化
吉炭
计提的贷款损失准备
计提其他资产减值准备
集团
集团重组概念
集团整体上市概念
机械
机械板块
机械板块资产重组
机械上海本地
机械设备
机械仪表
机械制造
机械制造加工
机械制造磨削
继续反弹观望
继续盘整
继续维持盘局
继续维持箱体
继续下探
吉药
基因工程药物
基因葡萄酒
绩优成长性好
机载设备检修
吉纸
机制糖酒精
机制纸的制造
机制纸及板纸
机制纸纸产品
集装箱
集装箱航运
集装箱机械
集装箱运输
嘉宝集团
加仓潮
家畜家禽水产
甲醇汽油
甲醇汽油概念
甲醇汽油自然资源
家电
家电板块
家电板块深圳本地
家电电机
加碘食用盐
家电通讯产品
家电下乡
家电下乡概念
钾肥生产销售
价格高位谨慎
价格经营业绩大增
家具
家具龙头
家具木制品
家具制造
家乐
家禽饲养
加权
嘉瑞新材
加速上行注意了结
佳通
嘉应制药
家用电器
家用电器生产
家用工业洗涤
家用机电产品
佳纸
价值重估两岸三通
建材
建材北京证券重仓
建材复合材料
建材海通证券重仓
建材和房地业
建材湘财证券重仓
建材与设备
建发股份
建峰化工
尖峰集团
建机
坚决规避风险极大
健康元
减少注册资本减少的未分配利润
建设承包
建设概念
建设机械
建设能源
建设银行
健特生物
建投能源
减振降噪元件
减振降噪原件
建筑安装
建筑材料
建筑工程
建筑工程承包
建筑工程机械
建筑机构
建筑幕墙工程
建筑水泥
建筑水泥研制
建筑陶瓷行业龙头
建筑卫生陶瓷
建筑业
建筑用水泥
建筑智能化
浆板机制纸
江淮动力
江淮汽车
江淮汽车入主
江力
江铃汽车
江南高纤
江南化工
江南重工
江泉
江泉实业
江山股份
江山化工
江苏纺织
江苏国泰
江苏宏宝
江苏开元
江苏琼花
江苏三友
江苏申龙
江苏舜天
江苏索普
江苏通润
江苏吴中
江苏亚东集团重组目前停牌
江苏阳光
江特电机
江西长运
江西水泥
江西铜业
江纸
江中药业
江钻股份
轿车保险杠
轿车部件制造
交大昂立
交大博通
交大科技
交大南洋
胶带橡胶
胶卷相纸
交流发电机
焦煤涨价概念
酵母及深加工
焦炭
焦炭肥料
焦炭焦化产品
交通能源
交通设施地势优越
交通设施股权接力
交通设施券商重仓
交通银行
交通运输
交通运输仓储业
交通运输设备
交投活跃仍有空间
交投活跃适当参与
交投活跃适当跟进
交投活跃注意高抛
交投活跃注意节奏
交易机会观望为主
交易席位费摊销
胶印纸书写纸
教育传媒行业龙头
交运股份
焦作万方
焦作鑫安
借壳上市
借款所收到的现金
捷利股份
界龙实业
节能
节能概念
节能环保
节能环保参股外资
节能环保概念
节能环保介入通讯
节能环保进军房产
节能环保新材料
节能环保新能源
节能环保政策支持
节能汽车
节能汽车概念
节能新能源汽车
节能照明龙头
介入电子产品贸易
介入高密度纤维板
介入医药产业
金杯
金杯汽车
津滨发展
金城
金城股份
进出口
进出口概念
进出口贸易
进出口上海本地
进出口深圳本地
进出口押汇
进出口业务
金德发展
金帝
金地集团
金发科技
金飞达
金枫酒业
金风科技
金丰投资
锦股
金果
金果实业
近海货运
金花
金化
金花股份
锦化氯碱
进货零售批发
劲嘉股份
金健米业
锦江股份
锦江酒店
锦江投资
金晶科技
进军北京地产界
进军地产参股金融
进军地产贸易
进军地产数字电视
进军地产投资港口
进军电信
进军电子信息产业
进军房地产业
进军酒店中盘概念
进军科技电子领域
进军新材料领域
进军新材料有机硅
金荔科技
金陵饭店
金岭矿业
金陵药业
锦六陆
锦龙股份
金龙汽车
金路集团
锦纶涤纶丝
锦纶切片
金马
金马股份
金马集团
金钼股份
金牛能源
金牛实业
金牌品质的感冒药
金盘
近期走势相对弱需谨慎
津劝业
金融保险
金融保险上海本地
金融保险业
金融大盘篮筹
金融街
金融民营概念
金融企业往来收入收到的现金
金融企业往来支出支付的现金
金融题材
金融信托
金融信托投资
进入金融典当业
金瑞
金瑞科技
金山股份
金山开发
谨慎参与交易机会
谨慎操作
金属
金属材料制品
金属开采冶炼
金属深圳本地
金属水龙头
金属丝绳
金属制品产销
金属制品光棒
金属制品业
金泰
金螳螂
金锑钨开采
金通证券重仓
晋西车轴
金信证券重仓
晋亿实业
金鹰股份
金宇车城
金宇集团
金证股份
金智科技
金种子
金种子酒
锦州港
锦州六陆
锦州石化
金自天正
京城地产概念
京城地王银泰入主
精诚铜业
精粗纺呢绒
精达股份
京东方
精纺呢绒产品
精工钢构
精工科技
景谷林业
京津塘高速
净利润
精伦电子
精毛纺呢绒
精密冲压模具
精密股份
精密合金铸件
京能热
京能热电
京能置业
景区景点经营
景区索道服务
京山轻机
经纬纺机
京西
精细化工
精细化工产品
精细化学品
京西旅游
京新药业
景兴纸业
经营电力能源
经营电力生产
经营改观三季报每股收益为元
经营各种网络
经营工业区
经营活动产生的现金流量
经营活动产生的现金流量净额
经营活动现金流出小计
经营活动现金流入小计
经营酒店酒楼
经营水族馆
经营性应付项目增加减少
经营性应收项目减少增加
经营业绩
经营移动通信
经营医药
经营原料药
经营中西成药
经营自行车
晶源电子
靖远煤电
净资产收益率
净资产收益率加权
净资产收益率扣除加权
净资产收益率扣除摊薄
净资产收益率摊薄
酒店服务
酒店经营
酒店经营管理
酒店旅游
酒店旅游上海本地
酒店旅游娱乐
酒店商业零售
酒店信息管理
九鼎新材
九发
九发股份
酒钢宏兴
酒鬼
酒鬼酒
九江化纤
酒精饮料
酒类
酒类板块
酒类酿造销售
酒类饮料食品
酒类制造
久联发展
九龙电力
九龙山
酒农药饮料
九阳股份
九芝堂
聚氨酯产销
聚氨酯及助剂
聚丙烯甲醇
巨化股份
巨力
巨量抵抗下跌遇阻
巨量回落等待企稳
巨量回落谨慎
巨量上行注意了结
巨量震荡注意出局
巨量滞涨注意了结
巨轮股份
聚氯乙烯烧碱
聚乙烯醇
聚友
具有奥运概念三季报每股收益元
聚友网络
聚酯
聚脂切片
聚酯切片
绢麻丝毛纺
卷烟配套用纸
卷烟纸壁垒保护
绝缘制品产销
军工概念基金重仓
军工航母
军工航母概念
军工题材小盘概念
均线多头排列
均线多头排列量能温和放大
均线回升逢低介入
均线空头排列谨慎
均线向上发散拉高阶段
均线压力离场观望
均线压制观望为主
均线粘连短线整理
均线走好成交配合
卡软件开发
卡智能终端
开办费
开办费摊销
开创国际
凯迪电力
凯恩股份
开发经营电站
开发铁合金
开发新仪表成功
开发研制通信
开关成套设备
开开实业
凯乐科技
开滦股份
凯诺科技
开元控股
抗艾概念地产
抗艾滋病概念
抗艾滋病题材
康达
康达尔
抗跌性强适当关注
康恩贝
康美药业
康强电子
抗生素激素
抗生素药品
抗生素原料药
抗生素制剂
康缘药业
考验下档均线压力
考验下档均线支撑
考验下档支撑
考验下档支撑谨慎操作
客车
客车配件
客车生产
客车特种车
客车相关生产
客车销售量第一
科大创新
科达股份
科达机电
科大讯飞
可供分配的利润
可供股东分配的利润
客户管理
客户优势市场巨大
科华生物
客货邮空运
科技
科技板块
科技板块国信重仓
科技板块南方重仓
科技板块上海本地
科技板块深圳本地
科技参股卷商概念
科技东北板块
科技港口板块
科技高校科技板块
科技工业开发
科技科技板块
科技龙头网络游戏
科技数字电视
科技网络传媒
科技网络工程
科技信息板块
科健
科力远
科龙
科龙电器
科陆电子
科学城
科苑
科苑集团
客运货邮运输
可再生能源
可中线关注
可转债控股中水
可转债面料优势
可转债清洁能源
可转债运输概念
壳资源
空港股份
空间技术应用
空气冷却设备
空调电饭煲
空调干衣机
空运货运
扣除
扣除非经常性损益后的净利润
扣除加权
库尔勒香梨
宽带网数字电视
宽幅波动注意节奏
宽幅震荡注意节奏
矿产资源概念
矿石涨价概念
矿石资源整体上市
矿用自卸汽车
亏损严重谨慎
昆百大
昆明机床
昆明制药
拉链模具生产
拉伸聚酯薄膜
莱宝高科
莱钢股份
莱茵生物
莱茵置业
兰宝信息
兰光
兰光科技
兰花科创
兰陵陈香
兰铝
兰生股份
蓝石化
兰太实业
蓝星清洗
蓝星新材
兰州黄河
兰州铝业
兰州民百
浪潮软件
浪潮信息
浪莎
浪莎股份
老白干酒
老牌中药区域龙头
乐凯
乐凯胶片
乐山电力
累计折旧
雷鸣科化
雷鸣科技
棱光
棱光实业
冷柜制造销售
冷轧薄板
冷轧不锈薄板
冷轧钢带产品
冷粘鞋类
利达光电
锂电池
锂电池材料
锂电池材料概念
锂电池电解液氟化物
锂电池概念
锂电池龙头
利尔化学
利好刺激持续走高
利好刺激放量突破
利好刺激继续持有
利好刺激仍有空间
利好刺激缩量涨停
利好刺激注意了结
利好兑现适当关注
力合股份
利嘉股份
丽江旅游
利空影响回避
力诺工业
力诺太阳
利欧股份
沥青生产销售
利润归还投资
利润及分配表
利润总额
利息收入收到的现金
力元新材
力源液压
丽珠集团
联创光电
联行存放款项
联合化工
联华
联华合纤
联化科技
莲花味精
联环药业
联美控股
连锁超市巨头产业
连琐零售商业
炼铁提钒炼钢
联通国脉
连续大涨注意兑现
连续跌停减持
连续拉升注意了结
连续上攻注意高抛
连续上涨
连续上涨注意兑现
连续下跌谨慎
连续下跌寻求支撑
连续涨停注意高抛
联油
连云港
连铸钢坯
帘子布
两岸三通概念
良好行业前景
量价配合良好注意均线压力
量价齐升创出新高
两江新区
两江新区概念
粮棉油麻
两面针
量能放大等待明朗
量能放大等待企稳
量能放大逢低布局
量能放大逢低介入
量能放大逢高减持
量能放大观望
量能放大回避
量能放大继续观望
量能过大短线离场
量能过大逢高减持
量能过大继续观望
量能过大谨慎
量能过大注意了结
量能强势观望为主
量能强势适当关注
量能弱势观望为主
量能释放回调介入
量能萎缩观望
粮食作物生产
粮油加工
辽河油田
辽宁成大
辽宁时代
辽通化工
辽源得亨
磷铵硫酸水泥
林产化工产品
林凤控股
林海股份
磷化工产品
磷化工涂料
林控
林业机械
林业资源概念
林纸一条龙概念
凌钢股份
羚锐股份
零售连锁业
零售连销业
零售业
领先科技
凌云股份
流动负债
流动负债合计
流动资产
流动资产合计
柳钢股份
柳工
六国化工
柳化股份
流客货运输
流通股
浏阳花炮
龙涤
龙涤股份
龙电股份
垄断独特市场
垄断节水环保
垄断库尔勒香犁
垄断资源优势
龙建股份
龙净环保
龙科
隆平高科
龙头
龙头股份
龙头小盘次新股
龙头优势节能环保
龙头优势税收优惠
龙头优势外企合作
龙溪股份
龙元建设
隆源双登
潞安环能
鲁北化工
陆家嘴
鲁抗医药
鲁能泰山
路桥板块
路桥建设
路桥施工
鲁润
鲁润股份
鲁泰
泸天化
露天煤业
鲁西化工
路翔股份
鲁信高新
鲁阳股份
鲁银投资
泸州老窖
泸州老窖曲酒
轮式装载机
轮胎生产销售
轮胎橡胶
洛波
洛玻
罗顿
罗顿发展
螺杆式压缩机
罗牛
罗牛山
罗平锌电
螺旋藻羊绒
洛阳玻璃
绿大地
履带式推土机
旅店餐饮旅游
铝电合一成本优势
旅馆餐饮
铝合金车轮
铝合金服装
铝合金加工
氯化聚乙烯
绿化种植销售
氯碱化工
氯碱化学工业
绿景地产
铝矿铝产品一体化
铝镁合金产销
铝相关产业
铝业板块技术先进
铝业板块可转债
铝冶炼
铝冶炼铝加工
旅游
旅游奥运概念
旅游板块奥运概念
旅游大通证券重仓
旅游饭店
旅游饭店经营
旅游房地产
旅游服务
旅油服务业
旅游服务业
旅游概念资源优势
旅游高科技
旅游及贸易
旅游交通客运
旅游经营
旅游酒店品牌形象
旅游品牌酒店投资
旅游上海本地
旅游商品经营
旅游深圳本地
旅游生物
旅游索道服务
旅游投资
旅游文化传媒
旅游西部证券重仓
旅游项目投资
旅游业开发
旅游资源开发
铝制品产销
铝制品生产
铝制品相关
马钢股份
马龙
马龙产业
马应龙
卖出回购证券款
卖出回购证券收到的现金
麦科特
买入
买入返售证券
买入返售证券支付的现金
迈亚
芒果和西番莲
毛纺织品
毛纺织品服装
茂化实华
茂化永业
毛巾系列产品
茂实华
茅台酒产品
毛毯睛纶毛条
美邦服饰
煤变油概念
煤变油太阳能概念
美达股份
美的电器
煤电联动
煤电联营
煤电铝材产业链
美都控股
美尔雅
每股净现金流量
每股经营活动现金流量
每股净资产
每股收益参股长江证券
每股收益澄清草甘酸利好传闻
每股收益重组委审核资产注入
每股收益大股东减持
每股收益等待股改建议回避
每股收益第三大股东减持
每股收益订单增加提升盈利
每股收益房产结算到来业绩暴涨
每股收益公司经营情况较差
每股收益公司业绩稳定增长
每股收益加权
每股收益进军房地产
每股收益经纪业务仍可期待
每股收益控股股东减持公司股份
每股收益扣除
每股收益扣除加权
每股收益面临退市风险
每股收益拟对创元期货增资万元
每股收益年度业绩预减以上
每股收益年度业绩预亏万万元
每股收益年度业绩预盈约万元
每股收益年度业绩预增
每股收益年度预增出售子公司
每股收益年度预增大股东减持
每股收益年度预增房产项目结算
每股收益年度预增估值较低关注
每股收益年度预增收购冠捷科技
每股收益市场传闻炒作估值过高
每股收益受到房地产调控影响
每股收益受让胜利物业股权
每股收益收益升级国内通讯龙头
每股收益收益元转让子公司股权
每股收益四季度恢复生产
每股收益摊薄
每股收益销量连年增长机械龙头
每股收益销售转好带动业绩增长
每股收益业绩预减
每股收益盈利稳定增长估值合理
每股收益盈利增长缓慢估值合理
每股收益预计年度业绩大额亏损
每股收益预计年度业绩扭亏
每股收益元打造完整产业链
每股收益元等待公司重组
每股收益元电价上调
每股收益元非公开发行获核准
每股收益元年度业绩扭亏为盈
每股收益元年度业绩预增
每股收益元攀钢集团整体上市
每股收益元手机业务有所回升
每股收益元业务保持平稳
每股收益元业务基本停顿
每股收益元转型电解铝行业
每股收益增发项目仍再审核
每股收益战略并购专攻明胶主业
每股收益制冷行业龙头公司
每股收益主营收入大幅下降
每股未分配利润
每股现金及现金等价物
每股营业利润
每股指标
美国新桥成大股东
梅花伞
煤价上涨题材
美锦能源
美克股份
美利纸业
美菱
美菱电器
美罗药业
煤气化
煤炭
煤炭板块
煤炭采工销
煤炭采洗销
煤炭采选
煤炭采选产销
煤炭采选业
煤炭产工销
煤炭产品产销
煤炭电产销
煤炭电力板块
煤炭电力热力
煤炭发电
煤炭化工产品
煤炭焦炭等
煤炭开采
煤炭开采加工
煤炭开采洗选
煤炭上海本地
煤炭生产
煤炭生产销售
煤炭石油预盈预增
煤炭替代石油概念
煤炭洗选加工
煤炭原煤洗选
煤炭涨价概念
媒体视听产品
美欣达
美雅
美亚股份
梅雁
梅雁股份
梅雁水电
门阀水工
弥补累计亏损
棉纺棉针织品
绵高
绵高新
棉花种植
棉浆粕
面料织造染整
面料织造销售
棉毛麻丝
棉纱棉布
绵世股份
棉针织品
民百
民爆行业龙头
民爆器材
闽东
闽东电力
民丰
民丰农化
民丰特纸
闽福发
民和股份
岷江水电
闽闽东
民生投资
民生银行
民生证券重仓
民营板块新材料
民营概念进军金融
民营概念再次重组
民营机服务
民营家族概念
民营科技专利软件
民营企业入主
民用爆破器材
民用航天
民用雷达整机
闽越花雕
民族概念政策扶持
民族品牌外资并购
明胶系列
名流置业
名牌黄金概念
名牌酒高额毛利
名牌商标产品
明天科技
明星
明星电力
明珠
莫高股份
磨料磨具
磨料耐火材料
模塑科技
摩托车
摩托车发动机
摩托车及配件
摩托车及配件产销
摩托车下乡
摩托车下乡概念
茉织华
木材产品纸业
木材及刨花板
牡丹江
木地板
木家具木地板
幕墙设计施工
钼一体化产业
木制品产销
木竹材采运
纳米
纳米概念
耐火材料系列
耐火纤维材料
南玻
南方
南纺股份
南方航空
南方汇通
南方建材
南方控股
南方摩托
南方证券重仓
南风化工
南钢股份
南海发展
南航
南华
南化股份
南建材
南京房产龙头
南京港
南京高科
南京化纤
南京水运
南京新百
南京熊猫
南京医药
南京银行
南京中北
南京中商
南开戈德
南控
南岭民爆
南宁百货
南宁糖业
南山铝业
南山实业
男士服饰产销
男士系列服饰
南天信息
南通科技
南通通科
男西装女时装
南洋股份
脑白金概念
内地和香港产业合作
内河运输
内陆港口和黄概念
内蒙华电
内燃机件
内燃机摩托车
内燃机气门
内燃机生产
内需消费
内洋运输
能源板块
能源电力环保
能源交通通讯
能源相关
能源项目
能源新材料
呢绒毛毯
拟售
年初未分配利润
年度业绩预亏
年度业绩预盈约万万元
年度业绩预增
年度业绩预增以上每股收益元
年度预亏万寻求重组方目前停牌
粘胶纤维
年扭亏为盈三季报每股收益元
年前三季度每股收益为元
年三季报每股收益为元
酿制古井贡酒
尿素合成氨
尿素及复合肥
尿素生产销售
尿素碳酸氢铵
镍铜钴硫冶炼
宁波东睦
宁波富邦
宁波富达
宁波高速
宁波海运
宁波华翔
宁波联合
宁波热电
宁波银行
宁波韵升
宁沪高速
宁窖
宁夏恒力
宁新百
钮扣拉链
牛肉产品
牛仔服装行业龙头
农产品
农产品花卉
农产品加工
农产品批发
农产品油脂
农地膜薄膜
农副产品产销
农副产品加工
农副产品种植
农化
农机制造
农林牧
农林牧上海本地
农林牧深圳本地
农林牧渔业
农药
农药板块
农药长城证券重仓
农药海通证券重仓
农药行业十强企业
农药化工产品
农药化工品
农药华泰证券重仓
农药健桥证券重仓
农药精细产品
农药精细化工
农药龙头参股券商
农药生产销售
农药系列产品
农业
农业板块重组概念
农业产业
农业产业化重点企业
农业高科产品
农业供应港澳题材
农业花木种子
农业技术
农业开发
农业赖安酸概念
农业龙头
农业龙头定向增发
农业龙头金融概念
农业龙头民族概念
农业龙头潜在重组
农业龙头生态农业
农业龙头水稻之父
农业龙头税收优惠
农业龙头土地升值
农业龙头外资并购
农业龙头政策扶持
农业龙头自主创新
农业农头外资并购
农业新股
农业新能源
农业制品
农业种子
农业综合开发
农用车
农用车及配件
农用化肥
农作物种子
诺迪康藏药
诺普信
钕铁硼产品
欧亚集团
派神
攀钢钢钒
盘江股份
攀渝钛业
盘整格局观望为主
盘整蓄势逢底布局
抛压较大短期谨慎
抛压较大观望为主
配套设施建设
鹏博士
批发和零售贸易
批发零售贸易
啤酒板块三农高校
啤酒产品开发
啤酒产销
啤酒花
啤酒花及制品
啤酒花制品
啤酒麦芽饲料
啤酒农业龙头
啤酒生产
啤酒饮料矿泉
啤酒藏红花
啤酒制造
啤酒制造销售
片材板材
片仔癀
偏转
票据融资
票据融资净额
品牌服装概念
品牌概念网络游戏
品牌绩优概念
品牌优良资源丰富
品牌优势
品牌优势重组概念
品牌优势行业龙头
品牌优势家具连锁
品牌优势民营概念
品牌优势农业概念
品牌优势外资并购
品牌优势小盘袖珍
品牌优势振兴东北
品质优良成长性好
品种和质量优势
平板玻璃
平板建筑玻璃
平高电气
瓶和瓶坯
平煤股份
平煤天安
平能
平绒产品
平台突破成交配合
平台突破忌追高
平台震荡继续观望
平台震荡加大
平台震荡是主基调
平台震荡走势
平台整理等待明朗
平台整理逢高减持
平台整理观望
平台整理继续观望
平庄能源
破位下跌谨慎
破位下行等待企稳
破位下行谨慎对待
浦东房地产
浦东建设
浦东金桥
浦发银行
普洛股份
普洛康裕
普洛药业
普铝锭精铝锭
濮耐股份
葡萄酒
漆包电磁线
汽车
汽车安全玻璃
汽车板块
汽车板块基金重仓
汽车板块社保重仓
汽车板块深圳本地
汽车板块外资概念
汽车板块银河重仓
汽车变速箱
汽车部件
汽车产业重组
汽车产业重组概念
汽车车桥
汽车出租
汽车底盘
汽车动力汽车
汽车发动机
汽车发展规划
汽车概念定向增发
汽车概念技术优势
汽车概念锁定承诺
汽车改装
汽车锂电池
汽车离合器
汽车零部件
汽车零件行业品牌
汽车龙头参股券商
汽车轮胎
汽车轮胎模具
汽车模具研制
汽车农机机械
汽车配件
汽车配件上海本地
汽车外资并购
汽车维修检测
汽车相关制造
汽车销售
汽车蓄电池
汽车仪表
汽车运输车
汽车运输机械
汽车振兴
汽车振兴汽配大发展
汽车振兴汽配受益
汽车制造
汽车制造相关
期货概念
期货龙头概念
期货收益
祁连山
齐鲁石化
启明信息
汽配板块
汽配板块次新股
汽配龙头网络游戏
汽配受益
汽配制造
七匹狼
其他不减少现金的费用和损失
其他长期负债
其他长期资产
其它费用
其他流动负债
其他流动资产
其他应付款
其他应交款
其他应收款
其他营业收入收到的现金
其他营业支出支付的现金
其他制造业
其他资产
其他资产占基金资产净值比
气体技术概念
起稳回升
企稳回升波段操作
企稳回升继续持有
气雾剂产品
七喜控股
栖霞建设
企业供应服务
其中偿付利息所付现金
其中公益金
其中权益性投资所付现金
其中债权性投资所付现金
前锋
前锋股份
钱江摩托
钱江生化
钱江水利
潜江制药
千金药业
黔轮胎
前期低点存在一定支撑
前期高点存在一定压力
前期平台存在一定压力
前期头部有一定压力
前三季度每股收益
前三季度每股收益元
前三季度收益
前三季度业绩
前三季度业绩年度业绩预增
铅锌锗开采
潜药
黔源电力
潜在资产重组题材
强生控股
强势反他
强势反弹
强势反弹逢高减磅
强势反弹观望
强势反弹继续观望
强势反弹仍有空间
强势反弹适当关注
强势反弹有望走好
强势回升注意节奏
强势拉升注意兑现
强势上攻
强势上攻适当关注
强势上行波段操作
强势上行仍有空间
强势上涨注意了结
强势突破
强势突破继续持有
强势未尽
强势涨停仍有空间
强势震荡逢低介入
强势震荡观望为主
强势整理保持关注
强势整理逢高减磅
强势整理观望为主
强势走高仍有空间
强势走高注意兑现
强势走高注意减持
强于大势适当谨慎
桥梁管理
秦川发展
秦丰
秦丰农业
秦格
秦岭
秦岭水泥
青岛海尔
青岛碱业
青岛金王
青岛啤酒
青岛软控
青岛双星
轻纺产品
轻纺城
庆丰
庆丰股份
轻工
轻工机械
轻工上海本地
轻工深圳本地
青海华鼎
青海明胶
清海明胶
青蒿大王
青蒿素概念
青蒿素资源垄断
清华同方
清华紫光
清洁能源锂电池
清洁能源煤代重油
清洁能源纳米题材
清洁能源业绩增长
青鸟华光
青鸟天桥
轻骑
清欠概念创新商业
青山纸业
青松建化
清洗剂
轻型越野客车
轻型越野汽车
氢氧燃料电池
晴雨伞产销
琼海德
琼花
琼华侨
球阀产品
秋林
取得债券利息收入收到的现金
区间震荡保持关注
区间震荡波段操作
区间震荡短期谨慎
区间震荡观望为主
区间震荡交易机会
区间震荡适当介入
趋弱走势成交低迷
趋势良好
趋势向好上升通道
区域弄断参股金融
区域商贸开发
区域优势跌破增发
全柴动力
全国优秀施工企业
全国最大纸箱基地
全聚德
全面转型为房地产
全球霸主产销增长
券商创投微软
券商概念
券商概念本地股
券商股龙头
券商卡数码电子
券商重仓
券商重仓开发地产
券商重仓税收利好
券商重仓中盘概念
全顺商用车
拳头产品成长迅速
全兴股份
权益性投资所支付的现金
燃具灶具
燃料电池电动汽车
燃料乙醇生态酿酒
燃料油液化气
燃气股份
燃油金属材料
热电联产
热电联产创投
热交换器研发
热力电力
热力电力生产
热能价格上涨
热水器
热缩材料
热缩材料等
热缩冷缩材料
人福科技
仁和
仁和药业
人民币升值概念
人寿保险
人造板原木板
人造革塑料膜
人造金钢石
仍处弱势交易机会
仍有一定反弹潜力
日化外资并购
日用百货
日用电子板块
日用电子器具
日用工艺陶瓷
日用化学产品
日用品
日照港
荣丰控股
荣华实业
绒毛纱加工
蓉胜超微
荣盛发展
荣信股份
肉鸡养殖销售
肉食品涨价概念
肉制品
肉制品加工
入关受惠概念
乳品
入世
入世概念
入世上海本地
入世受惠重组概念
入世受惠风险投资
入世受惠概念
入世受惠基金重仓
入世受惠土地升值
入世受益概念
入选医保概念
入选医保高校概念
乳业龙头奥运概念
如意集团
乳制品
乳制品加工
软件
软件高校背景
软件集成
软件技术开发
软件开发
软件开发概念
软件类
软件类上海本地
软件系统集成
软件研制开发
软件业务发展迅猛
软硬件开发
软硬件网络
瑞贝卡
瑞泰科技
润滑油系列
弱势反弹观望为主
弱势反弹规避为主
弱势格局持续调整
弱势格局观望为主
弱势格局继续观望
弱势格局建议谨慎
弱势盘整不宜介入
弱势震荡观望
弱势震荡观望为主
弱市震荡坚决规避
弱市震荡适当关注
弱势整理保持关注
弱势整理观望
弱势整理观望为主
弱势整理谨慎观望
弱势整理适当关注
弱势走低继续观望
弱势走低建议谨慎
赛迪传媒
赛格
赛格三星
赛马实业
三爱富
三安
三安光电
三变科技
三房巷
三钢闽光
三花股份
三环股份
三季报每股收益为元业绩优秀
三季报每股收益元净利润同比减
三季报每股收益元净利润同比增
三季度净利润同比增但估值偏高
三季每股收益元净利润同比增
三季期每股收益元年度业绩预增
三佳科技
三佳模具
三精制药
三九
三九发展
三九生化
三九医药
三力士
三联商社
三轮运输车
三氯氢硅
三毛派神
三木
三木集团
三农
三农概念涉足热电
三农题材
三农题材农业连锁
三农题材森林资源
三普
三普药业
三全食品
三特索道
三通概念
三维通信
三无房地产
三无科技板块
三无煤炭上海本地
三无汽车板块
三无上海证券重仓
三峡概念
三峡水利
三峡新材
三鑫股份
三星
三星石化
三一重工
三友化工
三元
三元股份
森林资源中药概念
沙河股份
沙河集团入主目前停牌
沙隆达
纱面料恤
山川股份
山大华特
汕电力
山东高速
山东海化
山东海龙
山东黄金
山东基建
山东巨力
山东临工
山东铝
山东铝业
山东如意
山东威达
山东药玻
陕国投
山河智能
陕解放
杉杉股份
陕天然气
山推股份
山西汾酒
山西焦化
陕西金叶
山西三维
山下湖
山鹰纸业
上柴股份
上档均线存在一定压力
上档均线仍有一定压力
上档均线有一定压力
上电股份
上方均线有一定压力
上方仍有一定压力
上风
上风高科
上港集团
上港集箱
上攻动能趋弱
上工股份
上工申贝
上海贝岭
上海本地
上海本地小盘股
上海财政证券重仓
上海地产股
上海电力
上海电气
上海辅仁
上海航空
上海机场
上海机电
上海家化
上海建工
上海金陵
上海九百
上海科技
上海莱士
上海梅林
上海能源
上海普天
上海汽车
上海三毛
上海石化
上海万臣
上海万臣信息科技发展有限公司
上海物贸
上海新梅
上海医药
上海永久
上海邮通
上海证券重仓
上航
商贸
商贸百货零售
商贸板块
商贸仓储运输
商贸业酒店业
商品储存
商品储存运输
商品房
商品房开发
商品技术贸易
商品零售
商品零售服务
商品零售酒店
商品零售批发
商品批发
商品批发零售
商品销售
商社
上升趋势未坏成交还可
上升通道成交还可
上升通道短线宜谨慎
上升通道良好
上升通道良好短线谨慎
上升通道未坏短线谨慎
上升走势未变短线谨慎
上实发展
上石化
上实联合
上实医药
上通通道未变
商务
商务用纸产销
上行下跌观望为主
上行下行建议规避
上行走势建议观望
商业
商业百货零售
商业城
商业地产概念
商业地产开发顺利
商业地产升值题材
商业地产增值
商业地产增值概念
商业地产增值题材
商业房产
商业各类物资
商业广告业
商业酒店管理
商业连锁重组题材
商业连锁概念
商业连锁焦煤开采
商业连锁券商重仓
商业连锁十强之一
商业连锁吸收合并
商业连锁资产增值
商业零售
商业零售服务
商业零售批发
商业龙头振兴东北
商业旅游网络科技
商业批发零售
商业票据印刷
商业上海本地
商业银行
商业银行业务
商业饮食业
商业增值重组题材
商业资产增值
商用技术开发
上证
上证持股
上证航空
上证金融板块
上证社保重仓
上证医药板块
韶钢松山
烧碱聚氯乙烯
烧碱氯氟
韶能股份
少数股东权益
少数股东损益
少数民族概念
社保基金家电板块
社保重仓股权激励
社保重仓税收优惠
设备技术出口
社会服务业
设计开发服装
射频子系统
涉足房地产旅游
涉足建材大超市
涉足热电
涉足生物制品业
涉足天燃气产业
深宝安
深宝恒
深长城
深赤湾
申达股份
深达声
深大通
深发展
深纺织
深高速
深国商
深鸿基
深华发
申华控股
深华新
神火股份
深康佳
深科技
申龙
神龙发展
神马实业
深南电
深南光
申能股份
深能源
神奇入主转向药业
深赛格
深桑达
深深宝
深深房
深泰
深天地
深天健
深天马
申通地铁
深物业
深信泰丰
沈阳供暖
沈阳化工
沈阳机床
沈阳新开
申银万国证券重仓
深圳本地股大重组
深圳华强
深圳惠程
深圳机场
深圳能源
深振业
深中冠
神州股份
生产涤纶缝纫
生产电力产品
生产发电机
生产建筑材料
生产精密合金
生产经营成药
生产经营钢材
生产经营水泥
生产经营医药
生产聚丙烯
生产冷轧板
生产磨料磨具
生产农产品
生产葡萄酒概念
生产铅蓄电池
生产轻型货车
生产乳制品
生产手机彩屏
生产湘泉白酒
生产销售机床
生产销售饲料
生产研制医药
生产原料药
生产筑路机械
生产自行车
升达林业
圣地
圣方
绳钢丝制品
生化
升华拜克
生化药品
生化银河证券重仓
生化制药
生化制药酒
胜利股份
生命医药产品
盛润
生铁钢锭钢坯
生物板块
生物保健食品
生物发酵工程
生物概念外资并购
生物工程
生物工程土地储备
生物工程药品
生物化工行业龙头
生物技术
生物精细化工
生物纳米汽车
生物农药
生物农药涉足热电
生物农药兽药
生物生化药品
生物生化制品
生物食品工程
生物血液制品
生物药品制造
生物药中药
生物疫苗
生物疫苗新品开发
生物医药
生物医药重组题材
生物医药创投概念
生物医药地产开发
生物医药房产
生物医药概念
生物医药工程
生物医药股权投资
生物医药海通重仓
生物医药上海本地
生物医药深圳本地
生物医药疫苗基因
生物医药银河重仓
生物医药制品
生物医药资产重组
生物制药
生物制药概念
生物制药旅游
生物制药清华概念
圣雪绒
生意宝
生益科技
世博概念
世博股份
世博会新上海
世博会新上海概念
石材第一股新能源
市场开发租赁
食醋酱油酱菜
实达
实达电脑
时代出版
时代科技
时代新材
适当关注逢高减持
适当关注观望为主
适当关注调整压力
石化
石化板块
石化板块深圳本地
石化龙头
石化贸易
世纪光华
石基信息
世纪星源
世纪中天
世界名牌数字电视
世界品牌定向增发
世界品牌基金重仓
世界品牌社保重仓
世界铸管三强
世界自然文化遗产
士兰微
石炼
石炼化
世贸概念资产重组
世茂股份
石墨炭素制品
食品
食品罐头饮料
食品加工
食品加工销售
食品加工业
食品经营
食品深加工
视频视听产品
食品饮料持股
食品制造
仕奇
仕奇牌西装
仕奇实业
市区交通客运
世荣兆业
实施多元发展战略
狮头
狮头股份
石岘
石岘纸业
实业投资
实益达
十一五概念
十一五重点发展
石英晶体
食用菌
石油产品
石油催化剂
石油大明
石油化工
石油化工产品
石油化工上海本地
石油化工深圳本地
石油济柴
石油加工销售
石油开发
石油开发产销
石油勘探开发
石油炼制开采
石油龙昌
石油能源相关
石油上中下游
石油石化产品
石油液化气
石油运输
石油制品
石油制品销售
石油装卸
市政给水
市政工程施工
市政公路
市政建设
市政施工水务题材
实质性外交概念
首创股份
首创证券借壳上市
收到的税费返还
收到其他与筹资活动有关现金
收到其他与经营活动有关现金
收到其他与投资活动有关现金
收费公路经营
手扶拖拉机
首钢股份
收购沃泰丰
收回的委托资金净额
收回的已于前期核销的贷款
收回的中长期贷款
收回投资所收到的现金
手机家电板块
手机节能锂电池
手机游戏
手机制造
首开股份
首旅股份
收取的利息
收取的手续费
收入合计
受托资产管理收到的现金净额
受托资产管理支付的现金净额
受益奥运政策扶持
受益产业振兴规划
受益产业政策启动
受益太阳能启动
受益中国信息化进程
受制均线注意了结
输变电设备
蜀都
曙光股份
数据电缆电视网络
舒卡股份
数控机床产销
数控精密机床
熟料及水泥
数码
数码测绘
数码网络
输配电设备
数源科技
树脂
数字背投电视
数字产品科技板块
数字程控系统
数字电视
数字电视奥运概念
数字电视奥运题材
数字电视概念
数字电视节能环保
数字电视进军木业
数字电视设备
数字电视太阳能
数字电视题材
数字电视外资并购
数字电视小盘
数字电视有线网络
数字电视综合物流园
数字化产品
数字化纺机参股金融
数字龙头券商概念
数字模拟电视
数字移动电话
双鹤药业
双环科技
双汇
双汇发展
双良股份
双鹭药业
双马
双钱股份
双中心世博会
水产品及养殖
水产饲料行业龙头
水产饲料制造
水稻工程优质基地
水电工程相关
水电开发
水电气供应
水供应
水井坊
水晶光电
税控收款机
税控系统
水力发电
水力发电供电
水力发电供水
水利水电工程
水轮发电机组
水泥
水泥板块
水泥板块西部开发
水泥产品
水泥番茄酱
水泥及辅料
水泥建筑材料
水泥龙头资源优势
水泥生产线
水泥生产销售
水泥制造
水泥制造销售
水上客运
税收优惠
税收优惠沪深
税收优惠铁路龙头
水务房地产入世
水务概念循环经济
水务概念纸业题材
水务题材地产项目
水小客运
水运
水资源提价概念
顺利突破调整压力渐显
顺络电子
顺鑫农业
丝绸纺织品
丝绸股份
丝绸面料印染
四川长虹
四川湖山
四川金顶
四川九州电器入主
四川路桥
四川美丰
四川圣达
四川双马
四创电子
斯达
思达高科
四环
四环生物
四环药业
饲料产销
饲料兽药生产
饲料研制开发
饲料养殖
斯米克
四砂股份
四通
四维瓷业
四维控股
饲养繁殖种鸡
思源电气
丝织品炼印染
松辽
苏泊尔
苏常柴
速冻食品产销
苏福马
塑胶农药
塑料包装薄膜
塑料管材
塑料化工产品
塑料化工制品
塑料化工制造
塑料零件
塑料型材
塑料硬管管件
塑料粘胶制品
塑料制品
塑料制造
塑料制造业
苏宁电器
苏宁环球
苏宁集团入主公司
苏州高新
苏州固锝
岁宝热电
隧道股份
穗恒运
索道运输服务
所得税
锁定承诺出头退税
锁定承诺定向增发
锁定承诺规模优势
锁定承诺整体上市
索芙特
缩量跌停谨慎
缩量回升逢高减持
缩量回调短线震荡
缩量回调关注
缩量回调继续关注
缩量继续涨停
缩量弱势观望
缩量上行继续持股
缩量上行仍有空间
缩量调整继续关注
缩量调整注意了结
缩量涨停注意了结
缩量震荡观望
缩量震荡继续观望
缩量整理
缩量整理观望
缩量整理继续关注
缩量走低等待企稳
缩量走高继续观望
缩量走高注意节奏
缩量走弱继续观望
塔牌集团
钛白
钛白粉产销
钛白粉及相关
钛白粉硫酸
钛白粉相关
泰达股份
太钢不锈
泰格
太工天成
太光
太行股份
太行水泥
钛行业龙头稀缺资源
泰豪科技
钛合金生产
太化股份
太极集团
太极实业
太龙药业
太平洋
太平洋保险
泰山石油
太阳能
太阳能产品
太阳能单晶硅
太阳能灯管
太阳能电池
太阳能电池项目启动
太阳能概念
太阳能概念股权投资
太阳能高纯硅材料
太阳能硅材矿
太阳能硅材料概念
太阳能屋顶
太阳能屋顶计划
太阳能稀土概念
太阳能新秀
泰阳证券重仓
太阳纸业
太原刚玉
太原重工
台资概念
摊薄
探底反弹继续持有
探低回升
探底回升仍有反复
探底回升注意节奏
探底企稳保持谨慎
炭黑及其尾气
钽铌铍冶炼
炭素石墨制品
唐钢股份
唐山陶瓷
唐陶
陶瓷
陶瓷板块
陶瓷产品制造
陶瓷石材玻璃
陶瓷制品生产
陶瓷纸业生产
特变电工
特尔佳
特发信息
特精
特精股份
特力
特色生物资源
特殊钢材生产
特殊钢型材
特种车辆制造
特种电池用新材料
特种光缆
特种漆包线
特种纤维
特种用纸
腾达建设
提取储备基金
提取法定公益金
提取法定盈余公积
提取企业发展基金
提取任意盈余公积
提取外汇资本准备金
体育相关产业
体育休闲用品连锁
天邦股份
天保
天宝股份
天保基建
天财藏金
天财藏金掌股专家
甜菜制糖业
天宸股份
天创置业
天大天财
天地科技
天地源
天鹅
天鹅股份
天发
天发石油
天方
天房发展
天方药业
天富热电
天歌科技
天海
天宏
天鸿宝业
天华
天华股份
天津磁卡
天津港
天津宏峰
天津普林
天康生物
天科股份
天利高新
天龙
天伦置业
天马股份
天茂集团
天目
天目药业
天奇股份
天桥
天然碱
天然碱无机盐
天然气管道
天然气精细化工
天然气涨价概念
天然植物药
天润发展
天山纺织
天山股份
天士力
天水
天水股份
天坛生物
天通股份
天威保变
天威视讯
天香
天香集团
天兴仪表
天药股份
天业股份
天颐
天仪
天一科
天颐科技
天一科技
天音控股
天宇
天宇电气
挑战档均线压力
挑战前期高点压力
挑战前期头部压力
挑战上档均线压力
挑战上档压力
调整到位
调整到位持续走高
调整到位短期反弹
调整到位后仍有上行
调整到位继续向上
调整到位有望继续向上
调整到位有望向上
调整后每股净资产
调整走势交易机会
铁合金
铁基铜基零件
铁矿石题材
铁龙股份
铁龙物流
铁路车辆
铁路客运货运
铁路设备新材料
铁路提速概念
铁路运输
铁路运输持股
铁路运输第一股
铁路运输服务
铁路运输设备
铁路轴承税收优惠
贴现
挺进上海房地产
挺进重型汽车领域
停牌
通宝能源
同比业绩增长三季报每股收益元
铜采矿选矿
通策
通策医疗
通产丽星
铜城
铜城集团
通程控股
同达
同达创业
通道良好短线宜谨慎
通道未坏短线宜谨慎
铜都铜业
同方股份
铜峰电子
通富微电
铜管铜棒产销
通化东宝
通化金马
铜基合金板带
同济科技
通金马
桐君阁
铜开采冶炼
通科
同力
同力水泥
铜陵有色
通葡股份
通葡萄酒
同人华塑
同仁堂
通威股份
通信
通信板块
通信板块概念
通信材料
通信产品
通信产业投资
通信电源
通信电子
通信服务
通信光缆电缆
通信龙头龙头
通信设备
通信设备板块
通信设备数字电视
通信设备制造
通信网络
通信网络设备
通信终端产品
通讯
通讯产品研制
通讯产品制造
通讯电缆
通讯深圳本地
通讯生物技术
通讯与饲料
同业拆入
同业存放净额出
同业存放净额入
同业存放款项
通用水泥
同洲电子
投资风格
投资港口土地增值
投资高新技术
投资管理
投资海口耀江花园
投资活动产生的现金流量
投资活动产生的现金流量净额
投资活动现金流出小计
投资活动现金流入小计
投资建设大桥
投资建设高速
投资教育产业
投资进出口
投资金融证券
投资经营公路
投资企业
投资收益
投资收益良好
投资损失收益
投资业务
兔宝宝
土地充足外资并购
土地储备丰富
土地储备丰富股
土地储备潜力巨大
土地大幅增值
土地丰富
土地升值潜力大
土地增值
土地增值概念
土地增值振兴东北
土地整治开发
涂料合成树脂
涂料颜料制造
涂料研制开发
涂料油漆制笔
土木工程
土木工程承包
土木工程建设
土木工程建筑
土木工程施工
图形网络终端
推土机装载机
屯河
拓邦电子
托管费率
脱硫环保大题材
沱牌曲酒
托普
托普软件
拓日新能
拓维信息
拓展房产进军热供
拓展新业务金融软件
瓦楞纸箱产销
外币报表折算差额
外币未分配利润折算差
外高桥
外贸
外贸板块跌破增发
外贸板块投资房产
外贸板块指数股
外贸概念股权投资
外企合作资产重组
外商概念
外商合作电子商务
外运发展
外资并购
外资并购概念
外资并购股权投资
外资并购海外订单
外资并购技术优势
外资并购节能环保
外资并购开发房产
外资并购品牌优势
外资并购氢电能源
外资并购券商重仓
外资并购新材料
外资并购新能源
外资并购整体上市
外资并购资产重组
外资参股资产重组
外资概念
外资概念电力设备
外资概念技术优势
外资概念门店众多
外资概念突出
外资合作
外资合作并购题材
外资合作概念
外资合作国家扶持
外资合作税收优惠
外资合作小盘
外资合作新材料
外资基金亿并购
外资小盘
万东医疗
万丰奥威
万好万家
万鸿
万鸿集团
万家乐
万杰
万杰高科
万科
万里
万力达
皖能电力
万山
万通地产
皖通高速
万通先锋
皖维高新
万向德农
万向钱潮
万业企业
完整产业链
望春花
王府井
网络安全题材
网络板块
网络板块深圳本地
网络传媒
网络传媒概念
网络电脑
网络房产流通龙头
网络服务
网络概念
网络高校重组
网络集成工程
网络科技
网络科技概念
网络热电装修
网络商务概念
网络数字电视
网络显示终端
网络信息商贸
网络游戏
网络游戏奥运概念
网络游戏奥运旅游
网络游戏电子签名
网络游戏概念
网络游戏股权投资
网络游戏开发房产
网络游戏数字电视
网络游戏外资合作
网络游戏微软合作
网络娱乐产业股
网上项目经营
网盛科技
潍柴动力
维持横盘
维持盘局
维持盘局有向上趋势
维持弱势继续观望
维持箱体
维持震荡
威达
微电声器件
微电子
威尔科技
威尔泰
未分配利润
威孚高科
威海广泰
威华股份
味精
味精及副产品
维科精华
未确认的投资损失
微软
微软概念
微软结盟数字电视
微软题材电子商务
维生素价格上涨概念
卫生陶瓷产品
卫士通
未收租赁收益
委托存款
委托贷款及委托投资
维维股份
微细漆包线
卫星导航定位
卫星导航核高基典型
微型电机
卫星定位产品
伟星股份
微型客车
卫星汽车
微型汽车
卫浴五金产品
威远生化
文化用品
文教板块
文教体育用品
温泉旅游
文山电力
文体
文体上海本地
沃尔核材
沃华医药
卧龙
卧龙地产
卧龙电气
卧龙科技
武昌鱼
无纺布产品
无纺布需求旺盛
无氟压缩机
武钢股份
武汉凡谷
武汉健民
武汉控股
武汉石油
武汉塑料
武汉中百
武汉中商
芜湖港
物华股份
无机化工产品
五金线材仪表
五矿发展
五粮液
五粮液系列酒
物流概念
物流为主股权投资
物流系统工程
物贸中心
污染防治设备
武石油
污水处理
无线电设备
无线通信图像
无形资产
无形资产及其他资产
无形资产及其他资产合计
无形资产摊销
物业
物业经营
钨冶炼及加工
物业投资管理
物业租凭
吴忠仪表
五洲交通
五洲明珠
物资流通
西安旅游
西安民生
西安饮食
细胞基因工程
西北化工
西北证券重仓
西北轴承
西部材料
西部概念
西部开发奥运
西部开发概念
西部开发节能环保
西部开发资产重组
西部矿业
西部证券重仓
西昌电力
西单商场
西电东送
西飞国际
细分市场龙头股
西服休闲服
稀贵金属珠宝
西化机
系列产品
西南合成
西南化机
西南药业
西南证券
西宁特钢
稀缺资源
稀缺资源奥运题材
稀缺资源产能扩张
稀缺资源产业完整
稀缺资源大盘概念
稀缺资源概念
稀缺资源化工板块
稀缺资源钾肥龙头
稀缺资源矿产丰富
稀缺资源垄断
稀缺资源煤炭石油
稀缺资源券商重仓
稀缺资源市场优势
稀缺资源私有化
稀缺资源新材料
稀缺资源新能源
稀缺资源循环经济
稀缺资源整体上市
西三角经济圈
西三角经济圈概念
西山煤电
稀释每股收益
吸收的活期存款净额
吸收合并增加未分配利润
吸收投资所收到的现金
西水股份
系统风险建议谨慎
系统集成
系统集成商跌破增发
系统内存款
稀土高科
稀土光亮铜杆
稀土金属
稀土精矿
稀土相关制品
锡业股份
西仪股份
洗衣机
西藏发展
西藏金珠
西藏矿业
西藏旅游
西藏圣地
西藏天路
西藏药业
西子控股重组
西子控股重组概念
下档均线存有一定支撑
下当均线存在一定支撑
下档均线存在一定支撑
下跌通道坚决规避
下方均线存在一定支撑
厦工股份
厦华
厦华电子
霞客环保
夏利
厦门港务
厦门国贸
厦门机场
厦门建发
厦门空港
厦门路桥
厦门汽车
厦门钨业
厦门信达
夏新
夏新电子
下行通道建议规避
下行通道适当谨慎
贤成
贤成实业
现代厨房用具
现代化连锁加油站
现代生物医药
现代投资
现代制药
先锋股份
现金
现金等价物期初余额
现金等价物期末余额
现金及现金等价物净增加额
现金及现金等价物净增加情况
现金流量表
现金期初余额
现金期末余额
显示器件玻璃
纤维产品制造
显像管玻壳
显像管设计
咸阳偏转
湘财证券重仓
湘电股份
向电子新材料转型
湘火炬
湘计算机
香江控股
橡胶
橡胶机械设备
橡胶轮胎制造
橡胶制品产销
橡胶制造业
湘酒鬼
香梨
香梨股份
祥龙
祥龙电业
项目投资
湘潭电化
箱体运行注意节奏
箱体震荡整理
箱体整理窄幅震荡
向新技术转型
襄阳轴承
香溢融通
湘邮科技
向中央银行借款
襄轴
消费
消费升级奥运概念
消费升级并购概念
消费升级地产升值
消费升级地产增值
消费升级商业地产
小幅反弹逢高减持
小幅回升波段操作
小幅震荡观望为主
小幅震荡技术风险
小幅震荡坚决规避
小幅震荡适当关注
小幅震荡适当介入
小幅震荡下方有支撑
小功率电动机
硝化棉产销
小轿车旅游车
小排量车受益
小排量车受益概念
小盘重组
小盘概念
小盘光通信题材
小盘科技
小盘科技进军医药
小盘科技新材料
小盘壳资源
小盘外资合作
小盘新上海
小商品城
销售纺织品
销售费用
销售各类服装
销售软硬件
销售商品提供劳务收到的现金
销售原料药
小天鹅
销信移动通信
小型基金
鞋类连锁业
鑫安
新安股份
新材料
新材料概念
新材料管材龙头
新材料行业龙头
新材料蜡制品
新材料民营传媒
新材料券商重仓
新材料社保重仓
新材料替代进口
新材料脱硫高增长
新材料外资并购
新材料外资概念
新材料稀缺资源
新材料新能源
新材料与制品
新材料资产重组
新潮实业
新大陆
新大洲
新低在即谨慎操作
锌锭硫酸
新都酒店
鑫富药业
新钢钒
新钢股份
新股
新股板块
新海股份
新海宜
新和成
新湖创业
新湖中宝
新华百货
新华传媒
新华都
新华股份
新华光
新华锦
新华医疗
新华制药
新黄浦
锌及锌合金
新嘉联
新疆城建
新疆天宏
新疆天业
新疆屯河
新疆众和
鑫科材料
信联
欣龙控股
信隆实业
欣龙无纺
鑫茂科技
新民科技
新能源重组
新能源大单概念
新能源大股东雄厚
新能源电动客车
新能源定向增发
新能源概念
新能源航天概念
新能源火力发电
新能源建筑节能
新能源锂电池
新能源锂电池龙头
新能源锂离子电池
新能源龙头
新能源煤化工概念
新能源汽车动力汽车
新能源汽车发展规划
新能源汽车概念
新能源汽车锂电池
新能源汽车零部件
新能源燃料电池
新能源太阳能
新能源太阳能单晶硅
新能源太阳能屋顶
新能源外资合作
新能源新上海
新能源原料优势
新能源中盘概念
新农村农业龙头
新农开发
芯片技术全国领先
新赛股份
新上海
新上海概念
新上海概念钢铁龙头
新上海航空板块
新上海航天军工
新上海经济开发区
新上海世博会
新上海土地升值
新上海土地增值
新上海预盈预增
新上海主题投资
新世界
鑫泰
新太
新太科技
新天
新天国际
信托板块
信托存贷款
信托存贷投资
信托概念
信托及委托存款的增加减少
信托及委托贷款的减少增加
信托证券题材
信托证券投资
信托证券业务
欣网视讯
新闻纸
新闻纸纸袋纸
新闻纸纸制品
新五丰
信息安全系统
信息产业
信息传播服务
信息电子类
信息管理软件
信息技术业
信息计算机
信息家电
信息家电产品
信息科技
信息软件
信息软件开发
新希望
信息网络集成
信息网络设施
新乡化纤
新项目取得进展
新项目生效
鑫新股份
新型材料
新型动力汽车
新型动力汽车概念
新型建材
新型建材产销
新型建材技术领先
新型建筑材料
新兴金融概念
新型片式元件
新兴铸管
信雅达
锌业
新野纺织
锌业股份
新宇软件
新智
新中基
兴安证券重仓
兴发
兴发集团
幸福
星湖科技
兴化股份
星马汽车
星美
杏仁露
邢台轧辊
星新材料
兴业
兴业聚脂
兴业聚酯
兴业银行
星源
熊猫烟花
雄震
雄震集团
袖珍小盘股本扩张
旭飞投资
徐工科技
旭光股份
许继电气
畜禽养殖
宣工
雪莱特
雪绒
血液制品研发
寻呼机手机
循环经济
循环经济概念
循环经济节能环保
循环经济垃圾发电
循环经济自主知识
迅速调整等待起稳
浔兴股份
亚宝药业
雅戈尔
亚华
亚华种业
压力容器制造
雅砻
亚盛集团
压缩机
压缩机产销
亚泰集团
亚通股份
亚星
亚星化学
亚星客车
亚洲最大寡头垄断
延边路
烟标印制
烟草概念
盐产品相关
延长化建
烟发
沿海散货运输
盐湖
盐湖集团
盐湖钾肥
烟花鞭炮
烟花鞭炮销售
燕化高新
延华智能
炎黄
炎黄物流
燕京啤酒
延路
衍生品
烟台氨纶
烟台冰轮
烟台万华
盐田港
盐田港码头
盐业垄断优势
研制成品药
研制教练机
研制开发卫星
研制中药药品
兖州煤业
阳光发展
阳光股份
氧化铝铝锭
扬农化工
羊绒及制品
羊绒毛棉
羊绒衫羊绒纱
羊绒制品
扬声器开发
阳之光
扬子石化
药材板块持股
耀华
耀华玻璃
药剂
耀皮玻璃
药品保健品
药品产销
药品开发生产
药品零售连锁
药品农业开发
药品水泥
药品相关开发
药品研制
药品医疗器械
药品制药设备
药物制剂产销
药用玻璃包装龙头
液化石油气
业绩持续增长概念
业绩大幅增长三季报每股收益元
业绩改善三季报每股收益元
业绩略有改善三季报每股收益元
业绩略有好转三季报每股收益元
业绩扭亏三季报每股收益元
业绩扭亏为盈三季报每股收益元
业绩平淡三季报每股收益元
业绩实现大增三季报每股收益元
业绩稳定年度业绩预增
业绩稳定三季报每股收益元
业绩一般三季报每股收益元
业绩增加概念
业绩增长概念
冶金
冶金产品制造
冶金电机制造
冶金机械
冶金上海本地
液晶显示材料
液晶显示器
冶炼钢坯
冶炼压延加工
业务整合优质品牌
液压气动元件
亿安
益佰制药
一般存款准备金净额
一般准备
医保
医保概念
医保中成药概念
仪表
仪表开发
宜宾纸业
亿城股份
乙醇汽油
乙醇汽油概念
乙醇汽油生产线
乙醇燃料
宜地
移动通信产品
一纺
依附均线持续上涨
依附均线缓慢上升
依附均线攀升
依附均线攀升关注
依附均线攀升继续持有
依附均线攀升注意节奏
医改受益概念
乙肝疫苗外资概念
仪化
宜华地产
宜华木业
已经上行适当关注
宜科科技
伊利股份
亿利科技
亿利能源
伊立浦
伊力特
医疗
医疗器材
医疗器械板块
医疗器械产销
医疗器械制造
医疗设备
疫苗基因概念
疫苗基因生物医药
疫苗基因资产重组
益民百货
益民商业
一年内到期的长期负债
一汽富维
一汽轿车
仪器设备
一汽四环
一汽夏利
仪器仪表
以前年度损益调整
一投
乙稀期货
乙稀期货概念
以现金支付的营业费用
怡亚通
亿阳信通
医药
医药板块
医药板块股权投资
医药板块抗癌药
医药板块外资并购
医药板块预亏预减
医药保健品
医药保健食品
医药产品
医药产品生产
医药加工
医药经营
医药连锁概念
医药零售
医药名牌高红利
医药生物
医药生物上海本地
医药投资零售
医药为主资产重组
医药业
医药原料药
医药制剂产品
医药制造
医药制造基金重仓
医用射线
医用新材料
仪征化纤
宜纸
一致药业
银鸽投资
银广夏
银行保险业务
银行业
银行证券重仓
银河创新
银河动力
银河科技
银河证券重仓
银基发展
饮料酒类生产
饮料瓶
银轮股份
饮食第一股基金相中
印刷
印刷磁卡
印刷电路板
印刷机械
饮水科技印刷
银泰股份
银星能源
印制电路板
印制线路板
银座股份
应付代理证券款项
应付福利费
应付工资
应付股利
应付利息
应付普通股股利
应付优先股股利
应付账款
硬膏剂冲剂
英化
硬件软件
英教
应交税金
应解汇款
营口港
盈利能力
英力特
影视基地开发
影视拍摄销售
应收股利
应收款项净额
应收利息
应收账款
应收租赁款
英特
英特集团
营销电站锅炉
营业费用销售费用
营业利润
营业收入
营业外收入
营业外支出
盈余公积
盈余公积转入
硬质合金
永安林业
甬成功
永鼎股份
永鼎光缆
永久
永生
永生数据
永新股份
拥有大量商业地产
用友软件
拥有太阳能公司股权
拥有太阳能硅公司股权
友邦保险
游船旅行客运
有丰富土地储备
友好集团
有机氟材料
有机硅单体
有机化工产品
有机酸及盐类
游乐广场一体化
油品产销
油品经营
油品旅游概念
油气储运基地
油气开发工程
油漆涂料
油漆涂料家药
有色
有色金属
有色金属采选
有色金属加工
有色金属开采
有色金属外资概念
有色金属新材料
油田服务商煤炭石油
油田工程
有望挑战前期头部压力
有望突破箱体
有线电视网络
有研硅股
友谊股份
优质焦煤洗选
优质粮油
优质资产注入
裕丰股份
预付帐款
豫光金铅
宇航
预计负债
预计回调逢低介入
预计年度净利润约万元估值较高
预计年度累计净利润可能为亏损
预计年净利润同比增长以上
预计年实现净利润同比增长左右
与嘉士伯合作
渝开发
预亏预减低价概念
预亏预减抗艾题材
羽毛羽绒产品
玉米淀粉
豫能控股
与攀钢钢樊吸收换股
逾期贷款
余热锅炉
渝三峡
渝钛白
预提费用
预提费用的增加减少
宇通客车
渝万里
渔业捕捞加工
渔业投资房产
御银股份
预应力钢丝
预盈预增持股
预盈预增大盘概念
预盈预增区位优势
预盈预增中小银行
玉源
豫园商城
鱼跃医疗
预增预盈大盘篮筹
预增预盈中盘概念
园城股份
远东
远东股份
源发
远光软件
源海外扩张订单优势
原料产品一体化
原料药生产
源料资源概念
原煤焦炭精煤
原煤开采
园区开发
原水供应
原水股份
远望谷
远兴能源
远洋能源运输龙头
远洋沿海运输
远洋运输
源药
原药制造
原油加工油品
原油接卸
原汁葡萄酒
粤传媒
悦达投资
粤电力
粤富华
粤高速
粤宏远
粤美的
粤水电
岳阳恒立
岳阳兴长
岳阳纸业
越野汽车专业制造
云大科技
云海金属
云铝股份
云南白药
云南城投
云南铜业
云南盐化
云内动力
运盛
运盛实业
运输车辆制造
运输机械
运输龙头可转债
运输设备制造
运输物流参股金融
云天化
云维股份
杂交水稻辣椒
在建工程
在建工程减值准备
在建工程净额
载重汽车制造
暂处弱势观望为主
暂处弱势适当关注
暂时起稳
藏药概念
藏药业
藏药中药
造酒
造纸
造纸板块
造纸骨干持股
造纸骨干次新股
造纸及纸制品
造纸相关
造纸业
造纸纸制品
增持
增加土地储备
增值电信业务
债券差价收入
债券利息收入
债权性投资所支付的现金
债务重组旅游升温
债转股军工题材
粘胶长丝
粘胶长丝产品
粘胶短纤产销
粘胶短纤维
粘枝行业龙头
涨幅大出现调整宜谨慎
涨幅过大观望
涨幅过大注意了结
张股
掌股专家
张家界
张江高科
掌牛网
掌牛微博
涨势反弹继续观望
张铜
张裕
漳泽电力
漳州发展
獐子岛
朝华
朝华集团
招商地产
招商局
招商轮船
招商银行
兆维科技
照相机镜头
浙大海纳
浙大网新
浙富股份
浙江板块数字电视
浙江东方
浙江东日
浙江富润
浙江广厦
浙江龙盛
浙江阳光
浙江医药
浙江震元
震荡大股价上方有压力
震荡反弹成交配合
震荡幅度大可中线关注
震荡格局建议谨慎
震荡缓慢上行
震荡回升注意节奏
震荡加大保持关注
震荡加大保持谨慎
震荡加大操作谨慎
震荡加大操作宜谨慎
震荡加大成交还可
震荡加大短线谨慎
震荡加大短线宜谨慎
震荡加大逢高减仓
震荡加大观望为主
震荡加大建议规避
震荡加大建议谨慎
震荡加大谨慎操作
震荡加大谨慎为宜
震荡加大可中期关注
震荡加大可中线关注
震荡加大仍有上行潜力
震荡加大适当关注
震荡加大适当谨慎
震荡加大调整压力大
震荡加大宜谨慎操作
震荡加大注意风险
震荡加巨成交低迷
震荡阶段观望为主
震荡剧烈谨慎操作
震荡攀升保持观望
震荡盘整建议谨慎
震荡弱势持续调整
震荡弱势短期谨慎
震荡弱势观望为主
震荡弱势建议规避
震荡弱势谨慎参与
震荡弱势适当谨慎
震荡上行
震荡上行保持关注
震荡上行保持谨慎
震荡上行波段操作
震荡上行抄作为主
震荡上行成交配合
震荡上行等待机会
震荡上行等待企稳
震荡上行逢低介入
震荡上行逢低买入
震荡上行逢低吸纳
震荡上行观望
震荡上行观望为主
震荡上行回避
震荡上行继续持有
震荡上行继续观望
震荡上行坚决规避
震荡上行坚决离场
震荡上行建议观望
震荡上行建议规避
震荡上行建议回避
震荡上行建议谨慎
震荡上行交易机会
震荡上行谨慎
震荡上行谨慎操作
震荡上行谨慎对待
震荡上行谨慎观望
震荡上行谨慎破位
震荡上行仍未转变
震荡上行仍需谨慎
震荡上行适当参与
震荡上行适当关注
震荡上行适当谨慎
震荡上行有望企稳
震荡上行注意波段
震荡上行注意节奏
震荡调整等待止跌
震荡调整后仍有上行
震荡下跌观望为主
震荡下跌适当关注
震荡下行保持谨慎
震荡下行等待企稳
震荡下行等待筑底
震荡下行多方乏力
震荡下行谨慎参与
震荡向上
震荡向上攀升
震荡蓄势成交还可
震荡蓄势适当关注
震荡运行适当关注
震荡运行适当谨慎
震荡整理
震荡整理保持关注
震荡整理保持谨慎
震荡整理不宜介入
震荡整理成交萎缩
震荡整理等待机会
震荡整理等待企稳
震荡整理短线机会
震荡整理反复震荡
震荡整理逢低介入
震荡整理逢低吸纳
震荡整理逢低增持
震荡整理逢高减仓
震荡整理逢高减持
震荡整理观望
震荡整理观望为主
震荡整理规避为主
震荡整理回调介入
震荡整理或有机会
震荡整理继续持有
震荡整理继续观望
震荡整理继续关注
震荡整理继续规避
震荡整理继续看淡
震荡整理坚决规避
震荡整理建议观望
震荡整理建议关注
震荡整理建议规避
震荡整理建议谨慎
震荡整理降低仓位
震荡整理交易机会
震荡整理谨慎操作
震荡整理谨慎为主
震荡整理仍不看好
震荡整理仍需谨慎
震荡整理适当布局
震荡整理适当参与
震荡整理适当关注
震荡整理适当介入
震荡整理适当谨慎
震荡整理调整压力
震荡整理蓄势格局
震荡整理注意风险
震荡筑底逢低介入
震荡筑底逢低吸纳
震荡筑底继续观望
震荡筑底谨慎参与
震荡走高把握节奏
震荡走高保持关注
震荡走高波段操作
震荡走高不宜介入
震荡走高观望
震荡走高继续持有
震荡走高继续观望
震荡走高继续关注
震荡走高适当关注
震荡走高适当谨慎
震荡走高注意节奏
震荡走势
震荡走势操作宜谨慎
震荡走势成交还可
震荡走势成交略显低迷
震荡走势成交一般
震荡走势观望
震荡走势观望为主
震荡走势建议规避
震荡走势交易机会
震荡走势谨慎参与
震荡走势谨慎操作
震荡走势上方仍有压力
震荡走势上方有压力
震荡走势适当关注
震荡走势注意节奏
针纺织品
针纺织品绢纺
振华港机
振华科技
真空电子器件
真空灭弧室
真丝绸织造
振兴东北大订单
振兴东北房产概念
振兴东北概念
振兴东北钢铁板块
针织纺织
正邦科技
政策扶持
政策扶持农业概念
正和股份
正虹科技
证券代理服务
证券发行差价收入收到的现金
证券销售差价收入收到的现金
证券业
整体搬迁概念
整体搬迁土地升值
整体上市
整体上市参股金融
整体上市参股券商
整体上市大盘概念
整体上市概念
整体上市金属题材
整体上市题材
证通电子
郑州煤电
止跌回升
止跌回升继续观望
止跌回升适当跟进
止跌回升注意节奏
止跌起稳
止跌企稳适当关注
支付的发行长期债券利息
支付的利息
支付的手续费
支付的所得税款
支付的营业税金及附加
支付其他与筹资活动有关现金
支付其他与经营活动有关现金
支付其他与投资活动有关现金
职工奖福基金
智光电气
制剂药品
纸及纸制品
纸浆机制纸
纸浆卡纸品
制浆造纸产热
制浆造纸生产
制冷成套设备
制冷空调设备
制冷设备
制冷压缩机
知名品牌地位
知名乡镇企业
智能电站
智能电子设备
智能控制产品
智能设备
支农概念
植物提取物
植物调节剂
纸箱纸盒包装
置信电气
纸盐建材
制药
制药电子
制药进出口
制药医药批发
制药中成药
纸业板块基金重仓
纸业包装
纸业外资合作
制造维护
制造销售供电
制造业
纸制品产销
纸制品文具
纸制品业
纸制品制造
中宝股份
中兵光电
中材国际
中材科技
中藏成药
重仓股
中长期贷款
中成股份
中成药
中成药保健品
中成药产销
中成药加工
中成药开发
中成药生产
中成药研究
中成药制剂
中成药制造
中成药制造概念
中储股份
中川
中船股份
中川国际
中创信测
中达股份
中大股份
重大投资产能扩张
中电广通
中鼎
中鼎股份
中俄物流贸易
中发
中房
中纺
中房股份
中纺机
中纺投资
中福
中孚实业
中钢天源
中高档服装
中工国际
重工设备
中冠
中关村
中国宝安
中国玻纤
中国船舶
中国纺机
中国凤凰
中国服装
中国高科
中国国航
中国国贸
中国海诚
中国恒天集团入主
中国化建
中国黄金第一矿
中国家电第一店
中国嘉陵
中国联通
中国铝业
中国铝业收购概念
中国名牌化肥
中国模具第一股
中国南车
中国平安
中国铅笔
中国人寿
中国软件
中国山水第一股
中国商务王牌网
中国神华
中国石化
中国石油
中国太保
中国铁建
中国卫星
中国武夷
中国医药
中国银行
中国远大集团入主
中国远洋
中国重汽
中国中期
中国中铁
中国最有价值品牌
中海发展
中海海盛
中海集运
中海油服
中航地产
中航光电
中航精机
中航三鑫
众和股份
中核科技
中核钛白
中恒集团
中华
中化国际
中华企业
中环股份
中汇
中汇医药
中集集团
中技贸易
中江地产
中捷股份
中金黄金
中金岭南
中炬高新
中科
中科合臣
中科健
中科三环
中科英华
中联重科
中粮地产
中粮屯河
中辽
中路股份
中铝
中煤能源
中牧股份
中农
中盘概念矿产资源
中普档客车
重汽
中期趋弱适当谨慎
中期上升趋势
中期上升趋势良好
中期上升趋势仍未坏
中期上升通道良好
中期上升通道未坏
中期上行坚决规避
中期上行适当关注
中期走好注意节奏
中青旅
中绒
重熔用铝锭
中软股份
中色股份
中色建设
中山公用
重实
中视传媒
中式快餐连锁
中石油题材
中水渔业
中泰化学
中体产业
中天
中天城投
中天科技
中铁二局
中通客车
中卫国脉
中钨
中钨高新
中西
中西成药
中西药
中西药产品
中西药品
中西药业
中西药制造
中西原料药
中线关注
中线看好适当参与
中线偏弱观望
中线趋弱保持谨慎
中线趋弱等待企稳
中线趋弱反弹减仓
中线趋弱反弹减持
中线趋弱观望
中线趋弱继续等待
中线趋弱继续观望
中线趋弱谨慎
中线趋势谨慎
中线趋势仍未坏
中线弱势适当关注
中线上升趋势良好
中线上升趋势未坏
中线上升趋势未走坏
中线震荡继续看淡
中线走好有望拉升
中线走势良好
中新
中信国安
中信海直
中新药业
中信银行
中信证券
中性
重型机床
重型机械产销
中兴商业
中兴通讯
中燕
中央空调
中央空调主机
中药保护处方专利
中药保健品
中药材
中药材中成药
中药产业外资概念
中药加工
中药龙头生物基因
中药名牌高校背景
中药名牌壳资源
中药品牌垄断优势
中药品牌优势
中葯品牌优势
中药研发产销
中药饮片产业龙头
中药原料制剂
中药中成药
中茵股份
中银绒业
中油化建
中源
中远发展
中原高速
中远航运
中原环保
中原油气
中兆实业入主公司
中证网
种植畜禽养殖
种猪繁育
种子化肥
种子农用工具
种子培育
中字头大盘概念
中字头概念股
中字头行业领先
轴承及零部件
轴承汽车配件
轴承相关制造
轴承制造
轴研科技
珠宝加工销售
筑底回升
铸锻件产销
珠峰
珠峰牌摩托车
珠海中富
猪鸡等副产品
珠江
珠江控股
珠江实业
竹林众生
苎麻纺织品
注入优质资产
住宿餐饮旅游
铸铁管
筑信
株冶火炬
株冶集团
主业进入聚合材料
主业投向房产医疗
主业转为城市供水
主业转为成药
主业转向产业分销
主业转型房地产
主业转型稀缺资源
主业转型有色金属
主业转型中药
注意量能逢高了结
主营纺织服装
主营业务成本
主营优势跌破增发
主营优势外资合作
主营转向焦炭生产
注资承诺低价概念
注资承诺全球第二
注资承诺珠宝概念
转贷款资金
专利软件金融概念
转向环保污水处理
转向汽车连锁服务
转型地产水电概念
转型房地产资产置换
转型商业地产营运
转型生物医药
转型为口腔医院
转型污水处理
专业设备制造
专营水泥制造
专用模具
专用汽车
专用汽车生产
专用设备
专用设备制造
专有技术军工背景
专有技术知识产权
转作股本的普通股股利
装卸运输仓储
装载机推土机
装载机挖掘机
准油股份
资本公积
资本运作资产重组
资产承诺稀缺资源
资产重组
资产重组创投
资产重组地产品牌
资产重组概念
资产重组高校合作
资产重组国际合作
资产重组开发房产
资产重组能源概念
资产重组三季报每股收益元
资产重组生物医药
资产重组实业投资
资产重组题材
资产重组投资房产
资产重组外资合作
资产重组西部开
资产重组项目投资
资产重组新材料
资产负债表
资产管理
资产配置
资产收购题材
资产置换
资产置换参股金融
资产置换定向增发
资产置换进入地产
资产置换壳资源
资产置换新项目
资产注入
资产注入板块
资产注入参股期货
资产注入参股券商
资产注入创投概念
资产注入地产板块
资产注入迪斯尼概念
资产注入概念
资产注入概念港口
资产注入概念机场
资产注入概念新能源
资产注入概念资源股
资产注入港口板块
资产注入期货概念
资产注入券商板块
资产注入上证
资产注入新上海
资产注入信托板块
资产注入亿扩产
资产注入整体上市
资产注入资源板块
资产注入自主创新
资产总计
自动化
自动化电源
自动化服务
自动化系统
自动化仪表
自动售货机
紫光股份
紫光古汉
紫江企业
紫金矿业
自来水生产
紫鑫药业
自行车
自行车零配件
资讯媒体
自仪
自仪股份
自营证券的减少增加
自营证券收到的现金净额
自营证券支付的现金净额
自由流通股
资源
资源储备煤价上涨
资源丰富转型地产
资源化工产品涨价
资源及技术垄断
资源新能源并购
资源信托概念
资源优势
资源优势储煤丰富
资源优势定价优势
资源优势基金重仓
资源优势社保重仓
资源优势外销概念
资源优势外资并购
资源优势资产重组
自主产权神六概念
自主产权生物制药
自主产权外资合作
自主创新概念
自主创新主营龙头
自助服务终端
棕刚玉产品
总股本
综合
综合百货黄金
综合类
综合上海本地
综合深圳本地
综合物流服务
纵横
宗申动力
综艺股份
走势较弱不宜介入
走势较弱适当关注
走势疲软回避
走势强劲适当关注
走势未变寻找下档支撑
走势稳健
走势稳健保持关注
租赁资产
组织药品生产
钻夹头产品
最大汽车轴承龙头
最大稀土铝基地
最新单位净值
最新基金份额
做强柠檬酸行业
