# Supplementary material for: Hybrid deep learning models with multi-classification investor sentiment to forecast the prices of China’s leading stocks
Source: PLoS One. 2023 Nov 27;18(11):e0294460. doi: 10.1371/journal.pone.0294460 (PMC10681238; doi:10.1371/journal.pone.0294460)
Supplement: S1 Data — (ZIP) [file pone.0294460.s001.zip › code and data/data processing -python/3:搜狗理财词典的处理/理财(77)/股票(个人推荐)相当一般.txt]

阿继电器
爱建股份
爱使股份
安彩高科
鞍钢
鞍钢股份
鞍钢转债
安徽合力
安徽水利
安凯客车
安纳达
安琪酵母
安泰集团
安泰科技
安信信托
安阳钢铁
安源股份
澳柯玛
澳洋科技
巴士股份
巴田股份
八一钢铁
百大集团
百花
百利电气
百联股份
白猫股份
白云机场
白云山
保定天鹅
包钢
宝钢
宝钢股份
宝钢债
包钢转债
宝光股份
宝光药业
保利地产
宝商集团
宝胜股份
宝石
保税科技
宝硕
宝钛股份
宝投
包头铝业
报喜鸟
宝信股
宝新能源
宝信软件
北辰实业
北大荒
北斗星通
北方创业
北方股份
北方国际
北方天鸟
北海港
北海国发
北京巴士
北京城建
北京城乡
北京化二
北京旅游
北京银行
北矿磁材
北人股份
北生药业
北纬通信
北新建材
北亚
本钢板
本钢板材
标准股份
滨海能源
滨州活塞
冰熊
波导股份
渤海物流
博汇纸业
博瑞传播
博时增长
博闻科技
博讯
博盈投资
彩虹股份
沧州大化
沧州化工
沧州明珠
长安
长安汽车
长安信息
长百集团
长城电工
长城电脑
长城股份
长城开发
长城信息
长春高新
长春经开
长春燃气
长春一东
长电
长电科技
长丰汽车
长航凤凰
昌河股份
长江电力
长江精工
长江通信
长江投资
昌九生化
长控
长力股份
常林股份
长岭
常铝股份
常山股份
长盛平衡
长兴
昌源
长源电力
长园新材
长运
长征电器
巢东股份
超声电子
郴电国际
晨鸣
晨鸣纸业
晨鸣转债
陈香
辰州矿业
承德钒钛
承德露露
成都建投
成发科技
成飞集成
成功
成霖股份
成商集团
澄星股份
诚志股份
驰宏锌锗
赤天化
重庆百货
重庆港九
重庆钢铁
重庆路桥
重庆啤酒
出版传媒
楚天高速
传化股份
川化股份
川投能源
创兴科技
创业环保
创业转债
创元科技
创智
春都
春花
春晖股份
春兰股份
磁卡
达安基因
大成股份
大地基础
大菲
大港股份
大恒科技
大红鹰
大化
大江
大冷
大冷股份
大连创世
大连国际
大连金牛
大连热电
大连圣亚
大连友谊
大龙地产
达曼
大秦铁路
大庆华科
大厦股份
大商股份
大水
大唐电信
大唐发电
大通
大同煤业
大西洋
大显股份
大橡塑
大亚科技
大洋
大冶特钢
大盈
大元股份
大众公用
大众股
大众交通
大族激光
丹东化纤
丹江
道博
德豪润达
德美化工
德棉股份
得润电子
德赛电池
登海种业
迪康药业
迪马股份
帝贤
第一铅笔
第一食品
第一医药
电广传媒
电网
鼎立
鼎盛天工
东安动力
东百集团
东北电气
东北高速
东贝股
东北药业
东电股
东阿阿胶
东方宝龙
东方宾馆
东方创业
东方电机
东方电子
东方锆业
东方锅炉
东方海洋
东方航空
东方集团
东方金钰
东方明珠
东方热电
东方钽业
东方通信
东风科技
东风汽车
东港股份
东莞控股
东海
东湖高新
东华合创
东华科技
东华实业
东晶电子
东力传动
动力源
栋梁新材
东南网架
东软股份
东盛科技
东泰
东碳
洞庭水殖
东信
东信和平
东源
东源电器
都市股份
盾安环境
敦煌种业
多伦股份
鄂尔多斯
峨眉山
鄂绒股
鄂武商
二纺股
二纺机
法尔胜
法拉电子
发展股
泛海发展
方大
方向
方兴科技
方圆支承
方正电机
方正科技
菲达环保
飞乐股份
飞乐音响
飞亚达
飞亚股份
风帆股份
丰华
风华高科
凤凰股
凤凰光学
烽火通信
丰乐种业
风神股份
丰原生化
丰原药业
丰原转债
凤竹纺织
佛山照明
佛塑股份
福成五丰
复旦复华
福建高速
福建南纺
福建南纸
福建水泥
涪陵电力
孚日股份
福日股份
抚顺特钢
福田汽车
福星科技
复星医药
复星转债
福耀玻璃
赣能股份
赣粤高速
钢钒
钢联股份
高淳陶瓷
高鸿股份
高金食品
高新发展
高新张铜
歌华有线
歌华转债
格力电器
葛洲坝
工大高新
工大首创
工商银行
公用科技
古井
古井贡
股市实战
古越龙山
冠城大通
冠福家用
冠豪高新
关铝股份
冠农股份
广安爱众
广百股份
广博股份
广船国际
光电
广电电子
广电网络
广电信息
广电运通
广东甘化
广东鸿图
广东明珠
广东榕泰
广钢股份
广核债
光华控股
广汇股份
广济药业
广聚能源
广陆数测
光明
光明乳业
广深铁路
广宇发展
广宇集团
广州国光
广州控股
广州浪奇
广州冷机
广州药业
广州友谊
桂东电力
桂冠电力
桂冠转债
贵航股份
桂林旅游
贵绳股份
贵糖股份
贵研铂业
贵州茅台
国安
国瓷
国电
国电电力
国电南瑞
国电南自
国电转债
国栋建设
国风塑业
国际实业
国旅联合
国脉科技
国能集团
国农
国通管业
国投电力
国投新集
国投中鲁
国祥股份
国阳新能
国药股份
国药科技
国债
哈慈
哈飞股份
哈高科
哈空调
哈药集团
海博股份
海德股份
海得控制
海尔
海航股
海虹控股
海化转债
海立股
海立股份
海亮股份
海隆软件
海螺水泥
海螺型材
海马股份
海纳
海南高速
海南海药
海南航空
海南椰岛
海鸟发展
海鸥卫浴
海泰发展
海特高新
海通集团
海王生物
海翔药业
海信电器
海欣股
海欣股份
海星科技
海印股份
海油工程
海越股份
海正药业
邯郸钢铁
邯钢
邯钢转债
汉商集团
汉钟精机
杭钢股份
航民股份
杭汽轮
航天长峰
航天晨光
航天电器
航天动力
航天机电
航天科技
航天通信
航天信息
杭萧钢构
杭州解百
好当家
河北宣工
河池化工
合肥百货
合肥三洋
禾嘉
合加资源
合金
黑豹
黑化股份
黑龙
黑猫股份
黑牡丹
恒宝股份
横店东磁
恒丰纸业
恒富数据
恒立
恒瑞医药
恒生电子
恒顺醋业
亨通光电
恒星科技
恒源煤电
红宝丽
洪城股份
洪城水业
宏达股份
宏达经编
红豆股份
洪都航空
红河光明
宏润建设
宏盛科技
红太阳
宏图高科
红星发展
弘业股份
宏源证券
猴王
湖北金环
湖北迈亚
湖北宜化
沪场
沪东重机
沪轨道
沪杭甬
湖科
湖南海利
湖南投资
华邦制药
华北高速
华北制药
华帝股份
华电股
华电国际
华电能源
华电转债
花雕
华东电脑
华东科技
华东医药
华发
华发股份
华芳纺织
华纺股份
华峰氨纶
华工科技
华冠科技
华光
华光股份
华海药业
华兰生物
华立科技
华立药业
华联股份
华联控股
华联综超
华菱
华菱管线
华菱转债
华龙
华鲁恒升
华茂股份
华能国际
华侨城
华锐铸钢
华润锦华
华神集团
华圣
华盛达
华升股份
华胜天成
华塑
华泰股份
华天酒店
华天科技
华微电子
华闻传媒
华西村
华西转债
华夏建通
华夏银行
华新股
华新水泥
华星化工
华阳科技
华业地产
华仪电器
华意压缩
华银电力
华源发展
华源股
华源股份
华资实业
寰岛
黄海股份
黄河旋风
黄山股
黄山旅游
皇台酒业
汇丽股
惠泉啤酒
惠天热电
汇通水利
汇源通信
火箭股份
济百
机场
机电股
吉电股份
冀东水泥
吉恩镍业
基金安久
基金安瑞
基金安顺
基金安信
基金丰和
基金汉博
基金汉鼎
基金汉盛
基金汉兴
基金鸿飞
基金鸿阳
基金金鼎
基金金盛
基金金泰
基金金鑫
基金金元
基金景博
基金景福
基金景宏
基金景阳
基金景业
基金久富
基金久嘉
基金开元
基金科汇
基金科瑞
基金科翔
基金科讯
基金隆元
基金普丰
基金普华
基金普惠
基金普润
基金融鑫
基金泰和
基金天华
基金天元
基金通宝
基金同德
基金通乾
基金同盛
基金同益
基金同智
基金兴安
基金兴和
基金兴华
基金兴科
基金兴业
基金银丰
基金裕华
基金裕隆
基金裕阳
基金裕元
基金裕泽
吉林敖东
吉林化工
吉林化纤
吉林森工
吉林制药
济南钢铁
集琦
吉生化
吉炭
集团
嘉宝集团
钾肥
嘉瑞
嘉实成长
佳通
嘉应制药
佳纸
建发股份
建峰
尖峰集团
健康元
建摩
建设机械
建设银行
健特生物
建投能源
江淮动力
江淮汽车
江淮转债
江铃
江铃汽车
江南高纤
江南重工
江泥
江泉实业
江山股份
江山化工
江苏国泰
江苏宏宝
江苏开元
江苏琼花
江苏三友
江苏申龙
江苏舜天
江苏索普
江苏通润
江苏吴中
江苏阳光
江特电机
江西长运
江西铜业
江中药业
江钻股份
交大昂立
交大博通
交大南洋
交通银行
交运股份
焦作万方
捷利股份
界龙实业
金杯
津滨发展
金城
金德发展
金帝
金地集团
金发科技
金风科技
金丰投资
锦港股
金果实业
金花股份
锦化氯碱
劲嘉股份
金健米业
锦江股
锦江股份
锦江投资
金晶科技
金荔
金陵饭店
金岭矿业
金陵药业
锦龙股份
金龙汽车
金路集团
锦旅股
金马股份
金马集团
金茂债
金牛能源
金牛转债
金桥股
津劝业
金融街
金瑞
金瑞科技
金山股份
金山开发
金泰
金螳螂
锦投股
晋西车轴
晋亿实业
金鹰股份
金宇车城
金宇集团
金证股份
金智科技
金种子
锦州港
锦州六陆
锦州石化
金珠
金自天正
精诚铜业
精达股份
京东方
精工科技
景谷林业
精伦电子
精密
京能热电
京山轻机
经纬纺机
京新药业
景兴纸业
晶源电子
靖远煤电
九鼎新材
九发股份
酒钢宏兴
酒鬼酒
久联发展
九龙电力
九龙山
九芝堂
巨化股份
巨力
巨轮股份
聚友
聚酯
凯迪电力
凯恩股份
开开股
开开实业
凯乐科技
开滦股份
凯马股
凯诺科技
康达尔
康恩贝
康美药业
康强电子
康缘药业
科大创新
科达股份
科达机电
科华生物
科健
科龙
科陆电子
科学城
科苑
空港股份
昆百大
昆明机床
昆明制药
莱宝高科
莱钢股份
莱茵生物
莱茵置业
兰宝
兰光科技
兰花科创
兰生股份
兰太实业
蓝星清洗
蓝星石化
兰州黄河
兰州铝业
兰州民百
浪潮软件
浪潮信息
乐凯胶片
乐山电力
雷鸣科化
雷伊
棱光
利达光电
力合股份
丽江旅游
力诺太阳
利欧股份
力元新材
力源液压
丽珠
丽珠集团
联创光电
联华
联华合纤
莲花味精
联环药业
联谊
连云港
两面针
辽河油田
辽宁成大
辽宁时代
辽通化工
辽源得亨
林海股份
凌钢股份
羚锐股份
领先科技
凌云股
凌云股份
柳钢股份
柳工
六国化工
柳化股份
浏阳花炮
龙昌
龙涤
龙建股份
龙净环保
龙科
隆平高科
龙头股份
龙溪股份
龙元建设
潞安环能
鲁北化工
陆家股
陆家嘴
鲁抗医药
鲁能泰山
路桥建设
鲁润股份
鲁泰
泸天化
露天煤业
鲁西化工
路翔股份
鲁信高新
鲁银投资
泸州老窖
轮胎股
轮胎橡胶
罗顿
罗牛山
罗平锌电
洛阳玻璃
绿大地
氯碱股
氯碱化工
绿景地产
马钢
马钢股份
马龙产业
马应龙
茂化实华
茅台
美达股份
美的电器
美都控股
美尔雅
梅花伞
美克股份
美利纸业
美菱电器
美罗药业
煤气化
美欣达
美雅
梅雁股份
绵世股份
绵阳高新
闽灿坤
闽东
闽东电力
民丰特纸
闽福发
岷江水电
民生银行
民生转债
名流置业
明天科技
明星电力
莫高股份
模塑科技
南玻
南纺股份
南方航空
南方汇通
南方建材
南方控股
南风化工
南钢股份
南海发展
南航
南化股份
南京港
南京高科
南京化纤
南京水运
南京新百
南京熊猫
南京医药
南京银行
南京中北
南京中商
南岭民爆
南宁百货
南宁糖业
南山铝业
南山转债
南天信息
内蒙华电
宁波东睦
宁波富邦
宁波富达
宁波海运
宁波华翔
宁波联合
宁波热电
宁波银行
宁波韵升
宁沪高速
宁通信
宁夏恒力
农产品
欧亚集团
派神
盘江股份
攀渝钛业
鹏博士
啤酒花
片仔癀
平高电气
浦东建设
浦东金桥
浦发银行
浦发债
普洛康裕
祁连山
齐鲁石化
七匹狼
七喜股份
栖霞建设
前锋股份
钱江摩托
钱江生化
钱江水利
潜江制药
千金药业
黔轮胎
黔源电力
强生控股
侨城
侨城转债
秦川发展
秦丰
秦岭水泥
青岛海尔
青岛碱业
青岛金王
青岛啤酒
青岛软控
青岛双星
轻纺城
庆丰
轻工机械
青海华鼎
青海明胶
轻骑
青山纸业
青松建化
琼华侨
秋林
全柴动力
全聚德
人福科技
仁和
日照
日照港
荣华实业
蓉胜超微
荣盛发展
荣信股份
如意集团
瑞贝卡
瑞泰科技
赛迪传媒
赛格三星
赛马实业
三爱富
三变科技
三房巷
三钢闽光
三花股份
三环股份
三佳科技
三精制药
三九医药
三联商社
三毛股
三木
三农
三普药业
三特索道
三维通信
三峡
三峡水利
三峡新材
三峡债
三鑫股份
三一重工
三友化工
三元
沙河股份
沙隆达
山大华特
汕电力
山东高速
山东海化
山东海龙
山东黄金
山东鲁阳
山东铝业
山东如意
山东威达
山东药玻
陕国投
山航
山河智能
陕解放
杉杉股份
山推股份
山西汾酒
山西焦化
陕西金叶
山西三维
山下湖
山鹰纸业
山鹰转债
上柴股
上柴股份
上电股
上电股份
上风
上港集团
上工股
上工申贝
上海贝岭
上海电力
上海辅仁
上海航空
上海机场
上海机电
上海家化
上海建工
上海金陵
上海九百
上海科技
上海梅林
上海能源
上海普天
上海汽车
上海三毛
上海石化
上海万臣
上海万臣信息科技发展有限公司
上海新梅
上海医药
上海永久
上汽
上实发展
上实联合
商务
商业城
韶钢松山
韶能股份
深宝安
深本实
深长城
深赤湾
申达股份
深达声
深发
深发展
深纺织
深高
深高速
深国商
深鸿基
申华控股
深华新
神火股份
深基地
深康佳
神马实业
深南电
深南光
深能
申能股份
深能源
深赛格
深桑达
深深宝
深深房
深泰
深天地
深天健
深天马
申通地铁
深物业
沈阳化工
沈阳机床
沈阳新开
深圳华强
深圳惠程
深圳机场
深振业
深中冠
圣方
生化
升华拜克
胜利股份
盛润
圣雪绒
生益科技
世博股份
实达
时代科技
时代新材
世纪光华
石基信息
士兰微
石炼化
世茂股份
狮头股份
石岘纸业
实益达
石油大明
石油济柴
石油债
首创
首创股份
首钢股份
首钢转债
首旅股份
曙光股份
舒卡股份
数码
数源科技
双鹤药业
双环科技
双汇发展
双良股份
双鹭药业
水井坊
水运转债
顺络电子
顺鑫农业
丝绸股份
丝绸转
四川长虹
四川湖山
四川金顶
四川路桥
四川美丰
四川圣达
四川双马
四创电子
思达高科
四环生物
四环药业
斯米克
四维瓷业
思源电气
松辽
苏泊尔
苏常柴
苏交通
苏宁电器
苏宁环球
苏威孚
苏园建
苏州高新
苏州固锝
岁宝热电
隧道股份
穗恒运
索芙特
泰达股份
太钢不锈
泰格
太工天成
太光
太行水泥
泰豪科技
太化股份
太极集团
太极实业
太龙药业
太平洋
泰山石油
太阳纸业
太原刚玉
太原重工
唐钢股份
唐山陶瓷
特变电工
特发信息
特力
腾达建设
天安平煤
天邦股份
天财藏金
天财藏金掌股专家
天宸股份
天创置业
天地科技
天地源
天发
天房发展
天方药业
天富热电
天海
天宏
天鸿宝业
天华
天津港
天津宏峰
天津普林
天康生物
天科股份
天利高新
天龙
天伦置业
天马股份
天茂集团
天目药业
天奇股份
天桥
天然碱
天润发展
天山纺织
天山股份
天士力
天水股份
天坛生物
天通股份
天威保变
天香
天药股份
天颐
天仪
天一科技
天音控股
天宇电气
铁龙物流
通宝能源
铜城
通程控股
同达创业
铜都铜业
铜都转债
同方股份
铜峰电子
通富微电
通化东宝
通化金马
同济科技
桐君阁
通科
通葡股份
同仁堂
通威股份
同洲电子
兔宝宝
拓邦电子
沱牌曲酒
托普
瓦轴
外高股
外高桥
外运发展
万东医疗
万丰奥威
万鸿
万华
万家乐
万杰高科
万科
万科转
万力达
皖美菱
皖能电力
皖通高速
万通先锋
皖维高新
万向钱潮
王府井
网盛科技
威达
威尔科技
威尔泰
威孚高科
威海广泰
维科精华
维维股份
伟星股份
威远生化
文山电力
沃尔核材
沃华医药
卧龙电器
武昌鱼
武钢
武钢股份
武锅
武汉凡谷
武汉健民
武汉控股
武汉石油
武汉塑料
武汉中百
武汉中商
芜湖港
物华股份
五矿发展
五粮
五粮液
物贸股
物贸中心
物业
五洲交通
五洲明珠
西安旅游
西安民生
西安饮食
西北化工
西北轴承
西部材料
西部矿业
西昌电力
西单商场
西飞国际
西钢转债
西南合成
西南药业
西宁特钢
西山煤电
西水股份
稀土高科
锡业股份
西藏发展
西藏矿业
西藏圣地
西藏天路
西藏药业
厦工股份
厦华电子
霞客环保
厦门港务
厦门国贸
厦门空港
厦门钨业
厦门信达
夏新电子
贤成实业
现代投资
现代制药
咸阳偏转
湘电股份
湘火炬
香江控股
香梨股份
祥龙电业
湘潭电化
襄阳轴承
湘邮科技
小商品城
小天鹅
鑫安
新安股份
新潮实业
新城股
新大陆
新大洲
新都酒店
鑫富股份
新钢钒
新海股份
新海宜
新和成
新湖创业
新华百货
新华传媒
新华股份
新华光
新华医疗
新华制药
新黄浦
新嘉联
新疆城建
新疆天业
新疆众和
鑫科材料
信联
欣龙控股
信隆实业
鑫茂科技
新民科技
新农开发
新赛股份
新世界
新太
新天国际
欣网视讯
新五丰
新希望
新乡化纤
鑫新股份
新兴铸管
信雅达
新野纺织
锌业股份
新智
新中基
兴发
兴发集团
幸福
星湖科技
兴化股份
星马汽车
星美
星新材料
兴业
兴业银行
星源
雄震
旭飞投资
徐工科技
旭光股份
许继电气
雪莱特
浔兴股份
亚宝药业
雅戈
雅戈尔
雅戈转债
亚华
亚盛集团
亚泰集团
亚通股份
亚星化学
亚星客车
延边公路
盐湖钾肥
延华智能
炎黄
燕京啤酒
燕京转债
烟台冰轮
烟台万华
盐田港
兖州煤业
阳晨股
阳光发展
阳光股份
扬农化工
阳之光
扬子石化
耀华玻璃
耀皮玻璃
耀皮股
益佰制药
仪表
宜宾纸业
亿城股份
宜华木业
宜科科技
伊利
伊利股份
亿利科技
伊力特
益民百货
一汽轿车
一汽四环
一汽夏利
伊泰股
一投
怡亚通
亿阳信通
仪征化纤
一致
一致药业
银鸽投资
银广夏
银河动力
银河科技
银基发展
银轮股份
银泰股份
银座股份
营港转债
营口港
英力特
英特集团
永安林业
永鼎光缆
永久
永生
永生数据
永新股份
用友软件
友好集团
邮通股
有研硅股
友谊股
友谊股份
渝城投
裕丰股份
豫光金铅
宇航
渝开发
豫能控股
渝三峡
宇通客车
渝万里
御银股份
玉源
豫园商城
园城股份
远东股份
远光软件
原水
原水股份
远望谷
源药
粤传媒
悦达投资
粤电力
粤富华
粤高速
粤宏远
粤华包
粤水电
岳阳兴长
岳阳纸业
粤照明
云大
云海金属
云化
云化转债
云铝股份
云南白药
云南铜业
云南盐化
云内动力
运盛
云天化
云维股份
张股
掌股专家
张江高科
掌牛网
掌牛微博
张裕
漳泽电力
漳州发展
獐子岛
招行
招行转债
朝华
招商地产
招商局
招商轮船
招商银行
招商转债
兆维科技
浙大网新
浙江东方
浙江东日
浙江富润
浙江广厦
浙江龙盛
浙江阳光
浙江医药
浙江震元
振华港机
振华股
振华科技
正邦科技
正虹科技
证通电子
郑州煤电
智光电气
置信电气
中宝股份
中材国际
中材科技
中成股份
中储股份
中川
中创信测
中达股份
中大股份
中电广通
中电投
中鼎
中房
中纺股
中纺投资
中孚实业
中钢天源
中工国际
中关村
中国玻纤
中国纺机
中国服装
中国高科
中国国航
中国国贸
中国海诚
中国嘉陵
中国联通
中国铝业
中国平安
中国人寿
中国软件
中国神华
中国石化
中国石油
中国太保
中国卫星
中国武夷
中国银行
中国远洋
中国重汽
中国中铁
中海发展
中海海盛
中海集运
中海油服
中航光电
中航精机
众和股份
中核科技
中核钛白
中恒集团
中化
中华
中化国际
中华企业
中环股份
中汇医药
中集
中集集团
中技贸易
中江地产
中捷股份
中金黄金
中金岭南
中炬高新
中科合臣
中科三环
中科英华
中联重科
中粮地产
中粮屯河
中鲁
中牧股份
中农
中铅股
中青旅
中色股份
重实
中视传媒
中石化
中水渔业
中泰化学
中体产业
中天
中天科技
中铁
中铁二局
中通客车
中卫国脉
中钨高新
中西药业
中小板
中信
中信国安
中信海直
中新药业
中信银行
中信证券
中兴商业
中兴通讯
中燕
中移
中移动
中油化建
中远发展
中原高速
中远航运
中原环保
中原油气
轴研科技
珠峰
珠海中富
珠江
珠江实业
株冶火炬
紫光股份
紫光古汉
紫江企业
紫鑫药业
自仪
宗申动力
综艺股份
