# Supplementary material for: Hybrid deep learning models with multi-classification investor sentiment to forecast the prices of China’s leading stocks
Source: PLoS One. 2023 Nov 27;18(11):e0294460. doi: 10.1371/journal.pone.0294460 (PMC10681238; doi:10.1371/journal.pone.0294460)
Supplement: S1 Data — (ZIP) [file pone.0294460.s001.zip › code and data/data processing -python/3:搜狗理财词典的处理/理财(77)/证券投资词库.txt]

阿比奥梅德
阿波罗
阿波罗全球管理
阿彻丹尼尔斯米德兰
阿迪克
阿尔创
阿尔法
阿尔法企业
阿尔尼拉姆制药
阿尔特
阿根廷
阿根廷电信
阿科力
阿克迈技术
阿拉丁
阿拉科技
阿拉斯加航空
阿莱技术
阿里巴巴
阿里巴巴概念
阿里健康
阿里影业
阿曼瑞恩
阿美特克
阿默普莱斯金融
阿纳达科石油
阿尼股份
阿帕契
阿普达集团
阿瑞斯资本
阿石创
阿仕特朗金融
阿斯利康
阿斯麦
阿泰克
阿兴记
艾艾精工
艾倍科
艾比森
艾博德
艾伯科技
艾伯维
艾策通讯
爱车坊
爱车屋
爱达利网络
爱德华兹生命科学
艾的教育
爱德利
艾德生物
爱得威建设集团
爱德新能源
爱迪尔
艾迪精密
爱迪科技
爱迪科森
爱迪生
爱迪生国际
爱迪生联合电气
爱廸新能
爱尔发
艾尔建医疗
爱尔信
爱尔眼科
爱范儿
艾飞特
艾芬达
爱夫卡
艾芙隆海湾社区
爱富希
艾弗再险集团
爱高集团
艾格拉斯
艾格生物
艾华集团
霭华押业信贷
爱环吴世
爱己爱牧
艾机器人
爱家科技
爱建集团
爱康科技
爱康医疗
爱柯迪
爱科迪
艾可菲
艾科技术
爱科凯能
爱珂科技
爱科麦
爱科赛
埃克森美孚
爱克森斯控股
爱可生
爱克斯龙
埃克西尔能源
爱酷体育
爱酷游
艾利艾
艾利丹尼森
爱立方
爱立康
爱力浦
爱立信
艾里逊变速箱
埃林哲
艾录股份
艾洛维
爱侣健康
爱玛客
爱美可
艾美森
埃蒙迪
艾莫基
艾默生电气
艾能聚
埃尼石油
艾派科技
埃培智
爱朋医疗
爱普股份
爱扑网络
爱奇艺
艾奇资本
艾融软件
艾瑞德
艾睿电子
艾瑞斯
爱瑞特
埃塞克斯信托
艾森博
埃森普特
埃森哲
爱尚传媒
爱尚鲜花
爱尚游
爱申特
爱仕达
爱施德
爱世纪集团
艾硕控股
艾斯本科技
埃斯顿
爱司凯
艾斯克
艾斯兰
艾特克
爱特科技
爱特泰克
爱玩网络
艾为电子
艾维科
爱威科技
埃文低碳
爱问科技
爱信股份
爱芯环保
艾叶文化
爱依斯电力
爱婴室
爱应用
爱乐达
爱乐祺
爱知网络
爱知之星
安澳智能
安保工程控股
安贝夫啤酒
安博
安波福
安博检测
安博通
安彩高科
安畅网络
安车检测
安达保险
安达科技
安达农森
安达维尔
安达物流
安道麦
安德建奇
安德利
安德利果汁
安德玛
安迪苏
安东油田服务
安尔发
安防
鞍钢股份
安广物流
安好精工
安和水电
安华生物
安华智能
安怀信
安徽
安徽凤凰
安徽合力
安徽华辰
安徽水利
安徽皖通高速公路
安记食品
安技智能
安家万邦
安捷包装
安捷股份
安洁科技
安捷利实业
安捷伦科技
安洁士
安杰信
安洁医疗
安进
安井食品
安居宝
安居应急
安卡网络
安凯客车
安康
安靠智电
安科瑞
安科生物
安科系统
安控科技
安莉芳控股
安利股份
安联锐视
安领国际
氨纶
安煤
安美勤
安盟网络
安盟信息
安明斯
安纳达
安纳利资本管理
安奈儿
安耐杰
安妮股份
安宁控股
安浓园艺
安诺电子
安诺其
安谱实验
安普泽
安琪酵母
安奇汽车
安桥
安趣股份
安全货仓
安荣电气
安软科技
安瑞升
安锐信息
安赛乐米塔尔
安森美半导体
安盛科技
安硕信息
安踏体育
安泰
安泰保险
安泰得
安泰股份
安泰科
安泰科技
安泰园林
安特吉
安通控股
安图生物
安西斯
安贤园中国
安信阿尔法定开混合
安信宝利债券
安信比较优势混合
安信动态策略混合
安信复兴指数
安信工业混合
安信合作创新混合
安信恒利增强债券
安信沪深增强
安信活期宝
安信基金
安信价值精选股票
安信量化多因子混合
安信量化优选股票
安信灵活配置混合
安信目标收益债券
安信平稳增长混合
安信稳健增值混合
安信现金管理货币
安信现金增利
安信消费医药股票
安信鑫安得利混合类
安信新常态股票
安信新成长混合
安信新动力混合
安信鑫发优选混合
安信新回报混合
安信新价值混合
安信新目标混合
安信新起点混合
安信新趋势混合
安信信托
安信新优选混合
安信一带一路分级
安信永丰定开债券
安信永利信用
安信永瑞定开债券
安信永盛定开债券
安信永泰定开债券
安信永鑫
安信优势增长混合
安信优享纯债债券
安信中国制造混合
安信种苗
安信中证指数增强
安信尊享纯债
安信尊享添益债券
安阳钢铁
安阳机床
安域亚洲
安悦国际控股
安运科技
安泽电工
安正科技
安正时尚
安证通
安之畅
安之文化
安智物流
安中股份
鞍重股份
安众科技
昂捷信息
昂克传媒
昂立教育
昂利康
昂纳科技集团
昂盛智能
奥栢中国
奥邦建筑
奥贝克
奥必通
澳博控股
奥测世纪
奥驰亚集团
奥传思维控股
澳大利亚普通股
奥地利
奥迪威
奥多比
奥尔斯
奥菲传媒
澳菲利
奥飞数据
奥飞娱乐
奥盖克
奥根科技
傲冠股份
奥海文化
翱华股份
傲基电商
奥吉特
奥佳华
澳佳生态
奥捷科技
澳凯富汇
奥凯立
澳凯龙
奥康国际
奥克股份
澳科控股
澳柯玛
奥克斯国际
澳坤生物
奥来德
奥莱利
奥雷德
奥立思特
奥联电子
奥伦德
奥绿新
奥马电器
奥玛仕国际
奥美格
奥美环境
奥美森
澳门励骏
奥默医药
澳能建设
傲农生物
奥派股份
奥普光电
奥普节能
奥其斯
奥瑞德
奥瑞金
奥莎动力
澳狮环球
奥士康
奥视威
奥仕智能
奥思集团
澳泰药剂
奥特股份
奥特佳
奥特美克
奥特迅
奥腾电子
傲天科技
澳通电讯
奥拓电子
奥拓福
奥拓股份
傲拓科技
奥托立夫
奥威控股
奥维通信
奥维云网
翱翔科技
奥翔药业
奥星电子
奥星生命科技
澳洋健康
澳洋顺昌
奥一新源
澳优
奥油化工
奥宇节能
奥远电子
澳至尊
澳洲成峰高教
澳洲西太平洋银行
巴安水务
八百里
八达股份
八达科技
芭迪贝伊
巴克艾科技
巴克莱银行
巴兰仕
巴里克黄金
巴陵节能
八菱科技
巴鲁特
巴士
芭田股份
霸王集团
芭薇股份
巴西电力
巴西石油
八叶科技
八一钢铁
八亿时空
百澳股份
百傲化学
百奥家庭互动
百傲科技
百邦科技
柏堡龙
百本医护
百博生物
百草堂
白茶股份
百程旅游
百川导体
百川电力
百川股份
百川环能
百川科技
百川能源
百川锁业
百大集团
百达精工
百大能源
百德国际
百得科技
佰蒂生物
百度
百度概念
摆渡融创
百富餐饮
百富环球
百福控股
百夫长
百固科技
百禾传媒
百合花
百合网
白虹软件
百宏实业
百花村
白花油
百汇环保
佰惠生
百货零售
百济神州
百甲科技
百杰瑞
白酒
白酒概念
柏克莱
柏克利
柏科数据
柏莱特
百乐米业
百利保控股
百利大
百利电气
百利科技
百联股份
百联广合
百林通信
百林园林
百灵电子
佰聆数据
百隆东方
白鹿温泉
白马股
白马户外媒体
拜玛林制药
白马数控
佰美基因
栢能集团
佰能蓝天
百年巧匠
百诺医药
百勤油服
柏荣集团控股
百润股份
白色家电
白山国旅
百胜餐饮
百盛集团
百胜软件
百胜中国
百事
百事宝
百事达
百仕达控股
百事乐居
百时美施贵宝
百时尚
百事泰
白水农夫
百思寒
百思买
百泰实业
百特
百特国际
拜特科技
百特莱德
百田石油
百通能源
白兔湖
百玩游戏
百威英博
百味斋
百信国际
柏星龙
百姓网
百洋股份
白银有色
百盈高新
百应租赁
百元股
佰悦集团
白云电器
白云机场
白云山
柏泽股份
百正新材
半导体材料
半导体及元件
板块
斑马技术
邦宝益智
邦诚电信
邦德股份
邦德激光
帮豪种业
邦禾生态
帮辉汽配
邦吉
邦健医疗
棒杰股份
棒杰小贷
邦客乐
邦力达
邦普刀具
邦鑫勘测
邦讯技术
邦业科技
邦正科技
宝安股份
宝宝树集团
宝贝格子
保变电气
保诚
保诚保险
宝成股份
报春电商
宝达股份
宝德股份
保德国际发展
宝德科技集团
宝德利
宝德生物
保得威尔
保德信金融
宝鼎
鲍尔包装
保发集团
宝发控股
暴风集团
宝峰时尚
豹风网络
宝钢包装
包钢股份
宝钢股份
宝光股份
宝光实业
宝海微元
包浩斯国际
保华集团
保集健康
宝积资本
宝洁
宝凯电气
宝来利来
宝莱特
保利达资产
保利地产
宝力股份
宝利国际
保丽洁
保利文化
宝利祥
保利协鑫能源
宝丽兴源
保利置业集团
宝联控股
宝亮股份
保龄宝
宝龙地产
保隆科技
宝美户外
爆米花
宝明堂
宝莫股份
保奇影视
保千
宝强精密
宝泉旅游
宝润兴业
宝色股份
宝申控股
宝胜电气
宝生动力
宝胜股份
宝胜国际
宝石金卡
堡狮龙
保税科技
鲍斯股份
宝塔实业
宝泰股份
宝钛股份
宝泰隆
宝特龙
宝田科技
宝通科技
保通食品
宝燵控股
宝威控股
报喜鸟
保险
保险分级
保险及其他
保险重仓
宝信环球
宝馨科技
宝新能源
宝信软件
宝鑫瑞
宝信咨询
宝兴威
宝业集团
宝艺股份
宝盈安泰短债债券
宝盈策略增长混合
宝盈泛沿海增长混合
宝鹰股份
宝盈国家安全沪港深股票
宝盈核心优势混合
宝盈鸿利收益灵活配置混合
宝盈互联网沪港深混合
宝盈货币
宝盈基金
宝盈科技混合
宝盈人工智能股票
宝盈睿丰创新混合
宝盈先进制造混合
宝盈祥瑞混合
宝盈祥泰混合
宝盈消费主题灵活配置混合
宝盈新价值混合
宝盈新锐混合
宝盈新兴产业混合
宝盈医疗健康沪港深股票
宝盈盈泰纯债债券
宝盈优势产业混合
宝盈增强收益债券
宝盈中证指数增强
宝盈转型动力混合
宝盈资源优选混合
宝源股份
报阅传媒
宝中海洋
包装印刷
北巴传媒
贝宝
北玻股份
北部湾港
贝参药业
北辰实业
贝达化工
北大荒
北大青鸟环宇
贝达药业
北大医药
北大资源
北鼎晶辉
被动元件
北斗城际
北斗嘉药业
北斗信息
北斗星通
贝尔机械
北方导航
北方股份
北方国际
北方华创
北方嘉科
北方矿业
北方数据
北方稀土
北方信托
北方跃龙
倍格曼
北海集团
北化股份
倍加洁
北教传媒
北京
北京安鹏
北京北辰实业股份
北京城建
北京城乡
北京航峰
北京建设
北京京客隆
北京君正
北京科锐
北京控股
北京控股环境集团
北京利尔
北京汽车
北京清芝
北京燃气蓝天
北京时代
北京首都机场股份
北京体育文化
北京文化
北京希电
北京银行
北京中科
贝克福尔
北科光大
贝克诺斯
北科瑞声
北科天翼
贝克休斯通用能源
贝克药业
贝肯能源
北控清洁能源集团
北控水务集团
北控医疗健康
北矿科技
贝莱德
北林科技
北陆药业
北迈科技
北漠股份
北汽蓝谷
北汽新能源
北青传媒
贝瑞基因
贝森金融
贝斯兰德
贝斯美
贝斯特
北塔软件
北泰实业
北特科技
贝特莱
贝特瑞
贝特智联
倍通检测
贝通信
北旺农牧
北味菌业
北纬科技
北新建材
北新路桥
北信瑞丰产业升级
北信瑞丰鼎利
北信瑞丰丰利混合
北信瑞丰华丰灵活配置
北信瑞丰基金
北信瑞丰健康生活主题灵活配置
北信瑞丰平安中国主题灵活配置
北信瑞丰外延增长
北信瑞丰稳定收益
北信瑞丰稳定增强偏债
北信瑞丰现金添利
北信瑞丰新成长
北信瑞丰兴瑞灵活配置
北信瑞丰研究精选
北信瑞丰宜投宝
北信瑞丰增强回报
北信瑞丰中国智造主题
北信源
北讯集团
北亚策略
北亚时代
北洋天青
倍益康
北邮国安
北裕仪器
北展股份
倍智测聘
本草春
本钢板材
本间高尔夫
奔凯安全
本贸科技
奔腾股份
奔腾集团
奔腾文创
本田汽车
本益新材
彼岸控股
皕成科技
碧驰股份
必创科技
碧迪医疗
比高集团
碧桂园
碧桂园服务
必和必拓集团
璧合科技
碧佳实业
必可测
比科斯
笔克远东
比酷股份
比例聚合
比利时
碧生源
必瘦站
碧水科技
碧水源
比速科技
比特智能
陛通股份
碧沃丰
比亚迪
比亚迪电子
比亚迪股份
比洋通信
碧瑶绿色集团
比音勒芬
比优集团
便捷神
边缘计算
标榜新材
标普
标普股红利
标普科技
标普全球
标普生物
标普香港创业板指数
标普香港大型股指数
标普医药
标准股份
标准资源控股
宾宝
滨海能源
滨海泰达物流
滨海投资
滨化股份
滨会生物
滨江集团
滨江科贷
槟杰科达
宾仕国际
滨特尔
滨特股份
冰川网络
冰轮环境
冰箱
并行科技
冰雪集团
冰洋科技
秉扬科技
博安通
博安智能
铂宝集团
博本智能
博采网络
波长光电
博创科技
勃达
博大光通
博达软件
博丹环境
波导股份
博道基金
博道启航混合
博道中证增强
博道卓远混合
博电科技
博耳电力
玻尔科技
波尔通信
博凡动力
博富科技
博富临置业
博格华纳
博冠股份
博冠科技
博广环保
渤海股份
渤海汇金汇添益个月定开
渤海汇金汇增利个月定开
渤海汇金量化汇盈混合
渤海汇金睿选混合
渤海汇金资管
渤海轮渡
渤海汽车
博海新材
渤海租赁
博华科技
博华太平洋
博晖创新
博汇股份
博汇纸业
博际喷雾
博济医药
玻机智能
博杰科技
博浚宏
博骏教育
博柯莱
博科思
伯克希尔哈撒韦
伯肯节能
博控科技
博莱股份
铂澜商业
勃朗科技
伯朗特
玻璃制造
泊林商业
伯灵顿百货
博迈科
博敏电子
博茗低碳
伯明翰体育
博能股份
博宁福田
博鹏环保
博奇环保
博强能源
般若股份
博融智库
博瑞传播
博瑞生物
博锐斯
博瑞信息
博润通
博善生物
博深工具
博昇光电
博圣云峰
博时安诚个月定开债
博时安丰个月定开债
博时安弘一年定开债
博时安祺一年定期开放债券
博时安仁一年定期开放债券
博时安荣个月定期开放债券
博时安瑞个月
博时安泰个月定开债
博时安心收益定期开放债券类
博时安怡个月定期开放债券
博时安盈债券
博时安誉个月定开债
博时标普
博时标普联接
博时策略混合
博时产业新动力混合
博时创新驱动混合
博时创业板
博时创业板联接
博时创业成长混合
博时大中华亚太精选股票
博世德
博时第三产业混合
波士顿地产
波士顿科学
博时丰达纯债个月定开债
博时丰庆纯债债券
博时富安个月定开债发起式
博时富诚纯债债券
博时富发纯债
博时富和纯债债券
博时富华纯债债券
博时富嘉纯债债券
博时富宁纯债债券
博时富乾个月定开债发起式
博时富融纯债债券
博时富瑞纯债债券
博时富时中国股指数
博时富腾纯债债券
博时富祥纯债债券
博时富鑫纯债债券
博时富兴纯债个月定开债发起式
博时富业个月定开债发起式
博时富益纯债债券
博时富永个月定开债发起式
博时富元纯债债券
博时工业主题股票
博实股份
博时广利纯债债券
博时国企改革股票
博时行业轮动混合
博时合惠货币
博时合晶货币
博时合利货币
博时合鑫货币
博时宏观回报债券
博时弘康个月定开债
博时弘泰混合
博时弘盈定期开放混合
博时厚泽回报混合
博时沪港深成长企业
博时沪港深价值优选
博时沪港深优质企业基金
博时互联网主题灵活配置混合
博时沪深指数
博时华盈纯债债券
博时黄金
博时黄金联接
博时回报混合
博时汇享纯债债券
博时慧选纯债个月定期开放债券
博时汇悦回报混合
博时汇智回报混合
博时货币
博时基金
博时价值增长贰号混合
博时价值增长混合
博时景发纯债债券
博时景兴纯债债券
博时精选混合
博时境源保本
博时聚利纯债债券
博时聚瑞纯债个月定期开放债券
博时聚润纯债债券
博时聚盈纯债债券
博时聚源纯债债券
博时军工主题股票
博时抗通胀增强回报
博世科
博时乐臻定开混合
博时利发纯债债券
博时量化多策略股票
博时量化价值股票
博时量化平衡混合
博时民丰纯债债券
博时民泽纯债债券
博时内需增长混合
博时逆向投资混合
博时平衡配置混合
博时荣享回报混合
博时睿利事件驱动混合
博时睿益事件驱动混合
博时睿远事件驱动混合
博时上证
博时上证超大盘
博时上证超大盘联接
博时上证联接
博时上证自然资源
博时上证自然资源联接
博时双月薪定期支付债券
博时丝路主题股票基金
博时岁岁增利一年定期开放债券
博时特许价值
博时特许价值混合
博时天天增利货币
博时天颐债券
博士蛙国际
博时外服货币
博时外延增长主题混合
博时稳定价值债券
博时稳健回报债券
博时文体娱乐
博时现金宝货币
博时现金收益货币
博时新策略
博时鑫丰混合
博时鑫惠混合
博时新价值混合
博时新起点混合
博时鑫瑞混合
博时鑫润混合
博时新收益
博时鑫泰混合
博时新兴成长混合
博时新兴消费主题混合
博时信用债纯债债券
博时信用债券
博时鑫源混合
博时鑫泽混合
博时兴荣货币
博时兴盛货币
博时亚洲票息收益债券
博时亚洲票息收益债券美元钞
博时亚洲票息收益债券美元汇
博士眼镜
博时央企结构调整
博时央调联接
博时医疗保健行业混合
博时颐泰混合
博时银行
博时银智大数据
博时裕安纯债债券
博时裕昂纯债债券
博时裕诚纯债债券
博时裕创纯债
博时裕达纯债
博时裕发纯债债券
博时裕丰发起式
博时裕恒纯债债券
博时裕弘纯债债券
博时裕嘉个月定开债发起式
博时裕景纯债债券
博时裕康纯债
博时裕坤纯债个月定期开放债券
博时裕利纯债债券
博时裕隆混合
博时裕鹏纯债债券
博时裕乾纯债
博时裕泉纯债债券
博时裕荣纯债债券
博时裕瑞纯债债券
博时裕盛纯债
博时裕顺纯债债券
博时裕泰纯债债券
博时裕腾纯债
博时裕通纯债
博时裕新纯债
博时裕益混合
博时裕盈个月定开债
博时悦楚纯债债券
博时月月薪定期支付债券
博时月月盈短期理财债券
博时战略新兴产业混合
博时臻选纯债债券
博时证保
博时智臻纯债债券
博时中债进出口行
博时中债政金债指数
博时中证淘金大数据
博时中证指数增强
博时主题行业混合
博时转债增强债券
博时卓越品牌混合
博硕光电
博思艾伦咨询
波司登
波斯科技
博思软件
博思堂
博思特
博涛文化
伯特利
博腾股份
博天环境
博通
博通股份
博旺兴源
博为峰
博威合金
博威能源
博维仕
博闻科技
博玺电气
玻纤
博校科技
博信股份
博芯科技
博信中医
博信资产
博迅医疗
博雅互动
博亚精工
博雅科技
博雅生物
博雅智能
博彦科技
博阳新能
博阳智电
博弈科技
博益气动
博伊特
波音
博游旅游
博宇科技
博宇信息
博元电力
博远高科
博源股份
博远欣绿
博岳股份
博阅科技
博云新材
博志成
布布畅通
步步高
步长制药
布丁股份
不动产信托
卜蜂国际
卜蜂莲花
布拉德斯科银行
布莱克万矿业
布朗保险经纪
布朗福曼
布雷尔利
布鲁克
布鲁克菲尔德公共建设
布鲁克菲尔德可再生
布鲁克菲尔德资产管理
布罗德里奇
步森股份
财安金融
彩电
财富大盘
彩虹股份
彩虹光
彩虹科技
彩虹新能源
彩虹颜料
财华社集团
财捷
采掘服务
彩客化学
采矿指数
材料
财猫网络
财人汇
彩生活
彩通
财通财通宝货币
财通成长优选混合
财通纯债债券
财通多策略福瑞
财通多策略福享混合
财通多策略福鑫定开
财通多策略精选混合
财通多策略升级混合
财通多策略稳健增长债券
财通福盛
财通福佑定开混合发起
财通汇利债券
财通集成电路产业股票
财通基金
财通价值动量混合
财通聚利债券
财通可持续混合
财通量化核心优选混合
财通量化价值优选混合
财通收益增强债券
财通新视野混合
财通证券
财通证券资管
财通资管鸿达纯债债券
财通资管鸿利中短债债券
财通资管鸿睿个月定开债券
财通资管鸿益中短债债券
财通资管鸿运中短债债券
财通资管积极收益债券
财通资管瑞享个月定开混合
财通资管睿智个月定期开放债券
财通资管消费精选混合
财通资管鑫管家货币
财通资管鑫锐混合
财通资管鑫盛个月定开混合
财通资管鑫逸混合
财信发展
彩星集团
彩星玩具
财讯传媒
彩讯股份
彩讯科技
参股保险
参股民营银行
参股券商
参股万达商业
参股新三板
灿能电力
参仙源
餐饮
餐饮品牌国际
餐饮指数
残友软件
灿越科技
藏格控股
沧海核装
沧海控股
藏旅
苍南仪表
沧运集团
沧州大化
沧州明珠
草都牧草
草甘膦
草原宏宝
策划推广
策源股份
查尔斯河
茶花电气
茶花股份
茶乾坤
差旅天下
馋神国际
长安产业精选混合
长安宏观策略混合
长安泓润纯债债券
长安泓泽纯债债券
长安沪深非周期
长安货币市场
长安基金
长安民生物流
长安汽车
长安仁恒
长安鑫富领先混合
长安鑫恒回报混合
长安鑫利优选混合
长安鑫旺价值混合
长安鑫禧混合
长安鑫兴混合
长安鑫垚主题混合
长安鑫益增强混合
长安裕隆混合
长安裕盛混合
长安裕泰混合
长安裕腾混合
长白山
常宝股份
长宝科技
长潮股份
长城安心回报混合
长城创业板指数增强
长城电工
长城动漫
长城改革红利灵活配置混合
长城工资宝货币
长城行业轮动混合
长城华冠
长城环保主题灵活配置混合
长城环亚控股
长城汇理
长城货币
长城积极增利债券
长城基金
长城景气行业龙头混合
长城久鼎保本混合
长城久富混合
长城久恒灵活配置混合
长城久惠灵活配置混合
长城久嘉创新成长灵活配置混合
长城久利保本混合
长城久荣定期开放债券型发起式
长城久润保本
长城久泰沪深指数
长城久稳债券
长城久祥混合
长城久鑫
长城久信债券
长城久益灵活配置混合
长城久盈纯债债券
长城久源保本混合
长城久悦债券
长城军工
长城科技
长城品牌优选混合
长城汽车
长城软件
长城收益宝货币
长城双动力混合
长城网科
长城微光
长城稳固收益债券
长城稳健成长灵活配置混合
长城稳健增利债券
长城消费增值混合
长城新策略
长城新兴产业混合
长城新优选混合
长城一带一路
长城医疗保健混合
长城影视
长城优化升级混合
长城增益
长城证券
长城智能产业混合
长城中国智造灵活配置混合
长城中小盘混合
长城中证
长城转型成长混合
长川科技
长春高新
长春经开
长春燃气
长春一东
畅达通
常电股份
长电科技
昌恩智能
畅尔装备
长方集团
长飞光纤
长飞光纤光缆
长风股份
长峰医院
常辅股份
长福亚太
长港敦信
尝高美集团
长庚新材
长海股份
长航凤凰
长和
长合信息
长虹华意
长虹佳华
昌红科技
长宏科技
长虹美菱
昶桦股份
昌辉股份
长江传媒
长江电力
长江汇聚量化多因子
长江基建集团
长江可转债债券
长江乐丰纯债
长江乐享货币
长江乐鑫定开债
长江乐盈定开债
长江乐越定开债
长江绿海
长江绿色
长江期货
长江润发
长江生命科技
长江收益增强债券
长江通信
长江投资
长江文化
长江优享货币
长江证券
长江制衣
长江资管
畅捷通
昌九
长久物流
长缆科技
长乐情
常乐铜业
昌利控股
畅联股份
长联来福
长亮科技
昌隆咨询
常铝股份
常满控股
常茂生物
长明机械
场内货币
长宁钻石
长牛股份
常青股份
长青股份
长青集团
常青基业
长荣股份
长荣农科
常荣声学
昌润钻石
长沙银行
常山北明
常山药业
长生
长盛成长价值混合
长盛城镇化主题混合
长盛创新驱动混合
长盛创新先锋混合
长盛电子信息产业混合
长盛电子信息主题混合
长盛动态精选混合
长盛多因子策略优选股票
长盛高端装备混合
长盛国企改革主题灵活配置混合
长盛航天海工混合
长盛沪港深优势精选混合
长盛互联网混合
长盛沪深指数
长盛环球行业混合
长盛货币
长盛积极配置债券
长盛基金
长盛可转债
长盛量化多策略
长盛量化红利混合
长盛年年收益定期债券
长盛全债指数增强债券
长盛上证指数分级
长盛盛崇
长盛盛丰混合
长盛盛和纯债
长盛盛辉混合
长盛盛杰一年期定期开放混合
长盛盛景纯债
长盛盛康纯债
长盛盛琪一年债券
长盛盛世
长盛生态环境主题灵活配置混合
长盛盛裕纯债
长盛双月红定期债券
长盛添利宝货币
长盛同德主题混合
长盛同庆
长盛同瑞中证分级
长盛同盛成长优选
长盛同禧债券类
长盛同享灵活配置混合
长盛同鑫行业配置混合
长盛同益成长回报灵活配置混合
长盛同智优势混合
长盛新兴成长
长盛养老健康产业灵活配置混合
长盛医疗量化股票
长盛战略新兴产业灵活配置
长盛中小盘精选混合
长盛中证金融地产份额
长盛中证证券公司分级
长盛中证指数
长盛轴承
长盛转型升级混合
长实集团
长寿花食品
常熟汽饰
常熟银行
长泰源
昶檀股份
长天科技
长旺财务
长望科技
长先新材
畅想高科
畅想软件
昌信
长信标普等权重指数
长信长金通货币
长信畅中
长信创新驱动股票
长信纯债半年定开债券
长信纯债壹号
长信纯债一年定开债券
长信低碳环保行业量化
长信多利灵活配置混合
长信富安纯债一年定开债券
长信富海纯债一年定期开放
长信富民纯债一年定期开放
长信富平纯债一年定开债券
长信富全纯债一年定开债券
长信富泰纯债一年定开
长信改革红利灵活配置混合
长信股份
长信国防军工量化混合
长信恒利优势混合
长信基金
长信价值蓝筹两年定开混合
长信金葵纯债一年定开债券
长信金利趋势混合
常欣科技
长信科技
长信可转债债券
长信乐信混合
长信利保
长信利发债券
长信利丰债券
长信利富
长信利广混合
长信利尚一年定开混合
长信利泰混合
长信利息收益货币
长信利信
长信利鑫
长信利盈混合
长信利众
长信量化多策略股票
长信量化价值精选混合
长信量化价值驱动混合
长信量化先锋混合
长信量化中小盘股票
长信内需成长混合
长信企业精选两年定开混合
长信全球债券美元
长信全球债券人民币
长信睿进混合
长信上证港股通指数型发起式
长信双利优选混合
长信稳健纯债债券
长信稳进资产配置混合
长信稳势纯债债券
长信稳通三个月定开债券发起式
长信稳益纯债债券
长信稳裕三个月定开债券发起式
长信先机两年定开混合
长信先利
长信先锐债券
长信先优债券
长信消费精选量化股票
长信新利灵活配置混合
长信医疗保健混合
长信银利精选混合
长信增利动态策略混合
长信中证指数
昌兴国际
长兴国际
昌耀新材
长仪股份
长盈集团控股
长盈精密
长鹰信质
长油
昌鱼
长源电力
长园集团
长运股份
超纯环保
超大盘
超大现代
超导
超跌股
超凡股份
超凡网络
超固股份
潮宏基
超华科技
超级品牌
超能国际
超频三
超然科技
超人智能
超声电子
超思维
超腾能源
超图软件
超威动力
超伟股份
朝威控股
超弦科技
超讯通信
超毅网络
超音速
超盈国际控股
超游网络
超宇环保
超智能控股
车工股份
车行
车联网
车美仕
车配龙
车讯互联
辰安科技
陈唱国际
郴电国际
晨丰科技
辰罡科技
晨光电缆
晨光股份
晨光生物
晨光文具
辰光医疗
晨化股份
辰华能源
晨科农牧
辰龙股份
晨龙锯床
晨鸣纸业
晨泰科技
辰泰科技
辰维科技
辰午节能
晨曦航空
晨晓科技
晨鑫科技
辰欣药业
辰兴发展
辰星药业
晨讯科技
晨宇电气
晨越建管
诚安达
诚邦股份
成才股份
成城
呈创科技
成聪软件
承达集团
成大生物
成达兴
承德露露
城地股份
成电光信
诚栋营地
成都高速
成都路桥
成都普天电缆股份
成都银行
城发环境
城发集塑
成飞集成
成份指
成丰股份
诚高科技
成功通航
成功之道
城光节能
诚辉医疗
城基生态
城建设计
成科机电
成利吉
橙力文化
诚迈科技
诚盟装备
成明节能
成如旦
城市传媒
城市管家
城市理想
成实外教育
城市纵横
橙天嘉禾
呈天网络
澄天伟业
城投控股
诚信小贷
城兴股份
澄星股份
承兴国际控股
成也保理
城业城
诚业股份
诚益通
诚意药业
诚赢股份
乘用车
诚优股份
成远爆破
成长
诚志股份
成志控股
橙子互动
驰诚股份
赤诚生物
驰达飞机
弛达科技
赤峰黄金
驰宏锌锗
驰洪医疗
赤马传媒
崇达技术
崇德动漫
充电桩
重钢机械
重交再生
重庆
重庆百货
重庆港九
重庆钢铁
重庆钢铁股份
重庆机电
重庆建工
重庆路桥
重庆农村商业银行
重庆啤酒
重庆燃气
重庆水务
重庆银行
重阳资产持股
出版传媒
触动时代
储翰科技
储吉信息
楚江新材
初灵信息
储融检测
楚天高速
楚天科技
楚祥医疗
楚星时尚
雏鹰农牧
楚誉科技
船舶
船舶制造
川大智胜
传递娱乐
川东磁电
川河集团
川恒股份
传化智联
川环科技
川机器人
川娇农牧
穿金戴银
川金诺
川净股份
川控股
川马
传媒
传媒级
川能动力
传奇华育
川润股份
川山甲
穿山甲
传神语联
传视影视
川铁电气
川投能源
传味股份
川仪股份
传艺科技
穿越科技
创达环科
创达科技控股
创达新材
创动空间
创尔生物
创富港
创高安防
创高股份
创合电气
创建达一
创建集团控股
创捷传媒
创金合信春来回报一年定开混合
创金合信鼎鑫睿选定开混合
创金合信工业周期股票
创金合信国企活力混合
创金合信国证股指数
创金合信国证指数
创金合信恒利超短债债券
创金合信沪深增强
创金合信汇益纯债一年定开债券
创金合信货币
创金合信基金
创金合信价值红利混合
创金合信金融地产股票
创金合信聚利债券
创金合信科技成长股票
创金合信量化多因子股票
创金合信量化发现混合
创金合信量化核心混合
创金合信消费主题股票
创金合信新能源汽车股票
创金合信鑫日享短债债券
创金合信鑫收益
创金合信医疗保健股票
创金合信优价成长股票
创金合信优选回报混合
创金合信中国股国际指数
创金合信中证红利低波动指数
创金合信中证增强
创金合信转债精选债券
创金合信资源主题精选股票
创金合信尊丰纯债
创金合信尊盛纯债债券
创金合信尊泰纯债
创金合信尊享纯债债券
创金合信尊盈纯债债券
创金合信尊智纯债债券
创金尊隆纯债
创科实业
创力集团
创力新能
创联教育金融
创美股份
创美药业
创梦天地
创锐电子
创升控股
创盛智能
创识科技
创世生态
创投
创图
创维数码
创维数字
创想天空
创谐信息
创新
创新电子控股
创信股份
创新股份
创信国际
创新科技
创新医疗
创新引擎
创兴
创星科技
创兴银行
创研股份
创扬医药
创业
创业板
创业板指
创业板综
创业成长
创业创新
创业黑马
创业环保
创业慧康
创业基础
创业集团控股
创业人
创易技研
创一佳
创毅控股
创一新材
创意信息
创艺园
创优股份
创宇园林
创元股份
创源环境
创元科技
创远科技
创元期货
创源文化
创远仪器
创悦股份
创至股份
创致股份
创智信科
淳博传播
春风动力
春风物流
春光股份
春光科技
春光药装
春晖仪表
春晖智控
纯碱
春兰股份
春立医疗
春茂股份
春能控股
春鹏电气
春秋
春秋电子
春秋航空
春泉节能
春泉园林
春盛中药
春腾网络
春旺环保
春夏新科
春兴精工
淳中科技
磁谷科技
慈惠健康
瓷爵士
慈生堂
慈文传媒
磁性材料
慈星股份
醋化股份
翠华控股
萃华珠宝
翠微股份
达安股份
达安基因
大北农
大博医疗
大昌集团
大昌微线集团
大昌行集团
大成标普等权重指数
大成策略回报混合
大成产业
大成创新成长混合
大成动态量化配置策略混合
大成多策略混合
大成丰财宝货币
大成高新技术产业股票
大成国家安全主题灵活配置混合
大成国企改革灵活配置混合
大成海外中国机会混合
大成行业轮动混合
大成核心双动力混合型
大成恒丰宝
大成恒生综合中小型股指数
大成互联网思维混合
大成沪深指数
大成慧成货币
大成惠利纯债债券
大成惠明定开纯债债券
大成惠祥定开纯债债券
大成惠益纯债债券
大成惠裕定开纯债债券
大成货币
大成积极成长混合
大成基金
大成价值增长混合
大成健康产业混合型证券
大成景安短融债券
大成景丰债券
大成景恒混合
大成景华一年期
大成景利混合
大成景禄灵活配置混合
大成景明灵活配置混合
大成景荣债券
大成景润灵活配置混合
大成景尚灵活配置混合
大成景盛一年定开债
大成景兴信用债债券
大成景秀灵活配置混合
大成景旭纯债债券类
大成精选增值混合
大成景阳领先混合
大成景益平稳收益混合
大成竞争优势混合
大成绝对收益策略混合型发起式
大乘科技
大成可转债增强债券
大成空间
大成蓝筹稳健
大成灵活配置混合
大成纳斯达克指数
大成内需增长混合
大成强化收益定期开放债券
大成趋势回报灵活配置混合
大成睿景灵活配置混合类
大成深证成长
大成深证成长联接
大成生化科技
大成生命周期混合
大成盛世精选混合
大成食品
大成糖业
大成添利宝货币
大成添益交易型货币
大成现金增利货币类
大成消费主题混合
大成新锐产业混合
大成信用增利一年定期开放债
大成一带一路灵活配置混合
大承医疗
大成优选混合
大成月添利债券
大成月月盈
大成债券
大成正向回报混合
大成智惠量化多策略混合
大成中小盘混合
大成中证
大成中证红利指数
大成中证互联网大数据指数
大成中证沪市
大成中证深市
达创科技
大道信通
大德传媒
达登饭店
大地电气
大地股份
大地和
大地教育
大地能源
大地生物
大地园林
大东方
大东海
大都会人寿
达尔智能
大发地产
大方软件
大方生态
大飞机
达飞控股
大丰港
大丰实业
达峰智能
大佛药业
大富科技
达芙妮国际
大富装饰
大港股份
达刚路机
大国慧谷
大汉三通
大汉印邦
大豪科技
大贺传媒
大和恒
大恒科技
大宏智能
大湖股份
大华股份
大华新材
达华智能
大家乐集团
大家食品
大健康国际
达进东方照明
大津股份
大金重工
大境生态
大酒店
达俊宏
大康农业
大可股份
大控
大快活
达乐
大雷股份
大冷股份
大力电工
达利国际
达力环保
达力集团
大立科技
达利食品
大理药业
大连电瓷
大连港
大连热电
大连圣亚
大连友谊
大连重工
大凌集团
大龙地产
大隆汇
大陆股份
大陆能源
大陆桥
达伦股份
大麦互娱
达美程
大美股份
达美航空
达美乐比萨
达美盛
大美游轮
大民
大名城
大明国际
大铭新材
大摩多因子策略混合
大摩多元收益债券
大摩个月定期开放债券
大摩基础行业混合
大摩健康产业混合
大摩进取优选股票
大摩科技领先混合
大摩量化多策略股票
大摩量化配置混合
大摩领先优势混合
大摩品质生活精选股票
大摩强收益债券
大摩睿成中小盘弹性股票
大摩深证指数增强
大摩双利增强债券
大摩万众创新混合
大摩消费领航混合
大摩新机遇灵活配置混合
大摩新趋势混合
大摩优质信价纯债
大摩增值个月开放债券
大摩主题优选混合
大摩卓越成长混合
大摩资源优选混合
大牧汗
达能电气
达诺尔
大千生态
大千阳光
大秦铁路
大庆华科
达人环保
达人旅业
达瑞生物
大森机电
大森控股
大商帮
大商股份
大参林
大生地产
大生农业金融
大盛微电
大晟文化
达实智控
达实智能
大数据
大树智能
大唐
大唐发电
大唐复鑫
大唐环境
大唐科技
大唐融合
大唐潼金
大唐投资国际
大唐西市
大唐新能源
大唐药业
达特照明
大同集团
大同机械
大同煤业
大通燃气
达通数据
大统体育
大通物流
达威股份
达唯科技
达维塔保健
大卫之选
大西洋
大象健康
大新金融
大新银行集团
大亚股份
大亚圣象
大雅智能
大洋电机
大洋股份
大洋环球控股
大洋集团
大洋教育
大洋生物
大野创意
大业创智
大业股份
大冶特钢
大烨智能
大医股份
大一科技
达意科技
达意隆
达一农林
打印
达茵新材
大酉科技
大有能源
大禹电气
大禹节水
大禹生物
大元泵业
大元生态
大悦城地产
大泽电极
大正医疗
大智慧
大智教育
达志科技
达智咨询
大众仓储
大众公用
大中华地产控股
大中华集团
大中华金融
大众交通
大众金融控股
大众能源
大众生态
大舟网络
大自然
大自然家居
大族激光
戴尔科技
岱勒新材
黛丽斯国际
带路
岱美股份
岱润霖
戴维医疗
戴文能源
丹邦科技
氮肥
丹海生态
丹化科技
丹纳赫
淡水河谷
淡水泉持股
丹田股份
当代东方
当代明诚
当代置业
当升科技
道达尔
道道全
道恩股份
道尔智控
道富
道格拉斯艾美特
道和环球
道隆软件
道明光学
道明尼能源
道琼斯工业平均
道森股份
道森媒体
道氏技术
道坦坦
道拓医药
稻香控股
道一信息
道有道
德安环保
德奥
德柏教育
德邦纯债一年定开债
德邦大健康灵活配置混合
德邦德利货币
德邦福鑫灵活配置混合
德邦工程
德邦股份
德邦基金
德邦景颐债券
德邦量化新锐股票
德邦量化优选股票
德邦如意货币
德邦锐乾债券
德邦稳盈增长灵活配置混合
德邦新回报灵活配置混合
德邦新添利债券
德邦鑫星价值灵活配置混合
德邦优化灵活配置混合
得邦照明
德宝集团控股
德博尔
德博科技
德昌电机控股
德长环保
德创环保
德尔股份
德尔能
德尔未来
德丰影业
德孚转向
德高化成
德国
德豪润达
德和科技
德宏股份
德泓国际
德宏种业
德华生态
德惠商业
德基科技控股
德建建科
德卡科技
德康医疗
德莱建业
德蓝股份
德利得
德力股份
德利机械
德力凯
得利斯
德力物流
德立装备
德联集团
德联科技
德林国际
德林荣泽
德菱股份
德菱科技
德珑磁电
德隆股份
德龙环境
德鲁泰
德美化工
德美隆
德耐尔
德能电机
德诺车道
德品医疗
德平科技
得普达
德普电气
德普科技
得奇环保
德瑞锂电
得润宝
得润电子
德润环保
德润能源
德赛电池
德赛西威
德善药业
德商股份
德胜股份
德生科技
德胜科技
得仕股份
德石股份
德事隆
德斯控股
德泰新能源集团
德通股份
德威股份
德威兰
德威企业
德威新材
德祥地产
德信股份
德新交运
德信科技
德芯科技
德鑫物联
得轩堂
德讯科技
德耀科技
德益控股
德艺文创
德意志银行
德永佳集团
德佑电气
德御坊
德源药业
德展健康
德众股份
德中技术
德州仪器
登海种业
等权
登士柏国际
登云股份
蒂艾斯
缔安科技
迪安诊断
迪贝电气
低比例送转
帝测科技
地产指数
迪臣发展国际
迪臣建设
地大信息
滴滴集运
帝恩思
迪尔
帝尔激光
帝耳智能
蒂芙尼
帝国集团环球控股
帝国石油
迪浩股份
帝华科技
低价股
递家物流
帝杰曼
地矿
地矿股份
帝联科技
地林伟业
第六元素
帝隆科技
涤纶
迪马股份
迪玛科技
地面兵装
地面通
堤姆通信服务
迪诺斯环保
帝欧家居
迪派无线
地平线
地浦科技
第七大道
缔奇智能
地区金融
地瑞科森
迪瑞医疗
荻赛尔
迪赛环保
迪赛基业
迪森股份
迪生创建
迪生力
迪士尼
地素时尚
谛听科技
帝通新材
迪威高压
迪威普
迪威迅
地下管网
帝信科技
迪歆设计
迪信通
帝亚吉欧
第一创业
帝益肥
第一美国
第一能源
第一人居
第一上海
帝亿生物
第一视频
第一数据
第一太平
第一拖拉机股份
第一文体
第一物业
第一信用
第一医药
第一资本金融
地源科技
电保姆
滇池水务
点触科技
点春科技
点点客
点动股份
电工合金
电广传媒
电光科技
电魂网络
电机
点击网络
点景科技
电科电源
电科院
靛蓝星
电老虎网
电力
电力改革
电联股份
电连技术
点米科技
电明科技
电能实业
电旗股份
电气设备
电气自控设备
电视广播
电通微电
电通物联
电信
电信易通
电讯
电讯首科
电讯数码控股
电讯盈科
典雅
典扬传媒
电源设备
电庄
电子
电子城
电子发票
电子竞技
电子零部件制造
电子商务
电子系统组装
电子制造
雕龙数据
爹地宝贝
鼎安交通
鼎邦科技
鼎川物联
顶点软件
鼎端装备
鼎丰集团控股
顶峰影业
顶固集创
鼎汉技术
鼎浩股份
鼎和矿业
鼎宏保险
定华电子
鼎晖科技
鼎捷软件
鼎晶生物
鼎炬科技
鼎立资本
鼎龙股份
鼎隆智装
鼎商动力
鼎尚中式
鼎盛精工
鼎胜新材
鼎石资本
顶硕药业
鼎泰药研
鼎泰药业
鼎新高科
鼎欣科技
鼎信通达
鼎信通讯
鼎讯股份
鼎讯科技
鼎阳智电
鼎义互联
鼎亿集团投资
鼎宇股份
鼎运智能
定增破发
东安动力
东白股份
东百集团
东邦御厨
东宝股份
东宝生物
东宝亿通
东北电气
东北证券
东北制药
东材科技
东晨联创
东诚药业
冬虫夏草
东创科技
东电
东电创新
东鼎股份
东都节能
东阿阿胶
东方阿尔法基金
东方阿尔法精选混合
东方安心收益保本
东方报业集团
东方表行集团
东方财富
东方材料
东方策略成长混合
东方成长收益灵活配置混合
东方传动
东方创新科技混合
东方创业
东方大健康混合
东方大学城控股
东方贷款
东方帝维
东方电缆
东方电气
东方电热
东方电子
东方鼎新灵活配置混合
东方多策略灵活配置混合
东方阿胶
东方锆业
东方股份
栋方股份
东方国信
东方海外国际
东方海洋
东方航空
东方核心动力混合
东方红
东方红策略精选混合
东方红产业升级混合
东方红创新优选定开混合
东方红个月定期开放纯债债券
东方红核心优选定开混合
东方红恒元五年定开混合
东方红沪港深混合
东方红汇利债券
东方红汇阳债券
东方红货币
东方红价值精选混合
东方红京东大数据混合
东方红领先精选混合
东方红目标优选定开混合
东方红配置精选混合
东方红睿丰混合
东方红睿华沪港深混合
东方红睿玺三年定开混合
东方红睿轩沪港深混合
东方红睿阳三年混合
东方红睿逸定期开放混合
东方红睿元混合
东方红睿泽三年定开混合
东方红收益增强债券
东方红稳健精选混合
东方红稳添利纯债
东方红新动力混合
东方红信用债债券
东方红益鑫纯债债券
东方红优势精选混合
东方红优享红利混合
东方红战略精选混合
东方红智逸沪港深定开混合
东方红中国优势混合
东方互联网嘉混合
东方环宇
东方汇财证券
东方惠新灵活配置混合
东方基金
东方集团
东方基业
东方嘉盛
东方价值挖掘灵活配置混合
东方金钰
东方金元宝货币
东方金账簿货币
东方金证通货币
东方精工
东方精选混合
东方科技
东方亮
东方量化成长灵活配置混合
东方龙混合
东方民丰回报赢安混合
东方明康
东方明珠
东方明珠石油
东方能源
东方碾磨
东方强化收益债券
东方区域发展混合
东方人工智能主题混合
东方日升
东方瑞威
东方睿鑫热点挖掘
东方盛虹
东方盛世灵活配置混合
东方生态
东方时尚
东方数
东方双债添利债券
东方水利
东方四通
东方碳素
东方钽业
东方添益债券
东方铁塔
东方通
东方通信
东方网
东方网库
东方网力
东方网络
东方网升
东方稳健回报债券
东方新策略灵活配置混合
东方信达
东方新价值混合
东方新能源汽车主题混合
东方新思路混合类
东方新星
东方新兴成长混合
东方银星
东方永泰纯债年定期开放债券
东方永熙个月定期开放债券
东方永兴个月定期开放债券
东方雨虹
东方誉源
东方园林
东方岳灵活配置混合
东方臻宝纯债债券
东方臻享纯债债券
东方臻选纯债债券
东方证券
东方支付集团控股
东方支柱产业灵活配置混合
东方中科
东方周期优选灵活配置混合
东方主题精选混合
东风股份
东风机电
东风集团股份
东风科技
东风汽车
东富龙
东港股份
东工股份
东管电力
东莞控股
东莞林氏
东光股份
东光化工
东海核心价值
东海基金
东海美丽中国灵活配置混合
东海社会安全
东海祥利纯债
东海祥龙混合
东海祥瑞
东海证券
东海租赁
东昊电力
东和股份
东河股份
东和环保
东和新材
东宏股份
东湖高科
东湖高新
东华测试
东华科技
东华美钻
东华能源
东华软件
东华园林
东建国际
东江菲特
东江环保
东江集团控股
东杰智能
东进航科
东进农牧
东晶电子
东京中央拍卖
东九重工
东骏激光
东骏控股
东来办公
东利机械
东立科技
动力未来
动力源
东联教育
东联科技
东联旅游
东霖食品
东凌
东领智能
东陆高科
动脉智能
动漫食品
东盟自贸区
东睦股份
东南
东南电器
东南电梯
东南股份
东南光电
东南佳
东南网架
东南药业
东南艺纸
东尼电子
东奇科技
东软股份
东软集团
东软载波
东瑞制药
东润环能
东山精密
东胜旅游
东盛设计
动视暴雪
东水食品
东土科技
东微智能
东文传媒
东吴阿尔法灵活配置混合
东吴安享量化混合
东吴安鑫量化混合
东吴安盈量化
动物保健
东吴鼎利
东吴鼎泰纯债
东吴鼎元
东吴多策略
东吴国企改革
东吴行业轮动混合
东吴沪深指数
东吴货币
东吴基金
东吴嘉禾优势精选混合
东吴进取策略混合
东吴配置优化灵活配置混合
东吴双动力混合
东吴双三角
东吴水泥
东吴新产业精选混合
东吴新经济
东吴新趋势
东吾洋
东吴移动互联
东吴优信稳健债券
东吴优益债券
东吴悦秀纯债
东吴增利债券
东吴增鑫宝
东吴证券
东吴智慧医疗
东吴中证可转换债券指数分级
东吴中证新兴
东西方
东信和平
动信通
东芯通信
东信智能
东兴安盈宝
东兴改革精选混合
东兴核心成长混合
东兴蓝海财富混合
东兴量化多策略混合
东兴量化优享混合
东兴品牌精选混合
东兴兴利债券
东星医疗
东兴证券
东兴众智优选混合
东旭光电
东旭蓝天
东亚股份
东亚银行
东亚装饰
东岩股份
东研科技
东阳光科
东阳光药
东杨新材
东阳智能
东野科技
东易日盛
动易软件
东音股份
东银国际控股
东英金融
东盈控股
东瀛游
东源股份
东元环境
东源物流
东岳集团
东岳机械
东泽水务
东证睿满
东证资管
东忠科技
东珠生态
都福
斗牛场不动产投资信托
杜比实验室
笃诚科技
独凤轩
独角兽概念
杜克房地产
杜克能源
都市
都市丽人
都市医药
读者传媒
盾安环境
敦华石油
敦煌种业
多邦科技
多彩贵州
多点科技
多尔晋泽
多尔克司
多氟多
多浪牧业
多伦多道明银行
多伦多综指
多伦科技
多麦股份
多美股份
多普泰
多维尔
多闻科技
多喜爱
多想互动
多易得
多元金融
朵云清
厄比奎蒂
额尔敦
鄂尔多斯
俄罗斯
俄铝
峨眉山
阿房宫
鄂武商
鄂信钻石
鳄鱼恤
恩达集团控股
恩华药业
恩捷股份
恩智浦
二乘三
耳东影业
尔格科技
尔康制药
二六三
二三四五
二胎概念
二维码识别
二维碳素
二五八
法尔胜
法国
法拉电子
法拉利
法兰泰克
法兰智联
法普罗
法塞特酒
发现金融
发现者
凡谷
泛谷药业
泛海集团
泛海酒店
泛海控股
泛华体育
梵卡莎
凡科股份
梵诺空间
凡拓创意
泛微网络
繁兴科技
凡星医疗
泛亚国际
泛亚环保
梵雅文化
钒宇新材
房产信托
方大股份
方大管理
方大集团
方大炭素
方大特钢
方德博纳
房地产
房地产开发
芳笛环保
方迪科技
方富资本
方金影视
方兰德
方林科技
房谱网
方盛股份
方胜有成
方盛制药
方硕科技
方天股份
方图智能
房屋建设
芳香庄园
方心健康
方元财富
方圆房服集团
芳源环保
方圆现代
方元资产
坊展
房掌柜
方正电机
方正富邦创新动力混合
方正富邦丰利债券
方正富邦富利纯债
方正富邦红利精选混合
方正富邦惠利纯债
方正富邦货币
方正富邦基金
方正富邦金小宝货币
方正富邦睿利纯债
方正富邦深证
方正富邦深证联接
方正富邦中证
方正科技
方正控股
方正证券
纺织服装设备
纺织化学用品
方直科技
纺织制造
飞博共创
飞驰环保
菲达阀门
菲达环保
飞达控股
飞嘀智慧
非凡传媒
非凡中国
飞机租赁
非金属新材料
飞鲸新材
飞凯材料
飞科电器
飞克国际
菲缆股份
飞乐音响
飞利达
飞力达
菲利尔系统
飞利富
菲利华
飞利浦
菲利普莫里斯
飞利信
菲林格尔
飞鹿股份
飞马国际
飞毛腿
飞尼
飞霓控股
非汽车交运
飞企互联
飞日科技
飞荣达
飞润生物
费森尤斯医疗
飞尚无烟煤
飞思达科技
飞塔信息
飞天诚信
飞天经纬
飞田通信
飞拓无限
飞沃科技
飞翔科技
飞新达
飞亚达
菲亚特克莱斯勒汽车
飞扬骏研
飞扬天下
飞扬文化
飞翼股份
非银
飞宇电力
飞宇科技
飞鱼科技
飞鱼星
飞宇竹材
费哲金融服务
非周期
奋达科技
奋斗传媒
分豆教育
分给网络
分红添利类
分立器件
纷美包装
分散染料
芬太尼
分析
汾西电子
分析师指数
分享时代
分众传媒
分子态
蜂巢基金
蜂巢卓睿混合
丰德丽控股
风电
丰电科技
风范股份
风帆科技
风格信息
丰光精密
丰海科技
枫海影业
丰禾支承
风华高科
丰华股份
风华环保
丰华轮胎
峰华铁信
枫华种业
峰华卓立
凤凰传媒
凤凰电气
凤凰股份
凤凰光学
凤凰卫视
丰汇
烽火电子
烽火通信
丰江电池
风景园林
丰乐种业
丰林集团
枫林食品
锋龙股份
丰能环保
丰年科技
蜂派科技
风平股份
风清扬
丰日电气
丰荣航空
丰瑞祥
丰润纯债债券
丰润货币
丰润生物
丰山集团
风神股份
丰盛服务集团
丰盛控股
奉天电子
丰田汽车
凤翔九天
凤形股份
枫叶教育
丰裕环保
风语筑
丰元股份
丰源股份
丰源环保
丰原药业
丰源智控
风云科技
丰泽股份
丰兆新材
风之岩
凤竹纺织
佛慈制药
佛尔盛
佛罗伦萨
佛燃股份
佛瑞德
佛山照明
佛塑科技
否玖伍
富安达策略精选混合
富安达长盈灵活配置混合
富安达行业轮动混合
富安达基金
富安达健康人生混合
富安达现金通货币
富安达消费主题混合
富安达新动力混合
富安达新兴成长混合
富安达优势成长混合
富安达增强收益债券型类
福鞍股份
富安娜
福安药业
富奥股份
福百盛
富邦股份
富邦物流
阜博集团
福成股份
富春股份
富春环保
福达股份
富达国民金融
富达国民信息服务
福达合金
复旦复华
复旦上科
复旦张江
富道集团
福岛精密
富岛科技
富得利
孚尔姆
弗尔赛
福纺控股
阜丰集团
抚钢
抚工工具
复观网络
富贵鸟
富贵万年
富国安益货币
富国宝利增强债券
富国产业驱动混合
富国产业升级混合
富国产业债
富国成长优选三年定开混合
富国城镇发展股票
富国创新科技混合
富国创业板份额
富国创业板指数分级
富国纯债
富国大盘价值量化精选混合
富国低碳环保混合
富国低碳新经济混合
富国鼎利纯债债券
富国短债债券型
富国丰利增强债券
富国富钱包货币
富国改革动力混合
富国港股通量化精选股票型
富国高端制造行业股票
富国高新技术产业混合
富国工业
富国国家安全主题混合
富国国企改革灵活配置混合
富国国有企业债债券
富国宏观策略灵活配置混合
富国泓利纯债债券型发起式
富国沪港深业绩驱动混合型
富国沪深指数增强
富国汇利回报
富国货币
富国基金
富国嘉利稳健配置定期开放混合
富国价值驱动灵活配置混合
富国价值优势混合
富国金利定期开放混合
富国金融地产行业混合
富国金融债债券型
富国景利纯债债券
富国精准医疗灵活配置混合
富国久利稳健配置混合型
富国军工主题混合
富国可转债
富国两年期理财债券
富国绿色纯债一年定开债券
富国美丽中国混合
富国目标齐利一年期纯债债券
富国目标收益两年期纯债债券
富国目标收益一年期纯债债券
富国强回报定期开放债券
富国全球科技互联网股票
富国全球债券
富国睿利定期开放混合型发起式
富国上证综指
富国上证综指联接
富国收益宝交易型货币
富国收益增强债券
富国泰利定期开放债券发起式
富国体育
富国体育份额
富国天博创新混合
富国天成红利混合
富国天丰强化债券
富国天合稳健混合
富国天惠成长混合
富国天利增长债券
富国天瑞强势混合
富国天盛灵活配置混合
富国天时货币
富国天益价值混合
富国天盈债券
富国天源沪港深平衡混合
富国通胀通缩主题混合
富国稳健增强债券
富国文体健康股票
富国祥利定期开放债券发起式
富国祥利一年期定期开放债券型
富国消费主题混合
富国新动力灵活配置混合
富国新回报灵活配置混合
富国新活力灵活配置混合
富国新机遇灵活配置混合
富国新趋势灵活配置混合
富国新收益灵活配置混合类
富国新天锋定期开放债券
富国新兴产业股票
富国新兴成长量化精选混合
富国信用债债券
富国新优享灵活配置混合
富国兴利增强债券
富国研究精选灵活配置混合
富国研究量化精选混合
富国移动互联网份额
富国颐利纯债债券
富国医疗保健行业混合
富国银行
富国优化增强债券
富国优质发展混合
富国臻选成长灵活配置混合
富国中国股国际通指数增强
富国中国中小盘混合
富国中小盘精选混合
富国中债年国开行债券指数
富国中证高端制造指数增强型
富国中证国有企业改革指数分级
富国中证红利指数增强
富国中证价值
富国中证价值联接
富国中证军工指数分级
富国中证年期国债
富国中证全指证券公司指数分级
富国中证新能源汽车指数分级
富国中证移动互联网指数分级
富国中证医药主题指数增强型
富国中证银行指数分级
富国中证娱乐主题指数增强型
富国中证智能汽车指数
富国中证指数增强
富国周期优势混合
富国转型机遇混合
富瀚微
福航环保
富豪酒店
复合肥
富恒新材
氟化工
氟化工及制冷剂
福华股份
富煌钢构
福慧达
富汇建筑控股
福慧科技
富机达能
福建
福建高速
福建国航
福建金森
福建三星
福建水泥
福建太尔
福建自贸区
复洁环保
福晶科技
富景农业
福康药业
弗克股份
富控
福莱特玻璃
富兰克林国海大中华精选混合
富兰克林国海恒久信用债券
富兰克林国海健康优质生活股票
富兰克林资源
弗兰科内华达
富乐客
富雷科技
富力地产
浮力森林
福立旺
辅料
富临集团控股
富临精工
富临运业
涪陵电力
涪陵榨菜
福玛特
富满电子
福民生物
富耐克
福能股份
福能租赁
富诺健康
福强股份
辅仁药业
福日电子
孚日股份
富荣富安债券
富荣福锦混合
富荣富开年国开债纯债
富荣福康混合
富荣富乾债券
富荣富祥纯债
富荣福鑫混合
富荣富兴纯债
富荣沪深指数增强
富荣货币
富荣基金
富荣价值精选混合
富荣中证指数
富瑞德
福瑞股份
富瑞特装
复锐医疗科技
富润科技
富森美
福森药业
复深蓝
富深协通
福晟国际
福生佳信
富时
富士达
富士高实业
富士康概念
富时中国
福寿园
福斯
伏斯特
福斯特
富泰和
福泰科技
福泰制药
福特科
伏特能源
福特汽车
福田汽车
福田实业
富通科技
富通鑫茂
福投股份
富祥股份
复享光学
福信富通
福昕软件
福星股份
复星国际
复兴控股
福兴粮油
复星旅游文化
复星医药
富阳
福耀玻璃
富翊
富亿达
富一国际控股
富银融资股份
富鹰物流
富友昌
富誉控股
复娱文化
富元国际集团
富源科技
富源智慧
福泽集团
复展科技
富智康集团
服装家纺
改革
改革基金
概念
盖普
盖世食品
盖特佳
改性塑料
该云科技
赣锋锂业
赣能股份
甘肃
甘肃电投
甘肃银行
赣通通信
赣粤高速
钢宝股份
港大零售
港灯
钢泓科技
港华燃气
港口
港口航运
港力环保
钢联物流
港桥金融
刚泰控股
钢铁
钢铁动力
港铁公司
港通控股
港亚控股
钢研高纳
钢银电商
港银控股
高奥士国际
高贝塔值
高比例质押
高测股份
高瓷科技
高达软件
高德红外
高德信
高端精密
高端装备
高丰集团控股
高富集团控股
高更科技
高股息股
高光世纪
高和智能
高衡力
高鸿股份
高华股份
高健实业
高捷联
高科桥
高科石化
高科中天
高澜股份
高乐股份
高乐氏
高力集团
高立开元
高露洁
高门集团
高萌科技
高盟新材
高能环境
高鹏矿业
高奇电子
高山农业
高山企业
高山水
高商誉
高盛
高升控股
高盛生物
高盛信息
高士达
高斯贝尔
高送转
高送转预期
高速传媒
高速公路
高铁
高铁端
高铁级
高通
高伟达
高伟电子
高翔通航
高校
高新发展
高信股份
高鑫零售
高新现代
高新兴
高兴新材
高雅光学
高阳科技
高毅资产持股
高银金融
高争民爆
高正信息
高知特
戈碧迦
鸽德新材
歌尔股份
格尔软件
歌华电子
歌华有线
格兰博
格兰尼
葛兰素史克
格朗富
格蕾特
格力地产
格力电器
格利尔
歌力思
歌礼制药
格林
格林伯锐灵活配置
格林伯元灵活配置
格林不动产
格林国际控股
格林泓鑫纯债
格林环保
格林货币
格林基金
格林检测
格林美
格林披治
格林森
格林生物
格菱控股
哥伦比亚广播
哥伦比亚广播类普通
哥伦比亚国家石油
哥伦比亚户外
哥仑步
哥伦布
格纳斯
格瑞光电
歌瑞农牧
格润牧业
格特隆
革新百集
葛洲坝
亘峰嘉能
亘古电缆
根力多
工程机械
共达电声
工大高科
工大科雅
工大软件
功夫谷
贡嘎雪
工盖有限公司
公共服务企业
公共指数
共和废品处理
公交
共进股份
公路铁路运输
公平住屋
工商银行
共同管业
共享单车
共享集团
共享伟业
供销大集
工新
公信会议
工业
工业富联
工业互联网
工业指数
工银
工银安盈货币
工银保本号混合
工银财富货币
工银产业债债券
工银创新动力股票
工银创业板联接
工银纯债定期开放债券
工银纯债债券
工银大盘蓝筹混合
工银丰淳半年定开债券
工银丰实三年定开债券
工银丰盈回报灵活配置混合
工银高端制造股票
工银工业股票
工银国家战略股票
工银国企改革股票
工银国债纯债债券
工银国债年指数
工银核心价值混合
工银恒享纯债债券
工银红利混合
工银红利优享混合
工银沪港深股票
工银沪港深精选混合
工银互联网加股票
工银沪深指数
工银货币
工银金融地产混合
工银精选金融地产混合
工银精选平衡混合
工银聚福混合
工银聚焦股票
工银聚盈混合
工银绝对收益混合发起
工银可转债优选债券
工银可转债债券
工银量化策略混合
工银美丽城镇股票
工银目标收益一年定开债券
工银农业产业股票
工银前沿医疗股票
工银全球股票
工银全球精选股票
工银全球美元债
工银全球美元债美元现汇
工银全球美元债人民币
工银如意货币
工银瑞福纯债债券
工银瑞景定开发起式债券
工银瑞利两年封闭债券
工银瑞享纯债债券
工银瑞祥定开发起式债券
工银瑞信
工银瑞信丰收回报灵活配置混合
工银瑞信灵活配置混合
工银瑞信瑞丰定期开放纯债债券
工银瑞信双利债券
工银瑞信中证京津冀
工银瑞盈个月定开债券
工银上
工银上证联接
工银上证央企
工银深红利
工银深红利联接
工银生态环境股票
工银双债增强债券
工银四季收益债券
工银泰享三年理财债券
工银添福债券
工银天理财债券
工银天理财债券发起
工银添利债券
工银添祥一年定开债券
工银添益快线货币
工银添颐债券
工银稳健成长混合
工银文体产业股票
工银物流产业股票
工银现代服务业混合
工银现金货币
工银香港中小盘美元
工银香港中小盘人民币
工银消费服务混合
工银新财富灵活配置混合
工银新材料新能源股票
工银新得利混合
工银新得润混合
工银新得益混合
工银新机遇灵活配置混合
工银新价值灵活配置混合
工银新焦点灵活配置混合
工银薪金货币
工银新金融股票
工银新经济混合美元
工银新经济混合人民币
工银新蓝筹股票
工银新能源汽车混合
工银新趋势灵活配置混合
工银新生代消费混合
工银新生利混合
工银信息产业
工银信用纯债两年定开债券
工银信用纯债一年定开债券
工银信用纯债债券类
工银新增利混合
工银新增益混合
工银研究精选股票
工银养老
工银养老产业股票
工银医疗保健股票
工银医药健康股票
工银印度基金美元
工银印度基金人民币
工银银和利混合
工银优质精选
工银月月薪定期支付债券
工银增强收益债券
工银战略转型股票
工银智能制造股票
工银中高等级信用债债券
工银中国制造
工银中小盘混合
工银中证传媒指数分级
工银中证高铁产业指数分级
工银中证环保产业指数分级
工银中证指数
工银主题策略混合
工银总回报灵活配置混合
工银尊享短债债券
供应链金融
公用
公用事业
公用指数
公寓投资管理
公准
固安捷
固安信通
古鳌科技
古城股份
古城香业
固德电材
顾得医药
顾地科技
股东户数减少
股东户数增加
古兜控股
固废处理
谷峰科技
谷歌
顾家家居
古井贡酒
古莱特
古琳达姬
谷麦光电
股权分散
股权转让
固瑞股份
固瑞克
固润科技
谷实农牧
固泰新材
固特超声
古甜食品
股性不活跃
古越龙山
股指数
怪物饮料
管材
冠城大通
冠城国际
冠城钟表珠宝
观典防务
冠尔股份
冠福
冠豪高新
冠昊生物
冠华国际控股
冠捷科技
冠军科技
冠军科技集团
贯康股份
冠力国际
冠农股份
贯石发展
观想科技
冠新软件
冠亚商业
莞银股份
冠宇科技
冠忠巴士集团
冠中地产
广安爱众
广安车联
广安生物
广百股份
光宝科技
光宝联合
广博股份
广博机电
光博士
光彩科技
广川股份
光大百纳
光大保德信安诚债券
光大保德信安和债券
光大保德信安祺债券
光大保德信安泽债券
光大保德信产业新动力混合
光大保德信超短债债券
光大保德信诚鑫混合
光大保德信创业板股票
光大保德信鼎鑫混合
光大保德信动态优选混合
光大保德信风格轮动混合
光大保德信国企改革
光大保德信恒利纯债债券
光大保德信红利混合
光大保德信货币
光大保德信基金
光大保德信吉鑫混合
光大保德信均衡精选混合
光大保德信量化股票
光大保德信铭鑫混合
光大保德信睿鑫混合
光大保德信晟利债券
光大保德信事件驱动混合
光大保德信岁末红利纯债债券
光大保德信现金宝货币
光大保德信欣鑫灵活配置混合
光大保德信信用添益债券
光大保德信新增长混合
光大保德信耀钱包货币
光大保德信银发商机混合
光大保德信永鑫混合
光大保德信优势配置混合
光大保德信优选一年混合
光大保德信增利收益债券
光大保德信智选个月混合
光大保德信中高等级债券
光大保德信中国制造混合
光大保德信中小盘混合
光大行业轮动混合
光大嘉宝
光大教育
光大科技
光大灵曦
广达新网
光大银行
光大永利纯债
光大永年
光大证券
光大尊盈半年
广道高新
广德环保
光电
广电电气
光电高斯
光电股份
光点互动
广电计量
广电网络
广电运通
广东甘化
广东鸿图
广东骏亚
广东羚光
广东明珠
广东其它
广东榕泰
广东威林
广东自贸区
广尔纳
广尔数码
广发安宏回报混合
广发安享混合
广发安盈混合
广发安悦回报混合
广发安泽短债
广发百发大数据成长混合
广发百发大数据价值混合
广发百发大数据精选混合
广发百发指数
广发策略优选混合
广发成长优选混合
广发创新驱动混合
广发创新升级混合
广发创业板联接
广发纯债债券
广发大盘成长混合
广发道琼斯石油指数美元现汇
广发道琼斯石油指数人民币
广发电子信息传媒股票
广发东财大数据混合
广发多策略混合
广发多因子混合
广发多元新兴股票
广发改革混合
广发高端制造股票
广发估值优势混合
广发海外多元配置美元份额
广发海外多元配置人民币份额
广发行业领先混合
广发核心精选混合
广发恒生中型股指数
广发沪港深股票
广发沪港深龙头混合
广发沪港深新起点股票
广发沪深
广发沪深联接
广发沪深指数增强
广发环保
广发汇安个月定期债券
广发汇承定期开放债券
广发汇富一年定期债券
广发汇吉个月定期开放债券
广发汇佳定期开放债券
广发汇康定期开放债券
广发汇立定期开放债券
广发汇平一年定期债券
广发汇瑞个月定开债券
广发汇兴个月定期开放债券
广发汇誉个月定期开放债券
广发汇元纯债定期开放债券
广发货币
广发活期宝货币
广发集丰债券
广发集富纯债
广发集嘉债券
广发基金
广发集利一年定期开放债券
广发集瑞债券
广发集泰债券
广发集裕债券
广发集源债券
广发价值回报混合
广发金融地产联接
广发景丰纯债
广发景华纯债
广发景明中短债
广发景润纯债
广发景祥纯债
广发景源纯债
广发竞争优势混合
广发景智纯债
广发聚安混合
广发聚宝混合
广发聚财信用债券
广发聚丰混合
广发聚富混合
广发聚惠混合
广发聚利
广发聚瑞混合
广发聚盛混合
广发聚泰混合类
广发聚祥灵活混合
广发聚鑫债券类
广发聚优灵活配置混合
广发聚源
广发科技动力股票
广发可选消费联接
广发可转债债券
广发理财年年红债券
广发理财天债券
广发量化多因子混合
广发龙头优选混合
广发轮动配置混合
广发美国房地产指数美元
广发美国房地产指数人民币
广发纳斯达克指数
广发纳斯达克指数美元
广发纳指
广发内需增长混合
广发逆向策略混合
广发品牌消费股票
广发钱袋子货币
广发趋势动力混合
广发趋势优选灵活配置混合
广发全球精选股票美元
广发全球精选股票人民币
广发全球农业指数
广发全球农业指数美元
广发全球收益债券美元现汇
广发全球收益债券人民币
广发全球医疗保健美元
广发全球医疗保健人民币
广发全指工业联接
广发睿阳三年定开混合
广发睿毅领先混合
广发深证指数分级
广发生物科技指数美元
广发生物科技指数人民币
广发双擎升级混合
广发双债添利债券
广发套利
广发添利货币
广发天天红
广发天天利货币
广发稳安保本
广发稳健养老
广发稳健增长混合
广发稳鑫保本
广发稳裕保本
广发消费品精选混合
广发小盘成长混合
广发新动力混合
广发鑫和混合
广发鑫惠纯债定期开放债券
广发新经济混合
广发鑫瑞混合
广发信息技术联接
广发鑫享混合
广发新兴产业精选混合
广发新兴成长混合
广发鑫益混合
广发鑫裕混合
广发鑫源混合
广发亚太中高收益债券美元
广发亚太中高收益债券人民币
广发养老指数
广发医疗保健股票
广发医疗指数分级
广发医药卫生联接
广发优企精选混合
广发再融资主题混合
广发增强债券
广发招财短债
广发证券
广发制造业精选混合
广发中小板
广发中小板联接
广发中小盘精选混合
广发中债年国开债指数
广发中债年农发债指数
广发中证
广发中证传媒联接
广发中证环保
广发中证基建工程指数
广发中证京津冀联接
广发中证军工联接
广发中证联接
广发中证年期国开债
广发中证全指家用电器指数
广发中证全指建筑材料指数
广发中证全指可选消费
广发中证全指汽车指数
广发中证全指医药卫生
广发中证指数
广发主题领先混合
广发转型升级混合
广发资源优选股票
光伏概念
光谷防务
光谷信息
广哈通信
广翰环保
光和光学
光合集团
广和通
光弘科技
广弘控股
光华教育
光华科技
光华伟业
光华消防
光环国际
光环新网
光慧
广汇宝信
光辉互动
广汇能源
广汇汽车
光汇石油
广汇物流
广济药业
广佳建设
广建装饰
广聚能源
广骏集团控股
光控精技
光库科技
光丽科技
光力科技
广利医疗
广联达
广凌科技
光隆能源
广陆科技
广脉科技
广美药业
光明地产
光明乳业
广南集团
光莆股份
光启技术
广汽集团
光启科学
广日股份
光锐通信
广深铁路
广深铁路股份
广晟健发
广生堂
光晟物联
广生行
广晟有色
广顺小贷
光速达
广泰国际控股
广田集团
广通
光威复材
光维通信
广西
广西广电
光线传媒
广信材料
广信股份
广信科技
广信新材
广新信息
光学光电子
光学元件
光迅科技
光洋股份
光阳游乐
广益股份
光一科技
光音网络
广宇发展
光宇股份
光宇国际集团科技
广宇集团
广誉远
广源精密
光远文化
光韵达
广泽股份
广泽国际发展
光正集团
广州发展
广州港
广州瀚润
广州基金国际控股
广州酒家
广州浪奇
广州农商银行
广州中崎
广咨国际
硅宝科技
贵材科技
桂东电力
桂发祥
硅谷天堂
硅谷银行
桂冠电力
贵广网络
贵航股份
贵交科
贵联控股
桂林旅游
桂林三金
桂林森农
桂林五洲
贵人鸟
贵绳股份
贵太太
贵研铂业
贵阳银行
贵之步
贵州
贵州百灵
贵州茅台
贵州能源
贵州燃气
国爱传媒
国安达
国安国际
国安双力
国傲科技
国产航母
国产软件
国城矿业
国承瑞泰
国创高新
国瓷材料
国德医疗
国地科技
国电电力
国电康能
国电科环
国电南瑞
国电南自
国电能源
国电武仪
国都创新驱动
国都多策略
国都聚鑫定期开放
国都量化精选
国都消费升级
国都证券
国都智能制造
国恩股份
国发股份
国芳集团
国防军工
国丰君达
国风塑业
国富安享货币
国富策略回报混合
国富成长动力混合
国富估值优势混合
国富国海亚洲除日本机会股票
国富恒丰定期债券
国富恒嘉短债债券
国富恒利
国富恒瑞债券
国富恒裕个月定期开放债券
国富沪港深成长精选股票
国富沪深指数增强
国富金融地产混合
国富美元债定期债券美元现汇
国富美元债定期债券人民币
国富潜力组合混合
国富强化收益债券
国富全球科技互联混合美元现汇
国富全球科技互联混合人民币
国富日日收益货币
国富日鑫月益天理财债券
国富深化价值混合
国富弹性市值混合
国富天颐混合
国富新机遇混合
国富新趋势混合
国富研究精选混合
国富中国收益混合
国富中小盘股票
国富中证指数增强分级
国光电器
国光股份
国海富兰克林基金
国海证券
国海中森
国豪股份
国浩集团
国鸿科技
国华
国汇小贷
国际
国际服务
国际家居零售
国际精密
国基科技
国际控股
国机汽车
国际商业结算
国际实业
国际天食
国机通用
国际物流
国际香精香料
国际医学
国际娱乐
国际纸业
国际资源
国家队减持
国家队增持
国家联合资源
国佳新材
国检集团
国建新能
国金国鑫发起
国金沪深指数增强
国金及第七天理财
国金基金
国金金腾通货币
国金量化多策略
国金量化多因子
国金量化添利
国金民丰回报
国金上证基础份额
国金上证积极收益类份额
国金上证稳健收益类份额
国金鑫瑞灵活配置
国金鑫新灵活配置
国金鑫盈货币
国金证券
国金众赢货币
国开国际投资
国开货币
国开开航混合
国开开泰混合
国开睿富债券
国开泰富基金
国科股份
国科海博
国科微
国立科技
国联安安稳灵活配置混合
国联安安心成长混合
国联安保本混合
国联安行业领先混合
国联安红利混合
国联安货币
国联安基金
国联安价值优选股票
国联安精选混合
国联安科技动力股票
国联安睿利定期开放混合
国联安睿祺灵活配置混合
国联安锐意混合
国联安上证商品
国联安上证商品联接
国联安双佳中小板
国联安双禧中证指数分级
国联安添鑫灵活配置混合类
国联安通盈灵活配置混合
国联安稳健混合
国联安小盘精选混合
国联安鑫安灵活配置混合
国联安鑫发混合
国联安鑫汇混合
国联安新精选混合
国联安鑫隆混合
国联安鑫乾混合
国联安鑫享灵活配置混合
国联安信心增益债券
国联安信心增长债券
国联安鑫盈混合
国联安优势混合
国联安优选行业混合
国联安远见成长混合
国联安增富一年定开债券发起式
国联安增利
国联安增鑫纯债
国联安增裕一年定开债券发起式
国联安中证医药
国联安主题驱动混合
国联股份
国联环科
国联水产
国联通信
国联证券
国联质检
国林环保
国龙
国旅联合
国脉畅行
国脉科技
国茂控股
国贸酝领
国美金融科技
国美零售
国美通讯
国民技术
国民银行
国民油井华高
国能国际资产
国能新材
国农基业
国农金融投资
国农科技
国农控股
国企改
国企红利
国企精明
国强高科
国融基金
国融融君混合
国融融泰混合
国融融银混合
国融稳融债券
国锐地产
国睿科技
国瑞数码
国瑞税务
国瑞智能
国瑞置业
国润新材
国盛金控
国盛投资
国寿安保安丰纯债债券
国寿安保安康纯债债券
国寿安保安瑞纯债债券
国寿安保安享纯债债券
国寿安保保本混合
国寿安保策略精选混合
国寿安保成长优选股票
国寿安保核心产业灵活配置混合
国寿安保沪深
国寿安保沪深联接
国寿安保华兴灵活配置混合
国寿安保货币
国寿安保基金
国寿安保健康科学混合
国寿安保聚宝盆货币
国寿安保目标策略混合发起
国寿安保强国智造灵活配置混合
国寿安保添利货币
国寿安保稳诚混合
国寿安保稳恒混合
国寿安保稳惠灵活配置混合
国寿安保稳吉混合
国寿安保稳嘉混合
国寿安保稳荣混合
国寿安保稳瑞混合
国寿安保稳寿混合
国寿安保稳泰一年定开混合
国寿安保稳信混合
国寿安保消费新蓝海混合
国寿安保薪金宝货币
国寿安保鑫钱包货币
国寿安保增金宝货币
国寿安保智慧生活股票
国寿安保中证
国寿安保中证联接
国寿安保中证养老
国寿安保尊利增强回报债券
国寿安保尊荣中短债债券
国寿安保尊享债券
国寿安保尊益信用纯债一年
国寿安保尊裕优化回报债券
国寿货币
果蔬加工
国舜股份
国顺投资
国泰安康养老定期支付混合
国泰安益灵活配置混合
国泰策略价值混合
国泰成长优选混合
国泰创业板指数
国泰大健康股票
国泰大农业股票
国泰大宗商品
国泰多策略收益灵活配置混合
国泰丰祺纯债债券
国泰丰盈纯债债券
国泰股份
国泰估值优势混合
国泰国策驱动灵活配置混合
国泰国证房地产行业指数分级
国泰国证航天军工指数
国泰国证食品饮料行业指数分级
国泰国证新能源汽车指数
国泰国证医药卫生行业指数分级
国泰国证有色金属行业指数分级
国泰航空
国泰恒生港股通指数
国泰鸿益灵活配置混合
国泰互联网股票
国泰沪深指数
国泰黄金
国泰黄金联接
国泰货币
国泰基金
国泰集团
国泰嘉睿纯债债券
国泰价值
国泰价值精选灵活配置混合
国泰价值优选灵活配置混合
国泰江源优势精选灵活配置混合
国泰结构转型灵活配置混合
国泰金鼎价值混合
国泰金龙行业混合
国泰金龙债券
国泰金鹿混合
国泰金马稳健混合
国泰金牛创新混合
国泰金鹏蓝筹混合
国泰金泰灵活配置混合
国泰金鑫股票
国泰金鹰
国泰景气行业灵活配置混合
国泰聚禾纯债债券
国泰聚享纯债债券
国泰聚信价值优势灵活配置混合
国泰聚优价值灵活配置混合
国泰君安
国泰君安国际
国泰可转债债券
国泰利是宝货币
国泰利享中短债债券
国泰量化策略收益混合
国泰量化成长优选混合
国泰量化价值精选混合
国泰量化收益灵活配置混合
国泰民安增利债券
国泰民安增益纯债债券
国泰民福保本混合
国泰民利保本混合
国泰民益
国泰纳斯达克
国泰纳斯达克指数
国泰宁益定期开放灵活配置混合
国泰浓益灵活配置混合
国泰普益灵活配置混合
国泰区位优势混合
国泰人防
国泰融安多策略灵活配置混合
国泰融丰外延增长灵活配置混合
国泰融信灵活配置混合
国泰瑞和纯债债券
国泰睿吉灵活配置混合
国泰润利纯债债券
国泰润泰纯债债券
国泰润鑫纯债债券
国泰上证金融
国泰上证金融联接
国泰上证年期国债
国泰深证指数分级
国泰事件驱动混合
国泰双利债券
国泰瞬利货币
国泰现金管理货币
国泰消费优选股票
国泰鑫策略价值混合
国泰新经济灵活配置混合
国泰信用互利分级债券
国泰兴益灵活配置混合
国泰央企改革股票
国泰优势行业混合
国泰招惠收益定期开放债券
国泰智能汽车股票
国泰智能装备股票
国泰中国企业境外高收益债券
国泰中小盘成长混合
国泰中证军工
国泰中证申万证券行业指数
国统股份
国通亿创
国投创业成长份额
国投电力
国投集团控股
国投进宝
国投境煊混合
国投瑞银白银期货
国投瑞银策略精选混合
国投瑞银成长优选混合
国投瑞银创新动力混合
国投瑞银创新医疗混合
国投瑞银纯债债券
国投瑞银国家安全混合
国投瑞银行业先锋混合
国投瑞银和盛丰利债
国投瑞银和顺债券
国投瑞银和泰个月债券
国投瑞银核心企业混合
国投瑞银恒泽中短债债券
国投瑞银沪深金融地产联接
国投瑞银沪深指数分级
国投瑞银货币
国投瑞银基金
国投瑞银金融地产
国投瑞银景气行业混合
国投瑞银精选收益混合
国投瑞银美丽中国混合
国投瑞银品牌优势混合
国投瑞银钱多宝货币
国投瑞银融华债券
国投瑞银瑞和小康沪深指数
国投瑞银瑞和远见沪深指数
国投瑞银瑞利灵活配置混合
国投瑞银瑞宁混合
国投瑞银瑞盛混合
国投瑞银瑞泰多策略混合
国投瑞银瑞祥灵活配置混合
国投瑞银瑞兴灵活配置混合
国投瑞银锐意改革混合
国投瑞银瑞源
国投瑞银深证指数
国投瑞银双债债券
国投瑞银顺昌纯债债券
国投瑞银顺达纯债债券
国投瑞银顺泓债券
国投瑞银顺祥债券
国投瑞银顺鑫定期开放债券
国投瑞银顺银债券
国投瑞银顺源债券
国投瑞银岁丰利债券
国投瑞银岁赢利一年债券
国投瑞银岁增利债券
国投瑞银添利宝货币
国投瑞银稳定增利债券
国投瑞银稳健增长混合
国投瑞银先进制造混合
国投瑞银新回报混合
国投瑞银新活力定期开放混合
国投瑞银新机遇混合
国投瑞银新丝路混合
国投瑞银信息消费混合
国投瑞银新兴产业混合
国投瑞银新增长混合
国投瑞银兴颐多策略混合
国投瑞银研究精选股票
国投瑞银医疗保健混合
国投瑞银一年定期开放债
国投瑞银优化增强债券
国投瑞银优选收益混合
国投瑞银增利宝货币
国投瑞银招财灵活配置混合
国投瑞银中高等级债券
国投瑞银中证上游资源产业指数
国投瑞银中证消费服务指数
国投瑞银中证指数量化增强
国投瑞盈
国投中国
国投中鲁
国投资本
国威机床
国微技术
国文股份
国信创新
国信股份
国信价值
国新健康
国新能源
国信汽车
国信证券
国星光电
国轩高科
国学时代
国药股份
国药控股
国药一致
国艺娱乐
国义招标
国银租赁
国游网络
国域无疆
国源科技
国元证券
国云科技
国债十年
国祯环保
国臻堂
国证
国证指
国志汇富
国中水务
国资驰援
哈贝尔
哈尔滨电气
哈尔滨银行
哈尔斯
哈高科
哈工大业
哈工智能
哈空
哈雷戴维森
哈里伯顿
哈里斯通讯
哈尼斯品牌服装
哈三联
哈森股份
哈特福德金融服务
哈投股份
哈药股份
海博小贷
海波重科
海步医药
海昌海洋公园
海昌药业
海辰科技
海辰药业
海川智能
海达股份
海大集团
海达信通
海德尔
海德股份
海德科技
海得控制
海德曼
海帝股份
海底捞
海典软件
海尔电器
海尔思
海丰国际
海福德集团
海富特
海富通阿尔法对冲混合
海富通安颐收益混合
海富通创业板增强
海富通纯债债券
海富通大中华混合
海富通电子信息传媒产业股票
海富通鼎丰定开债券
海富通风格优势混合
海富通富睿混合
海富通富祥混合
海富通改革驱动混合
海富通股票混合
海富通国策导向混合
海富通恒丰定开债券
海富通弘丰定开债券
海富通沪港深混合
海富通货币
海富通季季通利理财债券
海富通季季增利理财债券
海富通基金
海富通集利债券
海富通精选贰号混合
海富通精选混合
海富通聚丰纯债
海富通聚利债券
海富通聚优精选混合
海富通量化多因子混合
海富通量化前锋股票
海富通领先成长混合
海富通美元债美元
海富通美元债人民币
海富通内需热点混合
海富通强化回报混合
海富通融丰定开债券
海富通瑞丰一年定开债券
海富通瑞福一年定开债券
海富通瑞合纯债
海富通瑞利债券
海富通瑞祥一年定开债券
海富通上清所短融债券
海富通上证非周期
海富通上证非周期联接
海富通上证可质押城投债
海富通上证年期地方政府债
海富通上证周期
海富通上证周期联接
海富通收益增长混合
海富通双福
海富通添益货币
海富通稳固收益债券
海富通稳健添利债券
海富通新内需混合
海富通欣荣混合
海富通欣享混合
海富通欣益混合
海富通研究精选混合
海富通一年定开债券
海富通中国海外混合
海富通中小盘混合
海富通中证内地低碳指数
海富通中证指数
海港企业
海高通信
海格尔
海格通信
海格物流
海工装备
海航创新
海航基础
海航科技
海航科技投资
海航控股
海航冷链
海航投资
海合达
海和科技
海宏电力
海红技术
海金格
海康威视
海科股份
海科航空
海科航空类普通
海蓝控股
海兰信
海澜之家
海力储存
海利得
海利尔
海力股份
海立股份
海利生物
海力香料
海联捷讯
海联金汇
海联讯
海亮股份
海亮国际
海量数据
海林节能
海龙核科
海龙精密
海隆控股
海陆重工
海伦钢琴
海伦哲
海螺创业
海螺水泥
海螺型材
海马汽车
海迈科技
海明威
海默科技
海纳川
海南
海南沉香
海南高速
海南海药
海南矿业
海南瑞泽
海南橡胶
海能达
海能仪器
海宁皮城
海诺尔
海诺科技
海鸥股份
海鸥住工
嗨皮网络
海魄科技
海普瑞
海普锐
海汽集团
海容冷链
海融医药
海润
海润传播
海润股份
海润检测
海润影业
海赛电装
海森环保
海尚环境
海升果汁
海顺新材
海思堡
海斯比
海斯迪
海思科
海泰发展
海泰斯
海泰新能
海唐新媒
海特高新
海特股份
海特生物
海天国际
海天精工
海天科技
海天能源
海天网联
海天味业
海天物联
海天消防
海天众意
海通国际
海通期货
海通证券
海投
海王股份
海王生物
海王英特龙
海希通讯
海峡股份
海峡环保
海峡生科
海峡石油化工
海翔药业
海信电器
海欣股份
海芯华夏
海信家电
海鑫科金
海欣食品
海欣药业
海兴电力
海兴科技
海星通
海洋捕捞
海阳股份
海洋王
海药股份
海益宝
海逸风
海伊教育
海颐软件
海易通
海颐威
海印股份
海鹰环境
海鹰科技
海油工程
海优新材
海誉科技
海钰生物
海源复材
海越能源
海正药业
孩之宝
海芝通
海之源
汉邦高科
翰博高新
汉博商业
汉辰信息
汉得信息
汉鼎绿能
汉鼎宇佑
汉港控股
瀚高股份
汉光电气
韩光电器
韩国电力
韩国电信
韩国国民银行
汉国置业
韩国综指
瀚海检测
瀚海新材
韩华建材
瀚华金控
汉华专业服务
瀚晖顾问
汉嘉设计
韩建河山
汉缆股份
瀚蓝环境
翰林汇
汉龙科技
汉密顿
汉能薄膜发电
汉能碳
汉诺宝嘉
寒锐钴业
汉瑞森
汉森制药
汉商集团
汉盛海装
瀚盛建工
韩升元
汉氏联合
汉思能源
汉唐环保
汉唐荣耀
汉唐韵
汉唐智能
汉唐自远
汉王科技
汉卫股份
汉威科技
汉维科技
瀚翔生物
汉尧环保
瀚叶股份
瀚野生物
汉亦盛
汉印股份
汉咏股份
汉宇集团
翰宇药业
汉宇钟表
瀚远科技
汉哲股份
瀚正科技
汉钟精机
航标控股
杭叉集团
杭齿前进
杭电股份
航发动力
航发科技
航发控制
杭富士达
杭钢股份
杭锅股份
航锦科技
航凯电力
杭科光电
航空
航空运输
航空装备
航民股份
杭设股份
航泰股份
航天彩虹
航天长峰
航天常兴
航天晨光
航天电器
航天电子
航天动力
航天发展
航天工程
航天恒丰
航天宏达
航天华世
航天汇智
航天机电
航天检测
航天凯天
航天科技
航天控股
航天理想
航天数维
航天通信
航天信息
航天装备
航威物流
杭萧钢构
航新科技
航星股份
航亚科技
杭氧股份
行业龙头
航宇荣康
航宇新材
航运
航运概念
杭真能源
杭州高新
杭州解百
杭州亚运会
杭州银行
杭州园林
杭州掌盟
浩柏国际
号百控股
好百年
豪帮高科
浩博新材
好财气
浩驰科技
浩大海洋
浩达智能
好当家
浩德钢圈
浩德控股
豪恩智联
豪尔新材
昊帆生物
昊方机电
浩丰股份
浩丰科技
浩丰设计
豪钢锻造
浩海科技
昊海生物科技
好孩子国际
浩瀚股份
浩瀚深度
昊华传动
浩华股份
昊华能源
皓华网络
浩嘉冷链
灏景传媒
好看传媒
好莱客
好利来
濠亮环球
浩林文化
浩伦农科
豪洛捷
好买财富
豪迈科技
浩淼科技
浩明科技
豪能股份
豪能科技
好女人
昊普康
浩沙国际
豪声电子
好时
好事达保险
好市多
豪斯特酒店
好太太
豪特节能
豪特装备
浩腾科技
皓腾牧业
皓天财经集团
昊天发展集团
昊天国际建投
浩天新杰
豪威尔
好未来
昊伟农庄
皓文控股
浩物股份
好想你
昊星文化
好兄弟
浩亚股份
好样传媒
灏域科技
皓月股份
昊月新材
浩云科技
浩泽净水
浩祯股份
昊志机电
和邦生物
合宝丰年
河北
河北建设
河北宣工
禾昌聚合
赫宸能源
合成革
合诚股份
禾呈科技
合成药业
和创科技
和道传媒
和道股份
赫得环境
合德堂
合迪科技
核电
合锻智能
赫尔默里奇和佩恩材料
赫尔墨斯
和而泰
合肥百货
合肥城建
合肥高科
合丰集团
禾丰牧业
合富辉煌
合富新材
河钢股份
和海益
和航科技
合和公路基建
合和实业
和合珠宝
贺鸿电子
河化
和记电讯香港
和佳股份
和嘉控股
和嘉天健
合佳医药
荷金股份
合金投资
合璟
和晶科技
合景泰富集团
合凯电气
合康新能
和科达
合矿股份
荷兰
荷兰国际
荷兰全球保险
和雷实业
合力海科
合力科技
合力思腾
合力泰
合力亿捷
和隆优化
河马股份
荷美尔食品
赫美集团
禾美农业
和美医疗
鹤鸣亭
河南
和宁信息
荷普医疗
合全药业
和仁科技
合锐赛尔
合生创展集团
和胜股份
合盛硅业
合胜科技
赫氏
和氏技术
何氏协力
和顺电气
河顺股份
和顺科技
合顺兴
赫斯材料
贺思特
贺斯特
禾泰股份
合泰盟方
和泰润佳
和泰鑫
阖天下
和同信息
禾望电气
和伍精密
和谐汽车
和信基业
核心经济投资
禾信仪器
禾信医药
合兴包装
合兴集团
和兴隆
和旭股份
合煦智远基金
合煦智远嘉选混合
禾益股份
合一康
合一投资
峆一药业
合印股份
河源富马
和元上海
合缘生物
和元生物
和源兴
鹤跃股份
和韵文化
河之阳
合众环保
合众思壮
合纵科技
黑金时代
黑龙江
黑马高科
黑猫股份
黑美人
黑牡丹
黑石集团
黑碳碳投
黑蜘
黑芝麻
黑尊生物
恒安国际
恒安兴
恒邦股份
恒宝
恒宝股份
恒宝通
恒博环境
恒成工具
恒成股份
恒诚建筑
恒大高新
亨达股份
恒达集团控股
恒大健康
恒大教育
亨达科技
恒达科技控股
恒达时讯
恒达新材
亨得股份
亨得利
横店东磁
恒电科技
横店影视
恒鼎实业
恒都集团
恒锋工具
恒丰泰
恒丰特导
恒锋信息
恒丰纸业
恒福股份
恒富控股
亨戈股份
恒光股份
恒光科技
恒合传媒
恒合股份
恒和集团
横河模具
恒华科技
恒晖科技
恒基达鑫
恒基地产
恒基发展
恒基股份
恒嘉融资租赁
恒进感应
恒久机械
恒久科技
恒玖时利
恒均科技
恒凯能源
恒康达
恒康医疗
恒坤股份
恒利
恒力股份
亨利技术
恒立实业
恒立数控
恒力通
亨利香恩服务
恒立液压
恒立钻具
恒林股份
恒隆地产
恒隆港务
恒隆集团
恒略智汇
恒铭达
恒谦教育
恒勤集团
恒荣汇彬
恒瑞辰
恒锐科技
恒瑞能源
恒瑞医药
恒润高科
恒润股份
恒神股份
恒盛地产
恒生电子
恒盛环保
恒升机床
恒生联接
恒晟能源
恒晟农贷
恒生前海基金
恒生银行
恒生指数
恒生中国企业指数
恒实股份
恒实科技
恒寿柚果
横竖生物
恒顺醋业
亨泰
恒泰艾普
恒泰科技
恒泰裕集团
恒腾网络
恒天凡腾
恒天海龙
亨廷顿银行
恒通股份
亨通光电
恒通科技
恒通液压
恒通云
恒投证券
恒拓开源
珩湾科技
恒伟集团控股
恒为科技
恒信东方
亨鑫科技
恒信启华
恒欣设计
恒信玺利
恒鑫智能
恒芯中国
恒兴黄金
恒星科技
恒业世纪
恒忆
恒益控股
恒逸石化
恒银金融
恒宇北斗
恒裕灯饰
恒宇集团
恒宇科技
恒源洁具
恒源科技
恒源煤电
恒源食品
恒缘新材
恒越核心精选混合
恒越基金
恒越研究精选混合
恒泽股份
恒展远东
恒指
恒智控股
宏安地产
宏安集团
弘奥生物
宏邦节水
鸿宝科技
红宝丽
鸿宝资源
鸿博股份
宏灿股份
宏昌电子
宏昌重工
宏成数字
洪城水业
宏川智慧
宏创科技
宏创控股
宏大爆破
宏达电子
宏达高科
宏达股份
鸿大股份
弘达金融控股
宏达矿业
宏达小贷
宏达新材
鸿达兴业
宏达印业
泓德泓富混合
泓德泓华混合
泓德泓汇混合
泓德泓利货币
泓德泓信混合
泓德泓业混合
泓德泓益量化混合
泓德基金
泓德添利货币
泓德优势领航混合
泓德优选成长混合
泓德裕丰中短债债券
泓德裕和纯债债券
泓德裕康债券
泓德裕泰债券
泓德裕祥债券
泓德裕鑫一年定开债券
泓德裕泽一年定开债券
泓德远见回报混合
泓德战略转型股票
泓德臻远回报混合
泓德致远混合
红点智能
宏鼎股份
红豆股份
红豆杉
洪都航空
宏发股份
宏发新材
弘峰
鸿丰小贷
红枫种苗
宏福孵化
鸿福堂
弘高创意
宏观世纪
红冠庄
红光股份
宏光照明
弘海高新资源
宏海科技
宏海控股集团
洪海龙腾
红海云
弘浩国际控股
红河谷
弘和仁爱医疗
宏华股份
宏华集团
鸿辉光通
宏辉果蔬
宏辉集团
宏辉石油
洪汇新材
宏基管理
宏基集团控股
弘基时尚
宏基资本
宏景软件
红酒世界
泓坤股份
红利
泓利股份
鸿立光电
红利基金
宏利金融
宏力能源
鸿利智汇
红利指数
红连文化
弘亮光电
宏良皮业
红岭医疗
红岭云
鸿路钢构
弘陆股份
宏马物流
红帽
宏盟集团
鸿铭科技
红旗连锁
红旗民爆
宏乾科技
红墙股份
宏强控股
洪桥集团
弘侨生物
红蜻蜓
鸿全兴业
红人股份
宏日股份
红日药业
虹瑞智能
宏润核装
宏润建设
鸿润食品
鸿森重工
红山河
弘尚智能
宏盛
宏盛股份
鸿盛华
宏賸科技
鸿盛科技
鸿盛数码
洪盛源
弘视际
红塔红土长益债券
红塔红土人人宝货币
红塔红土盛弘混合型发起式
红塔红土盛隆
红塔红土盛商一年定开债基
红塔红土盛世普益混合发起式
红塔红土盛通混合型发起式
红塔红土稳健回报
红塔基金
红太阳
鸿泰种业
洪涛股份
宏涛嘉业
鸿特科技
鸿腾精密科技
宏天信业
鸿通管材
红土创新改革红利混合
红土创新货币
红土创新基金
红土创新新科技股票
红土创新新兴产业混合
红土创新优淳货币
红土创新增强收益债券
宏图高科
宏图股份
鸿图建筑
红土精选混合
鸿网股份
宏伟超达
宏伟供应
宏微科技
宏伟泰
鸿伟亚洲
红相股份
弘祥隆
宏祥新材
弘信电子
鸿鑫互联
红星发展
宏兴股份
红星美凯龙
红星药业
鸿兴印刷集团
弘讯科技
泓迅生物
弘亚数控
弘阳地产
红阳能源
弘扬软件
宏业股份
弘业股份
闳业机械
鸿业科技
弘业期货
宏业新材
鸿益达
泓毅股份
鸿翼股份
弘毅远方国企转型升级混合
弘毅远方基金
弘毅远方消费升级混合
泓盈控股
弘宇股份
红宇新材
鸿源
宏远电器
鸿远电气
鸿源机电
宏源农牧
宏远新材
宏源药业
虹越花卉
鸿运股份
宏运通
鸿志兴
宏中药业
厚大股份
厚能股份
厚普股份
厚泰科技
厚谊俊捷
虎巴股份
互邦电力
湖北
湖北广电
湖北能源
虎彩印艺
沪电股份
互动服务
虎都
呼阀控股
虎符科技
虎符智能
沪港联合
沪股通
沪股通成交前十
沪光国际
护航科技
沪科
呼垦薯业
互利
互联基金
互联金融
互联网
互联网保险
互联网彩票
互联网金融
互联网信息服务
互联网医疗
沪龙科技
葫芦堡
湖南
湖南发展
湖南海利
湖南黄金
湖南天雁
湖南投资
湖南盐业
湖南竹材
沪宁股份
琥珀股份
琥珀能源
沪企债
沪深
沪市
互太纺织
虎嗅科技
胡杨网络
华安安华混合
华安安进混合
华安安康灵活配置混合
华安安浦债券
华安安盛定开
华安安顺灵活配置混合
华安安泰定开债
华安安禧混合
华安安享混合
华安安心收益债类
华安安信消费服务混合
华安安逸半年定开债
华安安益灵活配置混合
华安安悦债券
华安奥特
华安保本混合
华安宝利配置混合
华安标普石油指数
华安策略优选混合
华安创新混合
华安创业板
华安创业板份额
华安创业板联接
华安纯债债券
华安大安全混合
华安大国新经济股票
华安大中华升级股票
华安德国
华安德国联接
华安鼎丰
华安鼎瑞定开债
华安鼎益债券
华安动态灵活配置混合
华安港股通精选
华安港股通精选联接
华安股份
华安国企改革主题灵活配置混合
华安行业轮动混合
华安核心优选混合
华安宏利混合
华安红利精选混合
华安沪港深机会灵活配置混合
华安沪港深通精选灵活配置混合
华安沪深份额
华安沪深量
华安沪深指数分级
华安黄金易联接
华安汇财通货币
华安季季鑫短期理财债券
华安基金
华安聚利个月定开债
华安科技动力混合
华安可转债债券
华安量化多因子
华安媒体互联网混合
华安纳斯达克指数
华安纳斯达克指数美元钞
华安纳斯达克指数美元汇
华安逆向策略混合
华安年年红债券
华安年年盈定期开放债券
华安强化收益债券
华安全球美元票息美元
华安全球美元票息人民币
华安全球美元收益债券
华安全球美元收益债券美元现汇
华安全球美元收益债券人民币
华安全球稳健配置
华安日日鑫货币
华安睿安定开混合
华安睿明两年定开混合
华安睿享定开混合
华安上证
华安上证联接
华安上证龙头
华安上证龙头联接
华安升级主题混合
华安生态优先混合
华安事件驱动量化策略混合
华安双债添利债券
华安添颐混合
华安稳定收益债券
华安稳固收益债券
华安文体健康混合
华安物联网主题股票
华安现金宝
华安现金富利货币
华安香港精选股票
华安新材
华安新动力灵活配置混合
华安新丰利灵活配置混合
华安新恒利灵活配置混合
华安新回报灵活配置混合
华安新活力混合
华安新机遇灵活配置混合
华安新乐享灵活配置混合
华安新瑞利灵活配置混合
华安新丝路主题股票
华安新泰利灵活配置混合
华安信用四季红债券
华安信用增强债券
华安新优选灵活配置混合
华安幸福生活混合
华安研究精选混合
华安易富黄金
华安月安鑫短期理财债券
华安月月鑫短期理财债券
华安证券
华安智能装备主题股票
华安制造先锋混合
华安智增精选灵活配置混合
华安中国股国际
华安中国股国际联接
华安中国股增强指数
华安中小盘成长混合
华安中证低波
华安中证低波联接
华安中证全指证券公司份额
华安中证细分医药
华安中证细分医药联接
华安中证银行份额
华奥科技
华澳能源
华邦健康
华邦金融
华宝宝丰高等级债券
华宝宝康配置混合
华宝宝康消费品混合
华宝宝康债券
华宝宝鑫债券
华宝创新混合
华宝大盘精选混合
华宝第三产业混合
华宝动力组合混合
华宝多策略混合
华宝服务混合
华宝股份
华宝股质量价值
华宝国策导向混合
华宝国际
华宝海外中国混合
华宝行业精选混合
华宝核心优势混合
华宝沪深增强
华宝基金
华宝价值发现混合
华宝科技
华宝科技先锋混合
华宝可转债债券
华宝量化对冲混合
华宝绿色主题混合
华宝美国消费美元
华宝品质生活股票
华宝券商联接
华宝上证价值联接
华宝生态混合
华宝石
华宝事件驱动混合
华宝收益增长混合
华宝万物互联混合
华宝未来主导混合
华宝稳健回报混合
华宝现金宝货币
华宝先进成长混合
华宝现金添益
华宝香港大盘
华宝香港精选混合
华宝香港中小
华宝新飞跃混合
华宝新活力混合
华宝新机遇混合
华宝新价值混合
华宝新起点混合
华宝新兴产业
华宝新优享混合
华宝新优选混合
华宝兴业上证价值
华宝医药生物
华宝银行联接
华宝油气
华宝油气美元
华宝增强收益债券
华宝智慧产业混合
华宝制造股票
华宝中证份额
华宝中证医疗指数分级
华宝中证增强
华宝中证指数
华宝转型升级混合
华宝资源优选
华北制药
华博教育
华博军卫
华博胜讯
华彩控股
华财会计
华彩信和
华灿电讯
华灿光电
华测导航
华测检测
华策影视
华昌达
华昌化工
华畅科技
华辰股份
华辰净化
华辰泰尔
华宸未来基金
华宸稳健债券
华晨中国
华程特材
华成智云
华创股份
华创阳安
华大基因
华大酒店
华达科技
华帝股份
华地国际控股
华电福新
华电国际
华电国际电力股份
华电建设
华电能源
华电智能
华电重工
华鼎股份
华鼎科技
华鼎控股
华鼎团膳
华鼎伟业
华东电脑
华东科技
华东数控
华东修船
华东医药
华东重机
华多科技
华多利集团
华尔达
华尔康
华尔美特
华发股份
华发教育
华纺股份
华仿科技
华峰氨纶
华峰超纤
华锋股份
骅锋科技
华富安福保本混合
华富安享债券
华富保本混合
华富策略精选混合
华富产业升级灵活配置混合
华富成长趋势混合
华富储能
华富富瑞个月定期开放债券
华富股份
华富国泰民安灵活配置混合
华富恒财定期开放债券
华富恒富
华富恒玖个月定期开放债券
华富恒利债券
华富恒盛纯债债券
华富恒稳纯债债券
华富恒悦定期开放债券
华富弘鑫灵活配置混合
华富华鑫灵活配置混合
华富货币
华富基金
华富价值增长混合
华富健康文娱灵活配置混合
华富竞争力优选混合
华富可转债债券
华富量子生命力混合
华富灵活配置混合
华富强化回报债券
华孚时尚
华富收益增强债券
华富天鑫灵活配置混合
华富天益货币
华富天盈货币
华富物联世界灵活配置混合
华富星玉衡混合
华富益鑫灵活配置混合
华富永鑫灵活配置混合
华富元鑫灵活配置混合
华富智慧城市灵活配置混合
华富中小板指数增强
华富中证年恒定久期国开债指数
华富中证指数
华钢网络
华高墨烯
华工创新
华工股份
化工合成材料
华工科技
华工能源
化工新材料
华光股份
华光光电
华光源海
华海股份
华海通讯
华海药业
华海影业
华瀚健康
华韩整形
华航科技
华昊电器
华浩环保
华浩科技
华和建设
华亨股份
华恒股份
华虹半导体
华虹计通
华宏科技
华虹科技
华洪新材
华环电子
华汇
华晖能源
花火文化
话机世界
花嫁丽舍
华佳丝绸
华建集团
华建控股
华健药包
华建云鼎
华坚照明
华江股份
华江环保
华杰电气
华晋传媒
华锦股份
华津国际控股
华金国际资本
华进科技
华津时代
华金资本
华精科技
华精新材
华君国际集团
华凯保险
华凯创意
华凯科技
华康生物医学
华科飞扬
华控赛格
华宽通
华莱士
华兰海
华兰生物
华澜微
华蓝旭
华丽包装
华力创通
华立股份
华丽家族
华联股份
华联国际
华联控股
华联世纪
华联综超
华林证券
华菱电子
华菱钢铁
华凌股份
华岭股份
华菱精工
华菱西厨
华菱星马
华菱医疗
华领医药
华隆电力
华隆股份
华龙股份
华隆金控
华龙期货
化龙网络
华隆微电
华录百纳
华鲁恒升
华路时代
华脉科技
华茂股份
华贸广通
华懋科技
华茂林业
华贸物流
华美
华美精陶
华媒控股
华绵制衣
华闽南配
华名华居
华明泰
华铭智能
华明装备
华牧天元
花木易购
华南城
华南石化
华南通信
华南信息
华能安全
华能国际
华能国际电力股份
华能水电
华能橡胶
华能新能源
华培动力
华鹏飞
华鹏精机
华平股份
华普教育
华朴农业
华普永明
华普智通
花旗
华企科技
花千墅
华强方特
华侨城
华侨城亚洲
华勤互联
桦清
华清安泰
华清飞扬
华燃油气
华人策略控股
华人天地
华仁物业
华仁药业
华人饮食集团
华人置业
华荣股份
华融金控
华荣能源
华融投资股份
华融现金增利货币
华融新利灵活配置
华融新锐灵活配置混合
华融证券
华如科技
华软科技
华瑞电工
华瑞股份
华瑞核安
华瑞农业
华润电力
华润啤酒
华润燃气
华润三九
华润双鹤
华润水泥控股
华润医疗
华润医药
华润元大安鑫灵活配置混合
华润元大富时中国指数
华润元大基金
华润元大润鑫债券
华润元大润泽债券
华润元大双鑫债券
华润元大稳健债券
华润元大现金收益货币
华润元大现金通货币
华润元大信息传媒科技混合
华润元大医疗保健量化混合
华润元大中创
华润置地
华森科技
华森制药
华厦置业
华商
华商策略精选混合
华商产业升级混合
华商创新成长混合发起式
华商大盘量化精选灵活配置混合
华商动态阿尔法混合
华商丰利增强定期开放债券
华商改革创新股票
华商红利优选混合
华商回报号混合
华商基金
华商价值共享灵活配置混合发起
华商价值精选混合
华商健康生活混合
华商可转债债券
华商乐享互联混合
华商量化进取混合
华商领先企业混合
华商民营活力灵活配置混合
华商瑞丰
华商瑞鑫定期开放债券
华商润丰灵活配置混合
华商上游产业股票
华商盛世成长混合
华商收益增强债券
华商双驱优选混合
华商双翼平衡混合
华商双债丰利
华商万众创新灵活配置混合
华商未来主题混合
华商稳定增利债券
华商稳固添利债券
华商稳健双利债券
华商物流
华商现金增利货币
华商鑫安混合
华商新常态混合
华商新动力灵活配置
华商新量化灵活配置混合
华商新趋势优选灵活配置混合
华商新锐产业混合
华商新兴活力混合
华商信用增强债券
华商研究精选混合
华商优势行业混合
华商元亨混合
华商智能生活灵活配置混合
华商主题精选混合
骅盛车电
华升股份
华晟教育
华盛控股
华胜天成
华盛新材
华实股份
华视股份
华数传媒
华烁科技
华斯股份
华斯科
华斯科类普通
华塑控股
华索科技
华泰柏瑞创新动力混合
华泰柏瑞创新升级混合
华泰柏瑞鼎利混合
华泰柏瑞多策略混合
华泰柏瑞丰汇债券
华泰柏瑞丰盛纯债债券
华泰柏瑞富利混合
华泰柏瑞港股通量化混合
华泰柏瑞国企整合
华泰柏瑞行业领先混合
华泰柏瑞核心优势
华泰柏瑞沪深
华泰柏瑞沪深联接
华泰柏瑞货币
华泰柏瑞积极成长混合
华泰柏瑞季季红债券
华泰柏瑞积极优选股票
华泰柏瑞基金
华泰柏瑞激励动力混合
华泰柏瑞价值精选混合
华泰柏瑞价值增长混合
华泰柏瑞健康生活混合
华泰柏瑞量化创优混合
华泰柏瑞量化对冲
华泰柏瑞量化绝对收益混合
华泰柏瑞量化驱动混合
华泰柏瑞量化先行混合
华泰柏瑞量化优选混合
华泰柏瑞量化增强混合
华泰柏瑞量化智慧混合
华泰柏瑞睿利混合
华泰柏瑞上证红利
华泰柏瑞上证中小盘
华泰柏瑞上证中小盘联接
华泰柏瑞盛世中国混合
华泰柏瑞生物医药混合
华泰柏瑞天添宝货币
华泰柏瑞稳本增利债券
华泰柏瑞稳健收益债券类
华泰柏瑞现代服务混合
华泰柏瑞享利混合
华泰柏瑞消费成长混合
华泰柏瑞新金融地产混合
华泰柏瑞新经济沪港深混合
华泰柏瑞新利混合
华泰柏瑞新兴产业混合
华泰柏瑞信用增利
华泰柏瑞兴利混合
华泰柏瑞亚洲领导混合
华泰柏瑞医疗健康
华泰柏瑞制造混合
华泰柏瑞中证联接
华泰保兴策略精选
华泰保兴成长优选
华泰保兴货币
华泰保兴基金
华泰保兴吉年丰
华泰保兴吉年福
华泰保兴吉年利
华泰保兴研究智选
华泰保兴尊诚定开
华泰保兴尊合债券
华泰保兴尊利债券
华泰保兴尊信定开
华泰保兴尊颐定开
华泰股份
华泰货币
华泰机械
华泰精选回报
华泰瑞银
华泰天金
华泰信息
华泰证券
华泰资管
华泰紫金红利低波指数发起
华泰紫金季季享定开债券发起
华泰紫金零钱宝
华泰紫金天天金货币
华泰紫金智能量化股票发起
华泰紫金智盈债券
华特磁电
华特信息
华腾教育
华体科技
华天发展
华天海峰
华天酒店
华天科技
华天兴邦
华铁股份
华铁科技
华统股份
华通科技
华通热力
华通医药
华图股份
花王股份
华望科技
华网智能
华维电瓷
华微电子
华为概念
华伟股份
华威股份
华维节水
华威科
骅威文化
华闻传媒
华伍股份
华曦达
华西股份
华禧控股
华西能源
华西证券
华夏安康信用优选债券
华夏财富宝货币
华夏策略混合
华夏产业升级混合
华夏成长混合
华夏创新前沿股票
华夏创业板
华夏创业板联接
华夏纯债债券
华夏大盘精选混合
华夏大中华混合
华夏大中华信用债券类
华夏大中华信用债券类美元现钞
华夏大中华信用债券类美元现汇
华夏大中华信用债券类人民币
华夏鼎福三个月定开债券
华夏鼎汇债券
华夏鼎康债券
华夏鼎利债券
华夏鼎隆债券
华夏鼎禄三个月定开债券
华夏鼎略债券
华夏鼎茂债券
华夏鼎诺三个月定期开放债券
华夏鼎沛债券
华夏鼎融债券
华夏鼎瑞三个月定期开放债券
华夏鼎顺三个月定开债券
华夏鼎泰六个月定期开放债券
华夏鼎通债券
华夏鼎旺三个月定期开放债券
华夏鼎祥三个月定期开放债券
华夏鼎兴债券
华夏鼎智债券
华夏动漫
华夏短债债券
华夏飞机
华夏复兴混合
华夏港股通精选股票
华夏高端制造混合
华夏国企改革混合
华夏海外收益债券
华夏海外收益债券美元现钞
华夏海外收益债券美元现汇
华夏航空
华夏行业混合
华夏行业景气混合
华夏行业龙头混合
华夏恒利个月定开债券
华夏恒融定开债券
华夏恒生
华夏恒生联接
华夏恒生联接美元现钞
华夏恒生联接美元现汇
华夏红利混合
华夏沪港通恒生
华夏沪港通恒生联接
华夏沪深
华夏沪深联接
华夏沪深指数增强
华夏回报二号混合
华夏回报混合
华夏惠利货币
华夏货币市场
华夏基金
华夏健康产业
华夏节能环保股票
华夏经典混合
华夏经济转型股票
华夏聚丰混合
华夏聚惠
华夏聚利债券
华夏军工安全混合
华夏可转债增强债券
华夏快线货币
华夏蓝筹混合
华夏乐享健康混合
华夏乐游
华夏理财天债券
华夏领先股票
华夏明科
华夏能源革新股票
华夏能源控股
华夏年封闭运作战略配售
华夏年中高级可质押信用债
华夏年中高级可质押信用债联接
华夏磐晟混合
华夏磐泰混合
华夏潜龙精选股票
华夏全球股票
华夏全球聚享类美元现钞
华夏全球聚享类美元现汇
华夏全球聚享类人民币
华夏全球科技先锋混合
华夏睿磐泰利定开混合
华夏睿磐泰茂混合
华夏睿磐泰荣混合
华夏睿磐泰盛定开混合
华夏睿磐泰兴混合
华夏上证
华夏上证金融地产
华夏上证联接
华夏上证医药卫生
华夏上证优选指数
华夏上证主要消费
华夏盛世混合
华夏收入混合
华夏收益宝
华夏双债增强债券
华夏天利货币
华夏网购精选混合
华夏稳定双利债券
华夏稳盛混合
华夏稳增混合
华夏沃利货币
华夏希望债券
华夏现金
华夏现金宝货币
华夏现金增利货币
华夏显示
华夏消费升级混合
华夏新活力混合
华夏新机遇混合
华夏薪金宝货币
华夏新锦程混合
华夏新锦汇混合
华夏新锦升混合
华夏新锦顺混合
华夏新锦绣混合
华夏新经济灵活配置
华夏新起点混合
华夏新趋势混合
华夏新时代混合
华夏新兴消费混合
华夏幸福
华夏星光
华夏兴和混合
华夏兴华混合
华夏亚债中国指数
华夏研究精选股票
华夏养老三年持有混合
华夏移动互联混合美元现钞
华夏移动互联混合美元现汇
华夏移动互联混合人民币
华夏医疗
华夏医疗健康混合型发起式
华夏银行
华夏永福混合
华夏永康添福混合
华夏优势精选股票
华夏优势增长混合
华夏圆和混合
华夏债券
华夏战略新兴成指
华夏智胜价值成长股票
华夏中短债债券
华夏中国股国际通联接
华夏中小板
华夏中小板联接
华夏中证联接
华夏中证四川国改联接
华夏中证央企
华夏中证央企联接
华显光电
华翔控股
华信
华信地产财务
华信股份
华鑫股份
华信金融投资
华信精工
华芯开拓
华信科泰
桦欣控股
华新能源
华新手袋国际控股
华新水泥
华信泰
华芯微
华鑫物流
华信新材
华信永道
华信智能
华星创业
华兴股份
华星控股
华星新材
华兴资本控股
华旭环保
化学原料药
化学制剂
化学制品
化学制药
华讯
华讯方舟
华讯投资
华亚沃顿
华彦邦
华燕房盟
华雁信息
华阳变速
华阳集团
华扬联众
花样年控股
华阳新材
华冶科技
华业资本
华亿传媒
华谊创星
华仪电气
华艺股份
华谊集团
华谊嘉信
华亿金控
华移科技
华衣科技
华翼蓝天
华意隆
华谊腾讯娱乐
华翼微
华谊兄弟
华艺园林
华印
华银电力
华银科技
华英包装
华鹰玻璃
华映科技
华英农业
华映星球
华油股份
华友钴业
华油科技
华油能源
华宇
华昱高速
华语互动
华钰矿业
华域汽车
华宇软件
华煜盛园
华源磁业
华远地产
华源股份
华源控股
花园生物
华源新材
华源医疗
华粤安
华泽
华章科技
华正新材
华之邦
华致酒行
华志信
华众车载
华中数控
华住
华滋国际海洋
华自科技
华资实业
华族股份
华尊科技
淮北矿业
怀山堂
环奥电梯
环保工程
环保设备
环渤海
环创科技
环丰食品
环国运
环海生物
环汇
环境治理
环康集团
环科国际
欢乐动漫
环幕传媒
环能国际
环能科技
环能设计
环球保健
环球大通集团
环球大通投资
环球机械
环球矿产
环球石材
环球实业科技
环球数码创意
环球通证
环球信贷集团
环球药业
环球医疗
环球印馆
环球印务
环球优学
环球战略集团
欢瑞世纪
环申股份
寰烁股份
环威股份
欢喜传媒
幻响神州
焕鑫新材
环旭电子
寰亚传媒
环宇建工
环宇科技
环宇物流亚洲
环宇兄弟
寰宇娱乐文化
环宇装备
欢悦互娱
环钻环保
皇朝家俬
滉达富控股
皇达科技
皇封参
皇冠环球集团
皇冠控股
皇冠幕墙
黄国粮业
黄河实业
黄河旋风
皇家黄金
皇家加勒比邮轮
黄金
黄金概念
黄酒
皇岦
皇隆制药
皇马科技
皇品文化
黄山胶囊
黄山旅游
煌上煌
煌盛管件
皇氏集团
皇台
皇庭国际
皇玺餐饮集团
皇中国际
汇安成长优选混合
汇安短债债券
汇安多策略混合
汇安丰恒混合
汇安丰华混合
汇安丰利混合
汇安丰融混合
汇安丰益混合
汇安丰裕混合
汇安丰泽混合
汇安核心成长混合
汇安沪深指数增强
汇安基金
汇安嘉汇纯债债券
汇安嘉鑫纯债债券
汇安嘉裕纯债债券
汇安嘉源纯债债券
汇安量化优选
汇安趋势动力股票
汇安稳裕债券
汇安裕华纯债定期开放
汇安裕阳
汇安智能
汇安资产轮动混合
惠柏新材
汇波材料
汇博股份
惠博普
汇博医疗
汇财金融投资
汇彩控股
汇昌股份
会畅通讯
惠程科技
汇川技术
汇川科技
汇创控股
汇春科技
慧聪集团
荟萃国际控股
惠达卫浴
惠当家
会德丰
汇得科技
徽电科技
慧典云医
汇顶科技
汇东管道
惠尔顿
汇尔杰
惠尔明
惠而浦
惠而浦公司
惠发股份
汇锋传动
辉丰股份
汇丰沪港深股票
汇丰晋信大盘波动股票
汇丰晋信大盘股票
汇丰晋信低碳先锋股票
汇丰晋信动态策略混合
汇丰晋信恒生股行业龙头指数
汇丰晋信货币
汇丰晋信基金
汇丰晋信价值先锋股票
汇丰晋信科技先锋股票
汇丰晋信龙腾混合
汇丰晋信平稳增利债券
汇丰晋信双核策略混合
汇丰晋信消费红利股票
汇丰晋信新动力混合
汇丰晋信智造先锋
汇丰晋信中小盘股票
汇丰晋信周期混合
汇丰晋信珠三角区域发展混合
汇丰控股
慧峰仁和
汇丰小贷
汇丰源
汇付天下
回购计划
汇购科技
汇汉控股
惠好
惠和股份
汇恒环保
辉弘光能
汇鸿集团
辉宏世纪
辉煌科技
惠记集团
惠嘉生物
汇嘉时代
汇检菁英
汇杰股份
汇洁股份
汇金股份
汇金科技
汇金通
汇金转型成长
汇金转型驱动
汇金转型升级混合
徽酒实业
汇聚科技
慧科电子
惠岚科技
汇乐环保
惠理集团
惠利普
汇力资源
慧联电子
汇联金融服务
汇量股份
汇量科技
惠凌股份
辉隆股份
汇隆活塞
汇龙科技
汇隆控股
汇隆新材
汇龙液压
惠伦晶体
汇茂科技
惠美股份
汇美影像
汇纳科技
汇能集团
汇能精电
汇能科技
惠普
惠普企业
汇清科技
慧球
惠泉啤酒
汇群中药
辉瑞
汇森能源
辉山乳业
徽商银行
惠生工程
惠生国际
辉盛研究系统
徽生源
回水科技
惠斯安普
汇思太平洋
会搜科技
晖速通信
惠陶集团
汇特传媒
辉腾科技
汇添富安鑫智选混合
汇添富安心中国债券
汇添富保鑫保本混合
汇添富策略回报混合
汇添富长添利定期开放债券
汇添富成长多因子量化策略股票
汇添富成长焦点混合
汇添富达欣混合
汇添富多策略定开混合
汇添富多元收益债券
汇添富丰利短债
汇添富高端制造股票
汇添富高息债债券
汇添富国企创新股票
汇添富和聚宝货币
汇添富恒生指数分级
汇添富弘安混合
汇添富沪港深新价值股票
汇添富沪深安中指数
汇添富沪深指数
汇添富环保行业股票
汇添富黄金及贵金属
汇添富货币
汇添富季季红定期开放债券
汇添富基金
汇添富价值精选混合
汇添富经典成长定开混合
汇添富绝对收益定开混合
汇添富均衡增长混合
汇添富可转换债券
汇添富蓝筹稳健混合
汇添富理财天债券
汇添富美丽混合
汇添富美元债债券美元现汇
汇添富美元债债券人民币
汇添富民丰回报混合
汇添富民营活力混合
汇添富民营新动力股票
汇添富逆向投资混合
汇添富年年丰定开混合
汇添富年年利定期开放债券
汇添富全额宝货币
汇添富全球互联混合
汇添富上证综合指数
汇添富社会责任混合
汇添富深证
汇添富深证联接
汇添富实业债债券
汇添富收益快钱货币
汇添富双利增强债券
汇添富双利债券
汇添富添富通货币
汇添富外延增长主题股票
汇添富文体娱乐混合
汇添富稳添利定期开放债券
汇添富现金宝货币
汇添富香港优势精选混合
汇添富消费行业混合
汇添富鑫利定开债券
汇添富新睿精选混合
汇添富鑫瑞债券
汇添富新兴消费股票
汇添富鑫益定开债
汇添富养老三年持有混合
汇添富移动互联股票
汇添富医疗服务混合
汇添富医药保健混合
汇添富盈安保本混合
汇添富盈稳保本混合
汇添富盈鑫保本混合
汇添富优势精选混合
汇添富优选回报灵活配置混合
汇添富月红添利定期开放债券
汇添富增强收益债券
汇添富中证互联网医疗指数
汇添富中证环境治理指数
汇添富中证金融地产
汇添富中证能源
汇添富中证全指证券公司指数
汇添富中证新能源汽车产业指数
汇添富中证医药卫生
汇添富中证指数
汇添富中证中药指数
汇添富中证主要消费
汇添富中证主要消费联接
汇添金货币
惠天热电
回天新材
惠同股份
汇通华城
汇通金融
汇通控股
汇通能源
惠同新材
汇通银行
慧图科技
慧网通达
惠威科技
慧为智能
辉文生物
汇新能源
汇鑫小贷
汇兴智造
慧眼数据
汇洋环保
慧业
汇银控股集团
汇银智慧社区
汇盈控股
汇友生命科学
会友线缆
徽远成
汇源果汁
汇元科技
汇源通信
汇源珠宝
慧云股份
汇智光华
汇知康
汇中保险
汇中股份
惠洲院
混沌天成
货币
火柴盒
火柴互娱
火电
霍顿房屋
火谷网络
火炬电子
霍利
活力天汇
霍尼韦尔
霍普金斯
霍普科技
火神材料
火岩控股
火焰山
吉艾科技
吉邦士
基本面
吉比特
机场
机场航运
集成电路
集成电路概念
积成电子
集成设备技术
激成投资
吉成园林
基础化学
基础建设
吉川科技
济川药业
机床工具
吉大通信
基蛋生物
吉登运动服
基地锦标集团
吉电股份
冀东水泥
际动网络
冀东装备
集恩图造
济丰包装
季丰电子
继峰股份
吉峰科技
吉福新材
机构月调研前十
机构周调研前十
技冠智能
集和品牌
吉宏股份
吉华材料
吉华集团
际华集团
吉华勘测
吉辉控股
集慧智佳
基建工程
冀凯股份
基康仪器
机科股份
集酷股份
吉劳埃地产
吉利德科学
吉利汽车
吉联新软
吉林
吉林敖东
吉林长龙药业
吉林高速
吉林化纤
吉林森工
吉林碳谷
吉林中科
吉玛基因
吉美达
技美科技
吉美思
集美新材
基美影业
济民制药
积木集团
机器人
机器人概念
济群医药
吉山会津
吉视传媒
集时股份
基石金融
即时科研
基石控股
吉仕移动
技术
技术控股
极速十九
计算机设备
计算机应用
集泰股份
吉通股份
集团
集团控股
集万股份
极限网络
吉翔股份
吉祥航空
机械基础件
吉鑫科技
吉星吉达
吉药控股
基业园林
集一家居
基因测序
绩优股份
集友股份
基玉金服
继元科技
集源液压
集智股份
激智科技
冀中能源
嘉澳环保
佳邦信息
佳保安全
嘉成股份
嘉诚国际
佳成科技
珈诚生物
嘉诚信息
佳创科技
佳创视讯
加达控股
嘉达早教
家得宝
嘉德股份
嘉得力
嘉德瑞
嘉德永丰
佳电股份
家电网
嘉东光学
佳都科技
佳发教育
家纺
钾肥
嘉钢股份
甲骨文
甲骨易
佳和电气
佳和高科
嘉合货币
嘉合基金
嘉合锦程混合
嘉和科技
佳和农牧
嘉合磐石
嘉合磐通
嘉合磐稳纯债
嘉和融通
嘉合睿金定开混合
嘉合智能
佳华百货控股
嘉华股份
嘉华国际
嘉华汇诚
嘉化能源
佳汇设计
家家乐
加加食品
家家悦
嘉捷通
嘉进投资国际
佳景集团
佳境科技
家具
嘉凯城
佳科能源
佳乐宝
佳乐股份
家乐氏
佳利达
加力股份
嘉利国际
嘉里建设
佳力科技
佳力奇
嘉利通
佳力图
嘉里物流
嘉麟杰
嘉陵
佳隆股份
佳龙股份
佳龙科技
嘉美股份
嘉美斯
佳民集团
佳明
佳明集团控股
加拿大贝尔
加拿大帝国商业银行
加拿大鹅
加拿大丰业银行
加拿大国家铁路
加拿大皇家银行
加拿大黄金
加拿大能源
加拿大太平洋铁路
加拿大自然资源
迦南科技
佳能
嘉妮诗
嘉年华
嘉年华国际
嘉年华邮轮
佳宁娜
架桥资本
佳瑞高科
嘉瑞国际
佳锐科技
嘉盛光电
嘉实安心货币
嘉实安益混合
嘉实策略混合
嘉实策略优选混合
嘉实超短债债券
嘉实成长收益混合
嘉实成长增强混合
嘉实创新成长混合
嘉实创业板
嘉实纯债债券
佳时达
嘉实低价策略股票
嘉实定期宝个月理财债券
嘉实对冲套利定期混合
嘉实多利分级债券
嘉实多利进取
嘉实多利优先
嘉实多元债券
嘉实丰安个月定期债券
嘉实丰和灵活配置混合
嘉实丰益策略定期债券
嘉实丰益纯债定期开放债券
嘉实丰益信用定期债券
嘉实富时中国
嘉实富时中国联接
嘉实服务增值行业混合
嘉实港股通新经济指数
嘉实个月理财债券
嘉实股指数
嘉实海外中国股票混合
嘉实合润双债两年期定期债券
嘉实核心优势股票
嘉实沪港深回报混合
嘉实沪港深精选股票
嘉实沪深
嘉实沪深联接
嘉实沪深指数研究增强
嘉实环保低碳股票
嘉实黄金
嘉实回报混合
嘉实惠泽
嘉实货币
嘉实活期宝货币
嘉实活钱包货币
嘉实基本面指数
嘉实基金
嘉实价值精选股票
嘉实价值优势混合
嘉实金融精选股票
嘉实绝对收益策略定期混合
佳士科技
嘉实快线
嘉实快线货币
嘉实理财宝天债券
嘉士利集团
嘉实量化阿尔法混合
嘉实领航资产配置混合
嘉实领先成长混合
嘉实美国成长股票
嘉实美国成长股票美元汇
嘉实逆向策略股票
嘉实农业产业股票
嘉实配售
嘉实企业变革股票
嘉实前沿科技沪港深股票
嘉实全球房地产
嘉实全球互联网股票美元现钞
嘉实全球互联网股票美元现汇
嘉实全球互联网股票人民币
嘉实如意宝定期债券
嘉实瑞享
嘉实润和量化定期混合
嘉实润泽量化定期混合
嘉实深证基本面
嘉实深证基本面联接
嘉实事件驱动股票
嘉实泰和混合
嘉事堂
嘉实腾讯自选股大数据策略股票
嘉实稳固收益债券
嘉实稳宏债券
嘉实稳华纯债债券
嘉实稳健混合
嘉实稳荣债券
嘉实稳瑞纯债债券
嘉实稳盛债券
嘉实文体娱乐股票
嘉实稳熙纯债债券
嘉实稳祥纯债债券
嘉实稳鑫纯债债券
嘉实稳怡债券
嘉实稳元纯债债券
嘉实稳泽纯债债券
嘉实物流产业股票
嘉实现金宝货币
嘉实现金添利货币
嘉实先进制造股票
嘉实新财富混合
嘉实新机遇混合发起式
嘉实薪金宝货币
嘉实新能源新材料股票
嘉实新起点混合
嘉实新起航混合
嘉实新趋势混合
嘉实新收益混合
嘉实新思路混合
嘉实新添丰定期混合
嘉实新添华定期混合
嘉实新添辉定期混合
嘉实新添康定期混合
嘉实新添荣定期混合
嘉实新添瑞混合
嘉实新添泽定期混合
嘉实新消费股票
嘉实新兴产业股票
嘉实新兴市场
嘉实信用债券
嘉实新优选混合
嘉实研究阿尔法股票
嘉实研究精选混合
嘉实研究增强混合
嘉实医疗保健股票
嘉实医药健康股票
嘉实优化红利混合
嘉实优势成长混合
嘉实优质企业混合
嘉实元和
嘉实原油
嘉实增强信用定期债券
嘉实增益宝货币
嘉实增长混合
嘉实债券
嘉实智能汽车股票
嘉实致享纯债债券
嘉实致兴定期纯债债券
嘉实致盈债券
嘉实中创
嘉实中创联接
嘉实中短债债券
嘉实中证
嘉实中证金边中期国债联接
嘉实中证金融地产
嘉实中证金融地产联接
嘉实中证联接
嘉实中证中期国债
嘉实中证中期企业债指数
嘉实周期优选混合
嘉实主题混合
嘉实主题新动力混合
嘉实主题增强混合
嘉实资源精选股票
佳顺智能
嘉思特
嘉泰数控
加特纳
佳田影像
佳通
嘉网股份
佳维股份
佳维科技
珈伟新能
佳沃股份
佳先股份
佳信捷
嘉信理财
嘉欣丝绸
佳讯飞鸿
嘉岩供应
嘉一高科
加一健康
嘉翼精机
嘉银通
佳音王
嘉应制药
家用电器
家用轻工
嘉友国际
佳友科技
嘉寓股份
佳源国际控股
佳缘科技
嘉元科技
佳云科技
嘉泽新能
佳兆业集团
佳兆业健康
佳兆业物业
价值
嘉智信诺
建安股份
健佰氏
建邦股份
坚宝国际
简伯特
健博通
建策科技
建成控股
建成咨询
减持计划
建德国际控股
建东科技
建发股份
建发国际集团
健帆生物
尖峰集团
建福集团
建工华创
建工环保
涧光股份
建宏股份
剑虹集团控股
健康
健康岛
健康护理
健康科学
健康元
健康中国
建科股份
建科集团
建科节能
建科院
健坤通信
坚朗五金
建联集团
箭鹿股份
健民集团
建鹏控股
简品
剑桥科技
剑桥涂装
建泉国际控股
坚瑞沃能
建润电子
尖沙咀置业
建设机械
建设数字
建设银行
建生国际
健盛集团
健升物流中国
建滔积层板
建滔集团
建通测绘
建投能源
建为历保
建信安心保本混合
建信安心回报两年定期开放债券
建信安心回报债券
建信创新中国混合
建信创业板
建信创业板联接
建信纯债
建信大安全战略精选股票
建信多因子量化股票
建信丰裕多策略灵活配置混合
建信福泽安泰混合
建信改革红利股票
建信港股通恒生中国企业
建信高端医疗股票
建新股份
建信核心精选混合
建信恒安一年定期开放债券
建信恒久价值混合
建信恒瑞一年定期开放债券
建信恒稳价值混合
建信恒远一年定期开放债券
建信弘利灵活配置混合
建信互联网产业升级股票
建信沪深指数
建信环保产业股票
建信回报灵活配置混合
建信汇利灵活配置混合
建信货币
建信积极配置
建信基金
建信嘉薪宝货币
建信健康民生混合
建信进取
建信精工制造指数增强
健新科技
建信联接
建信量化事件驱动股票
建信龙头企业股票
建信民丰回报定期开放混合
建信内生动力混合
建信潜力新蓝筹股票
建信全球机遇混合
建信全球资源混合
建信睿丰纯债定期开放债券
建信瑞丰添利混合
建信睿富纯债债券
建信瑞福添利混合
建信睿和纯债定期开放债券
建信睿享纯债债券
建信睿怡纯债
建信睿盈灵活配置混合
建信上证
建信上证联接
建信上证社会责任
建信上证社会责任联接
建信社会责任混合
建信深证
建信深证基本面联接
建信深证指数增强
建信收益增强债券
建信双利分级股票
建信双息红利债券
建信双月安心理财债券
建信双债增强
建信双周理财
建信天添益货币
建信添益
建信稳定得利债券
建信稳定丰利债券
建信稳定添利债券
建信稳定鑫利债券
建信稳定增利债券
建信稳健
建信稳健回报灵活配置混合
建信现代服务业股票
建信现金添利货币
建信现金添益
建信现金增利货币
建信消费升级混合
建信鑫安回报灵活配置混合
建信鑫丰回报灵活配置混合
建信新经济
建信鑫利
建信鑫利回报灵活配置混合
建信鑫荣回报灵活配置混合
建信鑫瑞回报灵活配置混合
建信鑫稳回报灵活配置混合
建信信息产业股票
建信新兴市场混合
建信信用增强债券
建信鑫泽回报灵活配置混合
建信兴利混合
建信央视
建信优化配置混合
建信优势动力混合
建信优选成长混合
建信裕利灵活配置混合
建信月盈安心理财债券
建信战略精选灵活配置混合
建信智享添鑫定期开放混合
建信中国股国际通
建信中国制造股票
建信中小盘先锋股票
建信中证政策性金融债年指数
建信中证指数增强
建信周盈安心理财债券
建信转债增强债券
建亚环保
建研集团
建研信息
建研院
建业地产
建业建荣
建业科技
建业实业
建溢集团
建艺集团
建银股份
健友股份
建禹集团
建誉利业
健源生物
建中医疗
建筑材料
建筑数据
建筑指数
建筑装饰
建装业
江奥光电
江宸智能
江川金融
江丰电子
江海股份
江河集团
江化微
江淮汽车
江淮园艺
江铃汽车
江龙船艇
江南布衣
江南传媒
江南高纤
江南化工
江南集团
江南水务
疆能股份
江平生物
江泉实业
江森自控
江山股份
江山控股
江山欧派
江苏
江苏北人
江苏创新
江苏感创
江苏高科
江苏国泰
江苏国信
江苏华商
江苏金色
江苏科幸
江苏雷利
江苏宁沪高速公路
江苏三鑫
江苏神通
江苏舜天
江苏索普
江苏腾达
江苏铁发
江苏铁科
江苏吴中
江苏新能
江苏轩瑞
江苏阳光
江苏银行
江苏有线
江苏租赁
江特电机
江通传媒
江西
江西长运
江西广蓝
江西铜业
江西铜业股份
江西银行
江信洪福
江信汇福
江信基金
江信聚福
江信祺福
江信瑞福
江信添福
江信同福灵活配置
江信一年定开
江信增利货币
江扬环境
江仪股份
江阴银行
将至发展
江中药业
交大昂立
交大慧谷
交大铁发
焦点科技
缴费通
交联辐照
交设股份
焦炭加工
交通银行
交易货币
交银阿尔法核心混合
交银策略回报混合
交银成长混合
交银持续成长主题混合
交银创新成长混合
交银纯债债券
交银定期支付双息平衡混合
交银定期支付月月丰债券
交银多策略回报灵活配置混合
交银丰润收益债券
交银丰晟收益债券
交银丰享收益债券
交银丰盈收益债券
交银股息优化混合
交银国际
交银国证新能源指数分级
交银行业灵活配置混合
交银核心资产混合
交银恒益灵活配置混合
交银沪港深价值精选混合
交银互联网金融份额
交银环球精选混合
交银货币
交银活期通货币
交银经济新动力混合
交银境尚收益债券
交银精选混合
交银科技创新灵活配置混合
交银蓝筹混合
交银理财天债券
交银品质升级混合
交银强化回报类
交银趋势混合
交银全球资源混合
交银荣祥保本混合
交银荣鑫保本混合
交银瑞鑫定期开放灵活配置混合
交银上证公司治理
交银上证公司治理联接
交银深证价值
交银深证价值联接
交银施罗德
交银施罗德安心收益债券
交银施罗德双轮动债券类
交银施罗德消费新驱动股票
交银施罗德医药创新股票
交银施罗德增强收益债券
交银数据产业灵活配置混合
交银双利债券
交银天利宝货币
交银天鑫宝货币
交银天益宝货币
交银天运宝货币
交银稳健配置混合
交银稳鑫短债债券
交银先锋混合
交银现金宝货币
交银先进制造混合
交银新成长混合
交银新回报灵活配置混合
交银新生活力灵活配置混合
交银信用添利债券
交银优选回报灵活配置混合
交银优择回报灵活配置混合
交银裕利纯债债券
交银裕隆纯债债券
交银裕如纯债债券
交银裕通纯债债券
交银裕祥纯债债券
交银裕盈纯债债券
交银增利增强债券
交银增利债券
交银致远智投混合
交银中债年农发债指数
交银中证海外中国互联网指数
交银周期回报灵活配置混合
交银主题优选混合
交运股份
交运设备服务
焦作万方
捷安高科
杰邦科技
杰豹机械
捷昌驱动
捷成股份
捷成科创
捷创技术
杰地集团
杰恩设计
杰富瑞金融
捷福装备
结构调整
洁昊环保
结好金融
结好控股
洁华控股
捷佳伟创
捷捷微电
杰克股份
杰克亨利
捷利交易宝
洁利来
杰隆生物
界龙实业
捷玛信息
洁美科技
杰纳瑞
节能风电
节能环保
节能元件
节能照明
洁诺股份
捷荣国际控股
捷荣技术
杰瑞股份
捷瑞流体
洁润丝
杰赛科技
捷尚股份
杰事杰
捷世通
捷世智通
节水股份
捷顺科技
杰思股份
捷思锐
捷泰科技
捷通铁路
杰外动漫
捷先数码
捷信达
捷鑫网络
捷信医药
杰易森
皆悦传媒
捷智科技
金安国纪
晋安实业
金安特
金奥博
金巴赫
金柏股份
金百汇
金佰利
金版文化
金邦达宝嘉
金榜集团
金豹实业
金宝通
金杯电工
金杯汽车
津滨发展
锦波生物
金博士
金财互联
金昌股份
金昌蓝宇
金辰股份
锦城股份
金诚控股
金诚信
金城医药
金川国际
金创股份
今创集团
锦达保税
金大股份
金达控股
金达来
金达莱
金达威
金达照明
金丹科技
金德
金德尔摩根
金地集团
金地商置
近点股份
金点物联
金蝶国际
今鼎
金东方
近端次新股
金盾安保
金盾股份
金盾科技
金盾控股
金恩生物
金发股份
金发科技
金发拉比
金帆股份
今飞凯达
金枫酒业
金风科技
金丰源
锦富技术
金芙蓉
金改
金刚玻璃
金刚科技
金格科技
金戈炜业
金固股份
金冠股份
金广恒
金硅科技
金贵银业
金海股份
金海环境
金海科技
金瀚科技
金昊科技
金和福
金核科技
金河科技
金禾软件
金河生物
金禾实业
金禾水
金禾新材
金恒新材
金恒宇
金洪股份
金鸿控股
金宏气体
金鸿顺
金宏泰
金鸿新材
金鸿药业
金互通
金化高容
金花股份
金华机械
金煌物流
锦辉传播
金晖股份
金辉集团
金汇教育
金徽酒
金汇膜
金慧融智
金汇通航
金活医药集团
劲嘉股份
金佳园
金健米业
锦江股份
锦江酒店
锦江投资
进阶发展
金界控股
金晋农牧
金晶科技
金晶生物
锦聚成
金居股份
金卡智能
金开利
金铠文化
金康精工
金克不动产
金科股份
金科环保
金科文化
金科信息
金莱特
金蓝络
金雷风电
金磊建材
金利丰金融
金利股份
金利华电
金力集团
金锂科技
金利来集团
津力生物
金力泰
金利通
金力永磁
金联星
金粮股份
金岭
金陵电机
金陵饭店
金陵体育
金陵药业
锦龙股份
金龙机电
金龙科技
金龙汽车
金龙腾
金龙羽
锦龙装备
金路集团
津伦股份
金轮股份
金仑控股有限公司
金轮天地控股
金旅居
金马科技
金马能源
金茂酒店
金贸流体
金猫银猫
锦美环保
进门财经
锦棉种业
金名股份
金明精机
津膜科技
金牡丹
金钼股份
金能科技
金呢股份
金牛化工
金牛物联
金诺佳音
金牌厨柜
金牌电工
金蓬股份
金朋健康
金鹏信息
金鹏源康
金品智造
劲普化工
金浦钛业
近期并购重组
近期复牌
近期解禁
金麒麟
近期新高
近期异动
锦桥电商
金桥信息
金秋科技
金泉股份
金泉科技
津劝业
金日创
今日共享
金融
金融服务
金融街
金融科技
金融指数
金软科技
金软瑞彩
金瑞科技
金瑞矿业
金锐同创
金润股份
金润和
金润科技
金润龙
金润枣业
金三
金三角
金三元
金嗓子
金色世纪
金色田园
金色童年
金色未来
金色文创
金沙集团
金沙燃烧
金沙中国有限公司
金山地质
金山顶尖
金山工业
金山股份
金山环材
金山能源
金山软件
金尚互联
津上机床中国
金晟环保
进升集团控股
锦胜集团控股
金胜科技
劲胜智能
金石东方
金视和
今世界
金炻新材
今世缘
金石资源
金属新材料
金属制品
金斯瑞生物科技
金穗隆
金锁安防
金塔股份
金泰得
金泰丰国际控股
今泰科技
金太阳
金螳螂
金天地
金天高科
今天国际
金田科技
金田铜业
金田元丰
金童股份
金通科技
金通灵
津同仁堂
金土生物
劲拓股份
金卫医疗
金梧股份
晋西车轴
金象传动
金象香山
金信德
金信多策略精选混合
金新股份
金信基金
金信价值精选混合
金鑫矿业
金信量化精选
金鑫绿建
金信民发货币
金信民旺债券
金信民兴债券
金新农
金信诺
金信瑞通
金信深圳成长混合
金信消费升级股票
金鑫新材
金鑫新能
金信新能源汽车混合型发起式
金信智能中国灵活配置混合
金信转型创新成长混合
锦兴国际控股
金兴机械
金雄节能
金旭农发
金选
金浔股份
金亚科技
金研科技
金亿股份
金益环保
锦艺集团控股
金易科技
金溢科技
晋亿实业
金易通
金一文化
金逸影视
金银河
金鹰策略配置混合
金鹰产业整合混合
金鹰成份股优选
金鹰持久增利
金鹰多元策略混合
金鹰改革红利混合
金鹰股份
金鹰行业优势混合
金鹰核心资源混合
金鹰红利价值混合
金鹰货币
金鹰基金
金鹰技术领先混合
金鹰科技创新股票
金鹰量化
金鹰灵活
金鹰民丰回报混合
金鹰民族新兴混合
金鹰商贸集团
金鹰添富纯债债券
金鹰添利信用债债券
金鹰添荣纯债债券
金鹰添瑞中短债
金鹰添润定期开放债券
金鹰添盛定期开放债券
金鹰添享纯债债券
金鹰添祥中短债
金鹰添鑫定开债券
金鹰添益纯债债券
金鹰添盈纯债债券
金鹰添裕纯债债券
金鹰稳健成长混合
金鹰鑫瑞混合
金鹰信息产业股票
金鹰鑫益混合
金鹰医疗健康产业股票
金鹰元安混合
金鹰元丰债券
金鹰元和灵活配置混合
金鹰元祺信用债
金鹰元盛债券
金鹰元禧混合
金鹰增益
金鹰增益货币
金鹰智慧生活混合
金鹰中小盘精选混合
金鹰周期优选混合
金鹰主题优势混合
金鹰转型动力混合
金友智能
金宇车城
金隅集团
津宇嘉信
金宇农牧
金域医学
金源电气
金圆股份
锦元黄金
金元金通宝
金源科技
金源米业
金元顺安
金元顺安桉盛债券
金元顺安宝石动力混合
金元顺安成长动力混合
金元顺安丰利债券
金元顺安沣顺定开债发起式
金元顺安沣泰定开债发起式
金元顺安丰祥
金元顺安沣楹债券
金元顺安价值增长混合
金元顺安金元宝货币
金元顺安灵活配置混合
金元顺安消费主题混合
金元顺安新经济主题混合
金元顺安元启灵活配置混合
金源新材
金越交通
金粤控股
金云彩
金运电气
金运激光
金泽环能
金朝阳集团
金正大
金正动画
金证股份
金证互通
金政科技
金正食品
进智公共交通
金智教育
金智科技
金种子酒
金洲慈航
锦州港
金舟股份
金洲管道
锦州银行
金字火腿
金自天正
金钻石油
京安股份
经邦东学
晶宝股份
竞标股份
精标科技
京博物流
晶彩光电
精测电子
京城股份
京城机电股份
京成科技
景川诊断
精达股份
景典传媒
景点及旅游
精典汽车
京东
京东方
京东方精电
京东汇
京东健康
京东农业
晶都农贷
精锻科技
晶方科技
景峰医药
京福安
景福集团
景格科技
精耕天下
精工钢构
精工股份
精功科技
景谷
京广传媒
京汉股份
景弘环境
璟泓科技
京弘全
景鸿物流
精华股份
晶华光学
菁华果业
京华激光
精华教育
精华隆
京华新材
晶华新材
精华新材
精华制药
经济日报集团
景嘉微
经佳文化
晶杰通信
景津环保
京津冀
京津冀基
京津冀一体化
精晶药业
晶科电子
京蓝科技
精雷股份
精棱股份
京立医院
景联集团
京粮控股
景林资产持股
精伦电子
精茂健康
菁茂农业
精密科技
精密科学
晶淼材料
精明
京能电力
京能清洁能源
京能置业
京鹏科技
晶品新材
晶品压塑
旌旗电子
京泉华
景然环境
京融教育
晶锐材料
京瑞电气
晶瑞股份
景瑞控股
景森设计
京山轻机
景尚旅业
精深科技
晶盛机电
警圣技术
晶石能源
景顺
景顺长城安享回报灵活配置混合
景顺长城策略精选灵活配置混合
景顺长城成长之星股票
景顺长城大中华混合
景顺长城低碳科技主题混合
景顺长城鼎益混合
景顺长城动力平衡混合
景顺长城改革机遇灵活配置
景顺长城公司治理混合
景顺长城核心竞争力混合
景顺长城沪港深精选股票
景顺长城沪港深领先科技股票
景顺长城沪深指数增强
景顺长城环保优势股票
景顺长城货币
景顺长城基金
景顺长城景丰货币
景顺长城景瑞收益定期开放
景顺长城景瑞双利
景顺长城景盛双息收益债券
景顺长城景泰丰利纯债债券
景顺长城景泰汇利定期开放债券
景顺长城景泰聚利纯债债券
景顺长城景泰稳利定期开放债券
景顺长城景泰鑫利纯债
景顺长城景兴信用纯债债券
景顺长城精选蓝筹混合
景顺长城景颐丰利债券
景顺长城景颐宏利
景顺长城景益货币
景顺长城景颐双利债券类
景顺长城景盈双利债券
景顺长城量化精选股票
景顺长城量化平衡混合
景顺长城量化先锋混合
景顺长城量化小盘股票
景顺长城量化新动力股票
景顺长城领先回报灵活配置混合
景顺长城内需贰号混合
景顺长城内需增长混合
景顺长城能源基建混合
景顺长城品质投资混合
景顺长城睿成灵活配置混合
景顺长城顺益回报混合
景顺长城四季金利债券
景顺长城泰安回报混合
景顺长城泰和回报混合
景顺长城泰恒回报灵活配置混合
景顺长城稳定收益债券
景顺长城稳健回报混合类
景顺长城新兴成长混合
景顺长城鑫月薪定期支付债券
景顺长城研究精选股票
景顺长城优势企业混合
景顺长城优信增利债券
景顺长城优选混合
景顺长城优质成长股票
景顺长城智能生活混合
景顺长城支柱产业混合
景顺长城中国股国际通
景顺长城中国股国际通联接
景顺长城中国股国际通指数增强
景顺长城中国回报灵活配置混合
景顺长城中小板创业板精选股票
景顺长城中小盘混合
景顺长城中证
景顺长城中证联接
景顺长城资源垄断混合
景顺投资管理
竞天科技
京天利
精通科技
精通世创
京投发展
京投交通科技
景旺电子
经纬测绘
经纬电力
经纬纺机
京威股份
经纬辉开
京维集团
经纬科技
经纬视通
精为天
经纬智能
京西国际
精熙国际
晶鑫股份
景心科技
京信通信
京新药业
景兴纸业
精讯科技
精雅印刷集团
精研科技
精研科洁
靖洋集团
精冶源
京冶轴承
精益达
精艺股份
精铟海工
精鹰传媒
精英动漫
精英国际
精英汇集团
精英科技
菁英时代
精英在线
精英智通
菁优教育
精优药业
晶宇环境
晶苑国际
京源环保
净源科技
靖远煤电
京运通
景云祥
精湛光电
敬众科技
晶珠藏药
精准信息
精准医
精准医疗
九安医疗
酒便利
九博科技
九成信息
九川竹木
九春教育
酒店
酒店及餐饮
九典制药
九鼎集团
九鼎瑞信
九鼎投资
九鼎新材
九方天和
酒钢宏兴
酒鬼酒
九号运通
九恒星
九华旅游
九江银行
久洁车服
九九互娱
久久农科
久力环境
久立特材
久联发展
久灵早教
九龙宝典
九龙仓集团
九龙仓置业
九龙建业
玖隆再生
玖龙纸业
久美股份
九门
九牧王
久其软件
九强生物
久日新材
久融控股
九如环境
九森林业
鸠申文化
久盛生态
九生堂
九索数据
久泰邦达能源
九泰鸿祥服务升级混合
九泰基金
九泰久盛量化先锋混合
九泰久稳灵活配置混合
九泰久鑫债券
九泰久兴灵活配置混合
九泰久益混合
九台农商银行
九泰日添金货币
九泰锐诚混合
九泰锐丰混合
九泰锐富事件驱动混合
九泰锐益定增混合
九泰锐智定增混合
九泰泰富定增混合
九泰天宝灵活配置混合
九泰天富改革混合
九泰盈华量化混合
九天利建
久通物联
久吾高科
九五智驾
久信模具
九新能源
九兴控股
九星娱乐
九阳股份
九叶科技
久易农业
久银控股
久盈
九有
玖源集团
久源软件
久远银海
玖悦股份
久正工学
九芝堂
久之洋
九洲电气
九州方园
九洲光电
九州量子
九州通
九洲药业
九尊能源
巨安股份
聚氨酯
聚宝网络
居本集团
聚彩科技
聚灿光电
巨潮
巨潮大盘
巨潮科技
巨潮小盘
巨潮中盘
巨创计量
聚电智能
巨东股份
聚房宝
聚飞光电
巨峰股份
聚丰股份
炬福文化
聚光科技
聚海龙
巨化股份
炬华科技
巨匠建设
钜京控股
巨科新材
聚利宝控股
巨力电缆
巨立股份
聚力股份
锯力煌
巨力索具
聚力文化
巨灵信息
巨龙股份
聚龙股份
巨龙科技
聚隆科技
巨轮智能
聚能鼎力
举牌
巨鹏
巨骐信息
巨人网络
聚融集团
聚晟科技
钜士安防
聚塑科技
聚塔科技
巨涛海洋石油服务
巨腾国际
聚通达
举贤网
聚祥股份
橘香斋
钜芯集成
巨星科技
巨星医疗控股
聚阳环保
聚业装备
聚元食品
聚元微
巨兆数码
矩阵软件
巨正源
聚智未来
隽泰控股
决胜股份
爵士制药
绝味食品
均安控股
君百延集团
骏驰科技
骏创科技
钧达股份
君德同创
骏东控股
骏发生物
骏高控股
军工
军工股
军工行业
军工基金
军工智能
钧濠集团
君禾股份
君和环保
君合科技
骏华农牧
骏环昇旺
骏汇股份
君辉环保
骏杰集团控股
峻岭能源
骏码科技
俊盟国际
军民融合
军芃科技
竣球控股
俊芮股份
君山股份
均胜电子
君实生物
骏途网
君旺股份
骏网互联
君为信
俊文宝石
君信达科
均信担保
均岩科技
均益股份
骏溢环球金融
君逸数码
俊裕地基
君宇科技
骏宇文博
君悦科技
君正集团
俊知集团
卡宝宝
卡本新能
卡宾
卡宾滑雪
卡波特油气
卡车之家
卡地纳健康
咖啡之翼
卡夫亨氏
卡莱博尔
卡莱尔伙伴
卡联股份
卡联科技
卡姆丹克太阳能
卡姆登物业信托
卡撒天娇
卡森国际
喀什银行
卡司通
卡特彼勒
卡特马克
卡友信息
凯安智能
凯成股份
开创国际
开创环保
开创集团
凯淳股份
凯大催化
开达集团
凯德股份
凯德科技
凯德石英
凯迪
凯迪威
凯地钻探
凯东源
凯恩股份
开尔新材
凯发电气
凯富善集团控股
凯歌电子
凯工股份
开合文化
凯华材料
凯华集团
凯晖科技
凯基生物
铠甲网络
凯诘电商
凯凯金服
凯凯农科
开开实业
凯科科技
凯莱英
凯兰德
凯乐科技
凯立德
凯里事务所
凯利泰
开立医疗
凯联国际酒店
凯林科技
凯龙股份
凯龙洁能
凯路仕
开滦股份
凯伦股份
凯伦科技
凯美特气
开明投资
凯纳股份
开能健康
凯普顿
开普勒
凯普生物
凯普松国际
开普云
凯瑞德
凯瑞电气
凯瑞股份
凯瑞环保
开瑞物流
开润股份
凯润药业
凯撒旅游
凯撒文化
凯撒娱乐
开山股份
凯盛家纺
凯盛科技
凯升控股
凯石淳行业精选混合
凯实股份
凯世光研
凯石涵行业精选混合
凯石基金
凯石澜龙头经济定开混合
凯顺控股
凯斯机械
凯泰科
开泰石化
开特股份
凯腾精工
开天股份
凯添燃气
开拓明天
凯威检测
开维教育
凯文教育
凯翔
凯翔科技
凯欣股份
开信精工
开心麻花
凯雪冷链
开眼
开易控股
恺英网络
凯英信业
开永股份
开元股份
开源控股
开元物业
凯越电子
凯悦酒店
开运联合
凯知乐国际
凯众股份
凯中精密
堪萨斯南方铁路
勘设股份
看通集团
康爱生物
康安租赁
康佰控股
康宝浓汤
康倍得
康比特
康臣药业
康辰药业
康达
康达股份
康达环保
康大食品
康达新材
康达新能
康大医疗
康德莱
康得新
康定电子
康恩贝
康菲石油
康复得
康孚科技
康富科技
康芙莱
康海时代
康宏股份
康宏环球
康弘药业
康华药业
康华医疗
康惠制药
康健国际医疗
康杰股份
康捷国际物流
康捷医疗
康卡斯特
康莱股份
康乐卫士
康乐药业
康力电梯
康利国际控股
康隆达
康龙化成
康美生物
康美特
康美药业
康明斯
康耐视科技
康能电气
康能生物
康尼格
康尼格拉
康尼机电
康宁
康宁医院
康农种业
康平铁科
康普常青
康普盾
康普顿
康普化学
康旗股份
康琦影业
康乾大成
康强电子
康瑞体育
康润洁
康盛
康盛股份
康晟航材
康师傅控股
康斯特
康泰股份
康泰科技
康泰生物
康通电子
康拓红外
康威通信
康沃动力
康禧服务
康西哥
康欣新材
康休
康亚药业
康耀电子
康缘药业
康跃科技
康泽药业
康哲药业
康芝药业
考拉超课
考迈托
靠谱云
科安达
科贝科技
科创股份
科创蓝
科创融鑫
柯创文化
科创新材
科创信息
科创新源
科达股份
科大国创
科达建材
科达洁能
科达利
科大讯飞
科大智能
科达自控
科德科技
科德威
科得新材
科蒂
科迪光电
科地农业
科迪乳业
客都股份
刻度信息
科盾科技
可恩口腔
科尔士百货
科菲科技
柯菲平
科飞新材
可观股份
科海电子
科海股份
科恒股份
科宏生物
科华恒盛
科华控股
科华生物
科慧科技
科技
科技众创
科佳商业
客家银行
科捷锂电
科劲国际
科炬生物
可可磁业
可口可乐
可口可乐凡萨瓶装
可口可乐欧洲合伙
可来博
客莱谛
珂莱蒂尔
科莱尔
克来机电
克莱特
科蓝软件
科磊
科雷斯普
科雷特
柯利达
科力尔
可立克
克莉丝汀
科力特
科力通
柯立沃特
科力新能
科力远
科理咨询
科联系统
科列技术
科林电气
科林环保
科隆股份
科隆智谷
科陆电子
科伦股份
科伦药业
克罗格
科马材料
科曼股份
克明面业
科明数码
科默斯银行
科耐特
科能股份
科能腾达
科帕特
可燃冰
科荣达
科融环境
科瑞达
科锐国际
科瑞生物
科睿特
科瑞讯
科润光电
科润智控
科润智能
科若思
科森科技
科神股份
科盛环保
科胜石油
科士达
可视化
科顺股份
科硕科技
科斯塔
科思特
科斯伍德
科泰电源
科特环保
科通芯城
科旺科技
科维北斗
科威股份
科玮股份
科沃斯
科新机电
科信技术
科新生物
科旭网络
科旭威尔
可选
科研指数
科洋科技
科益气体
科宇股份
科远股份
科源新材
科致电气
可转债
壳资源
垦丰种业
肯立科技
铿腾电子
控创信息
空港股份
控股
控汇股份
恐龙园
孔明科技
空气化工
空调
空铁
蔻驰
口子窖
库贝尔
酷乐互娱
库伦佛寺银行
库马克
酷派集团
库珀医疗
酷秀股份
酷炫网络
跨境电商
跨境通
跨境翼
快玻科技
快而精医药
会稽山
快克股份
快扣
快乐传媒
快乐沃克
快乐营
快拍物联
快意电梯
快易名商
快鱼电子
宽惠股份
旷博生物
旷达科技
狂龙数字
邝文记
旷远能源
葵花药业
奎斯特诊疗
坤彩科技
昆工科技
昆机器人
昆仑股份
昆仑国际金融
昆仑建设
昆仑联通
昆仑能源
昆仑万维
昆仑枣业
昆明机床
鹍骐科技
堃琦鑫华
坤七药业
昆泰医药
昆腾微
昆汀科技
昆药集团
昆自股份
蜡笔小新食品
拉芳家化
拉夫劳伦
拉近网娱
拉马尔户外广告
拉美商业服务
拉姆研究
拉夏贝尔
来邦科技
莱宝电力
莱宝高科
莱博股份
莱恩股份
莱尔斯丹
莱克电气
莱力柏
莱美药业
莱蒙国际
徕木股份
莱姆佳
莱纳
铼钠克
莱纳类普通
莱绅通灵
莱泰园林
莱特九州
来伊份
莱茵生物
莱茵体育
徕兹科技
蓝宝石
蓝贝股份
蓝贝望
蓝川环保
蓝黛传动
蓝岛环保
兰德网络
蓝灯数据
蓝鼎国际
蓝盾股份
蓝帆医疗
蓝丰生化
蓝孚高能
蓝港互动
蓝光发展
兰桂医疗
蓝海股份
蓝海华腾
蓝海科技
蓝海骆驼
蓝海讯通
蓝海之略
兰花科创
蓝华科技
蓝辉科技
蓝科
蓝联科技
蓝梦广告
蓝能科技
蓝圈新材
蓝色方略
蓝色光标
蓝色未来
蓝色星际
蓝色星球
蓝山科技
兰生股份
兰石重装
蓝斯股份
蓝思科技
蓝太平洋
兰太实业
蓝泰源
蓝桃文化
蓝天
蓝天股份
蓝天集团
蓝天精化
蓝天燃气
蓝天园林
兰亭科技
蓝图新材
蓝晓科技
蓝星科技
蓝焰控股
蓝氧科技
蓝英装备
蓝源传媒
揽月科技
蓝耘科技
览众科技
兰州黄河
兰州民百
蓝钻生物
朗博科技
狼卜股份
浪潮国际
浪潮软件
浪潮信息
朗迪集团
朗高养老
朗鸿科技
朗华国际集团
朗进科技
朗科科技
朗科智能
朗朗教育
朗绿科技
朗玛信息
朗尼科
狼旗股份
浪莎股份
朗昇电气
朗生医药
朗诗绿色集团
朗廷
朗新科技
朗星照明
朗源股份
朗悦科技
朗越能源
朗姿股份
劳埃德银行
老白干酒
老百姓
老板电器
老凤祥
老恒和酿造
老肯医疗
老来寿
劳氏
乐邦科技
乐彩科技
乐舱网
乐创技术
乐创教育
乐富指数
乐恒动力
乐汇电商
乐惠国际
乐活天下
乐嘉思控股
乐凯胶片
乐凯新材
乐克科技
乐旅股份
乐美智家
乐米科技
乐普四方
乐普医疗
乐山电力
乐善智能
乐升股份
乐生活
乐视网
乐蜀
乐松文化
勒泰商业地产
乐通股份
乐通通信
乐透互娱
了望股份
乐心医疗
乐亚国际
乐游科技控股
乐源股份
蕾奥规划
雷柏科技
雷迪克
雷迪特
雷格特
雷珏股份
雷科防务
雷克利达
雷力生物
雷曼股份
雷蒙德
雷诺尔
雷诺士
雷帕得
雷蛇
雷神
雷石集团
雷士照明
雷特科技
雷腾软件
磊鑫股份
磊曜
雷悦重工
冷链物流
利安德巴塞尔
利安隆
立昂技术
利昂设计
立霸股份
利邦
理邦仪器
力宝
利宝阁集团
力宝华润
利标品牌
理财金
理财日盈
利策科技
立昌环境
力磁电气
利达股份
利达光电
丽岛新材
利德宝
里得电科
立德股份
利德浆料
立得科技
利德曼
立迪生物
锂电池
里定医疗
礼恩派
李尔
利尔达
利尔化学
力帆股份
立方控股
利丰
立峰股份
力丰集团
丽丰控股
利福国际
励福环保
利福中国
力港网络
力高集团
立高科技
立高控股
立格新材
理工光科
理工环科
利浩股份
力好科技
利和萃取
力合节能
利和兴
蠡湖股份
利记
立基工程控股
利基控股
礼建德集团
丽江旅游
丽江文旅
力劲科技
丽晶光电
丽晶软件
励晶太平洋
丽晶中心
力久电机
利君股份
朸浚国际
利骏集团香港
礼来
力量能源
利林商业
利隆媒体
力龙信息
力码科
利美康
利美隆
利民股份
利民生物
利民实业
丽明股份
李宁
利农种业
力诺电力
利欧股份
丽鹏股份
利群股份
力软科技
力生美
力盛赛车
力生制药
李氏大药厂
理士国际
力世纪
利时集团控股
黎氏企业
利树股份
励思
立思辰
利特尔
立特营销
力天高新
力田科技
力天世纪
利通电子
力通科技
利通液压
励图科技
力拓
力王高科
力王股份
利伟生物
理文化工
理文造纸
理想传媒
理想固网
立翔科技
丽新发展
丽新国际
利兴发展
力星股份
立讯精密
利亚德
利雅得
利亚零售
利洋股份
立洋股份
力阳科技
利洋水产
利扬芯片
立义科技
力引科技
力源环保
隶源基
利源捷能
利源精制
力源信息
丽正科技
丽珠集团
丽珠医药
力尊信通
联邦化工
联邦快递
连邦新材
联邦制药
联博化工
联畅物流
联诚精密
联程旅游
连城数控
联诚智胜
莲池医院
联川生物
联创草坪
联创电子
联创光电
联创互联
联创投资
联创信安
联创云科
联达动力
连达科技控股
联得装备
联迪信息
联动设计
联动通达
联发股份
联飞翔
联冠智能
联海通信
联合包裹
联合创业
联合大陆航空
联合地产香港
联合光电
联合货币
联合技术
联合集团
联合健康
联合利华
联合能源集团
联合普肯
联合数据系统
联合太平洋
联合同创
莲和医疗
联合医务
联合永道
联合租赁
联华超市
莲花健康
联化科技
联环药业
联建光电
联接
联凯科技
联康生物科技集团
联科生物
联科云
连连化学
联络互动
联美控股
联盟传媒
联明股份
脸谱网
联桥新材
联瑞新材
联圣发展
联盛科技
炼石航空
联泰环保
联泰科技
联泰控股
联旺集团
联想集团
联想控股
联信银行
联星股份
联兴科技
联讯证券
联亚集团
联洋新材
联益科技
联赢激光
联瀛科技
联宇技术
联源机电
连云港
联运环境
联众
量邦
量化科技
良华科教
粱江通信
良晋电商
两面针
亮晴控股
粮食种植
量天科技
两桶油改革
良信电器
良讯股份
粮油加工
良之隆
梁志天设计集团
量子花
量子生物
量子思维
量子通信
廖创兴企业
燎电股份
辽联信息
辽宁
辽宁成大
辽宁天丰
燎原环保
燎原药业
林达控股
磷肥
临风股份
林格贝
林海股份
磷化工及磷酸盐
临涣水务
林江股份
林肯电气控股
林肯国民
麟龙股份
麟龙新材
林森生物
林洋能源
林业
林中宝
林州重机
灵宝黄金
菱博电子
灵动微电
凌钢股份
灵鸽科技
凌韩股份
领航科技
领航医药生物科技
菱湖股份
灵狐科技
灵汇股份
灵康药业
玲珑轮胎
凌脉网络
岭南股份
岭南控股
领瑞达
凌锐控股
羚锐制药
领视控股
零售
凌天控股
领先环保
领先汽车配件
凌霄泵业
灵信
领信股份
灵岩医疗
领耀科技
领益智造
灵佑药业
凌宇飞星
凌云股份
凌志股份
凌志环保
凌志软件
凌之迅
柳爱科技
留成网
浏发健康
六福集团
柳钢股份
柳工
六国化工
六行君通
柳化
流金岁月
六晶科技
六人游
浏阳河
柳药股份
六智信息
龙贝世纪
龙辰科技
隆成金融
龙创设计
龙磁科技
陇萃堂
龙存科技
龙达科技
龙大肉食
龙达影业
龙鼎源
龙凤山
隆赋药业
龙港股份
龙冈旅游
龙光地产
隆海生物
隆和节能
龙虎榜指数
龙湖集团
龙虎网
龙华薄膜
隆华股份
隆华科技
隆华新材
龙皇集团
龙汇东方
龙辉国际控股
隆基股份
龙记集团
隆基机械
隆济时
隆基泰和智慧能源
龙建股份
龙江交通
龙津药业
龙净环保
龙力
隆利科技
龙马环卫
隆玛科技
龙蟒佰利
龙门教育
龙蟠科技
隆平高科
龙泉股份
龙润茶
陇神戎发
龙生茶业
龙升集团控股
隆盛科技
龙盛世纪
隆盛泰
龙泰家居
龙腾科技
龙腾农贷
龙腾影视
龙铁纵横
龙头股份
龙图信息
龙威新材
龙溪股份
龙席网络
龙翔电气
龙翔集团
龙翔药业
隆鑫通用
龙星化工
龙钇科技
龙宇燃油
龙宇医药
龙源电力
隆源环境
龙源技术
龙元建设
龙源科技
龙韵股份
隆运环保
龙云旅游
龙之泉
龙洲股份
龙资源
楼兰股份
楼市通网
楼宇设备
潞安环能
鲁班股份
鲁班药业
鲁班艺术
鲁北化工
路博科技
鹿草堂
路畅科技
路骋国旅
鹿城银行
陆道文创
路德环境
鹿得医疗
陆迪科技
鹿港文化
陆股通持续净卖出
陆股通持续净买入
陆股通加仓
陆股通减仓
陆股通建仓
陆股通清仓
陆股通日减仓前十
陆股通日卖出前十
陆股通日买入前十
陆股通日增仓前十
陆股通月减仓前十
陆股通月卖出前十
陆股通月买入前十
陆股通月增仓前十
陆股通周减仓前十
陆股通周卖出前十
陆股通周买入前十
陆股通周增仓前十
陆海股份
陆海环保
陆海科技
六合伟业
鲁华泓锦
鲁冀股份
路嘉路桥
陆家嘴
路劲
鲁抗医药
露露柠檬运动成衣
陆庆娱乐
鲁商置业
陆氏集团越南
路斯股份
鲁泰
路坦力
陆特能源
露天煤业
路通彩虹
路通精密
路通视信
路透
路维光电
鲁西化工
露笑科技
鲁信创投
鹭燕医药
鲁阳节能
鲁亿通
鲁银投资
鲁证期货
禄智科技
泸州老窖
泸州银行
伦嘉科技
轮胎
罗宾逊全球物流
罗伯特
罗伯特哈夫
罗博特科
罗顿
罗技
络捷斯特
罗杰斯通信
洛凯股份
罗克韦尔自动化
洛克希德马丁
罗莱生活
罗林斯
罗马集团
罗曼股份
罗美特
罗牛山
罗派斯
罗平锌电
罗普斯金
罗斯百货
洛斯保险
骆驼股份
漯效王
洛阳玻璃
洛阳玻璃股份
洛阳钼业
绿岸网络
绿邦作物
绿宝石
绿博低碳
绿城服务
绿城水务
绿城中国
绿创设备
绿创声学
绿岛救援
绿岛园林
绿地控股
绿地香港
绿度股份
绿福股份
绿禾科技
绿亨科技
绿湖股份
绿环科技
绿嘉股份
氯碱
氯碱化工
绿健神农
绿金高新
绿景控股
绿景中国地产
绿凯环保
绿康生化
绿科科技国际
绿领控股
绿盟科技
绿清科技
绿泉环保
绿伞化学
绿色动力
绿色动力环保
绿色空间
绿色能源科技集团
绿色生态
绿田股份
绿庭投资
绿蔓生物
绿网天下
绿心集团
旅行者保险
旅业国际
绿叶制药
绿茵生态
旅游综合
律云股份
绿之彩
马鞍山钢铁股份
马丁玛丽埃塔材料
马钢股份
马克尔保险
马可正嘉
马拉松石油
马拉松原油
马来西亚综指
马尼拉综指
玛诺生物
马塞里奇房产
马上游
马氏兄弟
马斯可木业
蚂蚁金服概念
马应龙
麦草人
麦达数字
麦达斯控股
麦当劳
迈德科技
迈得医疗
麦迪科技
麦迪森控股
麦迪逊花园
麦迪制冷
迈动医疗
麦高控股
麦歌恩
麦格米特
麦格天宝
麦广互娱
麦捷科技
麦克奥迪
麦克传感
迈科高材
迈科期货
麦克森
迈克生物
麦可思
迈科网络
麦克韦尔
迈科智能
迈兰制药
麦浪电气
迈奇化学
麦趣尔
迈睿达
迈瑞医疗
麦盛资本
麦斯莫医疗
麦斯特
迈特望
麦腾股份
迈拓港湾
迈威尔科技
迈为股份
迈新科技
迈信物联
麦亚信
麦哲伦油气
漫步者
满地科技股份
曼格纳国际
曼恒数字
漫界文化
曼克斯
芒冠股份
芒果超媒
茂昂智能
茂宸集团
猫诚股份
毛纺
茂化实华
毛记葵涌
茂盟工程
茂盛控股
茂硕电源
猫途鹰
猫眼娱乐
茂业国际
茂业科技
茂业商业
贸易
贸易通
茂余
美爱斯
梅安森
美邦服饰
美邦科技
眉车股份
美晨生态
美创医疗
美达股份
美登科技
美的集团
美的物业
美的置业
美电贝尔
美东汽车
美都能源
美敦力
美尔雅
美房云客
美福润
美高梅
美高梅中国
美高域
美格智能
美固科技控股
美光科技
美国
美国包装
美国电话电报
美国电力
美国电塔
美国废物管理
美国国际集团
美国国家仪器
美国航空
美国合众银行
美国家庭人寿保险
美国金融
美国科凯国际
美国控股实验室
美国联合能源
美国前进保险
美国石绵
美国食品控股
美国水务
美国水业
美国西屋制动
美国消费
美国校园
美国医疗保健信托
美国银行
美国运通
美国再保险集团
美国证交所综指
美国制商银行
美国资本代理
美好
美好置业
美核电气
美合科技
煤化工
梅花生物
美基食品
美家帮
美嘉林
美佳新材
美建集团
美捷汇控股
美锦能源
镁锦优视
美凯龙
美康基因
美康生物
美客多
美柯海斯
美克家居
美兰股份
美丽华酒店
美力科技
美丽生态
美力时
美力新
美利云
美丽中国
美丽中国控股
美联工商铺
美联集团
美联新材
美联兴
美林数据
美灵宝
美陵股份
梅轮电梯
美年健康
美诺福
美诺华
每日科技
每日视界
美瑞健康国际
美瑞新材
美润股份
美润云
美尚生态
美盛
美盛文化
美世创投
美士达
美思德
美泰
美泰股份
煤炭基
煤炭基金
煤炭开采
煤炭开采加工
美特安全
梅特勒托利多
美特桥架
美天生物
美通筑机
美图公司
美团点评
美味源
美沃股份
梅西百货
美信集成产品
美信检测
美心翼申
美亚柏科
美亚高新
美亚光电
美亚控股
美亚药业
美亚娱乐资讯
梅雁吉祥
美易美妆
美盈森
美源伯根
美源达
美元树
美兆环境
美臻集团
美之高
美芝股份
美中双和
美洲移动
美洲移动普通存托
门对门
梦百合
蒙草生态
蒙德电气
梦地自控
梦东方
蒙古能源
梦洁股份
盟科控股
蒙娜丽莎
蒙牛乳业
猛狮科技
蒙水股份
蒙特利尔银行
蒙拓农机
梦网集团
梦之城
梦舟股份
米奥会展
米德尔机械
密迪斯肌
密尔克卫
米格国际控股
米技国际控股
米兰站
米乐星
米雷康姆国际移动通信
弥明生活百货
迷你仓
棉纺
闽保股份
民爆用品
民大股份
民德电子
闽东电机
闽东电力
闽发铝业
民丰特纸
民福康
闽港控股
民和股份
敏华控股
民基生态
敏佳科技
民建股份
岷江水电
敏捷控股
皿鎏软件
闵龙股份
闽瑞股份
民商创科
闽申农业
民生国际
民生红利回报
民生加银半年理财
民生加银策略精选灵活配置混合
民生加银城镇化混合
民生加银创新成长混合
民生加银和鑫定开债券
民生加银恒益纯债
民生加银汇鑫一年定期开放债券
民生加银季度理财
民生加银积极成长混合发起
民生加银基金
民生加银家盈理财天债券
民生加银家盈理财月度债券
民生加银景气行业混合
民生加银精选混合
民生加银量化中国混合
民生加银内需增长混合
民生加银鹏程混合
民生加银品牌蓝筹混合
民生加银平稳添利债券
民生加银平稳增利类
民生加银睿通个月定开发起式
民生加银岁岁增利债券
民生加银腾元宝货币
民生加银稳健成长混合
民生加银现金增利货币
民生加银鑫安
民生加银新动力混合
民生加银鑫福混合
民生加银鑫升
民生加银鑫喜混合
民生加银鑫享债券
民生加银新兴成长混合
民生加银信用双利债券
民生加银鑫元纯债债券
民生加银新战略灵活配置混合
民生加银研究精选
民生加银养老服务混合
民生加银优选股票
民生加银增强收益债券
民生加银智造混合
民生加银转债优选
民生教育
民生科技
民生控股
民生冷
民生前沿科技混合
民生现金宝
民生医药
民生银行
民生中证内地资源主题指数
民士达
敏实集团
民太安
闽威实业
民祥医药
民信国际控股
闽信集团
民兴生物
闽雄生物
民银资本
民营医院
民正农牧
民众金融科技
明邦物流
明博教育
明波通信
明朝万达
名臣健康
名传股份
明德生物
明德圣贤
名雕股份
明动软件
明发集团
明富金属
铭冠板业
名冠股份
明昊科技
铭弘体育
明华科技
明辉股份
铭慧股份
明辉国际
名家汇
名家智能
明炬气体
明科
明朗
明利
明梁控股
铭霖控股
铭龙股份
明牌珠宝
名品彩叶
名品世家
名品实业
铭普光磁
明瑞智能
明石创新
铭视科技
名仕快相
明硕股份
明烁节能
明泰铝业
明天种业
明威
明星电力
明阳电路
名洋会展
明阳科技
明阳智能
明药堂
明营科技
明游
明宇科技
铭源医疗
鸣志电器
明致股份
明致体育
明珠股份
明珠国际
摩比发展
摩德娜
摩登百货
摩登大道
摩点文娱
摩恩电气
莫尔森库尔斯酿酒
莫高股份
摩根大通
摩根士丹利
摩根士丹利华鑫基金
莫霍克工业
摩诘创新
磨具磨料
摩卡股份
默克制药
默乐生物
莫利纳医疗
墨麟股份
陌陌
墨式烧烤
模式生物
模塑科技
摩托罗拉解决方案
摩威环境
墨西哥
墨西哥电视
墨西哥经济开发
魔秀科技
墨药股份
母爱婴童
牧宝车居
牡丹联友
穆迪
牧高笛
睦合达
木兰股份
木兰花
目乐医疗
穆力赛
木联能
木林森
慕容控股
慕诗国际
木薯资源
牧特智能
牧天食品
木业股份
牧原股份
纳川股份
纳地股份
纳尔股份
纳加软件
纳晶科技
纳科诺尔
纳美新材
娜其尔
那然生命
纳仕达
纳思达
纳斯达克
纳斯达克综指
奈尔西斯
奈飞
耐火材料
耐克
耐磨科技
耐世特
耐特阀门
耐威科技
耐维思通
南岸集团
南北天地
南玻
南瓷股份
南大光电
南达农业
南大苏富特
南大智慧
南都电源
南都物业
南帆科技
南方
南方安福混合
南方安康混合
南方安睿混合
南方安泰混合
南方安享绝对收益
南方安养混合
南方安颐混合
南方安裕混合
南方宝元债券
南方避险增值贰号混合
南方策略优化混合
南方产业活力
南方畅利定开债券发起
南方昌元转债
南方成安优选混合
南方成份精选混合
南方传媒
南方创新经济
南方创业板
南方纯元
南方大数据
南方电力
南方多利增强债券
南方多元定期开放债券
南方阀门
南方房地产联接
南方丰元
南方涪利定开债券发起
南方改革机遇
南方高端装备灵活配置混合
南方高元债券发起式
南方高增长混合
南方共享经济灵活配置混合
南纺股份
南方股联接
南方固胜定期开放混合
南方广利回报债券
南方国策动力
南方国利
南方锅炉
南方航空
南方合顺多资产
南方核心竞争混合
南方和元
南方恒生
南方恒生中国企业
南方弘利
南方宏元
南方沪港深价值
南方互联网灵活配置混合
南方汇通
南方积极配置混合
南方基金
南方绩优成长混合
南方吉元短债
南方教育股票
南方交元债券
南方金利
南方金融主题灵活配置混合
南方金砖四国指数
南方聚利年定期开放债券
南方绝对收益
南方军工混合
南方君信灵活配置混合
南方君选
南方开元沪深
南方利安
南方理财天类
南方理财天债券
南方利达
南方利淘
南方利鑫
南方利众
南方联接
南方量化
南方量化混合
南方隆元产业主题混合
南方能源
南方年国开债
南方年农发债
南方配售
南方品质优选灵活配置混合
南方平衡配置混合
南方启元
南方乾利定开债券发起
南方潜力新蓝筹混合
南方全球精选配置
南方全天候策略
南方全指证券联接
南方人工智能混合
南方日添益
南方荣安
南方荣发
南方荣冠定期开放混合
南方荣光
南方荣欢定期开放混合发起
南方荣年定期开放混合
南方融尚再融资
南方荣知定期开放混合
南方荣尊
南方瑞合
南方睿见定期开放混合发起
南方瑞利
南方瑞祥一年定开混合
南方润元纯债债券类
南方上证
南方上证联接
南方深成
南方深证成份
南方盛元红利混合
南方收益宝货币
南方双元
南方顺康混合
南方天天宝
南方天天利货币
南方天元
南方通利
南方通信
南方铜业
南方稳健成长贰号混合
南方稳健成长混合
南方稳利年定期开放债券
南方文旅混合
南方希元可转债债券
南方现金通
南方现金增利货币
南方香港成长
南方香港优选股票
南方祥元
南方消费活力灵活配置混合
南方小康
南方薪金宝货币
南方新兴龙头灵活配置混合
南方新兴消费增长分级股票
南方新优享灵活配置混合
南方兴利半年定开债券发起
南方兴盛先锋灵活配置混合
南方宣利定期开放债券
南方养老
南方益和混合
南方医药保健灵活配置混合
南方颐元
南方银行联接
南方赢元
南方永利年定期开放债券
南方有色金属联接
南方优享分红灵活配置混合
南方优选成长混合
南方优选价值混合
南方原油
南方泽元
南方甑智混合
南方浙利定开债券发起
南方智慧混合
南方制药
南方智造未来股票
南方中小盘成长股票
南方中证
南方中证高铁产业指数分级
南方中证工业
南方中证增强
南方轴承
南方转型混合
南方转型驱动灵活配置混合
南方卓利定开债券发起
南方卓享绝对收益
南方卓元债券
南非萨索尔
南风
南风股份
南钢股份
南戈壁
南广影视
南国置业
南海控股
南海石油
南海网
南湖国旅
南化
南华丰淳混合
南华工业
南华基金
南华集团控股
南华金融
南华瑞恒中短债债券
南华瑞鑫定期开放债券
南华瑞扬纯债
南华瑞盈混合发起
南华生物
南华仪器
南华中证杭州湾区
南华资产控股
南极电商
南江智能
南京港
南京高科
南京公用
南京化纤
南京聚隆
南京试剂
南京天梯
南京新百
南京熊猫
南京熊猫电子股份
南京医药
南京银行
南京证券
南联环资
南麟电子
南岭民爆
南菱汽车
南南资源
南宁百货
南宁糖业
南山控股
南山铝业
南商农科
南顺香港
南松医药
南天信息
南通通机
南王科技
南卫股份
南威软件
南兴装备
南旋控股
南洋股份
南洋集团
南源电力
男装
南自股份
南自通华
内克塔治疗
内蒙古
内蒙古能建
内蒙华电
内蒙一机
内燃机
能科股份
能量传播
能龙教育
能拓股份
能为科技
能信科技
能讯
能源
能源方案
能源国际投资
能源合作伙伴
能源互联
能源互联网
能源集团
能源投资
能源转换
能之原
尼尔森
逆火科技
尼索斯
年报预增
年国债
年轮映画
年年卡
镍资源国际
宁变科技
宁波东力
宁波富邦
宁波富达
宁波港
宁波高发
宁波公运
宁波海运
宁波华翔
宁泊环保
宁波建工
宁波精达
宁波联合
宁波热电
宁波水表
宁波银行
宁波韵升
宁波中百
宁波中药
宁德时代
宁德时代概念
宁沪高速
柠檬网联
柠檬微趣
宁武科技
宁夏
宁夏华辉
宁夏建材
宁夏新龙
宁鑫生科
宁新新材
牛帆数据
纽柯钢铁
纽蒙特矿业
纽米科技
牛商股份
纽威股份
钮威科技
纽威品牌
纽约梅隆银行
纽约社区银行
纽约证交所综指
农产品
农产品加工
农村电商
农发种业
农机
农林指数
农尚环境
农商通
农药
农业服务
农业银行
农业综合
农银策略价值混合
农银策略精选混合
农银大盘蓝筹混合
农银行业成长混合
农银恒久增利债券
农银沪深指数
农银汇理低估值高增长混合
农银汇理工业灵活配置
农银汇理国企改革混合
农银汇理行业领先混合
农银汇理行业轮动混合
农银汇理红利日结货币
农银汇理基金
农银汇理金禄债券
农银汇理量化智慧动力混合
农银汇理区间策略灵活配置混合
农银汇理天理财债券
农银汇理信息传媒
农银汇理研究驱动灵活配置混合
农银汇理医疗保健主题股票
农银汇理永安混合
农银汇理永益定期开放混合
农银汇理主题轮动灵活配置混合
农银货币
农银尖端科技混合
农银金安定开债券
农银金丰定开债券
农银金利定开债券
农银金穗纯债个月
农银金泰定开债券
农银金鑫定开债券
农银平衡双利混合
农银区间收益混合
农银日日鑫货币
农银睿选混合
农银天理财债券
农银天天利货币
农银稳进多因子股票
农银现代农业加
农银消费主题混合
农银新能源主题
农银信用添利债券
农银研究精选混合
农银增强收益债券
农银中国优势混合
农银中小盘混合
农银中证指数
农用机械
农友股份
诺安安鑫灵活配置混合
诺安策略精选股票
诺安成长混合
诺安创新驱动灵活配置混合
诺安纯债定期开放债券类
诺安低碳经济股票
诺安多策略混合
诺安改革趋势混合
诺安高端制造股票
诺安行业轮动
诺安和鑫灵活配置混合
诺安鸿鑫保本混合
诺安沪深指数增强
诺安汇利混合
诺安货币
诺安积极回报混合
诺安积极配置混合
诺安基金
诺安价值增长混合
诺安进取
诺安进取回报混合
诺安景鑫
诺安精选回报混合
诺安聚利债券
诺安聚鑫宝货币
诺安理财宝货币
诺安利鑫混合
诺安联创顺鑫债券
诺安灵活配置混合
诺安平衡混合
诺安全球黄金
诺安全球收益不动产
诺安瑞鑫定开发起式债券
诺安上证新兴产业
诺安双利债券
诺安泰鑫一年定期开放债券
诺安天天宝
诺安稳固收益一年定期开放债券
诺安稳健
诺安稳健回报灵活配置混合
诺安先锋混合
诺安先进制造股票
诺安新动力灵活配置混合
诺安新经济股票
诺安鑫享定开发起式债券
诺安研究精选股票
诺安益鑫灵活配置混合
诺安永鑫收益一年定期开放债券
诺安优化配置混合
诺安优化收益债券
诺安油气能源
诺安优势行业混合
诺安优选回报混合
诺安圆鼎定开发起式债券
诺安增利债券
诺安浙享定开发起式债券
诺安中小盘精选混合
诺安中证
诺安中证创业成长指数分级
诺安中证增强
诺安中证指数
诺安主题精选混合
诺邦股份
诺邦科技
诺贝尔能源
诺博教育
诺诚股份
诺德
诺德成长精选
诺德成长优势混合
诺德短债债券
诺德股份
诺德货币
诺德基金
诺德价值优势混合
诺德量化核心
诺德量化蓝筹
诺德灵活配置混合
诺德深证指数分级
诺德斯特龙
诺德天富
诺得物流
诺德消费升级
诺德新盛
诺德新旺
诺德新享
诺德新宜
诺德优选混合
诺德增强收益债券
诺德中小盘混合
诺德周期策略混合
诺福克南方铁路
诺和诺德
诺华
诺基亚
诺君安
诺康医疗
诺克特
诺力股份
诺龙技术
诺普信
诺奇
诺思兰德
诺斯罗普格鲁门
诺泰生物
挪威
诺威尔
挪威邮轮
诺文科技
诺伊曼
诺之股份
女装
噢易云
欧比特
欧德共和国际
欧菲科技
欧伏电气
欧化
欧晶科技
欧康诺
欧康医药
欧克新材
欧力配网
欧力士
欧丽信大
欧联股份
鸥玛软件
欧曼科技
欧美城
欧美克
欧密格
欧耐新材
欧尼克万欧卡
欧派家居
欧佩股份
欧普康视
欧普泰
欧普照明
欧浦智网
欧泉科技
欧萨咨询
欧赛能源
欧仕股份
欧泰克
欧泰科
欧特克
欧维客
欧文斯科宁
欧迅
欧迅科技
欧亚集团
帕尔迪
帕卡
帕科科技
帕特尔
派尔科
派尔特
派芬自控
派华传媒
派克汉尼汾
派拉软件
派诺
派诺科技
派诺生物
派森诺
派思股份
派特勒
磐彩环保
攀钢钒钛
磐合科仪
潘季新材
盘江股份
盘龙药业
磐石新能
攀特电陶
庞大集团
乓乓响
庞泰环保
泡泡玛特
佩蒂股份
沛尔膜业
培根文化
培力控股
培诺教育
沛齐
沛然环保
培瑞克
培生
佩升前研
配天智造
鹏博士
鹏程亚洲
鹏程药包
鹏鼎控股
鹏盾电商
鹏飞物流
鹏海制药
澎瀚机械
鹏华安益增强混合
鹏华安盈宝货币
鹏华策略回报混合
鹏华策略优选混合
鹏华产业精选
鹏华产业债债券
鹏华传媒分级
鹏华创新驱动混合
鹏华创业板分级
鹏华纯债债券
鹏华地产份额
鹏华地产分级
鹏华动力增长混合
鹏华丰达债券
鹏华丰和债券
鹏华丰恒债券
鹏华丰华债券
鹏华丰惠债券
鹏华丰康债券
鹏华丰利债券
鹏华丰禄债券
鹏华丰茂债券
鹏华丰饶定期开放债券
鹏华丰融定期开放债券
鹏华丰瑞债券
鹏华丰润债券
鹏华丰尚定期开放债券
鹏华丰盛债券
鹏华丰实定期开放债券
鹏华丰收债券
鹏华丰泰定期开放债券
鹏华丰腾债券
鹏华丰享债券
鹏华丰盈债券
鹏华丰玉债券
鹏华丰源债券
鹏华丰泽债券
鹏华改革红利股票
鹏华港美互联股票
鹏华钢铁分级
鹏华高铁
鹏华高铁分级
鹏华个月中短债
鹏华国防
鹏华弘安混合
鹏华弘达混合
鹏华宏观灵活配置混合
鹏华弘和混合类
鹏华弘华混合类
鹏华弘惠混合
鹏华弘嘉混合
鹏华弘康混合
鹏华弘利混合
鹏华弘润
鹏华弘尚混合
鹏华弘盛混合
鹏华弘实混合类
鹏华弘泰灵活配置混合
鹏华弘鑫混合
鹏华弘信混合类
鹏华弘益混合类
鹏华弘泽灵活配置混合
鹏华互联网分级
鹏华沪深港互联网股票
鹏华沪深指数
鹏华沪深指数增强
鹏华环保产业股票
鹏华环保分级
鹏华环球发现
鹏华环球发现美元现汇
鹏华货币
鹏华基金
鹏华价值精选股票
鹏华价值优势混合
鹏华健康环保混合
鹏华金城保本混合
鹏华金鼎混合
鹏华金元宝货币
鹏华精选成长混合
鹏华酒分级
鹏华聚财通货币
鹏华可转债债券
鹏华空天一体指数
鹏华量化策略混合
鹏华量化先锋混合
鹏华美国房地产
鹏华美国房地产美元现汇
鹏华品牌传承混合
鹏华普天收益混合
鹏华普天债券
鹏华普悦
鹏华前海
鹏华全球高收益债
鹏华全球高收益债美元现汇
鹏华睿投混合
鹏华上证民企
鹏华上证民企联接
鹏华深证民营
鹏华深证民营联接
鹏华盛世创新混合
鹏华双债保利债券
鹏华双债加利债券
鹏华双债增利债券
鹏华添利
鹏华添利宝货币
鹏华添利交易型货币
鹏华外延成长混合
鹏华文化传媒娱乐股票
鹏华先进制造股票
鹏华香港银行指数
鹏华香港中小企业指数
鹏华消费领先混合
鹏华消费优选混合
鹏华新科技传媒混合
鹏华新能源分级
鹏华信息分级
鹏华新兴产业混合
鹏华信用增利债券
鹏华兴安定期开放混合
鹏华兴合定期开放混合
鹏华兴惠定期开放混合
鹏华兴利混合
鹏华兴润定期开放混合
鹏华兴泰定期开放混合
鹏华兴鑫宝货币
鹏华兴悦定期开放混合
鹏华研究精选混合
鹏华研究驱动混合
鹏华养老产业股票
鹏华养老混合
鹏华一带一路分级
鹏华医疗保健股票
鹏华医药科技
鹏华银行分级
鹏华盈余宝货币
鹏华永安定期开放债券
鹏华永诚一年定开债券
鹏华永盛定期开放债券
鹏华永泰定期开放债券
鹏华永泽定期开放债券
鹏华优势企业
鹏华优选回报混合
鹏华优质治理混合
鹏华增瑞混合
鹏华增值宝货币
鹏华证券保险分级
鹏华证券分级
鹏华中国混合
鹏华中证指数
鹏华资源分级
鹏华尊惠定期开放混合
鹏华尊享定期开放发起式债券
鹏华尊悦发起式定开债券
鹏辉能源
鹏凯环境
蓬莱海洋
鹏翎股份
鹏起科技
澎泉思蓝宝
鹏锐技术
彭顺国际
朋万科技
鹏信科技
鹏欣资源
鹏扬淳合债券
鹏扬淳利定期开放债券
鹏扬淳享债券
鹏扬淳优债券
鹏扬核心价值混合
鹏扬泓利债券
鹏扬汇利债券
鹏扬基金
鹏扬景升混合
鹏扬景泰成长混合
鹏扬景欣混合
鹏扬景兴混合
鹏扬利泽债券
鹏扬双利债券
鹏扬现金通利货币
鹏鹞环保
皮阿诺
啤酒
啤酒概念
批零指数
片仔癀
品创控股
拼多多
品今股份
品聚网络
品茗股份
品牌服装
品牌联盟
品牌中国
品质国际
平安
平安安享保本混合
平安安心灵活配置混合
平安安盈保本混合
平安财富宝货币
平安策略先锋混合
平安鼎弘
平安鼎泰混合
平安鼎信债券
平安鼎越
平安短债
平安股息精选沪港深
平安估值优势混合
平安行业先锋混合
平安好医生
平安合丰定开债
平安合慧定开债
平安合锦定开债
平安合瑞定开债
平安核心优势混合
平安合意定开债
平安合颖定开债
平安合悦定开债
平安合韵
平安合正
平安恒生中国企业
平安沪深指数量化增强
平安环保
平安惠安债券
平安惠诚纯债
平安惠鸿纯债
平安惠金定开债
平安惠锦债券
平安惠聚债券
平安惠利纯债
平安惠隆纯债
平安惠融纯债
平安惠享纯债
平安惠兴债券
平安惠轩债券
平安惠盈纯债
平安惠裕债券
平安惠悦纯债
平安惠泽
平安基金
平安金管家货币
平安力合
平安联接
平安量化精选混合
平安量化先锋
平安灵活配置混合
平安年期政策性金融债债券
平安日鑫
平安日增利货币
平安睿享文娱混合
平安深证指数增强
平安双债添益债券
平安添利债券
平安鑫安混合
平安鑫利
平安鑫享混合
平安新鑫先锋类
平安医疗健康混合
平安银行
平安优势产业混合
平安证券集团控股
平安智慧中国混合
平安智能生活混合
平安中短债债券
平安中国股低波动
平安中国股国际
平安中国股国际联接
平安中证
平安中证沪港深高股息
平安中证年期国债活跃券
平安转型创新混合
平方科技
平高电气
苹果
苹果概念
平煤股份
平面媒体
平潭发展
平原智能
平治东方
平治信息
平庄能源
破发次新股
鄱湖股份
珀金埃尔默
破净股
珀莱雅
珀丽酒店
普邦股份
浦漕科技
普达股份
浦丹光电
普点科技
浦东
浦东建设
浦东金桥
普尔
普发动力
浦发银行
普峰旅行
普钢
浦海电力
普华和顺
普华科技
普汇中金国际
浦江股份
浦江中国
普金科技
普瑾特
普康迪
普拉达
普莱柯
普丽盛
普利思
普利特
普利制药
浦林成山
普路通
普洛药业
普滤得
浦敏科技
濮耐股份
普诺威
普普文化
普瑞奇
普瑞森
普蕊斯
普瑞物联
普适导航
璞泰来
葡萄酒
普甜食品
普天通信集团
浦项钢铁
濮阳惠成
浦银安盛安和回报定开混合
浦银安盛安恒回报定开混合
浦银安盛安久回报定开混合
浦银安盛港股通量化混合
浦银安盛个月定期开放债券
浦银安盛红利精选混合
浦银安盛沪深指数增强
浦银安盛货币
浦银安盛基本面指数
浦银安盛季季添利定期开放债券
浦银安盛基金
浦银安盛价值成长混合
浦银安盛精致生活
浦银安盛量化多策略混合
浦银安盛全球智能科技
浦银安盛日日丰
浦银安盛日日鑫
浦银安盛日日盈货币
浦银安盛睿智精选混合
浦银安盛盛达纯债债券
浦银安盛盛勤纯债债券
浦银安盛盛融定开债券
浦银安盛盛世精选混合
浦银安盛盛泰纯债债券
浦银安盛盛通定开债券
浦银安盛盛鑫定开债券
浦银安盛盛元定开债券
浦银安盛盛跃纯债债券
浦银安盛盛泽定开债券
浦银安盛稳健增利债券
浦银安盛消费升级混合
浦银安盛新经济结构混合
浦银安盛新兴产业混合
浦银安盛幸福回报定期开放债券
浦银安盛幸福聚利定开债券
浦银安盛幸福聚益定开债券
浦银安盛医疗健康混合
浦银安盛优化收益债券
浦银安盛月月盈定期支付债券
浦银安盛增长动力混合
浦银安盛中证高股息
浦银沪港深基本面
浦银崛起
浦银普瑞
浦银普益
浦银中短债
祈艾特
齐昂银行
启奥科技
旗滨集团
起步股份
奇才股份
七彩云南
启超电缆
汽车地带
汽车电子
汽车服务
汽车零部件
汽车整车
汽车之家
启创环境
七丹药业
启迪古汉
启迪国际
启迪桑德
启迪设计
启迪图卫
奇电电气
奇峰国际
齐峰新材
祈福生活服务
启光智造
柒号传媒
齐合环保
启慧教育
期货概念
齐家控股
琪嘉日化
祺景光电
奇精机械
七九七
骐俊股份
其利工业集团
其利科技
启利新材
祁连山
麒麟集团控股
齐鲁高速
齐鲁华信
齐鲁银行
骐鸣
启明股份
启明信息
启明星辰
齐默巴奥米特控股
汽配
七匹狼
麒麒文化
麒润文化
七色珠光
旗升电气
奇士达
其士国际
启世机械
骑士乳业
奇石缘
齐思信息
其他白色家电
其他采掘
其他采掘服务
其他传媒
其他电力设备
其他电子
其他纺织
其他服装
其他化学原料
其他化学制品
其他家用轻工
其他建材
其他交运设备
其他酒类
其他农产品加工
其它视听器材
其他塑料制品
其它通用机械
其他网络服务
其他纤维
其他橡胶制品
其他种植业
其它专用机械
七通智能
骐通智能
七维航测
祈禧股份
栖霞建设
齐翔腾达
齐翔通航
奇信股份
齐心集团
齐心科技
启鑫新能
七星电气
七星科技
启阳股份
祁药股份
企业
企业产品伙伴
七一二
奇异互动
齐屹科技
琪瑜光电
企源科技
琪玥环保
绮耘科技
企展控股
奇正藏药
奇致激光
七洲科技
洽洽食品
千百度
倩碧控股
千草生物
前程股份
前程人力
黔驰信息
千方科技
乾丰股份
前海健康
前海开源大安全混合
前海开源大海洋混合
前海开源鼎安债券
前海开源鼎康债券
前海开源鼎瑞债券
前海开源鼎欣债券
前海开源鼎裕债券
前海开源多元策略混合
前海开源丰鑫混合
前海开源港股通股息率强股票
前海开源高端装备制造混合
前海开源工业革命混合
前海开源公用事业股票
前海开源股息率强股票
前海开源国家比较优势混合
前海开源恒远灵活配置混合
前海开源恒泽保本混合
前海开源沪港深创新成长混合
前海开源沪港深大消费主题混合
前海开源沪港深核心驱动混合
前海开源沪港深核心资源混合
前海开源沪港深汇鑫混合
前海开源沪港深价值精选混合
前海开源沪港深蓝筹精选混合
前海开源沪港深乐享生活
前海开源沪港深龙头精选混合
前海开源沪港深隆鑫混合
前海开源沪港深农业主题精选
前海开源沪港深强国产业
前海开源沪港深新机遇混合
前海开源沪港深新硬件
前海开源沪港深优势精选混合
前海开源沪港深裕鑫
前海开源沪港深智慧生活混合
前海开源沪深指数
前海开源货币
前海开源基金
前海开源嘉鑫混合
前海开源价值策略股票
前海开源价值成长混合
前海开源健康分级
前海开源金银珠宝混合
前海开源景鑫混合
前海开源聚财宝
前海开源可转债债券
前海开源量化优选
前海开源乾利定期开放债券
前海开源乾盛定期开放债券
前海开源强势共识强股票
前海开源清洁能源混合
前海开源人工智能主题混合
前海开源瑞和债券
前海开源睿远稳健增利混合
前海开源润和债券
前海开源润鑫混合
前海开源盛鑫混合
前海开源事件驱动混合
前海开源顺和债券
前海开源外向企业股票
前海开源祥和债券
前海开源新经济混合
前海开源一带一路混合
前海开源医疗健康
前海开源盈鑫
前海开源优势蓝筹股票
前海开源裕和定期开放混合
前海开源裕瑞混合
前海开源裕源
前海开源裕泽
前海开源再融资股票
前海开源泽鑫混合
前海开源中国成长混合
前海开源中国股消费
前海开源中国股指数
前海开源中国稀缺资产混合
前海开源中航军工
前海开源中证大农业指数增强
前海开源中证军工指数
前海开源周期优选混合
前海开源尊享
前海联合国民健康混合
前海联合泓瑞定开债券
前海联合泓元定开债券
前海联合沪深
前海联合汇盈货币
前海联合润丰混合
前海联合添和纯债
前海联合添惠纯债
前海联合添利债券
前海联合先进制造混合
前海联合新思路混合
前海联合研究优选混合
前海联合泳隽混合
前海联合泳隆混合
前海联合泳祺纯债
前海联合泳盛纯债
前海联合泳涛混合
前海联合永兴纯债
千禾味业
千红制药
千江高新
钱江摩托
钱江生化
钱江水利
前进控股集团
千金药业
乾景园林
仟客莱
黔轮胎
潜能恒信
潜能燃气
千山药机
千盛集团控股
钱唐控股
铅锌
千叶药包
千叶珠宝
仟亿达
牵引机供销
千玉股份
黔源电力
仟源医药
乾元泽孚
乾云科技
前瞻资讯
乾照光电
黔中泉
强宏科技
强力新材
羌山农牧
强生
强盛股份
强生控股
强泰环保
强田液压
俏佳人
壳牌普通存托
樵森科技
侨雄国际
侨洋国际控股
侨益股份
桥英控股
乔治白
倢冠控股
秦安股份
秦川机床
秦港股份
琴海数码
秦淮风光
勤劳农夫
禽流感
亲亲食品
秦森园林
勤上股份
清畅电力
青晨科技
清大教育
清大天达
清大紫育
青岛港
青岛海尔
青岛金王
青岛控股
青岛啤酒
青岛啤酒股份
青岛食品
青岛双星
青岛银行
青岛中程
庆东农科
轻纺城
庆功林
青海
青海春天
青海华鼎
清鹤科技
庆华科技
青建国际
清科股份
清科筑成
庆铃汽车股份
清流股份
青龙管业
青鸟股份
青鸟软通
青浦资产
青青稞酒
青青藤
清软创新
青山纸业
清水爱派
清水源
青松股份
青松建化
青藤文化
清网华
清新环境
青怡股份
青鹰股份
青雨传媒
清源股份
清源投资
清众科技
琼中农信
球冠电缆
秋乐种业
秋林集团
丘奇德怀特
秋实农业
求实智能
丘钛科技
去吧看看
曲辰种业
曲江文旅
区块链
区块链集团
曲美家居
趋势传媒
全柴动力
全达电器集团控股
全丰航空
全华光电
全景视觉
全景网络
全聚德
全美平地管道
全密封
全三维
券商
券商级
券商重仓
全胜物流
全通教育
全网数商
全维技术
权威金融
全信股份
全新好
泉欣新材
荃银高科
全宇制药
全指材料
全指工业
全指金融
全志科技
全指可选
全指能源
全指消费
全指信息
全指医药
全筑股份
确安科技
确成硅化
确信信息
群大科技
群龙股份
群祥兴
群鑫科技
群兴玩具
群臻科技
群智合
燃机发电
燃料电池
燃料乙醇
燃气
燃气水务
热电
热点股份
热像科技
人保安惠三个月定开
人保纯债一年定开债券
人保福泽一年定期开放债券
人保货币
人保精选混合
人保量化混合
人保双利
人保鑫利回报债券
人保鑫瑞中短债债券
人保鑫盛纯债
人保鑫裕增强债券
人保优势产业混合
人保中证
人保转型混合
人保资产
仁达咨询
仁德资源
仁东控股
人福医药
人工景点
人工智能
仁和股份
人合机电
人和科技
人和商务
人和商业
仁和药业
仁恒实业控股
仁会生物
人立文创
人脸识别
人民联合金融
人民同泰
人民网
人人乐
人人游戏
仁瑞投资
任森科技
仁天科技控股
仁通档案
人为峰
任我通
仁新科技
仁盈科技
仁者股份
仁智股份
仁智国际集团
任子行
日播时尚
日成控股
日出东方
日发精机
日光控股
日海智能
日机密封
日经
日科化学
日立信
日懋园林
日清食品
日森机械
日上集团
日升昌
日盛科技
日升天信
日新科技
日兴生物
日盈电子
日用化学产品
日月股份
日月光投资控股
日照港
荣安地产
荣邦医疗
荣昌育种
荣程股份
容川机电
融创中国
容大感光
容大股份
荣达禽业
荣德铵家
荣恩集团
荣丰集团亚洲
荣丰控股
荣丰联合控股
荣华实业
融汇管通
荣晖国际
融汇通
榕基软件
融捷股份
融捷健康
熔金股份
荣骏检测
荣科科技
荣盛发展
荣晟环保
荣盛石化
融太集团
荣泰健康
荣腾
融通成长灵活配置混合
融通创业板指数
融通动力先锋混合
融通股份
融通行业景气混合
融通核心价值混合
融通互联网传媒灵活配置混合
融通环保
融通汇财宝货币
融通基金
融通健康产业灵活配置混合
融通巨潮指数
融通军工分级
融通可转债
融通跨界成长灵活配置混合
融通蓝筹成长混合
融通领先成长混合
融通内需驱动混合
融通逆向策略灵活配置混合
融通人工智能指数
融通深证成分指数
融通深证指数
融通收益增强债券
融通四季添利债券
融通岁岁添利定期开放债券基金
融通通安债券
融通通宸债券
融通通福
融通通昊定期开放债券
融通通和债券
融通通捷债券
融通通祺债券
融通通乾研究精选灵活配置混合
融通通瑞债券
融通通润债券
融通通泰保本混合
融通通玺债券
融通通鑫灵活配置混合
融通通盈保本混合
融通通优债券
融通通裕定期开放债券
融通通源短融债券
融通现金宝货币
融通新机遇灵活配置混合
融通新蓝筹混合
融通新能源灵活配置混合
融通新趋势灵活配置混合
融通新区域新经济灵活配置混合
融通新消费灵活配置混合
融通研究优选混合
融通医疗保健行业混合
融通易支付货币
融通月月添利定期开放债券
融通增辉定开债券发起式
融通增利债券
融通增祥债券
融通增鑫债券
融通增益债券
融通增悦债券
融通债券
融通证券分级
融通中国风号灵活配置混合
融通中国概念债券
融通转型三动力灵活配置混合
荣威国际
荣信教育
融信通
融信中国
融信资源
融信租赁
榕兴医疗
荣阳实业
荣意股份
融钰集团
荣智控股
荣之联
融智通
融众金融
融资盘高持仓
融资融券
肉制品
儒博实业
儒房融科
如皋银行
乳品
如瑞迪博士
如通股份
乳业
如意集团
如意通
软岛科技
软都科技
软件
软件开发及服务
软控股份
软素科技
软通股份
软饮料
软智科技
软众科技
瑞安房地产
瑞安航空
瑞安建业
瑞安科技
瑞安云
瑞奥电气
瑞邦药业
瑞邦智能
瑞贝卡
瑞伯德
瑞博股份
睿博光电
瑞铂慧家
瑞博检测
瑞博龙
睿博龙
瑞诚科技
锐驰鼎欣
锐驰高科
锐创信通
瑞慈医疗
瑞达恩
瑞德克
瑞德设计
睿德天和
瑞典
锐电
瑞尔康
瑞尔特
瑞丰动力
瑞丰高材
瑞丰股份
瑞丰光电
睿锋集团
锐丰科技
瑞风新能源
锐丰智科
瑞港集团
瑞港建设
瑞谷光网
瑞和股份
瑞恒科技
睿恒数控
瑞虹股份
瑞华股份
瑞华技术
瑞华天健
瑞济生物
锐嘉工业
睿见教育
睿江云
锐捷安全
瑞捷股份
瑞杰金融
瑞金矿业
瑞聚股份
瑞康医药
瑞可达
瑞科汉斯
瑞科际
锐科激光
瑞澜医美
瑞朗净化
瑞朗医药
瑞立达
睿力物流
瑞丽洗涤
瑞凌股份
瑞铃企管
瑞灵石油
瑞珑科技
睿路传播
瑞茂通
睿能科技
瑞年国际
瑞纽机械
瑞欧宝
瑞普电气
瑞普科技
瑞普生物
瑞奇工程
锐奇股份
瑞琦科技
瑞强集团
瑞森新材
瑞声科技
瑞士信贷
瑞斯福
锐思股份
瑞斯康达
瑞斯康集团
瑞思迈
锐速智能
瑞穗金融
瑞索股份
瑞泰科技
瑞特爱
瑞特股份
瑞铁股份
睿通股份
瑞威资管
锐新昌
睿信传媒
瑞鑫国际集团
瑞星股份
瑞星网安
瑞兴医药
锐迅股份
锐扬股份
睿易教育
瑞一科技
瑞翼能源
瑞银
锐英科技
锐源仪器
瑞远智控
睿哲科技
锐正股份
睿中实业
润邦股份
润成科技
润达光伏
润达医疗
润东科技
润东汽车
润都股份
润港
润格股份
润禾材料
润和催化
润和软件
润华保险
润华股份
润华物业
润建通信
润杰股份
润晶科技
润晶水利
润康牧业
润龙包装
润农节水
润升牛业
润涛科技
润天股份
润天智
闰土股份
润欣科技
润知文化
润中国际控股
润紫源
萨纳斯
塞北股份
赛伯乐国际控股
赛诚智慧
赛德丽
赛迪顾问
赛弗道
赛富电力
赛富时公司
赛福天
赛孚制药
赛格导航
赛格立诺
赛骄阳
赛晶电力电子
赛科科技
赛科星
塞拉尼斯
赛莱拉
赛莱默
赛浪车联
赛乐奇
赛力克
塞力斯
赛灵思
赛隆药业
赛轮轮胎
赛马概念
赛门铁克
赛摩电气
赛默飞世尔
塞纳
赛耐比
赛能科技
赛诺贝斯
赛诺菲安万特
赛诺科技
赛欧必弗
赛普健身
赛普特
赛奇股份
赛若福
赛升药业
赛四达
赛思软件
赛特传媒
赛特电工
赛特股份
赛特斯
赛腾股份
赛托生物
赛威客
赛为智能
赛文技术
赛象科技
赛意信息
赛哲生物
赛卓药业
三爱富
三爱健康集团
三艾文旅
三安光电
三宝科技
三宝农业
三变科技
三超新材
三辰电器
三驰惯性
三川田
三川智慧
三达奥克
三德科技
三德利
三多堂
三房巷
三丰智能
三孚股份
三夫户外
三钢闽光
三高股份
三光科技
三好教育
三和建筑集团
三禾科技
三合盛
三和生物
三和视讯
三花智控
三环集团
三晖电气
三惠建设
三加六
三江
三江并流
三江购物
三角防务
三椒口腔
三角轮胎
三杰热电
三景科技
三井住友金融
三聚环保
三炬生物
三开科技
三棵树
三垒股份
三棱股份
三利达
三利节能
三利谱
三力士
三力新材
三联泵业
三联虹普
三联盛
三灵科技
三菱日联金融集团
三六零
三六五网
三毛派神
三茗科技
三木集团
三诺生物
三浦车库
三七互娱
三清国旅
三求光固
三全食品
三人咨询
三瑞农科
三森股份
三尚传媒
三圣股份
三盛教育
三盛控股
三生制药
三十九铺
三泰控股
三泰晟驰
三泰新材
三特索道
三田科技
三土能源
三网科技
三维工程
三维股份
三维丝
三维天下
三维通信
三五互联
三喜农机
三峡水利
三峡新材
三祥科技
三祥新材
三湘印象
三信防务
三信股份
三鑫隆
三鑫医疗
三星股份
三星新材
三星医疗
三雄极光
三扬股份
三意股份
三一国际
三益能环
三一重工
三英精密
三友创美
三优光电
三友和
三友化工
三友科技
三元股份
三元基因
三众能源
桑德国际
桑尔管理
桑普拉能源
桑坦德银行
桑坦德银行巴西
桑坦德银行墨西哥分行
桑坦德银行智利
森霸传感
森宝电器
森博营销
森达电气
森电电力
森馥科技
森浩集团
森合高科
森井科技
森科能源
森罗股份
森马服饰
森美控股
森日材料
森瑞
森锐科技
森泰环保
森泰英格
森特股份
森维园林
森信纸业集团
森萱医药
森阳科技
森鹰窗业
森宇文化
森源达
森源电气
森远股份
森纵教育
沙电电气
沙钢股份
沙河股份
莎普爱思
莎莎国际
山本光电
山川秀美
山大地纬
山大电力
山大合盛
山大华特
山鼎设计
山东
山东北辰
山东出版
山东钢铁
山东高速
山东国信
山东海化
山东赫达
山东华鹏
山东环保
山东黄金
山东金泰
山东京普
山东矿机
山东力凯
山东路桥
山东绿霸
山东墨龙
山东天力
山东威达
山东信和
山东新华制药股份
山东药玻
山东章鼓
山东众和
山格股份
陕鼓动力
山谷网安
陕国投
善好生物
山禾金缘
山河药辅
山河园林
山河智能
山焦爱钢
山煤国际
山木新能
杉杉股份
杉杉品牌
山水
山水股份
山水环境
山水节能
山水水泥
山天大蓄
陕天然气
山推股份
山维科技
善为影业
善务
山西
陕西
山西汾酒
山西高科
陕西黑猫
山西焦化
陕西金叶
山西路桥
陕西煤业
陕西瑞科
山西证券
山西证券超短债债券
山西证券改革精选混合
山西证券日日添利货币
山西证券裕利定期开放债券
山香教育
善营股份
山鹰纸业
山屿海
山源科技
善元堂
山证策略精选
善之农
陕中科
商安信
上柴股份
上川智能
上方股份
上峰水泥
上港集团
上工申贝
上古彩
上海北分
上海贝岭
上海底特
上海电力
上海电气
上海电影
上海凤凰
上海复旦
上海改革
上海钢联
上海国企
上海国企联接
上海国资改革
上海恒业
上海沪工
上海华菱
上海寰创
上海环境
上海机场
上海机电
上海集优
上海家化
上海建工
上海九百
上海凯宝
上海莱士
上海临港
上海梅林
上海能源
上海其它
上海青浦消防
上海三毛
上海上电
上海石化
上海实业环境
上海实业控股
上海石油化工股份
上海泰昌
上海天洋
上海未来
上海物贸
上海洗霸
上海新阳
上海亚虹
上海雅仕
上海亿格
上海医疗
上海医药
上海银行
上海永超
上海证大
上海致远
上海众幸
上海自贸区
尚航科技
尚慧能源
商会网络
商汇小贷
上机数控
尚捷集团控股
商科数控
商客通
上陵牧业
尚柳生态
尚品宅配
上普
上汽集团
商情数据
尚荣医疗
上瑞控股
上实城市开发
上实发展
尚水股份
尚思传媒
尚通科技
上投安瑞回报
上投安鑫回报混合
上投健康品质生活混合
上投摩根阿尔法混合
上投摩根安丰回报混合
上投摩根安隆回报混合
上投摩根安全战略股票
上投摩根安通回报混合
上投摩根安裕回报混合
上投摩根策略精选混合
上投摩根成长动力混合
上投摩根成长先锋混合
上投摩根创新商业模式混合
上投摩根纯债丰利债券
上投摩根纯债添利债券
上投摩根纯债债券
上投摩根大盘蓝筹股票
上投摩根动力精选混合
上投摩根动态多因子混合
上投摩根丰瑞债券
上投摩根富时美元现钞
上投摩根富时美元现汇
上投摩根富时人民币
上投摩根行业轮动混合
上投摩根核心成长股票
上投摩根核心精选股票
上投摩根核心优选混合
上投摩根红利回报混合
上投摩根货币
上投摩根基金
上投摩根科技前沿灵活配置混合
上投摩根量化多因子混合
上投摩根民生需求股票
上投摩根内需动力混合
上投摩根欧洲动力策略股票
上投摩根强化回报债券
上投摩根全球多元配置美元现钞
上投摩根全球多元配置美元现汇
上投摩根全球多元配置人民币
上投摩根全球新兴市场混合
上投摩根尚睿混合
上投摩根双核平衡混合
上投摩根双息平衡混合
上投摩根双债增利债券类
上投摩根岁岁金定期开放债券
上投摩根天添宝货币
上投摩根天添盈货币
上投摩根稳进回报混合
上投摩根文体休闲混合
上投摩根香港精选港股通混合
上投摩根新兴动力混合
上投摩根新兴服务股票
上投摩根亚太优势混合
上投摩根医疗健康股票
上投摩根优信增利债券
上投摩根优选多因子股票
上投摩根整合驱动混合
上投摩根智慧互联股票
上投摩根智慧生活混合
上投摩根智选混合
上投摩根中国优势混合
上投摩根中小盘混合
上投摩根中证消费服务领先指数
上投摩根转型动力混合
上投摩根卓越制造股票
上投全球天然资源混合
尚途国旅
尚纬股份
商务指数
商翔科技
上讯信息
上洋股份
尚阳股份
尚洋文化
尚洋信息
商业城
商业物业经营
商业指数
上亿传媒
上银慧财宝货币
上银慧佳盈债券
上银慧添利债券
上银慧祥利债券
上银慧盈利货币
上银慧增利货币
上银基金
上银聚鸿益半年定开债券
上银聚增富定开债券
上银鑫达灵活配置
上银新兴价值成长混合
商赢环球
商用载货车
商用载客车
上谕集团
上元堂
上证
上证地企
上证国企
上证海外
上证沪企
上证金融
上证流通
上证龙头
上证民企
上证年期国债
上证全指
上证上海改革发展主题
上证商品
上证上游
上证下游
上证消费
上证小盘
上证新兴
上证央企
上证医药
上证指数
上证中盘
上证中小
上证中游
上证周期
上证资源
上置集团
商中在线
韶钢松山
芍花堂
韶华文化
韶能股份
邵氏兄弟控股
社保重仓
舍得酒业
设计总院
舍图控股
设研院
社忧网络
申安智能
深成指
深川股份
申达股份
申大科技
深大通
申达照明
神尔科技
深发红木
申发轴瓦
深纺织
深港环保
申港控股
深高速
申高制药
深股通
深股通成交前十
神冠控股
深海软件
深红利
深华发
深华建设
申华控股
神火股份
申基国际
神剑股份
神洁环保
深捷科技
神经分泌生物科学
神开股份
深凯瑞德
深康佳
申科股份
深科技
深蓝股份
深蓝机器
深蓝文化
沈郎油茶
深冷股份
深冷能源
神力股份
深联接
身临其境
神码
神马股份
神木药业
深南电
深南电路
深南股份
申能股份
神农基因
申朴信息
神奇制药
神戎电子
深赛格
深桑达
深深宝
深深房
深市精选
神思电子
深天地
深天马
申通地铁
神通机器人教育
申通快递
神拓机电
深拓智能
申万电子
申万宏源
申万沪深价值指数
申万环保份额
申万健康
申万军工份额
申万菱信安泰惠利纯债债券
申万菱信安鑫回报混合
申万菱信安鑫精选混合
申万菱信安鑫优选混合
申万菱信多策略灵活配置混合
申万菱信行业轮动股票
申万菱信沪深指数增强
申万菱信基金
申万菱信价值优利混合
申万菱信价值优先混合
申万菱信竞争优势混合
申万菱信可转债债券
申万菱信量化成长混合
申万菱信量化驱动混合
申万菱信量化小盘股票
申万菱信上证
申万菱信盛利精选混合
申万菱信收益宝货币
申万菱信稳益宝债券
申万菱信消费增长混合
申万菱信新动力混合
申万菱信新经济混合
申万菱信智能驱动股票
申万菱信中小板指数
申万菱信中证环保产业指数分级
申万菱信中证军工指数分级
申万菱信中证指数优选
申万菱信中证指数增强
申万深证成分分级
申万收益
申万证券
神威药业
神雾环保
神雾节能
深物业
深信服
沈阳公用发展股份
沈阳化工
沈阳机床
申酉控股
神宇股份
申昱环保
神元生物
深远石油
神玥软件
深圳
深圳高速公路股份
深圳国际
深圳国资改革
深圳华强
深圳机场
深圳控股
深圳能源
深圳燃气
深圳山源
深圳新星
深圳行健
深振业
深证
深证成指
深证创新
深证价值
深证民营
深证指
深证综指
神之水滴
深中华
神州长城
神州高铁
申洲国际
神州精工
神州聚海
神州科技
神州控股
神舟乐园
神州能源
神舟汽车
神州锐达
神州数码
神州数字
神州泰岳
神州信息
神州英才
神州优车
神州云
神州云动
神州租车
圣安化工
盛安资源
圣邦股份
盛帮股份
盛邦建设
胜帮科技
圣邦人力
圣保罗
圣保堂
盛本智能
圣博华康
圣博润
圣才教育
升达
盛达电机
盛达股份
盛达科技
胜达科技
盛达矿业
圣达生物
盛迪科技
圣迪乐村
圣点科技
胜高股份
省广集团
升禾环保
圣荷桔色
盛和信
盛和资源
圣宏达
盛弘股份
胜宏科技
盛鸿智能
盛华德
圣华盾
生化基因
升华兰德
盛华霖
圣华农科
圣济堂
晟嘉电气
盛嘉伦
圣剑网络
升捷控股
胜捷企业
盛金稀土
盛金源
盛景科技
盛京银行
圣莱
盛来股份
盛力达科技
胜利股份
胜利管道
胜利精密
盛力科技
胜利证券
圣力智能
盛良物流
胜龙
圣龙股份
胜龙股份
胜龙国际
盛龙锦秀国际
盛路通信
圣马丁国际
晟麦实业
圣敏传感
生命科学
晟楠科技
圣农发展
盛诺集团
圣帕新材
盛齐安
圣泉集团
胜软科技
圣商教育
圣世博泰
盛世传媒
圣士达
盛世大联
盛世股份
盛世光明
盛世华安
盛世华诚
胜狮货柜
盛世全景
盛视天橙
生态农业
盛唐文娱
盛天网络
盛通股份
盛屯矿业
升拓检测
声望科技
声威电声
生物柴油
生物谷
生物股份
生物级
生物科
生物科技
生物医药
生物质能
生物制品
晟矽微电
盛夏星空
盛祥电子
圣新能源
生兴防治
昇兴股份
升学在线
盛讯达
盛迅信息
圣阳股份
盛洋科技
盛洋投资
晟烨股份
盛业资本
生意宝
生益科技
盛盈汇
胜禹股份
盛源科技
盛源控股
盛运环保
圣兆药物
世安科技
食安科技
世邦魏理仕
市北高新
拾比佰
世博新材
世博演艺
世昌股份
事成股份
十川股份
世窗信息
世椿智能
实达集团
世大控股
石大胜华
时代出版
时代地智
时代电影
时代华影
时代集团控股
时代万恒
时代新材
时代星盟
时代亿信
时代银通
识代运筹
时代正邦
时代中国控股
史丹利
史丹利百得
实德环球
十二年
十方环能
十方控股
实丰文化
世富环保
时富金融服务集团
时富投资
时光科技
狮华股份
石化机械
世环新材
世纪
时计宝
世纪城市国际
世纪电信
世纪鼎利
世纪福
世纪福克斯
世纪华通
世纪建业
世纪教育
世纪金花
世纪龙文
世纪明德
世纪瑞尔
世纪睿科
世纪天鸿
世纪天源
世纪网通
世纪微熵
世纪钨材
石基信息
世纪星源
世纪阳光
视纪印象
世纪优优
世纪坐标
世嘉科技
时间由你
世界华文媒体
世界集团
时捷集团
世界摔角娱乐
石金科技
石晶光电
视觉中国
世开股份
施可瑞
时空客
时空视点
视酷股份
士兰微
施乐
施乐辉
实力建业
实力文化
世联行
世龙实业
世茂房地产
世茂股份
世贸通
史密斯
世名科技
石墨电极
石墨烯
实耐宝
世能科泰
视频
食品安全
食品份额
食品加工制造
视频网络
食品综合
世荣兆业
史赛克
时尚百联
时尚股份
世胜股份
视声智能
时时服务
师帅冷链
石四药集团
视听器材
食同源
狮头
石头造
仕外田源
实为信息
侍卫长
世昕股份
视讯
时讯立维
实验室
石羊农科
石药集团
实业
视野股份
实邑科技
石英股份
世优电气
石油加工
石油开采
世游科技
石油矿业开采
石油贸易
视源股份
仕元光电
世运电路
世珍股份
市值百强
石竹科技
狮子山集团
首创股份
首创环境
首创钜大
首创置业
首都创投
首都金融控股
首都信息
首都在线
首帆动力
首钢股份
首钢资源
首航节能
首航直升
手机游戏
首键药包
首开股份
首控集团
手乐电商
狩猎股份
首旅酒店
首商股份
瘦西湖
寿仙谷
首信材料
守益控股
首长宝佳
首长国际
首长四方
数安时代
输变电设备
舒茨股份
曙光电缆
曙光股份
曙光节能
蜀虹装备
数虎图像
数据港
数聚股份
数据家
数据堂
数聚智连
数亮科技
数码科技
数码通电讯
数码中国
舒视豪
舒泰神
数图科技
书网教育
蜀旺能源
树熊金融集团
树业环保
数源科技
数造科技
数知科技
数字动力
数字人
数字认证
数字王国
数字政通
数字中国
双承生物
双成药业
双发股份
双飞人
双互动软件
双桦控股
双环
双环传动
双环电感
双汇发展
双剑股份
双箭股份
双建管桩
双杰电气
双金袜业
爽口源
双良节能
双林股份
双林环境
双龙电机
双鹭药业
双鸟锚链
双森股份
双申医疗
双盛锌业
双塔食品
双喜电器
双象股份
双星新材
双星药业
双一科技
双翼科技
双友科技
双元环保
双运控股
水杯子
水产养殖
水电
水电指数
水井坊
水晶光电
水利
水利股份
水木环保
水泥
水泥制造
水润天下
水生态
水务
水星家纺
水治理
顺邦通信
顺诚
舜大能源
顺达智能
顺电股份
顺发恒业
顺丰控股
顺风清洁能源
顺灏股份
顺豪控股
顺昊生物
顺豪物业
顺利办
顺林模型
顺龙控股
顺络电子
舜能润滑
顺泰控股
顺腾国际控股
顺天科技
顺网科技
顺威股份
顺鑫农业
顺兴集团控股
舜阳科技
舜宇光学科技
舜禹水务
顺治科技
硕贝德
硕达科技
硕泉园林
硕腾
硕源科技
司巴克
斯巴克瑞
思柏科技
思博系统
思城控股
丝绸
四川
四川长虹
四川成渝
四川成渝高速公路
四川金顶
四川九洲
四川路桥
四川美丰
四川名齿
四川能投发展
四川双马
四川唯鸿
四川永强
四创电子
思创医惠
四达电力
斯达电气
斯达科技
思达新能
斯得福
斯尔克
司尔特
思尔特
四方博瑞
四方达
四方股份
四方精创
四方科技
斯福泰克
思格雷
四海传媒
四海国际
思晗科技
四环生物
四环医药
司珈尔
思佳讯
思捷环球
思杰系统
思考投资
思科
斯莱克
丝里伯
四利通
四联智能
思亮信息
饲料
斯菱股份
思路名扬
丝路能源
丝路视觉
丝路物流控股
斯伦贝谢
斯马克
斯迈柯
斯曼股份
思美传媒
思明堂
司姆泰克
司南导航
斯欧信息
斯派克
斯派力
四平包装
思普科
斯普林特
思泉新材
四砂泰益
斯盛能源
斯太尔
思泰克
司太立
思泰瑞医疗
斯特龙
思特奇
四通股份
四通新材
四维传媒
斯维尔
思为客
思维列控
四维律动
思为同飞
四维图新
四新科技
四星玻璃
思银股份
思宇信息
思源电气
思源股份
四洲集团
松宝智能
松本绿色
松博宇
宋城演艺
颂大教育
松德资源
宋都股份
松发股份
松赫股份
嵩湖环保
松华新材
松景科技
松科快换
松龄护老集团
松庆智能
崧盛股份
松炀资源
松芝股份
松竹铝业
送转填权
搜了网
搜搜电商
搜于特
苏奥传感
苏北花卉
苏变电气
苏泊尔
苏博特
苏常柴
苏创燃气
速达科技
苏大明世
苏大维格
速锋科技
苏格兰皇家银行
苏河汇
苏交科
苏柯汉
苏垦农发
苏利股份
苏力机械
苏黎士市场
苏美达
苏宁环球
苏宁易购
速普得
速普电商
速升装备
苏试试验
苏丝股份
苏盐井神
苏氧股份
速原中天
苏州高新
苏州固锝
苏轴股份
苏州沪云
苏州科达
苏州龙杰
岁宝百货
隧道股份
穗恒运
穗晶光电
随锐科技
随视传媒
岁岁益
穗源科技
索尔科技
索菲亚
索克物业
索拉特
索力得
索菱股份
锁龙消防
索尼
索诺科产品
索谱尔
索特来
索天科技
索通发展
塔吉特
塔牌集团
他趣股份
塔人网络
塔塔汽车
太安堂
泰安众诚
钛白粉
泰邦集团
泰宝生物
太比雅
太昌电子
太辰光
太川股份
泰达改革动力混合
泰达股份
泰达宏利成长混合
泰达宏利创金混合
泰达宏利创益混合
泰达宏利创盈混合
泰达宏利纯利债券
泰达宏利大数据混合
泰达宏利定宏混合
泰达宏利风险预算混合
泰达宏利复兴混合
泰达宏利港股通股票
泰达宏利恒利债券
泰达宏利宏达混合
泰达宏利红利先锋混合
泰达宏利沪深指数增强
泰达宏利汇利债券
泰达宏利货币
泰达宏利活期友货币
泰达宏利基金
泰达宏利集利债券
泰达宏利绩优混合
泰达宏利交利债券
泰达宏利金利债券
泰达宏利精选混合
泰达宏利京元宝货币
泰达宏利聚利
泰达宏利蓝筹混合
泰达宏利量化股票
泰达宏利逆向混合
泰达宏利品质生活混合
泰达宏利启富混合
泰达宏利全能混合
泰达宏利瑞利债券
泰达宏利市值优选混合
泰达宏利首选企业股票
泰达宏利泰和养老
泰达宏利淘利债券
泰达宏利添利债券
泰达宏利稳定混合
泰达宏利效率优选混合
泰达宏利新起点混合
泰达宏利新思路混合
泰达宏利亚洲债券
泰达宏利业绩股票
泰达宏利溢利债券
泰达宏利印度股票
泰达宏利泽利债券
泰达宏利指数分级
泰达宏利中小盘混合
泰达宏利周期混合
泰达进取
泰达睿选稳健混合
泰达睿智稳健混合
泰达生物
泰达稳健
泰达新材
泰达指数
泰达转型机遇
泰德股份
泰恩康
泰尔股份
泰富股份
太钢不锈
太格股份
泰格医药
太古地产
太古股份公司
泰谷生态
泰国指数
台海核电
泰豪科技
泰和股份
泰禾光电
泰禾集团
泰和佳
泰合健康
太和控股
泰和小贷
泰和新材
泰泓珠宝
太湖股份
太化股份
泰华股份
台华新材
台积电
台基股份
太极股份
太极华保
太极集团
太极实业
泰加保险
泰嘉电子
泰嘉股份
泰锦控股
泰晶科技
泰久信息
泰聚泰
泰康安惠纯债债券
泰康安泰回报混合
泰康安益纯债债券
泰康安悦纯债月定开债券
泰康策略优选混合
泰康丰盈债券
泰康港股通地产指数
泰康恒泰回报混合
泰康弘实月定开混合
泰康宏泰回报混合
泰康沪港深价值优选混合
泰康沪港深精选混合
泰康金泰月定开混合
泰康景泰回报混合
泰康均衡优选混合
泰康年年红纯债一年债券
泰康泉林量化价值精选混合
泰康瑞坤纯债债券
泰康睿利量化多策略混合
泰康稳健增利债券
泰康现金管家货币
泰康翔
泰康新回报灵活配置混合
泰康新机遇混合
泰康薪意保货币
泰康兴泰回报沪港深混合
泰康颐年混合
泰康颐享混合
太康制冷
泰康中证港股通非银指数
泰康资产
泰可电气
泰科电子
泰克新能
泰克资源
太空智造
太矿电气
泰莱电气
泰勒科技
泰勒斯
泰里达因技术
泰利福
泰立科技
泰利模具
泰利思诺
泰力松
泰利信
泰凌医药
泰隆电力
泰龙互联
太龙药业
太龙照明
泰美好
泰纳科技
泰纳瑞斯钢铁
太能电气
泰鹏环保
太平地毡
太平改革红利精选
太平恒利纯债
太平基金
太平灵活配置
太平鸟
太平日日金货币
太平日日鑫货币
太平洋
太平洋恩利
太平洋股
太平洋航运
太平洋酒吧
太平洋煤气和电力
太平洋网络
太奇
泰祺教育
泰然科技
泰瑞达
太睿国际控股
泰瑞机器
泰瑞新材
泰森食品
泰山石化
泰山石油
泰胜风能
泰坦科技
泰坦能源技术
泰通科技
泰通能源
泰通农业
台湾加权
泰维股份
泰祥股份
泰信
泰信电子
泰信发展主题混合基金
泰信国策驱动灵活配置混合
泰信行业精选灵活配置混合
泰信互联网混合
泰欣环境
泰信基本面指数分级
泰信基金
泰信竞争优选混合
泰信蓝筹精选混合
泰信双息双利债券
泰信天天收益货币
泰信现代服务业混合
泰信先行策略混合
泰信鑫利混合
泰信鑫选混合
泰信鑫益定期开放
泰信优势增长混合
泰信优质生活混合
泰信债券增强收益
泰信债券周期回报
泰信智选成长混合
泰信中小盘精选混合
泰信中证指数基金
太兴置业
太阳城
太阳城集团
太阳传媒
太阳电缆
太阳谷
太阳国际
太阳能
太阳信托银行
太阳纸业
太业股份
泰壹
太一云
泰永长征
泰缘生物
太原重工
太岳古建
太悦健康
坦程物联
炭黑
坛金矿业
探路者
谭木匠
探索传播
碳纤维
碳元科技
唐邦科技
唐北电瓷
唐彩股份
唐朝股份
汤臣倍健
汤臣集团
唐德影视
棠棣信息
唐恩都乐
唐宫中国
唐鸿重工
棠记控股
唐纳森
唐人科技
唐人神
唐人通服
汤森路透
唐山港
唐音股份
淘车无忧
桃花坞
桃花源
桃李面包
涛生医药
陶氏杜邦
特变电工
特步国际
特辰科技
特尔佳
特尔尼翁钢铁
特发信息
特钢
特钢概念
特高压
特力
特利尔
特力通
特耐股份
特锐德
特瑞斯
特锐艺术
特色小镇
特思达
特斯拉
特通电气
特西诺采
特一药业
腾邦国际
腾邦控股
腾达国际
腾达建设
腾飞股份
腾飞基因
腾晖科技
腾骏
腾骏药业
腾龙电子
腾龙股份
腾冉电气
腾瑞明
腾实信
腾信股份
腾旋科技
腾讯概念
腾讯控股
腾讯音乐
腾远股份
梯瓦制药
体育产业
体运通
天安
天安科技
天安新材
天安智联
天奥电子
天邦股份
天邦菌业
天宝导航
天保股份
天保基建
天宝集团
天保能源
天宝食品
天标科技
天波信息
天彩控股
天参密码
天畅环保
天长集团
天宸股份
天辰股份
天臣控股
天呈
天成国际
天成环保
天成控股
天诚通信
天成自控
天池股份
天驰新材
天创
天创时尚
天创微波
天赐材料
天达控制
天大清源
天大药业
天德地产
天德化工
天德泰
天地华泰
天地科技
天地人
天地日月
天地数码
天地壹号
天地源
天鹅股份
天房发展
天房科技
天方科技
天丰电源
天风证券
天福
添富创新医药混合
添富纯债
天富电气
添富短债债券
添富丰润中短债
添富港股通专注成长
添富行业整合混合
添富沪港深大盘价值混合
添富沪港深优势定开
添富价值创造定开混合
添富价值多因子
添富民安增益定开混合
天富能源
添富年封闭研究优选混合
添富年年泰定开混合
添富年年益定开混合
添富配售
添富全球消费混合美元现汇
添富全球消费混合人民币
添富全球医疗混合美元现钞
添富全球医疗混合美元现汇
添富全球医疗混合人民币
添富睿
添富睿丰
添富添福吉祥混合
天孚通信
添富熙和混合
添富消费升级混合
添富鑫成定开债
添富鑫汇定开债券
添富鑫盛定开债
添富鑫永定开债
添富鑫泽定开债
添富盈润混合
添富悦享定开混合
添富智能制造股票
天罡股份
天鸽互动
天工股份
天工国际
天工科股
天谷生物
天广中茂
天海防务
天海科技
天海流体
天杭生物
天壕环境
天和防务
天河股份
天合化工
天河化纤
天和科技
天合牧科
天禾软件
天合新媒
天衡股份
天弘安康颐养混合
天弘策略精选
天弘创业板
天虹纺织
天弘丰利债券
天宏股份
天虹股份
天鸿股份
天弘弘利债券
天弘弘运宝
天弘互联网
天弘沪深指数型发起式
天弘惠利灵活配置混合
天弘激光
天弘基金
天弘价值精选灵活配置混合
天弘金明混合
天弘精选混合
天弘乐享保本混合
天弘量化
天弘荣享
天弘上证指数
天鸿设计
天弘穗利一年定开
天弘添利债券
天弘同利
天弘通利混合
天弘文化新兴产业
天弘稳利定期开放债券
天弘现金管家货币
天弘新活力混合
天弘新价值混合
天弘信利债券
天弘医疗健康混合
天弘永定价值成长混合
天弘永利债券
天弘优选债券
天弘余额宝货币
天弘裕利混合
天弘悦享定开债发起式
天弘云端生活优选
天弘云商宝货币
天弘债券型发起式
天弘中证
天弘中证电子
天弘中证计算机
天弘中证食品饮料
天弘中证医药
天弘中证银行指数型发起式证券
天弘中证证券保险
天弘中证指数型发起式
天弘周期策略混合
天弘尊享
天狐创意
天化
天华超净
天华院
天环创新
天济草堂
天际股份
天玑科技
天际数字
天基新材
天加新材
天健股份
天健集团
天鉴检测
天健生物
天洁环境
天阶生物
天津
天津宝恒
天津创业环保股份
天津磁卡
天津发展
天津港
天津港发展
天津津燃公用
天津普林
天津松江
天津银行
天津自贸区
天开园林
天康生物
天康医疗
天科股份
天科合达
天蓝地绿
天蓝环保
天乐橡塑
添利工业
天立教育
添力科技
天利控股集团
天立坤鑫
天力锂能
天利热工
天立泰
天力重科
天龙股份
天龙光电
天龙集团
天伦燃气
天马
天马电器
天马科技
天马时控
天马新材
天迈科技
天茂集团
天茂新材
天懋信息
天美生物
天明科技
天目湖
天沐温泉
天目药业
天沐影业
天纳节能
天能动力
天能重工
天平道合
天奇股份
天齐锂业
天汽模
天启新材
天桥起重
天秦股份
天秦装备
天晴股份
天泉鑫膜
天然谷
天然气
天然乳品
天人节能
天瑞电子
天睿空间
天瑞汽车内饰
天瑞仪器
天润康隆
天润科技
天润曲轴
天润乳业
天润生态
天润数娱
天润园景
天山发展控股
天山股份
天山黑蜂
天山生物
天神娱乐
天圣高科
天晟股份
天盛股份
天生红
天圣科技
天晟新材
天圣制药
天士力
天石纳米
天时软件
天视文化
天士营销
天首发展
天顺风能
天顺股份
天松医疗
天泰志远
天坛生物
天天智慧
天铁股份
天通股份
天图投资
天图物流
天维尔
天威视讯
天维信息
天喔国际
天沃科技
天物生态
天戏互娱
天下图控股
天夏智慧
天线宝宝
天翔昌运
天翔环境
天祥集团
天祥新材
天香苑
天星股份
天行股份
天行健
天璇物流
天涯社区
天涯泰盟
天堰科技
天演维真
天阳精密
天药股份
天业
田野股份
天业节水
天业通联
天艺传媒
天邑股份
天宜机械
天熠科技
天亿马
天一密封
天一生物
天意有福
天一众合
天银机电
天印科技
天音控股
天寅生物
天鹰缸套
天颖环境
天英教育
天涌科技
天涌影视
天永智能
天佑科技
天友设计
天佑铁道
天宇股份
天与空
天喻软件
天余生态
天域生态
天喻信息
天禹星
天誉置业
天源磁业
天源迪科
天元集团
天原集团
天源集团
天元晟业
田缘网络
天元小贷
天元信息
天元医疗
天元智能
天元重工
天元装备
天跃科技
天运股份
天韵国际控股
天泽物网
天泽信息
天兆猪业
添正医药
天治财富增长混合
天治低碳经济混合
天智航
天治核心成长混合
天治基金
天治可转债增强债券
天治趋势精选混合
天治天得利货币
天治稳健双盈债券
天治鑫利半年定期开放
天治新消费混合
天治研究驱动灵活配置混合
天之游
天治中国制造
天众合金
田中精机
田中科技
天舟文化
天助畅运
天纵泓光
天纵生物
天佐
调味发酵品
铁汉生态
铁货
铁建装备
铁岭新城
铁流股份
铁龙物流
铁路设备
铁路运输
铁骑国际
铁山
铁血科技
汀兰股份
听牧肉牛
同百科技
通宝光电
通宝能源
通策医疗
通产丽星
同昌保险
同城
桐成控股
通程控股
彤程新材
同程艺龙
同成医药
同创股份
同创双子
同创伟业
同达创业
通达电气
通达动力
同大股份
通达股份
通达航运
通达宏泰
通达集团
同德化工
同得仕集团
通鼎互联
铜都流体
通发股份
同方辐照
同方股份
同方健康
同方康泰
同方软银
同方瑞风
同方泰德
同方友友
铜峰电子
同福集团
通富微电
通福债
通莞股份
潼关黄金
通光线缆
通海绒业
通合科技
同和药业
通化东宝
通化金马
同华科技
通化耐博
同花顺
同花顺全
同花顺热股
同惠电子
通慧科技
同辉信息
同济科技
同济设计
同济堂
同济医药
同佳健康
通捷水务
同景新能源
童康健康
同科股份
桐昆股份
同力达
通力电子
通力定造
同力股份
通利农贷
同力天合
同里印刷
通利债
统领货运线
通领科技
统领网络
铜陵有色
通明股份
通铭教育
通普股份
通葡股份
同仁堂
同仁堂国药
同仁堂科技
同仁资源
同瑞
通瑞环保
通润装备
同是科技
童石网络
同泰生物
通天酒业
通网技术
同望科技
同为股份
通威股份
同享科技
通信
同心传动
通信传输设备
通信服务
同欣机械
通信配套服务
通信设备
同信通信
通信运营
同兴达
同兴股份
童学文化
同岩科技
同益股份
通易航天
统一企业中国
同益物流
统一智能
通银股份
通用电气
通用电梯
通用动力
通用股份
通用航空
通用磨坊
通用配件
通用汽车
通用设备
通用数据
同有科技
通宇通讯
同禹药包
通裕重工
童园国际
通源石油
同造科技
同智科技
同智伟业
同洲电子
透景生命
投融长富
投资
投资控股
图安世纪
兔宝宝
涂层系统
土地流转
土耳其移动通信
徒河食品
图骥科
涂料油漆油墨制造
图敏视频
图腾信息
图维科技
图为媒
土星教育
推特
拓邦股份
拓必拓
拓尔思
脱硫脱硝
托罗配件
托马科
拓美传媒
拓普集团
托普云农
托球股份
拓日新能
拓实瑞丰
拓斯达
拓维信息
拓新药业
托展新材
哇棒传媒
挖金客
瓦莱罗能源
瓦里安医疗
瓦力科技
蛙视通信
外高桥
外太空储蓄
万安环境
万安科技
万安药业
万邦达
万邦德
万邦工具
万邦特材
万邦投资
万保刚集团
万博智电
万辰生物
万成环球控股
万成集团股份
万成金属包装
万城控股
万达电影
万达酒店发展
万达信息
万达业
万达重工
万得福
万德股份
万德金融
万德物联
万德智新
万东医疗
万都云雅
万方发展
万方网络
万芳园艺
万丰奥威
万峰电力
万孚生物
万高科技
万古科技
万国国际矿业
万国体育
万豪国际酒店
万和电气
万和过滤
万合胶业
万鸿泰
万华化学
万华金慧
万华媒体
万辉化工
万吉科技
万极科技
万集科技
万佳安
万家安弘
万家宝
万家成长优选混合
万家行业优选混合型
万家和谐增长混合
万家恒
万家恒瑞个月
万家宏观择时多策略
万家沪深指数增强
万家货币
万家基金
万嘉集团
万家家瑞债券
万家家享
万家经济新动能混合
万家精选混合
万家玖盛纯债
万家乐
万家量化睿选
万家量化同顺多策略混合
万家年年恒荣
万家年年恒祥
万家品质生活
万家潜力价值混合
万家强化收益定期开放债券
万家人工智能混合
万家日日薪货币
万家瑞丰混合
万家瑞富灵活配置混合
万家瑞和
万家瑞隆
万家瑞舜灵活配置混合
万家瑞祥
万家瑞兴混合
万家瑞尧
万家瑞益灵活配置混合
万家瑞盈
万家上证
万家双利债券
万家双引擎灵活配置混合
万家添利债券
万家天能
万家天添宝货币
万家稳健增利债券
万家现金宝
万家现金增利
万家消费成长
万家鑫安纯债
万家鑫丰纯债
万家新机遇龙头企业混合
万家鑫璟纯债
万家新利
万家鑫瑞纯债
万家鑫稳纯债
万家鑫享纯债
万家新兴蓝筹
万家鑫悦纯债
万家颐达保本
万家颐和保本混合
万家增强收益债券
万家臻选混合
万家指数
万家智造优势混合
万家中证红利指数
万家中证指数增强
皖江金租
皖江物流
万洁天元
万景控股
万咖壹联
万科
万科企业
万科置业海外
万励达
万里股份
万里马
万力粘合
万里石
万里扬
万里印刷
万里运业
万联科技
万联生活
万林物流
湾流股份
万隆电气
万龙电气
万隆光电
万隆控股集团
万绿生态
万绿生物
万马股份
万马科技
完美世界
皖能电力
万年青
万企达
万齐农业
万琦威
万泉河
万全物流
万人调查
万容科技
万润股份
万润科技
万盛股份
万盛科技
万盛智能
万事昌国际
万事达
万仕隆
万事兴
万顺股份
万顺集团控股
万斯达
万泰中联
万特电气
皖天然气
万通地产
皖通高速
万通科技
皖通科技
万通新材
万通液压
万通智控
皖维高新
万威国际
万威制造
万向德农
万向钱潮
万相融通
皖新传媒
万信达
万兴股份
万兴科技
万星控股
万兴隆
万星面业
万讯自控
万亚企业控股
万业企业
万怡会展
万影股份
万裕科技
万源生态
万泽股份
万泽冷链
万众
万洲国际
望变电气
网波股份
网博科技
网博视界
王朝酒业
旺成科技
网虫股份
旺大集团
网达软件
网动股份
网动科技
王府井
网高科技
网金
网库股份
网阔信息
网龙
网络
网络安全
网络游戏
网络直播
旺能环境
网娘电商
旺盛生态
网盛数新
王氏国际
网宿科技
旺翔传媒
望湘园
网信安全
网信联动
网信通
网易
网映文化
网娱互动
网域科技
网约车
王者
王子新材
威奥科技
味巴哥
微柏软件
威保特
微标科技
微博
韦伯股份
威伯科控股
伟才教育
潍柴动力
潍柴重机
威铖国际
威诚国际控股
伟诚科技
纬诚科技
微传播
威创股份
微创光电
微创医疗
维达国际
威达环保
威达集团
威达信
威达宇电
威达智能
味丹国际
伟的新材
威帝股份
威迪股份
微缔软件
微电互动
卫东化工
卫东环保
维度线
维尔达
威尔弗
韦尔股份
威尔凯
维尔利
纬而视
威尔数据
维尔思
威尔泰
威尔药业
威发国际
威锋科技
威富
威孚高科
维福特
维港环保科技
威高股份
威高国际
维格娜丝
维冠机电
维冠视界
微光股份
卫光生物
围海股份
威海广泰
威海顺意
味好美
伟昊汽车
微核科技
维和药业
威恒股份
伟恒生物
维宏股份
威华达控股
威华股份
威骏股份
伟俊集团控股
伟俊矿业集团
微客巴巴
威克传媒
维科技术
威克曼
威科姆
微科生物
维科丝网
维克液压
威控科技
蔚来
未来国际
未来宽带
未来世界金融
蔚蓝航空
蔚蓝生物
伟乐科技
伟力低碳
维力谷
威利坚
微力量
伟力盛世
伟利讯
维力医疗
威廉姆斯
蔚林股份
威林科技
伟隆股份
威龙股份
伟隆机械
威龙再造
伟禄集团
维纶
威纶股份
纬纶环保
威马股份
威贸电子
威门药业
微梦传媒
威猛股份
微盟集团
威明德
伟明环保
未名信息
未名医药
维纳股份
微纳颗粒
维纳软件
威耐尔
威能电源
伟能集团
卫宁健康
威诺克
威旗科技
微企信息
尾气治理
味千中国
魏桥纺织
味群食品
微软
威睿
威瑞森通信
微瑞思创
威瑞信
维森信息
威盛电子
威盛科技
威胜控股
伟仕佳杰
伟仕泰克
卫士通
维数软件
玮硕恒基
伟思创
唯思软件
维他奶国际
维泰股份
维钛克
伟泰科技
维太移动
威唐工业
微特电机
威特焊材
威特龙
炜田新材
微图软件
微网通联
微网信
维维股份
为信股份
维信金科
卫信康
微芯科技
维信诺
维信通
微信小程序
卫星导航
威星电子
伟星股份
卫星石化
伟星新材
威星智能
威讯控股
维亚康姆
威雅利
威扬酒业控股
维业股份
伟业控股
伟易达
威硬工具
唯优传媒
位元堂
维珍创意
威振股份
维珍妮
为正生物
伟志股份
伟志控股
味洲航食
文灿股份
文昌科技
文达通
闻道网络
温迪数字
文峰股份
文广农贷
文化
文化长城
文化传媒
文化传信
文化指数
文科园林
文山电力
温声股份
文胜生物
温氏股份
闻泰科技
文投控股
文一科技
文娱用品
文正股份
温州宏丰
我爱我家
沃达丰
沃达农科
沃得尔
沃迪智能
沃顿股份
沃尔得
沃尔格林长靴联盟
沃尔核材
沃尔玛
沃格股份
沃格光电
沃阁酒店
沃华医药
沃捷传媒
沃科合众
我乐家居
卧龙地产
卧龙电气
沃纳多房地产基金
沃农股份
沃趣科技
沃森生物
沃施股份
沃特股份
沃特佳
沃特能源
沃特世
沃田集团
沃土生物
沃土种业
我武生物
我享科技
我要去哪
五八汽车
物产中大
武大科技
伍德沃德
吾尔利
无缝绿色
五谷股份
五谷磨房
武汉控股
武汉蓝电
武汉深蓝
武汉中商
武侯高新
无机盐
吴江银行
五角阻尼
武进不锈
五矿地产
五矿发展
五矿稀土
五矿资本
五矿资源
呜哩科技
物联网
五粮液
五菱汽车
物流
物流电商平台
五龙电动车
五龙动力
五龙制动
五轮电子
五米常香
无人机
无人驾驶
无人零售
物润船联
五三银行
五晟科技
污水处理
武田制药
吴通控股
无锡海航
无锡银行
无锡优拓
无线充电
五新隧装
五星传奇
五行时代
五星铜业
五洋停车
五洋通信
五岳鑫
舞之动画
五洲阀门
五洲国际
五洲交通
五舟科技
五洲无线
五洲新春
西安海天天
西安凯立
西安旅游
西安饮食
西安自贸区
西奥科技
希奥信息
西班牙
西班牙电信
喜宝动力
细胞免疫治疗
西倍健
西北实业
西泵股份
西伯利亚矿业
西部宝德
西部材料
西部超导
西部创业
西部股份
西部黄金
西部建设
西部矿业
西部利得策略优选混合
西部利得成长精选混合
西部利得得尊债券
西部利得多策略优选混合
西部利得个股精选股票
西部利得行业主题优选混合
西部利得合享
西部利得合赢债券
西部利得沪深指数增强型
西部利得汇享债券
西部利得汇逸债券
西部利得汇盈债券
西部利得基金
西部利得景程混合
西部利得景瑞
西部利得事件驱动股票
西部利得天添富货币
西部利得天添金货币
西部利得天添鑫货币
西部利得稳健双利债券
西部利得祥逸债券
西部利得祥盈债券
西部利得祥运混合
西部利得新动力混合
西部利得新动向混合
西部利得新富混合
西部利得新润混合
西部利得新盈混合
西部利得中证等权重
西部利得中证等权重指数分级
西部牧业
西部数据
西部水泥
西部泰力
西部天然气
西部证券
西部资信
西部资源
西昌电力
锡成
熙成传媒
西驰电气
喜达屋不动产信托
希德电子
西典展览
希尔传媒
希尔顿酒店
希尔孚
希尔化工
希尔罗控股
希芳阁
西方石油
细分医药
喜丰节水
西格玛
西格码
西谷数字
羲和网络
西湖化学
希捷科技
西科种业
熙浪股份
西力生物
西联汇款
喜临门
西菱动力
熙菱信息
西陇科学
希玛眼科
西麦科技
希迈气象
西麦斯
稀镁科技
西蒙地产
西默电气
西南管业
西南航空
西南检测
西南证券
西宁特钢
希努尔
西帕纳卡资本
西岐网络
稀缺资源
西山煤电
希慎兴业
西水股份
西斯科
希思医美
锡太平洋
系统
稀土永磁
西拓电气
希望教育
西王食品
西王特钢
西王置业
西维斯
希文科技
西屋港能
西屋股份
喜喜母婴
希雅图
西雅图遗传学
锡业股份
西医服务
西仪股份
洗衣机
希悦尔包装
喜悦股份
西藏
西藏城投
西藏发展
西藏矿业
西藏能源
西藏水资源
西藏天路
西藏天旅
西藏药业
西藏珠峰
西证国际证券
呷哺呷哺
厦工股份
厦华
霞客环保
厦门港务
厦门国贸
厦门空港
厦门钨业
厦门象屿
厦门信达
夏氏春秋
先步信息
现场之国娱乐
鲜驰达控股
先达股份
先大健康
现代
现代传播
现代环境
现代精工
现代美容
现代牧业
现代投资
现代牙科
现代制药
先导智能
先锋电子
先丰服务集团
先锋汇盈纯债
先锋基金
先锋精一
先锋聚利
先锋聚优
先锋聚元
先锋科技
贤丰控股
先锋日添利
先锋现金宝
先锋新材
先锋自然资源
仙果科技
仙鹤股份
先河环保
现恒建筑
显鸿科技
先机企业集团
先健科技
仙剑文化
先进数通
仙琚制药
先控电气
先临三维
先路医药
鲜美种苗
贤能集团
先施
显示器件
先思行
仙坛股份
仙侠网络
显盈科技
现在支付
先众股份
祥博传热
翔博科技
乡村振兴
翔达颜料
湘电股份
相府药业
香港本地
香港大盘
香港电视
香港电讯
香港国际建投
香港华人有限公司
香港建设控股
香港建屋贷款
香港交易所
香港教育国际
香港金融集团
翔港科技
香港宽频
香港生力啤
香港生命科学
香港食品投资
香港通讯国际控股
香港小轮集团
香港信贷
香港兴业国际
香港医思医疗集团
香港中华煤气
香港中旅
香港中小
香港资源控股
香格里拉亚洲
祥和实业
湘佳牧业
香江控股
香兰米业
香梨股份
湘联股份
祥龙电气
祥龙电业
翔龙科技
翔楼新材
翔鹭钨业
向明轴承
香飘飘
湘泉药业
向日葵
香山股份
祥生科技
翔晟信息
橡树资本
像素数据
湘潭电化
香塘担保
翔维科技
象兴国际
香雪制药
襄阳轴承
香溢融通
湘油泵
湘邮科技
翔宇科技
翔宇药业
祥源文化
祥源新材
祥云飞龙
祥云股份
祥云信息
祥云医疗
小白龙
校宝在线
晓程科技
啸创股份
消费
消费电子
消费进取
消费金融
消费收益
小家电
晓进机械
小金属
小金属概念
小康股份
小康指数
小米概念
小米集团
晓鸣农牧
小拇指
小鸟股份
小桥流水
小商品城
肖氏通信
小天鹅
小田冷链
晓天智能
小兔文旅
小尾羊
晓沃环保
小小科技
萧雅股份
小乙物联
小鱼股份
小羽佳
小云科技
协昌科技
携程
协诚股份
谢馥春
协合新能源
协力仪控
鞋帽
携宁科技
谢瑞麟
协盛科技
协同环保
谐通科技
协同通信
协鑫集成
协鑫新能源
谢裕大
协众国际控股
新安股份
新安洁
信安金融
新安金融
新奥股份
新澳股份
新奥能源
新百利融资
信邦科技
芯邦科技
信邦控股
信邦制药
新宝股份
新北洋
新比克斯
新玻电力
鑫博技术
新材料
新材料概念
新草方
新昌创展控股
新昶虹
新昌集团控股
鑫昌龙
新潮能源
新晨动力
新晨科技
信诚策略
信诚鼎利
新城发展控股
信诚沪深指数分级
信诚惠盈
信诚货币
信诚基金
信诚景瑞
新城控股
信诚理财日盈债券
信诚量化阿尔法
信程旅游
信诚年年有余定期开放债券
信诚全球商品主题
信诚三得益债券
信诚深度价值混合
信诚盛世蓝筹混合
新城市建设发展
信诚双盈
信诚四国配置
信诚四季红混合
信诚稳健
信诚稳瑞
信诚稳泰
信诚稳鑫
信诚稳悦债券
新成新材
信诚新机遇混合
信诚薪金宝货币
信诚新锐回报灵活配置混合
信诚新双盈分级债券
信诚新旺混合
信诚新兴产业混合
信诚新选回报灵活配置混合
信诚新悦
信诚新泽
信诚幸福消费混合
信诚永益
信诚优胜精选混合
信诚优质纯债债券
新城悦
信诚增强收益债券
信诚至诚
信诚智惠金
信诚至利
信诚至瑞
信诚至泰
信诚至选
信诚至裕
信诚至远
信诚中小盘混合
信诚中证产业主题指数分级
信诚中证金融指数分级
信诚中证医药指数分级
信诚中证医药指数分级类
信诚中证有色指数分级
信诚中证指数分级
信诚周期轮动混合
新创股份
新创建集团
信达澳银安益纯债
信达澳银产业升级混合
信达澳银纯债债券
信达澳银红利回报混合
信达澳银慧管家货币
信达澳银慧理财货币
信达澳银基金
信达澳银健康中国混合
信达澳银精华配置混合
信达澳银领先增长混合
信达澳银稳定价值债券
信达澳银先进智造股票型
信达澳银消费优选混合
信达澳银鑫安债券
信达澳银新财富混合
信达澳银新目标混合
信达澳银新能源产业股票
信达澳银新起点定期开放混合
信达澳银信用债债券
信达澳银中小盘混合
信达澳银中证沪港深高股息精选
信达澳银转型创新股票
新大长远
新大诚
信达地产
新达股份
信达国际控股
信达化工
信达胶脂
新达控股
新大陆
信达生物
信达思
新达通
新大禹
信达智能
新大洲
信贷
新道科技
信德集团
新东方
鑫度武术
信而泰
新烽光电
新沣集团
新凤鸣
新封生态
新丰泰集团
新丰小吃
鑫丰种业
新复大
新福港
鑫干线
新钢股份
新港联行
新港模板
新高教集团
新工投资
鑫固环保
新股开板
新股与次新股
鑫冠科技
新光
新光镭射
新广联
新光药业
鑫光正
新国都
鑫海矿装
新海能源
鑫海药业
新海宜
新韩金融
欣含宇通
鑫航科技
新濠博亚娱乐
新濠国际发展
新豪智云
新和成
信和酒店
信合棉业
信和置业
新鸿基地产
新鸿基公司
新宏泰
新鸿运
新宏泽
新湖中宝
新华安享惠金定期债券类
新华安享惠钰定期开放债券
新华百货
新华保险
新华策略精选股票
新华传媒
新华纯债添利债券
新华都
新华泛资源优势混合
新华丰利债券
新华丰盈回报债券
新华高端制造灵活配置混合
新化股份
新华行业轮换灵活配置混合
新华行业周期轮换混合
新华恒稳添利债券
新华恒益量化灵活配置混合
新华红利回报混合
新华华瑞灵活配置混合
新华环保
新华环保份额
新华汇富金融
新华惠鑫债券
新华活期添利货币
新华积极价值灵活配置混合
新华基金
新华锦
新华精选
新华科技创新主题灵活配置混合
新华联
新华联资本
新华灵活主题混合
新华趋势领航混合
新华双利债
新华通
新华通讯频媒
新华外延增长主题灵活配置混合
新华万银多元策略灵活配置混合
新华网
新华稳健回报灵活配置混合
新华文轩
新华鑫动力灵活配置
新华鑫弘灵活配置混合
新华鑫回报
新华鑫利灵活配置混合
新华鑫日享中短债
新华鑫泰灵活配置混合
新华鑫益灵活配置混合
新华医疗
新华壹诺宝货币
新华优选成长混合
新华优选分红混合
新华优选消费混合
新华增强债
新华增怡
新华增盈回报债券
新华战略新兴产业灵活配置混合
新华制药
新华中国股国际
新华中小市值优选混合
新华中证环保产业指数分级
新华钻石品质企业混合
新黄浦
鑫辉精密
鑫汇科
新吉纳
新集能源
新基医药
新机遇
新纪元能源
信佳国际
新加坡海峡
新健康成
新疆
新疆浩源
新疆火炬
新疆交建
新疆前海联合
新疆前海联合海盈货币
新疆前海联合泓鑫灵活配置混合
新疆天业
新疆新鑫矿业
新疆振兴
新疆众和
新焦点
新界泵业
信捷电气
新劲刚
新经典
新景祥
鑫聚光电
新卡奔
新开普
新开源
新康达
新矿资源
新莱应材
新浪
鑫乐医疗
新雷能
鑫磊新材
信立方
信利国际
新力金融
新利软件
信立泰
新力新材
芯联达
新联电子
信联股份
新联纬讯
新凌嘉
新零售
新龙股份
新龙国际
欣隆环保
信隆健康
欣龙控股
信隆行
新龙移动
新纶科技
新绿
欣绿茶花
新梅
新媒体
新美星
新明中国
新能
新能车
新能级
芯能科技
新能量
新能母基
新能源发电
新能源汽车
新宁股份
新宁酒业
新宁物流
新农股份
新农开发
新农人
信诺保险
信诺达
新诺航科
芯诺科技
新朋股份
芯朋微
新片场
芯片概念
新启成
新启元
新青年
鑫秋
新泉股份
新确科技
新日股份
新日恒力
鑫日科
心日源
新荣昌
欣融国际
鑫融基
新乳业
新锐股份
欣锐科技
芯瑞科技
新瑞理想
新瑞欣
新锐医药
新锐英诚
新赛点
新赛股份
鑫森海
新申新材
信昇达
新生飞翔
鑫盛股份
新生活
新生力
新世傲
新时达
新时代能源
信实钢铝加工
新时股份
新世纪
新世纪集团
新世纪医疗
新世界
新世界百货中国
新世界发展
欣视景
新时空
新实数码
新视野
新数网络
新思科技
新丝路
新思路
新丝路文旅
欣思源
新松佳和
信泰节能
鑫泰科技
新特电气
新特能源
新体育
新天地产集团
新天科技
欣天科技
新天绿色能源
新天然气
新天药业
信通
新通联
新图科技
信托
信托重仓
新网程
欣旺达
欣网科技
鑫网易商
信维股份
新威国际
新维国际控股
信威集团
信维科技
新伟科技
新威凌
新威斯顿
信维通信
新文化
新闻集团
新沃基金
新沃通宝
新沃通利纯债债券
新沃通盈灵活配置混合
新五丰
信息
信息安全
信息发展
信息技术
新西兰
信息联接
新希望
新鲜传媒
新乡化纤
新橡科技
新乡滤器
新乡日升
欣欣传媒
鑫鑫龙鑫
辛辛那提金融
欣欣饲料
新兴成指
新兴光学
信星集团
新兴印刷
新兴铸管
新兴装备
新兴综指
新秀丽
信雅达
新亚股份
鑫雅豪
新亚制程
新亚自控
新研股份
新眼光
新洋丰
信阳毛尖
新阳升
新阳特纤
新野纺织
锌业股份
新亿
信义玻璃
鑫亿鼎
信义光能
鑫益嘉
鑫亿软件
新易盛
新意网集团
信义香港
新一站
欣影科技
新迎顺
鑫英泰
信用卡
新油工程
信游星空
新余国科
新宇环保
欣宇科技
鑫玉龙
鑫元安鑫宝货币市场
鑫元常利定期开放债券
新圆沉香
鑫元淳利定期开放
鑫元得利
欣源股份
鑫元广利定期开放债券
鑫元行业轮动
鑫元合丰纯债
鑫元合利定期开放
鑫元合享纯债
鑫元核心资产
鑫元恒鑫收益增强债券
鑫元鸿利
鑫元汇利
鑫元货币类
鑫元基金
鑫元价值精选
新远见
鑫元聚利
鑫元聚鑫收益增强债券
新元科技
信源企业集团
鑫元全利
鑫元荣利三个月定开债发起式
鑫元瑞利定开债券
鑫元双债增强债券
新元太
鑫元添利
新源万恒控股
信元网安
鑫元稳利债券
芯源系统
信源小贷
鑫元鑫趋势灵活配置混合
信源信息
鑫元欣享灵活配置混合
鑫元鑫新收益灵活配置
鑫元兴利定期开放债券
鑫元裕利债
鑫元增利定期开放
鑫元招利
鑫元臻利债券
信越控股
鑫运通
莘泽股份
薪泽奇
鑫贞德
欣智恒
新之环保
新智控股
芯智控股
新智认知
新芝生物
新智视讯
新指数
新中大
新中德
鑫众科技
信中利
新中天
新宙邦
新筑股份
新煮意控股
新住宅投资
鑫庄农贷
新综指
新坐标
星奥股份
星巴克
兴邦光电
兴昌新材
星晨互联
星辰科技
星辰热能
星辰通信
兴达国际
星岛
行动教育
行动者
星盾科技
兴发集团
兴发铝业
兴纺控股
幸福控股
幸福蓝海
星光电影
星光集团
星光农机
星光文化
星光影视
星光珠宝
兴海绿化
兴浩新材
星昊医药
兴和股份
兴和鹏
星河商置
兴和云网
星和众工
兴恒隆
星宏传媒
兴宏泰
星湖科技
星弧涂层
兴华港口
兴化股份
兴华股份
兴华设计
星徽精密
星辉娱乐
星火环境
星际互娱
星凯控股
兴科蓉医药
星科智能
星立方
兴利集团
兴利香港控股
星龙科技
兴泸水务
星路文化
幸美股份
星美控股
星美文化旅游
兴民智通
兴铭控股
兴农
邢农银行
兴诺科技
兴湃至美
星畔科技
星普医科
星期六
兴齐眼药
星谦发展
星桥股份
星球健身
兴全安泰平衡养老三年持有
兴全合润
兴全合润分级混合
兴全合宜混合
兴全恒益债券
兴全沪深指数
兴全货币
兴全基金
兴全精选混合
兴全可转债
兴全绿色投资混合
兴全磐稳增利债券
兴全轻资产投资混合
兴全趋势投资混合
兴全全球视野股票
兴全商业模式优选混合
兴全社会责任混合
兴全添利宝货币
兴全天添益货币
兴全稳泰债券
兴全稳益定期开放债券
兴全祥泰定期开放债券
兴全兴泰债券
兴全有机增长混合
兴荣高科
兴蓉环境
兴瑞科技
兴锐科技
兴润金控
兴润园林
兴森科技
兴胜创建
星帅尔
星网锐捷
星网宇达
兴为通
星星地产
星星服装
星星科技
星亚股份
星亚控股
行言科技
兴业安保优选混合
兴业安和个月定开债券发起式
兴业安弘个月定开债券发起式
兴业安润货币
兴业保本混合
兴业成长动力混合
兴业纯债一年定开债券
兴业定开债券
兴业多策略混合
兴业丰利债券
兴业丰泰债券
兴业福鑫债券
兴业福益债券
兴业个月定开债券
兴业股份
兴业国企改革灵活配置混合
兴业货币
兴业基金
兴业机遇债券
兴业嘉润个月定开债券发起式
兴业聚宝灵活配置混合
兴业聚丰灵活配置混合
兴业聚惠灵活配置混合
兴业聚利灵活配置混合
兴业聚全灵活配置混合
兴业聚盛灵活配置混合
兴业聚鑫灵活配置混合
兴业聚盈灵活配置混合
兴业聚源灵活配置混合
兴业科技
星业科技
兴业矿业
兴业量化混合
兴业龙腾双益平衡混合
兴业年年利定开债
兴业启元一年定开债券
兴业瑞丰个月定开债券
兴业收益增强债券
兴业太阳能
兴业天理财
兴业添利债券
兴业天融债券
兴业添天盈货币
兴业天禧债券
兴业稳固收益两年理财债券
兴业稳固收益一年理财债券
兴业稳天盈货币
兴业新材料
兴业鑫天盈货币
兴业银行
兴业裕丰债券
兴业裕恒债券
兴业裕华债券
兴业源
兴业增益三年定开债券
兴业增益五年定开债券
兴业证券
兴业中证国有企业改革指数增强
兴易达
兴亿海洋
兴艺景
星驿物流
兴银长乐半年定期开放债券
兴银长益定开债
兴银长盈半年定期开放债券
兴银大健康灵活配置
兴银鼎新灵活配置
兴银丰润灵活配置混合
兴银丰盈灵活配置混合
兴银货币
兴银基金
兴银瑞益
兴银收益增强债券
兴银双月理财
兴银稳健
兴银现金收益
兴银现金添利
兴银现金增利
兴银消费新趋势灵活配置
兴银朝阳
兴银中短债
星宇股份
星娱文化
星源材质
星原丰泰
兴源环境
兴元科技
星源农牧
兴源仪表
行悦
星云股份
幸运时间
星展测控
星震同源
兴证国际
行知探索
兴致体育
兴竹信息
星座魔山
星座品牌
星座品牌类普通
雄岸科技
雄安新区
兄弟科技
雄帝科技
兄弟文仪
雄峰股份
雄汇医疗
熊猫传媒
熊猫国旅
熊猫金控
熊猫雷笋
熊猫绿能
熊猫乳品
雄狮装饰
雄塑科技
雄韬股份
休恩科技
休曼纳
秀强股份
休森
修身堂
休闲服装
许昌智能
旭成科技
叙福楼集团
徐工机械
旭光高新材料
旭光股份
旭海科技
旭辉股份
旭辉控股集团
许继电气
许继配电
徐家汇
叙简科技
旭建新材
旭杰科技
煦联得
旭龙物联
虚拟现实
畜禽养殖
旭日华
旭日企业
旭升股份
旭晟股份
旭彤电子
旭业光电
旭域股份
宣爱
轩慧科技
旋极信息
炫坤科技
璇林科技
宣威威廉姆斯
玄武科技
宣亚国际
轩辕网络
雪迪龙
雪峰科技
雪佛龙
学海文化
雪莱特
雪浪环境
雪郎生物
雪人股份
雪榕生物
雪银矿业
汛和集团
讯华电讯
迅捷环球控股
讯联股份
迅美节能
讯美科技
迅腾股份
讯腾智科
浔兴股份
训修实业
迅游科技
讯智海
讯众股份
雅安茶厂
亚奥科技
亚邦股份
雅宝
亚宝药业
雅本化学
亚博科技控股
亚成生物
亚成微
亚创股份
雅达股份
亚达系统
雅达养老
亚德诺
雅迪控股
雅迪力特
亚东
亚非节能
亚风快运
亚夫农业
雅高控股
雅各布工程
雅各臣科研制药
雅戈尔
雅格股份
亚光科技
雅荷科技
亚亨机械
雅化集团
亚华医美
亚积邦租赁
雅洁源
亚锦科技
雅居乐集团
雅居投资控股
雅克科技
亚历山大房地产
亚力兄制药
亚联发展
亚伦国际
亚玛顿
亚马逊
亚茂光电
亚玫股份
亚美利交易
亚美能源
雅诺科技
亚诺生物
亚派科技
雅培
亚普股份
雅琪生物
亚瑟加拉格尔
亚森实业
亚厦股份
雅莎股份
雅生活服务
亚盛集团
亚势备份
亚士创能
亚世光电
雅视光学
雅诗兰黛
雅士利国际
雅仕维
亚泰都会
亚太股份
亚泰国际
亚泰集团
亚太科技
亚太能源
亚太实业
亚太丝路投资
亚太天能
亚太卫星
亚太药业
亚太资源
亚特体育
亚通股份
亚投金融集团
雅图股份
亚威股份
亚微软件
雅威特
亚夏汽车
亚翔集成
亚信科技
亚信医疗
亚星化学
亚星客车
亚兴科技
亚星锚链
亚星世纪
亚雄农业
亚讯星科
雅艺科技
雅运股份
亚振家居
亚证地产
亚洲电视控股
亚洲果业
亚洲金融
亚洲联合基建控股
亚洲联网科技
亚洲煤业
亚洲美元债美元现汇
亚洲美元债人民币
亚洲能源物流
亚洲实业集团
亚洲水泥中国
亚洲卫星
亚洲先锋娱乐
亚洲杂货
亚洲资产
亚洲资源
延安必康
延安医药
延长化建
延长石油国际
沿锋汽车
沿海家园
研和股份
盐湖股份
延华智能
衍汇亚洲
延江股份
盐津铺子
燕京啤酒
彦林科技
兖煤澳大利亚
延庆环保
衍生集团
岩石
晏鼠股份
燕塘乳业
盐田港
研祥智能
兖州煤业
兖州煤业股份
仰邦科技
扬德环境
仰帆
扬帆新材
扬戈科技
阳谷华泰
阳光城
阳光电通
阳光电源
阳光坊
阳光股份
阳光杰科
阳光能源
阳光四季
阳光文化
阳光小贷
阳光医疗
阳光油砂
阳光照明
阳光纸业
阳光中国
阳光中科
洋河股份
养和医药
养鸡
扬杰科技
扬科集团
养老概念
阳煤化工
扬农化工
阳普医疗
央企国资改革
阳泉煤业
央视
央视成长
央视创新
杨氏果业
央视回报
央视生态
央视文化
央视责任
央视治理
扬讯科技
羊羊股份
扬宇科技
养元饮品
养殖业
扬子安防
扬子地板
扬子新材
耀才证券金融
耀达股份
耀高控股
耀鸿股份
耀华医疗
姚记扑克
耀莱集团
药明康德
药明生物
耀皮玻璃
药石科技
耀通科技
野村控股
椰岛
椰丰集团
业绩扭亏
业绩预亏
冶金矿采化工设备
叶氏化工集团
页岩气
页游科技
怡安
沂岸花卉
宜安科技
亿安天下
意昂股份
伊奥尼斯制药
易霸科技
益佰环保
益佰制药
怡邦行控股
一保通
伊贝股份
易标普指数美元汇
宜宾纸业
依波路
义博通信
毅昌股份
宜昌交运
意畅科技
乙辰科技
翼辰实业
一乘股份
易城股份
易成新能
意诚信通
壹传媒
壹创国际
亿创科技
艺创科技
亿创理财
宜瓷龙
毅达
怡达股份
毅达环保
意达科技
意大利电信
意大利电信存托
意达利控股
亿达中国
易大宗
一带
一带一
一带一路
一道通
易道智慧
毅德国际
易德龙
逸德汽车
乙德投资控股
轶德医疗
意迪尔
艺电
易点科技
易电通
易订云
驿动传媒
移动电信
移动互联中国
易动力
移动支付
亿都国际控股
宜都运机
伊顿
依顿电子
溢多利
亿恩科技
易二零
意法半导体
易法通
亿帆医药
易方达安瑞短债债券
易方达安心回报债券
易方达安心回馈混合
易方达安盈回报
易方达安悦超短债债券
易方达保本一号混合
易方达保证金收益货币
易方达标普生物科技指数美元
易方达标普消费品指数
易方达标普消费品指数美元现汇
易方达标普信息科技指数美元
易方达标普医疗保健指数美元汇
易方达并购重组
易方达财富快线货币
易方达策略成长二号混合
易方达策略成长混合
易方达重组分级
易方达创新驱动混合
易方达创业板
易方达创业板联接
易方达纯债年定期开放债券
易方达纯债债券
易方达大健康主题灵活配置混合
易方达非银联接
易方达丰和债券
易方达丰惠混合
易方达富财纯债债券
易方达富惠纯债债券
易方达改革红利混合
易方达港股通红利混合
易方达高等级信用债债券
易方达供给改革混合
易方达国防军工混合
易方达国企改革混合
易方达国企改革指数分级
易方达行业领先企业混合
易方达恒安定开债券发起式
易方达恒惠定开债券发起式
易方达恒久添利年定期开放债券
易方达恒生国企
易方达恒信定期开放债券
易方达沪深发起式
易方达沪深非银
易方达沪深联接
易方达沪深量化增强
易方达沪深医药卫生联接
易方达环保主题灵活配置混合
易方达黄金
易方达黄金联接
易方达黄金主题
易方达汇诚养老混合
易方达货币
易方达积极成长混合
易方达基金
易方达价值成长混合
易方达价值精选混合
易方达聚盈分级债券发起式
易方达军工指数分级
易方达科汇灵活配置混合
易方达科瑞灵活配置混合
易方达科顺定开混合
易方达科翔混合
易方达科讯混合
易方达蓝筹精选混合
易方达龙宝货币
易方达年封闭战略配售混合
易方达平稳增长混合
易方达瑞财混合
易方达瑞程混合
易方达瑞富混合
易方达瑞和混合
易方达瑞恒混合
易方达瑞弘混合
易方达瑞惠灵活配置混合
易方达瑞景混合
易方达瑞祺混合
易方达瑞通混合
易方达瑞享灵活配置混合
易方达瑞祥灵活配置混合
易方达瑞信混合
易方达瑞兴混合
易方达瑞选
易方达瑞智混合
易方达上证分级
易方达上证指数
易方达上证中盘
易方达上证中盘联接
易方达深证
易方达深证成指
易方达深证成指联接
易方达深证联接
易方达生物分级
易方达生物科技
易方达双月利理财债券
易方达双债增强债券
易方达岁丰添利债券
易方达天天发货币
易方达天天理财货币
易方达天天增利货币
易方达投资级信用债债券
易方达稳健收益债券
易方达现代服务业灵活配置混合
易方达现金
易方达香港恒生综合小型股指数
易方达消费行业股票
易方达新常态混合
易方达新经济灵活配置混合
易方达新利灵活配置混合
易方达新收益混合
易方达新丝路混合
易方达信息产业混合
易方达新享灵活配置混合
易方达新鑫混合
易方达新兴成长混合
易方达新益灵活配置混合
易方达信用债债券
易方达鑫转添利混合
易方达鑫转增利混合
易方达鑫转招利混合
易方达亚洲精选股票
易方达易理财货币
易方达医疗保健行业混合
易方达银行
易方达银行分级
易方达永旭定期开放债券
易方达裕丰回报债券
易方达裕惠定开混合发起式
易方达裕如混合
易方达裕祥回报债券
易方达裕鑫债
易方达原油类美元汇
易方达原油类人民币
易方达月月利理财债券
易方达增金宝货币
易方达增强回报债券
易方达掌柜季季盈理财债券
易方达证券公司指数分级
易方达中国股国际通
易方达中盘成长混合
易方达中小板指数分级
易方达中小盘混合
易方达中债年期国开行债券指数
易方达中债年期国债
易方达中债新综合债券指数
易方达中证
易方达中证海外中国互联网
易方达中证军工
易方达中证全指证券公司
易方达资源行业混合
奕方股份
一方美度
益方田园
亿房网
伊菲股份
亿丰
轶峰新材
益丰药房
易付金服
毅高国际控股
伊戈尔
伊格尔矿业
艺根科技
易构软件
易观亚太
易还财务投资
亿海股份
颐海国际
亿海蓝
毅航互联
一航科技
义合控股
亿和控股
伊禾农品
伊赫塔拉
易合网络
一恒贞
毅宏游艇
宜化
意华股份
宜华健康
一化控股
益华控股
易华录
宜华生活
亿华通
亿汇达
医汇集团
易基中小板类份额
亿嘉股份
亿嘉和
逸家洁
易家科技
壹加壹
壹家壹品
易见股份
易简集团
易建科技
翼捷股份
易捷通
亿晶光电
易景环境
一景乳业
壹玖壹玖
易居企业控股
宜居生活资产信托
一卡易
伊坎企业
艺康
怡康泰工程集团
意科控股
伊克力西斯
依科曼
易科势腾
移柯通信
易可文化
易控电子
一块去
易昆尼克斯
易兰设计
依利安达
亿利达
伊利股份
益立胶囊
亿利洁能
怡丽科姆
伊利诺伊机械
伊力特
怡力信息
移联创
溢联环保
亿联科技
亿联网络
易联众
医疗
医疗不动产基金
医疗服务
医疗器械
医疗器械服务
医疗器械概念
怡林实业
亿林网络
以岭药业
驿路通
意马国际
亿玛在线
翼迈科技
宜美科技
益盟股份
一盟科技
依米康
益民创新优势混合
益民服务领先混合
益民核心增长混合
益民红利成长混合
益民货币
益民基金
益民集团
益民品质升级混合
益民信用增利纯债一年
益民优势安享灵活配置混合
益民中证智能消费
易名科技
一铭软件
易明医药
医模科技
益模科技
易纳斯达克美元汇
易纳斯达克人民币
艺能传媒
亿能达
毅能达
亿能电力
亿能科技
伊诺科技
一诺威
意欧斯
伊帕尔汗
一派数控
益跑科技
一品红
一品鲜蔬
一品御工
伊普诺康
易普森
颐普生态
一骑当千
一汽富维
一汽轿车
一起网
壹柒伍
一汽夏利
仪器仪表
怡球资源
伊瑞保险
易瑞来
伊赛牛肉
以色列
益森科技
一森园林
怡杉环保
益善生物
易尚展示
谊盛
益生股份
益生环保
易生活控股
益生康健
亿胜生物科技
益盛药业
亿仕达
易世达
亿仕登控股
易实精密
伊士曼化工
伊仕生物
易事特
壹石通
逸舒制药
颐顺鑫
伊司达
伊斯佳
易司拓
宜搜科技
易所试
以太
伊泰煤炭
益泰药业
一特股份
依特诺
倚天股份
倚天软件
意天物联
邑通道具
易通鼎盛
易通股份
益通股份
益通建设
一通科技
亿通科技
易同科技
易通科技
宜通世纪
亿童文教
奕通信息
易通讯集团
易图资讯
一拖股份
一拓通信
易网股份
亿维股份
亿维技术
易纬集团
亿纬锂能
移为通信
谊熙加
易销科技
一鑫达
易信达
亿鑫股份
易鑫集团
易信科技
一心堂
亿鑫通
益信通
亿芯源
翼兴节能
毅兴行
伊秀股份
易讯通
铱迅信息
怡亚通
亿阳值通
医药
医药电商
医药基金
医药商业
医药生物
羿尧网络
易易壹金融
怡园酒业
亿源药业
伊悦尼
易云股份
益运股份
壹照明
一正保险
一正启源
衣之家
易之景和
伊之密
一致魔芋
议中股份
义众科技
伊珠股份
亿滋国际
银邦股份
银宝山新
银辰精密
银橙传媒
印度
银都传媒
印度工业信贷投资银行
银都股份
银发环保
音飞储存
银丰股份
音锋股份
银丰棉花
银丰园林
印孚瑟斯
银钢一通
银鸽投资
银行
银行级
银行基金
银河
银河长兴
银河成长混合
银河创新混合
银河磁体
银河电子
银河定投宝腾讯济安指数
银河丰利
银河服务混合
银河高
银河高股息
银河行业混合
银河和美生活混合
银河鸿利灵活配置混合
银河沪深价值指数
银河回报债券
银河激光
银河基金
银河嘉祥混合
银河嘉谊混合
银河家盈债券
银河嘉裕债券
银河景行个月定开债券
银河君辉定开债券
银河君荣混合
银河君润混合
银河君尚混合
银河君盛混合
银河君信混合
银河君欣债券
银河君耀混合
银河君怡债券
银河康乐股票
银合控股
银河蓝筹混合
银河量化成长混合
银河量化价值混合
银河量化稳进混合
银河量化优选混合
银河灵活配置混合
银河领先债券
银河美丽混合
银河铭忆个月定开债券
银河钱包货币
银河强化债券
银河如意债券
银河睿达混合
银河睿丰定开债券
银河睿嘉债券
银河睿利混合
银河生物
银河收益债券
银河泰利债券
银河庭芳个月定开债券
银河通利
银河旺利混合
银河稳健混合
银河文体娱乐混合
银河沃丰债券
银河消费混合
银河鑫利混合
银河鑫月享个月定期开放混合
银河研究精选混合
银河银富货币
银河银泰混合
银河银信添利债券
银河娱乐
银河增利债券
银河智慧混合
银河智联混合
银河智造混合
银河主题策略混合
银河转型混合
银华
银华安鑫短债债券
银华安盈短债债券
银华保本增值混合
银华成长先锋混合
银华纯债信用债券
银华道琼斯指数
银华多利宝货币
银华多元动力灵活配置混合
银华多元视野灵活配置混合
银华多元收益定期开放混合
银华富裕主题混合
银华高端制造业混合
银华估值优势混合
银华国企改革混合发起式
银华行业轮动混合
银华合利债券
银华和谐主题混合
银华恒利灵活配置混合
银华恒生国企指数分级
银华恒生国企指数分级份额
银华沪港深增长股票
银华互联网主题灵活配置混合
银华沪深指数分级
银华华茂定期开放债券
银华惠安定期开放混合
银华惠丰定期开放混合
银华汇利灵活配置混合
银华惠添益货币
银华惠增利货币
银华货币
银华活钱宝货币
银华积极成长混合
银华基金
银华价值优选混合
银华金利
银华金瑞
银华聚利灵活配置混合
银华抗通胀主题
银华可转债债券
银华领先策略混合
银华明择多策略定期开放混合
银华内需精选混合
银华农业产业股票发起式
银华全球优选
银华日利
银华瑞和灵活配置混合
银华锐进
银华瑞泰灵活配置混合
银华上证等权
银华上证等权联接
银华上证年期国债指数
银华深证
银华盛利混合发起式
银华生态环保主题灵活配置混合
银华食品饮料量化股票发起式
银华双动力债券
银华双月定期理财债券
银华岁丰定期开放债券发起式
银华岁盈定期开放债券
银华泰利灵活配置混合
银华体育文化灵活配置混合
银华添润定期开放债券
银华添益定期开放债券
银华添泽定期开放债券
银华通利灵活配置混合
银华万物互联灵活配置混合
银华稳进
银华稳利灵活配置混合
银华文体娱乐量化股票发起式
银华消费分级混合
银华心诚灵活配置混合
银华鑫利
银华鑫瑞
银华鑫锐定增灵活配置混合
银华鑫盛灵活配置混合
银华信息科技量化股票发起式
银华心怡灵活配置混合
银华信用季季红债券
银华信用双利债券
银华信用四季红债券
银华信用债券
银华央企
银华医疗健康量化股票发起式
银华永祥混合
银华永兴
银华优势企业混合
银华优质增长混合
银华裕利混合发起式
银华远景债券
银华增强收益债券
银华智能汽车量化股票发起式
银华中国梦股票
银华中小盘混合
银华中债年期金融债指数
银华中债信用债指数
银华中证等权指数增强分级
银华中证等权重指数分级
银华中证内地资源指数分级
银华中证年期地方政府债指数
银华中证央企结构调整联接
银华中证转债指数增强分级
银华转债
银华尊和养老三年持有混合
银基安全
印纪传媒
银基集团
印加股份
银建国际
银江股份
印克电商
银科医学
引力传媒
银利电气
银利智能
银联信
饮料制造
银龙股份
银轮股份
因美
印尼电信
印尼综指
印染
因塞特医疗
银山股份
饮食概念
印刷包装机械
银泰资源
殷图网联
银禧光电
银禧科技
银信科技
银信农贷
银杏教育
银星能源
银亿股份
垠艺生物
银音科技
印制电路板
银之杰
银中物业
银座股份
英搏尔
盈博莱
英大策略优选
影达传媒
英大纯债债券
盈大地产
英达公路再生科技
英大国企改革股票
英大基金
英大灵活配置
英大领先回报
英大睿盛灵活配置混合
英大睿鑫混合
英大现金宝
荧德控股
盈迪信康
赢鼎教育
婴儿乐
盈方微
英飞特
英飞拓
英飞网络
盈丰股份
盈峰环境
盈丰软件
英富森
英格索兰
盈谷股份
英谷教育
盈光科技
英国电力
英国电信
英国石油
瀛海股份
瀛海科技
映翰通
赢合科技
英恒科技
迎宏控股
英虎网络
英皇国际
英皇文化产业
英皇娱乐酒店
英皇证券
英皇钟表珠宝
英记茶庄集团
英吉尔
英极股份
迎驾贡酒
盈嘉科技
赢家伟业
盈健医疗
鹰君
映客
英可瑞
盈科行
英科医疗
营口港
莹岚集团
应力控股
盈利时
英力特
鹰力投资
英联股份
盈联科技
英联利农
应流股份
英伦信息
英洛华
英马斯集团
盈茂光电
鹰美
映美控股
英美烟草
英内物联
英妮股份
英诺尔
英诺迅
英派瑞
英派斯
英普环境
英裘控股
盈趣科技
瀛晟科学
影视动漫
赢时胜
英思科技
颖泰生物
英唐智控
英特尔
英特集团
英特罗
盈通股份
盈通黑金
瀛通通讯
盈透证券
英拓网络
英伟达
英维克
英威腾
营销服务
盈信控股
英雄互娱
应用材料
颍元股份
哟哈股份
永安国际
永安林业
永安期货
永安行
永安药业
永邦科技
永保林业
永诚保险
永成双海
永成医美
永创智能
永达汽车
永鼎股份
永东股份
永发置业
永丰
永峰环保
永丰集团控股
永福股份
永高股份
永贵电器
永和智控
永恒策略
永恒股份
永辉超市
永辉化工
永继电气
永吉股份
永嘉集团
永捷股份
永锦电气
永乐文化
永利澳门
永利地产发展
永利度假村
永利股份
勇利投资
永明金融
永铭医学
永鹏科技
永平资源
永强农业
永强岩土
永勤集团控股
永清环保
永晟科技
永盛科技
永升生活服务
永盛新材
永盛新材料
永胜医疗
永顺控股香港
永顺生物
永泰地产
永太科技
永泰能源
永天科技
永通股份
永拓咨询
永旺
永新股份
永新光学
永鑫精工
永信科技
永兴特钢
永兴债
永续农业
永耀集团控股
永艺股份
永义国际
永赢昌益债券
永赢诚益债券
永赢丰利债券
永赢丰益债券
永赢恒益债券
永赢宏益债券
永赢惠添利灵活配置混合
永赢惠益债券
永赢货币
永赢基金
永赢嘉益债券
永赢聚益债券
永赢荣益债券
永赢瑞益债券
永赢润益债券
永赢盛益债券
永赢双利债券
永赢泰益债券
永赢天天利货币
永赢添益债券
永赢通益债券
永赢伟益债券
永赢稳益债券
永赢祥益债券
永赢消费主题
永赢迅利中高等级短债
永赢颐利债券
永赢盈益债券
永赢永益债券
永赢裕益债券
永赢增益债券
用友金融
用友汽车
用友网络
永裕股份
永裕竹业
永悦科技
友阿股份
友邦保险
友邦吊顶
友宝在线
优比贝柠
优波科
优博讯
有才天下猎聘
友成控股
邮储银行
友川集团
优创股份
优德精密
友方电工
尤夫
油服
优格花园
友好
优淏特
优合科技
优机股份
友佳国际
优景科技
游久游戏
优卡科技
佑康股份
优库资源
游莱互动
优利得
有利集团
优力克
优粒科技
悠络客
优美特
有米科技
尤纳姆
优能控股
有您网
悠派科技
优派能源发展
悠派智能
优品
油品改革
油气钻采服务
优睿传媒
有色
有色金属
有色冶炼加工
优森股份
优晟股份
优生活
优势成长
犹他美容
友泰电气
优通科技
优万科技
优网科技
由我科技
游戏多
有线电视网络
有线宽频
友信科技
优炫软件
友讯达
优雅电商
有研新材
优优木业
优源控股
优越集团控股
游族网络
宇昂科技
禹成股份
宇创世纪
御德国际控股
宇迪光学
禹鼎物联
宇都股份
宇方工业
裕峰环境
裕丰食品
裕丰威禾
渝港国际
域高国际控股
域高金融
豫光金铅
裕国股份
宇航股份
誉衡药业
宇洪科技
宇宏新科
宇虹颜料
宇华教育
裕华能源
雨花石
宇环数控
御家汇
御佳控股
羽健股份
宇建科技
豫金刚石
宇晶股份
裕久装备
渝开发
御康医疗
豫科玻璃
雨来科技
玉兰股份
玉兰光电
宇林德
鱼鳞图
玉龙股份
裕隆股份
裕隆气体
御龙渔业
誉满国际控股
豫能控股
煜乾装备
宇清科技
宇球电子
裕荣纯债债券
裕荣光电
煜荣集团
玉如意
雨润食品
渝三峡
羽实箫恩
御食园
宇顺电子
渝太地产
御泰中彩控股
御天气象
雨田润
裕田中国
宇通客车
裕同科技
豫王建能
瑜欣电子
豫新股份
宇鑫货币
宇信科技
豫新科技
煜新控股
育星达
羽星股份
裕兴股份
裕兴科技
玉玄宫
誉宴集团
玉洋股份
宇翊股份
御银股份
语音技术
宇祐通讯
玉宇环保
裕源大通
豫园股份
裕元集团
鱼跃医疗
预增次新
禹洲地产
元本检测
远播教育
源渤科技
元成股份
远成股份
远程股份
园城黄金
源达股份
远大宏略
远达环保
远大教科
远大控股
远大特材
远大医药
远大智能
远大中国
元鼎科技
远东传动
远东发展
远东国兰
远东宏信
远东环球
远东酒店实业
远东科技
远东控股国际
远端次新股
远发股份
远方动力
远方生态
远方信息
元方缘
远方装备
元丰科技
远古信息
远光软件
远航港口
远航合金
远航科技
元和药业
源和药业
元亨光电
元亨燃气
远鸿园林
源慧信息
远见控股
元力股份
元力控股
原料
元隆雅图
圆美光电
远梦家居
元年科技
园区开发
远泉股份
圆融汇通
圆融科技
远荣智能
源森油茶
原尚股份
元盛光电
原生态牧业
源泰股份
原态农业
源通机械
圆通速递
圆通速递国际
远望谷
源想集团
远翔新材
圆信汇利
圆信永丰纯债
圆信永丰多策略
圆信永丰基金
圆信永丰强化收益
圆信永丰双红利
圆信永丰双利优选
圆信永丰消费升级
圆信永丰兴利
圆信永丰兴融
圆信永丰兴瑞
圆信永丰兴源
圆信永丰医药健康
圆信永丰优加生活
圆信永丰优享生活
圆信永丰优悦生活
圆信永丰中高等级
远行科技
远兴能源
元延医药
远洋集团
鸳鸯金楼
源耀生物
元一传媒
源怡股份
源悦汽车
元征科技
远洲股份
原子高科
元祖股份
越博动力
悦诚达
悦诚股份
粤储物流
粤传媒
悦达国际控股
悦达投资
粤电力
约顿气膜
跃飞新材
粤丰环保
悦丰农科
粤港澳大湾区
悦高软件
粤高速
乐歌股份
粤桂股份
粤海投资
粤海置地
粤海制革
粤宏远
粤辉科技
越界影业
悦居智能
约克动漫
粤林股份
跃岭股份
越南制造加工出口
粤鹏环保
粤嵌科技
乐声电子
越盛腾
粤水电
岳塑股份
粤泰股份
悦泰物流
悦为电商
阅文集团
悦心健康
越秀地产
越秀交通基建
越秀金控
月旭科技
越洋
岳阳林纸
岳阳兴长
悦游网络
粤运交通
粤珍小厨
云畅游戏
云创数据
云创数字
韵达股份
运达科技
云鼎教育
云顶香港
云端网络
云多科技
云朵网
云锋金融
昀丰科技
云高
云谷科技
云海金属
云宏信息
沄辉科技
云计算
云建筑
云里物里
云铝股份
云媒股份
云煤能源
云南
云南白药
云南城投
云南路桥
云南旅游
云南能投
云南水务
云南铜业
云南文化
云南锗业
云南中药
云内动力
云能国际
云能威士
运鹏股份
云泉岩土
云赛智联
云裳衣
运盛
允升国际
运输
运输服务
运输指数
运泰发展
云涛生物
云田股份
云天化
云天软件
运通车联
运通四方
云投生态
云图动漫
云图控股
云网
云网科技
云维
运维电力
云信投资控股
运兴泰集团
云迅通
云叶股份
云意电气
孕婴童
云游控股
云智汇科技
云竹信息
再升科技
再生元制药
载通
在线教育
在线旅游
赞存科技
赞禾股份
赞普科技
赞宇科技
造纸
泽桥传媒
责任指数
择尚科技
泽生
泽鑫科技
择众传媒
增持计划
增发募集指数
增发预案指数
渣打集团
摘帽
债转股
展博股份
瞻博网络
战诚电子
展诚机械
展程控股
瞻驰科技
展鸿软通
粘胶
展鹏科技
展唐
展通电信
展芯微
长成新能
长高集团
掌柜
张家港行
张家界
张江超艺
张江高科
璋利国际
掌趣科技
掌上明珠
掌上通
张铁军
掌玩互娱
掌游天下
张裕
章源钨业
掌阅科技
漳泽电力
掌中飞天
掌众科技
掌中无限
漳州发展
獐子岛
兆邦基地产
兆驰股份
兆驰节能
兆达科技
兆丰股份
兆丰环保
兆丰小贷
招金矿业
兆久成
肇庆动力
兆日科技
招商安本增利债券
招商安博灵活配置混合
招商安达灵活配置混合
招商安德保本混合
招商安弘灵活配置混合
招商安庆债券
招商安荣灵活配置混合
招商安瑞进取债券
招商安润保本混合
招商安泰偏股混合
招商安泰平衡混合
招商安泰债券
招商安心收益债券
招商安益灵活配置混合
招商安盈债券
招商安裕混合
招商安元保本混合
招商保证金快线货币
招商标普金砖四国指数
招商财富宝货币
招商财经大数据股票
招商产业债
招商大盘蓝筹混合
招商地产份额
招商定期宝六个月期理财债券
招商丰德混合
招商丰凯混合
招商丰利灵活配置混合基金
招商丰茂灵活混合发起式
招商丰美混合
招商丰庆混合
招商丰盛稳定增长混合
招商丰泰灵活配置混合
招商丰拓灵活混合
招商丰益混合
招商丰泽混合
招商富时指数
招商港口
招商高贝塔
招商公路
招商国企改革主题混合基金
招商国证生物医药
招商国证生物医药指数分级
招商行业精选股票基金
招商行业领先混合
招商核心价值混合
招商沪港深科技创新混合
招商沪深地产等权重指数分级
招商沪深高贝塔指数分级
招商沪深指数
招商基金
招商金鸿债券
招商境远混合
招商局港口
招商局置地
招商局中国基金
招商康泰混合
招商可转债分级债券
招商理财天债券
招商量化精选股票
招商轮船
招商年封闭运作战略配售
招商全球资源股票
招商瑞庆混合
招商睿祥定开混合
招商睿逸混合
招商上证消费
招商上证消费联接
招商蛇口
招商深证
招商深证指数
招商盛达混合
招商盛合灵活混合
招商双债增强
招商体育文化休闲股票基金
招商添德个月定开债
招商添利个月定开债发起式
招商添利两年债券
招商添琪个月定开债发起式
招商添荣个月定开债发起式
招商添润个月定开债发起式
招商添盈纯债
招商添悦纯债
招商稳健优选股票
招商稳乾定开混合
招商稳荣定开灵活混合
招商稳盛定开混合
招商稳阳定开灵活配置
招商稳祯定期开放混合
招商先锋混合
招商现金增值货币
招商信用定开债美元
招商信用定开债人民币
招商信用添利债券
招商信用增强债券
招商鑫悦中短债
招商兴福混合
招商央视
招商移动互联网产业股票基金
招商医药健康产业股票基金
招商银行
招商优势企业混合
招商优质成长混合
招商增荣灵活配置混合
招商招财通理财债券
招商招诚半年定开债发起式
招商招丰纯债
招商招福宝货币
招商招恒纯债
招商招鸿个月定开债发起式
招商招华纯债
招商招惠个月定期开放债券
招商招金宝货币
招商招景纯债
招商招坤纯债
招商招利宝货币
招商招利个月期理财债券
招商招利一年理财债券
招商招琪纯债
招商招钱宝货币
招商招乾个月定期开放债券
招商招瑞纯债债券发起式
招商招盛纯债
招商招顺纯债
招商招通纯债
招商招旺纯债
招商招禧宝货币
招商招享纯债
招商招祥纯债
招商招信个月定开债发起式
招商招兴纯债
招商招旭纯债
招商招轩纯债
招商招益宝货币
招商招怡纯债
招商招益两年债券
招商招盈个月定开债
招商招裕纯债
招商招悦纯债
招商证券
招商制造业混合
招商中国股
招商中国机遇股票
招商中小盘混合
招商中债年进出口行
招商中证白酒
招商中证大宗商品
招商中证煤炭
招商中证煤炭等权指数分级
招商中证全指证券公司指数分级
招商中证银行
招商中证银行指数分级
招商中证证券公司份额
招商中证指数
招商转债份额
兆晟科技
兆胜科技
兆舜科技
爪哇控股
兆信股份
兆新股份
昭衍新药
朝阳股份
兆易创新
浙达精益
哲达科技
浙大网新
浙富控股
浙伏医疗
浙宏科技
浙江
浙江大农
浙江鼎力
浙江东方
浙江东日
浙江富润
浙江广厦
浙江杭摩
浙江沪杭甬
浙江交科
浙江力诺
浙江立泰
浙江联合投资
浙江龙盛
浙江美大
浙江世宝
浙江仙通
浙江医药
浙江永安
浙江永强
浙江展望
浙江震元
浙江至信
浙江众成
浙能电力
浙商创投
浙商大数据智选消费
浙商鼎盈事件驱动混合
浙商丰利增强债券
浙商沪深指数增强
浙商惠丰定期
浙商汇金短债
浙商汇金聚利一年定期
浙商汇金聚禄一年定期
浙商惠利纯债
浙商惠南纯债
浙商惠享纯债
浙商惠盈纯债
浙商惠裕纯债
浙商基金
浙商聚潮
浙商聚潮灵活配置
浙商聚盈
浙商企业
浙商全景消费
浙商日添金货币
浙商日添利
浙商新思维混合
浙商银行
浙商证券
浙商证券资管
浙商中拓
浙商中证转型成长指数
浙数文化
柘中股份
珍宝岛
振德医疗
振东制药
镇海股份
真和丽
振华股份
振华建工
振华科技
振华重工
振江股份
振静股份
振宁科技
真视通
振威展览
振芯科技
振新生物
振兴生化
振兴生态
震雄集团
振业优控
振野智能
震宇科技
振源电气
臻云股份
真灼科技
正佰
正邦电子
正邦科技
证保
正昌电子
正川股份
正大富通
正大股份
正大环保
正大龙祥
正大企业国际
证大文化
正丹股份
正道集团
正德智控
正迪科技
正多科技
正方股份
正海磁材
正海生物
正合股份
正赫新材
正和药业
正恒国际控股
正虹科技
正济药业
正佳环保
证金持股
正凯新材
正科医药
正蓝节能
正利控股
正力控股
正美丰业
郑煤机
正明环保
正平股份
正乾金融控股
证券
证券公司
正全股份
证券基金
正荣地产
正荣网际
正泰电器
正通电子
证通电子
政通股份
正通汽车
正味食品
正弦电气
正信光电
正兴玉
正扬股份
正业国际
正业科技
正益移动
正裕工业
正源
正元智慧
正中信息
征宙机械
郑州煤电
郑州水务
郑州银行
郑州远见
指安科技
智傲控股
志邦家居
智博传媒
置辰智慧
智诚安环
至诚复材
志诚教育
智城控股
智创联合
至纯科技
智达光电
志道国际
智动力
智度股份
智纺国际控股
智房科技
智飞生物
致丰工业电子
置富科技
志高控股
智高文创
智冠股份
智光电气
致浩达控股
志合传媒
智合新天
智衡减振
智恒科技
智华信
智慧城市
智慧环思
智慧能源
智慧松德
智慧物流
芝加哥商品交易所
指尖悦动
之江生物
直觉外科
智科股份
智科科技
智科通信
智坤科技
芝兰玉树
智乐园
制冷空调设备
治理
致力科技
智利矿业化工
智立医学
智利银行
智联股份
智林股份
智美体育
智媒云图
智明恒
指南针
智能穿戴
智能电网
智能家居
智能交通
智能物流
志能祥赢
智能医疗
智能音箱
智能自控
智诺科技
智趣互联
致善生物
致生
智升集团控股
志晟信息
知识产权保护
指数
智唐科技
直通电讯
智通恒大
智通建设
智通人才
智途科技
智网科技
之维安
智位股份
知我科技
植物龙
智鑫博达
智信道
置信电气
智新电子
智信股份
知行路桥
芝星炭业
帜讯信息
帜扬信通
职业教育
智易控股
知音文化
志宇能源
智云达
智云股份
智云数据
制造指数
智者品牌
至臻传媒
智真科技
至正股份
智子科技
中安
众安房产
中安股份
中安华邦
中安精工
众安在线
中奥到家
中奥汇成
中奥体育
中百集团
中百信
中宝环保
中爆数字
中宝药业
中北通磁
中标集团
中标节能
中标科技
中标数据
中兵红箭
中兵通信
中播控股
中财股份
众彩股份
中材国际
中材节能
中材科技
中彩网通控股
重仓
中草香料
中策集团
中昌国际控股
中昌数据
中超环保
中超控股
中超新材
众巢医学
中车时代电气
中辰园林
众诚保险
中成发展
中成股份
中诚股份
中诚管理
众诚科技
众诚能源
中城投资
中持股份
中宠股份
中储股份
中楚物业
中船防务
中传股份
中船科技
中创
中创股份
中创互动
中创环球
中创洁能
中创水务
中磁视讯
中大股份
中大国际
中达集团控股
中达金桥
中大科技
中大力德
中德宏泰
中德科技
中德生物
中地乳业
中迪投资
中迪医疗
中电电机
中电方大
中电光谷
中电国服
中电华大科技
中电环保
中电科安
中电控股
中电罗莱
中点能源
中电微通
中电兴发
众鼎
中鼎股份
中鼎恒信
中鼎恒业
中斗科技
中都物业
终端设备
中发展控股
中泛控股
中房股份
中仿智能
中飞股份
中孚达
中福环保
中孚实业
中富通
中孚信息
中富资源
中赣新能
中钢电商
中钢国际
中钢天源
中钢网
中港照相
中庚基金
中庚价值领航混合
中公高科
中工国际
中工美
中顾法商
中谷联创
中关村
中光防雷
中光高科
中广核电力
中广核技
中广核矿业
中广核新能源
中广瑞波
中广天择
中广影视
中国
中国奥园
中国白银集团
中国宝安
中国宝丰国际
中国宝力科技
中国北大荒
中国玻璃
中国财险
中国长城
中国长远
中国城市基础设施
中国诚通发展集团
中国出版
中国创新投资
中国创意控股
中国春来
中国大冶有色金属
中国地热能
中国淀粉
中国电建
中国电力
中国电力清洁能源
中国电信
中国电影
中国鼎益丰
中国东方航空股份
中国东方集团
中国动力
中国动力控股
中国动物保健品
中国动向
中国多金属
中国儿童护理
中国飞机租赁
中国富强金融
中国服饰控股
中国高精密
中国高科
中国高速传动
中国公共采购
中国股国际
中国股国际通
中国光大国际
中国光大控股
中国光大绿色环保
中国光大银行
中国国航
中国国家文化产业
中国国旅
中国国贸
中国海诚
中国海防
中国海外发展
中国海外宏洋集团
中国海洋捕捞
中国海洋石油
中国罕王
中国航空工业国际
中国航天万源
中国核电
中国核建
中国核能科技
中国恒大
中国恒石
中国恒天立信国际
中国宏桥
中国宏泰发展
中国互联网投资
中国华仁医疗
中国华融
中国华星
中国化学
中国环保科技
中国环保能源
中国环境资源
中国黄金国际
中国汇融
中国集成控股
中国基础能源
中国基建投资
中国机械工程
中国建材
中国建筑
中国建筑国际
中国交建
中国交通建设
中国节能海东青
中国金典集团
中国金控
中国金茂
中国金融发展
中国金融国际
中国金融投资管理
中国金融租赁
中国金石
中国金属利用
中国金洋
中国巨石
中国康富
中国科传
中国科培
中国力鸿
中国利郎
中国联塑
中国联通
中国联通香港
中国粮油控股
中国龙工
中国龙天集团
中国绿宝
中国绿岛科技
中国绿地博大绿泽
中国铝罐
中国铝业
中国煤层气
中国梦基金
中国民航信息网络
中国民生金融
中国南方航空股份
中国能源建设
中国农产品交易
中国农林低碳
中国农业生态
中国派对文化
中国平安
中国汽车内饰
中国汽研
中国钱包
中国秦发
中国擎天软件
中国趋势
中国全通
中国燃气
中国人保
中国人民保险集团
中国人寿
中国融保金融集团
中国软件
中国软件国际
中国赛特
中国三迪
中国三江化工
中国三三传媒
中国山东高速金融
中国上城
中国神华
中国升海食品
中国生命集团
中国圣牧
中国生物科技服务
中国生物制药
中国石化
中国世纪混合美元现钞
中国世纪混合美元现汇
中国世纪混合人民币份额
中国食品
中国石油
中国石油股份
中国石油化工股份
中国疏浚环保
中国数码文化
中国数码信息
中国数字视频
中国水务
中国水业集团
中国顺客隆
中国太保
中国泰丰床品
中国太平
中国糖果
中国唐商
中国天弓控股
中国天然气
中国天瑞水泥
中国天楹
中国铁建
中国铁塔
中国铁钛
中国同辐
中国通海金融
中国通号
中国通商集团
中国通信服务
中国投融资
中国透云
中国投资开发
中国外运
中国万桐园
中国网络信息科技
中国旺旺
中国卫生集团
中国卫星
中国物流资产
中国武夷
中国西电
中国烯谷集团
中国稀土
中国先锋医药
中国香精香料
中国新城市
中国新城镇
中国信达
中国新电信
中国新华电视
中国新华教育
中国新经济投资
中国心连心化肥
中国信息科技
中国幸福投资
中国星集团
中国兴业控股
中国移动
中国医疗集团
中国医疗网络
中国艺术金融
中国医药
中国一重
中国银行
中国银河
中国应急
中国优材
中国油气控股
中国有色金属
中国有色矿业
中国优通
中国有赞
中国育儿网络
中国宇天
中国源畅
中国再保险
中国再生能源投资
中国再生医学
中国织材控股
中国支付通
中国智慧能源
中国智能集团
中国智能健康
中国智能交通
中国之信集团
中国置业投资
中国中车
中国重工
中国中期
中国重汽
中国中石控股
中国中铁
中国忠旺
中国中药
中国中冶
中国珠宝
中国卓银
中国自动化
中国资源交通
中海策略精选混合
中海纯债债券
中海达
中海分红增利混合
中海合嘉增强收益债券
中海沪港深多策略混合
中海环保新能源混合
中海惠利
中海惠祥分级债券
中海惠裕
中海混改红利混合
中海货币
中海积极收益混合
中海积极增利混合
中海基金
中海进取收益混合
中海康
中海可转债债券类
中海蓝筹混合
中海量化策略混合
中海魅力长三角混合
中海能源策略混合
中海上证指数增强
中海石油化学
中海顺鑫灵活配置混合
中海添瑞定期开放混合
中海添顺定期开放混合
中海稳健收益债券
中海物业
中海消费主题精选混合
中海阳
中海医疗保健
中海油
中海油服
中海优势精选混合
中海油田服务
中海优质成长混合
中海增强收益债券
中海重工
中韩自贸区
中航电测
中航电子
中航飞机
中航高科
中航光电
中航国际控股
中航航行宝货币
中航混改精选
中航机电
中航基金
中航军
中航军民融合精选混合
中航科工
中航前海
中航瑞景个月定开
中航三鑫
中航善达
中航沈飞
中航时尚
中航泰达
中航太克
中航新材
中航新起航灵活配置混合
中航讯
中航重机
中航资本
中昊环保
中浩紫云
众和
中核国际
中核科技
众合科技
中赫时尚
中核钛白
中和医疗
中恒电气
中衡股份
中恒集团
中衡设计
中恒通
中恒信
中呼科技
中华电信
中化国际
中华国际
中化化肥
中华汽车
中华企业
中华燃气
中化岩土
中寰股份
中环股份
中环海陆
中环环保
中环检测
中环系统
中环装备
中徽科技
中惠旅
中卉生态
中惠生物
中基
中集安瑞科
中机非晶
中集股份
中集国际
中集集团
中冀联合
中际联合
中技能源
终极软件
中集天达
中机星
中际旭创
中嘉博创
中加纯债定期开放债券
中加纯债两年债券
中加纯债一年
中加纯债债券
中加飞机
中加丰尚纯债债券
中加丰享纯债债券
中加丰盈纯债
中加丰裕纯债债券
中加丰泽纯债
中加改革红利灵活配置
中加货币
中加基金
中加聚利纯债定开
中加聚鑫纯债一年
众加利
中加瑞利纯债债券
中加瑞鑫纯债债券
中加瑞盈债券
中嘉实业
中加心享混合
中加心悦混合
中加颐合纯债债券
中加颐慧定开债券
中加颐睿纯债债券
中加颐享纯债债券
中加颐信纯债债券
中加颐鑫纯债债券
中加颐兴定开债券
中加颐智纯债债券
中佳制药
中加转型动力混合
中加紫金混合
中建富通
中坚科技
中建南方
中健网农
中建信息
中建置地
中江种业
中教产业
中交地产
中教股份
中教控股
中交远洲
中节环
中捷四方
中捷资源
中金纯债类
中金低波动
中金丰硕
中金公司
中金衡优
中金红利
中金沪深
中金环境
中金黄金
中金基金
中金价值
中金价值轮动
中金金利
中金金序量化蓝筹
中金金元
中金金泽
中金绝对收益
中金可转债
中金量化多策略
中金岭南
中金瑞和
中金瑞祥
中金网信
中金现金管家
中金消费
中金新安
中金新丰
中金新元一年
中金浙金
中金质量
中金中证
中景橙石
中京电子
中境智能
中钜铖
中炬高新
中骏集团控股
中凯股份
中凯国际
中康国际
中科
中科创达
中科电气
中科动漫
中科防雷
中科股份
中科光电
中科国通
中科国信
中科恒运
中科汇联
中科金财
中科君浩
中科美菱
中科软
中科三环
中科三耐
中科生物
中科曙光
中科数联
中科水生
中科网络
中科沃土货币
中科沃土基金
中科沃土沃安债券
中科沃土沃嘉混合
中科沃土沃瑞混合
中科沃土沃祥债券
中科沃土沃鑫成长混合发起
中科沃土转型升级灵活配置混合
中科物联
中科新材
中科信息
中科星冠
中科仪
中科英泰
中科云巢
中控智联
中矿华沃
中矿龙科
中矿资源
中坤股份
中来股份
众力德邦
中立格林
中利集团
中联环保
中联橡胶
中联信通
众联信息
中联重科
中粮包装
中粮地产
仲量联行
中粮肉食
中粮生化
中粮糖业
中林股份
中林木业
中凌高科
中路股份
中绿
中铝国际
中马传动
中曼石油
中美福源
中镁控股
中煤能源
中煤远大
中棉种业
中闽环保
中民控股
中闽能源
中民筑友智造科技
中牧股份
中南
中南传媒
中南建设
中南卡通
中能达
中能电气
中能服
中能国际控股
中能控股
中农华威
中农劲腾
中农立华
中农兴和
中诺思
中欧安财债券
中欧成长优选混合
中欧创新成长灵活配置混合
中欧纯债
中欧纯债添利分级债券
中欧达安混合
中欧达乐混合
中欧电子信息产业沪港深股票
中欧鼎利
中欧短债债券
中欧丰泓沪港深灵活配置混合
中欧滚钱宝货币
中欧行业成长混合
中欧恒利三年定期开放混合
中欧弘安一年定期开放债券
中欧红利优享灵活配置混合
中欧弘涛一年定开债
中欧互通精选混合
中欧货币
中欧基金
中欧嘉泽灵活配置混合
中欧价值发现混合
中欧价值智选混合
中欧瑾和灵活配置混合
中欧瑾灵灵活配置混合
中欧瑾泉灵活配置混合
中欧瑾泰债券
中欧瑾通灵活配置混合
中欧瑾源灵活配置混合
中欧精选定期开放混合
中欧聚瑞债券
中欧骏泰货币
中欧康裕混合
中欧可转债债券
中欧量化驱动混合
中欧明睿新常态混合
中欧明睿新起点混合
中欧品质消费股票
中欧琪和灵活配置混合
中欧潜力价值灵活配置混合
中欧强瑞多策略债券
中欧强盈债券
中欧睿诚定期开放混合
中欧睿达定期开放混合
中欧瑞丰灵活配置混合
中欧睿泓定期开放混合
中欧睿尚定期开放混合
中欧睿选定期开放灵活配置混合
中欧盛世成长混合
中欧时代先锋股票
中欧时代智慧混合
中欧数据挖掘混合
中欧双利债券
中欧天添债券
中欧天禧债券
中欧先进制造股票
中欧消费主题股票
中欧新动力混合
中欧新蓝筹混合
中欧新趋势混合
中欧信用
中欧兴华定开债
中欧兴利债券
中欧养老混合
中欧医疗健康混合
中欧永裕混合
中欧预见养老三年持有
中欧增强回报债券
中普达
中葡股份
中普技术
中旗股份
中漆集团
中潜股份
中青宝
中青博联
中青国际
中青科技
中青旅
中人网
中绒
中融产业升级混合
中熔电气
中融钢铁
中融国企改革混合
中融核心成长
中融恒惠纯债
中融恒泰纯债
中融恒信纯债
中融恒裕纯债
中融沪港深大消费主题
中融货币
中融季季红定期开放债券
中融基金
中融竞争优势
中融聚安定期开放债券
中融聚明定期开放债券
中融聚商定期开放债券
中融聚业定期开放债券
中溶科技
中融量化多因子混合
中融量化精选
中融量化小盘股票
中融量化智选混合
中融煤炭
中融日盈
中融融安混合
中融融信双盈
中融融裕双利债券
中融睿祥定期开放债券
中融稳健添利债券
中融物联网主题
中融现金增利货币
中融新机遇混合
中融鑫价值混合
中融新经济混合
中融鑫起点混合
中融鑫视野混合
中融鑫思路混合
中融一带一路
中融医疗健康混合
中融银行
中融银行间年高等级信用债指数
中融盈泽债券
中融增鑫定期开放债券
中融智选红利股票
中软天辰
中瑞电子
中瑞泰
中锐网络
中瑞新源
中瑞药业
中润股份
中润新能
中润资源
中色股份
中山爱科
中山公用
中山金马
中商艾享
中尚传媒
中设股份
中设集团
中设智控
中设智能
众深股份
中生北控生物科技
中晟光电
中晟环境
中升控股
中生联合
中盛新材
众生药业
中试
中视传媒
中石化
中石化冠德
中石化炼化工程
中石化油服
中视金桥
中石科技
中实能源
中视文化
中石油
中水科技
中水渔业
中顺洁柔
中搜
中苏科技
中泰股份
中泰化学
中泰环保
众泰汽车
中泰星元价值优选混合
中泰证券
中滔环保
中体产业
中天国际
中天健康
中天金谷
中天金融
中天科技
中天科盛
中天利
中天能源
中天新材
中天新能
中天羊业
中天园林
中铁工业
中通电气
中通国脉
中通客车
中通快递
中投保
中投创新
众拓联
中拓石油
中外名人
中网科技
中威电子
中维高新
中微科技
中维特药
中维药业
中文传媒
中文在线
中钨高新
中玺国际
中喜生态
中稀天马
中祥和
中香农科
中小
中小板
中小板指
中小板综
中小创新
中小基础
众协港服
中信保诚创新成长
中信保诚惠泽个月定期开放债券
中信保诚嘉鑫定期开放债券
中信保诚精萃成长混合
中信保诚景丰
中信保诚景泰债券
中信保诚稳达
中信保诚稳丰债券
中信保诚稳鸿
中信保诚稳利债券
中信保诚稳益债券
中信保诚新蓝筹灵活配置混合
中信保诚至兴
中信大锰
中欣氟材
中信股份
中信国安
中芯国际
中信国际电讯
中信海直
中信建投
中信建投北京
中信建投凤凰货币
中信建投货币
中信建投基金
中信建投聚利
中信建投轮换混合
中信建投睿利
中信建投睿信
中信建投山西国企债
中信建投添鑫宝
中信建投稳福
中信建投稳利混合
中信建投稳祥
中信建投稳信一年
中信建投稳溢
中信建投稳裕
中信建投医改
中信建投证券
中信建投智信物联网
中新科技
众信科技
中新控股
众信旅游
中新赛克
忠信新材
中新药业
众信易诚
中信银行
中新正大
中信证券
中信重工
中信资源
中星集团控股
中兴机械
重型机械
众兴菌业
中星科技
中兴商业
中兴通科
中兴通讯
中型综指
中旭石化
中轩生化
中讯创新
中迅德
中讯四方
中讯邮电
中亚股份
中研非晶
中研股份
中研瀚海
中阳股份
中扬科技
中央商场
中药
中窑股份
重药控股
众业达
中冶地信
中业科技
众益传媒
中艺股份
中怡国际
中一检测
众益科技
中移能
中易腾达
中银安享债券
中银安心回报
中银宝利混合
中银标普全球资源等权重指数
中银策略混合
中银产业债定期开放债券
众引传播
中银纯债债券
中银多策略混合
中银丰和定期开放债券
中银丰进定期开放债券
中银丰利混合
中银丰庆定期开放债券
中银丰荣定期开放债券
中银丰润定期开放债券
中银丰实定期开放债券
中银丰禧定期开放债券
中银富享
中银改革红利灵活配置混合
中银广利混合
中银国际证券
中银国有企业债
中银航空租赁
中银合利债券
中银恒利半年定期开放债券
中银宏观策略混合
中银宏利混合
中银弘享债券
中银互利
中银互联网股票
中银沪深等权重指数
中银惠利半年定期开放债券
中银货币
中银活期宝货币
中银机构现金货币
中银季季红定期开放债券
中银基金
中银价值混合
中银健康生活混合
中银锦利混合
中银金融地产混合
中银景福回报混合
中银聚利半年定开债
中银蓝筹混合
中银理财天债券
中银利享定期开放债券
中银量化价值混合
中银量化精选混合
中银美丽中国混合
中银美元债债券美元份额
中银美元债债券人民币份额
中银品质生活混合
中银全球策略
中银如意宝货币
中银瑞利混合
中银睿享定期开放债券
中银润利混合
中银上证国企
中银盛利定期开放债券
中银收益混合
中银双利债券
中银双息回报混合
中银泰享定期开放债券
中银腾利灵活配置混合
中银添利债券发起
中银稳汇短债债券
中银稳健策略灵活配置混合
中银稳进保本混合
中银香港
中银消费主题混合
中银新财富混合
中银新动力股票
中银新回报灵活配置混合
中银新机遇混合
中银新经济混合
中银新蓝筹混合
中银鑫利混合
中银薪钱包货币
中银新趋势混合
中银信享定期开放债券
中银信用增利债券
中银研究精选灵活配置混合
中银移动互联混合
中银益利混合
中银颐利混合
中银医疗保健混合
中银永利半年定期开放债券
中银优秀企业混合
中银优选混合
中银裕利混合
中银悦享定期开放债券
中银增利债券
中银增长混合
中银战略新兴产业股票
中银珍利混合
中银证券安弘债券
中银证券安进债券
中银证券安誉债券
中银证券安源债券
中银证券保本号混合
中银证券汇嘉定期开放债券
中银证券汇享定期开放债券
中银证券汇宇债券
中银证券健康产业混合
中银证券聚瑞混合
中银证券瑞丰混合
中银证券瑞享混合
中银证券瑞益混合
中银证券现金管家货币
中银证券祥瑞混合
中银证券新能源混合
中银证券中高等级债券
中银智能制造股票
中银智享债券
中银中高等级债券
中银中国混合
中银中小盘成长混合
中银中债年期国开行债券指数
中银中债年期农发行债券指数
中银中证指数增强
中银主题策略混合
中银转债增强债券
中盈安信
中颖电子
众应互联
中盈集团控股
中盈科技
中盈绿能
中盈盛达融资担保
中瀛鑫
中邮安泰双核混合
中邮创新优势灵活配置混合
中邮纯债恒利债券
中邮纯债聚利债券
中邮低碳经济灵活配置混合
中邮定期开放债券
中邮多策略灵活配置混合
中邮风格轮动灵活配置混合
中油港燃
中油工程
中邮核心成长混合
中邮核心混合
中邮核心科技创新灵活配置混合
中邮核心优势灵活配置混合
中邮核心优选混合
中邮核心主题混合
中油华东
中邮货币
中邮基金
中邮健康文娱灵活配置混合
中油洁能控股
中邮景泰灵活配置混合
中邮绝对收益
中邮军民融合混合
中邮乐享收益灵活配置混合
中邮趋势精选灵活配置混合
中油燃气
中邮睿利增强债券
中邮睿信增强债券
中邮上证指数增强
中邮双动力混合
中邮未来新蓝筹灵活配置混合
中邮稳定收益债券型
中邮稳健合赢债券
中邮稳健添利灵活配置混合
中邮现金驿站货币
中邮新思路灵活配置混合
中邮信息产业灵活配置混合
中邮医药健康灵活配置混合
中邮增力债券
中邮战略新兴产业混合
中邮中小盘灵活配置混合
中邮中证价值回报量化策略指数
中油资本
中裕广恒
中誉集团
中钰科技
中裕燃气
中宇万通
中钰医疗
中渝置地
中元成
中原传媒
中原高速
中元股份
中源股份
中远海发
中远海科
中远海控
中远海能
中远海特
中远海运港口
中远海运国际
中原环保
中源家居
中原内配
中原特钢
中元天能
中原物流
中源协和
众源新材
中原银行
中原证券
中源智人
中岳非晶
中悦科技
中运传媒
中云创
中再资环
中藻生物
中哲创建
中证
中证超大
中证传媒
中证股
中证金融
中证军工
中证流通
中证能源
中证全指
中证上海国企
中证上游
中证下游
中证消费
中证兴业中高等级信用债指数
中证医药
中证银行
中证中游
众至诚
众志达
中直股份
中智华体
众智科技
众智软件
中帜生物
中智天弘
众智同辉
中智药业
种植业与林业
中纸在线
中植资本国际
中舟环保
中洲控股
中州证券
中主科技
中珠医疗
中装建设
种子生产
中字头股票
周大福
周大生
周黑鸭
洲际交易所
洲际酒店集团
洲际油气
洲明科技
周期债
周生生
轴研科技
株百股份
竹邦能源
珠宝首饰
珠光控股
珠海港
珠海港昇
珠海鸿瑞
珠海控股投资
珠海中富
珠江船务
珠江钢管
珠江钢琴
珠江啤酒
珠江实业
铸金股份
朱老六
竹林松大
筑龙股份
住美股份
铸能控股
猪肉
筑想科技
株冶集团
专业工程
专业连锁
专业旅运
专用设备
庄皇集团公司
装库创意
装配式建筑
庄士机构国际
装饰园林
庄士中国
壮元海
庄园牧场
追日电气
准信自动
准油
卓诚惠生
卓成节能
卓尔智联
卓繁信息
卓华信息
卓珈控股
卓教国际
卓金光电
卓郎智能
卓能材料
卓能集团
卓仕
卓硕电子
卓思数据
卓信国际控股
卓信科技
卓信数据
卓易科技
卓翼科技
卓越钒业
卓越鸿昌
卓越教育集团
卓悦控股
卓越能源
卓越信通
卓展科技
紫贝龙
资本策略地产
紫灿股份
自动数据处理
自动系统
紫光股份
紫光国微
紫光控股
紫光通信
紫光新能
紫光学大
资和信
子华停车
紫极科技
紫江企业
紫金股份
紫金科技
紫金矿业
紫金银行
紫荆股份
紫荆花
紫晶之光
子久文化
紫科环保
自控股份
紫罗兰
自然景点
自然美
梓如股份
紫天科技
梓橦宫
子西租赁
紫翔生物
紫鑫药业
自由财产信托
自由传媒
自由贸易港
自由全球
自由全球类普通
资源环保
资源投资
紫元元
自在传媒
紫竹慧
紫竹星
紫竹桩基
综合
综合环保集团
综合指数
纵横宝盈
纵横科技
纵横六合
纵横通信
纵横游控股
棕榈股份
综企指数
宗申动力
总系统服务
宗兴合泰
综艺股份
综艺联创
宗源营销
走客股份
祖名股份
足球概念
租售同权
尊马管件
佐丹奴国际
佐今明
佐力小贷
佐力药业
昨日成交前十
昨日高振幅
昨日换手前十
昨日连板
昨日炸板股
昨日涨停表现
昨日资金前十
