# Supplementary material for: Hybrid deep learning models with multi-classification investor sentiment to forecast the prices of China’s leading stocks
Source: PLoS One. 2023 Nov 27;18(11):e0294460. doi: 10.1371/journal.pone.0294460 (PMC10681238; doi:10.1371/journal.pone.0294460)
Supplement: S1 Data — (ZIP) [file pone.0294460.s001.zip › code and data/data processing -python/3:搜狗理财词典的处理/理财(77)/重庆市中旅安信小额贷款有限公司.txt]

安信小额贷款有限公司重庆中旅
安信信贷
安信信贷重庆公司
安信中国
安信中国重庆
重庆市中旅安信
重庆市中旅安信贷款公司
重庆市中旅安信小额贷款
重庆市中旅安信信贷
重庆市中旅安信有限公司
重庆中旅安信
重庆中旅安信集团
重庆中旅安信小额贷
重庆中旅安信小额贷款
重庆中旅安信信贷
重庆中旅安信信贷公司
中国重庆安信
中国旅游集团安信小额贷款
中国旅游集团安信信贷
中国中旅安信重庆
中国中旅安信重庆公司
中旅安信
中旅安信重庆分公司贷款
中旅安信重庆分公司信贷
中旅安信重庆公司小额贷款
中旅安信信贷重庆公司
