# Supplementary material for: Hybrid deep learning models with multi-classification investor sentiment to forecast the prices of China’s leading stocks
Source: PLoS One. 2023 Nov 27;18(11):e0294460. doi: 10.1371/journal.pone.0294460 (PMC10681238; doi:10.1371/journal.pone.0294460)
Supplement: S1 Data — (ZIP) [file pone.0294460.s001.zip › code and data/data processing -python/3:搜狗理财词典的处理/理财(77)/银行大全.txt]

阿比银行
安田信托银行
奥地利中央合作银行
澳新银行
巴基斯坦银行
巴克莱银行
巴黎巴银行
巴黎国民银行
八十二银行
巴西银行
柏克莱国际银行
保兑银行
宝生银行
宝生银行有限公司
卑尔根银行
北欧投资银行
北欧银行
比利时富通银行
比利时联合银行
标准银行
标准银行集团
渤海银行
崇侨银行
达标银行
大和银行
大华银行
大生银行有限公司
大通曼哈顿银行
大通银行
大西洋银行
大银行
大有银行有限公司
大垣共立银行
道享银行
德国巴伐利亚州银行
德累斯顿银行
德意志银行
第一劝业银行
第一商业银行
第一太平银行
第一洲际银行
东方汇理银行
东海银行
东京三菱银行
东京银行
东亚银行
东亚银行有限公司
都灵圣保罗银行
多伦多道明银行
多伦多自治领银行
法安银行
法国国家巴黎银行
法国商业银行
法国外贸银行
法国兴业银行
菲律宾国家银行
丰业银行
福冈城市银行
福建亚洲银行
富士银行
富通银行
冈银行
工商银行
广安银行
广东发展银行
广东省银行
国华商业银行
国际复兴开发银行
国家开发银行
国民劳动银行
国民西敏寺银行
汉城信托银行
韩国产业银行
韩国外换银行
汉华实业银行
韩汇银行
荷兰合作银行
荷兰商业银行
荷兰通用银行
荷兰万贝银行
荷兰银行
恒丰银行
恒生银行
恒生银行有限公司
互助储蓄银行
华联银行
华南商业银行
花旗银行
华侨商业银行
华侨银行
华商银行
华夏银行
华一银行
皇家银行
汇丰投资银行
集友银行
加勒比开发银行
加拿大帝国商业银行
加拿大丰业银行
加拿大国家银行
加拿大皇家银行
加拿大满地可银行
建东银行
建南银行
建设银行
建新银行
交通银行
交易商银行
金城银行
静冈银行
劳埃德银行
里昂信贷银行
联邦储备银行
联邦注册银行
联合银行
廖创兴银行
伦巴省储蓄银行
马来亚银行
美国大通银行
美国纽约银行
美国信孚银行
美国银行
美国运通银行
梅隆国民银行
美洲银行
蒙特利尔银行
米兰银行
民生银行
摩根保证信托银行
南通银行
南洋商业银行
纽约化学银行
农村合作银行
农村商业银行
农业银行
欧洲投资银行
浦发银行
千叶银行
青岛国际银行
日本兴业银行
瑞士联合银行
瑞士信贷银行
瑞士银行
瑞士银行公司
三和银行
三井银行
三菱银行
山口银行
上海浦东发展银行
上海商业银行
深圳发展银行
世界银行
世界银行集团
十六银行
苏格兰皇家银行
苏格兰银行
泰华国际银行
泰华农民银行
泰京银行
太平洋安全银行
台湾银行
万国宝通银行
西班牙国际银行
西德商业银行
西德意志地方银行
西德意志州银行
西日本银行
西太平洋银行
西太平洋银行公司
西亚那银行
厦门国际银行
厦门商业银行
香港恒生银行
香港华人银行
香港华商银行公会
香港汇丰银行
香港集友银行
香港银行学会
香港友联银行
协和银行
新韩银行
新华银行
新加坡发展银行
新加坡华联银行
旭日银行
亚洲开发银行
亚洲商业银行
盐业银行
意大利罗马银行
意大利拿玻里银行
意大利商业银行
意大利信贷银行
怡富银行
伊朗国家银行
印度国家银行
印度海外銀行
印度银行
樱花银行
英伦银行
永亨银行
永亨银行有限公司
永隆银行有限公司
邮政储蓄银行
渣打银行
招商银行
浙江第一银行
浙江商业银行
浙商银行
芝加哥第一国民银行
中国工商银行
中国光大银行
中国建设银行
中国进出口银行
中国联合银行
中国民生银行
中国农业银行
中国人民银行
中国银行
中信嘉华银行
中信实业银行
中信银行
珠海南通银行
株式會社大和銀行
株式会社住友银行
住友信托银行
住友银行
