# Supplementary material for: Hybrid deep learning models with multi-classification investor sentiment to forecast the prices of China’s leading stocks
Source: PLoS One. 2023 Nov 27;18(11):e0294460. doi: 10.1371/journal.pone.0294460 (PMC10681238; doi:10.1371/journal.pone.0294460)
Supplement: S1 Data — (ZIP) [file pone.0294460.s001.zip › code and data/data processing -python/5:word2vec+sentiment classification/classification_report/BiLSTM.csv]

	precision	recall	f1-score	support	acc	loss
0	0.732515337	0.742537313	0.737492279	804	0.8275064	0.089180167
1	0.705223881	0.70875	0.706982544	800	0.8275064	0.089180167
2	0.70931677	0.667836257	0.687951807	855	0.8275064	0.089180167
3	0.655705996	0.678678679	0.666994589	999	0.8275064	0.089180167
micro avg	0.697802198	0.697802198	0.697802198	3458	0.8275064	0.089180167
macro avg	0.700690496	0.699450562	0.699855305	3458	0.8275064	0.089180167
weighted avg	0.698275756	0.697802198	0.697818455	3458	0.8275064	0.089180167
samples avg	0.697802198	0.697802198	0.697802198	3458	0.8275064	0.089180167
