# Supplementary material for: Hybrid deep learning models with multi-classification investor sentiment to forecast the prices of China’s leading stocks
Source: PLoS One. 2023 Nov 27;18(11):e0294460. doi: 10.1371/journal.pone.0294460 (PMC10681238; doi:10.1371/journal.pone.0294460)
Supplement: S1 Data — (ZIP) [file pone.0294460.s001.zip › code and data/data processing -python/5:word2vec+sentiment classification/classification_report/BiLSTMAttention.csv]

	precision	recall	f1-score	support	acc	loss
0	0.737288136	0.816901408	0.775055679	213	0.9423559	0.482902832
1	0.787564767	0.752475248	0.769620253	202	0.9423559	0.482902832
2	0.786407767	0.72	0.751740139	225	0.9423559	0.482902832
3	0.665217391	0.68	0.672527473	225	0.9423559	0.482902832
micro avg	0.741040462	0.741040462	0.741040462	865	0.9423559	0.482902832
macro avg	0.744119515	0.742344164	0.742235886	865	0.9423559	0.482902832
weighted avg	0.743059094	0.741040462	0.741052443	865	0.9423559	0.482902832
samples avg	0.741040462	0.741040462	0.741040462	865	0.9423559	0.482902832
