# Supplementary material for: Hybrid deep learning models with multi-classification investor sentiment to forecast the prices of China’s leading stocks
Source: PLoS One. 2023 Nov 27;18(11):e0294460. doi: 10.1371/journal.pone.0294460 (PMC10681238; doi:10.1371/journal.pone.0294460)
Supplement: S1 Data — (ZIP) [file pone.0294460.s001.zip › code and data/data processing -python/5:word2vec+sentiment classification/classification_report/CNN-BiLSTM.csv]

	precision	recall	f1-score	support	acc	loss
0	0.716894977	0.781094527	0.747619048	804	0.833419	0.153960275
1	0.745672437	0.7	0.722114765	800	0.833419	0.153960275
2	0.731132075	0.725146199	0.728126835	855	0.833419	0.153960275
3	0.684638861	0.673673674	0.679112008	999	0.833419	0.153960275
micro avg	0.717466744	0.717466744	0.717466744	3458	0.833419	0.153960275
macro avg	0.719584588	0.7199786	0.719243164	3458	0.833419	0.153960275
weighted avg	0.717754094	0.717466744	0.717107827	3458	0.833419	0.153960275
samples avg	0.717466744	0.717466744	0.717466744	3458	0.833419	0.153960275
