# Supplementary material for: Hybrid deep learning models with multi-classification investor sentiment to forecast the prices of China’s leading stocks
Source: PLoS One. 2023 Nov 27;18(11):e0294460. doi: 10.1371/journal.pone.0294460 (PMC10681238; doi:10.1371/journal.pone.0294460)
Supplement: S1 Data — (ZIP) [file pone.0294460.s001.zip › code and data/data processing -python/5:word2vec+sentiment classification/classification_report/CNNBiLSTMAttention.csv]

	precision	recall	f1-score	support	acc	loss
0	0.721787709	0.803482587	0.760447322	804	0.9055832	0.207435085
1	0.70215311	0.73375	0.717603912	800	0.9055832	0.207435085
2	0.765765766	0.695906433	0.729166667	855	0.9055832	0.207435085
3	0.698947368	0.664664665	0.681375064	999	0.9055832	0.207435085
micro avg	0.720647773	0.720647773	0.720647773	3458	0.9055832	0.207435085
macro avg	0.722163488	0.724450921	0.722148241	3458	0.9055832	0.207435085
weighted avg	0.72152052	0.720647773	0.719957769	3458	0.9055832	0.207435085
samples avg	0.720647773	0.720647773	0.720647773	3458	0.9055832	0.207435085
