# Supplementary material for: Hybrid deep learning models with multi-classification investor sentiment to forecast the prices of China’s leading stocks
Source: PLoS One. 2023 Nov 27;18(11):e0294460. doi: 10.1371/journal.pone.0294460 (PMC10681238; doi:10.1371/journal.pone.0294460)
Supplement: S1 Data — (ZIP) [file pone.0294460.s001.zip › code and data/data processing -python/5:word2vec+sentiment classification/classification_report/multiBNN-Bow.csv]

	precision	recall	f1-score	support	acc
0	0.5650557620817844	0.5671641791044776	0.5661080074487896	804.0	0.551764025448236
1	0.5294840294840295	0.53875	0.5340768277571253	800.0	0.551764025448236
2	0.6149659863945578	0.5286549707602339	0.5685534591194968	855.0	0.551764025448236
3	0.5163339382940109	0.5695695695695696	0.5416468348405521	999.0	0.551764025448236
accuracy	0.551764025448236	0.551764025448236	0.551764025448236	0.551764025448236	0.551764025448236
macro avg	0.5564599290635956	0.5510346798585702	0.5525962822914909	3458.0	0.551764025448236
weighted avg	0.5550912605621868	0.551764025448236	0.5522355973821309	3458.0	0.551764025448236
