# Supplementary material for: Hybrid deep learning models with multi-classification investor sentiment to forecast the prices of China’s leading stocks
Source: PLoS One. 2023 Nov 27;18(11):e0294460. doi: 10.1371/journal.pone.0294460 (PMC10681238; doi:10.1371/journal.pone.0294460)
Supplement: S1 Data — (ZIP) [file pone.0294460.s001.zip › code and data/data processing -python/5:word2vec+sentiment classification/classification_report/multiBNN-Word2Vec.csv]

	precision	recall	f1-score	support	acc
0	0.26544401544401547	0.3420398009950249	0.2989130434782609	804.0	0.3033545401966455
1	0.24198250728862974	0.10375	0.14523184601924757	800.0	0.3033545401966455
2	0.3541666666666667	0.35789473684210527	0.35602094240837695	855.0	0.3033545401966455
3	0.3168724279835391	0.38538538538538536	0.34778681120144533	999.0	0.3033545401966455
accuracy	0.3033545401966455	0.3033545401966455	0.3033545401966455	0.3033545401966455	0.3033545401966455
macro avg	0.29461640434571273	0.2972674808056289	0.2869881607768327	3458.0	0.3033545401966455
weighted avg	0.2968105985550746	0.3033545401966455	0.29159875474879293	3458.0	0.3033545401966455
