# Supplementary material for: Hybrid deep learning models with multi-classification investor sentiment to forecast the prices of China’s leading stocks
Source: PLoS One. 2023 Nov 27;18(11):e0294460. doi: 10.1371/journal.pone.0294460 (PMC10681238; doi:10.1371/journal.pone.0294460)
Supplement: S1 Data — (ZIP) [file pone.0294460.s001.zip › code and data/data processing -python/5:word2vec+sentiment classification/classification_report/Text-CNN.csv]

	precision	recall	f1-score	support	acc	loss
0	0.515625	0.154929577	0.238267148	213	0.4982005	1.010181512
1	0.4375	0.103960396	0.168	202	0.4982005	1.010181512
2	0.548076923	0.253333333	0.346504559	225	0.4982005	1.010181512
3	0.277349769	0.34555	0.411899314	225	0.4982005	1.010181512
micro avg	0.336416185	0.336416185	0.336416185	865	0.4982005	1.010181512
macro avg	0.444637923	0.328055827	0.291167755	865	0.4982005	1.010181512
weighted avg	0.443842926	0.336416185	0.295176617	865	0.4982005	1.010181512
samples avg	0.336416185	0.336416185	0.336416185	865	0.4982005	1.010181512
