# Supplementary material for: Hybrid deep learning models with multi-classification investor sentiment to forecast the prices of China’s leading stocks
Source: PLoS One. 2023 Nov 27;18(11):e0294460. doi: 10.1371/journal.pone.0294460 (PMC10681238; doi:10.1371/journal.pone.0294460)
Supplement: S1 Data — (ZIP) [file pone.0294460.s001.zip › code and data/data processing -python/5:word2vec+sentiment classification/comparitions between different models.py]

import pandas as pd
import os
import matplotlib
import numpy as np
from  matplotlib import pyplot as plt
#先把不同模型的数据全部读出来在作图

def get_report_names(file_dir):  #file_dir：文件夹名称
    for root, dirs, files in os.walk(file_dir, topdown=False):
        return files

def get_model_data(file):
    model_data=pd.read_csv('./classification_report/'+file,nrows=4)  # dataframe
    print(model_data)
    return model_data

def get_one_index_data(model_data):
    names[model_name+'_'+index]=model_data[index]
    names[model_name+'_'+index]=names[model_name+'_'+index].tolist()
    # names[model_name + '_' + 'acc'] = names[model_name + '_' + 'acc'][0]
    print(names[model_name+'_'+index])
    return(names[model_name+'_'+index])

def draw_precision_LineChart():
    plt.rc('figure', figsize=(20, 16))  # 单位为厘米
    labels = ['happy', 'anger', 'grief', 'fear', ]
    BiLSTM = names['BiLSTM_precision']
    BiLSTMAttention = names['BiLSTMAttention_precision']
    CNN_BiLSTM = names['CNN-BiLSTM_precision']
    CNNBiLSTMAttention = names['CNNBiLSTMAttention_precision']
    multiBNN_Bow = names['multiBNN-Bow_precision']
    multiBNN_Word2Vec = names['multiBNN-Word2Vec_precision']
    Text_CNN = names['Text-CNN_precision']
    x = np.arange(len(labels))  # the label locations
    width = 0.1  # the width of the bars
    fig, ax = plt.subplots()
    rects1 = ax.bar(x - 3 * width, BiLSTM, width, label='BiLSTM')
    rects2 = ax.bar(x - 2 * width, BiLSTMAttention, width, label='BiLSTMAttention')
    rects3 = ax.bar(x - 1 * width, CNN_BiLSTM, width, label='CNN_BiLSTM')
    rects4 = ax.bar(x, CNNBiLSTMAttention, width, label='CNNBiLSTMAttention')
    rects5 = ax.bar(x + 1 * width, multiBNN_Bow, width, label='multiBNN_Bow')
    rects6 = ax.bar(x + 2 * width, multiBNN_Word2Vec, width, label='multiBNN_Word2Vec')
    rects7 = ax.bar(x + 3 * width, Text_CNN, width, label='Text_CNN')
    # Add some text for labels, title and custom x-axis tick labels, etc.
    ax.set_ylabel('precision',fontsize=30)
    ax.set_title('Precision of different models',fontsize=40)
    ax.set_xticks(x)
    ax.tick_params(labelsize=30)  # 刻度字体大小20
    ax.set_xticklabels(labels)
    plt.legend(labels=['BiLSTM', 'BiLSTMAttention','CNN-BiLSTM','CNNBiLSTMAttention','multiBNN-Bow','multiBNN-Word2Vec','Text-CNN'],fontsize=20,bbox_to_anchor=(1.05, 0.2), loc=2, borderaxespad=0)
    # 保存图片
    plt.savefig("./pictures/Comparison in different prediction models"
                "/precision.png", dpi=300,bbox_inches = 'tight')
    plt.show()

def draw_recall_LineChart():
    plt.rc('figure', figsize=(20, 16))  # 单位为厘米
    labels = ['happy', 'anger', 'grief', 'fear', ]
    BiLSTM = names['BiLSTM_recall']
    BiLSTMAttention = names['BiLSTMAttention_recall']
    CNN_BiLSTM = names['CNN-BiLSTM_recall']
    CNNBiLSTMAttention = names['CNNBiLSTMAttention_recall']
    multiBNN_Bow = names['multiBNN-Bow_recall']
    multiBNN_Word2Vec = names['multiBNN-Word2Vec_recall']
    Text_CNN = names['Text-CNN_recall']
    x = np.arange(len(labels))  # the label locations
    width = 0.1  # the width of the bars
    fig, ax = plt.subplots()
    rects1 = ax.bar(x - 3 * width, BiLSTM, width, label='BiLSTM')
    rects2 = ax.bar(x - 2 * width, BiLSTMAttention, width, label='BiLSTMAttention')
    rects3 = ax.bar(x - 1 * width, CNN_BiLSTM, width, label='CNN_BiLSTM')
    rects4 = ax.bar(x, CNNBiLSTMAttention, width, label='CNNBiLSTMAttention')
    rects5 = ax.bar(x + 1 * width, multiBNN_Bow, width, label='multiBNN_Bow')
    rects6 = ax.bar(x + 2 * width, multiBNN_Word2Vec, width, label='multiBNN_Word2Vec')
    rects7 = ax.bar(x + 3 * width, Text_CNN, width, label='Text_CNN')
    # Add some text for labels, title and custom x-axis tick labels, etc.
    ax.set_ylabel('recall',fontsize=30)
    ax.set_title('Recall of different models',fontsize=40)
    ax.set_xticks(x)
    ax.tick_params(labelsize=30)  # 刻度字体大小20
    ax.set_xticklabels(labels)
    plt.legend(labels=['BiLSTM', 'BiLSTMAttention', 'CNN-BiLSTM', 'CNNBiLSTMAttention', 'multiBNN-Bow', 'multiBNN-Word2Vec','Text-CNN'],fontsize=20,bbox_to_anchor=(1.05, 0.2), loc=2, borderaxespad=0)
    # 保存图片
    plt.savefig("./pictures/Comparison in different prediction models/recall.png", dpi=300,bbox_inches = 'tight')
    plt.show()

def draw_f1_score_LineChart():
    plt.rc('figure', figsize=(20, 16))  # 单位为厘米
    labels = ['happy', 'anger', 'grief', 'fear', ]
    BiLSTM = names['BiLSTM_f1-score']
    BiLSTMAttention = names['BiLSTMAttention_f1-score']
    CNN_BiLSTM = names['CNN-BiLSTM_f1-score']
    CNNBiLSTMAttention = names['CNNBiLSTMAttention_f1-score']
    multiBNN_Bow = names['multiBNN-Bow_f1-score']
    multiBNN_Word2Vec = names['multiBNN-Word2Vec_f1-score']
    Text_CNN = names['Text-CNN_f1-score']
    x = np.arange(len(labels))  # the label locations
    width = 0.1  # the width of the bars
    fig, ax = plt.subplots()
    rects1 = ax.bar(x - 3 * width, BiLSTM, width, label='BiLSTM')
    rects2 = ax.bar(x - 2 * width, BiLSTMAttention, width, label='BiLSTMAttention')
    rects3 = ax.bar(x - 1 * width, CNN_BiLSTM, width, label='CNN_BiLSTM')
    rects4 = ax.bar(x, CNNBiLSTMAttention, width, label='CNNBiLSTMAttention')
    rects5 = ax.bar(x + 1 * width, multiBNN_Bow, width, label='multiBNN_Bow')
    rects6 = ax.bar(x + 2 * width, multiBNN_Word2Vec, width, label='multiBNN_Word2Vec')
    rects7 = ax.bar(x + 3 * width, Text_CNN, width, label='Text_CNN')
    # Add some text for labels, title and custom x-axis tick labels, etc.
    ax.set_ylabel('f1-score',fontsize=30)
    ax.set_title('F1-score of different models',fontsize=40)
    ax.set_xticks(x)
    ax.tick_params(labelsize=30)  # 刻度字体大小20
    ax.set_xticklabels(labels)
    plt.legend(labels=['BiLSTM', 'BiLSTMAttention', 'CNN-BiLSTM', 'CNNBiLSTMAttention', 'multiBNN-Bow', 'multiBNN-Word2Vec','Text-CNN'],fontsize=20,bbox_to_anchor=(1.05, 0.2), loc=2, borderaxespad=0)
    # 保存图片
    plt.savefig("./pictures/Comparison in different prediction models/f1-score.png", dpi=300,bbox_inches = 'tight')
    plt.show()

def draw_support_LineChart():
    plt.rc('figure', figsize=(20, 16))  # 单位为厘米
    labels = ['happy', 'anger', 'grief', 'fear', ]
    BiLSTM = names['BiLSTM_support']
    BiLSTMAttention = names['BiLSTMAttention_support']
    CNN_BiLSTM = names['CNN-BiLSTM_support']
    CNNBiLSTMAttention = names['CNNBiLSTMAttention_support']
    multiBNN_Bow = names['multiBNN-Bow_support']
    multiBNN_Word2Vec = names['multiBNN-Word2Vec_support']
    Text_CNN = names['Text-CNN_support']
    x = np.arange(len(labels))  # the label locations
    width = 0.1  # the width of the bars
    fig, ax = plt.subplots()
    rects1 = ax.bar(x - 3 * width, BiLSTM, width, label='BiLSTM')
    rects2 = ax.bar(x - 2 * width, BiLSTMAttention, width, label='BiLSTMAttention')
    rects3 = ax.bar(x - 1 * width, CNN_BiLSTM, width, label='CNN_BiLSTM')
    rects4 = ax.bar(x, CNNBiLSTMAttention, width, label='CNNBiLSTMAttention')
    rects5 = ax.bar(x + 1 * width, multiBNN_Bow, width, label='multiBNN_Bow')
    rects6 = ax.bar(x + 2 * width, multiBNN_Word2Vec, width, label='multiBNN_Word2Vec')
    rects7 = ax.bar(x + 3 * width, Text_CNN, width, label='Text_CNN')
    # Add some text for labels, title and custom x-axis tick labels, etc.
    ax.set_ylabel('support',fontsize=30)
    ax.set_title('Support of different models',fontsize=40)
    ax.set_xticks(x)
    ax.tick_params(labelsize=30)  # 刻度字体大小20
    ax.set_xticklabels(labels)
    plt.legend(labels=['BiLSTM', 'BiLSTMAttention', 'CNN-BiLSTM', 'CNNBiLSTMAttention', 'multiBNN-Bow', 'multiBNN-Word2Vec','Text-CNN'],fontsize=20,bbox_to_anchor=(1.05, 0.2), loc=2, borderaxespad=0)
    # 保存图片
    plt.savefig("./pictures/Comparison in different prediction models/support.png", dpi=300,bbox_inches = 'tight')
    plt.show()

def draw_accuracy_LineChart():
    plt.rc('figure', figsize=(20, 16))  # 单位为厘米
    labels = ['BiLSTM', 'BiLSTMAttention', 'CNN-BiLSTM', 'CNNBiLSTMAttention', 'multiBNN-Bow','multiBNN-Word2Vec','Text-CNN']
    BiLSTM = names['BiLSTM_acc'][0]
    BiLSTMAttention = names['BiLSTMAttention_acc'][0]
    CNN_BiLSTM = names['CNN-BiLSTM_acc'][0]
    CNNBiLSTMAttention = names['CNNBiLSTMAttention_acc'][0]
    multiBNN_Bow = names['multiBNN-Bow_acc'][0]
    multiBNN_Word2Vec = names['multiBNN-Word2Vec_acc'][0]
    Text_CNN = names['Text-CNN_acc'][0]
    accuracy_list=[BiLSTM,BiLSTMAttention,CNN_BiLSTM,CNNBiLSTMAttention,multiBNN_Bow,multiBNN_Word2Vec,Text_CNN]
    x = np.arange(len(labels))  # the label locations
    width = 0.35  # the width of the bars
    fig, ax = plt.subplots()

    rects = ax.bar(x, accuracy_list, width, label='CNNBiLSTMAttention')

    # Add some text for labels, title and custom x-axis tick labels, etc.
    ax.set_ylabel('accuracy',fontsize=30)
    ax.set_title('Accuracy of different models',fontsize=40)
    ax.set_xticks(x)
    ax.tick_params(labelsize=30)  # 刻度字体大小20
    ax.set_xticklabels(labels,rotation=30,)
    # plt.legend(fontsize=30)
    # 保存图片
    plt.savefig("./pictures/Comparison in different prediction models/accuracy.png", dpi=300,bbox_inches = 'tight')
    plt.show()


if __name__ == '__main__':
    file_dir='./classification_report'
    index_list=['precision','recall','f1-score','support','acc']
    files=get_report_names(file_dir)
    names = locals()
    for file in files:
        model_data=get_model_data(file)
        model_name=file[:-4]
        for index in index_list:
            print(model_name + '_' + index)
            names[model_name+'_'+index]=get_one_index_data(model_data)

    draw_support_LineChart()
    draw_precision_LineChart()
    draw_recall_LineChart()
    draw_f1_score_LineChart()
    draw_accuracy_LineChart()
    print("Successful!")
