# Supplementary material for: Hybrid deep learning models with multi-classification investor sentiment to forecast the prices of China’s leading stocks
Source: PLoS One. 2023 Nov 27;18(11):e0294460. doi: 10.1371/journal.pone.0294460 (PMC10681238; doi:10.1371/journal.pone.0294460)
Supplement: S1 Data — (ZIP) [file pone.0294460.s001.zip › code and data/data processing -python/5:word2vec+sentiment classification/data/emotion_1.csv]

早就提前埋伏喽，宝贝用力哦
主力出场了，幸好昨天离场了
电池出现信号？该布局了？
炒眉的资金正在拍马赶来吧？
睿智又开始扩大产能建厂了！！！
今天复盘看到了兆新，收盘形态很美！
起爆点，见证一下
果然又预测对了，去年三季度业绩8千万，今年业
感谢国轩！祝留守的朋友们发财！
怎么还涨了！不等我上车吗
小心今天或者明天酒钢涨停！
涨两个点
还好早上盯盘了，看到18.20那3000手被吃了后，
今天我的400手威力那么大[大笑][大笑][大笑]
17重金买的你.盘整了小半月，果然没让失望
只等挂牌珍视明成功了，分点汤喝一喝[大笑]
小多子快两个月没涨停了，今天会吗？期待中[鼓
稳住别慌，这基乃优良品种[微笑]
看看三季报再说，乐观等待！公司持续增长很多年
我1.23点，坚持再坚持，看好你俩，长期持有。
坐好要飞了[呲牙]
额，下午应该会涨停吧？？？哈哈
涨涨涨[坏笑][坏笑][坏笑]
赚了4500走人了等过两天再来[大笑]
超级利好不管风电太阳能还是火电都迎来特大利好
一次分红20亿元 股吧直接炸了！
跟紧了，券商大级别行情才刚刚开始！
漂亮！
最后一跌，马上拉升，全仓干！
强势整理结束，下周开始直冲20！
[大笑]那里来有那么多炸盘的，俺就是一个分红的
感谢因煤炭打击造成西部韭菜割肉，我已经全仓接盘
下午会冲涨停！
涨停改三观！[大笑][大笑][大笑]
不知不觉居然6连阳了，可惜当不到人家一个涨停
专业[赞]埋头钻洞挖坑的干活，钞票大大的有。股
三羊马，下一个，四羊马，再下一个，五羊马！牛
一次五个点！感觉倍爽！顶起来！
低开接近五个点到涨两点多点，知足吧！
二天早盘获利，昨天一过夜，盈亏逆转，运气难道好起来了？
继续做t，最近又恢复正常了，好事。
苹果怎么天天低开上涨
加仓比亚迪今天开始大涨[大笑][大笑][大笑][大
准备起飞了
今天涨停是多少钱啊
早上有人说今天涨停，是怎么知道的？
今天没想到这么能涨。直接突破前面的高点
良心经理，牛！
大消费是否再次迎来布局好时机？
跌停进入成功赚了3个点，明天高开就跑[大笑][大
缩量是好事情啊，说明已经没人割肉抛了。对吗？
这波涨到你们怀疑人生[大笑][大笑][大笑][大笑]
韭菜们，爽不？明天还要砸下去，狠狠亏钱，就喜欢看你们后悔的样子
会上20吗？一路向上？
奇怪，今天居然回光返照
耐心等待爆发！
15被套了一个月，刚刚15.2卖了，解套了[微笑]
这叫一个稳[赚大了]
早上高点出了，果然卖飞，留下的兄弟姐妹们发财
[666][666][666][666][666][666]
好戏在后头。大家要有耐心信心！等侯佳音！
我无话可说，牛逼特斯拉啊操盘手
下周继续涨
你永远可以相信新能源
满仓买入，坐等吃大肉
大家准备好资金没有？又到吃肉的时候了
洪水滔天，再加点餐
[吃瓜]巴菲蛋跑不了[鼓掌]太好了
8.49成功卖！差价王子乐开怀！
放量大涨稳了！
这张是不是更加牛逼YYDS！
感谢伟大的祖国！
上半年12解套就走了，现在居然20了
舒服，人气上来了，涨起来
感谢比亚迪发电
长期持有，必有厚报！
早盘抄底买入6200股德业，一股赚了14块多真舒服
感谢迪哥今早给我接回的机会
煤碳跌，万物生，利好光伏，利好新能源！
电力重大利好！三峡能源下午可能涨停！！
还好留了一半仓位哈哈哈哈哈加油！突破前高
明天比亚迪涨停！后天继续涨停！
【消费旺季】消费回暖，可以布局吗
感谢主力封板。明天吃肉！
康拓红外赶紧加仓！航天大牛！业绩大牛！
买买买满仓杠杠干上
卖出爱康科技，换进广宇发展！[得意]
今天进了点，不错
开盘卖的赚一万八走了
每次做三毛差价很安全,哈哈!
涨停不？不涨停我就要出了，赚了23个点了
还好昨天看见马甲唱多减仓了
不离不弃，低吸高抛！[大笑][大笑]
发财了，买了5万股，坐等翻倍！
好家伙，这股里多少人发财了呢？
一直炸板，赚20个点出了。感谢主力，还会回来的
幸好昨天卖了，赚了一万一千多[鼓掌][鼓掌][鼓
花生米跌价为什么期货还涨了？有谁能说一下
感谢主力，满堂红，纪念下，韭菜杆子硬了。
满仓杀入，别人恐惧我贪婪！
今天进一步缩量，临近收盘为什么直线拉升！
牛逼啊你今天居然拉这么高
爷小赚走了
雅博今年摘星，明年摘帽！！！！！*ST的股票盈利！
绝对大牛了，恭喜大家喜获近30个点
牛逼[大笑]
感谢主力
神仙打架也罢，恶庄做空也罢，长期看好是大家的
早皇集合竞价全吃了，哈哈，比我昨上预计的要好
居然解套了！
躺着可以赚钱？布局良机再现，机会值得深挖！
明天又是个涨停板[大笑][大笑][大笑][大笑]
港股迎来布局好时机了吗？
20元炒底！！！
涨涨涨[鼓掌][鼓掌][鼓掌]
发射！！起飞！
终于硬起来了[赞]
下午涨停，干就完了，奥利给，
竟然没创新低，美锦这波有点强啊
业绩、题材都有，大家耐心持股就好
冲就完了，想用监管消息洗盘，不可能，微粒贷冲
今天手上四只股票三只涨停[呲牙][呲牙][呲牙][
全仓干，卖房干，梭哈干，干就完了。全仓干，卖
嘉伟，17元洗到现在7元，为什么还不垃到1700元
好股，明天涨停
余总说了，到年底翻倍！[胜利][胜利]
这么快就盈利了，真好[愉快]中午加鸡腿[得意]
要创新高了~~
满仓搞入300497，今天一定会20个点涨停！[加油]
北斗星通的基本面非常好，不存在退市风险。
降低预期，才能抱有良好的投资心态
感谢贵阳银行，买进1个礼拜就让我中了500股中科
感谢主力51出掉了。今天48加仓的部分五个点美滋
春天来了！
好股票你值得拥有，放平心态
哈哈！头部已成！周五开空16488，今天加仓17666
一天喜中二签，三个月中六签[偷笑][偷笑][偷笑]
两天差价赚了一万多，[大笑]工资挺高
就你买的少，就你涨的高[好困惑][好困惑]
每天就这样挺好，。
终于放量了，操，等好久了
这股韭菜很少！继续涨[怒][怒][怒]
5分钟，15分钟，60分钟同时放量[赞]
没错的，继续持股待涨[拳头][拳头][拳头]
还以为它要亏损呢，真是意外之喜，主力要是迅速
今天吧里是不是该放鞭炮庆祝牛攀峰割肉了？
联创大牛股！祝坚持住的兄弟们赚大钱！
长期持有，知足常乐
今天要起飞了，兄弟们，安全带扣紧，以免甩下车
今天很漂亮，赞操盘手！
明天厉害了[想一下][想一下][想一下]
下午必定突破均线向上走，形态已成
加油，天合，天作之合！！！！
低买高卖，长期持有，知足常乐
喜讯，六年来第一次中签，感谢我亲爱的ST跨境，
到周第一了，牛啊
成功卖在最低点，我这牛逼的预判能力
一觉醒来涨停了。这么意外[偷笑][偷笑]
吹起上攻的号角[大笑]
6028必中，感谢仁慈的主赐予我一签新股。
主力资金进来这么点为什么会涨？求解
昨天全出光了，拿了一个月赚了3600，八万的本，
比亚迪：震荡上行中，持股待涨！
砸狠一点，用力洗！把这些爱比比的垃圾都洗出去
来吧，带你们起飞[看多]
差点上当了！！！
……误解政策 下午涨停？
股市有涨自然有跌，总体不亏就不错了，能赚就更好
我靠回笼觉醒来居然红了，永太涨停都70了[捂脸]
意外翻红
赖床而已，始终还是要起来的！
感谢震安转债的主力，喝到肉汤啦，谢谢良心好主
又赚了3个点真爽[赞]
南洋！雄起！
光屁股股份还不错，没买错你[上涨][上涨][上涨]
缩量盘整，好现象！
爽歪歪爽歪歪，看到这消息本菇好开心！
定增落地就是好消息！定增价高了，自然不必多说
止盈出局！
要双顶了？会不会破前高啊
小母牛上天，牛逼飞了啊[憨笑]
感谢主力，感谢命运，涨到十万我都不后悔
马上2倍了，感谢主力[鼓掌][鼓掌][鼓掌]
感谢主力的慷慨！我已满仓，年底再来看，哈哈哈
我踏马爱死你了，中来
哈哈哈哈吧，抄底成功，套了我俩星期了快，终于解套了
靠红了。。。。
难道是传说中的烂板出妖股？
好股不怕跌
这么好的，长期持有吧！
抄底抄底[赚大了][赚大了][赚大了]
感谢深城交，祝老板财源滚滚，夜夜笙歌
上午充分换手也是好事，有利于后市上行！
华安鑫创看好你，我要大大的加仓！
感谢大股东减持！希望再减持多些！感激不尽！
云图真的是好股，抄底从来没有失望过。
牛，我好像前几天捡到底了[大笑][大笑][大笑]
准备起飞
超级大单买入[胜利]加油
[得意][得意][得意][得意][得意]
有没有文山的伙伴？没想到我们文山的股票涨停了
柏楚的业绩不够好吗？
哈哈，永太科技涨停了！
两市第一！真的第一！
跑了、留下的发财[呲牙][呲牙]感谢主力！
今天搞不懂，但上涨还是好事
三季报后，最少一个涨停。[大笑][大笑][大笑]
感谢主力，让我挣钱了[色]
哇哦！胜利今天好棒哦，你看它红了哦！[旺柴][
套了三年，最多亏50%，坚持到现在盈利20个点，
五连涨太疯狂了
赚了全家半年酸奶钱，感谢cctv…
跟着空头大佬做空利欧喝酒吃肉[得意]
上午埋伏进去，下午庄家突然拉10个点
今天你是我们的神！
刚卖[大笑]
感谢金库老师推荐[抱拳]坚定持有永太石大[拜神]
重大利好，突破前高来了[鼓掌][鼓掌][鼓掌][鼓
真不容易啊！这也太坚强了吧！
开始好起来了！
唐总威武！[赞][赞][赞]
没想到今天这么猛，赶紧接回来
辛亏我昨天跑了[呲牙]
短期利空.长期看好
把住了，准备起飞
涨停卖一半赚了一万多，奥利给！跌回九元在加一万股
林洋能源合作华为，重大利好，快上车！！
起飞吧，兄der！！！我六只自选股就买了你，其
蔚来之后 国产电动车的又一次狂欢？
还好昨天清仓，还赚11个点！
买买买[坏笑][坏笑][坏笑][坏笑][坏笑][坏笑]
涨了、涨了、他又涨了[赞][赞][赞][强壮][强壮]
还好昨天中午清仓走了[大笑][大笑][赞][大笑]
今天惊不惊喜意不意外[大笑][大笑][大笑][大笑]
这货最近有启动的架势，拿好了等起飞吧
下午涨停冲！
昨天解禁那么多，既然还涨神奇了
18.12我又回来了[买入][买入][抄底][抄底][奸笑
我靠这么猛。。147的本还以为要亏了没想到还能涨
起飞，哈哈哈！
主力要跑了，一直有大单甩卖，还好跑的及时，等
起飞吧[滴汗]
反弹了[大笑]
真猛[为什么]
煤价格翻倍，板块射了。[大笑][大笑][大笑]
坚定持有吧，不是唱多哈，只是还是比较看好。
一觉醒来涨停了
又可以多了[大笑]
瞎赌买老王竟然对了[得意]
满仓干，准备吃肉[大笑][大笑][大笑][大笑]
好家伙，9.15号涨停板清仓，躲过两个跌停，泄洪
今天应该还好！问题不大
竟然红了哦[偷笑]
涨停涨停涨停@！！！！
马上涨停，拭目以待[大笑]
幸好昨天跑了，只剩一百元看家[胜利]
这股太猛了主力强悍，赶紧上车，随时拉涨停
漂亮那一波，再来!
牛的一批
发财了
要上天！！！！！
昨天踢飞了，今天又回来了，[大笑][大笑][大笑]
跑路跑路！[鼓掌][鼓掌][鼓掌]
12左右买，13左右卖，没想到结果长这么高。[滴
哈哈，终于雄起了
，感觉死了一样，不动了！
中阳线上3600大家欢欢喜喜过国庆，感谢祖国！
量能还不错，继续加油[加油]
盼望已久的30终于到了，好机会，我勇敢的进[色]
洗盘成功，冲
恭喜美亚创2年新低，太优秀了，这样的上市公司
是金子一定会发光的，加油等着你，冲冲冲冲[得
被套了几个月，幸亏昨天回本了跑的快
没想到这么牛逼！！！！！！
今明两天反包涨停！！！减持完毕、是超级大利好
真是好股哈哈
太香了，刘老师我爱你
坐稳扶好，马上起飞一射冲天！
这是惊喜吗？！
冲呀.冲5个点[赞][胜利][胜利]
最靓的仔仔就是你。。。。。。。
人气第11，太牛了，这就是比亚迪吗？
出来正好去买我的老伙计啰[憨笑]
猫科有金科做后盾，不可小觑！
不枉我昨天开盘调仓抢了你[666]
今天牛肉面必须得加个鸡蛋
已经全仓了！这个是牛股中的牛股！肯定是国企入的
昨晚和享受提前喝了一杯，举杯庆祝老马出局
有机会走一波大行情。
小宁子重振雄风，第二炮开始，猛男啊[大笑][大笑]
牛肉价格涨的太猛了[大笑]
好股；赚了6块钱了[鼓掌]能打板不？
走势可以说明一切！利好在哪？
如果是许家印减持也是好事
这个月您赚钱了吗？[大笑][大笑][大笑][大笑]
金咯开盘价5.55即呜呜呜，准备起飞了！
[鼓掌][鼓掌][鼓掌][鼓掌][鼓掌][鼓掌]
坐好了 今天要涨停 最少两个板，别早早下车昂
牛逼呀，硬生生拉起来
风电也有振华[赞]
下午20cm涨停！
输电板快都涨疯了！输电板快都涨疯了！
解套了，谢谢主力！
大浪淘沙始见金，乘风破浪会有时！
不断的努力下终于解套了
美丽的买点
医药界不受带量最稳的一只股，公司战略是全国分
冬奥氢能双黑马，买入比恶庄成本便宜20%
黑哥带我一路走来，之前说的吉鑫科技又是涨停！
什么时候雄起啊，渣男[兴奋]
四季度业绩有望大幅超预期！
卧槽，低点起来涨了百分之五十了！[赞][赞][赞]
感谢中天十个板到手，留下的发财[抱拳]
输电板快都涨疯了！
马上拉升，YYDS
华电重工补仓的筹码卖了个涨停价出来[大笑]
随时准备涨停，莫失良机
绝对是龙头，加油！超深冷股份。
巨化咋这么优秀呢？
涨得挺好怎么到没人说话了呢？
胜利就在前方！！！冲鸭！！？[大笑][大笑][大
涨停总是出现在绝望中
不得不服呀，牛上天了
热烈祝贺长安汽车股价再次超过上汽[鼓掌]
天啊居然红了
信达的能力[呲牙]，相信铁头[看多][看多][看多]
银星能源：强势调整，静待再创新高！
无人交易，笑死人了[呲牙][呲牙][呲牙][呲牙]
很好很好啊
感谢长城终于回本了。
相信兰女神，长期持有，保持耐心！
今天行情不错，白酒也涨起来了。
又给高空的机会[鼓掌]
哈哈哈哈，卖在最高点儿，谢谢主力了！高位放巨
五年两倍！
新经济乘风而起
居然解套了，这个市场开玩笑嘛？
买进东方能源！最后洗盘即将爆发！
没有看错你
此股漂亮啊[爱心][爱心][爱心]
反弹了，终于
哈哈哈哈，还好没动手，再等等！
买买买！
不负众望！[拳头][拳头][拳头]
因为重仓布局，一路过来，很有成就感！[大笑][
【吉鑫科技龙虎榜点评，明天有望突破5板？】
丝毫不受大盘影响，腻害了我的钢
地量地价等分红！
大盘起来了[胜利][胜利]
兰兰YYDS
为什么24的本的我对于这个涨停毫无内心波浪
看来加仓对了[鼓掌]
盛路历史大底，全仓杀入！YYDS
开始涨停，三连板
空间巨大！
感谢感谢 解套跑了 多谢主力
成本7块就是锁仓，不到十倍不出。呆总yyds
莫名我就喜欢你[献花][献花][献花][献花][献花]
星宇控股一飞冲天，好消息即将来临？！
三峡能源是我的福星，衷心感谢三峡能源。
按这换手速度，到收盘都要打开涨停！！
金发拉比今天涨停，爽
今年换车就靠它了[大笑][大笑]
周五清仓，今天好爽，明后天看情况加仓，美滋滋
是什么让股吧有这么多人看涨，都超过一半了
阵痛期即将结束！随时迎接新的生命【沃森生物】
普阳终于扬眉吐气一次！新冠检测概念龙二！
卖在最高点了
突破前高和压力位了，恭喜各位同舟共济的股友！
国企改革标杆！
前天三次接回，今天出半仓！终于从被套转盈利了
晨会精华：调整后A股将迎来较好交易机会！
业绩、事件驱动，午后放量突破！
涨停板清仓喽，谢谢机构小哥哥
长动很妖，有大兴安岭野人指标，牛滴很！
终于放量了
两阳夹一阴，持续上涨
其实不定期出担保公告是好事情。
这一手，让我看到了希望，哈哈哈
哎呦喂，来劲儿了[大笑]
北交所开市在即，利好券商，涨停在即！
我靠，牛逼啊
今天股东大会，还是洗盘涨停，算不算提前利好？
王者归来[强壮]
漂亮，再捡100万筹码
要雄起啦？
卧槽，动不动就涨停
连续加仓三天，加对了！[微笑]
看到更多的朋友关注到小佳佳，感觉到特别的开心
这么大的利好都涨不动，后面估计还有重量级利好
啥情况，风能为啥爆发
忙了一上午，中午回来一看竟然真涨停了！
超级无敌战神首航涨停连板王[上涨][上涨][上涨]
今天将向半年线发起冲击，这个势头，很有后劲
给我立马拉涨停[大笑][大笑][大笑][兴奋][兴奋]
针不错呀，针不错
昨天成功吸引一波韭菜接盘，今天就原形毕露哈哈
一时上涨一时爽，一直上涨一直爽
江苏出牛股
庄家[赞]
今天6.95干进去了100手！希望涨停走起！[得意][
洗的好
站稳65就会打开新天地，加油冲鸭！
为毛广汽那么小的量可以大涨
我说什么，下来了吧，听我的走了的就是赚到了
梭哈了，祖国好消息，大利好
金风徐来！！！完美！站稳100[加油][加油][加油
涨势惊人，竟然是大牛股
时势造英雄，英雄造时势，龙头永安扬帆起航！
昨天暂入今天反弹
海亮业绩好，全世界都红了[得意]
诱多出货
这是要走个出水芙蓉？[俏皮][俏皮][俏皮]
老鸭头以产生！即将高飞
一句话就是干他滴！年底新高可期！
比亚迪涨了！
这算利好吗
衣茅要启动了，目标价250[大笑]
冷冻来了，爆发吧[大笑][大笑][大笑][大笑]
雄赳赳，气昂昂跨过鸭绿江，兄弟萌，万马奔腾，
北向开始往上推了[大笑][大笑][大笑]
终于起飞了，兄弟们，我没说错吧？
卖一半安全盈利6%哈哈哈
这股月线，周线太性感了。
妖股“清水源”和“新元科技”又大涨了
重大利好！
nice不nice？
今天空中加油已经完成，突破新高，上方一马平川
国企的担当责任！
形态不错，今若拉板堪称完美。。
冬夜喜财
第三季度业绩翻好几倍了，厉害，全a股第一
现在狗庄没人帮你了，你尽管砸吧！[大笑][大笑]
什么消息都没有，怎么涨这么多。
泛微冲冲冲，最可靠的股票，呼呼呼
终于反转了，加仓，感谢主力给的廉价的筹码
怒吼一声：酒鬼雄起！
闲着无聊，又是一单，帐户又多七百元。
排除万难去争取更大的胜利[上涨][上涨][上涨][
过来看看，反正我已经落袋为安！
超级大黑马，抢抢抢。
哈哈，我朋友说坚持不住了，卖也卖不出去，哈哈
涨停了，会破板?
再创历史新高！[加油][加油][加油][大笑][大笑]
再创新高！
太厉害了，直接干掉白酒
过往已成为历史，宜生行将踏上新的征程！
两个都成交了。这下挣大发了。
突然拉上去会怎么样？
同志们，守得云开见月明了，是不是牛逼的很？
厉害厉害我没买[大笑]
尾盘主力们会拉涨停板么？
快乐天天可以补仓
这个鸡是真牛逼，上车的都赚钱了
39的本，昨天46.8走了，炒股以来最大的一次收获
太牛了，一直最优
今天收盘两三个点就合适了，巴适巴适
几天没管你新高啦？可以
准备好了吗？反攻！信者赢
真给面子啊，我一来就送大礼包，谢谢了
这里面的人少说亏了30%一个个还特别牛的样子笑死我了
现在不买更待何时？
新经济为啥涨那么多？
牛逼
为什么涨啊？
下午必开板，已抄底1000手[献花][献花][献花]
漂亮[大笑]，下星期继续上攻
上次跑的太及时了[大笑]
野百合也有春天[微笑]
消费发力了，不仅白酒涨了，调味品这些也涨得很
吃着天下秀送的小饼干，心情真的好[鼓掌][鼓掌]
芯能科技又要涨停了
这个量不咋地啊，居然也拉起来了
持续买买买！
梭哈，干了等风起。
大爷等着一天等了6个多月呀，热泪盈眶[哭]
下午起飞
老爷子赚钱了[大笑][大笑][大笑]
买，买，买，今天涨停
放心拿稳，只加仓~~嘎嘎嘎嘎
机会已经出来了，大胆加仓，大口吃肉[大笑]
马上拉涨停！
加仓干，同志们，拉起来[怒]
此时不进，更待何时？ 无论是月线年线还是周线都显示是买入良机
早上卖出对了哈
大消费大飞机大环保大锂电大创投[大笑]
全仓起飞
我爱新宝股份，这是我真心话
全国大降温，你这股正是热点
这个是元宇宙，大大的利好
掐指一算，明天康佳涨停！牛逼
快点涨停吧，哈哈
满仓干就完了
感恩有你！谢谢各位主力游资机构和各位投资朋友
各位兄弟冲
今天板块直接高潮了。
不补前提下，期待明天一个窜天猴线
我跟你们讲这是最后加仓的机会了，抓紧上车吧
我管你涨跌，反正T成功了，开心。
竟然红了
一起加油！干个涨停！人气马上冲到一百以上！
今日涨停！
上午压制，下午启动
顶住哈[大笑]
满仓满融干
一个概念股，哪来的勇气去涨停呢？搞不懂
双方找到解决办法了，皆大欢喜，仲裁撤销
大家赶紧加仓啊！明天的医药就是今天的白酒！
听了吴凡总经理的话，老夫今日低点奋勇加仓，获利
早上270没出还拍断大腿，狠心捞了底竟然这么惊喜
上下幅度加大，这是准备高潮了
坐好扶稳，明天起飞
早盘的回调洗盘表明了不止今天要涨，明天也还得继续涨
直上云霄[大笑][大笑][大笑]
加油哦，大兄弟[呲牙]
人呢都出来呀，开始主升浪了！
加油啊光伏。期待你再创新高啊
抓紧抢码，后期可期．
要涨停了，快冲啊
这股妖起来了，眼看着几个涨停拉上来佩服！
早上在这割肉走的，去清水5分钟全赚回来了[大笑
止跌回涨[上涨]红柱擎天[加油][鼓掌][满仓][火
请关注002001，即将爆发！
涨停了[鼓掌][鼓掌][鼓掌][鼓掌]
好股还是垃圾股，用实力和你们对话！
上海传来中国电气重组的好信息
打折酬宾，买入发财[偷笑]
7028封涨停，牛啊！[旺柴]
今天要拉个涨停，这个人气估计就来了哈哈
明天有望大涨！
中孚信息涨停板加油冲！
今天劲头很大
今天大盘要反攻了[鼓掌][鼓掌][大笑][大笑][OKO
5连阳，加油！
低位抄了一把
强者恒强[赞]
梭哈
老乡，别走，有利好！[大笑]
哈哈，感谢主力，小赚二十万
注意暴力拉升
终于等到你，还好没放弃
洗盘结束，开启上涨模式
上午打压吸筹，下午涨停
金鸿要大涨了，再不抓紧时间买入就真上不了车了
已经全仓。等你起飞了
做T很香啊
《进攻篇》！宜将剩勇追穷寇，不可沽名学霸王。
昨天抄底正确，捂一捂翻个倍[加油]
回来了，我的粉粉呢？
又要起航啦！！！
这货怎么可以天天涨？？？
上40又走人。昨天白捡了便宜
下午肯定涨停
41.2买了一万股，别人恐惧我贪婪[大笑]
今天再来一板就封神了！！！
热烈庆祝
让你们见识下，什么叫，上下揉搓洗盘，明天大涨
昨天大爷杀入的时候你们都在嘲笑我！[大笑][大
又要开始了，上车了……[旺柴]
目前为止做的最完美的一次，剩下的交给你们了，
周五骂我的人，是不是挨套了[大笑][大笑][大笑]
年底过百，明年过200，后年500
明天要创反弹新高
收盘前集合竞价时发现个秘密，内心窃喜！哈哈
满仓搞起来了[捂脸][捂脸][捂脸]
这股就是跟券商，只要券商拉，他就疯狂拉
缩量新高，明天板了
出息了！继续冲，冲回原来的位置
明天会涨停吗？[吃瓜]
nb
立帖为证，今晚大阳
空头增仓上涨，主力资金流出上涨[微笑]晚上有好消息
大家明天抓紧买，买，买
感谢主力又让我学习了一招！尾盘这种拉法！
逻辑心领神会，都是玩潜伏，不容易啊，很少看见
重仓介入
easymoney谢谢华子[财神][财神]
11.11，很吉利的数字，满仓搞一下，78万入进去[
锦龙差不多了，好事将至！
国际元宇宙风向标Roblox暴涨38%创历史新高！
准备好了吗！系好安全带
明天涨停不解释
抄底抄底
起飞，让你们都跑了？醒醒。
双底已成，明天涨停。
不得了不得了，重大利好！！！
为什么我会感觉明天会涨停呢？48.4走一波[想一
002095明日一如既往高开，你懂的，恭喜
明天跳空高开涨停，今天下车的后悔去吧
我感动了，快一年了
满上，干杯。
好股
终于做t解套了
今天洗掉了一些小散，明天上攻
想解套就今天补仓，明天必定大阳线。
海信还是相当稳的，大盘这个鬼样子
明天板上去，一举拿下新高，迎接北交所开市。[
宁波精达冲冲冲！！！
一帮异想天开的。还想涨停[大笑][大笑][大笑][
今天涨停，不要问我为什么。我就是不告诉你
涨停
太阳能今天还是让我非常高兴的，虽然宝安亏了那么多钱
昨晚喊跌停的估计今天脸很疼
六连阳，必出大阳。今天必涨停，箭在弦上，不得不发
[笑哭][笑哭][笑哭][笑哭][笑哭]今天挣钱了……
哈哈 一天13%
我想知道发生了什么？突然拉上去。
我昨天说的保守了
一万个字：好股。
今天虽然高开低走，但这种底部放天量还是好事啊
格局一定要大！同我一起坚守到25元以上吧！
机构发研报啦，看多。
明天涨停，气死你们。[大笑][大笑][大笑]
加油啊，，加油啊，马上回本了，谢谢了，，谢谢
尾盘偷袭，仅有一笔120手特大卖出。不错
单针探底，回踩五日线确立支撑，明天开启行情，
明天双11瞧好吧。大消费涨停
八仙过海，恭喜买入的股友们有肉吃了！
尾盘拉升？卧槽！这是真的要涨了？
这布看样子织的差不多了，哈哈
大家快买！马上拉升！[笑哭][笑哭][笑哭]
过前高，加仓！
半导体nb
全仓全仓全仓进场
明天过前高了，大家抓紧买入，最少到50元。此股
这周肯定会探前高
今天是上车的最后机会，明天会尝试冲压力位6.78
跌50个点的假摔，这个底不抄白不抄
拥抱科技 共赢未来
看你个怂样我就开心！你越怂，当初喷我的213，我越开心
这几天天天涨点，积少成多也非常不错，省心。哈哈
请问董秘，英飞拓将如何开拓元宇宙概念业务？
26持有到45，灰飞烟灭，这就是价值投资
中国石油应该是下一个2年最赚钱的行业你。
中国平安！哈哈哈哈哈哈哈哈哈笑死我了！
各位等着公告大利好吧空狗没票酸不拉几付总掌管
此时不抄底，更待何时？
北汽蓝谷就是10倍大妖股，年底50不见不散
卧槽，今晚大涨了，牛逼的机构全部净多单了
结构完美，短调结束…期待中阳线
爱你永不变[憨笑]
深圳效率高[强]
最大的喜事是678割肉了[偷笑][偷笑][偷笑]
宝贝，你真抗跌
厉害了[赞]
舒服
满仓！[奸笑][抱拳][财神][俏皮]
明天涨停？这么多等着涨停！大家成本多少？
金针探底，朋友们[抄底][抄底][抄底]
牛啊![微笑]
兄弟们，再见！！三天55%收益。。。谢谢大庄。
新能源又起舞？反弹or反转？
红的真牛
A股要起飞
工银前沿。厉害！！！
突射！突然巨量涨停！
黄金坑外是黄金，继续看涨
赵强来了，明天拉升！
可以啊！一直都惊喜！
摩底价位？明天拉涨停[火箭][火箭][火箭][火箭]
满仓了就是干
义翘神州收购并购是走向世界前沿的重点看点！
明天继续涨！另外我做差价超过一百手了，不用忍
为什么拉这么厉害?有什么利好吗？我还准备长期持有的
满满一车人！扶好喽
腾讯和茅台，中国最牛逼的两支股票
明天十点，曙光终现，一扫愁云密布。
尾盘放量[大笑]
终于走趋势了[呲牙][呲牙][呲牙]
两个亿的流通市值，翻3倍没问题[呲牙]
这是一个好股不套人股性活。
明天都给我涨停喊起来，涨停！涨停！
明天反弹了，筒子们，加油，奥利给
就这个人气想涨也难，哪天冲进百内就该大涨了！
明天开盘大概率涨停，之后开启连续涨停行情！反
起来了，这个是个好股票来的。
国际原油价格，大涨！埃克森美孚石油创新高！
刚来，继续加油，来点大量，真爽，爽
生日快乐！！！
为什么涨
绝对低价
坐稳扶好 不涨停 不停涨
来啦！蔬菜价格跳涨？还会持续多久呢？
感谢主力，向鸡腿出发[吃瓜][吃瓜]
社员同志们，明天的涨停价4.75元哦
怒拔两尺！姐姐终究还是满意的！唔嘎嘎！哇哈哈
[呲牙]准备吃大肉，药重仓～酒建底仓
地产股大涨！
明天很有可能涨停的
收盘必涨！
卖在了高点 爽歪歪
牛逼哄哄！奔新高去了！
这主力是把大家的成本太好了，做T好的爽歪歪
敢不敢跌多点，我重仓[胜利]
万辰！飘起来！
为国争光，为股市争光，就看你了[大笑][大笑][
低位的碳中和绝对是上车的好时机
老大就是老大，永远的老大！[拳头][拳头][拳头]
大盘诱空，抄底！！！
缩量了，洗的不错
明天大涨3个点以上！
做了四毛钱的T[得意][得意]
哈哈哈哈竟然成功跑路！
会买的是徒弟，会卖的才是师傅。[大笑][大笑][
终于等到你，还好我没放弃[大笑][大笑][大笑]，
招招，我回来啦！！！！这次冲到54！！！！！！
加仓起飞，明天涨停
今天很硬啊！
浮筹走了，更好拉升了[愉快]
赚六千就满足了
明天收盘价21.18很吉利呀！
无脑多是真的舒服
紫金今天算是相当坚挺的了，稳如泰山一般，佩服
买到就是赚到！
好耶！套了我两个月，盈利两个点出来了
连续三天量能放大，很好
教育行业站起来了！！！
强者无敌
这货这么猛吗又让我赚了三个多点
每年的10月中旬就大涨，今天呢？
公公加油努力见红！！！
太好了，希望亏损可以挽回一些
85%绿盘魔咒打破了，很高兴，满仓回血
今天全仓买入明天大赚
今晚公告重组成功！意义重大！估值大增！不要怂
好时机
拉尾盘！
稀土价格今天暴涨
巨量啊！
[发呆]多方很强势，买盘凶猛！
Nice！月底试运行！
预计目标价10元以上！[发财][发财][发财]@杨威
东方不败！妖气冲天！
顽强翻红！！！！！！！！！！！！！
涨停板，炸板吸货，牛！挣你一点钱不容易
天天吃肉爽，感谢主力大佬。明天接着干
港股内房也是飞上天了，莫非要出消息了？
今天买入了！明天涨停！
伊利我对你不离不弃加油必须看好你
传媒板块涨幅最小！下半年炒传媒板块！！
明日将会让你们享受拉升的乐趣，坐好了老铁们[
同志们不要怂满仓的干，没有钱可以融资的干。
明天涨停。不要问我为什么
同志们买到就是赚到，不要怂满仓的干[买入][买
三点以后港股猛涨，今晚有惊喜！
看到了！老师发功了！
该跑的都跑了明天估计要涨停了
我有一种预感这股明天会涨停，这种感觉还越来越强烈
4.72买十万股，等20厘米大长腿[大笑]
原油晚上按惯例继续大涨。。。
量价配合很好，明天看涨
明天连续三天涨停[兴奋][兴奋]
大全能源明天开始逆袭了！
为啥涨停[想一下]
今天的走势太完美了，充分换手，主力太牛了
今天算不算暴涨啊。
出量，踩着5日均线往上冲，目标年线！
大家嗨起来嗨起来…凯盛一会冲涨停了…
丝路视觉:正在启动中，机会巨大！
日升波动真大，今天T的很愉快，看好你，明天继续T
还有没有比我持久的，三年半了，终于解套了！！
抄底成功[呲牙]
我相信共同富裕，相信浙商证券，牛市来它就是龙
明天高开高走，拭目以待
一只严重被低估的好票！
为什么宝色那么猛
明天加仓了，调整已经到位，冲冲冲
这破修飞机的今天怎么来劲了？
它上涨的逻辑是什么？
请教各路大神，腾讯怎么大涨了？
下午没看，黑牡丹居然拉上来了！叔叔进场！
牛牛，拭目以待！
洗的差不多了值冲20
明天该股冲击涨停
明天择机进场[大笑][大笑]
双针探底，让我全仓干的意思吗？
冲高出了[呲牙]
这不两天就变好了，又有肉吃了
到今天为止，主力终于吸足了筹码，干就完了
大利好[献花]
三重底构成，大波浪进攻！前途不可限量
主力筹码吸足了，下午拉地天板！[憨笑]
8.88好数字，888，一路发[666][666][666]
买进买进买进
奥飞数据始终高度重视技术研发工作
看看，今天进的就涨停！
最近元宇宙新出来的股，一般都会大涨。
利好的前兆来了
这涨幅也太牛了吧！一飞冲天，一鸣惊人啊
十月份利润创历史新高！今天纯碱期货价格暴涨
这票没问题下午回封抓紧上车
卧槽。昨天重仓完银河才发现这个这么强劲。
老师说中午我们学生赶紧全仓买入，20个涨停马上来
强烈看好你，加油
哈哈哈！
妈哟，A股房地产涨停潮了……
突破4元是个好兆头
冬奥指定啤酒！[大笑][大笑][大笑][大笑][大笑]
买点
最新仓位，满仓纳指[微笑][微笑]
拍股票的傻了吧哈哈哈
看着国机纺织涨不停，兄弟拿着我的策略吃肉肉。
上方已无牢套的，有概念可以随时飞的黑马！拿稳
下午一点半准时拉升
开心
真好明天继续一字板感谢主力
终于让中信吃瘪了！！！加油
走了。赚11个点，！！
下午涨停，拭目以待吧
哈哈哈！金正大！接下来才是最有意思的战局！局
明天继续张婷
马上公布超级利好，可能直接拉个涨停
大一队一长，下午涨停吗
港股大涨，下午平安5个点
缩量了，跌不动了，马上大涨
这是要涨停吗
下午又得涨停！
下午开盘，拉直线
机不可失！今天再跑就是无脑！坐等回复！坐等暴拉
人气可以、可用！！
今天是中国人民解放军空军成立72周年生日。
今天涨停吧~还瞪眼儿等什么啊~嘎嘎嘎
涨停大家不要卖随时起飞20cm
买买买，即将发射
明天还有一个涨停
今天开盘时刻的砸盘是送钱，我已笑纳[呲牙][呲
这个票真的好，昨天买了就涨[偷笑][偷笑][偷笑]
哈哈哈，我allin的绿t这些日子都涨几十个点了，
突然，创新高！
放量新高，耐心点新高复新高，快马加鞭
神州细胞市值将来一定超过恒瑞！
九连涨敢买的人是谁？
兄弟们继续加仓！！！！
抄底成功！！1.7万股！！
神来之笔
兄弟们我左眼皮又跳了，明天要涨停了[得意]
上20线漂亮了
今天就是历史大底，开启年末主升浪！
我来了，拉涨停
突破平台压力满仓干[微笑]
龙头本色不变，愿新高不断！
下午一柱擎天瞬间封涨停
柳林新酒厂正在建设中!
终于要过上小康生活了
东方证券大涨，你懂的！！！
下午会不会来个涨停
下午看红
深耕妖股：已赚200%,拜拜。谢谢主力！
总感觉明天涨停
三毛多买进的，赚了二赔多了，套现了几百万。
牛啊16年，
终于等到你，还好我没有放弃，解套指日可待
下午涨停，起飞了，谁卖都不好使，马云，巴菲特
对得起中科这两个字，这两个字就值10元[呲牙][
昨天15.05买以为会被套，结果今天居然成交了
明天吃肉了
看来复盘不一定会涨了呀
今天的洗盘比周二更坚决，明天绝对大涨，预测不
感谢，41.8元入的，52走了，祝再创新高！
中国能建下午拉升！下午火箭发射
拓新药业最佳补涨标的！！！
没进的赶快进，下午开盘直接板
七连阳[大笑]
正所谓三顶必破！！！主升浪马上开始！！！
今天我生日，感谢主力发红包
东旭蓝天是好股！有概念有题材，净资产8元多，
宁德时代合作，长线肯定大牛
今天涨停才正常！
下午会有一个大的增长，拭目以待
明阳电路，华灿光电，真香………
跌的大沙笔们哭爹喊娘的，哈哈哈！好开心呀！
明阳电路，华灿光电，真香！！
同类垫底也是一种技术啊，牛啊
曲经理，要扬起来了？
开盘等瀑布未等到，及时乘上，直接t出3个点利润
快买，下午可能大涨
万 科Ａ等会会拉升，明日将高开，进场！
一觉醒来居然解套了
煤炭、新能源车领跌，医药、半导体、地产拉升，
牛逼[毛估估]
狗庄洗盘结束了，这周必有涨停。
哈哈哈，4.80元解套清仓了
下午翻红，买入吃肉
今天手里已经三只股票涨停了
昨天冲高减仓的，现在全仓全仓全仓
天天T得爽歪歪
这基不错哟
这才是真正的大哥，众泰就是传销泰，吹的天花乱
科技强国前景可期！
卧槽，挂21的，过来一看成交了，不错不错
哎呦我去，你想抢龙头?
就喜欢林重一向我行我素，荣辱不惊的样子。
耐心等待明天靴子落地，看好后市
月初离开360，玩了一周元宇宙，已经赚了40个点
亿纬锂能超配，持仓过年，明年吃大肉！
走了，不涨停就是耍流氓，十几个点到手[呲牙]
良性调整！
即将起飞，年底大黑马，目标8元以上
大牛股[赞][赞][赞]
下午涨停
抓紧买，下午可以吃肉
坚定看好
半导体yyds
我给你发妖股通行证
哈哈哈哈哈哈哈哈
翻倍开始
争气啊
感觉下午要去冲涨停的节奏，还没上车的抓紧哟
绝对没有跌到位，喜欢跌！就跌的更猛烈一些吧，
银河走势稳健，有可能走出之前东方的行情[强壮]
筹码峰很漂亮
京东方南方西方北方四方得利！开启上涨模式！
赚了几百万了
有涨幅，不错
差不多8万股清仓了，感谢中来，真是爽歪歪
黄金开始拉升拿好晓程[大笑][大笑]
对百元股的祈望越来越有信心。
众和尚拾柴火焰高！
这两天庄家这么猛？
来了老弟，争光板，孩子王10加，这货没问题！
天啊太牛了吧
调整一天明天起飞
地产龙头爆涨，钢铁还远吗！周四夜盘期货螺纹钢
重大利好，明日涨停板，大家明日抢筹码
马上要出现极速拉升
它一定是这一批C最强的，拭目以待
冲啊！吃肉肉了，4.00以上都不怕，2.90以下怕什什么？
散户们别怕，赶紧抢筹啊，拉升在即。
底部已现，抄底加仓，重仓，全仓，等风
家人们人气票来一波不要停，感谢榜一大哥的嘉年
科技创新是企业发展的动力和源泉！
下午直接涨停，哈哈
还差明日最后一跌，我大锡业已经起涨[憨笑][憨
涨停！下午冲击涨停，干进去！冲！
开盘直接刷新新高，牛掰了。恭喜中签一直持有的
万 科Ａ加仓，短期有机会！
哈哈，终于度过了寒冬迎来了春天的暖阳。
中天科技倒拔杨柳形态！今天100%反包涨停！继续上攻！
三个交易日以内必有一次大涨，幅度很大
通知：全面做多！
一飞冲天不在回头
《下午盘，将在飞上涨停板路上抢进！》
周线看要涨
因赛今天是最后的上车机会了！明天开始上涨10+
周四是个好日子，抄底资金来了！！！
佳力图短期内要涨停，请立刻买入
现在不买更待何时啊？你们这些傻缺们
淘宝酒类第四名，买买买
精准逃顶[坏笑]
振德医疗涨停了，乐普医疗是不是也快了？？？？
快买！沃伦巴菲特1991从前复权8.55元开始唱多到
4百股配1张的翻车的举个手[得意]
洗盘完毕，正式进入主升阶段，不知能涨几倍
午后拉涨停，没上车的抓紧了
割肉的割肉，建仓的建仓！这价格，不知道性价比有多高！
我终于变红了
解套了真好
要到30元了，盐湖提锂龙头股！
大象起舞指日可期
三季报不好，为啥还能涨停
一阳吞多阴，月线级别的牛股
说实在的，没想到主力这么强势而坚决。
家人们，这回咱们可是要发大财咯[鼓掌][鼓掌][
估计明天上15.11是大概率的啦！[看多][看多][看
就猜到房地产会涨，哈哈买对了
今天不拉，明天肯定拉，大家坐好车！
赶紧买！赶紧买！等哪天跟元宇宙扯上关系，想买
不出意外，明天开始高开高走咯，看多
虽然我没有买这股，但如果让我看！明天会大涨！
人生就一次干就完了！
下午涨停板，便一骑绝尘，成为新龙头！
主力说了，金融街 12月31日前必有一波大行情
今天下午拉涨停
下午怒涨两分[大笑][大笑][大笑][大笑][大笑][
梭哈！目标60元！
火力全开，跳坑抄底，两个账号全挂133，看好你[
红利到帐
终于红了点点
注意注意，这不是演习，这是主升浪开端
要涨停了。。。
老夫昨夜再观天象，发现紫气西散殆尽，牛斗冲天
好！
今天是胆大的吃肉，踏空的难受。就会不可多得。
管理费用，财务费用。想想也真是太牛拜了！
落袋为安
这种元宇宙龙头股，为什么不买呢？随时随地都能涨停
红色，好征兆。
今天这大长腿真好看！明天应该是先弹再说了！
敢跌姐姐敢买，你t姐姐也t，嘻嘻
目标前高
海螺水泥作为水泥绝对的老大应该涨停！
大盘如此漂亮，茅坑再也起不来了，爽!大盘好我
今晚单身狗渴望姓福，幸福总是来得太突然！
低于50买入，高于55卖出，这就是招行福利。
三峡今天派息后会收红盘吗？（发表于2021年11月
光刻机，静待消息刺激，一飞冲天？
元宇宙 人气真龙，这下午是要翻红大涨了
调整最新线段，圆弧K已经形成，具备了上涨的动
记住，唔系股神。下午涨停，帅哥就是这么厉害
看看今天三个元宇宙能不能全部涨停
政策助推，车企抢先布局，氢燃料电池或将站上风
我看好这股一个月后你们会回来感谢我的
火箭启动！
厉害厉害，点赞
恭喜，恭喜，可能有了，是大肚吗
昨天洗了，今天又给机会。谢谢你庄家！
午后继续涨！冲冲冲
今天又吃两个板晚上加鸡腿[鼓掌][鼓掌][鼓掌]
重大利好，下午涨停，立贴为证。
明天吃肉[偷笑][偷笑][偷笑][偷笑]
ST澄星，又是大涨
永兴仅仅再次高点做短暂停留，太强了
今天[胜利]
不急，今天半导体芯片，军工必收红。
我抢我抢我抢抢抢抢
大家吃肉开心[上涨]虽然我没有货[得意]
目前在低位，很快会飞速上涨↗
我是新韭菜，我今天满仓干进去了
双十一不来个涨停庆祝一下么？
做T，红盘卖出，下跌5个点买入，很灵的[呲牙][
明天低开涨停，大家快买。明天低开涨停，大家快买
来吧，我最坚定的信仰！买吧，我最信任朋友！[
20公告强心剂！！！！涨停将会持续！！！
海格通讯涨停了！昨天做了这个梦，直接乐醒了
双十一黄金挺活跃啊，一上午能出80，赞
舍得可是妖股，从st到现在涨了10倍了。。。。
立讯精密这个月有很好的机会，加仓！
连涨了三天，明天继续涨下去，亏了十五个点，早日回本！
洗了一整天尾盘偷袭吃货1.9亿，牛逼！尾盘成交
别人恐慌我贪婪，继续补仓干。
满仓，骗你小狗，明天大肉
明天开启一字涨停之旅！20个涨停！
解套了
元宇宙最强主线
珠穆朗玛峰顶出货了！888888888888888888888888
九阳大法已经实现七阳了[大笑]
老当益壮，宁移白首之心！明天给我硬气一点！
我擦啊，居然涨停了？早盘220买了二十手而已
买买买！三天净流入13亿 易方达中国A50ETF受追
随主力意愿随时起飞[大笑]
联通马上分红了，买买买
我的天。。能建竟然红了。。
请各大大师，大神，股神，告诉我，今天为什么涨
大资金进，散户出，必涨。
解套离场，赚了900块
同志们，冲啊
山东黄金即将开启启动模式，没有长篇大论基本面
北方华创突破历史新高，大家坐稳了，等着收获吧
今天强力涨停
今天徐大狗上西天了，所以小飞涨了[大笑]
冲高11.14已出[呲牙]
走了，赚了一把。谢谢主力。我不再享受被套的感觉了
美国万亿美元基建计划直接受益者，英飞特！
股民沸腾了！狂砸80亿 万亿“宁王”联手2300亿
不好意思我又进了今天涨停
时机差不多了[奸笑]全仓
今天终于收了一个探底阳十字星——金针探底！漂亮！
亏辆奥迪A6的我回本了
可喜可贺！今天大涨5分，面板之王就是牛
今天板块这么好，他怎么不涨？下午还有机会翻红吗？
敏感与信仰！
苍天啊！大地啊！感谢庄家八辈子祖宗，终于接回来了
下午两点半张婷！主力昨晚托梦给我说的[得意]
瞎猫碰到死老鼠，蒙对了一次。
连续回购，捡钱时期，吉时快到！
一年盈利10来个亿的公司市值应该远远不止100来块的股价
明天还会上新高，
债比股强呀！下午涨停不是梦。
我现在静静地数钱，不作声[赚大了][赚大了][赚大了]
主力扫货必涨停
10万股清仓了，比涨停还开心[爱心][爱心][爱心]
最让人无法理解的是前天的涨停。
这个票毛利率45%所以毫不犹豫满仓买入！希望时
十字见底，满仓梭哈
来的早不如来得巧，谢谢谢谢！
都别吵：下午准备飞起
兄弟们！今晚我老婆过生开心[色][色][色]一路长
今天上午先洗牌，下午涨停！
9.98强力支撑，稳住，坐等起飞
拿了快一年了，终于给我补红了[哭][哭][哭]
为什么涨？
宝贝我爱你
kdj.半导体明天还要冲.
众心齐，应成妖！[拳头][拳头][拳头]
最坏时刻已过去，长线布局好时节！
莫名其妙涨停,这货还有人买？
下午开板？[奸笑]
粮食、军工表现不错！什么情况？？？
12.46抄了底[赚大了]
看来今天该起飞了，加油涨吧
H股在涨啊
热烈庆祝新手们进来送前[赚大了]
大家坐稳了，一会就火箭发射。
上！涨出中国人的股气来！
尾盘涨停，明天一字板，必须滴！
市场领涨啊，牛！
一天就是5%，牛批！
这是要腾飞啊
今天全志咋滴啦竟然拉起来了
放量涨停
一太牛逼了
哇塞起飞了呀
买呀！干干干买买买。macd背离。加金叉。必大涨
牛逼吧，我都说冲冲冲。信我者赚了
这也算是四连涨了吧？
已满仓，崇哥加油，冲鸭！
开心，11的本，马上就翻倍了，坐等起飞
这货要涨到200？
涨停！！！
冲啊，我的小宝贝
什么情况，今天猛涨一波有点措不及防
这次发财了，满仓加融资[大笑]
比亚迪，大牛逼！
居然上来了
没有什么利好呀！今天怎么封板了？！有没有知道
精选层涨得飞起，创新层何时跟上？
指数金针探底，今天能否迎来普涨行情？
持仓跌成这样为什么还会涨
omg你爹起飞了
今晚有惊喜！
电涨价了，你第四季报应该上涨了吧？
破新高！[大笑][大笑][大笑][大笑][大笑]让空狗后悔去吧！
要涨停啊是因为马化腾说了要搞元宇宙吗
这是什么消息刺激的啊，要飞啦，咋的啦？
第一次看到散户都看好的股票拉涨，奇迹啊
今天涨停，我说的！！
什么情况，好事临近？
怎么一直在涨？
要涨停吗？
啥情况，涨停了呢？
慢牛模式？
今天为什么涨
这基怎么不好了？？？我觉得挺好的
站稳7.25一飞冲天
什么妖，又创新高
中钢天源冲啊！！！
冲，加仓干
难道你要飞起来了？
为啥突然拉升
要涨停节奏啊
谢谢主力！[赞][赞]走了，一天赚5个点，够了[大
经理太牛了，服！
是金子总要发光，是妖股迟早成精。横批，一飞冲天
开始俯冲！！！！
今天是吃肉的一天
强势！
集合竞价在吃货，就是感觉要起飞了！
否极泰来？！
下午冲击涨停[得意]晚上有好消息[得意][想一下]
周二收盘前38买的 真开心啊这两天
大概率目前就是底部区域了，反弹一触即发！
下午一根冲天炮，直线拉起，收工，站稳12块[加油]
下午拉起来
啥都不说，吃肉！[大笑]
看中青宝赚大了！
我勒个去滴！崛起了[大笑]
牛气冲天！
冲啊，今天涨停
冲啊！飞起来！
掐指一算，这股起飞前兆[赚大了][赚大了][赚大了]
今天大家都很满意[赚大了]
哈哈哈，牛[大笑]
买得多，赚得多！放得久，喝老酒！增仓！守仓！
今天次新大涨！收盘200点！
冲啊，今天收盘大涨50个点，冲冲冲
今天放量大涨
下午会起飞！！放心拿着！！
恒大涨疯了
抢筹加仓[大笑]
新能源车大涨，要涨停了，洗盘成功
系好安全带，准备起飞！
白酒冲呀！暴涨开始！
下午大涨[大笑]
房地产有利好，起飞！带动一批建材、机械设备一起飞！
涨跌都是龙头[大笑]
牛哥全网第一！吃肉
好涨停
快回本啦[赚大了][赚大了]
明天是不是要继续顶板了[大笑][大笑][大笑]
冲鸭[大笑][大笑][大笑]
明天顶板杀进去[赚大了][赚大了][赚大了]
下个星期开始起飞了
啥时起飞[大笑]
海螺水泥机构在偷偷加仓，跟着一起吃肉呀！
[赚大了][赚大了][毛估估]继续持仓待涨[献花]
股吧唱多的绝望肯定会涨[大笑]
[大笑]车上的不用怕，星期一地产又会带我们起飞
新高就在眼前[赚大了][赚大了]
这几天表现还不错，希望再接再厉！
今天追的，星期一能创新高吗？
奥雅终于启动了！之前预测的准吧！！！
下周涨停板
给经理点赞！！
业绩很亮眼呀！都亏成这样了咋涨停的？？？牛逼
必须是千亿市值[大笑][拳头]
[满仓][满仓][满仓]
创新高，一路上涨
明天一根大阳线
下个周涨停板见爱你么么哒[微笑]
Meta周五晚上大涨
第3季度净利大跌1倍，股价大涨，何解？
第二浪准备起飞！
厚积薄发，飞龙在天！！！
下周起飞，各位坐好了
要起飞了谁也拦不住[大笑][大笑][大笑][大笑][
该股五连阳，这是要起飞得节奏，朋友们，坐好，
周一有戏！
回踩不破的形态，周一吃肉可期
抓住新能源的趋势！云天化！起飞
此股！乃是不可多得的好股
第二波主升浪行情即将来临，第一目标10元！
下一周2个板板，瞧好吧！
9.60加仓成功，好香[呲牙]
周五看到消息，果断全仓高位买进万孚生物
最少涨到500
我的预测已经到达，明天全仓干
千亿营收赚了不到3亿哈哈哈哈牛
要上攻了，形态漂亮，主力在洗散收集筹码，[大
看月线要大涨了
暴涨模式开始，下车的拍大腿吧，哈哈
明天涨停了
明天起飞！[上涨][上涨][上涨][火箭][火箭]
紧急通知：金圆股份周一低开下探是加仓绝佳机会
最后的买入时间了，涨停板马上到！！60万股成本
周一涨停？
周一必定涨停
不断加仓，迟早起飞
起飞啦！拉拉拉！
我是多么的相信三一重工，自从全仓买入，天天看
周一到周三有一个涨停！立贴为证！
周一先涨停，然后午盘跌停，尾盘又拉涨停，满足
11月29日继续涨停。立贴为证。不涨停我吃大号
美丽的5号大公鸡大量加仓600906！
看多露笑1.陈之战团队2.合肥国资委3.东莞天域4.
礼拜一涨停
各位亲，拿稳手中的票，下周起飞！……………
明天逆势涨停，你就是明天最靓的仔。一战封神！
心有多大，舞台就有多大。
趋势还是可以，明天如果涨停了，最少有三板。
下周涨停！
星期一i涨停！
板块要爆发？摩根大通旗下基金大举加仓光伏龙头
星期五又加仓了，下星期一钞票大大的有
月底前有涨停，大家拭目以待
我周五全仓梭哈了，成本6.08，第一目标价7元，
形态很美，犹如美少妇
周一可能涨停板了
判断出上证二次起飞
下周一百个涨停
你牛逼，人气排第一了[晕][晕][晕]
涨停板
下周五个涨停板
抖音有了，牛逼[牛]
云铜绝对是未来龙头，我割了铜陵，全仓云铜
明天会涨停吗
发财了[呲牙][呲牙][加油]
国盛金控跌了进[财神][财神][看多][看多]
这股挺奇怪，独董辞职概念，没跌还涨了！牛逼
长腿线，大涨在即
记住ST丹邦即将起飞。
天下秀可是一只好股票，套个几十个点都没事，等
明天涨停板可能性很大[坏笑]
分享一下[大笑]
周一涨停了，亲！
加仓就是了
周一继续加仓
周一涨停了，见图
周一有涨停的可能，等着看吧
星期一涨停
兄弟们，家人们，已经听老师的话，加仓干，满仓
又到了建仓位置，下周加仓圣亚。
明天大概率太阳涨停，高开2个点震荡10点准时封
我买中国长城没有亏损记录。今天继续加仓。
全仓多，抢反弹
北信源：正式数字货币，周一涨停
下周一涨停，拭目以待
人气越来越高！各路大佬齐聚济堂！明天看来涨停
周一起飞
明天来个-20厘米，我好加仓[呲牙][呲牙][呲牙]
众泰牛逼，众泰特斯拉，众泰比亚迪，众泰好多板
周一涨停66[加油][加油][加油]
意念涨停？[捂脸]
如果不是国企会涨到200元[呲牙][呲牙][呲牙][呲
礼拜一厉害了。
我已全仓静待风气
周一挂涨停价全仓棱了
厉害啊，这都起来了
下周三个涨停有没有
国资入住，明天帅气可爱开始吃肉了[大笑][大笑]
迄今为止，还是K线主升浪准确预测了中石油
操盘手牛逼，隔空为你加油！收盘前给他们来一条
林教头真厉害满仓舒服了
明天一线涨停
能在这里待着的有福了，下周要起飞。
拿了几只票，周一减亏全靠你了，加油！来个涨停
下周包钢要是敢5连板！我就敢留着不卖
上午出的真及时[呲牙][呲牙]
爷生命不息加仓不止，空狗奈我何？
明天，一字涨停板！！一股难求。。买不到了。。
本周北向资金加仓“宁王”超30亿元!30只股票持续上涨
此股周一必然暴涨8-17个点[鼓掌]
这股是医美龙头吗这么牛逼
目标100元是必然的，日久见人心[献花][梭哈][发
周末出个大利好消息啊来一波涨停！周末重组成功
周一A股暴跌，ST机会就来了暴涨，机会来了。
明天涨停
中科三环还差一个涨停和冲高
这都咋啦，一两天没看股吧，一进来都是各种涨停
37∽39那么大缺口总要堵上吧，下周格力看多
明天能涨停板吗？
雄安次新，明天牛逼点
礼拜一20CM涨停，五万手封单！
坚定持有。坚决看多。
雾芯科技大涨天音开盘涨停！
连续50涨停
本周北向资金加仓“宁王”超30亿元!
金磊态度已经拿出来了，全是集合竞价涨停价
光启技术即将连续涨停倒计时~3~
小散周一又可以创新低抄底了[大笑][大笑][大笑]
下周估计高开涨停
好股，看周一能不能扛得住。[呲牙]
如果拓新周一涨停，会带动次新股涨。其实它也确
明天高开涨停，准备入一万股
主力纠结，小散揪心!哈哈![大笑][赞]
凌晨挂涨停板买！
周一涨停连续五天！有人愿意不
明天涨停板开始拉涨
下周一直接涨停，连续三个板
8元已到，准备反身上攻
明天直接涨停，拭目以待
周一暴涨2个点
听说下周起飞？
拿稳扶好周一涨停板
满仓干，贷款80万加仓[买入][买入][买入]
明天下几个点然后拉涨停
星星之火钒储能…林奇发现的十倍股[大笑]
康泰医学~300869.昨日罕见“20cm”涨停!
触底反弹，下周涨停
下周会突破37元站上40元，现在是买点，全仓杀入
青松股份生产消毒液，周一暴涨可期
抗议功臣，济堂100个涨停版启动了
我已出仓，感觉良好[大笑]
开始冲了，昨天减仓的舍得，今天早上加仓了洋河
安纳达一直被低估，下周肯定会有一个涨停来拉升
周末涨停
明天涨停板
明天20cm涨停了
史诗级暴涨前的常规挖坑动作，嗷嗷叫入场抄底！
能救世界的只有疫苗，无脑看多[旺柴]
抗疫龙头振德医疗连续两日涨停！医疗ETF极致缩
星期一有啦涨停板的医药股，但绝对不是押宝药业
周一开始连续涨停，我们老师叫我们满仓买入了！
周一涨停
下周能挖个多大的坑[大笑][大笑][大笑][大笑][
解套了又盈利了果断清仓了[大笑]
国资的中天就是牛逼
牛逼，天天新高。开心
冲高没卖赌明天涨停[鼓掌][666]
都有点迫不及待了。下周能有二个涨停就是高香了
赚钱就要得瑟一下[大笑]
牛逼。启动连板
不管你信不信，周一暴涨
周一绝对涨停，一起吃肉
现在就挂涨停板
做好人买好股，大家好我是风风。友情提示:趋势已成
人气排名3000现在到800了，莫非要涨停的节奏?
码表走了三个涨停板
这股我还有100股，想想明天涨停板又有1600到手
中签的同学，给大家道喜啊[大笑]
周一肯定涨停
周一吃肉，涨停
好股继续
看样子要买一点了[呲牙]
下周一暴涨到3.9
机会来了开干[看多][看多][看多]
我看好，明天再加仓！你只管跌
现在没得那个股比这个还安全的，只要跌就加仓干
这次的b11529估计搜于特会涨停一波
没公告，今天为啥会拉涨停啊
请易见用涨停来告诉大家，你可以的！
这下该起飞了吧！
隆基股份第七大股东一直在默默加仓双鹤[加油]
准备周一开始拉十个涨停
周一西藏药业（疫苗概念）涨停
周一涨停，国家政策大利好，满仓干，贷款80万加
庄下周我准备钱加仓，现7成小套
今天再一次梭哈，3.25。跟了了好几年了
下周拍卖成功后，会有三个涨停板
外资一周加仓超57亿元 大幅抄底白酒股！茅台又
道氏技术一一分时低吸主升浪！
技术面配合消息面，明天想不涨停都难。技术面日
发酵了[加油][加油][呲牙][呲牙][呲牙][加油]
周一跳空高开涨停[大笑]
明天起飞前的节奏，机抅增持占流值67%，翻倍大涨！
赶紧加仓，大病毒造大行情
做好人买好股，继续坚持自己的看法:这货牛逼不
连续涨停！小米汽车落户北京亦庄，正好接北汽基
拓新吧才有涨停的味[哭][哭][哭]
你们先膜拜一下三板之王[大笑][大笑][大笑][大
周一涨停，[旺柴]，疫情导致油价下跌，中国现在
礼拜一涨停开盘！加油奥利给！
既然选择了王者归来，猜猜应该连板吧，无论如何
明天16元以上开盘，5分钟内涨停。
下个星期一挂涨停价买入。
全仓搞起来
呼之欲出的好股票，真多。精选个股，保持定力，
周一不是一字板，尾盘也会拉涨停。
天创跌破一元再加仓！
周一涨停无悬念
下周必有涨停板
底部放量，涨停板20%，大家发财
开盘就是一顿暴涨吓你们一跳[摊手][摊手]
下周大盘会大级别调整，华天2.7以下全仓捡
50割肉看样子割对了[大笑][大笑][大笑]
外围股市飞鸡走狗，康王医学这里安全，准备涨停
人气晚上重回第一，明天涨停
看图形有点像某大牛起飞前
会不会突然间来个涨停[大笑][大笑][大笑]
晶科吃肉离场[呲牙]
周一肯定涨停了，开盘买进
完了，完了，明天又要涨停了。怎么办？我在车上
周一是加仓良机。
曾经这家企业很厉害的现在…
八连板
10个涨停没有问题
新开源是新冠概念龙头老大，周一能涨停吗？
开始向上不管你们说什么我看多
这货只要企稳搞不好又是连板的命
今日下午预测，猜对了叫我股神[大笑][大笑][大
号外号外，科隆明天涨停，号外号外，科隆明天涨
全仓吧
下周一涨停
提前恭喜兄弟姐妹们你们已经坐上起飞的飞船了
要起飞了！
己卖一半，好开心[大笑][大笑][大笑]
周一涨停!
重大利好，今天涨停，别问我为什么
希望再次起飞[微笑][微笑]医药便吃了第四波肉肉
[火箭][火箭][火箭][火箭][火箭][火箭][看多][
【行业聚焦】锂价频刷新高！相关资源股又起飞，
今日涨停，立帖为证！
外围疫情加重，这好歹有个口罩，估摸着要起飞！
星期一股价要涨停了信好我没卖
[大笑]买了很多加油相信年底可以赚量
周一涨停板！二十个点，疫苗玻璃瓶来一波
高，实在是高，这波 2.8套人玩得漂亮！！
下周吃肉3连板，走在主力前面，提前建仓。
密集加仓之后持基待涨[微笑]
重仓股绿的漂亮，可爱！
如果是利好，周五就涨停了，还等你们来捡漏
中青宝回调结束底部己现开始上攻创新高
明天一字涨停板开启
今天稳稳站稳60元，庄家高度控盘。下周加速暴涨
出借的都叫机构收入囊中了[大笑]
明天能涨停的话至少有三个板
明天一字涨停板一一一
明天大概率涨停了
昨天进了，今天吃肉
前期下跌，就是为了今天股权拍卖明天起飞
下周估计有戏，期待涨停
星期一厉害了，要涨停
开盘涨停节奏？
48.5孕线时买的，67.19涨停卖了，60又买回来了
明天10点前涨停
知足者日日都咁开心，哦呵呵[大笑]
还有人像我一样看多吗
周一开盘38,十点到40.收盘涨停。目标价60
3.29加仓铜陵。。。
蓝色光标周一，50万手巨量一字涨停开启连板模式
这是华为自动驾驶第一股，疫情严重它就暴涨
下周开始准备暴涨，留帖来辩
周一涨停。主力在底部拉了一个涨停后不停洗盘吃
看到大面积唱空，我可以安心睡大觉了[大笑]
2021.6.18 雄帝科技 短线大概率即将涨停，快
下周连连板。
期货牛逼
特大利好，抗役股，涨停7.43已下单排队.
永远跟党走！连板了全体股东向董事长问好[鼓掌]
下周医药的天下看好周一加仓
洗盘结束，周一你们暴跌，青龙一字涨停[大笑]
没公告周一涨停避险没毛病
星期一消灭空头，反攻开始。
明天周一早盘会不会定增落地，超级大单封涨停
明天涨停。连续三个板
很不错！和我预想完全一致，走了真是对的
继续加仓！！！千金难买牛回头！！！
人气上涨挨个点赞就行了[看多][看多][看多][看
最近排名前面的都是医药股，明天医药股真的起飞
别看了，周一涨停，周二涨停
开弓没有回头箭，今天暴涨，拭目以待
周一全仓杀入
机构朋友告诉我今天要拉了，大家好运[大笑]
这人气刷的牛看周一是不是涨停
已经满仓买进10万股！周一涨停，不涨停再等下下
复星医药第二名，厉害了
连续8千万个一字涨停不受监管！三板好处就在这
这股不是中间体定是长生体[大笑]
退市股不能玩了，我投机赚钱跑了。[大笑]
下个礼拜又是加仓好时机
看季报，老谢没走，还略有加仓，偶也不走…偶估
公司的产品牛逼啊走遍世界！所有的大牛股在起飞
开启上涨模式，周一涨停
特大利好，调出指数4000万古通通给你们[大笑]
周一暴涨立贴为证。4176第一指标
明天涨停了!毅达685亿！ 讲了跟我抄底绝对吃肉
勇敢加仓
晚上做梦，这股竟然涨停了[晕]
今天加仓1000单，买购，预计三天，获利至少20万
一天跌去一个月涨幅，牛逼呀
明天可以涨停吗
碳中和绝对新龙头长源电力有望暴涨，值得重点关注
吉电股份特大利好，准备连续涨停板，氢能源汽车
[大笑][大笑][大笑][大笑][大笑][大笑][大笑][
我就知道底部放量，我就进来了。看多[兴奋][兴
这一波能有几个涨停？大约能到几块？
晚上全仓挂单买入，支持末名医药
周四涨停板:9连板：文山电力。3连板：晶华新材
外围暴跌，周一低开5%，没卖的完犊子了[大笑][
昨天滴买入信号，今天直接涨停。短期需要回调，
周一如回调，继续加仓买入。只要给机会，就不放
最后一块肉了！该该不吃？[大笑][大笑][大笑][
暴涨，周一狂拉暴涨
正海磁材前途无量，继续涨停，知道吗？恒大都从
主力狂买，大家跟上，速抢，涨停了今天
周一低开是加仓机会？
坚持加仓
中国铜业开启史诗般的超级主升浪，目标500板上
周一加仓干，满仓干，目标30
下周要开始加速上攻了！
明早开盘十分钟涨停，今天下午买入
提前通知周一起飞，大家安全带扣上西天拜佛求经
下周大概率高开高走涨停
快上车，五倍没问题，相信湖北，相信武汉，加仓
又上央视2套了大国重器，星期一又要涨停板了。
重磅看多！4954+266颗种子必定开花结果！前途无
锂价频刷新高！相关资源股又起飞 供需矛盾仍紧
我全部梭哈了，我就是要看天成的底牌[微笑]有没
北交所行业标杆，股价即将起飞！
正在喝酒吃肉，因为赚钱了[大笑]这两天没空盯盘
永强永强，天天一字板涨停！
外滩SOHO位置太重要，而望京SOHO太漂亮！
狗庄敢砸，老子们就敢买：已经满仓满融20全仓买
周一必然暴涨，油价大跌特大利好
应该没事吧，已经全仓买入了，下周赚
旗天科技业绩虽然亏损，但股价表现却很牛逼，说
康希诺：人弃我取，旗帜鲜明的看多做多！
等个回调加仓！[加油]
假如翰宇鼻喷原理如此，那就牛逼了，无论你病毒
下周一康老师买入1亿，同学们加仓干
准备好钱加仓
[大笑]明天高开我就把筹码给你们哈。
周一起码跌5个点[大笑]
目测最少有几个涨停板，礼拜一直接封板。。。
新的一天，股友们明天是涨停了吧
我是新来的，少量参与[呲牙]
明天涨停，20cm的涨停！
看多中信重工
下周一低点是启动前最好的加仓机会，周一早上前
明天涨停无疑问了
中天科技涨停吧
明天怕是没机会上车。已经计划加仓，加仓，满仓
目测30个涨停板，不服来辩
下周一字板五个可好[看多][看多][看多][看多]
最终消息，本周连续5个涨停，拭目以待。别问我
厉害
301118：下周暴涨！
敬请重点关注并择机介入主升浪主线品种！敬请万
快买快买，我已梭哈买入一会儿秒板
今天可以加仓了，老铁们，准备好子弹！[呲牙]
继续加仓，拿一年应该会到5元以上
下周进入主升浪，鉴定完毕！有本事你就压住别涨
这个股后天可能涨停，建议持续关注
9.0以下可以加仓六成
下周一应该来个涨停板了，暂看2.75左右的价格，
周一要涨停了赶紧满仓买入[韭菜][韭菜][韭菜]
周一涨停，别问原因！
希望来两个涨停不要多…我不告诉大家我买多少…
昨晚看了最新的机构周五涨停板复盘,出乎意料,确
包钢股份热度第一，已开启主升浪，可能会创新高
连板走势在老三正逐渐成为常态！也
养老产业周一涨停
明天周一大概率一字板涨停，大家都发财了！恭喜
至少15个一字涨停板！
放量上涨，缩量回调，起飞在路上。
公告出来了，明天涨停
反正天天不是涨停就是跌停，赌你涨停收盘，明天
被调出沪深300了[大笑]，有好戏了[大笑]
周一封板买不到，连板三至五个？
看到了点东西[大笑][大笑]下周预备军
岳阳林纸传智教育周一涨停周二涨停
下午要涨停了
年底必暴涨
又到加仓时机，美股真好，年年岁岁花相似
明天主升浪打开
白酒做为防御品种，明天开盘涨停的几率很大!
明天开盘就加仓
如果跌到半年线附近可逐步加仓！
消毒概念，周一低开洗盘，涨停收盘！！！
已经回本，满仓等涨停了。
挂涨停卖
岳阳林纸周一涨停周二涨停
环球看星期三了能不能来十个涨停板
重磅利好这么多，明天开始涨停5连板，点赞走起
这两天盘洗的不错，有本事明天封个涨停我瞧瞧！
厉害了，明天一字涨停板了。
明天起飞吗
明天涨停20%
周一万古涨停
买买买！涨停！
坐等，起飞
星期一一字涨停
涨停，涨停
我新亿人气已经拿下众泰了[大笑][大笑]
九安明天继续第一个检测涨停股。
下周开始拉升了，连板行情即将开始 看到9块附近
李老师说周一涨停
周一涨停，大家开盘赶紧抢筹
系好安全带，明天起飞
周一涨停，明天开盘赶紧抢筹
闲来无事尝尝鲜，同时蹲隆利。[大笑][大笑]
下周不会超过六个涨停板
我红枣是看多的，明天无论怎么开加多，庄家的思
给2元下的机会就加仓！怕毛线
涨停会迟到，但不会缺席，终于等到一个板了[呲牙]
下周三个涨停！！下周三个涨停！！下周三个涨停
12月来根长阳，星期一加仓好机会
鲁抗医药要暴涨了！
怎么突然涨停了，有什么事情吗
是不是要起飞的节奏阿[旺柴]
礼拜一别怀疑了，直接涨停板，最起码三个以上涨
明天欢迎各路资金来吃肉
重大利好，周一涨停
下周必须出一个涨停板！大家拭目以待！
明天一字板了，买不进了[大笑][大笑][大笑][上
周一涨停，快买
爱玛科技至少还有两个涨停板，知道吗？恒大都从
明天起飞
牛逼了，连续一字板走起，知道吗？恒大都从底部
这一波必须回补缺口，然后一路上攻，目标价12.3
美锦能源将成为今年最牛逼的牛股，知道吗？恒大
元宇宙好牛逼的概念，得炒上天了，知道吗？恒大
必须尊重集体涨停这个意愿！要么不起来，一起来
明天早上大涨涨停[上涨][上涨][上涨][主力][主
删除多余的自选股，这下心静了好多[大笑]
九强要开启十个20cm一波行情[大笑]
压不住了，泛海要涨停！知道吗？恒大都从底部反攻
新媒是好股，希望有机会能再续前缘
准备褥羊毛[呲牙][呲牙][呲牙]
股价这么低市值全流通怕啥[大笑]
好股，拿好了
周线底背离，下周即将启动主升浪
这票是一言不合就是拉涨停的？这么不讲道理的？
来微光股份吧。也要主升浪了
周一不是一字板，就是T字涨停板了。
福田汽车年底站上10元，开始起飞吧！
微光股份，也是主升浪吗[微笑]
起飞起飞
好股，我猜下周涨幅最起码15%[呲牙]
寒冬用气量大增！氢能储能地方龙头！即将起飞！
如果有大量闲钱，5.84元可以重仓或者全仓买入建
大阳涨停代表主力做多决心，回的空间应该不会大
抄底抄的还不错！[大笑][大笑][大笑]周一20cm我
继续加仓，下午反弹！
盘龙星期一大概涨停板。目前市值13亿。
等了6天明天终于等到你，明天涨停
医药股周一全面涨停
起飞
下周一涨停，不接受反驳
连续涨停
周一涨停没有任何悬念
明天涨停，消毒剂概念，[微笑]
主力，周一拉涨停，我全部筹码给你
机构真是牛逼
pp2205多单大行情[大笑]
明天涨停板开盘
今天睡觉，明天再涨停！
重案不提 尽叫涨停
[微笑][大笑]
期待暴跌[大笑][大笑]，然后买它100股[呲牙]，
国务院发文，养老概念，人气飙升，涨停连板
连续一字涨停
周一高开摸涨停
至少10个板走起，下周大家一起顶板，起飞！
真牛逼[火箭][火箭][火箭][火箭][火箭]
牛逼了
英科周末又涨停了！周中回调
主力倒车接人！太善良了也！周一还可以继续加仓
明天涨停，然后8个一字板，要问为什么、因为周
再盘一盘，我要加仓了。
新能源下周一又要起飞了
见好就收，我已经盈利出来了，留下的发财[大笑]
周一来个黄金坑，到的了55的价位，我加仓进来…
明天涨停，给空狗一记响亮的耳光！相信庄哥，相
明天不涨停板每人发100元，点赞评论有份
新亿要连板了
最起码还有六个涨停，拿好
好股，我已满仓！坐等拉升！！[大笑][大笑][大
关注一下月底两天，会有小肉[大笑]
人气真旺！[呲牙][呲牙][呲牙]虽然说股票只有你
海运起飞海控起飞龙头龙头
懂得都懂哈哈哈[大笑][大笑][大笑][大笑][大笑]
下周涨停了大洋电机看好你
龙抬头，即将起飞[大笑][大笑][大笑]
明天继续冲，涨停20%
涨不涨、涨多少另说，把人气先顶上去！[呲牙][
世界正在发生惊天反向巨变[大笑][大笑]A股崛起
全仓
捂住好股看底牌
万事俱备东风已来[大笑]风口将至
周末复盘，发现这是一只好股，果断关注。
资本一伙的，下礼拜涨停板
好难得遇到一个活跃在历史底部的好股啊！站位8.
明天开始九连板，别问我为什么
看多[上涨][上涨][上涨][上涨][上涨][上涨][买
直线起飞的节奏！
都卖了没儿子们，下周一涨停，哈哈哈
兄弟们明天继续招呼涨停板[福][献花][爱心][围
券商，黄金，康美大涨，周一见分晓[大笑]
兄弟们明天继续招呼涨停板[憨笑][大哭][呲牙][
不愿过周末了，尽快开盘吧，又一涨停板[捂脸]
周一要起飞了！必有涨停板
终于把你踢出500了[大笑][大笑][大笑][大笑]
加油，人气排名升到第一就是涨停之时，[加油]
10利润增4倍，周一涨停来一个
[呲牙][呲牙][呲牙]
重大利好！涨停板开启！
数字货币叠加网络完全，2022年起飞吧！
好股，世界安全领域龙头！
宁德时代供应商标杆，股价即将起飞！
这是个好股，分红多，市盈率低的可怕
周一涨停了，做空的太多，周一涨停
天啊A股人气1245全部疫苗股礼拜一能全部涨停吗
加仓10000股
上次是涨停吧？
主力秀肌肉，我在涨停在，不管多少手。周五我休
4天内必出涨停，不要问我为什么，直接干了
我觉得还有一个涨停板
开始要起飞了
人气飞升，星期一涨停
金圆我看到135元！牛逼！
这股必须的上50元！春节前！！全仓了！
128次竞拍120次延时，明天能涨停否。
我只讲一句：明天涨停[火箭][火箭][火箭]
吉冈精密北交所行业标杆，股价即将起飞！
动力煤重拾升势!！！焦煤期货两天暴涨近20%！
时机已到周一涨停！
下周开始全是涨停板，涨到1000元为止，拿好了
明天暴力反包开启新一轮暴涨！
明天涨停板就对了
盘洗得很漂亮
国内的黄金矿山，下周能否直接起飞？
一砣巴巴这多人关注，一大笑话，哈哈哈哈
铅价即将暴涨
好车[梭哈][梭哈][梭哈]
抗疫股康德莱要起飞了
好股。今年目标价27或者28元
ST飞马起飞中。。。
[大笑]
下周十个涨停板
要主升浪了吗，
计划：如果周一低开，全力加仓。
加仓，还是加仓，近期上3元不是梦
这只加仓可以吗？又创新高
明早应该是涨停
底部启动，至少三个涨停板！
周一涨停，强烈看好该公司发展空间与管理能力！
主力扫货必涨停，开启上升3浪。
大国金融政策，三个涨停板应该有！
走势良好，堆量时刻，静待起飞时[憨笑]
空中加油，即将起飞。
周一涨停了
开始搞三元正极，周一涨停！
回调已经到位了，明天开始起飞直奔10元
下周要爆了[大笑]
周一放量高开5%，10分钟内封于涨停
周一涨停封单五百万单
周一难道要涨停？油价跌对上海石化是大好事啊，
光伏，锂电池未来100倍股，下周一涨停
月线级别饿上攻开始。
张小姐，出来一起飞！！！
看好数字人民币，看好明年业绩就暴涨!
在绝望中暴发，加仓。
欧美股市重挫！疫苗巨头盘中却暴涨87%
明天涨停就订车[俏皮][俏皮]
明天涨停20cm
我说它明天跌停，它明天就涨停
搞个涨停，让股东们高兴高兴
没有上车的今天是绝佳的机会，上车，跟进加仓。
周一要起飞？
旭日东升组合，礼拜一涨停
国际油价大跌，只有天然气涨停。随着寒冬的来临
看到了吗？[大笑][大笑][大笑][大笑][大笑]美女
只有深港通才有实力拉升涨停
明天开启涨停板，以此为证
下周一预计涨停，游戏股又重新崛起了
他带着涨停走来了！
中国平安明天一字涨停板
1.58加仓
北向持续加仓
我敢说，这股周一只要高开一分钱，就会拉涨停
明天涨停。。。
周一继续放量上攻
厉害[赞][赞][赞]
周五都翻倍了吧原油是真厉害400赚两万
明天会下来，准备子弹[呲牙]
连板开始了
天然气居然逆势上涨[大笑][大笑][大笑]
明天要涨停了，个人观点不喜勿喷
株洲路:下周五连板[鼓掌][鼓掌][鼓掌]
下周连续涨停，第一目标10元
平台突破，继续看高一线[梭哈][梭哈][发财][发
四方达 下周涨停开始！！！
明天补涨停！
明天早上大跌是加仓的机会。
下周至少三个板，今天可能涨停，下周正式起飞，
周一继续加仓哈哈
周一原料药起飞
向钱看，向厚赚[看多][看多][看多]
下周加仓
下周五个交易日五个一字涨停板，股价创出历史新
星期五还是买对了[鼓掌][呲牙]
量比大，连板！
世界鸭王归来！欢迎大佬一起过来吃肉！
又是周末涨停
天灵灵，地灵灵，太上老君快显灵！环球周一涨停
己全仓了，周一涨起来，反弹开始了
今天已经全仓了，希望下周能吃肉，噢主耶稣，哈
希望晚上有公告[鼓掌][鼓掌][鼓掌][看多][看多]
孤，连续唱空一个星期，天天涨！下周坚持看多！
好股！调整充分，股价已经偏低了，主力机构没必
金叉已成，坐等吃肉
高兴啊[大笑][大笑][大笑][大笑][大笑][大笑][
疫情又加重了，下周跟着鸿合一起起飞吧
准备好下周一大跌，买入机会到了[大笑]
回来看看，居然没跌，厉害了机[鼓掌]
刮伤疗毒靠中，疫情影响，准备起飞
今天涨停板来了，晚上发通告，下个星期五连板！
下周医药股要暴涨了，赶快调仓过去炒医药股
赌一把新亿厉害还是凯乐厉害[得意]
下周涨停
星期一连续5个涨停加油
澳柯玛被评为国家级设计中心星期一涨停
最近必有一涨停，坐等涨停，明天低开一个点，已
明天开启连板模式
你好，元宇宙[大笑]
下礼拜开始已经买不到了，连续涨停
明天涨停周二涨停
牛逼了怼了一个小时[捂脸][捂脸][捂脸]
下周一必涨停
周一涨停卖光
牛逼啊
哇塞下周是不是要起飞
涨停模式开启
今日涨停，立贴为证。
可以抄底了吗[大笑]
周一逆市涨停么？
人才啊[大笑][大笑][大笑]
北上资金、高毅不断加仓是为了大行情的准备
坚定持有深圳机场，坐等起飞！
拉比的涨停基因我还是很喜欢的
先看看二十天线的支撑力度吧！哈哈![大笑][赞]
长期看好！[呲牙][呲牙]
上涨缩量，还有一波[大笑][大笑][大笑]
三连板走起
业绩好，欠两个涨停，可以理解。其它理由呢？
复星要起飞了
我说周一涨停你们信不？
民族品牌，地滩股价[大笑][大笑][大笑][大笑]
下周还不给我来两个涨停耍耍？
如果周一早晨不破40.10那就是强势起飞
好漂亮
元宇宙必须暴涨
这股星期一要是涨停就成妖股！
雏鹰债暴涨
公告下午要涨停[大笑]
周一大概率涨停
今天涨停了！666
你们准备好了吗？做好心理准备[大笑][大笑]
下周五个一字涨停
该涨了。方大炭素自上次涨停板至现在，已经时近
干的漂亮！洗干净再上[捂脸]，继续！
周一涨停板
周一秒拉涨停
周一怎么办呢？是涨停吗？
周一下探回拉至涨停把不坚定的甩下车省的每天汪
尾盘9.58十万股买进，下周起飞
昨晚上梦见南都暴涨
不吃到最后不放手[大笑][大笑][大笑]等你暴涨。
恭喜坚守福田的小散们！！下周吃肉行情开始
星期五我已经全部进来了，等星期一吃肉！
今天继续吃肉，感谢大家对我的支持和关注。
可以起飞了
大湖准备起飞耐心等待两个月
002166.莱茵生物，大麻代糖，暴涨就在近期。
天然气暴涨
周一涨停，抓紧时间上车。
国际天热气暴涨，周一涨停
吃肉了哈哈
正宗的新冠疫情受益股，明天起飞
我蔡俊恒买入了，坐等起飞[上涨][上涨][上涨][
周一强势一点，直接涨停封死，避风港准备起飞
下周暴涨启动，万勿错过
下周暴涨
重仓吃肉，跌不动了暴涨开启！
国外的股票大跌之时，就是国内大a的起飞之日！
起飞了
下周起飞了，光伏华为军团
今天主力少量流入，待起飞
太厉害了。人气18了。看来真的要起飞了。
星期一起飞，涨停，涨停，涨停
恭喜跟上明灯橡胶05合约的兄弟吃肉280点。吃肉
朗姿股份要起飞
吃肉了哈哈哈
我抄底了，，周一吃肉
吃肉
中一签大赚超5万，新股又香了？！更有盘中暴涨
继续还有上涨空间
安心过周末，维持原判，准备下一两周起飞就好[
周一又要起飞了
管他呢，下周必须暴涨！看5500
浙商的机会越来越近了！只欠东风了！
恒信东方，蹭上“元宇宙”20天暴涨130%。
中绒周五出公告，周一起飞。金园4个涨停走势！
顶背离了！要暴涨了。
利好券商，周一券商起飞
[买入][买入][买入][买入][买入][买入][财力][
周一大盘暴涨一百点
外围爆跌，周一st板块涨停潮，起步债起飞概率大
这图简直不要太漂亮，周一大概率吃肉
马上起飞了
周一是不是等着吃肉了…
看这走势下周大概率开启暴涨模式
买了重庆路桥天天吃肉
静等周一暴涨，主力给我抬轿
马上，开涨，坐等吃肉
巨一巨一，只做第一，留下的兄弟吃肉.
业绩暴增，喝酒吃肉。[发财][发财][发财][发财]
支持一下你，下周大涨暴涨一下，谢谢
暮年老人，中石化明天会暴涨！大宗商品都在涨价
星期一，肯定涨停，大家拿好，吃肉
明天晚上公告，500亿大重组，吃肉
抢筹码，下周暴涨！
买了50张星期一准备吃肉咯[OKOK]
周一坐等涨停，开启上涨模式。最少三连板。
周一金苹果暴涨，空头全部拉爆，拭目以待！
周一暴涨已成定局！
新能源拿稳了又是吃肉的一天。
下周吃肉[旺柴]
持有几年了，都没卖，坚持吃肉肉
惠城转债条件单立功吃肉！
康美重整获批了，必康也快了，坐等吃肉
下周应该可以吃肉了。[福][上涨]
7.54已建仓，静等吃肉[上涨][上涨][上涨]
吃肉了
看空这么多，可以安心锁仓待涨吃肉啦[呲牙]
又加了5层仓位，下周吃肉肉
下周暴涨。。。。一飞冲天。。。
边洗边涨！温柔上涨。
25块多买过，60多走了。准备智飞解套了再接回！
别说话，等涨停
周一五分钟封涨停，我有数
这货，周一会不会逆袭，直接一剑飞天？
牛逼，1000名一下干到前100，一天时间，这是要起飞啊
越是唱空的狗托多越是要涨了！
79了牛逼
股友们放心，这个票问题不大了
积极看多。
周一可能缩量跳空涨停，吃肉的机会，
好多人预判了20cm涨停！好吧，安排
下周几个涨停板
开盘梭哈
大利好看多看多看多看多看多超级大利好啊
多说无益，明天晚上出公告，周一涨停价9块！
周一必须涨停，劳资满仓你了
绝对涨停
周一等着看买就为了涨哭[偷笑]
我来啦，各位！星期一给我涨停啊！
借壳成功[大笑][大笑][大笑][大笑]
买买买，下星期一必涨停
中免，100以内是正常股票，50以内是好股票。
周一直接起飞
这股今年有两次涨停啊，真是太牛了！最高价有20
50.48买入，顾不了以后涨多少，星期一坚决吃肉
主力找到锂了，一万吨，周一开始一字涨停了
负油价炸出油气仓储概念股：恒基达鑫喜提三涨停
杨杰科技，下周涨停板，拭目以待，100元的股价
周一科力远逆势涨停
周一：上车，上车，上车！
涨停一周，天天涨停
我不贪，砸到20天线我就满仓干[大笑][大笑][大
周一低开可以捡漏[鼓掌][鼓掌][鼓掌][鼓掌]
已经不会再跌了，下午快速反弹，直线拉升。
反转迹象，下午合力拉涨停板[上涨][上涨][上涨]
加仓 ~
准备开启主升浪，拿好！
有人说我就200股！我就让你们看看！等着起飞，
看你啥时候起飞
短期调整而已，很快完成向上反攻
今天咋这么猛呢，是要发力了吗？但愿[拜神]
星期一低开全仓杀入！
[truncated: 83 more rows]
