# Supplementary material for: Hybrid deep learning models with multi-classification investor sentiment to forecast the prices of China’s leading stocks
Source: PLoS One. 2023 Nov 27;18(11):e0294460. doi: 10.1371/journal.pone.0294460 (PMC10681238; doi:10.1371/journal.pone.0294460)
Supplement: S1 Data — (ZIP) [file pone.0294460.s001.zip › code and data/data processing -python/5:word2vec+sentiment classification/data/emotion_2.csv]

600563价值15元疯炒操纵炒作向上一条路只适合恶庄
卖了延安买了你这个垃圾哎
做个人吧，张一下，回本就行
请教一下各位兄弟，这垃圾股还能持有不，之前卖
今天能涨一个点就可以撤了，太垃圾了
做个人吧哈[傲]
你麻痹，老子刚走你就板了
好无语哦
这帮抱团TT韭菜黄，专欺韭菜，心真渣！
什么时候退市
傻8亏成渣心都不善还骂人股市必埋你
把甲醇搞跌停烦死了
拿的一手好票子，手气太差了
扰乱中国证券市场，一定要举报华鑫狗
天天绿
你这垃圾不该跌停吗？
宁德没有正眼看过江特这小垃圾
大单天天是负。什么鬼。
我要气死了
真想割肉真垃圾
大垃圾退市吧
垃圾股每天几毛钱的波动，狗拖还一堆
妈了巴子的，抱避雷针上了
垃圾垃圾垃圾垃圾垃圾垃圾垃圾垃圾垃圾垃圾
TNND，把自己给踢飞了，猪力，下午能给个机会上去吗
丢中国人的脸，不配挂中国招牌
留点底仓，清掉，垃圾
我走了，你可以涨了，垃圾，浪费时间
贱庄
和宜化比，你真菜
这垃圾到底是炒什么的？炒瓜子的？电气设备不跟
太墨迹了！！卖了！跌停接着，不跌停还有更低！
海通证券就是垃圾股
跌的很猛，涨的很慢第三季度业绩很烂
垃圾，上周就应该清理你
狗庄
此股无救了，应该是在排退市
这只拉圾股要退市了
这跌了恶心了
给东方提鞋都不配[怒][怒][傲]
到证监会官网举报恶意操作打压股价，看还能不能
证监会严查，这个垃圾，还有人为操纵股价
走了，真废物
这货活的这么揪心死了算了
换股保本了，这就是垃圾
持有你一年多了没见你涨停过，什么垃圾玩意？
还有中签没卖的吗，这东西也太膈应了
泰达怎么都没涨，死垃圾
这个基金经理真是个臭！赶紧滚
割肉了，NN个腿儿的
跟你继续死磕[怒]
垃圾股，最多赚两万
这种垃圾票，居然聚集了11万股东，堪称权重白马
臭比狗玩意，垃圾
跌停吧，别烦了
垃圾股，走了
好好的票走成这般鬼模样真是服了你
下午跌多少？五毛还是一块的！垃圾玩意看扁了！
中新股中了个大坑，MD垃圾股，发行价32.57元，
跌停吧你炒你ma煤炭，冬天北方暖气都快翻倍了，
天天这个死样子，啥时候是个头呦
等的花儿都谢了，你到底是怎么了？怎么跟个死鱼一样
赶紧退市吧，不退市我300一直接把你收购了。
股吧乌烟瘴气，些精神病患者跑来了
无语上周跌了50块，你就涨这点
你大爷的把你卖了买永太科技，你就涨停了真是狗
散户只买不卖，狗庄能怎么样，早te么气思在床上
mb的亏了40%割肉走人，接着2个涨停，了
财信证券发了个垃圾研报，恶意信息，害了多少人
垃圾场里都找不出你这种垃圾
焦化开盘也是跌停。现在回来五个多点，你个废柴
特意低开 心术不正
这个狗嘚儿什么时候割肉唱空，什么时候拉[鼓掌]
狗庄，劳资与你血战到底！1.218买的，套死了！
这是一只最垃圾，最让人恶心的股
这是什么垃圾，太恶心？焦明就点能力？你好意思
天天跌，有完没完？跟个马桶一样！
什么叫垃圾股
雪小欠，典型无证黑嘴！请求平台封杀这个账号！
这个庄心太黑了，太油滑，不好做。昨天感觉没调整完
欧亏光都能拉起，这个烂玩意躺平了
可恶的主力，跌停板洗我，我本来可以 翻倍的，
小而寒气、诡诈的贼庄，走出的k线怪异丑陋！没
他M的，5块1的的本差几个涨停？
丫的真倒霉啊昨天刚买今天就被按在地板上了[大
我说是垃圾桶，还不信，看看其它车企股。
今天t反了，好气
一卖就涨，服了
这走势对得起早上人气排名前二十吗
完犊子
废了
还在诱多，庄家太坏了，我在60日线等着你！[韭
卸载软件，不看了，看着心烦。一时半会回不去了
狗庄，出生都比你强，删除自选走了玛德
妈妈皮，刚割肉操
恶心啊！昨天烂板，这个主力很坏
这股的病了吗？
他公开后的股票与实际不符，坑人！
这个臭根本不是氢能源……[怒][怒][怒]
今天能怒涨一分吗？[大哭]
本庄拉高出货了，狗鳞霉尾盘跌停明天退市@风扫
恶心他娘给恶心开门？
死垃圾，走了
一字板砸，真没格局，狗庄
每次都这样[怒]烦死了[哼][怒][怒][哼][哼][怒]
这个庄真的有毒！！！！！
庄在自杀吗？这个股永远拉黑
无语和无语它大爷[好困惑]湘电这么恶心为什么还
流入4000多万，吃相难看啊
马德，你要一直跌倒何时？老流开心吗？
从低估到高估，一毛钱没有赚到，差评！
伲玛，这是迫不及待向2元靠拢吗？丢人
天天盼着跌停的，心态不好，韭菜命！！！
光会吹？也会跌。一点脸皮都不要！
好烦12.07的本，不知道何时方能吃肉。
一买就是这种垃圾，踏马的看看人家盛弘。
好烦啊，那么久了还是112-113.什么时候回本走红
好不容易吃个板，你居然炸板[怒][怒][怒]心慌一
[微笑]真的是自选股里面倒数第一。气的没话说
横盘12天二天放量下跌，浪费了很多时间。
你是真的恶心，涨了几天还没涨10个点呢，一跌就
现在吧里都是庄狗的，狗托，一股邪气，是要我们
垃圾，你直接退市吧，
因为巨亏 拉高出货了 强烈要求罢免高薪董事长
真不要脸，亏的钱给你买药吃了，半年都是这样，
哪有这种天天跌的麻痹
每天一骂，流氓公司，上市骗钱
真的有病，卖的人脑子都不太行，，，喜欢抢跑？
这废物只属于垃圾
每天问一句董秘，还不退市？
这是主力往死里打压啊，特意想恶心到我们。现在
昨天刚走，今天就涨，我真的是服了[叹气]
这里是传销泰世界闻名，一帮子自己骗自己的赌狗
天天向下，醉了
又中一个垃圾股心里烦让我中个肉签怎么了怎么了
垃圾，明天跌停！
华电能源太南了，一个不争气的儿子，两个不争气
赚1.5个点跑人，从此不再进宏大这个垃圾。
垃圾，连续三个月趴在基金排行榜底部一动不动。
太垃圾了，上不去下不来，补仓／都没机会，真开
垃圾
太他妈坑人了，昨天出了！等等还会回来的时候
烂泥扶不上墙啊
孙子真狠，草
垃圾人关注垃圾股，垃圾人又偏偏买了垃圾股，这
我真服了！比磨洋工还磨人！你是非洲企业吗？三
真是垃圾，就涨这么点，还以为能涨到260，结果
金正你个大垃圾，老子就买了500股，你也让老子
你们天天索赔，烦不烦，公司有没有什么错，行业
三季度竟然亏损？？难怪跌了，对不起投资人。
牌面这么灿烂，你居然只涨这点点
这种垃圾一举报一个准…
真几把垃圾
连跌数天。真臭
狗力新都是天天向下走
人心不足蛇吞象，喊跌有人说你乱叫，喊多又有人说你是托
每日一骂
割肉了，太垃圾
这业绩预告是假的吧，半死不活的
这个垃圾每次进来都是看它织布一点流动性都没有
最不要脸的股票
完了，没看到几家机构进场买进了，真草蛋
西部矿业害人的股，这个垃圾千万别买
st坑恩人
怎么就买了你这个垃圾，自选里就你绿
搞废这个傻庄，该涨时不涨，不知道顺势而为，比
太恶心了，买你被坑的不要不要的。。。住下来了
没见过这么恶心人的
麻痹，下午要绿了，垃圾
恶心
有病的主！
换股吧！垃圾中的大垃圾！
17的本，13.8割了，天天大利空消息，狗庄和延安
这个X庄真溅，假如你持有10亿股，按现在的价格
垃圾股，利好利空都暴跌。恶庄
这个做市商真坏
我司，股票骨架你也不看看，还有脸么？
一副活不起的样子
雅本化学最终会把人气丧失殆尽！
有够垃圾的，出了耗不起了
真是垃圾，跌的时候几块几块的，涨的时候几毛就停了
这里咋那么多不要脸的骗子呢
水平差可以学，人心黑了最可怕，全部清仓。
别人大涨你小跌，别人不跌你大跌。怎么选了你这
gou庄，但凡回本，删自选，绝壁不再碰你
卖完跌停跌跌停跌跌停跌跌跌停8888888888888888
晚上再出公告，严惩踏空者
全市最差劲500etf，没有之一。。。
庄家心狠手辣
8.59买的3万股8.08割了！万恶庄你记住！从今天
这还玩个锤子
如此垃圾，无语
垃圾完了天天跌
这货里的烂庄真是没格局，涨这么一点就开始出货
完了，卖飞了，被骗炮了
纯粹垃圾！
狗庄，真的是垃圾！
垃圾光大证券，广发真的是龙头
TM的光会打鸣不下蛋
庄没格局
天下皆知善之为善也，斯恶也！
母鸡中的瘟鸡
中车，你害了多少人？
卖了就涨[怒][怒][怒]
券商开始涨，行情就完蛋！
草
受不了这个垃圾股了，拿了几周赔了20%，浪费时间
恶心他码盼恶心，恶心到家啦[大笑][大笑][大笑]
我是不是有病，昨天列出来的股，就选了跌的那个
远离这个广东的垃圾股
你这个垃圾股，连个买假酒的都比不上
有请大家欣赏《跌死人不偿命之蓝光退》
这laji好弱，
这种不死不活的成交量啥时候是个头
我日
什么鬼出利好也跌
真是恶心，跌了1个月了吧，亏了32个点
还不涨？？？[无语]
特高压都涨疯了，你在这趴着一动不动，真恶心
够衰，买到这个垃圾
天杀的三烂眼
来吧！一辈子磕一只股！你退市吧！
清雅淡香！别出来害人了！
是不是今天被九州带沟里了[怒][怒][怒]
好恶心，每天如此，连指数都比你强多了，你真丢
废物中的废物，
庄家还是那个庄家无耻还是那么无耻！上啦高开都
大家都开骂
这股怎么这么渣呀，我要吐血了
只要一卖就他妈涨，拿着就他妈跌，妈
这还玩个锤子，全部是大单卖，小单接
两市第一垃圾，没有之一，不接受任何反驳
垃圾1400都上不去[滴汗]
傻B阿酷涨停在哪里？你TM的整天丢人现眼的垃圾
真的无语了
诱多，真恶心，拉指数跌个股，A股就是喝散户血
这垃圾走独立行情了，不跟新华网。
谁讨厌鬼叫我卖掉！
！上气不接下气，废物！改名换姓“丧气集团”名
他娘的，浪费行情
丰乐是种子板块最垃圾废物的一只。
猪一样的操盘手
一飘红，就砸盘，这是要干啥[怒]
妈了个八子，卖早了
完蛋玩意
垫底的，垫底的，他是垫底的，ＴMD
选电力股选了你这个废物，两天电力大涨不跟.诶
吧里有几个嘴上挂着最恶心的东西的货天天来看别
这垃圾早晚破产退市
垃圾，公司，涨不过指数
筹码给你了，你个废物！你把我磨的没心态了
少见的垃圾证券公司
茅台，一物生，万物衰的品种，应该退市了！
走了，今天最高2.39，浪费时间浪费精力浪费感情
股性怎么这么差，你玛丽隔壁的！！！
买这垃圾倒大霉，十几块买的回本遥遥无期。做T
死垃圾股价还那么高，看看四五元的股价吧！ 房
果然是涨一天，跌好几天，哎！买了这垃圾真心累
此垃圾庄天天炒概念蹭热度，没任何前途可言。
要彻查批准这支股上市的领导
这个北京汽车的走势实在是太恶心了
我服了，割了，留下的发财
这逼股8.3就是个天。
这潮确实恶心，先是高调发文，然后季报爽约。连
应该把恶意炒作的资金抓起来，处罚
死了吧！没人买了！进中天！
都没有换手率了还玩个锤子
这是什么走势？恶心
港股最垃圾的蓝筹成份股你排第一名
小散们，都走吧！别浪费时间在这个废物身上了
狗庄每天对倒砸盘严重亏损，现在狗急跳墙砸盘。
宝德这帮，真不够分量，中直系他妈买来赔钱的吗
中标跌，不中标也跌，垃圾
真可恶啊
涨了就拍马屁，降了就放，什么人呀
这股狗庄就是一头朱
真特么气人啊
今天还能跌我真服了
恶意炒作
倒霉公司
宜化涨了你TM跌
只要到了110就下去，真的狗
我从未买过如此厚颜无耻的股票
这就是个霉运股，谁沾谁特么恶心死
有病吧[惊讶]
不看了，看了心烦，随便你跌，看你跌倒明年吗
亏二十几个点，猴年马月回本，天天阴跌恶心死了
我tm瞎了眼了才会买你
真的废物
渣男，滚完就想走[怒][怒][怒]
跌的没有底线原则了
说句心里话这个主力有点不要脸为了点钱脸都不要了
垃圾，
做个人吧
看看东财，再看看你个废物
一卖就涨[怒][怒][怒][怒]
你个废物，是逼我把你丢了？
大盘这么好，你在这里装死
这个庄很坏，大家小心
垃圾没格局，割了
妈勒个逼大盘天天红你天天绿，你阿是戴着个绿帽
哪有这么坏的庄呀，我一买就错，反手还错，止损
再见恶心人玩
废物一个，自私不呀
完鸡鸡了
板块涨你不涨，板块跌，垃圾一定跌，一定定有散
废物别人都涨停你还一点一点跌
今天碳哥跌惨了，酒哥也不争气[怒]
板块都涨不过的废物，大盘回调它一定跌停贡献
出货的骗老子
好酒都让主力玩死
马的个巴子，本帅军团今天抄底被埋。买买买，别
昨个骗炮，今儿下套，这般变态，玩啥嘞？
憋了这么久不来个涨停发泄一下，狗庄？
直接来6个跌停吧！天天阴跌，太他妈折磨人了[笑
真是废物。煤炭拉升了3点了，白酒绿2点，
这个吧里面唱涨的狗托太多，主要是那个庄家意图
研报一发，就知道没好事，幸好刚刚买的不多，草
散户们不要买这票！让总不断阴跌的恶庄出不来。
恶心的股
3.05买的还tm亏着
真恶心，前天昨天，一分钱玩一天，今天2.61出了
不懂基金的草包都不会操作成这个P样，华夏最坑
这垃圾是真恶心人，看你能压到什么时候，广发龙
TM的T太早了，哎，，，
昨天清仓是对了，哈哈哈哈这个垃圾
整天玩心电图[好困惑][怒]
老子要被你恶心死了
有矿的股能跌的这么惨，真是行业的耻辱
恶意操控，天打雷劈、、、、、、、、、、、、、
这个大垃圾，快破发了
有些狗托不当人，出货就叫买叫持有
就佩服海信请的唱多的股托，无数次被打脸，却又一直bb不停
一动不动！什么垃圾
这走势已经说明业绩很差了！业绩发布估计又是跳
齐鲁真垃圾！真害人！
有个sb不停挂200多单又取消.病得凶哦/
这不是恶意操控是什么？？
我只感觉恶心
涨跌都磨磨唧唧，就是
播什么播，一星期播8回有什么用啊，烦人
完蛋玩意，赚了二十个点没跑倒亏十个点。
最恶心的品种
MD 第六天了 还没解套
永远的垃圾，发展个锤子
这种无良上市公司，四季度继续造假继续亏损
49只证券，唯一最典型的量化交易。垃圾小券商。
滚出股市！
全网最差
亏八千零几十块，欲哭无泪，结束了，滚吧，垃圾
主力已经跑了可笑的狗托还在唱多
垃圾中的大垃圾！丢人现眼的东西！
对这垃圾没什么信心了
业绩暴雷？？？？这样大跌，有毒，又新低
垃圾，谁买谁谁死
最垃圾的电力股，根本就不是电力股
又TMD吃饱没事做了。一手一手在交易。无耻到家
泡泡吹沫，你真把自己当回事了？阴阳怪气那么厉
都说这股碰不得！还真是被言中了！垃圾股！！！
市场弃儿？
僵尸
真不是个东西
呆里面要脸吗
这个垃圾，主力连续跑了一个多月了，。
这个垃圾怎么不退市呢
垃圾一分钱上下玩半天
恶的庄
废材
垃圾永远是垃圾
这股无语
垃圾，割肉了
大盘跟你有毒红了你就绿
小崽子不行了
烂透了。黑心猪力、烂庄稼、黑喜的狗，，，烂股
再不动，那只能死了
三大指数都翻红了，这个垃圾还在创新低
垃圾玩意儿
真烂
又他妈这样，大盘跌跟着跌，大盘涨却不涨，再次
今天抄底恒瑞赚了，狗烂庄，你就做孤狼吧！
废了，大盘板块大涨你不涨，大盘板块微调你大跌
TMD板块大涨，就它每天都是磨磨唧唧的不肯涨，
这还叫股票吗？
大盘涨也跌，大盘跌也跌，这垃圾跌上瘾了
臭不要脸的又想一分钱玩一天
下午应该会跌停，下午抄狗庄的底
大盘涨也没动静！跌就跟着死爹！也不知道什么情
老子跌停卖了，气的吐血
sb庄，sb股
跌的挺墨迹，洗刷刷洗刷刷
垃圾，美的都成垃圾了
卖单没完没了，公司真有病？
这垃圾跌了一个多月没一次像样的反弹！！！烂！
这个板块真是废了！！
没有最低，只有更低[怒]
这走势太不要脸了
烦得不行，看他简直就是减寿！贱的要命！！破烂
怎么又跌成狗了？
早点跌停，看着烦
没人性，太黑了
可耻至极
恶庄！
还得跌，我他喵的拿半年了，真的被恶心死了
怎么举报？
每天都他妈令人恶心
TMD，走出了权证的节奏
齐心真是一只垃圾，失望透顶！
勾庄你就浪吧，早晚来个抢食的恶庄玩死你
有没有长线中兴的？交流一下，看着这票烦死了
看到这样无语无耻无聊的走势。你不急我不信？呵
狗庄。恶庄
忍不了了
丢国企的脸
很垃圾，赎回还要手续费，利润很低，还要交给他
死垃圾不管怎么样都不会涨。
股市没有遮羞布，没下线了。
卖了长安，买了你，恶心死我了
垃圾公司，垃圾产品，垃圾管理层，垃圾股票
这货太差劲了，什么板块都带不动[捂脸][捂脸][
，烂到家了
你他妈倒是动弹一下啊，跟死了一样
看到你就烦
你大爷的，我这点模拟盘迟早被你霍霍完
你他妈是我祖宗
最烦心的是买了这样的基金，半死不活
不上不下，浪费时间
今天早上我有病进这个后悔死了
恶庄
这么多好股，还不赶紧换股！卖了这个垃圾！
你个垃圾 垃圾慢吞吞的
史上最大垃圾股表依顿电子
过夜你，坑死了。
这就一条烂虫，七，八块的票都涨到二十，就这烂
两市最垃圾的票。
在风口上都涨不起来的猪，有何盼头
垃圾就是垃圾，侮辱能源金属这个概念，
活埋了？[怒][怒][怒]
这垃圾从来不会让你失望，每一次冲高必将回落
一条死狗，不会动
此股为垃圾股。鉴定完毕！请自觉退市吧！！！
今天又完蛋了，好不容易回点血[滴汗]
真的是废物！
从不让人失望“追涨必套”
这股就是有病，谁买谁死
他妈滴，天天流出大于流入，不知道是什么幺蛾子
为什么不排队骂老王
买到现在就没涨过，真服了
tmd又是一个跌停，老子这十几万钱不要了，退市
对待这种没有格局的恶庄而言，必须要揭露他，有
真是烂泥扶不上墙啊[怒]
无语了，买了就跌
谁砸盘谁是犊孑
什么东西，看着都觉得恶心，
恶心的托单!
是不是见鬼了
这个主力真恶心
真是烦人，反反复复几个月就是没赚到钱，一直在上下震荡
你个死垃圾
我前天卖了，有机会再来吧，广发的基金真是垃圾
你个起垃圾
最垃圾的一支基金
为什么这么垃圾？？
这个臭货天天跌。
要死不活的烂股
浪费大好行情！拜拜
垃圾，只适合知线
可以退市哈
什么玩意儿
盘口都涨什么样了，无语了，
钻空子大师比中国男足还让人恶心！比股市所有垃圾
这个九头鸟会这么垃圾的少见的，别的光伏都涨停
草，卖早了刚解套就卖了[好困惑]
不他妈退市ST就不错了别指望过3了
这股这恶庄就是有病，不让大伙好好过。昨天跌停
整个板块就你一个人是绿色的
什么玩意儿天天跌！这么大的企业不要脸面了！
这票怎么这么烂，走得好好的，突然一下说跳水就跳水
且不说这间公司怎么样，这无疑是一只烂股！
这股是个鹅庄，建议举报，让证监会调查。恶意操盘
水泥股中的航母最垃圾的一只。别被调研忽悠了
这B差不多是大A最垃圾的垃圾了，恶心！
最垃圾的储能，毫无利空，震荡如此之大！
外面热热闹闹，这里还是半死不活
死水一潭
瞎了眼看上你
现在晋控电力的织布水平太差了
真是不要脸要拉的时候一点公告不发就像鬼子进村
垃圾！大盘行情这么好，别人都翻5倍了！
能不能把胜华撤了，真垃圾
无缘无故大跌两天，比玩意
狗庄死去把
这种垃圾跟跌不跟涨的 ，连板块都跟不上
拿了十一个月割肉走人，特么垃圾货色
这货重病緾身，只有等死了。
真正的僵尸股，实际控人想减持都减持不了
真垃圾,没出息
怎么买了这么个垃圾股，大金重工都涨停了，这垃圾还原地不动
西旅重组太墨迹了
天天跳水，割韭菜
割在最低点，狗庄欺人太甚！
砖石跌，中兵跌，哪个板块跌中兵就跟哪个，垃圾
外面风景独好，留在这里就是浪费。
烂货，全抛了浪费时间
确实垃圾啊，而且不是一般的垃圾
今天大盘这么强势，板块全红，主力这么搞，太坏人心了
什么玩意，垃圾！
SB
一直跌服了
老子刚卖你就拉，就差老子这几手吗？
拱越穷！这三字垃圾车还能涨吗！
买了这股真是没话说，没脸见人
全还你，卖完了！
垃圾弱庄，迟早破发
下三滥
[怒]跌了一块了，你们喊回调，涨了三分你们说暴涨
这nm有病吧
垃圾，涨的没人多，跌的比别人多
大地这个蠢货出来必跌
浪费时间
垃圾就是垃圾，切记不要好了伤疤忘了疼
迫不及待的想加仓，你却上下4分钱的浮动，要点脸行吗
庄家吃相难堪了，大口吃，什么意思？
冲高卖出，垃圾。
没人气，没人气，没人气的shi垃圾。gun你大爷
垃圾退市吧
你他妈放量呀
真是港股跟屁虫，今天大盘这么好在这不当人当狗
太拉胯。新能源涨疯了你这条死狗趴窝不起
专治不服，操，服了，破二块时见
脑瘫，甘你嘛的又买白酒
不是一般的垃圾，垃圾板块中的垃圾票
真的是废吴
你比澳弘电子还烂呵呵
瞎了眼买你个垃圾，卖
垃圾货公司你他吗业绩是假的吗天天这样跌
噌噌噌噌噌涨上去得了，磨磨唧唧费劲不？？？
“玛德，你俩纱碧咋控的盘？”凯盛...颖泰...
天天采集，涨个毛线
废物一个！清仓走人！
托单真恶心
这走势也太无语了。
看看人家，学习一下，天天除了套人，还会啥
请问什么鸟人在卖
草包
狗庄还我
这个辣几玩意谁买谁倒霉，卖了一股不留浪费行情
死股一个……死狗一条……没脸
浪费行情，一点成交量没有
磷化工这么拉法，你无动于衷啊！[怒][怒][怒]
我能想到的所有恶毒的咒骂都不足以描述现在的心
想打压股价来定增，某些东西的行为灭绝人性
来位大哥，把主力的货给吃了[怒][怒]
浪费大好行情你个垃圾
大盘这么涨，他不动，垃圾。
自选的票就你最垃圾！其它涨的还可以！真倒霉买了你
你病啦无药可救
恨铁不成钢
又是半死不活的一天
扶不起来的阿斗
太不把外盘当回事了[无语]
因为这纸公告，让我输得很不服气，没有其他内容
有毒
谁在疯狂砸盘[怒]
赚钱没走，现在倒亏一截…烦人
彻底无语了
它在等死
被这个害死了，其余九红也不够它一绿的
垃圾了，大盘跌，他跌，大盘涨，他跌，板块涨，
真没见过如此厚颜无耻的，别人都涨了，它还在跌
买到这样的死股，也是能憋出内伤了
这个庄家恶心的是，不给做t的机会。
垃圾进来两次两次亏3万多
跌停！！！！
MLGB
和成大生物一样，最垃圾的刺心股
忒jb墨迹了，换手不够，垃圾庄
臭不可闻，跌的稀里哗啦！
无语了...
钢铁最差尽
华夏基金太坑人垃圾垃圾垃圾！
渣渣！！
不要脸的跌，怀疑基金经理的水平
纯属垃圾一个
涨起来拉稀，跌起来勇争第一，什么玩意儿。。。
今天庄家压着不让涨，真恶心
买一次亏一次。。。。什么玩意。。。。有毒
滚下来吧！废物
拉鸡你爷爷我走了，永世不再见
真是倒霉透了，从最高点接触到它，一路滚下来。
昨天进去的主力资金，都无语了，天天演戏
完全就是骗人的概念
太惨了，一季度继续亏损，变成垃圾股了
鹏华比你牛逼多了，垃圾
你他妈行不行啊
你就不能像个人一样活着吗？
又在这儿哄孩子，骗子
这个垃圾股跌跌不休
上个月无耻的只有五天在涨，而且是跌多涨少
你是没有力气吗？
东方妖魔券商，是券商的败类！
垃圾死活不乐意涨
此股的操盘主力和狗庄，你们一定会绝后的。
58卖出，亏了一万多，再他妈也不买这个股了。
大风来时不跟涨，中青宝啥时候跳水 你就是祭品
永泰退，赶紧的
涨起来像便秘，跌起来像你爸拉稀！
什么垃圾的东西
留着干嘛，啥也不是的垃圾
真的是垃圾，，，
元器件，这么牛逼，你这股咋梦怂
总是有一些狗卖出
定增就是耍流氓！
全是1444的单子，垃圾，砸跌停
歌尔又干上4个点了，醒醒酒吧！猪力
人要脸，树要皮，沙光拉萨那真是天下无敌！
通裕是道光，绿到你发慌，主力戴帽子，颜色是绿色
死鸡一只
你是真**
反弹跑跑跑跑这股完蛋了
一家恶心的企业
听说银棒快倒闭，我来看看倒了没有[怒]
狗庄，再一次拉高出货了
今天加仓了！不是要涨停板吗[怒]
跑不过大盘，垃圾
真的创新低了，名单上就只有它这废物还是绿的
大家一起举报抵制福财泰来，乱散布垃圾消息，什么垃圾公司？
这股垃圾至极
烂泥扶不上墙
垃圾没人买了，死路一条
不会开车就滚蛋[怒][怒][怒]
你就不能像个人一样活着
天赐变弱鸡了，没有龙头气质，赚不到什么钱了！
今天庄家压在不让涨，真恶心
此股主力胆小如鼠实力也弱，不能跟着这种衰人走
这个股票可以举报吗
这样的股价，还腆着脸开业绩说明会？
大跌两天受不了跑了今天居然涨停[怒]庄家你厉害
要点脸，大盘那么红
下来了！狗庄！帮外资拉高割散户韭菜！！
看见你这不死不活的样子我就来气！手里自选股这
全卖了这垃圾，居然比不上清水源，实在可恶，恶庄！
弱鸡！主力不看好的股！！！
开门啊大哥，放我进去啊[怒]
一堆小鬼恶毒的人又出来唱了！
哈哈，排名掉到3000楼，大最烂股票，没人要的垃圾货
死蟹一只，人家小跌它大跌，人家小跌，它干脆躺尸了
半年多了！你的重组在那里？上次的公告忽悠人的？
踩到了操
砸盘的那个你听好了，祝你天天带绿帽子。
一有资金拉高，超大资金就出货，恶心
空狗急了乱叫
都红了，就你一只独绿，服了
这票真是服了，什么都好，就是不涨。
觉得是上升趋势，为什么又磨磨唧唧呢
僵尸股
垃圾骗子公司一个吗
垃圾桶
太垃圾了跌了半年
这么好的大盘也这样[怒][怒]
真tm阴
量化交易就是吸散户的血，吸干为止。
要涨就涨要跌就跌，2个点玩个锤子
从来没有见过吃相这么难看的一群人，几十亿市值
大盘都涨了你还绿，废了
别人涨的时候你不涨，别人跌的时候，你绝对跟跌
它马的，狗庄天天压低洗盘
个垃圾样样都靠老，就是股票上涨靠不老
丢了工艺商品板块的脸，丢人呀
太阳能主力这种搞法属于恶意操纵股价属于犯法了
垃圾垃圾垃圾，天天阴跌，亏了我16212.93
比兔子、跑得全都快啊！获利筹码玩死你？
垃圾玩意，每天一骂
万年垃圾股
不要脸的死股
下午进入6元时代，垃圾股。
我叫你绿盘，你聋吗！
快点退市去吧，新华大垃圾
删了软件熬他几年就有希望了！！最烂的股没有之一
垃圾股炒上天，价值观掉地上，这就是我的大A
最差的 风电股 ！
连个万手胆都没有，差评
气人啊
尾盘想拉升，到底谁一直砸盘啊好烦[滴汗][滴汗]
还好大多转到光伏了大vV天天大脸不疼吗
我说你也不至于这么垃圾吧，连跌几天了，涨一点
的所属板块全涨，就你不死不活
我怎么就买了你个腊鸡
在低价横盘7年之久！狗庄一直在里面做T割散户！
留着钱去玩其他的票不香吗，为什么要在这个废物
泰泰真被那些踢狗玩坏了，有同感的没有
你还是从前那个垃圾，没有一丝丝改变！别人都在
狗庄，垃圾，砸了半天才一角钱，就这点能耐
散户集中营垃圾股，永远都不可能涨
不争馒头争口气吧，就这么晃晃悠悠三步一退很难涨上去的
过气龙头不如狗
真垃圾垃圾垃圾垃圾垃圾
怎么这么恶心
什么玩意
无语了。基本面这么好就是不涨，资金全被套。
垃圾你认第二，没人认第一
四季报年报继续亏，然后st，然后退市
同比增长最多，同比也是最垃圾的。
龙虎榜害人！
这股废了有转债的票不能玩T狗太多赶紧去秤星去
气死了，给个痛快话
狗庄，你破不破6.95呀[怒]！我等的心烦！你今天
卖又不敢卖买又不敢买半死不活的
涨两个点都费劲的垃圾
PCB板块倒一，真是孙子股……
死鱼股票
生气。昨天割了血
这事是人能干的？？？？看看大盘
这也太腊鸡了吧，板块全红唯独你绿，mmp
操，真垃圾
你们这些穷鬼.这样都拉不涨停
这个经理真臭，一直下跌，我都赔30%了，是内鬼
怎么就不会红啊，都他妈成重仓了，越加越跌，亏得越来越多
我来追下涨玛德一直跌不下来[捂脸]
造孽
难得一见的高开啊，垃圾。你滚下来老子补仓
龙头现在这么垃圾的嘛？你还是化工界大哥嘛？脸呢？
大盘大涨，你还在砸盘，有病啊
光伏中的败类，一坨
我真得服了，为什么会有一帮散户跟你谈价值投资
幸福的苟你们是不是变态，我没唱多了你们也骂。
我就不信没几个人，都起来吧，别躺着装死了
这是人能做的事？？？？
唧唧歪歪废话真TM多
看有这么多人骂你我就放心了
猜想2126那害了滴虫病的嘴还有脸继续滴滴吗
美特都涨的比你厉害太垃圾了
超级垃圾股
卖了，去明阳了！这股太墨迹！太煎熬！太扯淡！
真，恶心
唱多的托真坑人！
跌如串稀，涨如便秘。
谁TM又发话了！！！？
你给斯达提鞋都不配
与老窖相差30元，可恨可恨。
长一个点都是奢侈，垃圾，走了
垃圾股走势，割肉走了！
这个垃圾桶
湖北典型的流氓股，放弃
草，今天这个gou庄玩得狠啊
恶心人可以的
天天这么完。
这业绩真垃圾
天天都跟磨香油似的，没点魄力。算熊了。走人，
瘟神！哪哪涨没有你，哪哪跌你就跟
哔了狗了
垃圾赶紧吃粒泻立停。
闻着香吃着臭的烂股，给它坑惨了，什么芯片骗子
挺好的票，自己给自己弄残废！
怎么会这么垃圾
举报去，这太不要脸了
一点人气都没有庄玩的有意思吗？
史上最怂股
万股涨，垃圾股永远都是跌的。
恶心的天山水泥，倒闭吧，鸡狗，鸭狗不看好你了
一只烂股这么都人在吹B，都是套牢货在山上胡吹
压抑的太久了，病猫。。。
天天创历史新低，不要脸！
你们有什么脸面，一直是负业绩，可以回家种田了
恶心他奶奶给恶心开门，恶心到家了
真挺气人，走的好好的就大跌6个点
今天要给新进人员上课了，这庄很心狠手辣的一逼
涨一两分钱，刷刷的大单就砸下来了，有病的人挺多啊？
这是什么垃圾
牛逼，狗庄，洗的真厉害
这个股我算是服了，在里面卧倒半个月，就赚了2分钱
这垃圾为啥每天买单拖单这么大，病态股
太特么垃圾了
次新股都飞上天，就这货下地狱
啥也不是
大盘逆子不负盛名！
垃圾东西！吧
真垃圾，都赶不上大盘，今天就撤
缺德庄家必遭报应
废物啊
棺材股
这股真是没人气，半死不活的
这个老板是个渣
严重控盘，有点恶心。
想骂人。。。。买啥啥跌，卖啥啥涨
一年多了，这德性。
搞鸡毛啊
怎么这么垃圾啊！！！
九连跌了，太磨人了，主力真恶心
真狗
昨天在安泰科技和这个，选择了你！无语了[滴汗]
死垃圾
恶心的票不该换
今天指数大涨但没券商什么事，券商就是不死不活
扶不上墙的东西，这么好的大盘，不试试接近新高
买了瓶明天去你公司，坑人玩意
主力s光光
炒股那么多年，这是最差的之一！
割了，弱鸡一个
没有最烂，只有更烂
问候你大爷
蠢货
整车倒数第一，真是烂泥
TM新元跟你，结果选你这垃圾，看来还是得买亏损
全部都在涨，你在跌，没救了，走了走了，垃圾扶不上墙
烂AC
这货还有脸说是海上风电唯一运营商？闪人
别人家的通讯咋那么牛这家咋要死不活的
操，长缆先封板了
恶意做空，化纤板块倒数第一，踢出股票池
最烂的经理
这庄真是垃圾，没气魄啊
这个果然就是一垃圾股，以前脑子真是被门夹了[
跌成狗了，你不反弹一下吗？
我咋买完就跌有毒
这个无救病鸡，只有加重瘟病，不会医好！
这垃圾股，沙必庄必脸都不要了
垃圾垃圾垃圾，不要天天唧唧歪歪说自己投入了啥
涨你不行，跌你第一名
要记住买什么都不能买上海电力。太垃圾了
这坨啊
这个狗庄在干什么，这么好的行情
麻辣戈壁，一堆好票不选，偏偏买了京东方，真晦
以后再也不买这种僵尸股，太他妈浪费时间了
这股没起色，留资金做其他的吧，让它不死不活待
这个垃圾在跌，其他新能源都大涨
你是有什么大病吗？要死不死.要活不活
跌跌不休！
3722大沙叉是真的坏
这是个什么垃圾？
这玩意已经废了。。外面都涨疯了。。就这废物还躺着
最没有出息的一只票，！
狗B
又犯病了，买盘全是11
谁再卖，我CNM一万遍
你他妈也叫新能源，呸呸呸
日，早上旯这么快就是为了出货量
太差劲了，像瘟鸡一样
恶庄能不能要点脸，你是真不想涨上去是不
这只股票走出不要脸的行情
比亚迪马上万亿市值，丧汽还在原地[捂脸]多垃圾
月k，周k，日k全是空头趋势，能有啥希望，浪费行情
20亿的股走出20000亿的气势，死气沉沉
C，真TM的垃圾，早上市场这么好，以为能T一点，
烂木头
套了几个月了，等你回本清仓，垃圾股来的
真后悔听信某人买了这垃圾。
这是一条，最擅长咬人一口，然后死也不放开也那种
这是买过的最恶心的股！
MD故意的吧！
通信股中最差最差的垃圾股
这是真渣
的，坑爹啊
济堂都开板了，新亿死猪一样，快雄起啊
太无耻了
这个庄家阴险狡猾
尚荣医疗跟和佳医疗真的是两个烂兄烂弟！[俏皮]
烦死了
今天都涨你还跌？？？这他妈还是人干事？
这股废了！结束行情
墨迹墨迹的
你算什么东西
恶心透了
垃圾银行
有完没完，搞什么
死股
这股有点恶心
这个股应该改名为中垃圾。
这股凭什么上涨，一个烂挂面，我吃过，做的一点
走了垃圾
乌烟瘴气的，这里面。。就这个最垃圾了。。
毫无底线[撇嘴]
好股票都是别人买到的，劳资买的都是垃圾股票
是个什么垃圾东东？
这就是浪费时间
走了，看见他两口就恶心
业绩盈利这么多也只有包钢这个垃圾才会跌
业绩翻了好几倍，你走这个熊样
垃圾公司赶紧倒闭大吉吧
乱泥扶不上墙
这周跑了十几亿了，等这个狗庄跑完吧
孙子别装了。。
天齐，你爹都起来了你还不着舔一下？垃圾玩意
又是浪费时间的一天
到底是哪个垃圾在压盘天天
做个人吧？天天跌没底线了
股东人数比6月还多，这就是狗18，大满，老股民
不管行情好坏，格力就是跌，除了跌还是跌
狗庄，皖熊
这货的耐心真是令人叹服，太特么恶心了[成交]
真垃圾。被你套毁了！
管理层欠骂
没有人气没人玩的烂股
谁tm接了啊，靠我挂了单就差你再跌一点点啊
一不小心买了个收废品的，我旁边就有几个废品收
幻塔公测就这鸟样？？？是有多垃圾[大笑][大笑]
去TMD垃圾公司天天发些破公告，影响股价
玛德，28进的，明天能解套吗？
这个股被这些垃圾玩坏了我明天割肉换股了
当时就在想是不是这个狗，现在看来就是它了，玛德
晚上出公告了，还在抛个毛线，脑子让驴踢了。
死垃圾，别人大涨你小跌，别人小跌你暴跌，还不
真的很累。[怒][怒]
太不给力了……垃圾股…..
你给我下来[怒]我昨天11.44卖了[怒]
借权重股打压指数恐吓散户太坏了
垃圾啊、浪费了鸿蒙概念！！
天天被骂，又不是我收割了你们，麻烦不认可的人把嘴闭上
烂庄股
杀猪盘啊，有所谓的老师上星期推荐说有翻倍票，结果现在把散户都套住了
我都懒的骂你了，太垃圾
nmp个垃圾
气死人！一卖就涨：一买就跌：
尾盘还砸二分，垃圾
哎，好烦没有出在高位，气死了，就是真贪心就是
快拉啊，垃圾！
MMP亏了我90元钱，太恶心了。
这个死猴子真是没魄力……今天这么好的机会不来
海控高管严重不作为[怒][怒][怒][怒]
草，把我洗出来了。这走势厉害
给我起来，不是有利好么，怎么还半死不活
小垃圾
垃圾股吧,垃圾帖
跟顺丰速运发货合作了5年，没想到股票那么差劲
跌30%了要脸吗
今年最恶心的股票
合盛拉黑，东岳拉黑，走人
ST甘李还我钱来。[怒][怒][怒][怒][怒]
明天总不能再跌了吧，被主力玩的死死的
你是个什么东西
脑子有病买了你你，在你和大金之间犹豫了一下。
大垃圾一个
嘛的，一买就吃两个暴跌，一卖就爆涨[怒][怒]
完蛋玩意的
弱庄一个，想拉升又没有实力，想出货又没人接盘
垃圾我走了，88
地产板块上涨，垃圾你才涨几分钱
什么鬼垃圾
气死人不偿命的玩意！！气到你吐血，气到你想反
那些亏急眼的就想让别人割肉，真没品还没德。所
每日一骂，这股票。
马上解套了，退市的3毛不让补仓，想想就来火。
又加概念了？天天阴跌，能贱，草
晚上又要暴跌了，呵呵，全都是套路。
这TM亏得，在等几天连面都吃不起了
过百的股票干成这副样子。无语了
气死，卖飞了黄河旋风补你，板块倒数第一
永远的垃圾，ST盛和。
我今天股票赚的钱都赔你身上了，我就跟你死磕了
空狗们，把笔和纸准备好，爷教教你们啥叫炒股。
这垃圾破车烂股只有退市倒闭一条路了。
哈哈哈哈！！死股，完全没什么人气
18.4的本，还能拿不？头疼[怒][怒][怒]
恶心的达人，渣笔一个
今天的沃森病了，站不起来
再跌就把脸摔瘪了，还龙头呢
垃圾，这么好的行情你在这里磨洋工
太垃圾了吧，焦煤期货涨那么多
炒作的垃圾！从64跌到了37！今天涨几个点，韭菜
垃圾呀
垃圾，每次都跑输板块
这个票好垃圾
忘恩负义不如狗，背师弃祖枉为人不懂感恩的人最可恨!
默默地说一声！卄n妈！
垃圾浙建早泄，只能硬两秒
终于涨了点，热泪盈眶，史上最垃圾股。渣男一号
明阳我是买一次跌一次[滴汗]，真的无语
你也有脸涨，装逼玩意
妈了个巴子，假的元宇宙概念！
你是真的拉，你是真的稀
跟渣男一样[滴汗]让人又恨又爱[叹气][叹气][叹
空狗们，回家吧，害我开盘卖了，
周一到今天，每天拉高套人，涨点会死，解套就跑
入市5年多，赚的钱都亏这里了，确实可恶[怒]
废了,被宜化按在地上摩擦
早上哪一拉，华鑫狗跑了。没格局华狗
垃圾，涨不过瑞芯微，中晶
！回撤无效！做人一套！背后一套！挂羊头卖狗肉
我一割肉，你就涨，去你大爷的
怎么涨起来了？我还等着继续跌抄底阿[怒]
宁死不当狗拖!不当狗庄的狗!唱多唱空，请摸摸自己的良心！
还科技奖？？？恶心人[下跌]
狗托别叫了
垃圾！没见过一支股票像你这样不要脸的
把风语筑卖了，亏大了，抱着你不松了[怒][怒][
如果真有游资我只能说整个游资有点大病
早盘补仓了，浪费资金
28的本有谁比我高？买了它真是草了狗了
券商板块大涨的时候你永远在装死
来个涨停会死吗
这个股真是让人恶心到家了
昨天说破位下跌，拉高就要卖有人骂我滚，笑一笑
螺纹涨了近6个点，假酒废了。
主力吸筹吸的差不多了吧！不怕撑死啊！主力别那
昨天骂人的韭菜，爬出来道个歉。
拉你麻痹，20万就做两手，你有本事拉爆我。
又假突啦！！哈哈哈！垃圾
涨停毛线，一群托把我得筹码全部血亏卖掉给了你
大盘涨，你为什么不涨呢？无语了。
垃圾货割了
下午就下来了。垃圾
只要见拉萨都亏，无语了
废材，昨天进赚两个多点，今天还得亏
没穿底裤滚出来，比仓位啊。逼玩意儿。
这个垃圾
狗渣中
垃圾白酒，天天跌
晶方科技这垃圾又增添汽车概念了，好可笑
熊股
此股庄没大格局，也没人性！小赚了一点，别浪费
莱士被公司狗玩成这样
麻蛋，忘了抄底了
完犊子了这票，妥妥的下跌中继
狗垃圾票，删除自选从此不录用，幸亏今天割肉走
垃圾公司，我今天下午网投4百万股的反对票了！
天天有新低，天天有差价，不亦乐乎！？
真实无语了，我不喜欢骂，但也请吉林经理你思考一下好不好
踏马真的是差！
套死你们
天天像个半死不活的废物啊
垃圾还不如卖酱油的
狗庄天天涨一点就没力了，垃圾货，农业行情就这
垃圾企业
这股主力你玩不过他，太恶心了
肺都气炸了
半死不活的损样
垃圾东西，发了几百块钱，亏了我三个点
这个倒霉的主力，玩得一手好牌，被自己玩没了，
这世界上缺德的人太多，这个人是托。
好好的牌被垃圾操盘打烂了向下你又没空间，5.23
个恶桩，12就想把爸爸们洗出去啊[为什么]
洗个毛线，出货看不出来呀
兄弟们，水牛建筑连资质都不够，公司连脸皮都不要了
微涨微跌气死人[笑哭][笑哭]
这只基金烂透了，无可救药了！
狗rⅰ的黑庄，这是要迎接双11吗，都啥时候了，
这个股就是个瘟神，别的汽车零配件涨的风生水起
这只烂股到底什么情况[怒][怒][怒]
可惜我5个点卖了一点买了卡倍亿[怒][怒][怒]
老子走人了。亏3000多。靠。垃圾票。
秋眠不觉晓，处处有猪嚎
华夏幸福废股，怎么都不行！
真不要脸！！
6元这个坎见鬼了
中海达概念都很时尚，就是大股东太垃圾
自娱自乐，瞎拉，天天流出资金，无耻！
第3次骗炮了
又是骗炮的一天，
各个板块轮涨一遍，就是不拉白酒，气不气[怒]
牲畜不如，操。[怒][怒][怒]
坑爹的玩意！
这只基不是一般的差！今年怎么搞得这么糟糕？
一个天天阴跌的垃圾票，每天开盘人气飙升，人气慢慢都散了！
缺德的人太多，昨天又那么融资，好不了啦，太缺德了!
狗庄看看你们缺德不？
这垃圾公司坑投资者啊，谁也不能投资了
[怒][怒]辟
南岭民爆跟你两选一，选了你这个垃圾，郁闷死！
是真垃圾，量上不去，价虚拉升
涨停价卖出 就你这垃圾 明天直接跌6个点开盘
今天早上广发跟士兰微卖飞了追进来[怒][怒][怒]
能不能长点脸
主力格局太小
猴子，完犊子玩意。
白涨了，又给否认了！即便是真的放开了，也是个垃圾股！
垃圾！恶心！
这是我见过的最次的股票！
草！你到是给我跌啊。吓唬谁嘛！没格局的庄。老
唉，明明是一家垃圾公司，偏偏涨的最凶。这市场
[摊手]翻倍哥是哦自己没说过17？你脸还要吗
第一股？不要脸你算第一股！[大笑]
今天房地产大涨，饶新买进的两个房地产股却半死不活
很无耻的上市公司，可转债溢价这么多，上市破发
TMD,，什么破股，一个赚钱公司股价跌破净资产，
这票真的不行
臭不要脸
到底是谁有毒？重仓的就死气沉沉，
废物，你要怎样才涨
没救了,好好的走势又走坏了
太垃圾了
又开始拉稀？
这个渣渣
怎么碰到个这死股
继续跌！继续砸！还没到位！狗庄们来hd！！！
这垃圾主力比卫宁差的多
坑爹的！
真烂 跟一线北上 斯达 士兰微 没有任何可比性
不讲武德，竟然还绿了
怎么能不看那狗的评论，真的很烦人
太恶心了[怒][怒][怒]
在座的各位，我说先知是个垃圾，股市黑嘴，大家没意见吧？
还以为今天会起来，补了个最高，恶心死了。
丧尽天良第一股……
TMD[囧]
妥妥的垃圾股，典型的拉高出货，你们看不出来么
真特么垃圾
投资体验极差！！！！股性特弱！短期装孙子，长期是儿子！
这股票是猪票
感觉万物云是保利发的利好，万科这怂样也是服了
这个屁庄特喜欢做上影线，一点格局都没有。
真恶心，还好就2手
真不要脸，还有2000股没卖呢，还想着涨停卖了他
全他吗红了 只有你绿 ！！！
主力没点志向！
这股是垃圾股！！！！谁卖谁倒霉！！！！谁买谁倒霉！！！！
死了得了
做个人吧，别忽悠别人进来接盘了。
本钱3.81，半个月了还没回本，涨毛线哦
MMP，昨天卖了，今天就拉，主力就差我那10手8手
可以停牌了！！！战投来自哪一家?？？
这股烂手里了，没几年解不了套[怒][怒]
晕，现货又新高了，股票腰斩
垃圾投，尼那啥不涨呢！！
磨磨唧唧反正我走了
瞎了眼，20块买了这个坑货
真踏马的没有出息，横盘了这么久还没吸筹够？其
半导体芯片大涨，你却连跌3天
这个垃圾成功的把自己从有色里面作出来了
真它妈垃圾，清仓了，浪费时间
每天突然拉高！再大幅下跌！恶意操纵股价！[怒]
无语买了还没涨过
菲菜最大的毛病就是涨点就开始意银，跌了就骂娘
垃圾靠补助居然还亏损！
说好的退市也不马上退，你涨什么！？
好好的一个刚上市的公司，怎么想的，把自己的形像搞成一个烂股！
早盘进了你这垃圾货，开盘即是高点？
要不要脸
怎么会买到这只烂糊
中欣都涨停！无语了
垃圾公司，我输八个点走了。你们留下的兄弟们发财
倒闭的节奏
你MB的进价洗出去了，垃圾
铁针，这么垃圾的吗
庄做个人
脑子坏了草
这电子狗是真特么不要脸啊！我都想开几个小号去
上引线太长了，垃圾
烦，我的金风也跟着金力下来了。恶心
垃圾浪费大好时光
这个票已经完蛋。业绩连续八年亏损。现在到处融资
太他妈垃圾了！！！！
怎么举报这个垃圾股？有庄操纵股价！
无语，刚割完又红了
双十一都不涨，垃圾
空狗乱叫，虽然我不想老是出声，闷声发大财
磨磨叽叽，一上午连个涨停都搞不到
卖飞了，他还涨[怒]
垃圾中垃圾
垃圾货，真恶心
哪个老狗在压盘
草，这个大垃圾
买了一万股，九块五买的，现在就当这钱喂狗了，
真的是不争气啊
烂股一只，鉴定完毕。不会涨多少的
这通裕指涨跌都跌，全市垃圾之中的垃圾[滴汗][
不看好的赶紧滚，马上大涨。
垃圾！文山都拉红了！还挂绿
早上进早了MD
回本就跑。垃圾股。郭老头的股票全部都是垃圾。
垃圾公司gun
我都半仓了，这狗还没跌下去，烦躁
操盘手挺恶心的，就是不拉红，让散户自己玩
东北票啊怎么买怎么亏，我也是服了
太不要脸！没买的就别买了！去三安光电那！
新上任的管理层太垃圾了吧！
庄弱股孬
这个股也是妈个人才
坑爹
你哥哥三安都快37了，，你真是个垃圾养的。
贱庄像他吗！
烂地出烂股！！！
外围大涨，这狗庄像是吃了鸡一样的操盘走势。
中国股市，这票可以举报了，明显套利割韭菜！
真垃圾，板块大涨，居然这么垃圾！
笨猪！
白洒经理垃圾，快点换了，天天跌快滚吧
你一定是给你老婆绿惨了吧
这个TMD玩意
垃圾天天创新低
方正富邦，永远记住这个垃圾公司！永远不碰这颗雷
传媒股，就他妈是圈钱套现！
你个渣渣！留你有何用。
烂酒，破酒，垃圾酒，真特么的耗时耗钱
全聚德5.12大地见底，真缺德。哈哈哈哈！
这个股就是个拉鸡股，狗托也多，不服，狗托来喷
包钢真丢人啊，乱认爹，谁跌跟谁。
什么玩意？？跟跌不跟涨呵呵乐色
散户越买庄家越抛，还傻呼呼的买，有病啊！
这个隆基一直都是这么狗的
这垃圾货，真不能买，华子涨了多少了，现在还亏
就问你逼脸还要不要了
割了，买了一直跌看着烦
有本事就来个跌停，不敢来跌停就别犯贱。
压价回购，还没回购完？？真毒啊
真狠那，这主力
强烈要求换掉业务能力差的刘格菘[怒][怒][怒][
我也走了。垃圾
死股，垃圾股。
这个垃圾公司，是做光伏的吗？
这货也不是啥好东西
恶庄没好报
华辰的狗腿子，人家都没砸，这个勒色拼命砸
幸亏，割肉了你这个垃圾，买的吉艾科技
拖后腿的废物
清仓他就涨了，真贱啊
天天假涨！装死！
狗庄天天在减持
唉！没有底线啊？
亏钱不怕，就怕错过牛市，京沪真特么脏
主板的票是真垃圾，创业板乱涨
就说你有脸吗？？？？？
瞎子瘸子真可恶真可恶
这货像被剦割过一样，辙了。
这股不管怎么炒作，怎么样的利好都带不动，烂透了
神经病吧
垃圾玩意，亏得5元买5.10卖一万股，掉的太厉害
板块涨了10天，曾经的龙头成了狗头。
真的废
割肉出，太废了
这个垃圾庄，怎么死都不知道。
也太不要脸了吧
真垃圾
垃圾票没有未来，放量下跌还要跌
就是一句话，烂泥扶不上墙！！
是的，怎么会这么垃圾，日了
吃垃圾去吧
怎么甩掉那群盯上的狗，[想一下][滴汗]亏成那样
业绩那么差，炒那么高，一身泡沫
典型的怂庄，丢人现眼！
真给国企丢脸，知会吹牛逼
天天上亿的净流出资金，天天跌成个狗，拖们还在唱多
量能萎缩，此股已完！！！
天天减持，烦死人
放心吧，这垃圾早晚都得退市！庄家心太狠太黑！
哈哈哈这是一只卖毒鸡精的退市票
有没有去举报的，接龙一下！
要Sl呀！恶心了！[捂脸][怒]
太狗了
这垃圾就是不让涨！坏死了！挨千刀的
天天跌，确实毫无底线
烂到家了，到期绝对不再持有了。
看看佳创，在看你，真的废渣
医药股大涨，你是个死猪！
不讲武德
死猪！
通威股份，垃圾不如！
你个死垃圾，别装死，赶紧动起来
经理还能不能做个人了？跌这么多天了有点过分了
垃圾昨天加仓今天还跌
弱的不要脸了
这垃圾死马了？
臭垃圾，天天玩这一套，
垃及退市吧，圆通韵达都飞了，你还不动动！！
今天又大利好开会都磨叽成这样真是个大垃圾！
垃圾大禹，早点退市算了，不然也是害人。
垃圾玩意儿！！！
真TM烂！
想骂人
终于割了真的垃圾
这家伙没节操
吉利，就你长的最差
大股东都得了糖尿病无药可救
每天突然拉高，再大幅下跌！恶意操纵股价！[怒]
随你怎么恶心反正低价进高价出我也恶心你
还是爱尔眼科香啊，通策那个垃圾死活不涨。
倒数第二，这个***
毫无底线的垃圾公司。
主力太废物了吧，就这就不砸了，我还等着买入呢
跳水了阿斗股
无耻
静静地看着这狗庄怎么折腾、怎么装比，半股也不卖
玛德一买就遇到减持，恶心玩意
少害人了，投诉他们去。
大垃圾，忽悠英雄互娱借壳，拉到21.48元，庄家太坏了
工业垃圾京东方
天天玩这套无语
军工中的垃圾
跑呀，这个主力不是人
每天拉稀死股
从未见过如此厚颜无耻之人
这破垃圾货，赶紧破产吧
事实证明，狗托就是狗托
所有的股票都反弹了，你这个垃圾废物
NND，阴跌大半年了，是垃圾股吗？！什么玩意儿
真tmd恶心人
真把科技这两个字糟蹋了，还吹千亿市值吗？
从未见过如此厚颜无耻之徒
这波诱多挺狗的[滴汗]
你是不是有病
一不小心买了你这个臭逼，天呢
跟屁虫，看不起你
这个股有多垃圾呀，天天都没得人成交
你们不觉得这只票很恶心吗？
要点脸呦
恶脏恶心
下午又跳水了，天天这个德行
真TM的垃圾！垃圾！垃圾！
这种狗托大家就直接拉黑吧
对倒砸吧，垃圾
有个得了狂犬病，没股还整天来吧里吠
真的烦，垃圾没量，走了，什么垃圾
超级垃圾庄，无疑
死玩意，割肉了就拉
真是头猪！
死股啊！
全给你，以后不碰了，垃圾公司
这公司就两个字恶心
太狠狗了
坑货
昨天下午碰到了鬼！今天又现原形了！垃圾就是垃圾
太烂了，垃圾
不得不说你是真的狗呀，缺我这点渣渣？
这垃圾哪个跌跟哪个，永远是跌得最多的
盐湖老狗发套害人不浅啊
还有这么烂的股票，只想着套钱，一波反弹都没有
这个庄是个变态，股性极差，以后不关注了
过气龙头不如狗，etf都跑不过
上市就跌的垃圾股。
把钱还我，我不玩了，大股东不要脸啊
九财应该是条有精神病的狗
板块涨了你还像死狗一样
哪只狗一直砸盘。
真垃圾，啥玩意
吃相有点难看----
跟蒙草一样垃圾，种草的都是乞丐股！
压单明显……死票
大家都走了吧！这烂股真没劲!
庄做个人吧。。。。
就你要死不活的
烂透了
！双十一都解救不了你！已经病入膏肓了！
日复一日,年复一年,无脑唱多,居心叵测!!!
举报一波吧，一直打压，要点脸吗
再也不会买这基金公司的任何基金！
这也太差劲了
恶心坏了，
烂泥！
真正垃圾，被你害苦[怒]
这股有宋狗在，估计永远涨不起来！他做人太毒
这是要作死的节奏吗？？
涨不动，跌不止，就是个垃圾股！
跟风没出息，没作为，继续萎靡吧。
垃圾退市股，十个跌停。
这算不算恶意减持！！！
怎么好意思绿？
脸都不要了
真够贱的
卖了就涨，庄家心太黑了。
不孝子害你盛虹爹！
真孙子啊
今天又是普涨啊！这个烂垃圾是不是要死了！
死股，不会拉一下。急跌就应该反弹一下，它半下都不反弹
真不要脸
那些天天说停牌走势的真他么恶心
恶心到了[惊讶]
已出希望股价一路跌光公司早日倒闭
这个垃圾，跌了两周了！真是无语……
垃圾，垃圾，垃圾
天天跌有本事噢阿猫阿狗阿猪都能当基金经理
举报，要求敢快退市，无良公司。一群害人的东西
7元的本，删软件！看到烦人
不要脸，垃圾死去吧
这个狗票
真的是臭
港股的确实垃圾袋！你是瞎了眼？？？还是了？？
是狗……
给点脸！做个人吧，就你是绿的！[捂脸][捂脸][
天天害人坑人
垃圾本性难改啊，真是个贱头！[怒][怒][怒]
无耻的狗庄
废物，板块都涨不过
垃圾死股
好垃圾的烂股
是哪些狗杂zhong在压制方大炭素？狗！
主力是真不要脸了，能套一个是一个了
还有脸吧？
我去你大爷的狗庄，就缺我这两万块筹码嘛，。
没有最恶心，只有更恶心，大家小心。
说真的昨天这样洗人，太黑了
拉比，你真狠啊
这么垃圾吗？我都无语了，还能行吗
这庄心黑，天天压盘
垃圾！天天垂死挣扎！
此股股性太差
腐肉遭苍蝇，走人
太垃圾了，不知道用什么言语来形容了
吃相真难看
垃圾股，急跌慢涨。散户太多，主力不会拉。
烂庄，不可能超过4.65
死鱼你还不如ST[哭]，就你绿
我tmd怎么买了你这么一个废物，你看看人家温氏
这就是东狗，一个企图用恶心人来影响他人决策。
半死不活？
垃圾，上当了，草！
努力做个人吧！
死股，你什么时候能活一回？太nm的恶心人了
看着就起火，卖了。。垃圾
托太坏了……
所有的板块的都在涨，就这个垃圾在跌。
哪个总砸盘啊，你妹的擦
fw滚
倒霉的，怎么买到这个垃肚票
又开始了，不要个B脸，连跌两天
这两个蠢货，怎么建的仓啊？
幸运跑了！这太监就这性格
废物点心，每次动不动就跌几个点，涨起来要死不活
死猪一头，一绿到底
垃圾死到四块多了
死庄好端端一个走势你却在作死。
死bi货！！
狗托拉黑我，还在这里害人
真是一个死垃圾，每天骂一次，不骂不舒服。
垃圾玩意没量
小散的韭菜被狗庄割了一茬又一茬，连根都刨光了
怎么这么垃圾，太垂直了，弃婴吗？
垃圾，史无前例额的大垃圾，24年发展了什么
吐血的垃圾
死孤儿
天天大跌？妖怪吧
真是烂泥扶不上墙
一帮缺德的啥比五毛绝了吗？他们绝了华翔就可以
主力这几次在尾盘出货。。太恶心了
这垃圾的特点就是：永远都是死不死，活不活的怂样
假业绩死废物
真见鬼了！每天都有那么多不计成本的砸盘！
中国电建你可以倒闭了，垃圾电建
怎么有脸？？
烂泥扶不上墙…
不骂不拉，贱！
业绩上是龙头，股市上是垃圾。
又在拉稀，不要脸真可怕
几把毛股，后妈养的
有雷吗？气死了，这个瘟股
那个狗怂在砸盘
顺鑫农业业绩烂啊，真的很烂啊！
死胎
陈海滨缺德到家了
烂股就是烂股，板块都起飞好久了，这个烂股死气沉沉！
死猪太慢！亏2个点，割了追券商去了！死猪太慢
这烂股破车看着都恶心，垃圾。
垃圾股害死人
要死呀
庄家家里肯定死人了，气死我了
老子卖了荣盛买了这头猪。气死
烂股永远这种德行
烂到根了，死垃圾公司
一条死鱼
此垃圾，天天半死半活，猪力吃饭吃s了。
谁这么缺德，在14挂了1.6万手
长城减持完毕，但是还有一些T狗格局太小。
杀猪[怒]
不要脸的垃圾股
垃圾半死不活的。
垃圾，一个红的没有[滴汗]
吃香难看，恶心至极[笑哭]
你马的跌了多长时间了，要死吧你，烂公司怎么这
抄你祖宗！老子可是重仓买的你，你却半死不活的
又跌，看着就烦
哎真废
天天半死不活的样子，不知道在干啥
1000手压的死死的，真废物
磨磨唧唧，直接砸停啊，真的垃圾
你个垃圾企业，不死不活。
你个祖上缺德的第一天加元宇宙概念就拖后腿
这破股，死气沉沉，毫无意义。主力是个啥逼不成
死垃圾要绿赶紧绿别磨唧唧的
要跌停就干脆利落点，忽悠忽悠的缺德不！
死垃圾太TM的恶心人了
死狗垃圾窝囊废主力砸盘
牧原真的垃圾，带头砸盘
死股。没有之一
一年到头守着几个半死不活烂票不动！！
缺德带冒烟的玩意
大宗减持=高管减持？就硬造谣 缺德啊
st被弃烂股
太多苟弊砸盘了
废物！浪费我的资金和行情！废物！！！！！！！
财富号发这么多的垃圾信息，不知道有何用意？意
就问你涨过吗？太垃圾[困顿][傲][傲]
康美药业是你祖宗吗？业绩造假要脸吗？
垃圾，缺德
股市中最缺德的苏州软件股！！！
腾讯这个，落井下石！TMD整天砸盘，一点反弹的
哪里都有带节奏缺德的人，多行不义必自毙
贾跃亭你有多垃圾知道吗？
你要没有要批脸、大盘跌你跌大盘涨你也跌、板块涨你也跌！
恶庄尾盘还是砸盘
万业都超过你了废物
涨的都是废物股，没眼看，下班睡觉
废物，你就不能爆拉一下[滴汗]
这个真的是狗垃圾
吹牛逼笑死个人，纯粹一个瘟神。
别听那些空狗在那里瞎嚷嚷，贩卖焦虑跟恐慌情绪
麻痹。这票肯定要破6毛了。
这个股好垃圾啊从来没有涨停过，下周开溜了，还
[大笑]有套牢者老发广告推这票，这一看就是垃圾
周一别发车，老夫还没上车[怒][怒][怒]
这个票的主力真恶劣，一个涨停接下来全是大面，
垃圾！清仓不玩了
死股一个。没人气没利好，周一跌停吗？
周一跌停垃圾桶
把瑞芯微卖了买了这个垃圾倒霉
瞎了眼重仓这支大烂股
葛烂卖掉你你就涨了？
这烂水平也能算明星基金经理?
垃圾就是垃圾，周五割肉走了[怒][怒]
垃圾股！星期一又是闷杀！这种公司早晚会倒闭的
真它不要脸
康弘完蛋！完蛋康弘！祝早日退市！
玛德，昨天割肉，今天涨停[怒][怒][怒]
被套了，只要做几天T了，太坏了，坑
烂股票成本6元套了好多年
垃圾，让我亏了20万
这垃圾至少跌倒12.2
这不要脸的公司，自从2017年买进这家垃圾公司，
不要脸了
机构进场了，机构进场了，不要问我哪里看，TMD
草，跌这多，小涨三天一个都跌完，果然还是那个
太烂
上当受骗了！这些可恶的基金公司，为了保住收益
股票一跌，董秘就出来稳定军心。庄真是恶心，把
恶心人、又是一个0.01
人气不上500根本不可能有大戏的！就这1500上下
槽你二大爷也没用了，哎死鸟
垃圾[微笑]
“缠中说禅喜数女”这个人是有多恶心，多缺德？
这种拉尾盘很恶心
破位了，人气下降！两市个股普遍暴跌一地垃圾股
这股属实垃圾 那么多股涨 你反跌、
这个垃圾真是浪费时间
上次朋友圈推送还是8月份，这垃圾又来了
又走坏了，垃圾
这也太垃圾了吧？
自从我买了就一直垃圾[傲]
真的是晦气，越想越气，这个垃圾！
垃圾股.吧
垃圾艾格，在你身上亏了三十几万，烂泥扶不上墙
这个时候出公告，什么玩意，实在是太垃圾没人买
这种垃圾公司真的是让人无语！
发过期利好，你们缺德不。还想怎么打压，使劲打
明天继续绿，垃圾货！
割肉走了，浪费时间，太墨迹，再买到这种垃圾，
盐湖钾就是垃圾
垃圾有种跌停
都成这是势了，有人还在唱多，狗托，害人，支撑
公司也不回购一下，什么公司！TM…D
烂股拿了三个月！真心不想在这浪费时间了。兄弟
小垃圾，快下来！
劝各位都删了它，看这货能气出心脏病，每次走势
妈了个巴子，老娘6.87卖了你你蹭蹭涨，老娘就6.
废物
天齐不挣气，今天全清仓了。烦死了。
垃圾桶，老子天天来唱空，祝所有买进的人亏完退
神州数码：资本市场上的垃圾
恶庄，下午这样走最好
连续六天开盘恶意砸盘
清仓走了，真是费力！垃圾股……
东岳是你大爷吗，第一重仓，跌幅第一，无底线的
就这水平，还好意思吹，脸皮可真够厚
垃圾吴，基金界的耻辱！
求求你把劳资洗走，垃圾桶
朋友们，能说说你们的成本吗？买了这个垃圾[滴
好形态硬砸坏狗干出来的玩意
你脸都不知道放哪去了？
不折不扣的垃圾……………
明天赶紧跑吧，此股已烂
要不是我早走了，我就想问问那些个狗托，这么害
到底有多烂才会让广发甩下8元一股
等着跌吧，废物股票，美联储马上要加息了，周期
真是垃圾了，每次跌都是双倍
现在是低价股，垃圾无所谓
那个望远的S狗托，有本事放马过来对怼！拉黑你
麻痹。还得回到六毛去了。麻痹。这票买的恶心死
狗庄太恶心，明天拉高就跑路，站上均线再回来
今年被软件股害死
3.4元增发，这董事真特么不要脸。完全把散户当
快下课吧！要脸不
红枣告诉你什么才叫不要脸！！！
这基太烂，天天跌
这真的是个垃圾
真恶心
麻蛋，今天真是长脸了，沪深两市倒数第一，
不上市还有脸发公告！
买到垃圾了
老家伙不讲武德，费了自己，坑害别人。
怎么就跌不下去呢愁死了
死狗安防，谁买谁知道
吃肉没赶上，毒打就有份，草！
半死｀不死
垃圾就要越涨越卖。[困顿]
举报主力恶意做空
这垃圾太坑人了
母公司又爆雷了，真倒霉，碰到这种垃圾
一个星期上班5天。跌4天了真恶心
恨死自己了，冲动是魔鬼，11.5高位接盘，挂在高
这公司准备给中航机电当孙子吧！
人气高了
真垃圾啊，守了一天赚了12块买的，尾盘收了个意
垃圾永远都是垃圾，倒闭吧
见过恶心的，没见过股释乾坤那么恶心的，成天就
假红，你个垃圾
让空头废物出货得了，，大家先散了，，跌破发行
这股就不应该上市害人。这公司不要脸。
一顿操作猛如虎，气死那个二百五！！！
还撵不上中国电建，垃圾啊
永安有病吧，天天加多
今天这根避雷针真恶心[哭]
华鑫臭名气。一个涨停板都砸
成大生物你真是个废物，唯一的一个
这弱鸡垃圾北上加融券大佬涨一个点当别人的涨停
死不要脸3快在加仓
烂股一支
烂的掉渣的公司
湖北的天风安徽的国元云南的太平洋。都是垃圾[
这是只垃圾股，搞不成的。请大家远离
远离垃圾股
做ST你都不配,你给ST丢脸了
不是一般的垃圾
兄弟，要点脸，行不？
不要在那儿害人了，要点脸吧，自己走吧
史上最垃圾的基金
已经烂到骨子里了！
TMD持有两年，好不容易看到将要回本，却又来收
更新最快，两个垃圾人
已清仓，还亏五个点！！垃圾
吃相恶劣[怒]
庄太坏！盘中一直在诱多出货，不陪你玩了！15.8
大家还整天在这垃圾股吧费什么劲！这个不争气的
还有比这垃圾了吗
买过的最垃圾的走得最丑的垃圾股，没有之一，任
一副的垃圾相,千万不要去接这个垃圾的盘了,谁接
特么气的我把限量版酒瓶砸了
鸟股，如果再tm跌两个点我就跑，算我白玩这么久
你大爷的，什么玩意呀
这个垃圾哎
好垃圾
换了经理就那么垃圾了吗3天0.01
这是个超垃圾股，这么多散户。
烂透了，无脑报团！
最垃圾的基金，没有之一
TMT板块震荡加剧，还有投资价值吗？
我TM已经卖光了怎么还不涨啊
拉黑一切代表黑庄，想骗筹码的牛鬼蛇神。
估计故意这么操作的，没有道德底线啊！
垃圾骗子！
庄家里挂几口人，这么恶毒
tmd，庄家差我这点票？昨天尾盘清了5000股，今
今天太垃圾
好久没来骂你了，真是个垃圾！就算是板块轮动也
垃圾股，昨天涨的今天跌回去了。这就是垃圾本性
垃圾货
创意垃圾，脸都不要了，典型的杀猪盘！
真是一个垃圾！！！！
港仔真TM没格局
天风证券如此多次套路能举报吗
一群垃圾散户整天在叫唤
垃圾主力，没实力，都散了吧
垃圾，那个是垃圾？评论区见
这样一只股票，让软弱的公司，和恶心的庄家给搞
买到这垃圾就是永远的噩梦
杀猪盘举报
这股下跌9.5元左右，垃圾桶
这垃圾，迟早退市
指数跌幅不大，个股暴跌，垃圾
、迟早又变回St、这么垃圾去年搞什么重组？退市
换来了二个草包！天天阴跌，那几个垃圾票该清仓
完美吧，，，万科一直在榜上，，，恶心管理层，
垃圾，昨天涨的今天跌回去，以后海南的股就碰不
这种每天成交几千万，真是个垃圾，
恶心的庄股！5.66元亏25%走的，4元你直拉二涨停
这种黑嘴，真是缺德，打脸了吧，然后帖子自己删
这个垃圾股，试着买了几百股，没想到太垃圾了，
TMD,难怪融资最近偿还了一个多亿，总有聪明的资
太恶心了
卧槽的，今天又赔这么多，你能不能争点气
4000多只票，就没比恩杰更垃圾的
今天地惨大涨，你装孙子，垃圾罗家
见过最垃圾的股
垃圾猫衰猫
死狗一只，快让你赔光了
垃圾股，退市吧！别害人啊
垃圾股，退市吧
垃圾主力[大笑][大笑]
大路资本太下流，太恶心对上市公司恶意诽谤的黑
垃圾，清仓了。以后绝不碰证券
恶庄真敢做双底
是不是有病？每次尾盘拉升，第二天就砸！
昨天追进来的今天早盘还加仓了三手[撇嘴]真废物
吃了个苍蝇太恶心了。法律程序都没搞清楚，搞什
还他妈想期待这周行情，结果你崩了整整一周，
举报这公司信息操控
大家一起来举报。证监会举报电话12386。爱特微
不知道什么情况这人明明就是屏蔽了的，但是tm的
对这股是希望越大失望越大，无底洞没底线
打电话举报[怒]必须ST！！！
举报他
中银这个真恶心这死样
我TM的跟你耗上了。
凭啥置顶，你个猪
把汽车这两字去掉吧，看着恶心
奶奶的，你是猪吗？这么久还是负数
垃圾票，不值得持有
这个公司每次发公告时恶心人真的有一手
寒了心，亏了一万割了，黑心庄，全给你买药吃
垃圾股
这山鸡真的是垃圾，买的全是一手党快滚蛋玩球去
怎么这么弱呀，真垃圾，怎么就买你了
买福田汽车都比这垃圾好
很明显拉高出货。。。垃圾股
看格力直播间带货的人，水平真是太垃圾了。介绍
真的是废物
还好只买了1000股，这只垃圾不能买多
自己都跌成啥逼样了，还有脸说
大路资本，我只想提醒你少忽悠人，少做缺德事，
永久拉黑
又是德指最垃圾
这种东西。我们一起去举报？
草！草！草！追板进来被埋垃圾坑里[怒][怒][怒]
钓鱼式回购，恶心
这庄真tm狗，10.95本以为卖在高点，没想到会有
从来没见过这么狠的恶庄，连续5次10几个点的跌
陈康狗今天又偷偷在减持，太缺德了，
举报这家董秘，国企董秘不作为
缺德水军又忽悠了一批追涨散户站岗
昨天唱多的这帮人真缺德
两个避雷针了死逼托还在唱多，真缺德，明天不高
跌时唱多，涨时唱空，这群人最恶心了，我这130w
华鑫真的恶心，看到就烦
太阳坑太tm坑人了
恶毒，一有风吹草动就玩命的打压
快7点了，今天晚上应该不会出公告了吧？tmd，明
短线已撤离，这走势真TM衰
真恶心，赔钱赔钱赔钱天天都是赔钱赔钱赔钱赔钱
因为有一帮坏，明明要出货，却哄骗小散在180左
30神经病，250。
己实名举报天津损国产资源委员会，贱卖资产罪责
举报吧！
跟他妈正股一个德行！怂货
走的这么恶心，清仓了，拿了几天还以为是王者[
明天直接封死涨停，T狗再也进不来了，T狗太恶心
老庄比较恶心，还好进来的资金不弱
邢950W还不还回来吗？真恶心。冻结他豪宅。起拍
恶心不健康股份
主力这样玩法真是缺德，应该有报应的
今年买你最恶心，后市认赔出局。
垃圾股永远是垃圾股破十六了
大家向证监会投诉举报华夏金！！要求全额退款！
你丫缺德
tmd
东方6个点，光大0.6个点恶心
猪不套路能死么
真是个废物啊
狗庄既然把我洗了，你TMD就差我那点货吗？换了
这公司很恶心，一年多了每天买机器人顶贴发帖，
涨比别人少，跌比别人多，废物啊
收购了还这样搞真恶心
[滴汗]真恶心！上午35.6卖的，搞偷袭。
买什么什么跌买什么什么涨TMD脑子有问题了来做
小私募比较恶心
黑庄？？？比脸都不要啦
买了这个票的心里素质差点的真的会被恶心死，林
大家一起举报博云
大家一起举报骗子九财股神通
外面的次新股是真精彩，你tm是真垃圾
这Tm什么概率我能买到三个跌停
真恶心，涨不吱声，一跌就出来叫
主力真TMD狠啊！我20多个点的利润跌剩3个点了
TMD打个盹4790的空被拉到4850止损，4860追多又
最后一分钟真恶心
2.8我说要织布一年。。。tmd就真的要织布一年。
明天只要不TM一字板我都能接受，因为一字板我TM
连续三天逆板块滞涨恶庄你做的是人事吗？今天午
这股真够恶心的，我买时候天天跌，自从割了肉天
主力不是狡猾是缺德好吧
两个子公司都tm值300亿
垃圾废物
玩的挺恶心啊
草半个月还亏着两个点[怒]
等了一天才跌这么点，真废物
这就是个废物
散户们同心协力去国家纪委监委写信举报！这些骗
有没有发现缺德的排名居然靠前了，今天该是洗盘
恶心，散户真的赚不到钱，唱多唱空都没有意义，
每天资金一红一绿！证监会举报恶庄！
气的我头疼，TMD小天天跌，你个弱鸡……
这K线是真tm丑陋，从上市以来都这么丑陋，像极
要么大涨，要么大跌，赌徒的票，可是不赌一赌TM
华鑫恶庄
恶庄一旦完全撤离此股以后真正的成了僵尸股了
我去。全是散户接盘侠。太恶心了，一个游资都没
跟谁学不好？非得学格力猪！
这股20%以后，每天都冲高回落，恶心死人了，我
TM的这中泰三八路谁啊？
没有10年精神病走不出这图形，穷酸丝做庄恶心
缺德三八！
这股只会套散户！！！恶心到家了
外资是真的恶心他喵的，长期霸盘。国内机构也是
黑心垃圾，赔钱
这垃圾太恶心了
大家一起举报吧
股市中罪恶心的分时。
又是高开低走，短短一周两次了，真恶心
缺德公司
外盘内盘同一群人吗都是这种恶心走势
走人了草
烂泥糊不上墙，废物就是废物，？卖了军工和半导
孤帆远影，废物。哈哈哈哈哈哈
走势真恶心啊，昨天买的挣五个点，今天微亏出的
吃泡面的钱都没有了，还TM吹
大家一起去证监会举报，杀猪盘
要跳水就抓紧跳，别TMD磨磨唧唧的浪费时间！！
我说众泰你说废，众泰，废，众泰，退！[怒][怒]
连续涨停的英洛华都没这垃圾跌的多[怒]
今天快三点的时候正好有事，没补仓，气死人[怒]
机构操作不讲武德，只有问候它姥姥了！[怒]
[怒][怒][怒][怒][怒]调戏我呢？破18。。。。不
出来说明情况呀[怒][怒][怒][怒][怒][怒]公告呢
忍了几个月，一朝回到解放前[怒][怒][怒]
[怒][怒][怒]吗的啥比玩意越跌越不走
德威故意气我[怒][怒][怒]，害的我两天不敢冒泡
尾盘怒亏一百多，很不开心。
玛德被你套着错过好多债[怒]垃圾啊[哼]
你们能体会我此刻的心情吗[怒][怒]
大腿都拍肿了[怒][怒]
追了一路[怒]
没见过曾火火这么贱的人
垃圾股，呸[怒]
居然亏损百分之三十以上，烂基金公司[怒]
呵呵，退市吧，不适合玩
什么破公司倒闭退市好了
要暴跌了，要退市了
你快退市吧，退了每年给股东现金分红就是
曾经千千万万个退市股在退市前期比它疯狂多得多
[笑哭]第一次炒股，买了这个，无语。。。
问董秘：贵公司为啥这么贱
无语
这个煤炭我也是无语了，永无休止的跌，亏了30个
深套太久，只要不退市，就传给下一代吧！
烂公司，注定会退市会ST，会被所有人唾弃，这股
财务造假强行退市！
对你是无语了，没脸没皮了吗？
最高260，跌成这个样子，无语了!
3天了，集合竞价好恶心，不会来个跌停吧？
庄！臭不要脸的！退市算了吧
吐了吐了，无语了
握草，这他吗卖的无语了，18:80卖的，20的本，
持有8个月收益-14.74%无语了拜拜
垃圾玩意，退市吧。
这公司为什么还不早些退市
昨天进的，今天直接跌停，无语
这个垃圾庄真恶心
这只证券太恶心了！
这个票到底要烂到什么程度，退市也不退……….
上半场恶心人，下半场是不是继续恶心人
本庄拉高出货了，尾盘跌停明天退市
我就是喜欢买这种垃圾票退市了就想开了
大盘拉红了，兰兰请还在磨磨唧唧的跌，无语了。
恶心的股票
这股会不会退市啊，三年亏损了
预计第三季度亏1200万元，彻底无语了。
这走势太恶心了，板块中最垃圾。
看着恶心难受，就怕跌的时候杀人，拜拜了您来。
今天猫狗帮出来，看看是哪个一直砸板[怒][怒]
快点退市吧，公司
打他公司电话问问，怎么回事，不行就退市算了
求你退市吧别害人了
没把我拉爆就别怪我把你拉爆了[无语]
主力是林嘉文，多恶心你们不是不知道，手机还特
直接退市吧
你老婆跟人跑路你也别跌成这样呀[怒][怒][怒]
真的是无语了，天天走路路过这个公司，也买了他
这个是真的恶心到我了
应该快退市了。两市中最僵尸的垃圾，最好不要买
这个股有一群垃圾，不看好还不卖，贱种
被套3个多月了，无语
机器人恶心死人了
恶心到吃不下饭
垃圾。。。退市吧
这个股票完犊子啦[怒]
三峡真的是恶心外婆给恶心开门，恶心到家了
无量无语
一天天的老这么出货，赶紧退市得了，
退市吧！不要挣扎了[笑哭]
司马股无语
你倒是跌啊，真恶心，跌不跌涨不涨，搞毛啊
这死垃圾马上要破发行价了，恶心极至
怎么回事，进来就跌[怒]
建筑真贱啊[龙头]
垃圾街退市吧，一群祸害庄
一动不动好恶心
看看就好，这个操盘手大开大合，比较恶心
此基是医疗基中最垃圾的一只，恶心人，以后远离
这个票是真的恶心，没有之一，庄家太弱，那个板
昨天的减持公告太恶心了，洗了多少人
这股票无语了没有最低点只有你给你最惊喜的更低
看下午了，真没尿性[怒]
3881真恶心啊。你想卖了就别扯淡。
无语，这走势
怂货废物
老废物了
废物中的废物，丢人到家，跑路了，垃圾股。
真是个废物
藏格拉板了废物
大盘涨2.95你特么的涨0.75是不是傻？废物
太废物了……
你已经沦为废物
废物经理，废物基金
准备止血，卖掉。发行时，吹上天，害人精！
早点退市少害人
这股害人不浅，被这股坑得很惨，大家一定要远离
有病的太多！玩股票都把自己玩疯了，哎！害人啊
这个基金经理害人不浅，以至于在也不敢买基金了
gou托害人，信它这条狗都得si
朝暮害人不浅
退市吧，继续st，别摘帽害人了
他真是害人，都退市了，就别再回来了，回来害人
这个董秘是害人精！沟结庄家坑杀散户。
可以退市了，别害人
还提倡吸烟，害人精概念
好了，大非上市了。害人啊!抢钱
正是不要脸，那么烂，你上什么市，天天跌害人
股，赶快跑啊，一群庄托在叫多，心真黑，不要脸
一天4分钱，忒不要脸
和这么个不要脸的货扯什么啊，群里都知道这货没
真不要脸……
脸皮厚的、不要脸的、狂躁症的、臆想症的、神经
大公司开始不要脸了，实物涨价赚钱，期货反着做
千禾你个不要脸的东西
这股极其不要脸，鉴定完毕
拓维臭不要脸垃圾垃圾垃圾公司老总垃圾
臭不要脸的，老擦头强取豪夺，把亨迪药业从绿帽
五个月涨7倍，真不要脸
不要脸的东西，剔除白酒板块，白酒没跌多少，自
为了定增真是不要脸
无德庄家缺德无底线臭不要脸缺德
没见过这么不要脸的股票！业绩可能是假的吧？！
主力真不要脸，高价买低价卖
国企都这么不要脸的？
不要脸了，可是脸又能值几个钱呢
不要脸的死股[晕]
不要脸，还好意思往下砸
不要脸的东西！
不要脸
应该是极品不要脸的烂庄了。
南宫小晨有点不要脸了，专业的托出来一次跌十几
沉重，找找看，比你不要脸的还有谁
这种跌法真是纯粹的不要脸了
如此不要脸！
臭不要脸的主力
七连阴了！继续吧！反正你也不要脸！
故意压价，好增发。广州轻工不要脸。
不要脸，就没看它好好涨过
这个狍庄昨这么不要脸？
越补越套哈哈，温水煮青蛙套了25个点了，不要脸
闭上你的臭嘴吧！特么北向我炒股1年多基本就知
香蕉你个臭扒拉！！！！！
臭豆腐吃了，泻药也吃了，稍后再重复吃豆腐吃泻
那条臭臭虫也该出来继续喊买入，怎么还不见人
4.76万股冰轮环境多日获利4%不到什么机构如此臭
双鬼电气臭鱼烂虾
煌一坨，臭臭臭臭臭臭臭臭
前几天不服的看好，永太今天破70了，一帮臭韭菜
广州酒家就像它股价，己经没人踩了，因为它是臭
臭虾，歌力思。
赶紧自己辞职回家种地去吧！就这样的臭水平把银
臭逼跌了一个星期，怂庄见人叫爹
臭垃圾
大家继续别的股吧多拉点散户来搞臭这主力！继续
死光头你能不能滚啊，哪来的臭鱼烂虾
大路资本你的嘴太臭了，你除了无耻，还极其下流
警示教育反面典型，臭到家了！
还有救的臭腊鸡吗，没有任何上涨迹象
臭垃圾，滚
垃圾股又臭又硬
这里有个臭虫，蒙了一两个月没蒙对过。被骂的躲
你想气死我。。。
中恒集团七连阴。麻辣个气死我了。解套后再也不
5.97卖的气死了一直垃圾的一逼拉板吧甘肃
垃圾，昨天新元换到你真是快被气死
15号研究了半天。气死我了，没买。
我32的时候想入的，广发证券不让买入。气死我了
还跌吗？亏10个点了，气死人了
气死我了！！！赌错了
快被这股气死了。上市初第一次280多买进，260多出
能气死人，刚卖了，涨了两天了
今天清仓走人了，持股一百天赚一千块钱！气死我
NM的还没减持完吗？
真nmb
NMD
我已经跑了，明天不跌停我直接rnm
同行的上海电力今天涨5个点，而你却是烂泥扶不
两个月没来看你了，一看还是坨烂泥！宝新能源的
烂股，亏了一年多了，8元多的成本，何时解套喔
最烂的仔
这货太坑爹了！就是烂摊子包装上市骗钱的
烂泥扶不上墙的货，今天出了
被诈骗了，能不能报警
每天一骂，流氓公司，上市骗钱
这样的没出息的主力罕见，这样骗人的老板更少见
这里是传销泰世界闻名，一帮子自己骗自己的赌狗
这里咋那么多不要脸的骗子呢
[truncated: 4 more rows]
