# Supplementary material for: Hybrid deep learning models with multi-classification investor sentiment to forecast the prices of China’s leading stocks
Source: PLoS One. 2023 Nov 27;18(11):e0294460. doi: 10.1371/journal.pone.0294460 (PMC10681238; doi:10.1371/journal.pone.0294460)
Supplement: S1 Data — (ZIP) [file pone.0294460.s001.zip › code and data/data processing -python/5:word2vec+sentiment classification/data/emotion_3.csv]

唉，拿了半个月了，怎么就是不争气呢。
天天跌真命，好难哦
这煤炭看来以后不能玩了，走吧！太失望了
此股无救了，应该是在排退市
要不要割肉啊，我挺不住了，心态受不了
新华啊新华制药。太让我失望了。重仓这么长时间
追高进来的，下午开盘就跑，跌得受不了了，真是
恭喜自己卖飞了，我就是韭菜。
昨天下午亏3个点割了，追高达安基因又套3个点，
鬼哭狼嚎，一片惨叫，
一买就上套，我也是醉了。
我已经忍不了这个了，下午清仓
失望至极，早溜为妙
卖了就涨，老是赶不上点
一个字惨！又被骗补了五股！
[哭]8.15为什么不让我出去一直这样磨着我。[哭]
砸没有心跳了 厉害
割肉了，受不了了，这什么鬼。。。
这得吃多少补药能把它救过来，太弱了
早上割肉了，受不了了套盒2几个月，错过行情，
留个底仓，下走一部分，受不了了。
连呼吸都是痛的……实在受不了，今天41.3全仓割
麻了，知道它会跌，但没想到是这种跌法……
这么大利好，才这么一点。失望透顶。一首凉凉送
3选1选了你，真让我失望，涨的时候最后一个，跌的时候第一个
广汽人连帮比亚迪挽鞋都不配，失望，太失望了
今天过去又绿了，亏死了，第一重仓，一年了，什
史上最失望的新股，才搞了一 万元利润，走了。
受不了了
广汇汽车太让人失望了
互联网没有底啊，心累
到底是拉高出货了，又没卖，太失望了
阴跌的人牙疼
还以为今天要来个涨停，让我失望了[好困惑]
谁能熬得住这种冷清
回本三次没有卖，后悔死了
有点受不了了
太让我失望了，还吃什么硬盘哦，不用吃了。
每天都幻想大涨，每天都失望
没救了，我要割一点肉。
散户巳对公司管理层彻底失望了，只是深套没办法
真受不了了，跑了，靠，啥玩意儿！
无药可救了!
牛叉！9.2元时把你抛了，拍大腿！
拿了3个多月，亏了30%了，失望至极。
自选里唯一一个绿的，也是唯一一个满仓的。[捂脸]
你病啦无药可救
这票没救了，明天大概率反弹然后又是一批被套。
天天资金就出让人有点失望[摊手]
唉成交量太低了，短期没戏了
这个烂票散户太多，短期没戏。
大涨行情也见绿，无可救药！
拿了几个月，回本走了，可是却卖飞了
没救了,好好的走势又走坏了
你们太坏了，老是骗我在山顶站岗，却不给我衣服
刚开始玩股票就被你套了7个点
走了走了，我是受不了！！！这跟个娘们一样，受不了了！
这货没有救了，今天最少跌20个点
完了，宋宇飞来了，神仙难救。
兄弟们我走了，扛不住了，你们加油，希望金正能
还是那句话亏损7600万
中长线投资，最好的方式就是躺平
已经亏抑郁了
环保色快一年了！[滴汗]
我去.用十分钟套了五十元以上的五百万手！[捂脸
精准卖飞两个涨停………哭死在厕所……
本来就不喜欢，昨天脑子一热，买了，赔2万多[捂
早上5.68果断割肉垃圾周线缩量太多、下午跌停板
上午跑了，留下的发财，还亏7000
愿赌服输，今晚回家，关灯吃面吧[哭]
亏了快3万，忍不住割了，现在又涨了[哭]
半年了，还蹲着[哭]
4个多点卖飞，心痛
以前觉得你比中航好卖了买你，教训阿
搞不懂怎么上榜的，业绩那叫一个惨。
24400的4手空，感觉没有希望了，唉
完美错过电力板块行情，只因持有三峡[哭]
卖飞了，不甘心
上上下下，颠簸的头晕！最好的对策，就是躺平！
1.8的本，硬熬
坚定持有，大家全都绝望之际就是反转的信号，ST
早晨进来就被套，唉，命苦啊[哭][哭]
24的本，估计得等十年八年了！
真悲哀，耍死了一动不动
昨天6.65进的，早上7.25给卖了，哎[惨!关灯吃面
割肉，一定要狠一些，舒服！
老池早减持跑路，豆鬼没有救
挥刀割肉，星星知我心啊
3.24进来的，有没有更高的[哭][哭]
前几天24卖了，今天26又买回来，哭啊
家人们，家人们，这波我直接踢飞了，哭晕在厕所
割肉疼呀哎
伤心太平洋
亏30万我割了[哭]去买中国电信，连跌了那么多天
唉，受不了，割肉
怎么抄底就这么难？又买在半山腰哇[哭]
有点绝望了[叹气]
237.36已割…怕跌破200[大哭][大哭][大哭][大哭
自从相信价值投资，买了达安基因，就一直亏。
索菲亚牛比，亏了我10几万。[赞]我要走了，太伤
今天再不涨，坚决卖出，熬不下去了，哎[大哭][
8块多追进来，已死。
亏了9个点了。。。。。你们是真的狠[为什么][为
太贪心了[哭]
这量能，不加仓也不减仓，套了躺平，让鸡狗和机
9.4的本，我哭了呀
真是后悔，割了挣扎了蛮久
汗滴信息又暴拉了，割肉为安
拿了大半年，没有解套的希望了
我持有俩年多了。真的是伤透了心。扶不起的阿斗
玛的，恶庄，亏了三万六割了[哭][哭][哭]
今天下雨了，好冷[哭]
有没有和我一样，昨天在05涨停板卖的[哭]
被洗出去了……伤心
我买进，套牢了
200的本[哭]
走的这么弱，为什么。。。难道水电不是清洁能源
阴跌路漫漫.......
分了90块钱，赔了快十万了
早盘走了，没亏，留下的兄弟姐妹们发财
兄弟，我准备卖房了。[哭][哭][哭][哭][哭]
14.89抢入，后悔万分
卖飞十几个点了[惨!关灯吃面]真就不回头
今天应该是割肉走了
这是真阴跌啊
再次彻底空仓了。。这一个多月几乎没亏没赚。
走了，不玩了，赔了20个点，，88
开盘5分钟最高点卖掉，彻底服了江淮，忍痛割了
18块2刚抛，就大涨，庄家这是监控我了[哭]
哎！持有一年多了5万的本金挣了1万多今天88走了
今天又跌了，阴跌不止，人生易老天难老，岁岁重
亏了快一年了，比三年封闭的还温吞水[哭]
今天有抄底的吗[哭]
好久没看你了，怎么跌成这样。
这种股基本不用看的，天天低开低走大跌阴跌，除
18.8元卖的[哭][哭][哭]
昨天出了，今天又接回来了[大哭]
苍天啊大地啊！怎么摊上了这么一坨翔[哭]
我还是那句话，跌了不要鬼哭狼嚎，要耐得住性子
今天大跌是现在割肉还是躺平？解套无望。成本太
我只想回本[哭][哭]
跑早了
能不能红啊，垃圾[哭][哭][哭]
彻底完了
昨天9.03不进[哭][哭]
上不去的，已死心[惨!关灯吃面]
实在顶不住了，越看越看不到要起来的理由。
昨天尾盘拉升，果断买入，今天妥妥被埋[哭][哭]
真是后悔当初4.49抄底买的少了。今天在次5.17买
昨天14.9卖了[哭]
韭菜[哭][哭][哭]
抄底抄死了[哭]
要是我有预测股市的能力就好了[哭]
9760的多单，严重抑郁了，有没有10200以上的多
手痒，3250追2手[哭][哭][哭][哭]
完蛋5.11满仓追高，有没有比我还惨的。
中孚完了
昨天卖早了[哭][哭][哭][哭]
昨天出了一半，亏了[哭]
手持一个多月，死翘翘。亏得趴在地上。
惨，被埋了555555555555
早上15:20追高的，想死了
躺平，毫无悬念
买了一手，好疼啊
昨天20打满仓被套了哎！！无所谓等翻倍再卖。
从挣30个点到亏20个点…[哭]
不要炒股，不要打工，躺平拉到！
17那会我就觉得它会涨可是我没买[大哭]
果然公告一出就完蛋了
看推荐买进来的，杀猪盘，又要栽了[哭]
6.5准备站岗一年[哭]
完了
昨天说了没跑的，今天惨了
半年重仓泪满襟！！！
我是颗大韭菜
西湖的水我的泪[哭][哭][哭][哭]如何完美的错过
昨天卖了[哭][哭][哭][哭]
给方向，北向真的割肉跑了？我不李姐
5.6又加了点，不动了，躺平，随便你盘腾吧。
我错了我还能进去吗[哭][哭][哭]
天天涨以为今天能回调一下…踢反了[滴汗]
我错了我错了，放我出去
韭菜刚刚发芽..就被
五十万亏三十万趟平
你个小垃圾，玩不过你就搞偷袭，昨天刚割肉了
还没回本[哭][哭][哭]
继续阴跌不止，已经没信心了，估计要阴跌到32元
割了[哭]
我被洗出去了，唉，没赚钱的命
不午休吗？还跌下来了…
248进，251走了[哭][哭]每天走在卖飞的路上
信威众小散亏损的钱都去哪里了？都被老王高位套牢了？
昨天卖了[哭][哭][哭]
都散了无量阴跌那就耗着吧！
儿子没用伤散户们的心
我错了，挂17.35没买入[哭]
已割肉5手。。剩下的明天再割。。。
持有了一周，昨天被洗走
6.01的本。。。啥时候是个头
这是一个悲伤的故事[摊手]
这一波洗盘谁顶得住
昨天冲高回落就感觉很不好，为了点手续费抱着侥性心理就没有清，今天果然跌了
巨亏走了[哭]
昨天清仓了后悔死了。
垃圾完了
老子也无所谓了，大不了你倒闭，我赔钱
我想死，卖点成了买，全仓高位，谁也干不出这事
抄底抄底，然后躺平一个月再看帐号
t飞了少赚十几个点[滴汗][滴汗][滴汗]
这股走势和爱玛科技差不多，无止境阴跌
开盘卖了，哭晕在厕所[哭]
我裂开了
撑不住了！同志们，我亏50个点，认了，割了
下来吧，求求你了[哭]
我快顶不住了。这种量的股票真的能持有吗
我就想问一句，全国社保基金还在嘛？这钱也能亏
看到一路阴跌至腰斩。也就值10个亿，最多15亿
今天走了，亏了一万多，祝留下的朋友发财。
你是跟吸了？还是被洗了？
本来想着回本就放了，谁知道今天大跌[哭]
真难受，……
再跌底裤都没了
气若游丝，钝刀割肉，痛！
重仓仁东，[哭][哭]
今年1月一直跌到6月，很多人都受不了割肉走了，
熬不起了，买这个浪费时间。割肉出局
昨天就该跑的，后悔
今天炒煤的彻底割肉了，其实早该割。
亏损一万多，不知道是否要割肉！[哭][哭]
感谢我吧只要我卖了就没有不涨的[哭][哭]
还有人亏10个点的么？[哭]
再次痛哭
，老子14.22挂单那么早居然不给机会...
卖在最低点[哭][哭][怒][怒][怒]
怎么办[大哭]
小散韭菜太多，还得阴跌一年以上……呵呵
已经创新高，唉，倒霉。那时候就想建仓的。
割肉了，走人！5.56割了！
大爷退休金扛不住了[哭][哭][哭]
一个涨停才能回本[哭]
7.19跑完了[微笑]涨不涨无所谓了，感谢主力[微
这股不知道为啥这么差，一直阴跌，黑的很，港股
哎呀，不给回本希望[傲][傲]
死亏死亏[好困惑]
完了，跌那么多，小孩的娃哈哈也没有了！
死鱼，3.3要啥时候回本[哭]
没钱买。[哭][哭][哭][哭][哭][哭][哭][哭][哭]
卧槽，追高了[微笑][微笑]看来要出点血了
[哭][哭][哭][哭][哭][哭][哭][哭][哭][哭][好
20.27的成本，呜呜呜呜呜
割肉割在地板上了
[韭菜]301走的[叹气]
9.1的本，啥时候能出来。。。[哭][哭][哭]
业绩这么差[哭]
md又是几天阴跌
还没有来及建仓[哭]
天天阴跌，能不能痛快一点
够日的你要五个涨停我才能回本啊[哭]
价值投资，叭叭叭打脸了[哭]
各位大神，明天生死有命吧[哭]
工程机械是完蛋了！！公公去年至今连个升浪都没
心态崩了啊，追打板，红8个点进的啊
我的止损位7800，下午会不会止损[难过]
开盘地板价割了，昨天赚的全吐出来了，还多赔了
为什么三季报利好反而跌了？
看看鸿富瀚和百普赛斯上市的表现，马上心凉了！
生死有命富贵在天，是死是活全看明天！
这个垃圾近期一直阴跌中。
[大哭][大哭][大哭][大哭][大哭][大哭][大哭][
劳资68.2走的[滴汗][滴汗][滴汗]
买的七八只票全是绿的，谁能有我惨[哭][哭]
我3块钱的成本，猴年马月才不亏啊
在洗前面4.6附近的套牢盘，要有耐心
心真的会痛！
白干子老子已经亏了80个点了，此生还能回本吗？
绳井啊！一割就涨，一买就套！[哭]
5420的多单5400反手了，想死的心都有[怒]
亏了五千，昨天割了今天竟然涨起[捂脸][哭]
基本确定是慢慢阴跌路了，明显还没有反转的信号
难受的一批，卖了风电来白酒防御，没想到今天继
错过多少行情，一声叹息
mmp心痛，早上被洗出去了。[滴汗]
认亏了，今天
nmmp..13.1割了[伤心][伤心][伤心]
卖早了[哭][哭][哭]
这股票完了
死很惨
除了躺平装死，还能怎么办呢？
挣钱的时候不走，亏钱了才走，我是不是有病吗！
扛不住了，没有一丁点反弹迹象[微笑]
早上卖的有没有[哭]
累了，走了
天天亏，这辈子也不能解套了[亏大了][亏大了]
难受
太难了，顶不住，看大家发财，割了
错杀，绝佳的捡钱机会啊，可惜没钱了
好股涨涨~[为什么][哭][为什么][微笑]
哭了。。。没守住
66.8的本[哭]
有清仓的冲动了，5G龙头一年多没动了[哭]
，被割韭菜了，卖在最低位[惊吓]
看了看商品期货，，完球了[哭][哭]
昨天是涨了，我的收益上面怎么是亏了[哭]
拿了半年了，快崩溃了
拿不住了被洗了留下的发财
割了，亏2万
4.69的本，止损了。亏20万。
割在地板上
扯蛋，阴跌通到又开启了
减仓了[哭][哭]
为啥我买谁谁弱？
15的本，涨到14我就割肉啦[囧]搞不懂了
完了掉大坑里了，什么时候能回本
我割肉了！居然红盘了！[哭]
赔了3千块11块6卖了
早上有不少韭菜追高了，这周没戏了。
完蛋玩意儿[哭][哭]
温水煮青蛙，慢慢就死了
靠，我怂了，提前出了，亏死
我走了 这股套路太深 远离
这货已死～
一次一次的相信东方，一次一次的被割韭菜。。。
都躺平吧，看他能出什么幺蛾子
唉，能套一辈子
股民的悲哀是：人在牛市，却重仓平安
躺平了
昨天出早了，拍断大腿啊
被洗了
没钱空昨天[哭]
[怒]被埋了完蛋三年回本[捂脸]
股吧都没人了，彻底凉了
风风雨雨艰险去共存，陪你走过一程又一程，不后悔
难道昨天我割错了？[呲牙][呲牙][呲牙]
独自忍受这一切[哭]
脑袋嗡嗡的[哭]
没人买了。抄底是个错误的决定呀
持股一百二十多天，挣两千块钱，唉！走了走了，
一首凉凉，亏本买卖[哭]
2.48居然被埋
走了走了走了[大哭]妈妈呀哎
踏嘛哒亏了七万终于顶不住7.03全部割肉清仓拜拜
我已经 割肉, 清仓, 你可以涨了....
涨起来，刚进来，追高了
跌幅第一名，怎么回事呀[哭][哭]
5.32的本啥时候回本啊
下班班，我虽然很怂，大盘跌了我会哭，但会一边哭一边加仓
NB，66.8割了，下次一定坚持[囧]
你只管上下折腾，我自亏然不割。
现亏损13%，锁仓不看了！
38元买的，套的死死的。
躺平
看来主力要把散户赶尽杀绝。[大哭][大哭][大哭]
为什么还跌
中天的庄，为什么这样操盘？？？高开，震荡，想哭
亏三个板，不知道解禁前能解套吗？
唉，又下来了，今天又忍住了没有做T，肠子都悔青了
散户的筹码正在被蚕食，心如刀绞[哭][哭][哭]
折价了。逼人转股了。不转就赔了
就搞不懂，为什么你们要亏钱卖，都拿着不香么
割肉走了拜拜
我为啥买你没买士兰微[快哭了]
卖飞啦[哭]
大家不要有幻想了，这个股里现在根本没庄了，都跑完了
我真的是韭菜，别的风能不买，买了你
这波满仓被套近10点太难了，近期还是不指望能有反弹了
按照这个走势，明年应该要退市了[滴汗]
我就没买过这样的基金，不知道那年能回本
温水煮青蛙，慢慢割吧[捂脸]
22.11走完了，留下的各位发财
太让人伤心了
完了完了死求了血亏一波
继续跌，打死不割，大不了传给后人[大笑]
131.9成本[哭][哭][哭]
亏了八十万了，以后吃海底捞有阴影了
我来捡点尸体，降低点成本，目前浮亏12%，坐等
套的牢牢地！我的一百万！唉
割了就涨唉[哭]
赔了两个点
割肉走人了，伤心
自选股唯一绿的也是唯一买的我承认自己真是韭菜
能跌不能涨，彻底凉了
今天不收5个点，亏赚走人。
哭晕在厕所[大哭][大哭][大哭]
上错船[捂脸]
这只索头龟一路跌，什么时候到头，亏实在大了
洗洗睡吧[大哭]
金科，躺死
唉还没入就起来啦
今天又解放一小部分套牢盘，好事，就是步子太小
太垃圾，老折磨王了
6.28全部卖出、后悔前几天最高6.49没走
此票已死
有点扛不住了[微笑]
钝刀割肉….敌不动，我不动.敌动，我还是不动.
最大的错误是选了钢铁板块，割肉不舍，加仓深套
这是有多少散户着急抛筹码啊，看着都心疼。
没有底么，天天补仓，脑壳疼
再也不割肉了
好股，昨天某人刚割[捂脸][捂脸][捂脸]
草！卖了兄弟科技来买你，就给我看这个[大哭]
连中3天，真没钱买了[哭]
惨不忍睹！
废柴一枚，这走势看着都伤神，心凉
最近散户的骂声少了，估计精神麻木了，还有的精神崩溃了
买金晶的股民太可怜了，吃不到肉一直跌
你国新，永远是最绿的仔，5元见！大难不死必有后跌
7.15的本，何时能回本啊，保证回本不赚一分钱交出筹码
我能说我15块多的成本被套了n年了大家信吗？
割肉不玩了，买别的股！！！割割割
何时能解套
第一次进亏1w第二次5k，这次你不让我回本我是说不过去了
啥时候可以回本？
一失足成千古恨！
早上12.58元清了[大哭][大哭][大哭][大哭][大哭
下跌的股票不少，但要选一只天天跌、无下限的就很难
卖在最低点[哭]
唉！！！这一声长叹，有几多无奈呀……
晕了。卖了就涨亏了40%。无语，伤不呀江特
2.73多的本，有没有比我还惨不忍睹的。
啊 啊 啊 啊 啊 啊被洗出去了，啊啊啊啊啊啊
可惜啊，昨天80回本就卖了，被你磨死了
主力会怎么杀呢早晨翘板草率了
真正的垃圾股，阴跌这么久，公司没有任何回应，
[捂脸]幸亏坐着火车连夜跑了现在可以接回来吗
持仓39天，亏了22.7个点，我是真的眼瞎[哭]哭了
板块随便买一个都是大涨留这里等死
亏了八万，只能躺平了
大腿拍断了
我是套牢的，不管庄家继续往下砸盘诱空还是横盘
兄弟们，我难受啊！快一年了，咋这么优秀啊！天天跌！！！
昨天卖亏了，割肉了，为什么要折磨我？
积重难返
冲鸭，后悔死了，高点没卖。
哎，可惜昨天卖了[哭]
在佛山伊戈尔工作5年多，最后悔的是不相信高层
一进去就亏了60[哭]
卖早了
完了，全完了！！！
100进，57割的，现在回来看懊悔呀
不看了，年底在说。亏了，以后不玩股票了
今日资金实打实的再跑路，昨天没跑郁闷[怒][怒]
晒成本来了，这轮太弱了，终于被套一次，3.78，
今天没买芯能科技亏大了[捂脸][捂脸][捂脸]
尾盘26.40已经割了，撑不住，28%没了，坚决不玩这股了
就想问问有没有成本两块。一直卖不出去的[哭]
基本上是等死了，马应龙
726跑的[晕]不知道能不能接回
该割就割吧……
这货一毛钱真能玩一个月[哭]
40.5的本，套的死死的
为什么华泰比广发证券弱那么多？
赔钱了[惨!关灯吃面]
不可能[大哭][大哭][大哭]
今天这架势是不准备增发了吗？还是被认购完了？
今天开盘要全卖出去，点错了，成了买入全仓。[
上周买的彤程新材，前天跑过来换成你。后悔啊
嘛单，140跑了[滴汗]
拿了太久，亏钱太久，没坚持住哎，亏钱早早割了
痛哭流滴啊
42.8割的我哭晕在厕所[哭][哭][哭][哭][哭]
还有活的兄弟嘛[惨!关灯吃面]
后悔放弃你，去了垃圾五娘
12.46买的割肉了
真后悔买了你这只废票，以后永远不玩st了
又是绝望的一天。
唉又是最佳位置进的空单还是没拿住[捂脸][捂脸]
285割了，要死人了
被套了
25的本，什么时候能够解套。套了好多年了
哭了，手误卖成买了[大哭]
亏了25个点了
卖早了[大哭]
这货走的太艰难了，可怜啊
29走了清水源29.9买了你活脱脱大韭菜命啊[哭]
5.50卖了，拿了三个月一直亏，终于回本，一分钱走了
一个月亏了20%。够狠。不知道一年能不能涨回来
剁手吗，熬不住了
上市第一天割肉欣锐买了这个，郁闷死了！
涨10个点才能回本，才能弥补我内心的创伤
赶紧让我解套吧，我再也不玩这票了，散户太多了
我还重仓它，天天被它折磨的很痛苦，自选股里。
大V说见顶了，真的要割肉止损？[哭]
为什么老股民很少亏钱？
终究还是错付了[傲]
韭菜命赔了这么久早上卖了[大哭]
大哥快快涨停，你不涨停你小弟不敢动啊[哭]
上涨无力啊。好累。
失望，反T又加一层套
阴跌不止，只有长线持有了。
今天抛了大部分，亏得心有不甘啊。重仓，赌不起
我准备把融资盘隔了各位，太难受了。顶不住。
你们靠什么在坚持[哭]
撤了，熬不住了，你们玩
秦老师！我抛早了[大笑][笑哭][大哭][旺柴]
已割肉离场，可以拉升了！
昨天又充当一波韭菜，卖飞了
为什么总是踏空？[哭][哭]
[哭][哭][哭][哭]
眼瞎了我早上开盘买了蓝思，没买歌尔
好狠的出货手法！！！层层套！
槽真后悔早盘卖了椰岛买了你少赚4000[大哭]
赔了七八千，不跟你墨迹了
肝儿疼。
买了腾达血亏啊。。。
留下了没格局的眼泪
实在是没钱加了躺平装死啦[微笑]
留下的发财，我顶不住了，真的顶不住了！[大哭]
套的比焊的还牢
每个股都是卖出就飞起[大哭][大哭]
兄弟科技和他二选一，选了他，结果又选错了
割肉走了，止损15个点
太弱了，走人
真行，兴全趋势割在最低点
含泪割肉，手贱的后果
卧槽刚解套买了这个股又套[撇嘴]
犯错了，买了贵行，套套的。
地产股不能期待期待越多失望越大
我的心好痛[哭][哭]，走的早了，大连最近咋这样
昨天还真的是洗盘，被洗了
换股吧，否则会被耗死
必须拉稀……一泄千里，完蛋，明天等着吃面[哭]
赚点钱又走了，估计我手机错的。休息几天再来。
说句扎心的话，张坤给基民赚的钱，没有亏掉的多
希望小道今天的买入做T减持[哭][哭][哭][哭]
卖飞了，早上挂了17[哭][哭][哭][哭]
28元的成本，何时能解套啊，[哭]
有没有和我一样成本t高了2毛多的[哭]
亏的钱就当喂了狗
这个冬天有点冷，等我把大衣穿上就站岗
买谁都比你强，我却满仓！大腿拍断[哭][哭][哭]
追空他这涨，追多他这跌。[哭]
我买了10手期权，目前输了500元。要割肉吗[难过]
这里都是只有散户炒，没有大单注意的[笑哭]
昨天割肉13000股[大笑]
没量，唉
割肉割在最低点，亏的哇哇哭
垃圾垃圾垃圾中的亏得受不了啊割肉了不玩了
我要求不高，今天你割韭菜，我挂跌停买。
怎么回事，这不可能[大哭][大哭][大哭]
24卖的10万，亏了1万跑的，现在哎
40的本，心疼！
套了半年了，一直加仓，加不动了，22的本啥时候能回本啊
后悔早上没卖啊
200多价位真应该去买长春高新，唉
33.00要等几年呀，[哭][哭][哭]
我想死，昨天5.78卖，挂5.76买不进后来尾盘拉升
完了，完了，股价大跌的真因找到了，干货在里面
哎！我昨天22.70元高位追的可咋整[哭][困顿][困
啥时能回本呀[大哭][大哭][大哭][大哭][哭][哭]
为什么我总是做反T，今天又T的亏了700元钱[哭]
亏了20个点，29进来的
继续杀跌呀、庄家现在帐面也是亏损的、小散不用急
半年多了，还是亏的，还要坚持吗
[滴汗]两个顶都盈利20个点，上次没走，这次卖早了
一买就跌，哎[哭]
那问题来了，亏的哭爹喊娘不看好为什么自己还不走？
这货还是蛇尾，龙头还是享通和长飞[哭][哭][哭]
我在目前的最高点等你[哭]不涨停么
在3.52时我没卖，实在是扛不住了，今天割肉出局
牛哥出来稳定一下局面，想死的心都有了[哭][哭]
为什么呢？错了无数次无数次！却没有一次是反着的
厉害，我昨天出来了，被洗个干净
16.9的本，多久可以解套[叹气]
6.5进来的，我割肉了，我服，资本的实力太强
持有一年了，还亏着13%
洗吧洗吧，洗得就剩一个小裤衩了，在寒风中瑟瑟发抖
嫁错老公的不是我一个，套牢股票的也不是我一个
哎，[哭][哭][哭]三分钱而已男神女神，[哭][哭]
我眼泪掉下来
贡献了手续费，还做了个反T，昨天卖，今天追高
为什么要30以下梭哈呢？欲哭无泪
我6块多买的，啥时候是个头啊
266.5卖了刚好卡点[哭][哭][哭][哭]
同意退市，玩不起了
今天做了个T是不是走早了
昨天15卖的，今天16.2追的。。。。
唉，行情情绪都有了，就是题材涉不让炒。。
又飞了，。。。[哭][哭][哭]
17的本被套400多天了，亏了60多个点。
啥意思？？？一直跌
被洗了[捂脸][捂脸][捂脸]，卧槽，万万没想到
3.21进的3.18割肉换美邦！这垃圾进去一次割一次
被洗了[哭]
太让人失望了
35.08卖出，34.95接回来了，接的有点早了
加仓加错了，后悔不已
226卖的，呜呜呜呜呜
幸亏把钢铁和煤炭都出了
这个垃圾股，从新股上市被套到现在
一天跌一点一天跌一点，天天有新低，天天有惊洗
卖飞了[哭]
还我血汗钱[哭]
躺平，一年分红能有6-7%
兄弟们，我坚持不住了
289.6卖了看这架势又卖飞了[哭]
我的个晕死了，点买入，点成了卖出！11.35谁吃了？
去年的11月5号是我炒股史上最心痛的一天，挂单
天天织布我怎么就选到你呢[哭]
千万不要抄底，每天阴跌，亏了1万，
解套了就卖掉不要再玩了，炒股不挣钱！
我黄河来看中兵的兄弟们了[惨!关灯吃面]
我就说弱吧，看看又砸下来了。。
追高了，想死
兄弟们扛不住了！13.5本要疯了[惨!关灯吃面][惨
今天利欧2.26割肉的挺多的。[捂脸][捂脸][捂脸]
糟老头之前看你的加仓套死我了！[哭][哭]，还是
这股已经死掉了
没有个一年是起不来的[哭][哭]早走，减少损失
没眼看了我[哭]
我亏三十万和亏三百万没区别，我静候你回来
只要你不死，我都一直持有
跌起来5个点，涨起来5分，亏死我了。
一入钢铁似海深，十年套牢两茫茫
我是有毒吗，买什么都亏，192的本
中个签 到现在已经亏了四千了
看着自选股红中一点绿，心情特别复杂，哎[哭]
还好18个点出完了不然又白搞
割在暴跌前[哭][哭][哭]
卖早了我泪流满面
我啊追高了
卧槽，咋天亏损卖地板了
谁能给分析分析，什么原因，跌这么狠。割的心痛
奔着线下去啊[哭]
闪电今天流下了悔恨的泪水
你们成本都多少了？我从30开始的套5年了…
如何回本？
解禁要大跌了，还刚入[哭]
敢情昨天是倒车接人啊，没赶上，找后悔药去[哭]
2.09加仓，苍天啊大地啊，哪个坏人一直在打压出货？
躺平！开启织布机模式！
半年报亏损新基金进场，总有原因的。
子弹用光了，躺平了[微笑]
扛不住了兄弟们
后悔买了这个垃圾
选的股太差劲了真看不下去了[滴汗]
干，忘记撤单了，全卖完了
撬板之后，退市言论不攻自破[笑哭]
势来不可挡，势去不可遏，哎
割肉去新能源了！
完了卖飞了
两个涨停才能回本。多么痛的领悟啊
前几天恐慌割肉的有吗？大盘永远不会完蛋。
31的本怎么办[哭]
心也跳出来了[亏大了]
要跑路了我，亏了就亏了
记得股市如战场，有人割肉就有人接盘，股市里都
这只垃圾套了我6年啦，还有和我一起套的吗？
真是不会做T 每次都是低卖高买 哎
这个股真的折磨人
割肉的多吗[亏大了]
彻底凉透了
1个好现象是，套牢盘开始掉了，不过还剩不少，
我被埋了[大哭]
溜了溜了，脑壳疼[哭]
又完犊子了
不会有下次！这货太弱了！换股！别人快7个点，
垃圾股，幸亏跑得快[呲牙][呲牙][呲牙]
说好的破发呢时间过了，走了，行情面临选择你凉了
套了我20几点了，帮帮忙吧
完了，芭比球了[吃瓜]
这个庄没股徳被洗出去了气哭了
顶不住
真后悔，早上6块没跑[哭]
买到跟风股了，难受
我亏纱了
放过我吧，什么垃圾啊[哭]
心在滴血，莫名其妙的捐了5000块，2日追进，3日套牢
亏了5W了，割了。
成本6.96元，真无语了[哭][哭][哭]
幸亏老子卖的快
12.95的本啥时候能解套呀？给个机会！
老子死都不怕，还怕你砸盘！
出了一个绿十字星[笑哭]
哎，真难
功于一溃，进小黑屋！大家一起死吧！无脑的主力
感觉要飞了[哭]
看山河尽绿。唯星点缀红。[哭][哭][哭][哭][哭]
如果是大C浪的话，应该是到3.9左右才行。亏死了
今天亏了我好几千大洋，明天双11剁手。
我被洗走了[大哭]买了恒瑞[微笑]
亏30.944%要涨多少才能回本。
哀鸿遍野！顶不住了，今天割了一半！
看样子还得熬很久
今天成功的T了4分钱，不过是反T[哭][哭][哭]
我就是相信了这些，才套到现在[哭][哭][哭][哭]
我真是个天才，最高价买入19.90…估计站岗了…
5.29被洗出去。[傲][傲]
两手空都亏了七千，还有救吗？15100的本[哭][哭
今天最低卖了[哭]
哎！失败的操作。。。搞了两天，赚了100块钱。
割肉有了，看不到希望
捂了快一年，发霉了
我今天走了，很后悔。
14.3追进来6个点血亏，还能回本不啊[哭][哭][哭
有比我惨的吗？
行情持续不好，亏损6万多，已经空仓！
30的成本今年还有希望解套吗
13的本钱，晕死了，最惨的一次。
有没有比我惨的人
我去，3.04抛了[哭]
十几个交易日套了百分之二十多，真是这辈子最大的亏损
主力，我承认我错了
此股已睡了，休息一年后再雄起。持有该股的人，躺平即可
都跌下来了，让我说什么好呢？唉.......
怕就别炒股，只恨自己买少了，门焊死，谁都别想跑
每天九点钟上班，每个月就那一万几千，省吃俭用全被套在股市了
8块多的本重仓，一路跌到现在，回本遥遥无期。
，被洗出局了，希望调整二天，给我纠错的机会
你要是能看见机构在哪只股票，你还炒股赔钱吗
可惜没补仓到。。另外格局是真的煎熬。。
不玩了，认栽
昨天才出套，今天又入套
卖了才出利好[大哭][大哭]厕所哭晕了
误入，看富维拉板，心想差不多嘛，结果买套了，
众泰要退市了[哭][哭][哭][哭]
这辈子算是完完了，戒也戒不掉，每天都要输几千
吭吭哧哧你就是我的第一重仓股了[哭]
整宿整宿的睡不着，割了也还是心痛的睡不着[哭]
啥时候回到8块多钱呀，这亏损25%，啥时候涨回去
14的本，套了好久，14.46清仓，是不是又卖错了
81块都不收上去，真是弱了……
真能织布，删除自选吧，每个月回来看一眼[笑哭]
太相信你啦，把我自己坑死啦
已割肉大部分，幸好昨天买的低，亏的不多，换股
被套了，继续加仓[捂脸][捂脸][捂脸][捂脸]
周五49进来就遇上大跌，拔凉拔凉的，还有希望解
今天吃面都不敢放调料了！
唉，又割了一次肉
这个股票我现在浮亏900多万，我割了就有可能涨
完犊子了，追高被套了，5.34，昨天最低出的也是
我还能解套吗[哭][哭][哭]49.1
这….明天认栽了
今天没买，明天我应该会后悔[哭]
完了，9.6买进去被深度套牢，上当了！
你，优质的国民技术，是让我亏的最惨的
本姑凉太难了~一不小心加成了重仓~[摊手][上涨]
兄弟们割肉吧
满仓买进一直跌，解套无望[哭]
清仓了[哭]，连割三次了
再这样下去，多头要被逼死了[困顿][困顿][困顿]
亏了10个点，走了，留下的发财
什么时候上12块哇[哭]
今天全割肉了在最低点
太难了[哭]
76追高的还有救吗[惨!关灯吃面]
[大哭]74卖了
错杀了。
虽然今天亏了那么多，我相信明天是一个好的开始
不要再跌了，跌破10块我tm就爆仓了[哭][哭][哭]
昨天跑了，哎
哎高位又站岗了
37本怎么办[哭][哭]
跌成这样太让伤心，看样子该割肉了，不然会不会底裤都没了
年少不知割肉好，错把格局当成宝[再见][再见]
这股一年都解不了套
7月份8块多2万股割肉出来的，让我无言以对，心痛
早前就想买它，没拿住
人生最错就是多了玻璃
大盘金针探底，早上29.19追高了[哭][哭]仓位100
你们快取笑我吧，我也要哭了
43本3000股，还有人陪我吗，何时解套啊，哭死了
149.8清仓认输又了，亏了4000[哭][哭][哭]
我挺佩服这个操盘手的，洗的快掉皮了[大笑]
持有十个月，亏损13%+，不忍割肉[哭]
还亏70%，解套就行
割肉走了，留下的发财
很快很快就要发财了，今年可以休息了，拿死了
刚儿伤心过度了吗，一上午没有声音了
能回到开盘价嘛[惨!关灯吃面]还以为低开是机会
兄弟们，感觉我快要挺不住了，打算跑路了[怒]
落花有意，流水无情！用心良苦！[快哭了][快哭
17.28来做个接盘侠[哭][哭][哭]，反正都是输
我83元割肉的[大哭][大哭][大哭][大哭][大哭][
我被股市PUA了，盘中亏一两万，现在亏几千，感到绝望
21的本好久能解套焦急焦虑
看到头疼。不知何时回本？
再当一回低抛高吸的韭菜为自己的错误买单吧[哭]
昨天走才是最好的，现在开始每天阴跌了
7块的本，没个三五年是解不了套了，无奈啊
[旺柴]抄底抄在半山腰今天亏了手续费
我赔了8万，今天卖出了。在不看这个股票了
可能卖亏了、明天不一定就有20厘米.
44.45的本。什么时候能解套？？
现货棉花跌的厉害，哎。
今天割肉留下的发财
涨两天，一天跌完[哭]
下周能涨到9快让我解套吗[哭]
亏了十个点，回本无望
70买的51割了亏了三万还好当时果断不然裤衩都亏没了
完了完了昨天卖了一半的半导体.又起飞了.
要是这么容易涨，股市里哪有亏钱的。
不好意思，带大家吃面了[捂脸][捂脸]
这只乌龟蛋蛋满满一年，[哭][哭]
上周小亏，这周大盘走独立行情，很好赚钱。
已买入的小散拿住了，谁也不许割肉，再下跌再买
哎，卖了就涨，
卖早了又追高了
快救救孩子吧[哭]
真搞不明白是短线血本无归？还是价值投资解套遥遥无期
今天还能绿了，家人们，我tm不淡定了[哭]
多格局一下吧[哭]
下午别砸了，我的宜化都要被带崩了
今天凉了，洗洗睡吧，这主力是个硬茬
3.58买进去就跌，就盯着我拿点钱钱了[哭]
卖完了
谁有有亏的多，今天涨停，我割肉了，愿赌服输，
水下卖掉了，一卖你就涨[哭]，还好平本卖的。
哎，8.5买的，明天又要深套了
这么亮眼的业绩增长，归母净利润居然是亏损的
大豪太伤人了，这可是我的第一次啊[大哭][哭]
我昨天抄底得。我错了！
完了，完了，
我5.8买的，天天想解套
韭菜亏在哪？亏在不懂装懂，亏在不顺势而为！
格局呢？我的格局呢？[哭][哭][哭][哭]
脑壳疼
收市复盘：巨石有点令人失望，减一层仓只留底仓
守了你一个月了块，让我亏几万，你良心不痛吗。
韭菜呀！[滴汗]
今天买入的都是萨比，套得牢牢，太惨了！
13.85追高了
12卖了金园，满仓你这个小路桥，劳资哭晕
能解套吗？
每天都想卖掉它,每次都不甘心,这真是一种折磨…
亏麻了，买啥亏啥，30万还有9万，我也不知道我
昨天加了2手做T，刚才赚了1块钱走了[哭]
赶紧来个会画地图的！横得太难受了。
明天能建割了，买进林洋20万股！亏也认！
韭菜命
哎！越补越跌，就昨天没敢补还V了。
大腿拍断，昨天在天下秀，展示和国光电器选了国光
20厘米只挣了2厘米[滴汗]
空头弄死我吧
坚持不割肉，3年内必上7元
亏了百分之80了
看看康得新，我买了亏了12个跌停板，这就是退市股吗
我又卖飞了，7.35就被骗筹了[笑哭][笑哭]
今天一早给我全卖飞了，错失良机，心很疼，命里
不涨就跑！割肉了主力你牛逼就涨停板！[哭][哭]
31的时候怕追高，现在再看，标准散户[捂脸]
被10日均线死压，一触即溃，浦东小没戏
被比空了，，爆了走了[滴汗]
同类排行倒数了啊，今年才5个点[哭]
该跑的都跑了，主力你磨吧，利息都亏不小[奸笑]
最近大家都是比较绝望的，行情不好
这么多人看好，为什么还要跌[亏大了]
昨天尾盘卖出了全是泪啊！
居然不拉起来冲破昨天高点，哎
能做的只有含泪加仓
12.5的本呀[哭][哭][哭]
感谢主力让我割肉，我是韭菜，我甘愿被割
小散不割肉，主力真头疼
可惜了，我上午割肉了，唉，去
求你带带全志，拜托了[大哭]
都有6，7个点，早上卖了，买了大金，拍断大腿，
卓胜微怎么办？哎…..
太难了，下午估计奔跌停去了[惨!关灯吃面]
我昨天卖的[哭][哭][哭][哭][哭][哭][哭][哭][
多涨点，让我解套，行吗？我只求解套，解套就走
就不能涨起来吗[哭][哭][哭]
好吧。我认输，6.63走了，亏80块。就当给你买药
全仓太钢一个半月亏了我4万，昨天6.96割了全仓
骂不动了，认栽了
再见了，我22买你到现在，认栽了，留个100股当底仓
早上一个诱多，被吸引进来了[捂脸]
6块的本，补成8块，今天跌停的话就抛了，熬不住
是真的狗，卖飞了
有和我一样吗？终究是韭菜！
啊啊啊啊，不割肉都快回本了，外面又多亏10几万
53.4的本，有比我惨的吗？[哭][哭][哭]
后悔割了棕油。
每天盯盘注定亏钱！老特不会一下子上去的！
大哥，洗得把内脏都吐出来了[捂脸]
90.48卖飞了，我去。
幸亏13走了
完犊子了！
唉，12.95元的本，这可怎么办啊，愁死了
。弱势走了
哎，又被主力洗了，这操作我也是醉了[大哭][大
下车的人，没信仰的人自己偷偷去哭吧
昨天9个点没走，今天亏到见底裤了[哭][大哭]
怎么就买了你这垃圾，我还加仓[笑哭]
彻底完蛋了，都破年线了
大家好！我是南初！最近看了这么多贴超级失望，
贪心 昨天没跑 废了 换603707了
今天最郁闷的是，卖点成买了，，只有躺下装死了
[哭][哭][哭]兄弟们，我也顶不住了273的打工族
说一个你们心理安慰，9.3的本还在站岗
上汽周线放量下跌，彻底玩完，
来聊一聊大家的本，有没有12块以上的，太崩溃了
我的女人没了[大哭][大哭][大哭]
一不小心被游资抄了老底，进退两难，很没面子
昨天我跑错了吗？
22块钱一百股的我快扛不住了呀，想抛了
死死留住
说了这股会把短线资金折磨的不成人样。
我以为我抄底了，其实我被抄家了
来吧孩子，和我一起继续装死吧[捂脸][捂脸][捂
我卖了[大哭]
77.88的本，昨天73.8割了，真是卖了就涨啊。哭
也许前世做了孽，买了你让我每天心如刀绞，生不如死
一不小心买了这个，上套了。
冷冷清清
我也有点汇绿4元解套就满足
短线资金套到天舟了，错失良机
说实话昨天没有补仓有点后悔，以为会回调到缺口
追在最高点，凉凉啊
炒股16年，从稳定亏损到小赚小亏，再到稳定盈利
回补缺口，短期已完！
35.20追高了，山上好凉
67.5卖飞了！[滴汗][滴汗]
把我洗走了，有跟我一样的吗
昨天下午想进，犹豫就涨停了，玩转债亏我二十多
其实主力也难受的，砸一一点想把价格砸低。
满仓被套好惨
我抄底在正宗半山腰，已经阴跌20多个点了
卖了节能跑来这里精准站岗[大哭]
亏死了
昨天19.28入手，今天20.12就卖了[哭][哭]
通威赚钱的出来走2步[惨!关灯吃面][惨!关灯吃面
冲高回落，套得牢牢！！！！！！！！！！！！！
，早上进去的，套了，集合竞价19个点
T飞了，主力不知道给不给机会丅回来[哭]
这股市没法完了。宝德一会涨停了我就郁闷了
不美丽，止损20万纯碱pvc[哭][哭][哭][哭][哭][
韭菜命呀
南极光：兄弟们，同是天涯沦落人啊！
[庄家入场]终于到我进去了，我真的太难了[大笑]
是谁说今天要涨的。真是哭了[哭][哭]我重仓
把我5年买醋的钱都赔了
又卖飞了……
割肉卖出、离开晓鸣、不会做T。
完全不给机会上车啊[哭][哭][哭][哭]
感谢丰原要不然这两个月亏惨了
这股，看不到希望了，亏我一辆凯美瑞，啥时候能回本啊
半年内上六十，亏到底裤了我都不割
8块3就跑啦但是不后悔赚了才是自己的
跑来跑去都是亏，就躺这里了，等你翻倍
早上卖出去了，现在想接回，大佬们给点意见[哭]
应该会冲高回落，这是我最后的倔强[哭][哭][哭]
今天我来拉，别让我失望啊！
真是倒了八辈子霉买了你，现在想卖也出不去。
亏80w，出局了，主力你赢了。
早上亏四个点割的[哭]
今天这走势，怎么像昨天的玉米啊！好难受。
昨天那么多说涨停的，我信了[哭][哭]亏惨了
我534的空单怎么办[哭]
前天刚割[哭]
伤痕累累的一盘菜
一声叹息。
幸亏跑的及时！！！！！
后边不会过20哦，你们死心吧
23亏1w3割肉了，明天跌停让我接回来？
明天又跌回来了，很多做T的人开心死了
今天追高的被埋了
幸亏水上卖掉了
难道又要给洗了，小富则安吧
手贱，委托没撤涨停成交[哭]，绝不止这一点点啊
今早做t把自己做下车了………
怪现象，A股除了银行股最赚钱，其它多数基本都是亏的
为泸光能那么牛，哎，错付了你
15.1的成本，不知过年前能不能拿出来过年。[哭]
昨天心情不好，卖了[哭]
和9号的走势一毛一样[哭]又追高了
把所有亏欠的票全部割肉了了，67元全仓买入士兰
错把你加满仓，诺安半仓[哭]
这是真大哥[哭]没选你是我的错
涨幅高达1%[哭]
扛不住了，亏2万多
全部清仓乐惠是个好票但真的磨死人
熬不住了，出了啊。没赚也没亏。还是去赌一下格力吧
哭晕在厕所十八次丁[哭][哭][哭][哭][哭]
割肉了[哭]
贵公司股价涨起来好吗？跌跌不休快一年了[笑哭]
诶、66.4被洗了、卖了一半
做的T越多亏得越多
30.5的痛苦
早上主力跑完了[摊手][鼓掌]
飞了
守了半年，亏了10w，3.86甩了，刚刚甩了三天，
2.65真难过
拍断大腿
本想T一下，结婚被T下车了。[哭][哭][哭]
磨擦，韭菜被磨擦
谁还在高位接飞刀呢哈哈
今年最惨的就是大白马
再也不买荷兰股了[哭]
这垃圾原本是王者，配股割韭菜变成这个样子。
为什么前天要去追高诈骗券商推荐的股呢？后悔莫及
郁闷啊，挂涨停价都被洗出去了，低价首板啊，，
又是套人的一天
扛不住，没办法，哎[大哭]
今天把康强卖了，追高进延安，失误失误啊！
一声叹息
又是赔钱的一天！
差点卖飞了，人麻了，宜宾纸业与桂东电力预期不一致
看人家[哭][哭]你真垃圾，我撤了，你下来吧[鼓
不会一直下跌，没有上涨吧[哭][哭][哭]
太弱
上次停电跌得那么惨，这回破产倒不跌了？
连跌四天了，守不住了
完犊子了，套的死死的。
卧槽，早盘那么吓人，竟然卖飞了
我六元的成本，不知要等多久解套啊
在希望中慢慢绝望，不知不觉已被深套。
再别扯犊子了，马的劳资亏了一万了
我得罪了谁？拿了七年还亏损。
拉升力度8,5,2%，拉稀的节奏，跑了[哭][哭][哭]
哎、没戏了撤了
题材是买对了，但是选错了个股，悲哀
这一波上升的趋势要破了，该割肉了[滴汗]
死死生生又上了这贼船。这次5.48的成本价。
有人可以告诉我怎么坚持熬到1月13号，太他妈难了
后悔了，41.11卖了，39.6没买到就没买[哭]
这货真心没救了，敢情上回是回光返照啊！没跑真后悔
挂了58瞬间80[哭][哭][哭]亏100
完了4.79过不去
这货是真差[滴汗]重仓你是最大的错误
玛德，又被骗炮，173.29的接盘侠就是我，简直太难受了
前天减仓1/6，剩下的5/6亏了47%。[哭][哭][哭]
怎么办？被套牢了，别的股票都在反弹，它实在是太弱了
死了
前天没有跑真后悔，虽说跑也是亏,哎。卖后再也不碰了
求放过，大佬。我错了
新研股份大概率被处罚，什么情况符合索赔要求？
垃圾买了你倒霉一辈子，每天阴跌
放下中青宝进了这只股票真倒霉
彻底割在了最低价[哭][哭][哭][哭][哭][哭][哭]
连续三年亏损的企业，会是环保领头羊吗？
我拍断了大腿！
看来白酒完了[亏大了]
平安亏的渣渣都没有了！灰飞烟灭！！！！
卖在地板上倒在黎明前割肉落荒逃后悔不当初
8,48的本何时解套
完犊子201全套
令人窒息啊
几乎没有机会跑了。。。
亏13个点，割肉了真心熬不起了
无量下跌亏死了本月
我亏13个点了。
完犊子！3.7多出的被甩下车啊！
满仓踏空中[哭][哭][哭]
2千多万的融券都搞不死会有钱途吗？
哎，这票是废了，割肉走人
41.98卖飞了[哭]
220的本都买在半山腰，医疗股完蛋了
23的本，不知道能不能解套[哭][哭]
我清仓8成，咋感觉有点后悔呢
没有涨停基因，可能我到死也看不到此股涨停。
早上没跑，大腿拍肿了
为什么中材科技这么坑人？有哪支像你一样。[哭]
已经宣布死刑、被套20个点、如何是好
彻底完蛋了，华银长源今日回调，深能8都难站稳
我26块卖的心疼死了[哭]
郁闷完了卖了立昂微买你[哭][哭][哭]
哭成狗，啥时能回本喔
气死我了。买啥都暴跌。卖啥都暴涨
今天要是不拉上去大概率还是完犊子[滴汗]
卖早了拍大腿
刚才追高了他妈亏7千了
好累啊
巨大的套牢盘，如何处理？
还是太弱啊，
唉，格局小了
被这个股票伤透心了，做个差价损失惨重
想再露露身上吃口肉，真难啊，割肉走了，再见
难受，被套了。不知道何时能回本
我卖飞了[哭][哭]
五日线都站不上，这还不弱？
天天砸盘出货，割肉走人，耗不起888
我要得红眼病了，158卖的[哭]
好弱
我错了，我抛了你非得进节能风电，我错了[哭][
委托涨停卖，后悔了
这个垃圾，我看好你，你就是不长套死我了
回落了，哎，没走
挂20块钱出都出不了[滴汗][滴汗]
天天阴跌，真是拆磨人了。
求你了，涨涨吧亏损太多了
如此惨烈，这是哪门子事儿啊
亚星锚链，你太让我失望了
完了，终于还是开了[晕]
好弱啊，其他都起飞了，这股感觉不被大资金认可
买啥啥跌[大哭]
把我洗出去了[哭][哭][哭]
什么情况一直跌，亏死了
终究是错付了[捂脸]
唉，真倒霉，昨天买了这么一个垃圾股
都20换手了，还这么能砸，老庄这么快就跑了？
买了这个股，烦躁不安，亏损严重！
19套住了，明天能解套吗？
可惜，没参与[大哭]
我顶不住了要出货了
我也1000手，成本是你一倍[哭]
头顶竖天线，不死也凉拌，追高了，，，，[哭]
破前高的可能性遥遥无期了
什么时候抄底都被套
这个一直跌啊
跌吧。麻木了。16.8的本
拿了好几天了也该涨点了。贷款心累啊。[撇嘴]
TT哭了
不到9300就卖了。你说说你说说，难受不难受[哭]
观察就好不进，今天进了你就跌[哭][哭][哭][哭]
我的心脏受不了[哭]，十几万昨天全撤了。
想哭为什么每次买对板块却每次买的都TM买到板块买错股票？
！解套遥遥无期
割肉走了，呀，错过那么多好股，草
这是让割肉的节奏，[哭][哭][哭]
钝刀子割肉，太难过
还亏二十个点
昨天加少了[哭]
卖了火星人，买了富临精工，亏死了
，你怎么不绿了，想哭
有本事别拉，我做股东还不行，关灯吃面。
卖早了，拍断大腿啊
亏大了，全部抛掉了
前天12块多亏钱处理了，心烦中
都说你是垃圾，能不能争口气！[哭][哭][哭]
你就这么弱啊
今天在涨房产那这么你这只基还绿会搞不懂[哭]
今天被套
又追高了[哭][哭][哭][哭]
还是太贪心昨天就改跑的
早上48卖的[哭]
[哭][哭][哭][哭]飞了飞了
今天真是倒霉碰这个玩意
郁闷死了，挂了13.9出一半，准备撤单的，同事来
亏死我了[哭][哭][哭]
哎，踢你好了
又挨刀了
输了十几万了想离开股市了
39块钱是不是买在山顶了 风好大 想走了
要死了，天天跌
我靠，飞天了心疼，9.57进来，然后9.82出去，昨
今天赎回，能保本[大哭]
撑不住了，30的本，我走了
你太让我伤心了
5000股套了8个点。买点啥不好呢[晕][晕][晕][晕
今天涨停也无法解套，唉
今天最高点追的，明天能解套吗？
追高了我丢
[哭][哭]卖了北方买你！！
今天卖的全是割肉！血淋淋的痛！
完犊子又买在2.38吹风
完蛋，卖丢了
被埋了
27进来的，哭晕在厕所，请问明天还有没跑的机会
这股都没人买卖了么[惨!关灯吃面]
亏的生活不能自理了
这回套的没脾气了，炒股真不能头铁呀
应该是不回头了[哭][哭][哭]
此庄已死！！！谁给立个碑！！！
7块被套了[哭]
这么多就买你，亏的连裤头都没了
什么玩意?。放了N年还是巨亏，[哭]
你们把房地产抛完了呀[哭]
板块最弱，一朝让回到解放前的牛国企么？
唉，留下了没有格局的眼泪
你成功的骗了我一炮[哭]
一帮小散害死人!现在彻底完了!
完了完了，带崩了整个汽车板块
割了，4板山顶风太凉[大哭]
我4.65进来套了一年多了[哭]
的 早上进来 被埋了
卧槽，这盘洗的都丧失自尊了
彻底缩量了，彻底玩坏了。我走了
呜呜呜呜，跑了它就涨，难道就差我这100股吗？
优秀啊，跌麻木了
违规减持的事就这么完了？
金库货已出完了吧？为什么还本群天天唱多？
妥妥的被排名骗在了山顶上！
完犊子，周一有调整的趋势了
美股大跌了，妈呀，周一咋办啊[哭]
哭晕在厕所了，霉股暴跌啊。
我57块多买进的，咋办？[哭]
爆仓了，心态崩了，还怎么玩。
大家说说明天跌几个点合适[大哭][大哭]
不是吧，一卖就出公告，哭晕在厕所！
外围狂泄，满仓中，惨[哭][哭]
全仓被套了，周一我佛慈悲，阿弥陀佛了
跑了，亏了三百[哭]
周五有谁被骗进来了，哭死我了。星期一完犊子了
今天吃面了[哭][哭][哭][哭]
信达澳的基金谁买谁后悔！
刚找到张以前画的图，今天看看只能后悔[哭][哭]
今天3个点跑了后悔了
下周医疗龙头，你不冲就减仓了[哭]
15万3千多的成本，有可能解套吗？[哭]
想哭被我买了一个尖尖 又被精准闷杀
20全仓，不过好像到不了了，海康跌的惨啊，还是
买进中远海控的下场[哭]
明天是不是要大跌啊[哭]
唉，两天吃了一个半跌停板，被套了，懒得看了，
我今天加仓是极其错误的！！！
13的本，我在山顶遥望[大笑]
涨停不跑，后悔了[哭]
涨停追入套死了
吃肉的时候没我，挨刀的时候有我
昨天4.08追进去的，今天没跑，又套了，哎
下周一又要关灯吃面了。
拿你十年了，给解套机会吧
四个点没卖两个点卖了[哭]
300067谁买谁倒霉干什么都不顺利后悔一辈子
康弘完蛋！完蛋康弘！祝早日退市！
买了就一直跌
我还负14.66点。有没有希望回本呀[哭]
我尽力了。我流血你们割肉。
周一我不拉了…一看股吧心都凉了…在磨几天
每每周末出利好恨不得满仓，开市了后悔没空仓
股吧里充斥着“快跑、暴跌、雷、完了、割肉、走
周一要吃面了么。
上次买苏宁易购还是10块03割肉跑了，这坡真陡啊
心太累了，都想放假体息几天
明天如果跳水低开我也只有割肉了
睡不着咋办[哭]1792的空扛了50个点了，我就想知
美股大跌，周一要吃面了[哭]
睡不着啊[哭]
唉你们谁有我苦[哭]，本金10万深套，在支付宝，
3124-40[哭][哭][哭]
明天准备好吃面了吗
操作一年还不如趴着不动赚的多[哭]
还有25块多的兄弟么[哭]啥时候是个头啊
凉凉的节奏
亏惨了
煤气王踩雷了[哭]
卖飞了
惨了！踩中南非雷，果然祸不单行！好不容易刚刚
这股抄的，套的有多深？
完蛋了，周一肯定是泥沙俱下，鬼哭狼嚎
东方财富四连阴，接下来怎么走，要割肉吗
成本220的该割肉吗？给点意见啊兄弟们[哭]
大李，我全款26万买车了，没有钱炒股了[哭]
感觉下周一要补缺口了[惨!关灯吃面]
我受不了了[哭]我真的想死了
4.08的成本，站在一个小高峰还有比我惨的吗
明天认亏了，希望绿两个点以内能跑出去[哭][哭]
我仿佛看到了明天一片哭爹喊娘，全是托喊你们接
睡不着了咋办…4932的多[哭]
星期五没买，后悔
欧美股市大跌，周一又要听到哭声了。
周五高点买的有点慌，后悔了[哭]
飞刀又见飞刀[哭]。昨天加仓今天吃面，终是错付了
中国平安不平安，想不到连银行也不平安[哭][哭]
割肉走了，亏了7万。。这个股进来2次，都是死。
13.02下单的62手，到现在还没有排到[哭][哭][哭
是不是一定要逼我割肉啊
尾盘暴跌！周一闷杀！
心里拔凉拔凉的。
涨一点就开始唱多，明天跌得你们哭都没眼泪！
补两次仓，全补在高位，[哭]多久才能回本
此股买入后悔了
看谁跑得快吗，明天[哭][哭][哭]
星期三打板的票，两天输14个点，星期一割肉认亏
铺天盖地的破产官司，中弘凉透了
半夜哭唧唧
完了！[哭][哭][哭]北讯集团股份有限公司列入经
周一全部闷杀，，无悬念！！！自求多福吧，，，
1650多名了！交建彻底凉凉了！这里的小散要埋在
进的时候好好的，现在出不去了[哭][哭][哭][哭]
2021最后悔的是多了花生，空了红枣。
凉凉了，明天开始整个市场暴跌………
放量下跌还要跌
因为这只股让我彻夜的失眠，亏惨了亏了30个点
108买了你[哭]
经济日报长文，下周又凉凉了
狗庄，刚割[惨!关灯吃面][惨!关灯吃面][惨!关灯
下周一凉凉
明天等着吃面吧
零跑[哭][哭]
8260本，这货真是没救了，下周找机会割肉吧，[
今天这个油价周一脑壳疼啊
又利空了，下周又凉凉
大意了，被主力洗掉了。[大哭][大哭][大哭]
关灯吃面。
下周难受了[哭]
75的本，下周能解套吗[哭]
买进时狂跌、卖出时暴涨，天天都是割肉的心情，
天然气又涨价了。。。。惨了这狗又跌了
明天7元附近有上车的机会吗？有吗？[哭][哭][哭
惨了，明天又要吃面了。
周一彻底凉凉啦
在多的利好都没用，周一关灯吃面。
有要吃面了。
什么滥股，亏惨了！
未名这波手上只有800股，可惜了，14.5没敢加仓
本来周五刚进，看到取消赠与，瞬间心凉了，但是
唉！我感觉要凉凉了
周五晚上看到股东增持延期消息，心凉凉的，赶紧
这股被我九财儿子搞废了[大哭][大哭][大哭]
看到这么多唱多的，我后悔了！！！
打板买入的[哭]一上车就挨打[大哭][大哭][大哭]
这一下下周又完蛋了，又要深套了[哭][哭][哭]
明天关灯吃面，关灯吃面，关灯吃面，关灯吃面…
惨不忍睹
美股大跌，礼拜一关灯吃面！[哭]
被洗出来了，痛苦不堪
后悔买了联想电脑
下周割肉了
水泥完了[大哭]
周一大家一起吃面
欲哭无泪的股东们
要死了一样买啥亏啥，10万都亏完了[哭][哭][哭]
哎，亏了8000多[哭]
24的本唉[哭]
提前关灯吃面。
恒瑞医药，股民心中永恒之痛
明天太惨了，明天不好过，难熬
进入跌跌不休了，惨！！！
外围暴跌周一惨了
昨天清仓，今天内伤了[哭][哭][哭]
星期一大家怎么看，瑟瑟发抖的周末[哭]
买这个组合真的太后悔了，跌成这样也不调仓吗？
周一哭吧，
我想装死…周一你们割肉吗？
17的时候没下车[哭][哭][哭]
23.7的本唉…[哭]
吃面吃到明年呢
山顶好冷，有在山顶站岗的战友吗？[笑哭]
17.9站岗了，没有更惨的了。
韭零后来了！[哭]
头痛，追太高了！！！账户都不敢看了！
16块，重仓，周一凉凉
该涨时你不涨，下周吃面吧！
乐视网已1.46元了还不止跌惨
该涨不涨，下周吃面
对不起各位，我害了大家[哭][捂脸]
前面没卖了真的后悔啊
惨烈啊！
亏500多了[哭][哭][哭]
1616稳站山顶
把我洗出去了[哭]
1.45出去的，现1.5多了，世上没有后悔药，经理
一首凉凉
282元进了20手，唉，太惨了。
已经不行了[哭][哭]我得到消息。
恨，2亿多shib之前清退了[哭][哭][哭][哭]
拿了一年多了啥时候能解套[哭]
后悔的肠子都青了
卖早了[哭]
再跌林园要哭了
大腿都拍肿了，三天没吃饭了[惨!关灯吃面]
明天又是鬼哭狼嚎的一天！
星期五没买这个后悔死了。进了湖北宜化
看外围市场，一个惨字了得，下周一要吃大面了。
周一又是不安的一天。。。[哭][哭][哭][哭]
我就买了一手，亏100多，有啥办法解套吗
60还能解套不，不能我想割了！老铁们，来给我点
被套第111天
美股大跌，周一我也不知道怎么跑[哭]
重仓，谁有我惨，简直想问候他…………代[哭][
割了就涨了，[哭][哭][哭]成功割肉在最低点
这一手亏多少啊？[大哭][大哭][大哭]
周一低开逃不掉了，就看低开多少了[快哭了][快
[哭][哭][哭][哭][哭][哭][哭]
已经很惨烈了
周一怕是又要暴跌了[哭]
此时此刻，我想[哭][哭][哭]
周一关灯吃面。
被朱割韭菜啦[哭]
亏了10个点，割肉了。横盘太久的股票必跌。
周一惨了。
周四盈利将近百分之二十，没有走，后悔了。但愿
120的本，放了一年了[哭]
疫情又来了，关灯吃面吧！
40的本还能回来么[哭][哭][哭]
公理何在？正义何在？有没有人管了[哭][哭][哭]
哎，跌的让人心慌[哭][哭]
周一会跌多惨
11.58追高了[哭]
9.75本，在山顶独领风骚[哭]
这股还能涨吗我心慌慌[哭]
光头阴线，还有得跌[惨!关灯吃面]
下周能吃肉了吗？加了两个月的仓[哭]
30.28接的200手[哭]
快上市了，还不涨，赔一次债，赔一次[哭]
谁打板进来了？唉。周一吃大面了[哭]
惨惨惨惨惨惨惨惨惨惨，家电板块中的渣渣战斗机
去年卖早了，心有多痛[哭]一直等机会上车
还没上车[哭]
亏了4个多点，星期一又要割一大刀肉了，疼死了
变异柄毒，又要吃面了
周一看谁跑的快了，跌破5元肯定了[哭]
绝望[哭]
明天太惨了，
147[哭][哭][哭][哭][哭]
原油大跌，我的纸浆多单瑟瑟发抖中[哭]
今天出货出的爽，下周一吃面
全仓了，[哭][哭]周一感觉要凉凉啊，早知道周五
可算是回本了，不玩了[哭]
多纸浆平了去多苯乙烯，我可能是脑瘫。。。[哭]
12到了，心乱如麻[哭][哭][哭]
[凄凉]
哎，今天买少了，好后悔！！！
割在最低点了[哭][哭][哭][哭][哭][哭][哭][哭]
我6.5的本，5块割肉离场。[大哭]
割了，亏了30多个点[惨!关灯吃面]
周一会跌几个点，外盘大跌[哭][哭][哭][哭]
亏惨了。什么时候回本
前几天从拉卡拉过来的，哭晕在厕所[哭][哭]
GG了溢价57%！太惨了！
周一要大跌，我的多单[哭][哭][哭]
11.5的本没有走，还有谁比我高的么[哭]
山顶好冷[捂脸]
这次真的欲哭无泪了
星期一，凉凉[捂脸]
【ST大中退】[大哭][大哭][大哭]
上车就在跌，我不配[哭]
34补到28现在跌成，几时能翻盘[大哭]
长期亏损的基金该不该卖 都快抗哭了
165的本再也回不了[哭]，礼拜一大概要到145了[
跌惨了，我不配
我他么赚了两个点就跑了[哭][哭][哭]
真正的山顶站岗！跌了五个月横盘四个月，这操作
让我回本我不玩了[哭][哭][哭][哭]
旅游，酒店，影视，要凉凉了，大跌开始
一夜回到解放前，周一暴跌15个点[哭][哭][哭]
我全仓3.94进的，我现在瑟瑟发抖啊[快哭了]
太煎熬了，快崩溃了，一点实际的消息都没有[哭]
半年多了，亏了11个点[哭]
板块之渣，次新之渣。大v推荐，惨惨惨惨惨惨惨
都别跑，大家一起吃面了
美股，欧洲股市大跌，周一A股估计大跌，惨了！
最后一个跳水跳了我两千块[哭]
直接睡不着，感觉要亏的好惨
这吧里的现状我很痛心
周一继续吃面，准备好碗吧
割肉吧、应该是没有行情了、各项指标都是要暴跌
长长的站台，站岗在高高的山顶上，我的心在滴血
看看美股航空租赁，，下周关灯吃面吧
重仓我要哭了
跌的真惨，下周得绿了。
痛失十几个点。[好困惑][好困惑][好困惑]
跌了十天了，跌差不多了吧[哼][哭][哭][哭]
连续阴跌近一年，即将荣膺五不佳！太惨！太惨！
今天果然又跌了[惨!关灯吃面]
外围大跌，下周惨了
25.4的本没得救了[哭]
看见2700的买盘511头疼
它一点人气都没有[惨!关灯吃面]
一个惨字了得
你们的成本多少啊我6.19[哭]
买高点上了
刚出来点利好就被拍死了，真惨啊！！！大量N蛋
马德割肉了，受不了了，赔的太多了
此生解套无望[哭][哭][哭][哭]
昨天买早了今天卖早了[捂脸]
越套越深、深不见底、底在哪里[哭]
哎，卖飞了，再接不回来了……
原油期货暴跌！只有割肉的命了
凉了周一暴跌，割韭菜开始了，[哭]
走了再也不见[哭]
割肉了，亏20个点，20万。北交所大家还是别玩了
一路跌[哭][哭]
兄弟们多久解套[哭]
真的好想翻倍呀，好痛苦呀[哭][哭][哭]
很久没来看了，这股是我赔的最惨的一支，20割的
告诉你们，我还在12块多站岗，不知道要等到何年
为你我受冷风吹，258站岗！
站岗了
我买在底部了吗？我又站岗了
下周跌破4元，在上面站岗的很冷！外围市场影响
那个KB9套惨了，天天忽悠涨停，急眼了
亏了一辆迈腾
“亏钱让我一夜失眠”！4天暴跌29%，牛股变熊股
完了，12.08的本，吃面了吗？。
套了800点，主力能让我回本吗？
做动力煤亏了130w，有70w是借的，其中银行借了6
谁有太阳能群指导下啊，这磕磕碰碰的真难受！
早上看了一会，这啥玩意，还绿了[惨!关灯吃面]
刚割完肉就涨停，什么都不想说，这都是命。
好惨啊，连亏八天了
今天买回部分，大约成本在7.6元左右。被套了
谁有英洛华群指导下啊，这磕磕碰碰的真难受！
3.93的本，后悔了
刚回本盈利3个点，这行情不上不下的，咋搞哦
这个真的叫欲哭无泪[好困惑][好困惑][好困惑]
今天清了北汽，七个月了，再爱也不回头，太惨痛的教训
这个狗庄，把我套的死死的，差一点回本了，他又跌了
光头光脚大阴线明天等四[惨!关灯吃面][惨!关灯
金城医药股价被错杀了，躺枪的感觉真难受！
马都瘦了[惨!关灯吃面]
高估了主力做多意愿，买回来早了，难受……
晚上吃眼泪拌面，不开灯
韭菜了……
别再骂经理啦，有比这亏得更惨的吗
全部都在跌，这跌的吃面都不用开灯了[惨!关灯吃
玩股票十多年，从来没有在一只股票这么亏过
哎，套了10个点了。
330能回本吗
卖飞了，韭菜就是韭菜
追高亏一万割肉了
WQNMB，又是割在最低点就拉。这琐庄，明天大幅
后悔昨天走了一点，应该全满仓
5块7买的这辈子能回本吗？
哎，7.1进来的，今年还有机会解套吗？
烦死了，今天三只股亏了三千块
19.99买的，一万股，亏了两万多了，不敢看账户
30.5什么时候能回本
12.18买的被套了怎么办
估值差太多，又乱调仓了，哎，回本就卖。
今天亏大了
这个价位卖了都后悔死了[看多]
5.78重仓要亏赔了吗哎
161买进的套的死死了
尾盘实在扛不住了，割肉了
（第163天）亏的麻木了。。。。
年年亏损，怎么涨
昨天追高今天没割肉的，明天更难受，继续低开低
吐血了被套了18个点，天天跌，玩nm，兄弟们慢慢
被套了，要不要搳肉I？
58买的正在瑟瑟发抖，估计明天要亏5个点出来
7.7啥时候回本
新股民今天追高买了这渣男600股，会不会被套在
北郊的目前都不行。割得好心痛。有创业板和科创
我是韭菜，被套的第33天，想问问这股继续躺着还是割肉？
短期结构见底，明天应该会有一波小阳线。又亏了
13.9买入被套
后悔了，今天红盘的时候没跑绿了3个点才跑[哭]
上周亏2万五
刚买就被套麻麻地入坑了
尔等惨不惨，痛不痛，上针一出，下跌概率200％
欲哭无泪[大哭][大哭][大哭]
冷冷清清，凄凄惨惨，除了被套的还是被套的
再阴跌半个月整理割肉，才能上涨，到少要失眠半
涨如蜗牛，跌如血崩
这个基金会不会死掉，半年亏了20%
一不小心就亏钱
这股怕是暴雷了？套了10点
买了你，你就死，我是真的黑，唉，账户这阵子亏
我26进的，啥时候能解套
医疗没救了吧[亏大了]
几个月了17本亏死[哭][哭][哭]
35块的能解套吗？[哭][哭][哭]
看不到希望，都割肉离场了
52.24的本，还有机会解套吗
明天割肉，受够了
不知道这个月能不能解套，被套178个交易日了，
躺着吧深套了哎
高位死叉！痛到你怀疑人生（忠言Xx）
欲哭无泪啊！庄家太狠！不知底在哪儿，真撑不住
17本亏死了
刚买进你就跌。又亏2000了
我就适合追高，追一次套一次[哭]
买在山顶，什么时候能解套？？
真的想割了，受不了，真TM差
外盘比内盘多，今天刚买就被套。没有格局哦
还我血汗钱
买进以后就这样了[好困惑]青青小草原[亏大了][
亏死我了，掉进深渊了[哭][哭]
割了你，日内吃10个点大面
众所周知，炒股是为了回本[哭]
割肉了走了[哭][哭][哭]…磨得我太难受了
完了，这要套到猴年马月额
心累啊[捂脸][捂脸][捂脸][捂脸]，看着心痛
完了完了，今天买100手被套的死死的
在中天亏了大钱，来了你这继续亏，
各位大哥，明天怎么操作啊，被套将近3个点[哭]
唉呀，操，后悔呀，7.22给卖了
还是亏本。卖飞了
惨烈跌套3.88元不见不散
双酚a和pc价格再次下降[旺柴]，维远难受啊，建
昨天16.61买的，今天亏了块一万了，晕死！
想从春雪挣太难了，走人，亏损2wan
要求不高解套就走[大哭][大哭]
现在600309就是钝刀子割肉！！
最考验耐心的时候，这种跌法就是钝刀子割肉。套
明天可能要割肉离场，没办法今天刚进就被套
割肉了顶不住了
完了去被套了
我哭了，今天亏亏了很多，无助难受
连续亏损4年
我割肉了，[哭][哭]
亏10个点[哭]
成本108，两天亏1000
好难受，这个股票今天没有上9块钱
这个股吧也没有多少人啊，我特么进来就被套了一
拿了几个月含着泪止损………叹～这次真是大伤元气
幸亏早上割了你买入宁德时代，不然今天亏大了
很多人说大涨，我38元的本被套到现在，现在不敢看了
哎！这支基金就象庄家套散户一样，看不到出头之日
回本路漫漫
我觉得自己要死了，很绝望
太能磨了……勾庄……难受……
买股就是为了解套[惨!关灯吃面]
被套只能自救[可怜]
情以何堪！套在18.6！
这股有个活性就是钝刀磨到你割肉，快刀涨到你踏
套的受不了，最后一点仓位，不想看了
这样的票卖一手都心痛，竟然还有人希望明天捡便宜
早盘没有卖掉亏大了，总以为封板，导致少赚10个
等你55，我来建点仓位，现在空仓，好难受
这几天被圣泉主力爆锤，买啥跌啥太难受了
受不了了。一路补仓，亏大了，愿赌服输，留个底
每天这样跌，受不了，割肉走了，进来几天又割肉
辛亏38.55卖了一笔，都则今天的电梯坐的难受
晚上关灯吃面[囧]
后悔死了，又追高了，明天百分百大跌
40这辈子能回本吗[滴汗][滴汗][滴汗]大垃圾
还能回本吗哎
卖飞的感觉比亏钱还难受求安慰55555
8.58接的盘都能被套，服了。。。。。
亏钱离场了
亏死老子了，亏了1万2，昨天26.6买了5千股，卖
期待早日解套，好苦啊。
整整15个月，亏6个点！！……银行活期存款利益
大股东拿进10个亿乐开怀，广大股东欲哭无泪！
我今天最高点进来的大概要被套几年出去？
拿了三天，相当于吃了一个跌停，哈哈哈，被套了
绝望了，忍无可忍，尾盘全部割了，亏了15个点。
前天买入的，格局了一下，温水煮青蛙，尾盘含泪割肉
好惨啊，6.09加了仓，欲哭无泪
今天的走势让人绝望
等待是痛苦的。
我也被套了今天没办法
我今日挥泪割肉离场了，认输。
怎么样死才能没有痛苦
不行了昨天做个t卖飞了好难受啊
流下了没有格局的眼泪，上周玩了一周的寂寞，没
22.6的本啥时候能再起来啊，这割肉难受不割，放
买这孙子后悔一辈子
绝望了，今天割肉了[大哭][大哭][大哭]
17的成本，啥时候才解套呦
我快挺不住了！三天跌了20%了！是割是留？请大
又套的死死的，这个月菜钱难挣
距离回本还有n个点
110站岗几时解套
在32的时候买的你，被套了两年，今天又在15买了
后悔莫及
昨天差0.8个点解套。今天几乎都不给。哎。
拿了两周了，终于回本了，出了，心累
这股完了，这下亏大了
23啥时候能解套
24.49深深套死![大哭][笑哭][哭]
这样跌跌不休怎么办，哭干了泪谁来怜我！！！？
网上股吧都涨停了，明天吃面。。。
持有六年多欲哭无泪，还能不能活呀
现在该怎么办呢！被套了，是割肉还是继续持有？
有点后悔7.31那时候没跑！好尴尬总是预判与实际不符
不是要一刀一刀割光我的肉吗[韭菜][呲牙]
亏了七千了
一路跌，买了连环套
1，13买的，亏大了
40的成本是不是回本无望了……跌这么多割肉又太
6.9的本，还有比我高的吗[惨!关灯吃面]
这两天亏惨了[护城河][护城河][护城河]
我165进来了，我要被套了？
回本以后再也不碰你了
后悔买光大，早知买广发
最高点进来的我，感觉就是个韭菜命[捂脸]
亏了一千多跑路
十三块二买的啥时能解套[哭]
完了完了完了这走势明天必定跌[惨!关灯吃面][惨
说实话，这种控盘很磨人，也让人感到绝望，即使
啥时能解套
亏得爸妈都不认识了[哭]
海猴子耍的你们团团转…[惨!关灯吃面][惨!关灯
没办法啦，从明天起，我开始做t吧。回本遥遥无望
15.78追高了，哎，真难受啊
请问3.4元还有几个涨停回本啊[哭][哭]
4天亏5000，
明天破线就跑路咯！[哭]亏麻了！赚钱的时候不跑
明天感觉很可怕，哎，啥时候回本啊，今天还追高
这股我受不了了，割了。我弟弟暑假回来的时候我
之前赚到2万，现在亏4万要不要走
6.5扔了，我吐血
割到在黎明已经好几天失眠睡不着了
刚买就套
明天亏上1000块钱跑呀。套死了
没做好早早卖了,好后悔
昨天减半仓没想到还是亏的很惨
一买就套，折腾我哦
差点解套又打回原形，哎，怎么办？到处套，没一个挣钱的
有点后悔周二没出了[好困惑]
49以上没走，可以后悔吗[哭]
割肉了太难熬
昨天买了3000股，两天亏了10个点。
亏了20多个点了
明天有望回本吗？
哎，亏得不想说话
九财改名后套住了
6.8的本，套的死死地
4800多单，欲哭无泪
哎，今年来这个钱真的不好赚啊。目前来说还亏10个点
哎、上午买下午套，今天买明天套，南极电商真让人难受
太难受了，明天不知道给不给机会，别高开太多。
套的死死的。
把利润都亏完了，今天
17.8成本，哎，深套了
今天虽然都红了，但是从来没有红到这么难受过[
多么痛苦的醒悟。
买这个票亏的太狠了
保千里暴涨！让那些卖出的！再次泪奔！
被“元宇宙”忽悠进来的欲哭无泪了吧，今天元宇
【九月鹰飞之第十三天】今天亏损9440元。亏死了
绝望
我4.99满仓进了，难受啊，才赚四分钱，不玩了赔
极狐汽车没销量，除了我们被套的股民难受，那些
兄弟们，我走了，你们保重。亏太多了，心很累。
医疗医药真的是太惨了[惨!关灯吃面]
明天割肉，受不了了，割了估计难受几天，然后一
后悔卖了，恶心
前两天发帖说“大族（本周）要跌得让人流眼泪”
42的本已经深度套牢了，兄弟们我站岗多日了，有
最低点割了[惨!关灯吃面]
新鲜的韭菜[惨!关灯吃面][惨!关灯吃面][惨!关灯
大金啊大金你套得我好苦啊！
每次抄底都套在山顶，我真是人才啊！
受不了了全割了
亏了20个点还能回本吗？
哎，股票玩不好，买进就跌，和你耗着算了，割了
完了完了完蛋了一切都完了[惨!关灯吃面][惨!关
追高了等着明天吃面
后悔啊！今天早上一开板我就跑路了，真心后悔
我清仓了，忍不住了，昨天亏10万，今天亏3万，
哪位老铁带带我亏死了，只想拿只St放一年
亏大了，不割肉啊
顶部出货套死
9.45的本能解套吗
没有止盈，现吃进去的让我吐出来了，难受啊兄弟
本48，2022年前能回本吗[惨!关灯吃面]
完了，站在山岗要不要割了
走了，亏五万割肉走了
踏马的，跌的难受
套了我2.8个点 回本无望
明天亏三千[色]
三只票被套，
这个T做的虽然没亏，但是心里很难受[摊手]（看
我就想知道24元被套，要几年才能解套
心好痛[哭]，有相亲的不
香港仔韭菜命
我是韭菜啊，被洗了
这腊祭，买入就被套！
股灾[惨!关灯吃面][惨!关灯吃面]----华力挺得住
你舍不得割，亏损会越来越多，越套越深
昨天高位接，难受
又被套住了！！！！
阴跌是魔鬼啊整的难受
哎呀，亏了！
加了三次仓后，还亏36个点。
套了好几天，昨天跑了！今天进去又被套住了！！
把装修钱亏完了
血的教训
深套之中拿了好久了
明天大碗吃面[哭]
现在买高位股就是想接棒站岗，一旦被套一辈子都难以解套
今天亏了我好几千大洋，明天双11剁手。今天成本
我被洗走了[大哭]
7.33明天能回本吗？打板被套这样不好吧！
嘛碧的，长源电力。凯撒文化。以后在也不追高了
哎，看着它从3块涨到8块多，一直也没下手
12173的空单割不割，6手赔了13000了
追高明天吃面。
什么时候能解套啊，套的我都不想说话了
补仓须谨慎，解套需半年！！！切记
昨天41没卖，哎后悔
35.5准备跑路，可是犹豫了，唉，自己韭菜命呦。
拉高出货！就是多！唉！消息落地，明天闷杀散户
拿到明年解禁，看能不能解套
现在好难受！唱空者买也不是！！！！！卖也不是
哎。4.51元2秒不到就下来了，犹豫了。昨天分析
跌就跌吧，卖在607郁闷
昨天不减仓就回本了。唉
哎，好烦没有出在高位，气死了，就是真贪心就是
有没有和我一样亏了25%的
成本10.57，大家成本多少，该何去，何从[哭][哭
赚二万八没走，今天倒亏二万一割了，实在是受不了
都说东北股不能碰,买了一个果真如此,亏20多个点
5.21的本，何时解套啊
怎么办啊11手多单[亏大了]
两个半板才回本，估计短期无望了
4.98能不能让我解套[滴汗]
追高满仓48.7，是什么感觉，只有自己知道了
废了，亏了20个点，不舍得割肉不敢补仓
为什么！昨天割了你今天涨停！[哭]
我8.631的本啊！要哭死了有没有和我一样的本的
惨不忍睹[哭]
割肉走了，亏了58000
254没卖哎
我喊了一下午庄家在演戏也只喊高一分钱，哎，累
明天跌停板了，唉，
21的本，能不能解套
震荡的滋味很难受，你请继续，打野回来搞你，金
3号减仓还信用卡，血亏
几年能回本
10.58买的，熬到今天，难受极了，还有解套机会
6块7的本还回得来吗[哭]
今天又要两眼发绿……[哭]
这次回本就走，上次没走又跌了15个点
昨天走的，哭死
本人退休几年了，炒股3o年了，一路血泪史。现在
跌的都不敢看帐户了，NND全部私房钱买了你亏了1
79买的，哭了
恒瑞医药跌惨了
33%的仓位，一直想等回调补仓，一直不回调[惨!
早盘所有股票清空了,等候一轮年内最惨烈的下跌
没有最惨只有更惨
水泥板块跌的最惨的
今天继续吃面，已经三连绿了，本月就上周五红了
26.3买的怎么办啊[哭]
星尘冒着T飞危险T了6分[哭]，成本由6.70变成6.6
这辈子最大的错误就是买了这货[滴汗][滴汗][哭]
9.2[哭][哭][哭]
7200的空什么能回本[哭]
24的本，能回来吗？[大哭][大哭][大哭]降温了，
[哭][哭][哭]各位股东都是多钱的成本啊，白酒还有救吗
卖老磨死个人[哭][哭][哭]
有底吗？跌到什么时候是个头啊？[哭][哭][哭]
27.89加了10万块[哭][哭][哭][哭]
明天再来个涨停就回本了，三天前还亏27个点[哭]
肯定三季度报很惨，这么跌，我要套多久[哭]
7手多，封死了，全部都是亲戚朋友借的钱[哭][哭
昨天割一半，上午又早早卖飞了[哭]
从山顶下来了[哭][哭][哭]
完了完了[大哭][大哭][大哭][大哭]
还要两个涨停才能回本，是不是要割肉了[哭]
从最高点下来亏了30来万，没关系兄弟们，我哭一
想做个T居然T飞了……才一分钟时间[哭][哭][哭]
气的拍大腿，昨天才买100股！[哭]
[哭][哭]昨天清仓的，过来集合。我知道我不孤单
下午应该能跌到2.25左右[大哭]
二次跌停了，机构唱多了[哭]
我的煤啊，昨天刚加的仓位！！！[哭][哭][哭][
还有7块多的本吗，举个爪[大哭]
9块多的成本这辈子估计都解不了套了[哭][哭][哭
102卖了，会不会卖飞了[哭]
卖早了，今天还能入吗[哭]
昨天懒了，今天哭了[哭][哭]
这么高的分红还是亏损[哭][哭]
亏哭了TT
35元还能回去吗[大哭]
我想哭，让我哭会，前天涨停一个多点出了，今天
满仓进了，是不是要哭
本钱23.56，五千五百股，[哭]
曹你么，40多万没了[哭]
20个点还亏着！[哭]
56的本[哭]
41的本[哭][哭][哭]什么时候回来
还有救吗[主力][哭]
希望你暴涨中原[哭][哭][哭][哭]
我3.29成本买进，现在已经亏了12万了[哭][哭][
割肉换基[哭][哭][哭]没有一点点希望
[哭][哭][哭][哭][哭][哭][哭][哭][哭][哭][哭]
昨天出在最低点，结果今天就拉了[哭][哭][哭][
9月1日上车还亏11%什么时候能回本啊[哭][哭][哭
收盘绿油油[哭][哭][哭][哭][哭]
满仓买到最高点，还有谁？[大哭]
3.3的兄弟们还在吗[大哭]
短线变中线，中线变长线[哭][哭][哭][哭]关键还
该真是绿毛龟，我咋买个你呢[哭]
这个月这么多股票一个都没中[哭]
今天开盘挂跌停跑的出去吗？[大哭]
13.8本，什么时候回本[哭][哭][哭]
亏了[大哭]
出掉了[哭]
卖了就大涨[哭]
居然在5.52卖光了又在5.73接回来[哭][哭][哭]
早上割了德方买的你，哭死我了
一股没走，我真的醉了[哭]
拍断大腿[哭][哭]卖早了
17块的本[大哭][大哭][大哭]
亏惨了[哭]
前天卖了[哭]
你涨停一下我就回本了你怎么不动了[哭]
买在最高点了，以为今天会涨停[哭]，大意了
天天拉稀，29何时解套[大哭][大哭][大哭][大哭]
今日追高买进，[大哭]40.6。是不是要被套了tmd
昨天全部都减了一半，就医疗没动[哭]
我已哭晕在厕所
头脑发晕[哭]
完美错过[大哭]
亏八千零几十块，欲哭无泪，结束了，滚吧，垃圾
今天早上被洗出局了，哭晕
低吸富三代，追高毁一生
又要跌回200了，唉。愁
早上14.7追高了，草率了
唉！该走不走，该出手不出手。买进了看你再跌再
追高了下午难道要绿收盘了。
哎，一直在回本的路上。
人生最大的痛苦就是想抄底又没钱了[撇嘴]
跌了这么多，又很难回本了。
追高进来了，怎么办
昨天卖飞了，哎
106卖飞了，难受啊
追高了，怎么办
哎卖飞了
哎！26的本，能放我出去吗？不想跟你玩了。
成本7.52[笑哭]，你们还敢加仓吗，短线被迫长线
哎，猪力把小散压的真的要透不过气来了
卖早了一点，不过无所谓啦，心态终究平衡了才能
一直守住亏了多少钱在那里，唉
147的本。我不想加仓了，越加越亏，唉。
位置买对了相比赚钱都作难啊
今天又追高弄了一手小杰，立即被套牢
想在这票把以前亏的十多点，弄回来好难啊
放走赚钱机会亏大本走了，难受得要命
卖早了[困顿]
洗跑了，哎
涨停板没出，0轴出了，心痛
到时候会血流成河，惨不忍睹。
老陈救我，巨亏了，快来分析安慰一下[哭]
追高了
加油，快点回本[哭]
这么多解禁，难怪一直涨不起来，看来37回本无望
卖在低点了。心痛。
说心里话，看着股友割肉即心痛又愤怒
42本哎！深知高处不胜寒啊
就差我那一点麽，唉，韭菜命
唉
26的夲，22.5出来了[哭][哭][哭][哭][哭]
哎，不知道说什么好
这个票难道财务造假，跌得这么厉害呢？
今天就补10手吧！哎！太难了
又是几个跌停。哎，无药可救。
量化在出货，怎么办，追高了
买这老妇女的股票真吐血
昨天竟然割肉了，新天绿能追高了节能风电[哭]，
别跌这么狠啊[哭]
昨天走了，唉又踏空
亏死我了，哎
卖飞了，唉
华为对阳光的威慑力，是肉眼可见的。唉……
又追高了，痛苦
看这走势，今天不涨都难，加油加油！
前天入了五粮液，我悲痛欲绝
早上卖了川能加仓你，唉，吐血
哎，一日游
昨天全出了难受啊
追高买入，今天大概率凉凉了
今天我可能又买在了最高位[大哭][大哭]
感动哭了
哎，前天割肉了
今天忘了抄底了，哎
昨天跑了今天就涨[哭][哭][哭]
熊辉科技下午大跳水，追高的又要吃面了
T飞了[哭]
40卖的难受的一批
一言难尽，吐血了
买在最高点，两个涨停都回不了本，难受
8.65进来怎么办[哭]
哎完美错过了
早盘追高又挨套了，唉。
下来啊，T了没买进[哭]
又追高了
老娘啊[大哭][大哭]
117的成本哭一个月能不能回本[哭]
早上出了咋整[哭]
九五我永远的痛
早上割肉割的我好痛，打板好难[大哭]
开始发力了吗？[哭]
难，早上高开没走
曾经18块买的，然后20卖的。[大哭]
我要解套，我要出去[大哭]
巴勾，，，，30的夲！！解套，，，难，难上加难
唉！我九月初就一直呼吁大家赶快离开这股（见我
割肉割早了，错过了[哭]
这就是我亏三十个点的原因吧[哭][哭]
今天的股票看的我好难受，
什么玩意，来次大姨妈就这么难吗？
这只鸡没在天天买，唉，可惜没太少，大腿都拍肿
哎，就一晚上没看搞出这么多花样
胸dei，不知道我顶不顶得住[哭][哭][哭][哭][拜
又追了个高[惨!关灯吃面]，明天能全身而退吗？[
15.1压的死死的[惨!关灯吃面]4次冲上15.1都没走
从没买过债基，自从买了天天跌[哭][哭]
每次进每次被收割[惨!关灯吃面]
[哭][哭][哭][哭][哭][哭][哭][哭][哭][哭]
明天跌停[哭][哭][哭]
昨天忘跑了[哭][哭][哭]
我成了山顶洞人了[哭][哭][哭]
48.05被套4500股[哭][哭][哭][哭]
哎
股不错，可惜追高了29.45站岗了。
哭死了，两个重仓出了这几天都涨得好
35进了200手，还有机会解套么[哭]
TM的T太早了，哎，，，
吐血一卖就涨
268的时候在骑车，错过了[哭][哭][哭]，后悔啊
110张119.683已割肉[大哭][大哭][大哭][大哭]
支付宝昨天撤，今大涨[哭]
几天涨的都不够一天跌的[哭]
这么好的大盘你居然浪费了[哭][哭][哭]
完犊子啦！[哭][哭][哭][哭]
哎卖在最低点
嗨，格局小了[哭]
前几天大跌陷入了恐慌，忘记加仓了[哭][哭][哭]
今天加仓了[哭][哭][哭]
又卖飞[哭]
还是破5了[惨!关灯吃面][惨!关灯吃面][惨!关灯
卖在22.6，哎
[哭][哭][哭]
我要哭死，昨天卖了[哭][哭][哭]
在最低的时候卖了，气哭
完蛋了追高了，数字货币就拉一下就没戏了，不应
唉，昨天292没舍得卖，今天291出了点，287没接
割肉走了。唉
哎[困顿]
唉[为什么][为什么][为什么]
今天高位冲进去的，大概率吃面了
完蛋了，明天要大跌了。[哭]
跌都不难受，难受的是没有量，怎么跌都没有人看
[truncated: 49 more rows]
