# Supplementary material for: Hybrid deep learning models with multi-classification investor sentiment to forecast the prices of China’s leading stocks
Source: PLoS One. 2023 Nov 27;18(11):e0294460. doi: 10.1371/journal.pone.0294460 (PMC10681238; doi:10.1371/journal.pone.0294460)
Supplement: S1 Data — (ZIP) [file pone.0294460.s001.zip › code and data/data processing -python/5:word2vec+sentiment classification/data/emotion_4.csv]

多多比永太拉的费劲，拉上去总会有大单砸下来，
25.188成本能解套吗拿了一个多星期了[俏皮][俏
7元将很快再次失守！
敌人现在通过打压美的来打压格力的目的
十字星接大阳是正常的走势，如有意外说明本庄资本出逃
巨量解禁，好好想想
2.05卖，千万别吃，2.02挂着买单呢
听说股吧要么是托，要么是无聊之人。弱弱地咨询
收盘8.12-8.28晚上可能会有停牌公告。
到现在仍未预喜，不妙
就算你今天涨停，明天怎么办？今天不适合跟进！
严牌换手率的确要比一般上市新股高！
20cm? 为什么？
26.3买的怎么办啊[哭]
跌出的机会？证券还行吗
买了就要被套
定增一拖就是半年，够危险的
坐等回调，坚决不上当
11点到1点半的突然拉升，大家都注意，必有妖，
要回调了，出货明显，尤其上午尾盘拉就有心机，
电解铝成本也就14000，现在这么高，肯定要跌的
注意！有主力在不停9手10手11手的出货！
我很负责任的告诉大家，今天是主力在洗盘!
不开板，中信和永安咋办？
公司不回购股份吗？这个价格复权后跌破三十了
现在谁都不敢轻举妄动。
暴跌原因？
不要上了融券的当，拿好手中筹码
妖气2又来了
什么时候能解套，成本112
季报出来之前最好割肉，要爆雷
不知道又要套多久，每次都是一个套路一个手法。
今天涨了大家抓紧跑吧，整怕了[兴奋]
7.33元刚买的不会发个套套吧，石油天燃气板块看
你们要贱你们进，反弹结束，我先走了
它什么时候能雄起？我套了好久了
跑了，
黄金坑”再现，如何抢先布局？
扭亏为盈，必须发预披露，现在还不发，是不是有问题啊
现在还能进吗
我勒个去，刺激啊，周三操作出来先！！！
这种暴雷走势，估计还得暴跌
太疯狂了，太残暴了
韭菜门：3.19元涨停板，把我洗出去了，赶紧逃命
这么大单正常吗？
去年亏到现在。问经理，我回本有望吗？？[怒]
记住一点，顶部巨量要逃跑，你看看联创的29.9，
商誉大雷还是要爆的
这股是饼，小心了
要作妖？
10元的本不知能否解套？
跑吧不跑会后悔
拉高赶紧出吧，不然又是套
上市即巅峰，估计很快st了
你们赶紧卖！
下午开盘大跌立帖为证快跑快跑快跑
今天放量，今天和周五最后的逃跑机会，下周继续
别好了伤疤忘了疼，小心变绿套你。此股不补缺口
谁在砸盘？
主力这操作我是看不懂的，利益输送吗？昨天高买
出货了出货了
这只票有鬼
一天这么长，封不住的，大胆开多，相信科学
感觉在大单出货
业绩巨亏明日跌停快跑
早上挂44.50，跑了
今天拉不上5日线，还需要回调，尾盘抓紧跑了。
今天可以出了吗？跌的时候心慌！连涨的时候更心
快跑，要炸板
无根要减持了
完犊子了
又开始发瘟了，先撤为敬！[大笑][大笑][大笑]
完蛋了，买进去才发现今天晚上出三季报，会不会暴雷
刚刚5400做多，它就跌，怎么办？
从上午资料进出情况，来看主力有边拉边卖嫌疑，
三季报应该是有雷，大家要相信这个市场上“聪明
拿不住筹码的韭菜可以先走，没时间解释了
啥情况？这走势诡异呀！是不是公司内部有啥动静
今天一天就跑了几家主力，下午是不是直接开板
托单当心砸尾！！！
猜这货可能要做三底
你持仓的股票也没有跌这么多的呀！怎么回事？！
跌停能卖出去吗
昨天我都说了，别被洗下车。业绩落地前要跑哦各位
下午跌停，别怪我没提醒各位
其实今天这种走势是最不好的一种，说明主力心虚
最后逃跑的机会！凡是下跌过程中的无量反弹都是坑
二浪下跌才开始，奉劝所有的小散友千万别碰此类股票
11.15追进去了，有点恐高
我24块刚入的坑怎么办，求解[好困惑]
这架势三季报堪忧呀，小心核按钮，小心踩雷，出
不要好了伤疤忘了痛～目前只是超跌做L整理过程
暴风雨前期的安静
这票没戏，至少短期肯定没戏!小散总不能豪情壮z
短线的能走就走吧！游资小庄已经清仓尾货了。
好可怕的洗盘，5380加10手多！
这么多人看多我先跑了
这股早上跌得太阴险了。
板块启动，暂停逃跑。
我都怀疑业绩造假了
下午拉萨营业厅来人大家小心点！
7.26还在出货，到底是什么人，证监会能介入调查
就怕明天业绩不理想 提前拉高出货
善意提醒各位：明天伊戈尔不排除庄家直拉涨停后
大单砸？有暴仓的蛮？
太高位了，没必要在追了，今天最高位已经跑了，
有人爆仓了？
左边3根避雷针压着，短期是过不去的。
强烈见顶信号，巨量出货，除非下午拉红不至于跌
提醒大家，这个股跌破55元一定要小心，底部起来
下午是跑还是不跑？哪位兄弟给个中肯一点的意见
市场担心张坚力用大顶矿高价抵债套现。
想一想，如果是真的利好，主力会让小散买进？
老谢，我给你下跪了，求求你不要再跌了，受不了
那个托不出来叫叫唤了，看戏，永远不要相信托
注意！阿拉要拉了！
主力在高位出货？
利好出尽，宜化跌停！
这显然不是单纯的反弹，后续没有更大的上升空间
成本五块被套了好久了好迷茫怎么办啊
做多2手会不会爆仓
追高进来了，怎么办
完了完了，冲高回落，最好的走势就是跟十月十四
最担心金龙鱼董事会采用多元化转移金龙鱼财产的
挂19，不能在贪了[捂脸]
105.42元的本，能不能解套？
22本！压力haoda
两个字，快卖！
诱多，小散最后跑的机会了
亏钱如何破局？
今天主力资金出了大几百万啊，咋回事
别进，三季报估计有雷。
龙宇燃油可能存在冬雷。
华友钴业，周五提示了当心今天高开低走或冲高回
赚钱了的注意风险，减仓一点点没毛病[奸笑]
快点跑，很明显的庄家涨停板出货
股价一动不动，三年在6元左右横盘，当心与当年
五个点追进去不会站岗吧
盘久必跌[滴汗]
注意，大家注意。千万注意。鸿达兴业集团债务违约被警告
莫追小心有雷，这票太诡异
妈呀，我67的本，被套牢好几天了！能解套吗？刚
别炸板，拜托
跌六个点收盘，要相信老胡的专业水平，跑就完了
将近74买的，怎么办，何年何月何日才能回本
再涨，行政手段，我就问多头你怕不怕[滴汗]
放量大跌，什么鬼？
人家大涨，你逆势大跌？？？？有雷吗？？？？？
感觉一直有人在吸货！
24的本，能回来吗？[大哭][大哭][大哭]降温了，
有妖气
下午会跌停吗？
早盘跌了5个多点，谁跑了？
事出反常必有妖这么低的水平不可能是基金经理干
怎么还没光大金控的消息？
怎么我来了，你们都在跑啊？？？？
同方股份有问题，同方股吧更有问题。
力量钻石没有上涨力量了，怎么回事？
是不是大利好[为什么]
下午跌停，无脑的继续yy
快跑吧，近期高点
今天又有很多牛鬼蛇神跑出来….
看盘面和公告，不排除这票有雷，而前期放量不涨
我刚刚进了，危险不？
离开5MA 20.62 太高了,千万 不要追高!
60分钟墓碑线，MACD顶背离，基本上完蛋了。
是不是有什么大雷呀？看基本面也不是很糟糕啊，
32.68啥时候可以解套啊
心态崩了，早上冲高不走，24.25清仓，最低点，
追高了，怎么办
哭b不会像电信一样的吧
有底吗？跌到什么时候是个头啊？[哭][哭][哭]
赶快跑，下午跌停
话说主力一直流出你们不慌么？？
现在不走，明天活埋
给机会了，该跑就跑吧，这是最好的机会了。
前几天跌的稀里哗啦，可怕，现在还有风险不
有没有可能是主力在骗筹码
下午不要会有大动作吧[惊讶][惊讶]
赶紧跑，还在下跌中继，千紫狗托又出来了未来还
就出5个亿，完蛋了称早跑吧
中信看到48为何大宗交易卖出？
肯定三季度报很惨，这么跌，我要套多久[哭]
7手多，封死了，全部都是亲戚朋友借的钱[哭][哭
持有没动，延续反弹趋势，持有，弱化再考虑撤
这样下去3元都守不住，
小心，冠宇下午很可能收绿!
仓位百分之二十，盈利9个点，跑不跑
三户啊，三户啊啊啊，下午能爹停妈
头条傻余老师，开始操盘超华科技了，大家快跑！
38的本，别套我啊
下午要跌停，赶紧跑！
出利好就是跑路之时
现在但凡唱多的我再也不相信了[哼]只要都在唱多
听说你下午要涨停？我偏不信，我就想看地板
明天活不会配合转债下杀，好怕[撇嘴]
假突破，别追多
估计明天还要下跌
今天还能买空吗？明天会不会跌停
完了完了[大哭][大哭][大哭][大哭]
必定跌停
兄弟们小心涨停，姐妹们小心涨停，估计明天还要
我把长安卖了，来了你，你可别跌
快跑，要跌了
9块多被套得好慌呀
友情提示：这两天尽量别动了，以免t飞
我的每次预言都成真，诱多！快跑！
上午开板没什么，下午再不封死就危险了。
底仓太重了！做T有点担小！昨天15斤15.5就出了
下跌中继，莫慌，小散太多，还得再杀一波。
兄弟们，今天有没有被吓到瑟瑟发抖，不会直接干
还要两个涨停才能回本，是不是要割肉了[哭]
下午大家注意。
先跑为敬！
君子不立危墙之下。我已经全部清仓了嘉信。
还会下来，跌的厉害的票，后面会跌的更多！
估计三季度暴雷，舍不得割肉的兄弟们小心了
一切的逆势打压都是为了吸筹，握紧手中的筹码，
江特还亏着呢！要不要减仓啊[想一下][想一下]
千万别站岗，上升通道不明确，不要入坑
6个点买了一点很慌，老章涨停板往死里砸，宝宝
9元以上是高风险区
如果今天涨不上去，明天就危险了
主力割主力散户跟着遭殃混庄股不能碰
今天不翻红明天核按钮
我真的怕了。3个点收益了。全部出掉。尾盘再买
这波要到4.5了，同志们，不跑等什么呢
这货是圈钱来了，大家小心
新高已现，跑！快跑！！！
看着成交量我真的不敢上，万一被杀猪怎么办
上午诱多，下午做套套！哈哈！
我害怕历史会重演走人
上午放量恐慌盘出来了
看看这上方巨大的套牢盘。。。。
这么多唱多的，后市大跌是必然的，立贴为证。
我一直提醒这是杀猪盘，去年12月杀过一次，这次
日出印象：控仓观望中，静待三季报来确认今后市
大手笔，猝不及防的都不敢追高
后期风险应该挺高的吧，今天打算清了重新布局
碰到46附近不卖亏大了，还是不够坚决！！！
但愿明天不要跌停，韭菜们都能跑出来[拜神]
今天敢抄底？怕不是底，下杀下凶狠，明天抄下还行
卧槽！完蛋了！
看着可以抄底，但是不敢抄底
昨天一看到减持公告，顿觉凉凉。
狗托太疯狂了，，，
这股票有点问题，散户太多了
3天冲高回落，明天应该要闷杀了
马上跌的你们叫爸爸
这算是趁势洗盘么？
中弘股份玩火自焚，海润光伏已经退市担心中弘也
怎么办阿。到底要不要割啊。我都亏了20个点了。
怎么办啊，猫哥好害怕[让我看看]
102卖了，会不会卖飞了[哭]
这货能妖，指不定哪天被重组或转型。
上涨趋势！小心T飞
别慌，这股不成仙变成妖！
现货怎么还在涨！有点怕
63买了，心里慌啊
求求了，下午可千万别再跳水啊！
估计还有两个跌停
今晚三季报雷
无量上涨，必有大跌[哭]，奉劝韭菜不要进来了
c浪下杀，底在何方？
跌起来没底了
中联重套，不是中联轻套。
52.00是不是老鼠仓
多方硬扛，估计要死翘翘！
盘4天量渐小要有行情必下打，短期内无行情小心
这雷得有多大？
这个巨量有点吓人
这什么情况？死在分歧上吗？[微笑][微笑]
诱多
快跑！跌停小心！！！
发套的感觉
该跑不跑，让你烦恼
满仓进了，是不是要哭
下均线注意仓位
庄家已经按耐不住了，开始对倒出货了。近期不要进了
要吓死，吓死哦耶，吓人哈！！！
是不是今天开始减持？？？
没有三个板估计都刹不住车
今天又不知道能套多少人，明天还是跌。
最弱锂电，看来定增还是要打压股价。
KDJ死叉，马上创新低，赶紧卖出保命。
量价不一啊，无量大跌，补缺口，网上又反复加料
狗庄拉高出货 跑 跑 跑 跑 跑 跑 跑 跑 跑 跑
大意失荆州！
不懂的 不要看
赶紧挂80.35－80.40清仓试出了
还能跌吗
成交量越来越小说明什么
拿着我们的钱在耗时间，而且还有风险，
10月19日股市分析，注意！注意！注意！大盘即将
理性投资成大道，赌博成性梦黄粱！
水怪开始兴风作浪了，小心小心小心。
今天断头铡刀，开启新一轮下跌。
完了，主力出货了……
千鹤老师7月3日全网提醒：宁德时代在忽悠散户接盘
大股东发出增持公告，其实老鼠仓早已建立好了
朋友们，又到了该卖的时候了
要暴跌了，要退市了
呵呵，大家都知道的利空还叫利空吗？
双头，小心
大胆预言：兴业证券今年必暴大雷，证券市场唯一
托底止跌，必有大跌。
无锡多妖股
大家小心，这是一个会讲故事的上市公司。
有拖单必跌，熟悉的味道！
真吓人，沪锌是奔着跌停去的！
求解，为什么无理头下杀……
宝钢股东在大批出货，大家注意风险
152放我走吧！152满仓！还有没有机会啊！！套的太难受了
今天感谢板块给力。有票的赶紧清仓！这货还要往下跌
压单必涨，托单必跌，懂得都懂。
真担心一个涨停后无限下跌…
应该被套了
今天涨这么多，有点担心，想卖了
那两三个嘴托来了，说明到顶了，就要跑了。
亏了15个点了，咋办啊？？？？？套进去了吗？
要跑路
不会又调整到5块以下吧[好困惑]
消息刺激，不敢跟，早上3.61跑的
随时活埋了，要小心了
下午会不会开板呀，应该不会吧！！！
买套？？
大家小心，收盘前还会重演
走了，风电一旦下调就要下杀
睡着了？
跑了跑了择机再入
211进来的一万股吓人啊。赌明天涨停
反常之下必有妖！
跌破发行价的节奏
世纪天鸿怎么不涨呢，我都被套住了，这怎么办呢
还是不死心啊，又怕这货涨，又怕之后跌，比关心爹妈都关心它
风险比较大
明天不会跌停吧，煤炭期货跌停了
完蛋了，我3508多的
顺鑫农业三季度报肯定不会好，利空已经体现在三
好纠结啊，要不要做T啊，怕被T飞[哭][哭][哭][
过于妖娆，红颜薄命。
电视上经常提醒：小心电信诈骗！
快点跑吧，下午破位杀跌，这股已经被市场抛弃了
看多的人咋这么多呢？
要暴跌了快跑吧
看这个样子，季报估计有点难看啊
怕了玻璃，感觉会有大肉，可还是担心失误。先锁
收盘应该能板！方向变了！
国信股友：冷静！不要有过激举动！
最高价买的，明天会不会跌停啊？
三季报推迟了，估计雷不小！
完了，都是唱多的。
今天是要跌停吗？[为什么][为什么][为什么][鼓
利润大幅下降，明年不会开始亏损吧！继续亏损，
环比大幅下滑【惊吓】
3个点进来的，今天不会跌停吧[滴汗]
卧槽这货咋的了
一切为了减持，吸引散户入场，千万别进！！！
啥意思？这个股为什么还会跌呢？是不是有雷？
存在被强制退t市j，敬请注意投资风险。
此股三季报一定有大雷
抓紧跑吧，期货铝跌停了
跟跌不跟涨，严重怀疑公司出问题了，业绩不及预期
3天了，集合竞价好恶心，不会来个跌停吧？
7.564成本，有点慌，广汇加加油呀
波妞已买入，各位小心为上！
谁能告诉我这股暴什么雷了
虽然是低开，但是农产品反而应该小心点，和我一
晚上会不会开盘直接跌停
这厮要出啥利空啦！今天挖这么大的坑……[旺柴]
MACD破位大暴跌，快卖呀，要大暴跌啦，快卖呀
现在还不跑？
红星发展有没有可能三季报亏损？
【鸡蛋2201】多单注意减仓
放量下跌还得跌，小心空狗
完蛋了我满仓了。怎么办呜呜
抱团坐庄信号，鉴定完毕！
这种阴走势可能要爆大雷了
三季报有雷，耗子尾汁！
这种冲法，会不会又暴跌[哭]
业绩不错，持续打压阴跌，意欲何为？
买少了跌怕了实在是
萝卜惯用方法，小跌，小涨诱多，然后大跌，完美
谁买套谁，今天不跑明天就被埋，下杀到4快才能
今天不上19.4的平台明天就等着被主力活埋
上午涨停，下午跌停？
会不会支付不起利息了
今天千万别跳水，做个人吧
兆新百万跌停封单的时候，你知道我有多慌吗？挺
举报违规泄露消息，看看走势就知道了
打击炒煤，与股价有关？
卖出评级不要犹豫，老汉暴雷前奏，一个字跑跑跑
趋势走坏了…这票太可怕了。割肉认输，算你狠
10月29有个雷。
这是个垃圾公司，要查一下，还没有劳资公司盈利
也是业绩爆大雷？
小心三季报出来又是大阴线，这个庄家就是向下做
感觉有点危险啊
天天新低，不会还缺个跌停吧
没人注意到今天成交额都超过宁德时代和比亚迪了
上帝之捶！！！暴跌倒计时！！！！
这股有多大的雷埋在下面坠着啊！
这个走势基本上就是三季报暴雷的走势了
擦，3500的多单套慌的一批
今日追高买进，[大哭]40.6。是不是要被套了tmd
全部跑了，给我砸，暴跌开始
马上跌停，全部卖了
太明显了，又要拉高出货
快跑有雷
股友们，别急着抄底，小心抄在半山腰，在石礁看
今天 全仓进 明天会不会 吃大面 哈哈
快跑，今天要破7，等6在建仓
大托单必跌，不跑会后悔！
14.09半仓进场要被活埋了吗？
这种分时看着有点怕，挖坑十之八九。
今天主力疯狂出货，完蛋了，下午暴跌
看来真的是有雷
先跑一趟
今天情况不妙啊，但愿深v走势
都是股东在抛？
就这几个狗庄托唱多大家小心了
急涨慢跌是出货
溜了溜了
基本无戏，快跑
大家一定要注意，别被一字板冲昏了头脑。
无量红盘大跌的前奏
杀溢价，没得救了，溜了[滴汗]
泰罗奥特曼如果没唱空大家就得小心点，见好就收
几十亿的基金都跑光了？
平久必跌，不是好东西
今天放量了，不能强势涨停就跳水风险，今天28.9
快跑吧，时间不多了。
阴跌最可怕 多杀多 。
又是长长的上影线，吓人啊
完蛋，三季报不达标。甚至有雷。
这股会不会退市啊，三年亏损了
挺住啊，我可是最高点进的
也不要那么吓人了，如果今晚动煤继续跌停那就无了
不妙啊
昨天打板又是有上海华鑫，可怕
事出反常必有妖
大家要小心啊，横盘这么多天了，大家都觉得三季
怎么感觉在倒手
大家小心了，最近这个默默无闻的标的突然出现了
庄家利用量化交易.明天一字跌停.韭菜小心.见好
大家快跑啊拉高出货今天一定跌
我自选股全红就这拉几绿的发慌。
慌了，桌子上突然没有筹码了，啥情况
这个苕庄的托太多了，其实它藏着重大风险，能卖就赶紧卖吧
阴跌不止最可怕
8.65进来怎么办[哭]
换手要创新低了[吃瓜]继续阴跌？
这十字星明天完蛋了
抓紧时间跑吧，明天肯定大幅低开。。。
摇摇欲坠……兄弟们落袋为安，一不小心万劫不复
完蛋了！三个点冲进去了，明天割肉？
放量了，各位小心！！！
很担心今天都会跌停吗
早上诱多下午也诱多今天大盘诱多。小心为妙减仓
60分钟墓碑线，MACD顶背离，基本上完蛋了
股友们，快跑，不然又发套了！
神秘力量在控盘
上午虽然冲上去了，好担心下午又掉下来。
唱多的狗这么多就有点儿吓人了
明天有人要打压了，小心为妙。
请注意，庄家拉高加空。我们不要上当受骗，有多
太吓人了出了比较好，哎呀，安心一点
股吧里面唱多的人太多了，大家要小心啊
当心T飞了，随时都有可能涨停板。
小心跌停！！！
中午尾盘拉都是诱多，小心大跳水
放量跌，有点慌啊
开始收割，即将瀑布，做多的小心
盘子太大，很难上
涨了三天了，该跌了
这货玩儿啥呢？明天危险了
还跌啊？不会跌回0.23吧！？
快跑，全部被埋
疯了
快跑呀！兄弟们！
哈哈，躺着等死，季报必然不是好事，又有什么办
不要有什么幻想了
满仓持有泸天化，完蛋了，甲醇跌停了。
拉高出货，小心套牢！
这股上影线贼多，看的吓人
这马大的雷，怎么没跌停！
这家伙在憋坏[摊手][摊手][摊手]，小心了，别..
好事？坏事？
这根大阴线挺吓人的
疫苗估计又完蛋了
赢利就跑了吧，小心点
吴华能源完蛋了，动力煤夜盘开盘跌停。
今天不要做踢了，小心踢飞
是不是有问题
昨天6.33买今天竞价6.43卖先走了吓人！
大跌开始了,久盘不上攻,必跌,立止为证?!
5.79进来的，大哥，你不要埋我啊
说过仙股一个，没行情，还得小心有雷
狗庄坏的很，天天冲高回落，有预谋
看这情形，猜庄还要来补一刀[滴汗][滴汗][滴汗]
我擦，一上午没坚持住，炸板？
雄塑科技的业绩令人担心
这破货，跌得厉害吓人。涨无力！没有前锦。
好吓人
完蛋了，明天要大跌了。[哭]
早盘平盘清的仓也不知道是对是错[撇嘴]
这股全部是机器人吧
双峰压顶，是不是开始要走下坡路了
十月份，边走边看吧...
还不走难道明天能涨？呵呵，只能更坏
具备妖的气质，建议关注！
大单拼命跑，不要进来了，
奉劝大家赶紧跑路
6块钱进来，明天会不会被埋
咋回事，欧菲光是回光返照，还是超跌反弹？
倾巢之下，安有完，大家小心
快跑
大家小心了，“北向资金纵队”是庄托儿，频繁换
大棒子马上到来，小心头破血流！
这货完了
清仓了……………情况不妙，，，要补缺口………
大哥你别跌了，求求了
这都是什么妖魔鬼怪啊？真吓人！钱真的只是数字
涨多涨少无所谓，别绿就好[哭][哭]
真担心先破位，再破发，闹心
来跌停等你，好吓人
下午逼近跌停板，小心！
说全仓买进的都是没有买的，回调股还是小心点！
下午应该有大动作
太危险了，随时大跌！！！信不信由你们！！
盘久必跌！放量滞涨！商誉暴雷的前奏？
僵尸就是僵尸，解套遥遥无期了[快哭了]
难道今天的套路，还是拉尾盘？
董事长为啥减持那么多自家的票？
重大利空，看来这一波要调整到0.46元左右！
连长6天卖不卖
成本12块各位还能回来吗
昨天已经再次强调风险了，今天如期大跌了，明天
这个主力这次重新进来估计又会锁仓了
哪里是底该不该割天天跌
这mabi的垃圾安徽股，符合盘口，但再也不敢买了
跟跌不跟涨的票尽早远离。。A股万年在三千多点
哪些恶狗在压制金地集团
王府井庄家，老开始玩套路坑人了。
今天会是最后一跌吗？感觉长沙银行到底了
现价进入风险太大，我已在50以下清仓换股。
下午跌停，
小散，还不走？这股你们是拿不住的
抓紧时间卖出、抓紧时间卖出、抓紧时间卖出。
快跑快跑快跑，马上就绿了。今天全部回吐周一涨
昨天进的今天估计全埋，个人分析勿喷
601218级吉鑫科技已经连续涨停板，但我告诉大家一定要小心
又是相同的套路
封住跌停板绝不要盲目操作。
你们哪来的自信会涨停呀，还不抓紧跑？！
有筹码的跟随主力资金卖出操作，不要追高不要抄
明天直接低开低走，一路向下滚。
东海市值中了一签，不知道会不会破发
卧槽，全是大单砸？
Macd如果量能跟不上，这几天就要出现跌停了
南昌姐姐来啦！！！大家有多快跑多快啊！！！
这个票短线不要买
换手率太低
我33得成本，是不是回不了本了啊
发表于 2021-11-02 12:14:43大宗跑了吗？谁接的？
17.30有2000手托单，大家赶紧卖了一会肯定破17
乐色，反弹都不涨的乐色。该涨不涨必大跌
希望你涨，抄底怕你跌到4000矛盾啊
今天周四，下午看谁跑得快
以上大资金机构的黑名单，不能碰这样的公司！
[哭][哭][哭][哭][哭][哭][哭][哭][哭]怎么办啊
兄弟姐妹们，叶要减持，有人帮助托单护住股价，
还有10个跌停，就问你们颤不颤抖，明天借利好出了
该走了，诱多出货
硬度不够
缩量上升，不是好事。
再杀六个点我就又要加仓了，好怕主力玩命砸
托单必跌，那些加仓的真勇敢，这sb主力。
下午跌停板！[大笑][大笑][大笑][大笑][大笑][
这个基没希望了吗？
庄家己控盘，涨跌完全由庄家，今天洗盘。低吸
下午跌停，快跑，断崖式跳水
千万别买，买进去就死定了
该止损就止损出来吧，大把趋势向好的可以选择。
4.45的本，还有机会解套吗？
这个基金是没救了，能逃的赶紧逃，还能留一点本
[笑哭]这股还有希望吗？
从这种拉稀走法看，明天会下跌无疑
后市狗庄选择往下砸盘诱空还是在这里继续盘整
中国电建满是垃圾机构！永远垫底的垃圾股！
明天可能一字板！这样最符合主力资金的利益！
价到前波，量在缩。小心点！！！
季报就是套人的，应该会跌到24左右
疯了真是，
我2.15拿着都瘆得慌
东北股，真怕成为长生生物。
说实话有被借壳的味道，包括之前子公司股权的转让
千万不要买，庄家手里那么多票，砸出来十分之一
意阴强股看来主力却实无作多意愿
快跑，流出1000多万了，快跑，一会儿就绿，10块
千万别开板啊！我割肉杀入的你！给我一点汤吧。
128全仓了，会亏吗
羡慕金洲兄弟，我在济堂提心掉胆[哭][哭][哭][
快跑，大顶。
大家好我来了[兴奋]大盘现在有高度风险，别着急
资金净流出的比较多，这是在出货吗
快跑呵，懂的止语
此股妖气太重了
小心小心小心庄家在挖坑，小心被套。
杀猪盘！
高开走成这样！很明显庄苟故意的！用时间来换！
跑了
泛酸钙涨到头了，先出来观望，免得你们又被埋了
主力开始来回上下忽悠磨顶派发，然后一个急跳水
更像是个下跌中继的反弹，所以不至于太动真感情
兴发集团爆了什么雷？？把整个板块玩成这样
能回本吗
炒股都有阴影了，每次星期五都害怕
赶紧跑，明天杀跌
很可能极兔在暗吸筹码[奸笑]
钱是自己的，谁买谁后悔，不行就试试
不敢进
今天收盘21元见，抛压太大了。
有鬼
突破就是妖
此股必爆跌，不信等着瞧
极致缩量，看似企稳，实则完蛋。
雷！ST新亿（600145）违规实锤，索赔通道开始，
大单一直在跑，走咯走咯
有人在筑底，不知道是私募还是有机构。
快跑吧，走势有变
都别高兴太早了，下午变绿信不信？？？？
太吓人了，刺激，先走部分仓位
国信究竟发生了什么？
貌似过不去13.30
是老板割了九彩，还是帮恶人暗渡陈仓？多事之秋
今天这么多唱多的唱的我瑟瑟发抖啊
正在绝望时，给我希望[撇嘴][撇嘴][撇嘴]
随时大跌，量缩成这样了久盘必跌！
以后，1000是顶，500是底，切记啊！
钢价大跌，特钢产量大减，四季度盈利堪忧
还有救吗???[捂脸][捂脸]
近期不要做T了，当心做飞。下周是黄金周，应该
为什么高位接美迪西，是帮主力出货吗？葛绿呀，
这是要泄了吗
典型的仙股！
垃圾公司不能碰
成不了妖股，这种走势已经说明一切了，妖狐成型
25还能回本吗
怎么觉得是量化软件在做出货交易？
还8.2本，静待回本不知有希望吗
明天暴跌的感觉
ri了狗，昨天晚上5575都敢多，早上5420都不敢多
卧槽，昨天没接回来……完蛋了
中矿资源能持有多久？
到底要横多长……
1104预警标的
今天不太敢加仓了，换航天航空看看。
！！华昌第四季度的业绩必定低于去年第四季度。
不知道搞什么鬼，每天走势都一样。竞价还拉涨停
N14(要死)…14(要死)…14(要死)…14(要死)
上面抛压太大了，西电盘子太大不好啦，这波明显要跌
这次借壳，中毅达会停牌吗？
macd终于死叉咯，新一轮的跌势正式开启！！！
上不去就是要到4块了看来
煤炭走长协，不要被多空误导，想想去年这个时候
砸盘了。赶紧跑
高位派发，闪人走了！！！！
支撑位如果破10.16直接跌停
世界500强的绿地集团，市值却要跌破500亿了。
交易量、换手率都下来了，该开启横盘模式了
早上空仓了，暂时观望，还在出货
追进去就死
今天这货不对劲
长信阶段已经是高点
完，开始跳
还是中天，潜力无限，要成妖了
上方套牢盘这么多，筹码不交就等着洗盘吧
这么多的压盘，完了
空头势力太强大
北汽就是这股性。。不走就等着被割韭菜吧。。
今天估计又绿色了，明天大跌
还不跑吗？等着明天被套吗？
上午成交量接近昨天收盘量，好像板得不干净
感觉今天反常
离死不远了
总觉的有点鬼
大盘今天要不好，这股要跌十厘米！
MACD死叉
没量，涨这么高？~
好多股都是断崖式的下跌
反弹结束！辽宁成大巨亏4亿，四季度暴雷了！
反弹是修复是给做空空间，多数产品后市还得空
还是来回做点t吧，要不然被玩死
绝对破发！中签的哭去吧。中签率高，说明什么？
今天煤炭有利空
上半年不调仓，现在开始接盘？
昨天本来加仓了，结果有人说要连续跌，吓得我赶紧跑了
能跌破这个价吗
哈哈慢慢会翻绿的
不要搏反弹，死得快
快跑！
斯巴达克昨天涨四个点已经累伤了元气！
久盘必跌，能否向上突击？
害怕一夜未眠，终于割了，终于跌停了
卖了，看样子是涨够了该跌了
马上开拉了多头们颤抖吧
仙..仙人指路?
突然的放量，是好事吗
大家注意了，上面有2壬多手是庄家的压盘，让你
要赌一把，也要等它*ST再说[想一下]
错过大盘涨，公司估计有雷。
股吧开始有恶人让大家交智商税了
典型的盘前消息拉高出货。[吃瓜][吃瓜]
翘板不是为了赚钱，而是为了逃命
留给星星的时间不多了……………
昨天进来的资金估计都被套了
是不是因为我买了。这么反常。往死整。太可怕了
今天没戏了，又要跌几天了
又要死了吗
11追的，好怕
盘久必跌，估计要创新低
4.42的成本，怎么办啊！急死我了。十八万股啊！
深股通在清仓 坚决不碰
消息说会到32，目前看，抛压大，估计明天要大洗
兄弟们能入吗怎么感觉要到11
放量大跌后，缩量弱势反弹中，还没有到底哦
看好的韭菜太多，明天开始洗盘，要洗得韭菜怀疑人生
板块在回调庄家乘势洗盘，明天应该会死叉十日线
今天深股通又会砸盘
怎么回事？我170的本怎么办？
大胆预测下，24.10是最近的大顶
在出货
最后逃跑机会
大家快卖，尾盘收绿，庄家天天做T
232给吓跑了
掐指一算，周四周五大跌[惊吓]
太可怕了继续关注先不进了
17.40有支撑！明天会涨！但是不知道能不能稳住
群里托太多，估计要跌破3元啦
刀口舔血。不敢伸舌头
高度控盘了
跳水了，大家快跑，不然来不及了
在悄悄的出货喽！赶紧溜了
绝对跌停了
18的本，什么时候能回本
70以上买的怎么办？
可以卖了，不敢说是顶嘛起码也是顶部区域了
看来没有20%的换手很难攻克昨天的高点
短期顶巳现!
提醒:清仓，清仓，清仓～～～～～
建议，持有上峰水泥友友们，坐短途车的下车
这是怎么了？非得让割肉么？
量能换手急剧萎缩，感觉主力已经跑了
封单变少了会不会开板啊，担心[哭]
量逐渐缩小！下午跌停
感觉还要跌4天
这股我唯一担心的是财务造假，销售收入快速增加
哪个机构大哥这么急着出货，是不是有重大隐患没爆出来呀？
注意，成本极低的巨量减持！！巨量！！！
头上三炷香，不死也受伤！
汇丰的操作，怕是有内幕吧？
感觉在拉高坚持
散户太多，还会杀跌！
千年老妖，万年青
323的本跑不跑啊，又怕到底反弹了，纠结
最后一次恐慌。
如果是要退市，那公司完全没必要迁办公地址
会不会是机构，基金等自己吃掉自己的挂单？
中银拍卖点难道就要崩盘吗？
早上埋了一颗雷，看是否引爆
这样不行 要一下子上板 这个力度 没有支持
配合机构出货吗？发个利好消息，机构狂出？
为什么几十手就可以拉起来
先溜了，调整了我再进
这算不算变盘了
庄家还要打压，看来要最后一跌，准备家伙吧
这种垃圾坚决不能打，很容易是破发
资源股要慢慢撤退了 加息是判死期 已经开始了
一下午估计就这样慢慢跌回去了。收盘估计还得绿
这底形成了没有啊?超底好怕超在半山腰啊
杀猪盘，杀猪开始
增持！就是下跌的深层意思！庄家的大哥不敢惹！
今天又砸盘？
这个股票最近跌了快一半，听朋友说公司最近出了问题
退吧，他明显踩雷媒体
好吓人！290买进马上挂292卖出，成交294
站在半山腰瑟瑟发抖
真是垃圾啊
这一波杀跌洗出去多少人啊！？
明天大跌，鉴定完毕
开始装死状态、谁买谁找死
需要铁一样纪律，坚决不上车
听我的，我就是头铁的高位多，不要重蹈我的覆辙
还有 天杀的在砸滨化的盘！
开始砸盘了！
明天又跌停了
这次是真的要启动了还是又一次虚晃一枪？
这货无论涨跌都有大单猛砸，为什么？
我吓得都不敢动[困顿]
今天会不会又杀绿?
现在八块都是压力位了[笑哭]，然后是七块？六块
我有它，但理性告诉我它今天会回落
主力不会给白忙乎抬轿
年底了，机构要结账，多希望散户接盘，机构跑！
【缩量反弹，下跌中继，诱多套人，不要上当】
跑吧，提前杀跌了
回撤这么多了还不行啊
一百次了[哭][哭][哭][哭]
还要横盘几个月
昨天15.5买的，今天跑了，不跑没机会了
买哪些超跌的票。。。这破20别碰
感觉和华鲁恒生优势雷同
齐翔腾达还有救药不
在里面的一年回不了本
现在谁还敢去打爱康的板？
根死的差不多，不动了
昨日已把你转到农银，太不稳定了
平安肯定是出问题了，而且问题不小，等到暴露出来就晚了
感觉不太对，今天不做日常任务了。先出了[困顿]
封不住，估计就是那头猪疯狂出货，继续减持。
涨停第二天必绿必砸，集合竞价就得挂单，不然必定亏
今天还是出货
海德 顶部越来越明显，还有人不信 为了几毛钱 不卖的
加仓，再不加，小心过段时间走完追高了[吃瓜][
下午你不要来个不涨不跌哦
别抄底别抄底别抄底，重要的事情说三遍！！！
相信我这是洗盘子
诱多，明天全活埋
利好不涨必大跌 24元见
看了眼股吧发现各路庄托都来了，不予余力的去攻
当一支股票连指数都跑不赢时，需要高度警惕
套人了……6.52压力位……出货套人了……最后逃命的机会
今天洗盘哦，建议不要做T，容易T飞。
巨额游资不会放过超跌超低个股炒作极佳品种
别上套，人见人爱的小红，就是个诱饵，不要理睬
主力现在这样做的目的就是鼓励散户们价值投资，
在转债没有之前，肯定不会涨的。
上压下托，是吸筹，还是出货[笑哭]
卖岀信号
疯狂出货
大单在砸不太妙
这种垃圾股说实话不能碰
还是那句话，16～18进场的朋友们，尽量把票拿住
给你一种状态，止跌了，要回升了，散户们加仓干
不知道还有没有最后一跌？
要出停牌公告了！信不信由你
这只票会跌到11.8元附近，+-三个点左右，目前抄底还为时过早
继续观察压力位，哪怕突破也没别追，多等几天，
赚了11个点要不出来
就怕发完疯回落
无量涨停，放量下跌
高老师真牛逼，外汇骗局，然后这个股要拉七块？
内部消息这家公司有雷
大单逃，中单跑，小单进来就套牢。
空头还不跑，等下套一一一一一一一一一一一一一
大单买进小单抛出，庄家还是在洗盘吃筹码。
现在诱多注意
主力在逐步建仓，随时准备拉升，小散们别丢了筹码
跟什么板块今天，反常！
一早就关注了，不敢买啊
敌不动，我不动
一天天都是早上表演节目是登高，下午就表演跳水
够本就跑路吧，不要回头
是不是该割肉了
赚9个点，该走吗
会不会被踢出港股通，最担心这个
差点T成高吸低抛了，好险
快跑快跑快跑快跑快跑快跑快跑快跑快跑快跑快跑
告诉你们真相，老板喊100亿就是让你们来接盘的
看来赵诣操盘的几个基金最近都要换人了！
这药下得有点猛，看谁能熬得住，不是死就是活，
往下砸骗不到筹码了，就往上骗筹，无行情
其实昨天就想涨停，应该是大盘不好，主力顺势洗盘
不要被主力诱多，今天绑住手不要买！
三季度业绩放缓了股价上不去了，明天有新高了走
这要发多大的套
散户多，还得震荡为主。
兄弟，今天该补缺口了！
出货行情这股我赚了30几个点，早盘白酒清理又跑了
中国化学到底值不值得长线持有，长线的朋友们们
今天不会新低吧，不然真熬不住了
深套的还在割肉卖出啊，那你们真又做反了。
隐隐觉得明天又要跌4个点以上但又不想跑
3块的本，怎么办？
这股在9.2买的，亏了很多钱，还能涨上去吗？哭
中兴通讯可能还会继续探底呢
要大跌啦。
垃圾股千万别买
吸取经验，小散太多的票子千万别进。。
大涨买股还是卖股？这是个根本问题
都是卖盘，根本没有买盘
就这样了，不会板，熬了一年多了，看到些量了。
要跌到5元
一切都是为了减持套现，发利好掩护出货，职业托
大家来回在交易系统挂单撤单就可以扰乱狗庄设置
老股民都知道没量就白搭。
确定了，不是底还得踩
亏了二十个点了！！！能建否？？？
明天才是灾难日
快跑癞蛤蟆彻底控股gogogo！
像极了昨天，今天就一直没敢动
明后天必有一跌，打回原形
下跌趋势，中午没利好消息下午跌停
怎么开始跳水了
给我欲上还下，欲下还上的感觉让我如何操作是好
红酒在国内没有文化，白酒不死，红酒很难起来。
这是再出货吗
这个股历来股性不好，没有实力大资金玩.
帮主开始凌乱了
不会跟白酒一样吧
陈老板减持完后估计会大跌
见顶了快跑吧
大家千万不买，你们在与电脑对陈。卖的你怀疑人生
扎猛子，跳
庄家开始吃人咯
股票跌到这样子，大家觉得谁会舍得卖？一定是主力在抄底
再次重申，解禁前不可能止跌，慢慢磨吧
达安长期被套股民经验，一般放量之后要跌3-5天
这股有老庄
快跑，再不跑。哭都来不及
不要被骗买入哦，年报ST连续跌停。
不涨停，明天来个暴跌？
每次到达轨道下沿，就会拉升上去。这次开始下沿了
早上那个谁买了3忆？等一下跳水不是亏惨了？
高位横盘出货
【上帝视角】强控盘是因为主力在等待一个进攻的机会
狗庄诱多，完蛋了！
果然有压力
大家走了没，老感觉今儿还会延续昨天
量能萎缩成这样，是几乎不可能形成向上的突破的
早盘策略，切莫追高光伏，昨日亿利低吸高抛，没
士兰微现在的走势涨一天跌一天，今天冲高该撤了
不要抢反弹，，还不如多煤化工，，
32的成本，今天能走吗
短期不易介入。被套住的只能死扛。
没有启动板的股票 别碰
今天冲高，然后继续下跌风格吗？
不要买了，下午大概率会下跌再拉回来
多数人都在期待突破，会不会反着来？
002006主力继续埋雷....
想抄你底怕你抄俺家
不跑一点机会都没有了
公告上明明白白地告诉大家减持，大股东会一直减持
cro崩了，估计还要跌几天
我是财部落时冲，各位不要被有心人利用
主力唱了出借坡下驴，我呢就还你首空城计。
哪里可以查每天净赎回，是不是都跑了，就剩散户了？
不会真的要跌到45吧
这货涨停基因少！
就怕再高开低走
五十的本呀！不知道什么时候能回
327是过不去的！周线收阴十字星，下周跌倒301在
这个垃圾可真是跟屁虫，一点意外都没有，快跑吧
17.1的本，吓死了，17.55卖了
20元底下吸筹哈，看来下周会有所有动作
应该后面有跌停
跌下去2块很容易，再回来难
没人参与，不好出货，以后的仙股
熟悉的味道，下午跌停
主力饶命！我12点5的成本，只要拉到12.4我就交
臭宝下午要吃人。
是出货吧[亏大了]
面值退市不进入退市整理期，请公司做好后续安排
板块强大，垃圾车下跌中继！垃圾车继续向下暴杀
回来看看，多少老朋友还在？不怕退市吗？
草，最高点
空军实力强大短期难起飞
小反弹上涨无力无量
千万别买，套人了
其实主力在不断出货，要小心。
下午还是跌停，，一定要清仓，，看看济堂，华讯
实话实说，忠言逆耳！抓紧时间跑！破40必须滴
股价在怎么变动，都不会离5日均线太远，不然就有问题
今日买入的，必死无疑
赣锋现在的状态肯定有问题！逃吧！
今天有逃跑的机会么？昨天最高点进来的
唯一解释，釜底抽薪了。现在的双方才更像是演戏
供应商都怕垫钱，已是现款现货了！小沈赶紧走吧
没能力的、牙口不好的不要进来吃，有千万资金以上可以进来玩
明后天来一个比较深的调整吧
现在大盘开始跌！！！！
会不会明天一个低开，一根又下来了，被砸了两次
不会追高了吧！？
绝不进场12.5-12.3可参与，一步到位最好。
都撤吧，不服不行。
高位换庄前行
诱多而已高兴什么劲？要是真想来刚才那一波就上
刚才瞬间上千手的卖单砸盘，小心啊各位！
这是要往下跌的吗？
四川长虹，应该换领导啦，要不然，永远是一滩死水
磨那么久，上不去那只能是下了。
要成妖了。。
跑
MACD死叉零轴下方了。就看啥时候能拐头了
预测下午跌停
si空si庄,想买又不敢买，先卖又不敢卖，有本事
完全没做多信号，反而有趁反弹出货迹象
天天跌啊，跌的都不敢补仓
不封，吸恐慌筹，没人追，吃独食，明起一字连板
2万手就封住了主力拿的筹码不少还没出货
跑了，等下午回落了或者明天低开再看看要不要买
看看600090一路跌停退市，太可怕了。
卖了，还要跌。上去没有量，下跌放量。
那根大天线是代表要跑吗？
横盘3个月，等年报出来再来一个跌停
跑了跑了，跟跌不跟涨，又在套现了
怎么办怎么办？
抛盘是真重
即便上涨，也只能到32.7上下！
庄家看着昨天进的人多 今天直接闷杀
速度太快 短线 还是多看少动为好 企稳了再入
主力托单出货，急啦慢跌，看不出来吗？
什么时候涨回去啊[哭][哭][哭]
今天主力在出货，兄弟们快跑啊。
北京市的大学同学命令俺：立即抛出，下午跌停！
像不像头肩形态[呲牙]
老宋又出来了，吓得我直接清仓
必然不会拉起来
明天跳空低开[微笑]
三一重工明显是北向资金在跑路，看看最新的股东
有大单卖出，别追高了
，10.4追进去了，不会要搞我吧
纠结呀，上拉没人卖，下砸怕人进
情绪压力太大，没量也上不去，短期等回落
今天注定跌停
开始横盘，继续下跌
诱多？还是试盘？
今天撤退了，后劲不足，怕割韭菜。
太可怕了
今天药明生物暴跌10%以上的可能性非常大。
医药确实死了吗
我是铭普光磁离职员工，这公司问题大的很
半死不活，最后是死
利用板块拉升，暴力出货，短中期没戏
空方力量还是很强的涨的可能太小了
明天开启连板，高开高走，今天是最后的机会了，
两天回吐八个点，我也被割了，明日会议大概率要
先砸后吃
果然诱多骗炮！
看跌
开盘不对劲跑了，换了创业黑马，现在看是对的
托单开始准备砸盘
吓死了
云南铜业大五浪暴跌即将开始，[俏皮]
跑了快，等它砸！
移动回归，必将破发，从现在电信的下跌可以看出
筹码悟紧了，别中计，
今天，适合唱多，这破股今天再不涨5个点可以扔
镍今晚看下跌，146300附近空，止盈143000附近，
今天逢高卖出是个不错的逃命机会
劝一句别买其他电力股噌噌的往上涨就他不长要是
有只无形的手不许跌到2400之下，应该是中信搞的
今早把金杯弄丢了，希望捡回来的不是芝麻
很少见这股跌这么多，难道要终结上涨趋势了吗
金莲说:昨天低点入，今天继续轻仓观察---------
兄弟们不到20都不要出，听我的真的，我不会无脑
真正的僵尸股。老庄持有绝对筹码，骑虎难下。
头顶三柱香，不死也重伤.
下跌中继的小反弹，量能上不去，后面继续跌
趁着红盘抓紧时间跑吧，跑。。。
我怀疑格力地产连续跌三个月不升，是因为公司没
就只想问一句，25.6能不能解套？？
再次提醒风险，此股只有反弹没有反转，20元以下
一天夜店一天ICU
光伏这么强，它都不动一下，要横很久了。
那个什么南极真菌，又出来诈骗了，大家警惕
千万不要追，能让你买到的就是割韭菜
实话实说，忠言逆耳！抓紧时间跑！全是散户在买
典型的庄股，盘小，流动性差，自娱自乐。
下午准跳水，立贴为证！
老庄套路就是螺旋式上涨，来个涨停吸引人气。
利用研报冲高慢慢出货，凡是研报的，都是配合打
今天出货日，千万别进，17.86理应今天最高点，
下午跌停。快逃命
现在怎么样适合上车吗
看到万手托单赶紧跑，后面还要跌！
别是温水煮青蛙啊
以为要下来割在最低点[哭][哭]
30分钟级别均线看，这里应该是一个三角形……一
马上就下来了
懂事自己都跑了，还对公司有期待吗～我也减持10
最近跌多了，有点不自信。
下午大盘回踩，会跟着大跌一波。
这个发生什么了？
华钰有没有被收购或者被借壳的可能。
这个可以买了吗
兄弟们，不要怕主力早就进场了，我们就是要等。
明天消息利好，塑料科技可以观望，短线买入慎重
看看新进机构堪称豪华团队，这两天明显在洗筹码
离底部不远了，这个月一定会见底
上不去就得下来，跑吧
1.61是底，别听他们瞎忽悠，还得套一批
我觉得今天要收绿
我33.42的本，我要不要卖？太吓人了，我第一次
15元涨上来的，翻了几倍了，位置太高了
无量反弹而已，怎么上去的怎么下来，本月看破3
期金大跌，注意风险
五矿明天的K线图已经出来了，提前透露！
这股特别黑
这个走势下午会转绿吗？
当心飞刀
下午大盘跳水，这个肯定大跌
成交50亿一天，机构支撑不了多久好快又跌了
东方财富应该把这垃圾划为化工[微笑]
今天又是散户们买，大户们借大盘反弹大单出货。
这个股感觉要出事
快跑快跑，这股就是骗子
肯定有故事，只是不知道是悲剧还是喜剧
今天不涨，明天还有一波跌
怕是要进入屡创新低的阶段了
买盘无量，下午跳水
2800爆仓，是血战到底还是现在认输走人？
此股在出货，建议卖出
庄家在上方卖四，五的地方，常放几百手的恐吓用
8进8出了，还是走吧，感觉这庄倒来倒去应该是亏
快跑啊，+7%，再来一局冲高回落[想一下][想一下
下来了，快跑不然就要被埋了
快跑吧，要翻绿了！
不跑等什么时候？大盘越涨，散户买的越多，看空
妖股
拉高就是为了出货
同样的配方，同样的套路，小拉一下，悄悄出货，
我看了下之前几次主力流入，第二天下跌的概率极高
站稳16.5短线才有希望
弱弱的问一句，医药股还能再起来吗？赔了2万多
近期开始剧烈洗盘了，坐稳扶好
神仙打架小散遭殃，这大股东绝对有猫腻
利用别人的恐慌去对核心资产做出低吸的动作
明月几时有，压的好辛苦
大家快跑啊这是拉高出货
上午进入的会全部套死[大笑][大笑][大笑]
别忘了，大股东是15块左右减的持！
才B浪下跌，震荡完还有C浪
再怎么包装吹牛，这家公司也就值个30亿，不能再多了
继续看好呀，明显就是诱多，今天最低-5个点
小散怕洗的可以走了。
下波不板及时离场
多跌点才好加仓回本，慢跌不能进
低开低走中阴
不敢进。感觉还得下个台阶
定增还早呢，等通过起码还有半年左右，通过后还
股权争夺问题严重，还得下跌！！！
没有主心骨的票不能要！！
都是虚的，早上拉货，下午卸货，常见手段
不要做T哈。不然又被套。
现在能进吗
小心，下午要把做空的打爆
这水跳的也快
三季报有病吗？公司基本面发生变化了吗？都没有股价为什么会跳水？
感觉封不住啊，卖单一直抛，会冲开吗
近期破发板块有异动
我说的吧虽是底部区域， 还是需要做做T ，降降风险
不会涨的太猛，洗盘模式。拿好
难道兴瀚（华福）真的是光喊口号
隆基股份，今天这个放量跌肯定是不好的。
悟空要过火焰山
很明显的波浪下跌，还不跑，今天最少跌5个点以上
长期看，股价还要向下跌一半，各自看着办。
月线该绿一下了
什么意思？？换人了？？现在已经开始交接？？
分歧太大，有人吃一点就想跑。老鼠仓
业绩那么差，股价整得那么高
这走势我怎么感觉下午要吃意大利面啊
年报再亏损就ST了，这股危险了[滴汗][滴汗]
没有反弹，只有下跌中续。
多头尖兵久久连涨把你们玩具看好出来卖早晚要还
前几天跟随本帅军团攻城的胸低们：握紧手中票，
还是这股好，就是不敢买
8.7元成本，一直在看都不敢补仓，今年没希望了
应该会再洗两次吧！
想做t，害怕涨停，能吗
不放量永不要买，除非你是潜伏
再不拉起来，散户会越进越多的[傲]
不大跌不要买，垃圾想套人
惨了，华菱要绿了
跌了大利好，多半是想出货
一直在出货，骗新的筹码进来哈哈哈
千万别卖，要大涨了，就算回不到140，130也是没
买这种板块都是散户中的散户
妹，不会真的踢飞吧[为什么]
还能回到27不？
下午大概率还得炸板。
压盘
这不是洗盘就见鬼了
今天抄底心里还慌得，明天让我赚点就出来
快跑，快跑，快跑
这么一拉，一大把新韭菜进来了，又要洗了
尾盘拉升，有诈骗
成交量越来越少了
吧里这么多托我就知道要跌！[滴汗]
大功告成明天大开杀戒
要跳水，顶背离，快跑，保住利润最关键。
上方压力太大，先跑为敬！跌了再来
感觉今天会被埋
30的本啊，怎么办？[大哭]
发行价就4.5元，盈利太高了
战术性撤退一点先，哈哈哈，怕怕[奸笑][奸笑][
大多数都看好的，可能就该调整了
M头，没有成交量，小心当炮灰
这股拍卖之前应该就是震荡了，没行情
托又要骗散户说1.5是底部了。。。。
刚卖了，不会瞬间涨停吧？
有种不祥的预感
有点羡慕比亚迪了，磨太久也不是好事
股东减持都是没什么好事
真nm的妖
犹豫不决不是好事。
糟糕，难道说老夫又踏空了？
恒瑞第二次放量，底部已拉高了，估计要跌下来
四季度个股与大盘指数是调整筑底周期，轻仓观望
今天尾盘竞价成交有点多。。。
感觉企稳了，不过还是没量，本周大概率收小阴小阳
明天，明天，明天真的要小心
昨天那个板表面挺坚挺，提醒明天闷，结果今天果然闷杀了一群散户
都以为明会涨，反防破发。
苏宁易购这个票肯定不能买，虽然便宜，有可能会
北向连跑四天！北向都不看好浪潮信息！你们说它
又这么长的上影线
温水煮青蛙，慢慢跌，明天7元能到吧
明天还有一跌
今天是诱空，会打到上方缺口处，这次弱反弹就差
抓住一个庄托，10月28日忽悠别人进来加仓的，后拉高出货
明天可能见一下9元，利用对倒做成交量，来回做
冷不防，明天大跳水。
又发一堆……明天继续跌
员工要等分红好了再进的，估计尾盘开始买入了
这个月一定会有效跌破50，半仓等一次深蹲[憨笑]
大家记住：江苏、河南、山东票最好不做，做就赔
起床就拉稀，今天股价会不会也拉稀啊！
明天一字板了，否则庄家必多丢筹码
胡萝卜与大棒
今天进去的都要凉了
明天又暴跌
明天铁定回踩5日均线，不信的明天验证
上午这个大跌，会不会造成下午更恐慌的抛售呢
注意风险。华能国际后势可能会有一波加速下跌。
管轶都憋不住了[捂脸]这是一个信号
顶背离了，赶紧跑吧
尾盘炸板跑路哦
跌这么多，近期应该会有反弹，但也仅仅是反弹而已
今日没有突破新高，不排除短期见顶的信号，要调持仓了
数字货币叠加元宇宙今天巨量既然今天是套人模式
尾盘拉升，不是什么好事，明天估计得大跌。
兄弟们，我是不是要被埋了呢？[大笑][大笑][大
今天这种拉升不会是一日游吧？
开启阴趺模式！
明天估计要跌破30000了[微笑]
不知道为啥，反正有一种直觉，感觉中房最近要连板
今天跌停，特斯拉完蛋了。
7.33明天能回本吗？打板被套这样不好吧！
明天全部活埋[捂脸]
明天又是黑色星期四，此股麻烦了。
逃命吧
今天为啥这么坚挺啊，只接回去一部分，这怕又要洗盘了？
久盘必跌[大笑]
股民朋友们，中国能建不能碰，可能跌成负数！
102.5上车了，是不是完蛋了
尾盘没有什么人吸筹，感觉明天接着跌
这种走势，要说没有操控你信吗？
抛弃量化交易的股票，散户玩不过的
-36个点，是去？是留？来一卦[大笑]
还要跌，我走了，把发财的机会留给你们。
今天这走势，明天必跌。有可能大跌
小散看多，必有强跌！
明天黑四
牛哥提示：歌尔明天有机会就跑吧。低开三个点以上是大跌的前兆
庄股
再一次友情提醒你们，对股市要有敬畏之心。
大家都不卖，就还得大跌
完犊子了，机器人叫我卖出诺德可咋办！
收了个十字星，细品…
连续十个交易日，筹码换手已超过100％，说明什么？
糟糕，老夫又介入了僵尸股
近期市场风险有所释放，建议继续采取防守策略，
股价继续阴跌，里面的融资盘承受的压力更大了，
注意是主卖不是主买。。。。
这股很明显，庄做空故意打压，散户想赚钱是比较难了
新手还是离开这个吧，多看看书看看学习视频，否
这货的主力跑了没？感觉主力还在持仓
15分钟再度金叉。
机构进了几千万，是进来吃肉的
这股废了，还有新低，已满仓怎么办？
此股会沉，割肉为佳
黄鼠狼给鸡拜年
这十二大行业龙头股，五年内别碰了（名单）
煤炭诱空的呀
下午晒衣服，倒垃圾。
主力出货
这个股有庄狗在操控的，兄弟们小心了
套住了就是一辈子
748，看来真的要啦……
站不住20.55，赶快跑，明天要暴跌
又跌2.1%，最近跌起来也太恐怖了
怎么上去，怎么下来
MACD顶背离，短期继续回调概率大
补仓须谨慎，解套需半年！！！切记
明天起码跌3-6个点[看空][看空][看空]
今天完了，看谁逃得快。
明天就看谁跑得快，看看美股的新能源，还有特斯拉
10日收盘，日线继续寻底等确认。不确认，勿介入
外面下着小雨，明日狂风暴雨，今日全部清仓。
不排除明天跌停？
被列为打击对象！根本涨不起来
大盘3500这位置如果抄底也许要后悔一个月。
绿锤子，是不是要暴跌了，我15买的，刚才全部卖了
上午参与造妖，上午没涨停，明天跌停闷杀我吗
今天感觉要出停牌公告
终于买进了，同时风险也大了，看不午封单量如何
管住手，不大跌不加，大大跌再加
跌停等着你
拉高出货！就是多！唉！消息落地，明天闷杀散户
明天跌停
短期见顶的信号
熟悉的套路，明天24见，标准的吊颈线
今天散户抬轿，尾部拉升。预测明天分红后大跌。
快点割肉跑吧。大跌马上就来了。相信我。
明天一字板了
已清仓，不会长了
拉尾盘不是好事
今天肯定跌
做这种股票，别看盘口，别看图形，你只有一个任性的庄
成交量不太ok啊 大家多看看男装龙头吧 早点上车
有雷吧，可以走了
不管了，直接梭哈，等不及了。害怕踏空
明天跌停板
从日线KDJ看，这2天要跌5%
我有点害怕了，明天不会暴跌吧[捂脸]
今天要走了。明天必跌，立贴为证
明天黑色星期四。明天每年双11股价打折。
抄底，抄家哦，macddif拐头向下了，调整开始了
明天走势预测，高开低走套人
急涨慢跌，是出货的吧？
这个货现在怎么跌到这么低了？要退市吗？
雪球千万别敲出啊
全是散户，明天补跌
还差一跌
主力跑了
机构都在求救，你们还不走
晚上加速下跌[胜利][胜利][胜利]
这鸡怎么如此憋粑？咱们跑吧？
总盘子也太大了，没有什么炒作题材，只是一个无
这么热闹，明天继续大跌
今晚业绩公告，估计不及预期，明天闷杀。
最大问题是减持
暂时没戏了，会横很久
明天要大跌，快跑。
开始阴跌3！
没跑的赶紧
退市大概率，最后逃顶来临。
诱买开始！
快跑，明天开始跌到300
见顶了，不走，等活埋吧！！！
明天大概率补跌咯。。。
先跑了，墓碑线，有点怕
这里不是底，三个月后再来看看吧！
过山车一样，这是在洗还是在套路跑
170%多的利润跑了[囧]，走势不太对业绩不达预期
没量，起动早着呢，磨底
看见研报，明天要跌
明天还不知道怎么死！
温水煮青蛙套人
明天汾酒必跌，大家还是要冷静！
太贵了，破发概率80%
今天不少 追高的 明天都是砸盘 动力！！！
今天正式发套，各位明天全部活埋
明天还是阴跌，回踩月线突破！！
我就想问一下，会不会杯ST？
铁岭新城半死不活，按我以往经验明日凶多吉少，
明天法定砸盘周四
指标都在高位了，要跌
此股，垃圾，千万不要买
这货起身的时候，千万不要做T！
明天黑色星期四[囧]
21的本，能不能解套
完蛋了，尾盘拉升，明天低开低走
感觉大盘很弱证券还要探底？？
尾盘竟然没有掉下来，明天应该不会低开了吧？
芒果！即将开始大跌，不跑等死
明显m头
下午跌停
这走势就是让散户朋友们先跑
还有一次探底！小心！
明天估计要补跌！[滴汗][滴汗][滴汗]
最起码要等到缺口补了
在这吧里有2个托，他们一唱一和～远离托
超级特大暴雪袭击！！鱼价怎么办？？
下跌趋势，30日线压制，明天继续下跌。。。
大家不觉的奇怪吗，每次跌停板打开总快速有大卖
Pvc继续暴跌
下周三危险了
散户可怜啊都被上套了不知道
开盘就跑！坚决执行！期货下跌也太多了吧！
明天跌的可能性很大
双手在颤抖
18万股东，要变成3万以内，才算跌到位置了。
总感觉大盘走的不对劲，，本来想进的，，忍住了
希望大家能理智看待上贴人的动机，防止被人所操纵
元宇宙的骗子正在路上
这波不知道年线能不能撑住了
尾盘清了。明天会不会踏空呢
渣威是好票，但这段时间要管住手！谁买套谁！
明天是吃面还是吃肉？难说
重大利空，听说公司经营困难，估计撑不了多久了
宁可追高，绝不抄底
只会拉尾盘，说明没啥实力啊
“有道理才好”不出来唱空有点怕怕
KDJ数值飙得太高了，很快大跌调整！
以为今天红是好事？大概率是十天内最后一红！
避雷针出现，等待回调
大家不要入手，明天还是跌，不跌的话我直播！
这量不够，，还是拉尾盘的。
明天拓新倒，牙本跌停？
个人观点，今天量太大，感觉像是在出货。
明天破6的概率很大，但是我感觉还是不要急着抄底
从量就可以看出来，今天最后半小时是故意砸盘，
雪崩刚开始的时候，不过是一颗雪花的悸动，不过
这两天不跑的后悔十年
感觉今天一字板，然后连续一字板3天
别看他估值是红的，晚上肯定不会少跌。
3.29元价位，危险吗？
你抄底，他抄家
诱多，肯定是诱多，晚上大跌，为了基建下来
搓揉线已成，要变盘？
没有换手率一天行情，明天割韮菜！
不用看，明天还有10个点下跌！
下周跌四天
今天不跌明天又拼命跌
昨天说金地要涨，开盘就大涨
高度不好做，打板需谨慎
感觉会到九块差不多了！C浪
是不是有平台在推丽人丽妆？走成这样，一晚上人
这个股是不是要地板啊？
多单明天完蛋了[哭]外盘跌成狗了
明天收十字星
诱空明显今晚杀跌再反手暴力拉升
完犊子了，完犊子了，明天要发套了！
三针探顶？
我这还需要再坚持吗？？
降龙十八涨要来了，大家准备好
再说一遍，底部放量
拉尾盘没好事，明天必大跌。
明天五矿稀土会跟着北方稀土走了。
艾格不看好它最近一个星期到下个星期大部分可能跌
股市最怕的，是对某只股票或版块产生感情！
庆幸5.6元走了，很久没见过这么狠的恶庄了
10月29的套路么，明天会不会又暴跌
站在资金的角度思考问题，爱康目前不止一个主力
阳包阴技术形态出现！
看到这么多唱多的，明天必跌无疑了！哈哈
别猜底在哪，底仓守住，做T降低成本，慢慢解套
庄家严重控盘股，涨跌都在其一念，这种股轻仓玩一玩就行了
明天要跌停
感觉主力在搞事啊，抛压不大，几乎没卖盘
阴线暗示股价向下，7.15必破!
完了，主力要开砸了
破26大家跑吧，将大跌
今天这走势是这段时间以来痕迹最明显的了
仙人指路？庄家试盘？
按照规律明天小阴
今天估计好多都割肉了，下跌并没有放量
底仓套我这么多！怎么办，要不要加仓？
快跑，柱子哥估计也跑了
还要继续跌
目前是一个寻底的过程，明天还有新低。
无量难升
这突然的尾盘一分钟拉升是准备明天低开闷杀吗[
注意了，小心唱多拖！！！！！！！！！这两天有
中签的，一直没动，有必要一直守下去吗？
27.50以上的都要被套[捂脸]
赚到钱了，盈利8大洋走不走
冲高回落
感觉明天要绿一下，难道是我的错觉
走吗？
今冬寒潮来袭，更大的考验还在后面，你准备好了吗
试问昏庄在低位砸出了多少筹码，还砸吗
八块八块，聪明的跑吧。吧里早都发不了分析文了
事实证明：专家的话听不得。
北稀逆大盘走，有妖!
看看高澜股份11月4号宣布减持，11月5号跌停。
花5亿买个海外?，明显是想跑路
早上有盯盘的可以发现，多空力量博弈太厉害了
还不冲，难道是上午洗盘下午拉？
这多吓人。
别乱跟风！不给，老有人问我拿什么！
这种涨法明显司马昭之心，路人皆知。纯属忽悠散户
贼样儿[大笑][大笑]
大哥大哥！！！我就买了两手。别套我行吗？
诱多吗？这个位置得等等看，或者空
开始洗散户了，收集筹码了。
怎么唱多那么多啊？[滴汗]
今天再涨，也扭转不了下跌的行情
暴力下跌，跟7月22曰的图型一模一样！问题股要
冲高回落，回抽确认
韭菜们需要好好去自学一下什么是岛形反转！
管理层大股东是这么明显的去利益输送吗？
这股已经形成了全民做套的行为了，新进来的全给套住了
颠覆认知。疯了
现在诱多
七连阳该向下拐了拐了拐了
新的下跌开始了，目标3.50元
明天直接跌停，换成和佳医疗保平安[爱心]
东岳27日午评：请注意风险，大盘开始放量下跌，
是好股，最大弱点，官司缠身……！
谁还在唱多就是无道德的忽悠大家接盘
盘整到何时？诸线纠缠，时间不定。
正威就这样了，赚钱的赶紧走吧，韭菜也别进来了
中青宝现在的走势让我联想到去年这时期的金龙鱼
等待时机做空，轻仓做空！
硬拖起来的，虽然也开心。但很容易又下来。
八连阳，好可怕
跑步离场
跟股票一根筋玩命、永远最终全都是倾家荡产？
课代表们，这票是不是借壳上市啊，重组复盘是不
看来早上走了是对的，总感觉不对，短期机会不大
全是利空，哈哈哈！！！明天车门焊死
咋看都是再次重组的节奏。
东方大雷已经来到，恭喜大家，忽悠唱多的狗托们
这么多人晒单，凶多吉少！
没有一点主力资金进场迹象，反而散户以为是低点
缩量上涨？
快跑，周末要抛储备油
各位哥哥姐姐们，川能动力还能拿着不[哭]
今天突破不了就要下杀了该逃命逃命[大笑]
下午赶快卖，卖
今天别涨停啊 不然要吐血三升了
这低的价格，减持有点猛啊。
历史大顶，建议卖出，最后的获利出逃机会[怒]
今天缩量这么严重
大股东要完蛋了
下跌的时候相对于前几天慢慢放量了，说明下跌已经成势
有一种入宝山，而空手而归。的感觉
好多人撤单
事出反常必有妖！
散户们赶紧跑吧求求你们了
李子园超大单每天基本都是0，是不是根本就没有庄
我昨天早上已经割肉了。今天大概率来看是要大跌
又是一堆好心人在嚎叫，小心点
收盘跌停！
这股股性不行，应该不可能拉的很急的
小心老车的毒丸计划
刚听李老师的课。看见海绵宝宝就要出局。
下午暴跌
这个七连阳，看不懂，赶紧要下跌。等下跌我来。
不听鸡哥言，小鸡变烤鸡，再不听话就变鸡骨架
假洗盘[大笑][大笑]
[大笑]不好，快跑
纯碱好像已进入前期玻璃的下跌模式！拉高后创新低
这是庞大自己在捣鼓，它的持仓成本1.33附近。
那个神jj就是大托
亏了很多怎么办都没赔偿
还要连续走出五十四个十字星，行情才会出现。
看这吊样走势，下午不是暴涨就是暴跌！
7.5到了是不是又要泄了
咱有一种预感，089恐将变脸！
现在等回复了，回复的好坏决定股价的走势。
出货模式，分时主力资金大幅流出，下午还有更低
别乱七八糟割肉，同志们
有人肯定会问？会不会继续下跌，我的答案是，下
我在跌停处等你，不见不散！
放量了
我相信我昨天割肉的选择不会错！明天跌停套人！
在空狗眼里，肯定会说急拉慢跌是出货。尾盘拉伸
10年大顶
这价入手会不会被套
快跑，马上调整了
应该还有几个跌停
还是先卖了，大中午的开板不踏实，万一弄个天地板怎么办
下午会不会翻红，感觉这单吃的够狠，无论砸单，
莫追高，回调再入
没有量说啥都白搭。可以一点一点去耍下元宇宙，
等会拉升场面可能过于血腥，未满十八岁的股民请自觉离场
昨天买入，早盘看不对调仓了，但是我会继续关注
不走的晚上停牌处理
恐怖洗盘，暂时主力也没赚到！
我割了你厉害，双顶形成，无止境的下跌开始
蹭热点的公司，不可能是好公司，建议卖出！
兄弟们。洗盘千万不要丢了筹码
还要跌下去，没量
很明显的M头，怎么还有人说要抄底呢？
这个地产不会是一日游吧，回一口血
散户们券商拉高快跑，还有一次缩量下跌回踩的！
透过现象看本质，这个股票一定是有问题了…！！
明天低开跌停，哈哈
早盘预测非常精准！朗姿如约暴跌，跌破30日线之下
快跑！快跑！快跑！快跑！快跑！快跑！快跑！快
看不懂了啊，短期是不是要回调。
该股不见涨停，勿碰！涨停板困难户……
出事了快卖快卖快卖，抢在庄家之前快卖！
擦，不会卖飞了吧？预测下午会回落的。。。
这个公司出什么事了？
主力使出了跟跌不跟涨的磨人大法，不出意外明天又要暴跌
减仓一半，下来再买，这斯经常骗炮
历史大顶，腰斩后再来个杀猪盘都不为过。
对了，有没有人知道这次资产重组会停牌不？
快跑，要ST了
别把出货当洗盘^0^
今天收盘后唱空的应该会多起来了!
卡住了
卖不掉。估计还有两个
注意了
午评|大盘已上攻至3513.15点，午后会跳水翻绿吗
20个点，赶快卖吧，兄弟们
看到托单，就知道你们这些多狗是托了，
能跌能涨才是好基金暴跌微涨大概率是不行
现在每天到股价都没有之前的大波澜了，是换主力了吗
收盘80元，现在不跑明天裤衩都没了[怒][怒][加
今日每一次的拉升都是在出货，别被骗进来了！
想骂街
感觉联络下午应该翻红，能不能挺住就不知道了，
完全就是埋人走势
原来换人了，怪不得跌这么多。
一有风吹草动！！！必然开启下一波统一宇宙！！
当心别被忽悠了！这种票都懂得！
不好，昨天拂袖而去，今天姐又要了
下午大概率下下来，明天继续下跌。
实在不知道这是什么股，拉高出货
四元卖了主力拉高出货
7.5卖的不知道算不算高价？
看来机构都不看好这个基[大笑]
洗盘
这尾盘是要跌停的意思啊
兄弟们，现在这个位置算是低位吗？
叫涨停的垃圾出来
一把断魂刀，砍到跌停！！！！！！！！！！！！
国外大跌我们大涨真不敢相信
市场格局：目前是鸡犬升天，什么垃圾都拉升个20
今天进入，不要负我！！
有可能成妖，兄弟们拿稳了！
该股油水不大，现金流可怕。
金一文化，明天开始做俯冲。。。接好筹码。
新蛋昨晚收盘成交了1700万美元，细品一下
下午准时砸盘
现在真的是见底了，跑了就死在山谷了
早说了这个票的主力喜欢吃独食
快跑明天跌停之后一直跌到35
这种盘面千万不要走，大家注意，随时地天
糟糕，吃瓜的群众又来了
今天封板硬顶板入，今天要能封住，看看明天是否
昨天18.54清仓真对了，看多股吧有那么多神我就知道该走了
感觉要拉[俏皮][俏皮][俏皮]
今天买早了，千万别下来
此股已经高度控盘了，不知道你们发现没。
四块多的成本，今天涨停纠结了，明天要是没封住
缩量上涨非奸即盗。明天跌五个点
留下的缺口补不补？
啊。。。才入场就这么高。。。。。
大蓝筹今天翻红了，不知道后期行情怎么样。
跌破10块指日可待
回撤太大还缩量，周二走势，撤出来了。
找人接盘吗
你买这股就是送钱 别傻了
会不会这个走势。。拉到十块后。。大股东已经全走了
等着明天新官上任吧，估计两个涨停
跌停板跌停板了
东旭蓝天可持续向好发展，公司业绩有望大幅提升
要不要逃
这个是不是要停牌的节奏
老套路：冲高回落，套牢无数！！！！！！！！
做好这个票，本质上需要你对人性有深刻的理解，
还有2个跌停，跑吧
4.6万都是主力资金了[捂脸]
千万控制住自己的手！！！
大跌，潜水的都出来了，看来主力下午更加凶悍
真垃圾，盘久必暴跌
一旦那个神药开始跌，狗盛就惨了。走人。
基本面消息面变了吗？出货吗？有这样出货的吗？
明天暴跌，一波全部带走。
就这股吧，散户得多大的胆子才敢来接盘啊
又要发套了吗？
减持股不能碰。
上午洗盘，韭菜壮士断臂，下午主力开始行动直接拉升
今天光棍节，女装涨不了，我说的！
管住手打这个板不划算
今天这个鸟样，明天肯定大跌
价格已经打到我预判的位置了，但目前没有形成日线趋势
昨天尾盘，突然拉高，并且幅度很大。主要是为了割韭菜
切勿追高，守护钱袋，下午低位收盘，明天定有低
房地产要松，水泥跟着大涨，钢铁有点落后
别装了，赶紧绿，继续忽悠新韭菜上车
赵是不是在减持，这么大量不涨
上午先吸引一批韭菜，下午慢慢出货，明天又大跌
今日没有突破新高，不排除短期见顶的信号，要调整了
不敢等了，万一继续跌
只说一次！不会再发表了！做T容易T飞！
雷，跌停
现在是主力出货阶段，
下午跌停板板伺候，让你们买，让你们买，这股最
危险
又要开板了[亏大了]
山金猪力有麻烦了，大资金进来抢筹码了
个个都话会升，坐定定，谁来抬桥？得多大的力气？
今天跌停
10.5能解套吗
出了正帆科技进这个，正帆今天不会20cm吧[滴汗]
在没放量大涨之前不要买这个瘟股，不然就是浪费
主力这钱并没有流出意味什么，大家都懂。
贵州并非无动于衷，但愿是暗流涌动。
沾上房地产的，一般都很难涨
第一波上到8块没问题！中间大概还有两次洗盘！
【哈哈哈，来看看狗托是怎样忽悠的】
完了，完了，完了！风起云涌又出来利好了，下跌马上就来了！
所以说，有雷的股，坚决远离
上年线了，明天跌停
一堆托出来了，吓得我亏两万走了
跌回到5.85再说
盘面看着像压盘，看看还能压多久吧。
我很负责任的告诉你，换庄了，盯盘五天。
下午还有没有希望？
没打算持有三年的话三天都不要拿，现阶段的九号
这家伙还没有涨停过的历史
你们看买入是大单给你看，庒家骗你买，切莫上档
跌停！！！！！！！！！！！！！！！！！！！！
//@专门折磨尖峰托托 :大家小心，拖拖在刷屏骗筹码
股票交易看见股吧利好绝对是主力请的演员，这种
快点跑吧，又要砸锅盘了
等到大宗交易成本以下再考虑买！
进入急跌慢涨状态
挖到深坑而不知不觉
跑吧，等等开扳然后跌停！
看着这些，还要跌啊
下午火速跌停
打出溜滑走势
别再这里耗了，房地产已经触底反弹，今天板块已
朋友们今天这票大量出货，千万别买。
上午清仓了，明天估计会跌到13元以下
这种位置的这类态势最难弄
Pe膜要涨价，尽量先别走空。
2年亏损会被ST吗？
成交量暴涨说明割肉的很多
芯片才是王道，火电巨亏，年报之前都是雷。
明眼人一看就知道开始出货了。
MACD马上金叉了
上涨三天，又要跌一个星期了，先走为妙
明天开盘就跑，拉萨接盘，有多远走多远，底仓都不要了
中签的要卖早点卖，别尾盘踩踏卖，那就是愚蠢！
四季度业绩只会更差，趋势改变不了！
庄家现在筹码不多。一定会选择大单压盘。横盘吸筹
不能在一棵树上吊死
这垃圾感觉从没涨停过
特大暴跌！！！！！套牢套牢套牢！！！！！套牢
万里7连阳了，从8.40到8:8多，该回调一下了
大涨后，明天必有回调
散户太多，还得洗两天
抛盘汹涌，非小户所为。
二债过后，文件都泄密了[摊手][摊手][摊手]不讲
亏损太多了，别的st，也才亏损几千万几亿而已，
前两天一个劲喊空单的都跪了吧
锂矿股已被资金抛弃，还是避险为主的好！
算了先撤。低点再进
下午的趋势很吓人
今天竞价跌停是啥意思？
今天冲高回落，明天开始暴跌第三浪！
庄家是在洗盘还是？怎么一会涨，一会跌呢？[哭]
这股是垃圾股！！！！谁买谁倒霉！！！！
不要上车，等企稳再上，现在还是下跌通道
紫光国微快跑吧，接下来要下跌的！
获利盘太多，抛售压力大，估计拉不上去！！！
不发表任何意见，怕被喷
最近都是新进大宗主力在洗盘
下午跌停，百分之百
今天又要杀一批了，重仓啊，卖吧。
立冬之后、远离、大周期、酿酒板块！
小心下午，抛盘狂风暴雨，一路暴跌开始
今天是不是发威了？
破产清算不结束，我看是不可能涨的。资本博弈
现在这个位置补仓，正常情况下，下午会有一波自
这货已经被高度控盘了，小弱庄不见兔子不撒鹰。
就是几个融资的大户在里面倒腾，确实没有主力资金了
今天不出意外，开局负的2个点
提醒过各位股友，抄底不要抄在半山腰，现不是买的时候
东财有没有自营盘，不会是自己买了就发公告吧
每人的认知和盘感各不相同，看多看空
江特就是探转采也最多企稳
辉瑞疫苗数据造假已实捶
不会又要是九阴真经了吧
注意：罗阳勇在出逃，下午炸板，明天跌停
再有一两个板应该就要开板洗一洗
这不会做套还是别套的好，像我29.30卖，29.66买
这两天主力在流出，可能是洗盘。比较求稳出了一点
今天量不小，当心点
买入即入套，套得牢牢！！！！！
下午开始拉升，座好了，别破甩下来
怎么说兄弟们昨天尾盘入的，跑不跑
突破了72，怎么会这样，主力不看好，还是有意下
这走势，真害怕他盘后来个减持。。。
诱多，
这是都跑了？
Wc,不会五连绿吧？
斯迪克股性不活跃，说明没有大资金关注，难涨！
快跑主力都跑了
下午跌停大概率不可怕，st不可怕啊，退市才可怕
不来个停板，此股没啥戏。
这个位置大约是安全价位，但是上涨不知道什么时候
机构在撤退
大基金出手！千亿巨头又遭减持
早上前期气势挺高涨了，能不能延续下去……
这狗庄昨天提前知道消息先补跌，今天再拉。
过年前能重回16吗？
看见你们都这么看好我果断的清仓了！赚了十几个点
[抱拳]先撤为敬[抱拳]
中国船舶主力不想拉，还得跌。
可以跑了，昨天和今天2个交易日都没有冲破前高
你们猜要不要补12.37那个空[摊手][摊手]
下午涨停！下周停牌！
没买的千万别进来，不要被三条一（申公豹）忽悠
庄家在疯狂出货
再不跑下午炸板，主力疯狂出逃，一个10万吨小矿
可以全仓干么
明后两天都是一字板，下车的买不到了
打板进的，好慌[献花][献花][献花]
总感觉东方通一直在憋着力，不知道什么时候爆发
此时不跑，更待何时？
M头已形成，阴跌，管住手迈开腿
金力没用的，该跌还是要跌。不要看这个基金，那
企稳了吗？
还有不信邪的是吗？让庄家自己玩吧，先知就是个托
不敢搞！
注意那些开始唱多的人。
上午被删，下午发图，一切尽在图中
急跌是洗盘，慢跌是出货，这股每天都是慢慢往下跌的
全仓杀入，已挣7个点了，明天能出来吗？
会不会是这一波券商的龙头，前提先突破11.76
今天又吃肉肉，要走一部分不。涨了好久了
看样子今天以震荡洗盘吸筹为主，委比时正时负。
天疯 继续挖坑继续挖坑
拿了2天走了，赚了几百块，不然又套住了
赶紧跑吧。上次组合完成改名。跌了半个月
要是今天没封住，明天一定大跌5个点起步
这可怎么办，我怎么感觉今天不好呢，有哪位仁兄
培俊你这样涨我有点怕，慢点，还不想跑
这波会不会到50，亏的太多了，今天补仓，成本48
哥，今天你千万别红啊，[委屈][委屈][委屈]你要
前面涨的太好了，感觉要调整几天了。
尾盘急跌，明天跌停，个人见解
挣了点，但每天提心吊胆怕它一个下杀回到解放前
早清仓了
上午30.2成功卖出！下午必跌！
V型反转一下子出不来，估计还得等大跌之后进去
地量，低换手，高振幅，极限施压！！主力戏要足
现在能买吗？
千万不要在此位置割肉！！那些散布下跌的人无非是想拿到你们手上的筹码！
一群还在看多，你看看这个板块跌的多凶啊
趁红盘尽快出来吧！
最近发的帖子似乎都没什么人看，评论区也很冷清
站不稳，还要跌到14，又要锁一波人了
骗我感情可以，骗我钱不行。又想骗我追高，我偏不！
有量，不是好事情
高开低走，反复诱多，逢高要减仓清仓
看着真危险呀！不敢吃回头草了
从不碰庄股，怎么上来怎么下去。
请教一下，能坚持上涨多久？
完了完了完了完了完了午盘444
短期做头，远离。
舞者一来，主力又要砸盘了
金圆股份断头铡刀将出现，可怕，涨停全抛
苟庄会不会又来上次套路？
海源主力应该是在出货了，近期资金大幅度流出。
你们贪婪我恐惧，今天先减仓再说！[哈欠][哈欠]
12.15的成本，走留不知咋办了？
不到十元以下坚决观望！
全是托，忽悠接盘呢！
底部筹码跑太快了，此票短期涨幅不大
天天那么长的上影线已经说明主力每天都在出货
横盘必跌！！
狗庄昨天杀的不够狠，担心明天再杀
难道要想要套一批人[捂脸][捂脸]
之前好心奉劝大家不要做空，盘面回落做多，现在都知道后悔了吧？
今天大跌，立贴为证
同志们看下st金正。。恐惧了
利好出尽，开跌
这个手法有点像洗盘，明天很有可能涨停。
确认雨夜打猎是庄托
暴跌即将开始，木头们做好准备吧！
下午开盘比谁跑的快
主力发套，下午跌停，快跑吧铁子们
底部筹码逐日减，mace日渐背离，真担忧，哪天来个暴跌
死叉向下，主力资金没有流入，散户踩踏。
所有散户注意风险，及时减仓卖出，获利了结，收拾回家
莫追高
下午跳水
典型顶背离，再下就惨了……！！！！！
这期货急跌之后开多急涨之后一定要开空阴跌
后劲不足，趋势向弱
撤吧撤吧好歹还有一丁点利润[困顿]再玩下去就完了
每次反弹都是主力下套，然后散户一窝蜂买入
我有种预感，我卖飞了
下午跳水，现在都是主力天天抛筹码，散户接盘
60分钟阴十字星，预示着下午收阴，看看吧！
再也找不到利空消息了
出利好又不涨，诱多的可能性大，而且股性太慢，
暴风雨来临的前夜……
恶庄压盘，不让涨停，目的就是低位吸足筹码。
转债就是这样，赚一波走人，千万不能被套
没奖竞猜了。收盘会暴力拉升为明天出货做准备。
因为美锦属于煤炭股和高位股，所以要大跌！
千万别追，了解它的都知道下午该回落了
平台筑的差不多了，什么时候跳?
快跑吧，下午就绿了
个人觉得这里是底部，只不过盘整需要很久，等风
拉高出货
临死前，回光返照不？
昨两临停今大跌，此股明更会大跌
每上攻一个点都是举步维艰，下来的时候都是雪崩
大四学生跑了没？被收割了吧哈哈，股市要小心点
打假！打假！打假！请仔细真甄别！
金库现，股价断！
60分顶背离，要调整一周。
迟早暴雷
明天肯定跌停
长见识了，真没见过如此下贱恶毒的操盘狗
这垃圾套散户逃命逃命
股票能否涨，主要看股吧里发言的散户多不多
这两周会有大跌！奉劝没有进来的朋友千万不要进
相信福娃定增就是25，拿住不要动了，
高喊口号的一定是跑的最快的，短线客要遭罪了
怂了，免得随时回调，持半仓观察[捂脸]
今天被洗出去，明天顶板风险大吗？
摩擦摩擦，折磨，，，暴跌，，
海控需要20%-30%的短时间暴跌，逼出恐慌盘，再涨起来
出货太快了吧
估计是新浪收购了
要喷了，要喷了。憋不住了。让开啊。
今天弄个三只小乌鸦！好吓人！[哭]
出货坚决，有新低！
不把散户全部赶出去是不会涨的
这么多人套着在，他会拉？显然不会
这人气明天跌停
60的本，割不割呢
建议大家上午部分股份做T高价卖，下午收绿买回
下午要割韭菜啦！午间收盘拉，为的就是吸引散户
反正我跑了，炸板吧，天地板
明天确定方向，今天感觉就是个试盘
短期看，这股价值不大了
明天开盘就砸
下午这板块又要跌了。
这走势有点害怕
跌停了跌停了
快跑快跑快跑快跑快跑快跑快跑！下午跌停下午跌
卖对了，赶紧撤
今天会跌停吗？
不要来个地天板喔[囧][囧]
每天都在坐过山车，心惊肉跳
拉涨发套；大家不要追；快跑快跑！
年底会不会直接St，毕竟亏了这么多亿，懂得请说
感觉还要往下砸！4.28守不住的！！！
T+！坑死你！
2350是顶吗？
今天不选择上 就是死路一条，逃命吧各位，马上就要暴跌了
每次分时放量就是短线高点，卖出收盘买回！差价
10.62买的，前天8.73卖了，我现在不敢接了
清仓逃命…………
现在是不是应该叫出货？
捏马仓位有点重……不敢做t怕飞了，只能坐牢了
下影线必须回补！完蛋了
这股是不是暴雷了
急拉慢跌是什么？
准备跳水
满仓被套，请问怎么办？
阳量越来越短，钓鱼线越来越长。
九阴真经还是九阴白骨爪？
下午抓紧跑
危险了明天可能稳不住。。。。异常
快跑，太高位了
今天解套了，我要跑吗？[为什么]
估计阴跌10点
该死，差不多回本就卖了，再也不敢进了
主力都出货跑了，都还傻傻的等啥？马上撤退
下午要崩？
下午跳水了
急涨缓跌是出货，急跌缓涨是吸筹。
完了，在浪费行情，主力在跑了
这个毛股，要么爆跌要么爆涨！快拍屁股走人
每天都是拉高两三个点给小散做T吗？
目前在大博弈，很难说，不要补仓了，搞不好套死
抛压太大了，下午跳水跌停了，跑啊
没底线地跌
大家割肉是不是真的？还是说着玩的？[微笑]
这根下引线看着怕怕的
兄弟们，再不跑就绿了。等绿了再进场啊！
这不会是为了减持拉高的吧
调仓了，我都不敢加仓了
今天加仓了。不知道是对是错。[哭][哭]
奔跌停去？
快跑快跑
大家快跑，焦点的老套路，今天拉高明天暴跌
我是踏空了吗？
怎么有种摇摇欲坠的感觉，随时有可能直线掉落
跌破年线，怎么没有人恐慌？？？
昨天跑了1000，今天14.2又跑了1000
主力两波拉高出货，明天暴跌
这利欧做t的兄弟也太多了，[捂脸]完全不敢去啦
这大家伙长起来就是吓人
实不相瞒，我追涨进来的，非常紧张。
感觉准备要跌了！
山东钢铁到底出了什么事、有多大的地雷，天天暴跌？
你们还不跑拉高出货中！
公司是否有雷未报？不然不至于跌成这样啊，题材
这种阴跌就比较可怕了 如果分时直接向下砸5，6
一直补仓一直跌不敢补了
[truncated: 509 more rows]
