# Supplementary material for: Hybrid deep learning models with multi-classification investor sentiment to forecast the prices of China’s leading stocks
Source: PLoS One. 2023 Nov 27;18(11):e0294460. doi: 10.1371/journal.pone.0294460 (PMC10681238; doi:10.1371/journal.pone.0294460)
Supplement: S1 Data — (ZIP) [file pone.0294460.s001.zip › code and data/data processing -python/5:word2vec+sentiment classification/data/emotion_5.csv]

多多比永太拉的费劲，拉上去总会有大单砸下来，
7元将很快再次失守！
电池出现信号？该布局了？
敌人现在通过打压美的来打压格力的目的
十字星接大阳是正常的走势，如有意外说明本庄资本出逃
小心今天或者明天酒钢涨停！
巨量解禁，好好想想
2.05卖，千万别吃，2.02挂着买单呢
听说股吧要么是托，要么是无聊之人。弱弱地咨询
收盘8.12-8.28晚上可能会有停牌公告。
到现在仍未预喜，不妙
就算你今天涨停，明天怎么办？今天不适合跟进！
严牌换手率的确要比一般上市新股高！
买了就要被套
定增一拖就是半年，够危险的
坐等回调，坚决不上当
11点到1点半的突然拉升，大家都注意，必有妖，
要回调了，出货明显，尤其上午尾盘拉就有心机，
电解铝成本也就14000，现在这么高，肯定要跌的
注意！有主力在不停9手10手11手的出货！
我很负责任的告诉大家，今天是主力在洗盘!
现在谁都不敢轻举妄动。
不要上了融券的当，拿好手中筹码
妖气2又来了
季报出来之前最好割肉，要爆雷
你们要贱你们进，反弹结束，我先走了
黄金坑”再现，如何抢先布局？
现在还能进吗
这种暴雷走势，估计还得暴跌
这么大单正常吗？
记住一点，顶部巨量要逃跑，你看看联创的29.9，
商誉大雷还是要爆的
这股是饼，小心了
上市即巅峰，估计很快st了
别好了伤疤忘了疼，小心变绿套你。此股不补缺口
出货了出货了
这只票有鬼
一天这么长，封不住的，大胆开多，相信科学
感觉在大单出货
无根要减持了
从上午资料进出情况，来看主力有边拉边卖嫌疑，
三季报应该是有雷，大家要相信这个市场上“聪明
拿不住筹码的韭菜可以先走，没时间解释了
啥情况？这走势诡异呀！是不是公司内部有啥动静
托单当心砸尾！！！
猜这货可能要做三底
昨天我都说了，别被洗下车。业绩落地前要跑哦各位
下午跌停，别怪我没提醒各位
最后逃跑的机会！凡是下跌过程中的无量反弹都是坑
二浪下跌才开始，奉劝所有的小散友千万别碰此类股票
这架势三季报堪忧呀，小心核按钮，小心踩雷，出
不要好了伤疤忘了痛～目前只是超跌做L整理过程
暴风雨前期的安静
这票没戏，至少短期肯定没戏!小散总不能豪情壮z
短线的能走就走吧！游资小庄已经清仓尾货了。
我都怀疑业绩造假了
下午拉萨营业厅来人大家小心点！
7.26还在出货，到底是什么人，证监会能介入调查
善意提醒各位：明天伊戈尔不排除庄家直拉涨停后
太高位了，没必要在追了，今天最高位已经跑了，
左边3根避雷针压着，短期是过不去的。
强烈见顶信号，巨量出货，除非下午拉红不至于跌
提醒大家，这个股跌破55元一定要小心，底部起来
下午是跑还是不跑？哪位兄弟给个中肯一点的意见
想一想，如果是真的利好，主力会让小散买进？
那个托不出来叫叫唤了，看戏，永远不要相信托
注意！阿拉要拉了！
主力在高位出货？
利好出尽，宜化跌停！
这显然不是单纯的反弹，后续没有更大的上升空间
挂19，不能在贪了[捂脸]
诱多，小散最后跑的机会了
亏钱如何破局？
别进，三季报估计有雷。
龙宇燃油可能存在冬雷。
华友钴业，周五提示了当心今天高开低走或冲高回
赚钱了的注意风险，减仓一点点没毛病[奸笑]
快点跑，很明显的庄家涨停板出货
股价一动不动，三年在6元左右横盘，当心与当年
盘久必跌[滴汗]
注意，大家注意。千万注意。鸿达兴业集团债务违约被警告
莫追小心有雷，这票太诡异
再涨，行政手段，我就问多头你怕不怕[滴汗]
感觉一直有人在吸货！
有妖气
事出反常必有妖这么低的水平不可能是基金经理干
同方股份有问题，同方股吧更有问题。
是不是大利好[为什么]
下午跌停，无脑的继续yy
快跑吧，近期高点
今天又有很多牛鬼蛇神跑出来….
看盘面和公告，不排除这票有雷，而前期放量不涨
离开5MA 20.62 太高了,千万 不要追高!
赶快跑，下午跌停
现在不走，明天活埋
给机会了，该跑就跑吧，这是最好的机会了。
有没有可能是主力在骗筹码
下午不要会有大动作吧[惊讶][惊讶]
持有没动，延续反弹趋势，持有，弱化再考虑撤
小心，冠宇下午很可能收绿!
仓位百分之二十，盈利9个点，跑不跑
出利好就是跑路之时
现在但凡唱多的我再也不相信了[哼]只要都在唱多
听说你下午要涨停？我偏不信，我就想看地板
假突破，别追多
估计明天还要下跌
必定跌停
兄弟们小心涨停，姐妹们小心涨停，估计明天还要
快跑，要跌了
友情提示：这两天尽量别动了，以免t飞
上午开板没什么，下午再不封死就危险了。
下午大家注意。
先跑为敬！
还会下来，跌的厉害的票，后面会跌的更多！
估计三季度暴雷，舍不得割肉的兄弟们小心了
一切的逆势打压都是为了吸筹，握紧手中的筹码，
江特还亏着呢！要不要减仓啊[想一下][想一下]
千万别站岗，上升通道不明确，不要入坑
9元以上是高风险区
主力割主力散户跟着遭殃混庄股不能碰
今天不翻红明天核按钮
这货是圈钱来了，大家小心
新高已现，跑！快跑！！！
看着成交量我真的不敢上，万一被杀猪怎么办
上午诱多，下午做套套！哈哈！
看看这上方巨大的套牢盘。。。。
这么多唱多的，后市大跌是必然的，立贴为证。
我一直提醒这是杀猪盘，去年12月杀过一次，这次
日出印象：控仓观望中，静待三季报来确认今后市
大手笔，猝不及防的都不敢追高
后期风险应该挺高的吧，今天打算清了重新布局
碰到46附近不卖亏大了，还是不够坚决！！！
今天敢抄底？怕不是底，下杀下凶狠，明天抄下还行
这股票有点问题，散户太多了
3天冲高回落，明天应该要闷杀了
马上跌的你们叫爸爸
这货能妖，指不定哪天被重组或转型。
上涨趋势！小心T飞
别慌，这股不成仙变成妖！
估计还有两个跌停
今晚三季报雷
无量上涨，必有大跌[哭]，奉劝韭菜不要进来了
中联重套，不是中联轻套。
52.00是不是老鼠仓
多方硬扛，估计要死翘翘！
盘4天量渐小要有行情必下打，短期内无行情小心
诱多
快跑！跌停小心！！！
发套的感觉
该跑不跑，让你烦恼
下均线注意仓位
庄家已经按耐不住了，开始对倒出货了。近期不要进了
最弱锂电，看来定增还是要打压股价。
量价不一啊，无量大跌，补缺口，网上又反复加料
狗庄拉高出货 跑 跑 跑 跑 跑 跑 跑 跑 跑 跑
大意失荆州！
不懂的 不要看
成交量越来越小说明什么
拿着我们的钱在耗时间，而且还有风险，
10月19日股市分析，注意！注意！注意！大盘即将
理性投资成大道，赌博成性梦黄粱！
水怪开始兴风作浪了，小心小心小心。
千鹤老师7月3日全网提醒：宁德时代在忽悠散户接盘
大股东发出增持公告，其实老鼠仓早已建立好了
朋友们，又到了该卖的时候了
呵呵，大家都知道的利空还叫利空吗？
双头，小心
大胆预言：兴业证券今年必暴大雷，证券市场唯一
托底止跌，必有大跌。
无锡多妖股
大家小心，这是一个会讲故事的上市公司。
有拖单必跌，熟悉的味道！
宝钢股东在大批出货，大家注意风险
今天感谢板块给力。有票的赶紧清仓！这货还要往下跌
压单必涨，托单必跌，懂得都懂。
应该被套了
今天涨这么多，有点担心，想卖了
那两三个嘴托来了，说明到顶了，就要跑了。
要跑路
随时活埋了，要小心了
大家小心，收盘前还会重演
走了，风电一旦下调就要下杀
反常之下必有妖！
风险比较大
顺鑫农业三季度报肯定不会好，利空已经体现在三
过于妖娆，红颜薄命。
电视上经常提醒：小心电信诈骗！
快点跑吧，下午破位杀跌，这股已经被市场抛弃了
要暴跌了快跑吧
看这个样子，季报估计有点难看啊
怕了玻璃，感觉会有大肉，可还是担心失误。先锁
收盘应该能板！方向变了！
国信股友：冷静！不要有过激举动！
三季报推迟了，估计雷不小！
一切为了减持，吸引散户入场，千万别进！！！
啥意思？这个股为什么还会跌呢？是不是有雷？
存在被强制退t市j，敬请注意投资风险。
此股三季报一定有大雷
跟跌不跟涨，严重怀疑公司出问题了，业绩不及预期
波妞已买入，各位小心为上！
虽然是低开，但是农产品反而应该小心点，和我一
这厮要出啥利空啦！今天挖这么大的坑……[旺柴]
红星发展有没有可能三季报亏损？
【鸡蛋2201】多单注意减仓
放量下跌还得跌，小心空狗
抱团坐庄信号，鉴定完毕！
这种阴走势可能要爆大雷了
三季报有雷，耗子尾汁！
萝卜惯用方法，小跌，小涨诱多，然后大跌，完美
谁买套谁，今天不跑明天就被埋，下杀到4快才能
今天不上19.4的平台明天就等着被主力活埋
举报违规泄露消息，看看走势就知道了
卖出评级不要犹豫，老汉暴雷前奏，一个字跑跑跑
10月29有个雷。
这是个垃圾公司，要查一下，还没有劳资公司盈利
也是业绩爆大雷？
小心三季报出来又是大阴线，这个庄家就是向下做
感觉有点危险啊
没人注意到今天成交额都超过宁德时代和比亚迪了
上帝之捶！！！暴跌倒计时！！！！
这股有多大的雷埋在下面坠着啊！
这个走势基本上就是三季报暴雷的走势了
马上跌停，全部卖了
太明显了，又要拉高出货
看样子业绩很烂
快跑有雷
股友们，别急着抄底，小心抄在半山腰，在石礁看
快跑，今天要破7，等6在建仓
这种分时看着有点怕，挖坑十之八九。
看来真的是有雷
今天情况不妙啊，但愿深v走势
就这几个狗庄托唱多大家小心了
急涨慢跌是出货
基本无戏，快跑
大家一定要注意，别被一字板冲昏了头脑。
无量红盘大跌的前奏
泰罗奥特曼如果没唱空大家就得小心点，见好就收
平久必跌，不是好东西
今天放量了，不能强势涨停就跳水风险，今天28.9
快跑吧，时间不多了。
完蛋，三季报不达标。甚至有雷。
不妙啊
事出反常必有妖
大家要小心啊，横盘这么多天了，大家都觉得三季
怎么感觉在倒手
大家小心了，最近这个默默无闻的标的突然出现了
庄家利用量化交易.明天一字跌停.韭菜小心.见好
大家快跑啊拉高出货今天一定跌
这个苕庄的托太多了，其实它藏着重大风险，能卖就赶紧卖吧
这十字星明天完蛋了
摇摇欲坠……兄弟们落袋为安，一不小心万劫不复
完蛋了！三个点冲进去了，明天割肉？
放量了，各位小心！！！
早上诱多下午也诱多今天大盘诱多。小心为妙减仓
60分钟墓碑线，MACD顶背离，基本上完蛋了
神秘力量在控盘
唱多的狗这么多就有点儿吓人了
明天有人要打压了，小心为妙。
请注意，庄家拉高加空。我们不要上当受骗，有多
股吧里面唱多的人太多了，大家要小心啊
当心T飞了，随时都有可能涨停板。
小心跌停！！！
中午尾盘拉都是诱多，小心大跳水
开始收割，即将瀑布，做多的小心
盘子太大，很难上
涨了三天了，该跌了
这货玩儿啥呢？明天危险了
快跑，全部被埋
快跑呀！兄弟们！
哈哈，躺着等死，季报必然不是好事，又有什么办
不要有什么幻想了
拉高出货，小心套牢！
这家伙在憋坏[摊手][摊手][摊手]，小心了，别..
疫苗估计又完蛋了
赢利就跑了吧，小心点
今天不要做踢了，小心踢飞
是不是有问题
大跌开始了,久盘不上攻,必跌,立止为证?!
说过仙股一个，没行情，还得小心有雷
狗庄坏的很，天天冲高回落，有预谋
看这情形，猜庄还要来补一刀[滴汗][滴汗][滴汗]
这股全部是机器人吧
双峰压顶，是不是开始要走下坡路了
十月份，边走边看吧...
具备妖的气质，建议关注！
大单拼命跑，不要进来了，
倾巢之下，安有完，大家小心
大家小心了，“北向资金纵队”是庄托儿，频繁换
大棒子马上到来，小心头破血流！
下午逼近跌停板，小心！
说全仓买进的都是没有买的，回调股还是小心点！
下午应该有大动作
太危险了，随时大跌！！！信不信由你们！！
盘久必跌！放量滞涨！商誉暴雷的前奏？
董事长为啥减持那么多自家的票？
重大利空，看来这一波要调整到0.46元左右！
连长6天卖不卖
昨天已经再次强调风险了，今天如期大跌了，明天
这个主力这次重新进来估计又会锁仓了
这mabi的垃圾安徽股，符合盘口，但再也不敢买了
跟跌不跟涨的票尽早远离。。A股万年在三千多点
哪些恶狗在压制金地集团
王府井庄家，老开始玩套路坑人了。
今天会是最后一跌吗？感觉长沙银行到底了
现价进入风险太大，我已在50以下清仓换股。
昨天进的今天估计全埋，个人分析勿喷
601218级吉鑫科技已经连续涨停板，但我告诉大家一定要小心
又是相同的套路
封住跌停板绝不要盲目操作。
有筹码的跟随主力资金卖出操作，不要追高不要抄
明天直接低开低走，一路向下滚。
东海市值中了一签，不知道会不会破发
Macd如果量能跟不上，这几天就要出现跌停了
这个票短线不要买
换手率太低
乐色，反弹都不涨的乐色。该涨不涨必大跌
希望你涨，抄底怕你跌到4000矛盾啊
以上大资金机构的黑名单，不能碰这样的公司！
兄弟姐妹们，叶要减持，有人帮助托单护住股价，
该走了，诱多出货
硬度不够
缩量上升，不是好事。
托单必跌，那些加仓的真勇敢，这sb主力。
庄家己控盘，涨跌完全由庄家，今天洗盘。低吸
千万别买，买进去就死定了
该止损就止损出来吧，大把趋势向好的可以选择。
从这种拉稀走法看，明天会下跌无疑
后市狗庄选择往下砸盘诱空还是在这里继续盘整
中国电建满是垃圾机构！永远垫底的垃圾股！
明天可能一字板！这样最符合主力资金的利益！
价到前波，量在缩。小心点！！！
季报就是套人的，应该会跌到24左右
说实话有被借壳的味道，包括之前子公司股权的转让
千万不要买，庄家手里那么多票，砸出来十分之一
意阴强股看来主力却实无作多意愿
大家好我来了[兴奋]大盘现在有高度风险，别着急
资金净流出的比较多，这是在出货吗
此股妖气太重了
小心小心小心庄家在挖坑，小心被套。
杀猪盘！
高开走成这样！很明显庄苟故意的！用时间来换！
泛酸钙涨到头了，先出来观望，免得你们又被埋了
主力开始来回上下忽悠磨顶派发，然后一个急跳水
更像是个下跌中继的反弹，所以不至于太动真感情
很可能极兔在暗吸筹码[奸笑]
钱是自己的，谁买谁后悔，不行就试试
不敢进
今天收盘21元见，抛压太大了。
有鬼
突破就是妖
此股必爆跌，不信等着瞧
极致缩量，看似企稳，实则完蛋。
雷！ST新亿（600145）违规实锤，索赔通道开始，
有人在筑底，不知道是私募还是有机构。
都别高兴太早了，下午变绿信不信？？？？
貌似过不去13.30
是老板割了九彩，还是帮恶人暗渡陈仓？多事之秋
随时大跌，量缩成这样了久盘必跌！
以后，1000是顶，500是底，切记啊！
钢价大跌，特钢产量大减，四季度盈利堪忧
近期不要做T了，当心做飞。下周是黄金周，应该
典型的仙股！
垃圾公司不能碰
成不了妖股，这种走势已经说明一切了，妖狐成型
怎么觉得是量化软件在做出货交易？
1104预警标的
今天不太敢加仓了，换航天航空看看。
！！华昌第四季度的业绩必定低于去年第四季度。
不知道搞什么鬼，每天走势都一样。竞价还拉涨停
上面抛压太大了，西电盘子太大不好啦，这波明显要跌
macd终于死叉咯，新一轮的跌势正式开启！！！
上不去就是要到4块了看来
煤炭走长协，不要被多空误导，想想去年这个时候
支撑位如果破10.16直接跌停
世界500强的绿地集团，市值却要跌破500亿了。
交易量、换手率都下来了，该开启横盘模式了
追进去就死
今天这货不对劲
长信阶段已经是高点
还是中天，潜力无限，要成妖了
上方套牢盘这么多，筹码不交就等着洗盘吧
空头势力太强大
上午成交量接近昨天收盘量，好像板得不干净
感觉今天反常
总觉的有点鬼
大盘今天要不好，这股要跌十厘米！
MACD死叉
大盘救了它否则暴跌
没量，涨这么高？~
好多股都是断崖式的下跌
反弹是修复是给做空空间，多数产品后市还得空
还是来回做点t吧，要不然被玩死
绝对破发！中签的哭去吧。中签率高，说明什么？
今天煤炭有利空
上半年不调仓，现在开始接盘？
哈哈慢慢会翻绿的
不要搏反弹，死得快
斯巴达克昨天涨四个点已经累伤了元气！
卖了，看样子是涨够了该跌了
马上开拉了多头们颤抖吧
仙..仙人指路?
突然的放量，是好事吗
大家注意了，上面有2壬多手是庄家的压盘，让你
要赌一把，也要等它*ST再说[想一下]
错过大盘涨，公司估计有雷。
股吧开始有恶人让大家交智商税了
典型的盘前消息拉高出货。[吃瓜][吃瓜]
昨天进来的资金估计都被套了
今天没戏了，又要跌几天了
深股通在清仓 坚决不碰
消息说会到32，目前看，抛压大，估计明天要大洗
兄弟们能入吗怎么感觉要到11
放量大跌后，缩量弱势反弹中，还没有到底哦
看好的韭菜太多，明天开始洗盘，要洗得韭菜怀疑人生
板块在回调庄家乘势洗盘，明天应该会死叉十日线
今天深股通又会砸盘
在出货
17.40有支撑！明天会涨！但是不知道能不能稳住
群里托太多，估计要跌破3元啦
高度控盘了
绝对跌停了
这票没救了，明天大概率反弹然后又是一批被套。
可以卖了，不敢说是顶嘛起码也是顶部区域了
看来没有20%的换手很难攻克昨天的高点
短期顶巳现!
提醒:清仓，清仓，清仓～～～～～
建议，持有上峰水泥友友们，坐短途车的下车
量能换手急剧萎缩，感觉主力已经跑了
量逐渐缩小！下午跌停
感觉还要跌4天
注意，成本极低的巨量减持！！巨量！！！
头上三炷香，不死也受伤！
汇丰的操作，怕是有内幕吧？
感觉在拉高坚持
散户太多，还会杀跌！
千年老妖，万年青
323的本跑不跑啊，又怕到底反弹了，纠结
如果是要退市，那公司完全没必要迁办公地址
会不会是机构，基金等自己吃掉自己的挂单？
早上埋了一颗雷，看是否引爆
这样不行 要一下子上板 这个力度 没有支持
这算不算变盘了
庄家还要打压，看来要最后一跌，准备家伙吧
这种垃圾坚决不能打，很容易是破发
资源股要慢慢撤退了 加息是判死期 已经开始了
一下午估计就这样慢慢跌回去了。收盘估计还得绿
杀猪盘，杀猪开始
增持！就是下跌的深层意思！庄家的大哥不敢惹！
这个股票最近跌了快一半，听朋友说公司最近出了问题
退吧，他明显踩雷媒体
真是垃圾啊
明天大跌，鉴定完毕
开始装死状态、谁买谁找死
需要铁一样纪律，坚决不上车
听我的，我就是头铁的高位多，不要重蹈我的覆辙
明天又跌停了
这次是真的要启动了还是又一次虚晃一枪？
我有它，但理性告诉我它今天会回落
主力不会给白忙乎抬轿
【缩量反弹，下跌中继，诱多套人，不要上当】
还要横盘几个月
买哪些超跌的票。。。这破20别碰
感觉和华鲁恒生优势雷同
在里面的一年回不了本
根死的差不多，不动了
昨日已把你转到农银，太不稳定了
平安肯定是出问题了，而且问题不小，等到暴露出来就晚了
感觉不太对，今天不做日常任务了。先出了[困顿]
封不住，估计就是那头猪疯狂出货，继续减持。
涨停第二天必绿必砸，集合竞价就得挂单，不然必定亏
今天还是出货
海德 顶部越来越明显，还有人不信 为了几毛钱 不卖的
加仓，再不加，小心过段时间走完追高了[吃瓜][
下午你不要来个不涨不跌哦
别抄底别抄底别抄底，重要的事情说三遍！！！
相信我这是洗盘子
诱多，明天全活埋
利好不涨必大跌 24元见
看了眼股吧发现各路庄托都来了，不予余力的去攻
当一支股票连指数都跑不赢时，需要高度警惕
今天洗盘哦，建议不要做T，容易T飞。
巨额游资不会放过超跌超低个股炒作极佳品种
别上套，人见人爱的小红，就是个诱饵，不要理睬
主力现在这样做的目的就是鼓励散户们价值投资，
在转债没有之前，肯定不会涨的。
上压下托，是吸筹，还是出货[笑哭]
卖岀信号
疯狂出货
大单在砸不太妙
这种垃圾股说实话不能碰
还是那句话，16～18进场的朋友们，尽量把票拿住
给你一种状态，止跌了，要回升了，散户们加仓干
不知道还有没有最后一跌？
要出停牌公告了！信不信由你
这只票会跌到11.8元附近，+-三个点左右，目前抄底还为时过早
继续观察压力位，哪怕突破也没别追，多等几天，
赚了11个点要不出来
无量涨停，放量下跌
内部消息这家公司有雷
大单逃，中单跑，小单进来就套牢。
大单买进小单抛出，庄家还是在洗盘吃筹码。
现在诱多注意
主力在逐步建仓，随时准备拉升，小散们别丢了筹码
跟什么板块今天，反常！
一早就关注了，不敢买啊
敌不动，我不动
一天天都是早上表演节目是登高，下午就表演跳水
够本就跑路吧，不要回头
是不是该割肉了
赚9个点，该走吗
告诉你们真相，老板喊100亿就是让你们来接盘的
看来赵诣操盘的几个基金最近都要换人了！
这药下得有点猛，看谁能熬得住，不是死就是活，
往下砸骗不到筹码了，就往上骗筹，无行情
其实昨天就想涨停，应该是大盘不好，主力顺势洗盘
不要被主力诱多，今天绑住手不要买！
三季度业绩放缓了股价上不去了，明天有新高了走
这要发多大的套
散户多，还得震荡为主。
兄弟，今天该补缺口了！
出货行情这股我赚了30几个点，早盘白酒清理又跑了
中国化学到底值不值得长线持有，长线的朋友们们
这个烂票散户太多，短期没戏。
深套的还在割肉卖出啊，那你们真又做反了。
隐隐觉得明天又要跌4个点以上但又不想跑
中兴通讯可能还会继续探底呢
垃圾股千万别买
吸取经验，小散太多的票子千万别进。。
大涨买股还是卖股？这是个根本问题
都是卖盘，根本没有买盘
就这样了，不会板，熬了一年多了，看到些量了。
要跌到5元
一切都是为了减持套现，发利好掩护出货，职业托
大家来回在交易系统挂单撤单就可以扰乱狗庄设置
老股民都知道没量就白搭。
确定了，不是底还得踩
亏了二十个点了！！！能建否？？？
像极了昨天，今天就一直没敢动
明后天必有一跌，打回原形
给我欲上还下，欲下还上的感觉让我如何操作是好
红酒在国内没有文化，白酒不死，红酒很难起来。
这是再出货吗
这个股历来股性不好，没有实力大资金玩.
大家千万不买，你们在与电脑对陈。卖的你怀疑人生
庄家开始吃人咯
股票跌到这样子，大家觉得谁会舍得卖？一定是主力在抄底
再次重申，解禁前不可能止跌，慢慢磨吧
达安长期被套股民经验，一般放量之后要跌3-5天
这股有老庄
不要被骗买入哦，年报ST连续跌停。
每次到达轨道下沿，就会拉升上去。这次开始下沿了
高位横盘出货
【上帝视角】强控盘是因为主力在等待一个进攻的机会
果然有压力
大家走了没，老感觉今儿还会延续昨天
量能萎缩成这样，是几乎不可能形成向上的突破的
早盘策略，切莫追高光伏，昨日亿利低吸高抛，没
士兰微现在的走势涨一天跌一天，今天冲高该撤了
不要抢反弹，，还不如多煤化工，，
32的成本，今天能走吗
短期不易介入。被套住的只能死扛。
没有启动板的股票 别碰
今天冲高，然后继续下跌风格吗？
不要买了，下午大概率会下跌再拉回来
多数人都在期待突破，会不会反着来？
002006主力继续埋雷....
公告上明明白白地告诉大家减持，大股东会一直减持
我是财部落时冲，各位不要被有心人利用
主力唱了出借坡下驴，我呢就还你首空城计。
这货涨停基因少！
327是过不去的！周线收阴十字星，下周跌倒301在
20元底下吸筹哈，看来下周会有所有动作
跌下去2块很容易，再回来难
没人参与，不好出货，以后的仙股
熟悉的味道，下午跌停
面值退市不进入退市整理期，请公司做好后续安排
草，最高点
空军实力强大短期难起飞
小反弹上涨无力无量
千万别买，套人了
其实主力在不断出货，要小心。
股价在怎么变动，都不会离5日均线太远，不然就有问题
唯一解释，釜底抽薪了。现在的双方才更像是演戏
供应商都怕垫钱，已是现款现货了！小沈赶紧走吧
没能力的、牙口不好的不要进来吃，有千万资金以上可以进来玩
明后天来一个比较深的调整吧
绝不进场12.5-12.3可参与，一步到位最好。
都撤吧，不服不行。
高位换庄前行
诱多而已高兴什么劲？要是真想来刚才那一波就上
刚才瞬间上千手的卖单砸盘，小心啊各位！
四川长虹，应该换领导啦，要不然，永远是一滩死水
磨那么久，上不去那只能是下了。
要成妖了。。
MACD死叉零轴下方了。就看啥时候能拐头了
完全没做多信号，反而有趁反弹出货迹象
天天跌啊，跌的都不敢补仓
不封，吸恐慌筹，没人追，吃独食，明起一字连板
2万手就封住了主力拿的筹码不少还没出货
跑了，等下午回落了或者明天低开再看看要不要买
卖了，还要跌。上去没有量，下跌放量。
那根大天线是代表要跑吗？
跑了跑了，跟跌不跟涨，又在套现了
抛盘是真重
即便上涨，也只能到32.7上下！
庄家看着昨天进的人多 今天直接闷杀
速度太快 短线 还是多看少动为好 企稳了再入
主力托单出货，急啦慢跌，看不出来吗？
像不像头肩形态[呲牙]
必然不会拉起来
明天跳空低开[微笑]
三一重工明显是北向资金在跑路，看看最新的股东
有大单卖出，别追高了
纠结呀，上拉没人卖，下砸怕人进
情绪压力太大，没量也上不去，短期等回落
开始横盘，继续下跌
诱多？还是试盘？
今天药明生物暴跌10%以上的可能性非常大。
我是铭普光磁离职员工，这公司问题大的很
利用板块拉升，暴力出货，短中期没戏
空方力量还是很强的涨的可能太小了
明天开启连板，高开高走，今天是最后的机会了，
先砸后吃
果然诱多骗炮！
看跌
开盘不对劲跑了，换了创业黑马，现在看是对的
托单开始准备砸盘
云南铜业大五浪暴跌即将开始，[俏皮]
移动回归，必将破发，从现在电信的下跌可以看出
筹码悟紧了，别中计，
今天，适合唱多，这破股今天再不涨5个点可以扔
镍今晚看下跌，146300附近空，止盈143000附近，
今天逢高卖出是个不错的逃命机会
劝一句别买其他电力股噌噌的往上涨就他不长要是
有只无形的手不许跌到2400之下，应该是中信搞的
金莲说:昨天低点入，今天继续轻仓观察---------
兄弟们不到20都不要出，听我的真的，我不会无脑
真正的僵尸股。老庄持有绝对筹码，骑虎难下。
下跌中继的小反弹，量能上不去，后面继续跌
我怀疑格力地产连续跌三个月不升，是因为公司没
再次提醒风险，此股只有反弹没有反转，20元以下
光伏这么强，它都不动一下，要横很久了。
那个什么南极真菌，又出来诈骗了，大家警惕
千万不要追，能让你买到的就是割韭菜
典型的庄股，盘小，流动性差，自娱自乐。
老庄套路就是螺旋式上涨，来个涨停吸引人气。
利用研报冲高慢慢出货，凡是研报的，都是配合打
今天出货日，千万别进，17.86理应今天最高点，
现在怎么样适合上车吗
30分钟级别均线看，这里应该是一个三角形……一
华钰有没有被收购或者被借壳的可能。
这个可以买了吗
兄弟们，不要怕主力早就进场了，我们就是要等。
明天消息利好，塑料科技可以观望，短线买入慎重
看看新进机构堪称豪华团队，这两天明显在洗筹码
离底部不远了，这个月一定会见底
1.61是底，别听他们瞎忽悠，还得套一批
我觉得今天要收绿
15元涨上来的，翻了几倍了，位置太高了
无量反弹而已，怎么上去的怎么下来，本月看破3
期金大跌，注意风险
五矿明天的K线图已经出来了，提前透露！
这股特别黑
这个走势下午会转绿吗？
当心飞刀
成交50亿一天，机构支撑不了多久好快又跌了
东方财富应该把这垃圾划为化工[微笑]
今天又是散户们买，大户们借大盘反弹大单出货。
这个股感觉要出事
肯定有故事，只是不知道是悲剧还是喜剧
2800爆仓，是血战到底还是现在认输走人？
此股在出货，建议卖出
庄家在上方卖四，五的地方，常放几百手的恐吓用
8进8出了，还是走吧，感觉这庄倒来倒去应该是亏
妖股
拉高就是为了出货
同样的配方，同样的套路，小拉一下，悄悄出货，
站稳16.5短线才有希望
近期开始剧烈洗盘了，坐稳扶好
神仙打架小散遭殃，这大股东绝对有猫腻
利用别人的恐慌去对核心资产做出低吸的动作
别忘了，大股东是15块左右减的持！
再怎么包装吹牛，这家公司也就值个30亿，不能再多了
继续看好呀，明显就是诱多，今天最低-5个点
小散怕洗的可以走了。
下波不板及时离场
多跌点才好加仓回本，慢跌不能进
低开低走中阴
定增还早呢，等通过起码还有半年左右，通过后还
都是虚的，早上拉货，下午卸货，常见手段
不要做T哈。不然又被套。
现在能进吗
小心，下午要把做空的打爆
感觉封不住啊，卖单一直抛，会冲开吗
近期破发板块有异动
我说的吧虽是底部区域， 还是需要做做T ，降降风险
不会涨的太猛，洗盘模式。拿好
难道兴瀚（华福）真的是光喊口号
隆基股份，今天这个放量跌肯定是不好的。
悟空要过火焰山
长期看，股价还要向下跌一半，各自看着办。
月线该绿一下了
分歧太大，有人吃一点就想跑。老鼠仓
没有反弹，只有下跌中续。
多头尖兵久久连涨把你们玩具看好出来卖早晚要还
前几天跟随本帅军团攻城的胸低们：握紧手中票，
还是这股好，就是不敢买
8.7元成本，一直在看都不敢补仓，今年没希望了
不放量永不要买，除非你是潜伏
再不拉起来，散户会越进越多的[傲]
不大跌不要买，垃圾想套人
跌了大利好，多半是想出货
一直在出货，骗新的筹码进来哈哈哈
千万别卖，要大涨了，就算回不到140，130也是没
买这种板块都是散户中的散户
下午大概率还得炸板。
压盘
这不是洗盘就见鬼了
这么一拉，一大把新韭菜进来了，又要洗了
成交量越来越少了
要跳水，顶背离，快跑，保住利润最关键。
发行价就4.5元，盈利太高了
战术性撤退一点先，哈哈哈，怕怕[奸笑][奸笑][
大多数都看好的，可能就该调整了
M头，没有成交量，小心当炮灰
这股拍卖之前应该就是震荡了，没行情
托又要骗散户说1.5是底部了。。。。
刚卖了，不会瞬间涨停吧？
有种不祥的预感
有点羡慕比亚迪了，磨太久也不是好事
股东减持都是没什么好事
真nm的妖
犹豫不决不是好事。
恒瑞第二次放量，底部已拉高了，估计要跌下来
四季度个股与大盘指数是调整筑底周期，轻仓观望
今天尾盘竞价成交有点多。。。
感觉企稳了，不过还是没量，本周大概率收小阴小阳
明天，明天，明天真的要小心
昨天那个板表面挺坚挺，提醒明天闷，结果今天果然闷杀了一群散户
都以为明会涨，反防破发。
苏宁易购这个票肯定不能买，虽然便宜，有可能会
北向连跑四天！北向都不看好浪潮信息！你们说它
又这么长的上影线
温水煮青蛙，慢慢跌，明天7元能到吧
今天是诱空，会打到上方缺口处，这次弱反弹就差
抓住一个庄托，10月28日忽悠别人进来加仓的，后拉高出货
明天可能见一下9元，利用对倒做成交量，来回做
又发一堆……明天继续跌
员工要等分红好了再进的，估计尾盘开始买入了
这个月一定会有效跌破50，半仓等一次深蹲[憨笑]
大家记住：江苏、河南、山东票最好不做，做就赔
明天一字板了，否则庄家必多丢筹码
胡萝卜与大棒
明天铁定回踩5日均线，不信的明天验证
上午这个大跌，会不会造成下午更恐慌的抛售呢
注意风险。华能国际后势可能会有一波加速下跌。
管轶都憋不住了[捂脸]这是一个信号
跌这么多，近期应该会有反弹，但也仅仅是反弹而已
今日没有突破新高，不排除短期见顶的信号，要调持仓了
数字货币叠加元宇宙今天巨量既然今天是套人模式
不知道为啥，反正有一种直觉，感觉中房最近要连板
久盘必跌[大笑]
这种走势，要说没有操控你信吗？
抛弃量化交易的股票，散户玩不过的
-36个点，是去？是留？来一卦[大笑]
庄股
再一次友情提醒你们，对股市要有敬畏之心。
收了个十字星，细品…
连续十个交易日，筹码换手已超过100％，说明什么？
近期市场风险有所释放，建议继续采取防守策略，
股价继续阴跌，里面的融资盘承受的压力更大了，
注意是主卖不是主买。。。。
这股很明显，庄做空故意打压，散户想赚钱是比较难了
新手还是离开这个吧，多看看书看看学习视频，否
这货的主力跑了没？感觉主力还在持仓
15分钟再度金叉。
机构进了几千万，是进来吃肉的
此股会沉，割肉为佳
黄鼠狼给鸡拜年
这十二大行业龙头股，五年内别碰了（名单）
煤炭诱空的呀
下午晒衣服，倒垃圾。
主力出货
这个股有庄狗在操控的，兄弟们小心了
套住了就是一辈子
怎么上去，怎么下来
MACD顶背离，短期继续回调概率大
补仓须谨慎，解套需半年！！！切记
明天起码跌3-6个点[看空][看空][看空]
10日收盘，日线继续寻底等确认。不确认，勿介入
被列为打击对象！根本涨不起来
大盘3500这位置如果抄底也许要后悔一个月。
终于买进了，同时风险也大了，看不午封单量如何
管住手，不大跌不加，大大跌再加
拉高出货！就是多！唉！消息落地，明天闷杀散户
短期见顶的信号
熟悉的套路，明天24见，标准的吊颈线
今天散户抬轿，尾部拉升。预测明天分红后大跌。
明天一字板了
已清仓，不会长了
拉尾盘不是好事
今天肯定跌
做这种股票，别看盘口，别看图形，你只有一个任性的庄
成交量不太ok啊 大家多看看男装龙头吧 早点上车
从日线KDJ看，这2天要跌5%
今天要走了。明天必跌，立贴为证
抄底，抄家哦，macddif拐头向下了，调整开始了
明天走势预测，高开低走套人
急涨慢跌，是出货的吧？
雪球千万别敲出啊
全是散户，明天补跌
还差一跌
主力跑了
机构都在求救，你们还不走
晚上加速下跌[胜利][胜利][胜利]
总盘子也太大了，没有什么炒作题材，只是一个无
这么热闹，明天继续大跌
今晚业绩公告，估计不及预期，明天闷杀。
最大问题是减持
暂时没戏了，会横很久
开始阴跌3！
诱买开始！
明天大概率补跌咯。。。
这里不是底，三个月后再来看看吧！
170%多的利润跑了[囧]，走势不太对业绩不达预期
没量，起动早着呢，磨底
看见研报，明天要跌
温水煮青蛙套人
明天汾酒必跌，大家还是要冷静！
太贵了，破发概率80%
今天不少 追高的 明天都是砸盘 动力！！！
今天正式发套，各位明天全部活埋
明天还是阴跌，回踩月线突破！！
我就想问一下，会不会杯ST？
明天法定砸盘周四
指标都在高位了，要跌
此股，垃圾，千万不要买
这货起身的时候，千万不要做T！
感觉大盘很弱证券还要探底？？
明显m头
这走势就是让散户朋友们先跑
还有一次探底！小心！
明天估计要补跌！[滴汗][滴汗][滴汗]
最起码要等到缺口补了
在这吧里有2个托，他们一唱一和～远离托
下跌趋势，30日线压制，明天继续下跌。。。
下周三危险了
散户可怜啊都被上套了不知道
明天跌的可能性很大
18万股东，要变成3万以内，才算跌到位置了。
总感觉大盘走的不对劲，，本来想进的，，忍住了
希望大家能理智看待上贴人的动机，防止被人所操纵
元宇宙的骗子正在路上
渣威是好票，但这段时间要管住手！谁买套谁！
明天是吃面还是吃肉？难说
重大利空，听说公司经营困难，估计撑不了多久了
宁可追高，绝不抄底
只会拉尾盘，说明没啥实力啊
以为今天红是好事？大概率是十天内最后一红！
避雷针出现，等待回调
大家不要入手，明天还是跌，不跌的话我直播！
这量不够，，还是拉尾盘的。
个人观点，今天量太大，感觉像是在出货。
明天破6的概率很大，但是我感觉还是不要急着抄底
从量就可以看出来，今天最后半小时是故意砸盘，
雪崩刚开始的时候，不过是一颗雪花的悸动，不过
感觉今天一字板，然后连续一字板3天
别看他估值是红的，晚上肯定不会少跌。
你抄底，他抄家
诱多，肯定是诱多，晚上大跌，为了基建下来
搓揉线已成，要变盘？
没有换手率一天行情，明天割韮菜！
下周跌四天
昨天说金地要涨，开盘就大涨
高度不好做，打板需谨慎
感觉会到九块差不多了！C浪
是不是有平台在推丽人丽妆？走成这样，一晚上人
明天收十字星
诱空明显今晚杀跌再反手暴力拉升
三针探顶？
我这还需要再坚持吗？？
降龙十八涨要来了，大家准备好
再说一遍，底部放量
明天五矿稀土会跟着北方稀土走了。
艾格不看好它最近一个星期到下个星期大部分可能跌
股市最怕的，是对某只股票或版块产生感情！
站在资金的角度思考问题，爱康目前不止一个主力
阳包阴技术形态出现！
看到这么多唱多的，明天必跌无疑了！哈哈
别猜底在哪，底仓守住，做T降低成本，慢慢解套
庄家严重控盘股，涨跌都在其一念，这种股轻仓玩一玩就行了
感觉主力在搞事啊，抛压不大，几乎没卖盘
阴线暗示股价向下，7.15必破!
今天这走势是这段时间以来痕迹最明显的了
仙人指路？庄家试盘？
按照规律明天小阴
今天估计好多都割肉了，下跌并没有放量
底仓套我这么多！怎么办，要不要加仓？
还要继续跌
目前是一个寻底的过程，明天还有新低。
无量难升
这突然的尾盘一分钟拉升是准备明天低开闷杀吗[
注意了，小心唱多拖！！！！！！！！！这两天有
中签的，一直没动，有必要一直守下去吗？
27.50以上的都要被套[捂脸]
赚到钱了，盈利8大洋走不走
冲高回落
感觉明天要绿一下，难道是我的错觉
今冬寒潮来袭，更大的考验还在后面，你准备好了吗
事实证明：专家的话听不得。
北稀逆大盘走，有妖!
看看高澜股份11月4号宣布减持，11月5号跌停。
花5亿买个海外?，明显是想跑路
早上有盯盘的可以发现，多空力量博弈太厉害了
还不冲，难道是上午洗盘下午拉？
别乱跟风！不给，老有人问我拿什么！
这种涨法明显司马昭之心，路人皆知。纯属忽悠散户
贼样儿[大笑][大笑]
诱多吗？这个位置得等等看，或者空
开始洗散户了，收集筹码了。
今天再涨，也扭转不了下跌的行情
冲高回落，回抽确认
韭菜们需要好好去自学一下什么是岛形反转！
管理层大股东是这么明显的去利益输送吗？
这股已经形成了全民做套的行为了，新进来的全给套住了
现在诱多
七连阳该向下拐了拐了拐了
新的下跌开始了，目标3.50元
东岳27日午评：请注意风险，大盘开始放量下跌，
是好股，最大弱点，官司缠身……！
谁还在唱多就是无道德的忽悠大家接盘
盘整到何时？诸线纠缠，时间不定。
正威就这样了，赚钱的赶紧走吧，韭菜也别进来了
中青宝现在的走势让我联想到去年这时期的金龙鱼
等待时机做空，轻仓做空！
硬拖起来的，虽然也开心。但很容易又下来。
八连阳，好可怕
跟股票一根筋玩命、永远最终全都是倾家荡产？
课代表们，这票是不是借壳上市啊，重组复盘是不
看来早上走了是对的，总感觉不对，短期机会不大
全是利空，哈哈哈！！！明天车门焊死
咋看都是再次重组的节奏。
东方大雷已经来到，恭喜大家，忽悠唱多的狗托们
没有一点主力资金进场迹象，反而散户以为是低点
缩量上涨？
各位哥哥姐姐们，川能动力还能拿着不[哭]
这低的价格，减持有点猛啊。
今天缩量这么严重
下跌的时候相对于前几天慢慢放量了，说明下跌已经成势
有一种入宝山，而空手而归。的感觉
好多人撤单
事出反常必有妖！
李子园超大单每天基本都是0，是不是根本就没有庄
我昨天早上已经割肉了。今天大概率来看是要大跌
又是一堆好心人在嚎叫，小心点
这股股性不行，应该不可能拉的很急的
小心老车的毒丸计划
刚听李老师的课。看见海绵宝宝就要出局。
这个七连阳，看不懂，赶紧要下跌。等下跌我来。
不听鸡哥言，小鸡变烤鸡，再不听话就变鸡骨架
假洗盘[大笑][大笑]
纯碱好像已进入前期玻璃的下跌模式！拉高后创新低
这是庞大自己在捣鼓，它的持仓成本1.33附近。
那个神jj就是大托
还要连续走出五十四个十字星，行情才会出现。
五粮液白酒废了，快去新能源，风能，光伏，电力
看这吊样走势，下午不是暴涨就是暴跌！
7.5到了是不是又要泄了
咱有一种预感，089恐将变脸！
现在等回复了，回复的好坏决定股价的走势。
出货模式，分时主力资金大幅流出，下午还有更低
别乱七八糟割肉，同志们
有人肯定会问？会不会继续下跌，我的答案是，下
放量了
我相信我昨天割肉的选择不会错！明天跌停套人！
在空狗眼里，肯定会说急拉慢跌是出货。尾盘拉伸
10年大顶
这价入手会不会被套
应该还有几个跌停
下午会不会翻红，感觉这单吃的够狠，无论砸单，
莫追高，回调再入
没有量说啥都白搭。可以一点一点去耍下元宇宙，
昨天买入，早盘看不对调仓了，但是我会继续关注
恐怖洗盘，暂时主力也没赚到！
蹭热点的公司，不可能是好公司，建议卖出！
兄弟们。洗盘千万不要丢了筹码
还要跌下去，没量
很明显的M头，怎么还有人说要抄底呢？
这个地产不会是一日游吧，回一口血
透过现象看本质，这个股票一定是有问题了…！！
中兵这种烂股票不要碰，被恶庄控制牢牢的
看不懂了啊，短期是不是要回调。
该股不见涨停，勿碰！涨停板困难户……
减仓一半，下来再买，这斯经常骗炮
历史大顶，腰斩后再来个杀猪盘都不为过。
对了，有没有人知道这次资产重组会停牌不？
别把出货当洗盘^0^
今天收盘后唱空的应该会多起来了!
卡住了
卖不掉。估计还有两个
