# Supplementary material for: Hybrid deep learning models with multi-classification investor sentiment to forecast the prices of China’s leading stocks
Source: PLoS One. 2023 Nov 27;18(11):e0294460. doi: 10.1371/journal.pone.0294460 (PMC10681238; doi:10.1371/journal.pone.0294460)
Supplement: S1 Data — (ZIP) [file pone.0294460.s001.zip › code and data/data processing -python/5:word2vec+sentiment classification/data/emotion_6.csv]

炒高期货......保障民生？？？
炒眉的资金正在拍马赶来吧？
睿智又开始扩大产能建厂了！！！
怎么还涨了！不等我上车吗
不是不调控吗？让市场决定怎么又调了
20cm? 为什么？
一次分红20亿元 股吧直接炸了！
今晚真是意外，我集合竞价加了点12多单，没想到
公司不回购股份吗？这个价格复权后跌破三十了
搞不懂怎么上榜的，业绩那叫一个惨。
暴跌原因？
大单天天是负。什么鬼。
不知不觉居然6连阳了，可惜当不到人家一个涨停
今天软件股票涨停你怎么了
很纳闷，草酸正常生产不用煤吗？
扭亏为盈，必须发预披露，现在还不发，是不是有问题啊
那些乐视粉丝的头面人物哪里去了？上涨时天天喊
我勒个去，刺激啊，周三操作出来先！！！
二天早盘获利，昨天一过夜，盈亏逆转，运气难道好起来了？
今天缩量，人都跑哪里了。人气不旺。
苹果怎么天天低开上涨
要作妖？
早上有人说今天涨停，是怎么知道的？
今天没想到这么能涨。直接突破前面的高点
谁能告诉为啥没有涨的时候呢？
大消费是否再次迎来布局好时机？
哎呦，我没文化，只能说窝，这是几个意思
谁在砸盘？
主力这操作我是看不懂的，利益输送吗？昨天高买
请问，这个缺口是怎么补法？看不明白！有大神吗
会上20吗？一路向上？
亏了9个点了。。。。。你们是真的狠[为什么][为
奇怪，今天居然回光返照
这种垃圾票，居然聚集了11万股东，堪称权重白马
前天抛了，怎么还涨？
昨天上涨，为什么没计収益？
你持仓的股票也没有跌这么多的呀！怎么回事？！
走的这么弱，为什么。。。难道水电不是清洁能源
等的花儿都谢了，你到底是怎么了？怎么跟个死鱼一样
预付款的事情应该给个公告说明情况，不及时披露是为什么
刺激！深夜重磅：国家发改委出手 煤炭“崩了”
谁是先知啊[为什么]
盈利还行怎么就不涨？
上半年12解套就走了，现在居然20了
大单砸？有暴仓的蛮？
有人爆仓了？
凭什么能涨？不是要新低吗！
公司新工厂投产这么大的事情为什么不公告？
为什么6000手都砸不下去
其实是有点看不懂的，助力居然让显示是净流入状
【消费旺季】消费回暖，可以布局吗
好久没看你了，怎么跌成这样，大家教育，人家昂
卖了你，又涨了30个点。为什么，逻辑再哪
盈利三年了，为什么还是St，请指点
今天主力资金出了大几百万啊，咋回事
今天怎么没数据？
购买费率不打折？
消费税吹走了行情？
真不知道上涨逻辑在哪儿。公司净资产5个亿多一
请问公司符合摘星条件，为什么不申请？
出货手法迹象是否太明显？
5.08增发价[为什么]转让给女儿的价是4.32[为什么]
通威养了多少头猪[吃瓜][为什么]
好家伙，这股里多少人发财了呢？
放量大跌，什么鬼？
人家大涨，你逆势大跌？？？？有雷吗？？？？？
这股是个假半导体？
为什么主力稳赚不赔散户十人九亏？
快意部分理财资金为什么放在华安证券？
花生米跌价为什么期货还涨了？有谁能说一下
今天进一步缩量，临近收盘为什么直线拉升！
牛逼啊你今天居然拉这么高
早盘跌了5个多点，谁跑了？
怎么还没光大金控的消息？
怎么我来了，你们都在跑啊？？？？
力量钻石没有上涨力量了，怎么回事？
为什么查找不到江苏省江阴市人民法院民事裁定书
去年三季度为什么亏损？今年三季度怎么样？
不带这个样子[为什么][为什么]
反复撤单为毛？
是不是有什么大雷呀？看基本面也不是很糟糕啊，
不理解了，煤价跌，甲醇成本不就降了么，应该涨
这么点？下午卖吧
居然解套了！
因为广州银行？
中信看到48为何大宗交易卖出？
躺着可以赚钱？布局良机再现，机会值得深挖！
价值20元的股怎么一直徘徊在10块？
港股迎来布局好时机了吗？
竟然没创新低，美锦这波有点强啊
莫名其妙
给方向，北向真的割肉跑了？我不李姐
三季度竟然亏损？？难怪跌了，对不起投资人。
牌面这么灿烂，你居然只涨这点点，弱弱地问一句
啥情况？北交所？
3.5的单谁买了？
这业绩预告是假的吧，半死不活的
主力在抄底吗？！
又是增持，又是解禁6亿股，怎么搞？看空吗？
才成交1500万？
医药咋了
基金经理不能买空吗？
居然没跌停[韭菜][韭菜][韭菜]6.87打了50手居然
机器人操盘咋回事，为啥都低开这么多，理论依据在哪里啊
这个怎么没人炒
我都卖了，还不跌？
不午休吗？还跌下来了…
同样风能，为啥节能风电还不涨？
信威众小散亏损的钱都去哪里了？都被老王高位套牢了？
10配0.05是什么意思
电视剧都不会这么演
我靠我竟然T飞了。
分红的意义是什么？
政策直接支持内蒙华电发展搞不懂你们还跑啥
就你买的少，就你涨的高[好困惑][好困惑]
还以为它要亏损呢，真是意外之喜，主力要是迅速
刚出来的新闻权利好吗
比他成立迟的锂电etf都公布持仓了为什么他不公布？
目标[抄底]看到几[为什么]
这算是趁势洗盘么？
没领涨过一次也就罢了，涨幅还垫低。看不懂啊，
这两天压着不让升是几个意思？？
c浪下杀，底在何方？
国药一致。。。。为啥机构不拉涨停板呢？业绩这
不跟板块真的搞不懂了。出货还是先只承接，尾盘
不是有光伏发电项目吗
这雷得有多大？
一觉醒来涨停了。这么意外[偷笑][偷笑]
我就想问一句，全国社保基金还在嘛？这钱也能亏
氟化工大涨，你不涨？
这什么情况？死在分歧上吗？[微笑][微笑]
竟然有4100万的融券余额，这是什么人敢这么玩？
主力资金进来这么点为什么会涨？求解
什么鬼出利好也跌
你们真是奇怪，跌的时候拿的住，涨的时候反倒畏
减持计划更改了吗？
你是跟吸了？还是被洗了？
啥玩意？这一天一天的[捂脸]
是不是今天开始减持？？？
……误解政策 下午涨停？
为什么没有业绩预告
我靠回笼觉醒来居然红了，永太涨停都70了[捂脸]
三季报又成25号了？
意外翻红
中美是否在谈天然气的进口啊？
我就不明白了，一年盈利一个亿，最终这个样子，
好几个托开始转口风唱多了，搞不懂为啥
求解，为什么无理头下杀……
天气寒冷，煤贵棉花贵，难道要买卫生纸保暖？
最高6.16那最高显示6.3是怎么来的
要双顶了？会不会破前高啊
周期股都涨过了，科技股未见涨，为什么？
公告怎么是今天披露报表啊咋回事啊
，老子14.22挂单那么早居然不给机会...
何同学26元，何去何从？
靠红了。。。。
难道是传说中的烂板出妖股？
很不明白，铝一直涨，你为什么跌?
跌回13.6我就买回来。每天t都成功了，今天竟然
一边骂着上汽垃圾不涨、一边做着t、搞不懂小散
看多的人咋这么多呢？
你好，实在搞不懂了，公司的主营业务为铜、铅、
这就是龙头？
今天是要跌停吗？[为什么][为什么][为什么][鼓
卧槽这货咋的了
有没有文山的伙伴？没想到我们文山的股票涨停了
柏楚的业绩不够好吗？
为什么三季报利好反而跌了？
业绩不差，为什么不涨
没想到昨天忍不住白菜价4.2卖了一半，今天还能
吧里面那个券商市场的不是疯子就是托,真搞不懂
今天搞不懂，但上涨还是好事
谁能告诉我这股暴什么雷了
玻璃现货2700元，期货这么低？
我的筹码为何不给予分配？
业绩不错，持续打压阴跌，意欲何为？
搞不懂都盯着氯甲烷难道少了氯气这玩意儿能生产？
上午涨停，下午跌停？
五万股都卖不出来的票居然不会涨
什么情况，竟然倒数第一
打击炒煤，与股价有关？
搞不懂这些狂抛的大资金，居然不看好为何还要买
老哥们，请问河钢资源要和谁重组？？
我还以为今天会是有色带崩市场，没想到是医药带
没想到今天这么猛，赶紧接回来
这不是恶意操控是什么？？
挂了二百手6.11竟然差一分没成
蔚来之后 国产电动车的又一次狂欢？
都是股东在抛？
这个持仓也太复杂了吧？难道收益不会对冲吗？
搞过啥名堂哦！
感觉贴吧这两天悲观人很多，你们都是托吗？
今天惊不惊喜意不意外[大笑][大笑][大笑][大笑]
为什么没有人砸盘了呢？好奇怪哦[大笑]昨天不是
昨天解禁那么多，既然还涨神奇了
几十亿的基金都跑光了？
板块都大涨，咋回事啊
我靠这么猛。。147的本还以为要亏了没想到还能
上盘只托不买…？
不明白的是为什么这个明明是风电最早涨停，卖的
这什么鬼
真的不知道怎么解释？股指大涨它不动，股指小跌它大跌
真猛[为什么]
一觉醒来涨停了
这还叫股票吗？
谁能告诉我，三季度亏在哪里？
为啥我买谁谁弱？
15的本，涨到14我就割肉啦[囧]搞不懂了
很纳闷，你们为啥不减仓
虽然知道煤炭会往下调，但是没想到，这涨一天就
换手要创新低了[吃瓜]继续阴跌？
竟然红了哦[偷笑]
没想到去年从18块到3块钱割了，今年在看你居然
蔡总咋回事啊 今天看了吓一跳 折了20%多了啊！
今天全是散户在进吗？？？
弄啥咧？又跟着煤炭跌啊，不中。
歇火了？ 怎么回事？主力今天生病严重了
做好波段，关注15.43能否突破？
我都搞不懂，难道北方这零下二三十度不烧煤过冬？
新手练习？？？？
说尾盘没收在14.02的确实大有人在，我也纳闷。
这马大的雷，怎么没跌停！
筑底吗？
好事？坏事？
这破公司的违规减持就这么不了了之了？
曾经的锂电池牛股咋回事[捂脸]
12左右买，13左右卖，没想到结果长这么高。[滴
昨天下午3点正买入的，竟然给我算下一天的？
我擦，一上午没坚持住，炸板？
长安的压单为什么这么多
主力竟然趁今天板块大涨趁机出货确实是没想到
难道昨天我割错了？[呲牙][呲牙][呲牙]
这股在干嘛
搞不懂，一点点利好就减仓。
己跌进万劫不复了居然还有人买
没想到这么牛逼！！！！！！
咋回事，欧菲光是回光返照，还是超跌反弹？
竟然能变绿
2.48居然被埋
不应该呀，咋回事
这么抛，都赚了？
难道今天的套路，还是拉尾盘？
转换到这里，没想到是个大坑
有啥消息？[为什么]
概念板块全红，想不通是谁竟然逆势卖？！
那个执念你以为你放个P就涨了？你以为你抄到底了？
这济堂到底是不是同济堂？百年老字号？？？中国
这是散户把主力洗出去了？
杀估值要杀多久
业绩这么好，怎么st
新北洋属于哪一个产业链？属不属于新能源？
哪个多头主力转空了，没有来救下的吗？
走势可以说明一切！利好在哪？
就搞不懂，为什么你们要亏钱卖，都拿着不香么
张婷来了？
我记得没有重大利空消息是不能连跌10天吧
卧槽，全是大单砸？
3天跌20几个点，为什么没有龙虎榜呢
这只股到底是跟的哪个板块
机构调研说股票能到40元，难道是机构在骗人?
发表于 2021-11-02 12:14:43大宗跑了吗？谁接的？
量化私募交易占比几何、是否助涨助跌？
就券商没涨了吧？业绩稳定的都涨过了。
朋友们这是啥玩意
还有谁中签的还没跑的？不知道还涨不涨的上去！
收盘价历史新低，卧槽
现在是谁在卖呢？高手指点一下！
为啥我的成本是负6.8[为什么][为什么][为什么]
为什么你们不买黄河旋风呢
蹭热点？
说好的，打爆获利盘呢？[好困惑]
涨得挺好怎么到没人说话了呢？
洗了吧，明天板上，晚上出大消息？
为什么上面那多卖单？看这日线图应该没啥获利盘
科汇会复制新风光走势吗？
麦秸科技主业到底是什么？
天啊居然红了
兴发集团爆了什么雷？？把整个板块玩成这样
为什么这个股的筹码那么稳定？有没有高手来分析
板块涨的这么好，主力是没有吃够吗，压着不涨
银江技术是北交所题材吗？？？
双十一，这货没一点表示？
风电这么多封板的，金风太弱了还是太强了？
哪来这么重的抛压
居然解套了，这个市场开玩笑嘛？
国信究竟发生了什么？
三季度环比（还原）利润是增长的……不可思议，
为什么高位接美迪西，是帮主力出货吗？葛绿呀，
昨天杀空头今天杀多头吗
为啥那么多压单啊？
上海建工怎么不属于核电板块？？都参与钍基溶盐
银行业绩这么好居然跌？什么情况？[为什么][为什么]
玛利亚是股市逆行者么？
今天福田为什么反弹？
还这样？经理不在了吗？
？？？？？
重磅靴子落地 黑周四是利空出尽？
亚威在10以下都是不应该的！
资本主义国家为什么能这样呢！！！
为什么24的本的我对于这个涨停毫无内心波浪
美国航天军工公司股价那么牛航天电子股价咋这么低？
今天大盘涨这么好，天瑞不咋'涨呢
究竟怎么投资，才能有长期稳定收益呢？
什么原因跌的，有那位大佬说一下
星宇控股一飞冲天，好消息即将来临？！
主力会怎么杀呢早晨翘板草率了
怎么不动
久盘必跌，能否向上突击？
握草，不是吧，又把宜化卡了
这僵尸股居然还有电脑程序化卖盘？有操盘计划？
那么多人抄底，能涨才怪了，真不明白为啥那么多人抄底
今天有点量了？晚上等公告
假象的流入？
这个价位了，为什么国联还有五个多亿的融券盘？
35这位置将近4000压单了，北向再出？
太ax了，都挂在5.50，这样还能涨停？
是什么让股吧有这么多人看涨，都超过一半了
在5块6块的价格上疯狂甩卖的难道都是赚钱跑路的？
公告业绩不错，就这表现？先做个T再说。
谁在逆势砸盘，跟钱过不去？
只要一提吵期就删，莫非是真的?大家说一说
为什么内盘的金属这么坚挺啊
都融券做空？
一直在底部还唱什么空呢
我去，清水源12个点了
为何不能成妖?
为什么华泰比广发证券弱那么多？
今天这架势是不准备增发了吗？还是被认购完了？
昨天逆势上涨，今天逆势下跌？反着来？
转债股能定到25元以上？
配合机构出货吗？发个利好消息，机构狂出？
为什么几十手就可以拉起来
回复函啥时候出来？
外盘跌到位了吗？
大神都来分析分析，下面这么多单子是什么情况！
光伏概念怎么不涨？主力在哪里？
三峡能源不是海上风电引领者吧！
为什么跌？钠离子储能都是大涨[为什么][为什么]
并非主力，谁在造反？
这是什么操作？心电图啊？[大笑]大笑
就这？
绿螺这是要稳了吗，还是都在等晚上的报告[旺柴]
郭睿你持续加仓地产股能给个理由吗？
难道又进了一堆像我一样的散户吗[为什么][为什
连T都没啥空间，这价位还使劲跑，怎么想的。
这货无论涨跌都有大单猛砸，为什么？
只要电力涨，煤炭就会跌，难道不能共存吗？
大盘这么涨你都跌，你得多大的利润啊？
洗了十二天，就这？
今天股东大会，还是洗盘涨停，算不算提前利好？
为什么老股民很少亏钱？
我主要是不明白，跌这么狠，北上资金还一直再加
你什么时候到过32块二毛的？[滴汗][滴汗][滴汗]
要雄起啦？
卧槽，动不动就涨停
到底是卖盘还是砸盘，怎么这么多的抛盘！
啥情况了
没有板块涨的多？输配电3个多点了
为什么？？？？看不懂！！！
啥情况，风能为啥爆发
为什么这货一直跟酒走
太浪费行情了，你是憋了个什么大招吗
说好的出研报必大跌呢？？！！
钒电池龙头老大就这表现？？[为什么]
多少钱成交的啊，京东看不到了
忙了一上午，中午回来一看竟然真涨停了！
有人看到刚才有一笔19980的多开单子吗？
我早上设置的156.49卖出去了，你敢信？
明年1月3000万股解禁，这么大的利空怎么可能会一点反应都没有？
资金流出这么多还指望它涨？
本来要上的，为什么还要下去一趟
看不懂啊，看不懂[想一下]有大单买入，也有大单
分时MACD都金叉了，产生共振今天应该上涨啊为啥下跌了？
今天看到很多群里买到了。不是才成交3百多万吗？
高老师真牛逼，外汇骗局，然后这个股要拉七块？
9分，一毛一？你再T？[呲牙]
这价格太便宜了吧！主力再不拉可能要被别家抄底了
难道今天是十字星吗
天天流出还能红盘
那么多卖单从哪来的，为啥就是封不住
为毛广汽那么小的量可以大涨
为什么电缆从来不封板？
涨势惊人，竟然是大牛股
这几天震荡得厉害啊，为什么不直接砸下去
谁拉谁！
这股这么差，快退市了，居然还有大量的人进去。
请问贵公司在风电叶片的市占率在多少
这是要走个出水芙蓉？[俏皮][俏皮][俏皮]
他的新能源汽车全部都变成了有色金属，不知怎么回事？
换成邢军亮？
卧槽
月线出了双头，不知月线可会双底？
这是军工概念股吗？
这算利好吗
为什么这几天要出去打野？
怎么开始跳水了
今天铁路板块不是涨了么
这货经常逆行，与大盘板块相反，为什么？
早上那个谁买了3忆？等一下跳水不是亏惨了？
这种股从没见过
拍卖开始了吗
今天成交要破0.18这纪录，，算放量吗[大笑]
大盘这么好为什么一直停在83、84上不去呢
怎么总有人往下砸价
不科学啊，底下那么多，为啥不砸啊[哼]
哪里可以查每天净赎回，是不是都跑了，就剩散户了？
31元跌到现在这个价，没有谁还在吧？不知道什么事发生了？
什么消息都没有，怎么涨这么多。
那问题来了，亏的哭爹喊娘不看好为什么自己还不走？
阿迪是谁？
散户不买卖，庄如何处理？
请教各位师兄，信捷电器可以抄底了吗？
是不是神贴们止损造成浦发下跌？8.56
为什么呢？错了无数次无数次！却没有一次是反着的
这东西属于啥？
这个属于食品上游材料吗？
医疗指数是红的，你却绿，假医疗？反弹就走，不恋战
令人费解的怪现象
外面涨疯了，我全绿，生无可恋
涨一两分钱，刷刷的大单就砸下来了，有病的人挺多啊？
涨停了，会破板?
天齐这三天流入这么多资金有好消息？
历史新高了那么卖的那些筹码是哪来的
今天做了个T是不是走早了
这么好的股怎么像ST垃圾股一样没人气啊
今天放弃T，这走势看不懂！
温，机构还在刻意打压？
今天期货大涨为何它如此走向？
董秘还没起床？得奖了还不赶快码个公告出来！
突然拉上去会怎么样？
都等着大股东减持，还不减
我昨天上午赎回的，怎么到现在钱还没到账？
啥意思？？？一直跌
直呼，看不懂大盘涨这么多，还暴跌，下午能收回本就行了
居然之家董事长最近好像要直播搞大动作？
三家券商看好为何如此这般下跌？
谁会为你们散户抬轿子
意思是浮筹都被洗了吗，这么大的波动没有量
这226是有人在吃货吗？砸的差不多了立刻补上。
尾盘主力们会拉涨停板么？
有谁知道医疗怎么回事？都涨就它跌，港股都涨了
顺鑫农业到底是什么？
闭眼打新时代已成过去？！9天20只新股10只破发
谁能告诉我他和哪行挂钩吗？怎么一直都是绿的
版块涨，他就跌，，版块跌，他涨，这难道是版块逆子？
还有人说此股没庄？概念不差，如果没庄控股，散户早把他买上去了！
每天都被老羊头戴绿帽子,你们还买?脑子确实进水
别人家的通讯咋那么牛这家咋要死不活的
新经济为啥涨那么多？
为什么涨啊？
哪个咋天超级大户，不知做T怎么样了？
这个股有点意思，流通量不大，每天成交量倒不少
这龙头？
这个量不咋地啊，居然也拉起来了
能红吗？
是解除冻结还是继续冻结
三季报都过去几天了，这么重大的事项都没人注意
一直有人卖出，到底谁在卖？
这个发生什么了？
无人参与集合竞价
这是吸筹还是减持？有懂的灾民吗？
这么多压单咋回事呀
除权后票面低于1块钱的泌须退市？
走成这样，莫不是公告有假？
这主力舍得砸。砸这么狠
获利盘太多，这时，如果你是主力，你会怎么做？
万科为什么跟保利差这么远？谁能说说？
还能中这么多的吗？
呵呵，多空对决吗？
这一两百元的买，多久才能买完40亿？？
上面缺口的压力这么大？？？？？！！！！
今天是今年成交最低的一天吗？？？
这个0手什么意思啊[滴汗]
都是来挣谁的钱来的？[捂脸]
竟然红了
今年没什么利好了，明年可能的利好有什么？
以后要不能跟投了怎么办？A大
一个概念股，哪来的勇气去涨停呢？搞不懂
为什么总有人疯狂的砸呢
今天怎么没有领跌，是因为大哥茅台还红着吗
医药都涨了，怎么医疗还跌
不是说一日游吗
三季报有病吗？公司基本面发生变化了吗？都没有股价为什么会跳水？
这股凭什么上涨，一个烂挂面，我吃过，做的一点
会重组成功吗？如果重组成功应该值5元吧
什么意思？？换人了？？现在已经开始交接？？
有长期持有的是红色吗[想一下]
这么小的区域没想到一天也能做4个点的差价
业绩那么差，股价整得那么高
你属于哪个板块？
这是为啥
今年机构也这么抠吗？有空间吗？印花税不要钱吗
为什么5%是涨停？
恒力业绩优秀，为什么不涨？
金隅港股就30亿元，拿出45亿私有化退市不好吗？
指数在往上涨，光明乳业却？
有多少人看出来主力在干嘛？
主力净流出多少天了？
这股每天换手率可以啊！怎么股价没反应？
什么情况
这货怎么可以天天涨？？？
大单不来了，咋滴？还没歇够？
半天一动不动，我还以为收盘了哦！
公司经过上一次的重组失败后，目前有什么调整？
尾盘强行收个红十字星是明天启动变盘的信号么，
就问这是什么意思啊！
是不是又要说有人已经看过回复函了！？
上午抢板了掌阅科技，回封排队居然跟随性撤单了
收了个1919！这叫什么盘口语言？有懂的？
ST股票不是最多只能涨5%吗？为什么这个涨了8%？
9.30日也收了个22.10，巧合？
淘宝过双十一，难道股市也来凑热闹？
指数迭创新高，新能源后续怎么投？
半导体今天要不要减仓？直接说思路
明天会涨停吗？[吃瓜]
5毛说美尚很臭，闻了这么长时间还恋恋不舍？
您是技术派？还是趋势派，也或许你是价值派？中
起飞，让你们都跑了？醒醒。
谁能告诉我，到底什么叫高抛低吸大法？
今日长缨在手，何日缚住苍龙？
为什么我会感觉明天会涨停呢？48.4走一波[想一
谁告诉我这个权威莆田到底是什么鬼？
这是什么操作？6，01元卖在最底点？
机场跑道都是从大股东那里租来的吧？
爆仓的越来越多，抄底的有吗？
你他居然涨了半个点[捂脸][捂脸][捂脸][捂脸]
猪肉明天能率先反弹么？
我想知道发生了什么？突然拉上去。
中签了为什么今天没有扣款？
今天本以为要大跌，结果竟然红了点。明天就分红
这股是卖奥迪的？
原油天天大涨，煤炭钢材却天天暴跌，这到底是为什么呢？
明天能不能回血168本
和邦，何去何从？
这货是啥走势涨一天，回调2天，明天会咋样哦？
周线反包上星期的阴线，接下来怎么走[微笑]
回血必看！新能源还值得入手吗？
请问董秘，英飞拓将如何开拓元宇宙概念业务？
卧槽，今晚大涨了，牛逼的机构全部净多单了
你要是能看见机构在哪只股票，你还炒股赔钱吗
请问散户的钱都是怎么没的[想一下]
这几天没回购？
朋友们，此基还是纯新能源（车）吗？
明天涨停？这么多等着涨停！大家成本多少？
新能源又起舞？反弹or反转？
是EDG原因么
安心过周末，参考一下st长动
今天会是企稳反转趋势吗
5.8大约要几个涨停？？？[为什么][为什么][为什
明天能把19.47干掉吗？
我想说是什么刺激了主力
华为不会借壳上市吧
为什么拉这么厉害?有什么利好吗？我还准备长期持有的
双顶？
没了？就这？了？
为什么涨
明天会回调吗，我今天卖了
来啦！蔬菜价格跳涨？还会持续多久呢？
炒个股咋那么多话啊
44的本，还有比我高的吗
元宇宙需要芯片吗？？？？需要吗？不需要吗？？
过山车一样，这是在洗还是在套路跑
A股失守3500点！外资连续流出四天代表什么？
昨天昙花一现，今天冲高回落？？？
这明天要解禁了！今天怎么还敢红呢？
居然上来250了
是这个意思吗？
每年的10月中旬就大涨，今天呢？
大家不觉的奇怪吗，每次跌停板打开总快速有大卖
这是T+0吗
桑田路来了？
这支票有点难搞主力的操作实在让人费解
大盘大跌，中体竟然抗跌！
尾盘挂个5.72的单居然成交了！明早再给个机会吃
港股内房也是飞上天了，莫非要出消息了？
去年买的话今年翻7倍了，天啊
粤总好！请问这个市场的流动资金哪去了？
他们吃错药了吗？基金和北向资金为何在36元时逃顶？
这个有什么影响吗
为啥不低开吸筹呢？
刚儿伤心过度了吗，一上午没有声音了
解禁就一定会跌吗？好奇咨询
没有公告说说怎么回事了吗？
为啥涨停[想一下]
教育股会有估值修复的机会吗？
今天算不算暴涨啊。
重组？
为什么宝色那么猛
这破修飞机的今天怎么来劲了？
它上涨的逻辑是什么？
我觉得是不是格力跟小米在相互做空呀？
请教各路大神，腾讯怎么大涨了？
下午没看，黑牡丹居然拉上来了！叔叔进场！
7个点抄底，明天能吃肉吗？？2
美股天然气大跌，a股天然气受影响吗？
双针探底，让我全仓干的意思吗？
想不通，进了1.95亿才涨0.88
下午能收红吗？？
试问昏庄在低位砸出了多少筹码，还砸吗
没封板？
今年可能还要发一个新基金怎么不发了？
质押是不是一种变相减持的套路，股权变现了
啥利空
妈哟，A股房地产涨停潮了……
好好的，为什么又换基金经理了？
我也真服了那些小散一手两手的买到底图什么呢
怎么唱多那么多啊？[滴汗]
什么情况？一堆利好就这样走势？
大一队一长，下午涨停吗
买一买二买三买四这么多大单？
颠覆认知。疯了
目前主力流入2.26亿，居然拉不上去。
这是要涨停吗
双11又到，能刺激消费反弹么？
力量钻石329元/股，你能走多远？
今天多空这么热闹！今晚发公告明天复牌？
纯碱现在手续费这么贵？30元/手吗？记得上个月
年底吃饭行情，守住阵地企稳蓄势，中旬吹号角发车
最大的拉升是何时
顺势而为，板块不强，此股怎么可能强势呢？
早盘16.18卖的，是什么水平？
爱康的核心竞争力究竟是什么？量产后能否颠覆行业前沿？
曼莎珠华你平常不用上班工作吗？职业股民？？？
日线图为T了是什么意思？
前两天说过了，此股已经没有人气了，赶紧换股吧
这么亮眼的业绩增长，归母净利润居然是亏损的[
狗改不了，高开如果不知道先出，只能说你不了解
还有这种操作
九连涨敢买的人是谁？
次新股大涨，难道浙江新能不是次新股了？
新增8万散户，没有2个月半年盘底，怎么洗得掉？
一个上午都是软趴趴的，没有主力吗？
为什么不跌了，真搞不懂
pvc这波拉的奇怪，原油是跌的，这货不是能化吗
为什么变成傻雕三峡能，求解
下午会不会来个涨停
股票不咋的，人气还挺好[为什么]
为什么利空的消息发不出来？？打了马赛克能发出
挂6.85加点仓，今天能否买到？[俏皮][俏皮]
昨天15.05买以为会被套，结果今天居然成交了
三狗子最近没消息？？？
今天拉家电是因为格力创新低吗？
三季报这么差？为什么会涨停
今天要涨停板被人急速砸下来，是华鑫吗？
曲经理，要扬起来了？
这个公司出什么事了？
太准了！神奇的预测，真有高人
一觉醒来居然解套了
靠如此行情竟然是绿的
这货吃药了？
这么多人看好，为什么还要跌[亏大了]
看着水泥走势挺好的，挂了17.5竟然买到了
跌吧，我在下面接着加仓[俏皮][俏皮][俏皮]
为啥不一鼓作气往上冲？
进来资金怎么拉不起来？
哎呦我去，你想抢龙头?
有没有好股推荐？
你们存在银行的钱也是一直不取出来存一辈子的么
多头增仓14万，埋空头的节奏吗？
上个月底买的，这两个月还有上涨趋势不？
广发和平安持有浙商证券是什么概念？同行买同行
没看懂跌破5.18的逻辑在哪里
搞房地产姑侄这么高？
你们胆子真大居然还敢买新疆的st国企？脑回路清奇
哇哦
房地产只需要水泥？不需要机械么[大笑][大笑][
卖哪个，如何T，实在T不明白
我就是托！哈气？？？
一个阳线后面三个阴线，这是怎么回事？
呼叫水门，下午是跌停还是涨停？
这两天庄家这么猛？
泰胜怎么炸得这么凶？泰胜炸两天大家都归天了，
这个贴吧怎么这么安静，都被洗出去了吗？
为何要守着盘跌下行股
基本面消息面变了吗？出货吗？有这样出货的吗？
居然把机构扔山顶了？高管牛B。呵呵
能不能回到25？
啥时候跌到十块钱呢？我等的花儿都谢啦！
44倍的动态市盈率？？？这个票？这个价位站得住？
这主力不自救一下？
今天算射过了吗？
看了一周也没有搞清楚生意宝到底是干啥业务的？
主力资金会解放散户资金吗？
振德医疗涨停了，乐普医疗是不是也快了？？？？
机构也买这个垃圾股？还是前天进来，这两天砸盘？
昨天明明显示结算118.68，为什么现在115？？
半天20%换手，15亿成交额，股价上涨，谁在买谁在卖？
小康股份的这两天下跌是不是跟这个传闻有关？
三季报不好，为啥还能涨停
昨天我跑错了吗？
在等法院通过？
根都烂了，还能涨停？
庞老板这么好的机会不涨，真的是要去找王均瑶吗
庄家是在洗盘还是？怎么一会涨，一会跌呢？[哭]
这种元宇宙龙头股，为什么不买呢？随时随地都能涨停
中环的半导体硅片呢？也不跟？
三峡今天派息后会收红盘吗？（发表于2021年11月
这是都跑了？
这个算跟着大盘嘛？
都百分之五了还良好，咋回事[为什么]
这是庄家电脑卡了还是真的没人玩啦
为什么昨天没收益？
我就问一句，这到底有没有元宇宙的概念？
那位大神知道复牌后当天有涨跌幅限制吗？
请问贵公司生产太空飞船吗
又套了一批追高小嫩货，买啥不好非要买垃圾股？
双十一不来个涨停庆祝一下么？
谁来解释下，11点23分回撤10几万手是啥原因
海狗的融资盘还有那么多，他们的成本是不是很低
是这样的吗？谁知道说一下
咋没人要了？
有啥关系吗？
哟嚯，要不要买点？今天减了只股票现在有子弹呢
那个自称本座的去西方了吗？怎么不出声了？
我擦啊，居然涨停了？早盘220买了二十手而已
加一个基金经理是好是坏？赵总要退休？
我的天。。能建竟然红了。。
请各大大师，大神，股神，告诉我，今天为什么涨
这股要变妖吗？
茅台时代要过去了？
23亏1w3割肉了，明天跌停让我接回来？
这个位置贵贱不卖看你们还有多少货卖
周二爽爆了，周三该怎么办！！！
今天板块这么好，他怎么不涨？下午还有机会翻红吗？
下午V回去？有人敢买不？把庄的肉吃掉，
怪现象，A股除了银行股最赚钱，其它多数基本都是亏的
说这跌嘛哈哈哈，这不是就是4号后的走势？
这股出什么问题了，业绩增，股价跌
利好还是利空？
最让人无法理解的是前天的涨停。
唱多的怎么今天不说话了呢
要开始摩擦空头了吗[拜神]
别人不卖你买不了吗？
缩量震荡整理之后，向上突破还是向下突破！？
还差一毛钱，到底能否回本？
为什么涨？
谁还在高位接飞刀呢哈哈
万孚的市值不如东方生物？？明显被低估了
莫名其妙涨停,这货还有人买？
铁建七年不涨，为什么还有那么多人在坚持啊？
这货有这么多国资？
同样是3个亿为啥北方拉了八个点？
粮食、军工表现不错！什么情况？？？
哟，难道昨天4.96炒到底了？？[呲牙]
伯克希尔现金储备再创新高，巴菲特黔驴技穷？
这到底是什么股？煤炭。化工。
中科院稀土钢熄火了吗！
上次停电跌得那么惨，这回破产倒不跌了？
首发日解禁，搞什么鬼？
上串下跳在洗散户吗？
现在是不是应该叫出货？
还有散户吗？怎么有点冷清，都卖掉了吗？
大鹏vr要上市了？
卧槽，早盘那么吓人，竟然卖飞了
吓跑了吗？
急拉慢跌是什么？
关注函回复了没？vr项目具体是什么情况，研发进度如何？
庄呢?
谈判又陷入僵局了？？？？？？
今天还绿?
下午发动一下？
传说中的量化机器人吗？
历史底抢筹反转？
每天都是拉高两三个点给小散做T吗？
今天全志咋滴啦竟然拉起来了
明明右边显示买单大于卖单，为啥就涨不上去？
不是说利好吗，就这？
有利好？
大盘涨，居然还跌下来了，真神奇
都跑了吗？我还在
挂单为什么消失了？
下一个仁东控股？
双11都这样？
大家割肉是不是真的？还是说着玩的？[微笑]
什么叫同股同权？
停了好几天了.什么时候复牌啊
新研股份大概率被处罚，什么情况符合索赔要求？
证券要起来？
这个玩意成了庄股了吗？大盘涨它跌，大盘跌它涨
各方面都挺好，为什么没有大资金关注？
听闻，美国万丰派司林持有利维安一点点股份？
这样的玩法有点看不懂了
这也算是四连涨了吧？
这不会是为了减持拉高的吧
拿那么多现金出去干什么了？
这票没涨停过，说明啥？
连续三年亏损的企业，会是环保领头羊吗？
这个垃圾公司，是做光伏的吗？
今天三峡没和宁德座谈吗？
跌破年线，怎么没有人恐慌？？？
今天没人吹元宇宙了？
现在的大单还是卖出多，这是主力不看好吗？
今天怎么了？有点不习惯
这货要涨到200？
主力是你女朋友问你要钱双11购物所以要跑吗？
山东钢铁到底出了什么事、有多大的地雷，天天暴跌？
我很想知道是谁在砸？
怎么不涨了，早上不是龙头吗？
奇怪，还差一次回调神马时候兑现？
啥意思封单越来越大
公司是否有雷未报？不然不至于跌成这样啊，题材
2千多万的融券都搞不死会有钱途吗？
慢跌难道出货？
盈利32亿？？？？？？股价杀跌？？？？？
为什么这几天都是在9.50左右压大单？
湖南黄金什么时候成黄金股了？我买的是锑！
成交量放大放大，但换手率低啊，说明什么？
这瘟鸡股，大单托，一会儿又拆掉，搞什么？
怎么就突然分红了呢？吓我一跳
与斯达半导比被低估了吗？
一个不理解的现象
这是没人交筹码吗
这烂水平也能算明星基金经理?
巨大的套牢盘，如何处理？
比较好奇，都是靠啥炒股的？
大盘都起飞了，白银还是一上午没动？
突破了还走？市值5000亿不是梦
这么多压单，直接卖得了，压盘很欢？
六年的债卷，你相信一年不到就结束吗？？？
酒鬼酒出研报了，你们还不走？
五日线都站不上，这还不弱？
到底是谁一直在抛？
升达这个量怎么如此之少
什么情况，今天猛涨一波有点措不及防
主力一动不动？！！！
不停盘，不公告，说明啥？
老七怎么了？图文都没有，问题严重哉
互联网概念跟你有关系吗？
买在最高点，今天为什么大跌啊
创业板元宇宙？
居然上来了
今天期货大涨不跟？明天期货大跌跟不？
没有什么利好呀！今天怎么封板了？！有没有知道
今天能否突破上面缺口看看量能？
这里不震荡？
不懂就问，大家都是怎么知道这个股的？
拉高出货还是？
精选层涨得飞起，创新层何时跟上？
火箭还发不发？
董事长为什么不是孙董？
网宿科技也配得上元宇宙？
多多又发利好了，还不涨？
都20换手了，还这么能砸，老庄这么快就跑了？
900的多单止损了，然后就开始拉了？
现场消息什么时候发布呀
监控显示大量资金流入，为什么股价还不涨
指数金针探底，今天能否迎来普涨行情？
看不懂，最近的净值攀升
今天咋这么猛呢，是要发力了吗？但愿[拜神]
又立马的软了？？？
加不动了，还在跌？
元宇宙冲了，你不冲是吧？
等着吧，还有新低，不然如何回购？
是主力格局太小还是拉萨做T太凶？
看不懂，震荡洗盘？
今天咋回事？不砸了吗
啥情况这是？该不该下车?
这个垃圾是不是趁大盘好在出货了？
昨天那么强势，今天居然补跌
韭菜们又接盘了，这股有大减持，你们还买？
谁在最低点买入了？
持仓跌成这样为什么还会涨
今天又收7.07？
有什么消息吗？
不明白啥意思就这样大跌～别的调味品人家也没跌
拉高出货？
请问这是英雄互娱？？我玩CA好多年了
卧槽疯了吧
ST光一，有元宇宙公司吗？？？？？？？？？？？
这玩意不属于券商嘛，板块券商信托找不到这家伙
54元是机构吃货区域,怎么可能跌下去?
缺口不补？
电涨价了，你第四季报应该上涨了吧？
有高手能分析一下吗？为什么资金一直流出？
诱多么？还是在整理？？？整理概率比较大
一天涨几分一毛吗？回调一天跌一元吗？
有恐慌盘了？
怎么出不完的货啊？砸下来低位还砸，痛快点砸跌
8000万就可以涨停为何就是不来资金呢？？？
今天是主力拉高出货？
累荷它如此傲骄？绿立鸡群？
到底是什么意思？
在磨刀，这是在等风吗？还是在出货？
资金持续外流，啥情况
为什么中国在世界最有竞争力的股票会跌成狗？
公司的40亿回购计划为什么迟迟不动？
都这么多阳线了，怎么还不拉一下5个点以上？
这是破位了？？？
居然让我在19255买到了
否极泰来否？！
要涨停啊是因为马化腾说了要搞元宇宙吗
监事会主席辞职，是不是林满江和齐全安之争？
内盘大于外盘近1000万股？？？这什么情况？？？
兄弟们，刚来，这个板块哪个是龙头？
2万多手压单就这样被吃了？？
中公教育“阵痛”后，如何发力？
大公B版和案子有关系么？
那么多大单出货
这就出了？
疯了吧我日
居然还没绿吗？早上卖的还想接回来。[想一下]
众泰到底有几个庄[为什么]
指数高位震荡，新能源车行情还能期待吗？
我真心不相信我的眼睛，真的红了？？妈呀
难道要上15元多了？？牛鞭曾经讲过市值300亿阿
这是什么消息刺激的啊，要飞啦，咋的啦？
为什么那么多追高的？后面有行情吗？
基本面这么好的股票，股价怎么不相乎？
你想干嘛呢？
居然还有对这种公司产生意的？
第一次看到散户都看好的股票拉涨，奇迹啊
为啥上面这么多万手单？这谁压的呀？
特殊服务？？？
庄为啥不拉？人太多？筹码没吃够？
3000手的咋回事？
请问各位老师，是不是有北交所概念？
谁能解释为何下面一直有挂单？
什么情况，好事临近？
临近交割月，逼空？
结束了吗？
这么炒，是为了限售股做准备吗？
以前有个什么觅梅，咋不见了？
就不封板啥意思？
远光今天发疯了吗
这个股有主力吗？？
怎么一直在涨？
奇怪？我发的上影线离场官网的帖子怎么被删了？
难道又是拉高出货？
哪里来的抛盘，还什么多？
我追高了吗
板块最弱，一朝让回到解放前的牛国企么？
要涨停吗？
啥情况，涨停了呢？
你今天是要疯啊？
慢牛模式？
今天为什么涨
接下来有戏？
平安证券怎么还没有扣费？
这基怎么不好了？？？我觉得挺好的
什么妖，又创新高
为什么这股没庄呢！
小程又发什么疯，难道是鸟枪换炮了？
这两个蠢货，怎么建的仓啊？
慢牛？
有上涨需求了，为什么还要砸呢。
这公司出问题了吗？
缩量突破没人卖，放量破位谁在买？
传言最后都是真的……？[主力][梭哈]
怎么XD了？
难道你要飞起来了？
这只股今天啥道理跌了这么多？
为啥突然拉升
整天这样的走势为了什么？
中信不行了吗？
为什么买的都是电力设备的股票啊？
双十一！就这？？？
是震荡吸筹吗？
同样的公司怎么差别那么大？？？人家销售额还没
难道是洽谈失败了？？？
减持了不用公告的吗？
出什么问题了？
打兴奋剂了？
否极泰来？！
真见鬼了！每天都有那么多不计成本的砸盘！
健盛集团被收购？怎么可能
是疯了？怎么回事？
什么意思呀，怎么了
反弹出货？继续下探50？？？
现在K线4把钉锤，是后期砸盘征兆吗[想一下][想
到底是谁在砸盘
又要来一根英棒[滴汗][滴汗][滴汗][为什么][为
这股与包装材料有啥关系？？？？
主力出货？还是黎明前的黑暗？？
违规减持的事就这么完了？
风险来临！庄家大出货！！
这么巨大的放量下跌，怎么就没有公告？
这么多年了才判结果？就因为他是啥代表吗？
为什么极力唱多？发那么多字？是YY还是托？
外资怎么不停卖这股？？是不能买，只能卖吗？
这票怎么了？业绩和股价不匹配啊！！！
有人告诉我，有减持的股票不能买，是真的吗？
财富号发这么多的垃圾信息，不知道有何用意？意
机构踏破门槛？
为什么没跟上大好行情？
为什么董秘把这条删掉了？怕以后负法律责任？
搞不懂为啥天天跌？
怎么都看空？我今天才进的
马钢暴雷了吗？这个走势不正常啊？
金库货已出完了吧？为什么还本群天天唱多？
这走势该怎搞？
业绩很亮眼呀！都亏成这样了咋涨停的？？？牛逼
这样今天都没涨停？？？
第3季度净利大跌1倍，股价大涨，何解？
华润资产收购人难道是一群吗？请教高人？
今天是谁在出货 砸盘？北上？还是内资？
这个票的换手率为啥比较高？对倒？
咋这么多唱衰的真假
如果退市了。我的3万股怎么办？
还能往哪去？
可以了？
