# Supplementary material for: Hybrid deep learning models with multi-classification investor sentiment to forecast the prices of China’s leading stocks
Source: PLoS One. 2023 Nov 27;18(11):e0294460. doi: 10.1371/journal.pone.0294460 (PMC10681238; doi:10.1371/journal.pone.0294460)
Supplement: S1 Data — (ZIP) [file pone.0294460.s001.zip › code and data/data processing -python/5:word2vec+sentiment classification/data/emotion_7.csv]

兄弟们我走了，扛不住了，你们加油，希望金正能
我虽然卖了一半，下午也可能卖完，但今天低吸的
短期调整，问题不是很大，下周有业绩支撑，整体
选择我们所选择的，便将要承担我们所承担的。普
一点不慌，收益11个点，最多玩个寂寞，我就不信
只要比定期存款强我就长期持有
中长线投资，最好的方式就是躺平
稳住别慌，这基乃优良品种[微笑]
早上5.68果断割肉垃圾周线缩量太多、下午跌停板
看看三季报再说，乐观等待！公司持续增长很多年
上午跑了，留下的发财，还亏7000
我1.23点，坚持再坚持，看好你俩，长期持有。
现在必须止损
我前天就分享了哦，哪有马后炮？[再见]目前持仓
明天开盘会一字班，进吧
[大笑]那里来有那么多炸盘的，俺就是一个分红的
上上下下，颠簸的头晕！最好的对策，就是躺平！
1.8的本，硬熬
坚定持有，大家全都绝望之际就是反转的信号，ST
学会忍耐，才能赚钱，洗的越狠，涨得越凶
去的，我下午走了
跑了，
无量下跌，就是恐慌而已。我才不担心。
低开接近五个点到涨两点多点，知足吧！
割肉，一定要狠一些，舒服！
16的本，不想走了
挥刀割肉，星星知我心啊
三个跌停三十个跌停都不用吓唬，已经无所谓了，
88了你，明天把你割了等待机会去锂电化工了
继续做t，最近又恢复正常了，好事。
走了，各位发财
恭喜张庭好张老板发财，运气不好我卖了就涨
按在地板上摩擦，永远要对市场保持敬畏。
估计这傻庄的筹码越炒越少
无论涨与不涨，我都觉得无所谓，因为我从不看盘
妖言惑众的群，就一股不送出去，老子耐心强的很
价值股，被杀成这样，也是机会，耐心等
听天由命、没子弹了
缩量是好事情啊，说明已经没人割肉抛了。对吗？
70下方、69.8我已经插入，持有到年底吧
早上挂44.50，跑了
任你东南西北风，不动如山，跌停就加，不跌不加
也许迷茫的惆怅会扯碎我的脚步，可我相信未来会更好！
我已被套，长线持有！坚定信心！终会解套！
韭菜怕过什么？语言苍白，那么，就截图以证。
吾日三省吾身！会怪怪自己，。这是一个开放的市
又开始发瘟了，先撤为敬！[大笑][大笑][大笑]
别纠结了，今天跟的煤化工
耐心等待爆发！
这量能，不加仓也不减仓，套了躺平，让鸡狗和机
新潮的大涨日子不会不到，最多迟到而已~耐心+信心
买了8000股，赌反弹，明天跌我认了。
15被套了一个月，刚刚15.2卖了，解套了[微笑]
汗滴信息又暴拉了，割肉为安
走了
好戏在后头。大家要有耐心信心！等侯佳音！
大家好我要走了今天没跌已经万幸
下午可能还得跌，急不来急不来
今天至少没大跌，看宋城[大笑][大笑][大笑]
炒股连自己都不相信还炒什么股！先学学心理战术
卖了200手，出清，终于忍不住了，从7.1拿到现在
早盘走了，没亏，留下的兄弟姐妹们发财
撤了撤了，没啥意思，获利出局，不要贪心。
风云老师在，你们就安心持股[爱心][爱心][爱心]
今天应该是割肉走了
三一重工现在日线、周线、月线都在底部了，耐心
再次彻底空仓了。。这一个多月几乎没亏没赚。无
长期持有，必有厚报！
走了，不玩了，赔了20个点，，88
害，随便你怎么玩
哎！持有一年多了5万的本金挣了1万多今天88走了
说句实话，看见那么多人看跌的我也就放心了。
放到明年2月解禁我就不信上不了6块[加油][加油]
要想跳的高，必须要深蹲。
长期持有，目标降成本到0！反正底部票，等以后
3105的多单继续持有
这股目前已经是历史低位，中长期持有，获利机会
今年挣的180万，这里面只有1万股，涨跌无所谓。
斩仓出局了，市场股票那么多，懒得在你这浪费时间
坚定持有，你们这些人，涨也怕跌也怕，干脆存银
开盘卖的赚一万八走了
涨停不？不涨停我就要出了，赚了23个点了
我还是那句话，跌了不要鬼哭狼嚎，要耐得住性子
不离不弃，低吸高抛！[大笑][大笑]
撤退，换股，不犹豫了！
10点卖了不玩了
跑了，买电行业去
大家不要急，不用动，每年拿分红就好。
耐心点，跌到3元左右再考虑捡。
我走了，在留下的发财
开板之后进入的大资金还没出完货，耐心等吧，说
几个月买了个寂寞，走了走了
爷小赚走了
充足的换手率，继续洗，洗的越狠，走得越远！
在这个位置，我一点都不怕跌！有种使劲杀跌！反
神仙打架也罢，恶庄做空也罢，长期看好是大家的
步入震荡，耐心等待基本面的逐步好转
耐心等待
7.91进的知足了
反正都套住了那就躺好
躺平，毫无悬念
股票涨涨跌跌很正常，千万要沉得住气，敌动我不
如果失去天隆，科华股价腰斩也不惊奇！
卖了不会悔，永太科技买进去
昨天20打满仓被套了哎！！无所谓等翻倍再卖，坚
不要炒股，不要打工，躺平拉到！
主力没动，躺好不要乱动，
6.5准备站岗一年[哭]
21.5元卖出，知足了。
业绩、题材都有，大家耐心持股就好
今天彻底清仓了，去了云海。嘉泽废w吃s
不涨就不涨吧，想想那些全仓煤炭的，是不是日子
正常价位应400左右，耐心才有。
买跌停的原因是买完全天都放心，今天他不会再跌
5.6又加了点，不动了，躺平，随便你盘腾吧。
长期持有，知足常乐巴菲特平均年盈利才20%
清仓了拜拜，
无债一身轻了铁子们，江湖再见！
周五最低点进的，周一又加仓了，昨天高点清仓了
这票不行啊，留着浪费时间，溜了溜了
五十万亏三十万趟平
你个小垃圾，玩不过你就搞偷袭，昨天刚割肉了
北斗星通的基本面非常好，不存在退市风险。
降低预期，才能抱有良好的投资心态
要出三角了，清仓走人，留下的继续发财吧。
卖早了一点，不过无所谓啦，心态终究平衡了才能
君子不立危墙之下。我已经全部清仓了嘉信。
刚刚一清仓好像就释怀了，松了一口气但也不服气
炒股有时耐心比技术更重要！
该下车了。20几个点对于小散来说该知足了。
好股票你值得拥有，放平心态
7元涨到现在，知足了
都散了无量阴跌那就耗着吧！
每天就这样挺好，。
已割肉5手。。剩下的明天再割。。。
持有了一周，昨天被洗走
这个下跌趋势已经形成了，，该走了，拿了半年小转2000
被关住了也不一定是坏事，MD7400去干萍果又给整
长期持有，知足常乐
这种情况，耐心持股
全部卖了，省得提心吊胆，落袋为安
老子也无所谓了，大不了你倒闭，我赔钱
抄底抄底，然后躺平一个月再看帐号
看价值要看长期
低买高卖，长期持有，知足常乐
撑不住了！同志们，我亏50个点，认了，割了
今天走了，亏了一万多，祝留下的朋友发财。
再创新低那就熬一个月时间，不创新低那就两个礼拜
拜拜了你！
我们一起躺板板
不要急，下午会开板吗
股市有涨自然有跌，总体不亏就不错了，能赚就更好
坚守
你们越比比，庄家说还得洗，人太多
再等个半年
昨天清仓，对错由命[大笑]
赖床而已，始终还是要起来的！
有点弱，但没事，
有舍~才有得
止盈出局！
别心浮气躁，都看不懂？耐心持股就行了，该吃吃
我已经无所谓了，134都探过了。我还会怕你再跌
回本了，果断清仓
保持耐心，不到5块不出手。
割肉了，走人！5.56割了！
耐心
7.19跑完了[微笑]涨不涨无所谓了，感谢主力[微
好股不怕跌
定投参与，长期布局
跑了跑了择机再入
这么好的，长期持有吧！
持有，
卧槽，追高了[微笑][微笑]看来要出点血了
上午充分换手也是好事，有利于后市上行！
该股现在是磨底过程，建议持有耐心等待拉升！
走了，吃肉不能太贪
耐心的坚持
徐工——再见
耐心持有，必有大动作
各位大神，明天生死有命吧[哭]
上压下顶，任重道远啊！[捂脸]
换股了，拜拜
我69元清仓了，祝留下的发财。
打持久战！
涨跌不惧！！！！5块钱都敢买，4块难道还不敢买
生死有命富贵在天，是死是活全看明天！
随便洗，随便跌，茅台不到3500我是一分不卖，
今天能站稳20日线上方就知足了
今天就这样了
拿你三年又如何？
卖了今天涨与我无关
结局未定，安心持有
大家放心，不会跌破7.38元，不会的，大家可以买
算了，有赚就好，卖了就卖了
没有耐心吃不了热豆腐
比耐心的时候到了，乌云终将散尽，不经历风雨，怎能见彩虹
在洗前面4.6附近的套牢盘，要有耐心
还有4个交易日，耐心等待……
保持一个平常心，这里非常需要耐心
今天指数和个股的上涨即是意料之中，也是意料之外
切 我已看穿一切
成天叫有毛用，心静，时间换空间[大笑]
横有多长，竖有多高！
今天就这样吧
认亏了，今天
业绩出来，虽然也没啥亮点，但是也算利好兑现
清仓了，六块的本～再见了
短期利空.长期看好
随便跌，锁仓！
我跑了实在看不懂我场外看戏
始终相信机构信仰，巴菲特说过：耐心胜过头脑！
累了，走了
凭运气赚来的钱要用技术去守住它，
太难了，顶不住，看大家发财，割了
先跑一趟
尾盘清仓，追热门去。天天都是磨叽，跟电信诈骗
走了，留下的发财
行稳致远～～～不着急。
溜了溜了
只有涨停和跌停的市场是不健康的，市场在情绪消化
拿不住了被洗了留下的发财
万术不如一道，万道不如一心。心法坚如磐石
坚定持有吧，不是唱多哈，只是还是比较看好。
炒股需要有耐心
今天应该还好！问题不大
才3000块钱！卖不卖无所谓。再跌的话就多买点！
赔了3千块11块6卖了
我的长线股走心电图，不过，无妨只当存银行了。
早上有不少韭菜追高了，这周没戏了。
我走了 这股套路太深 远离
主力打压吸筹，你急也没有用
都躺平吧，看他能出什么幺蛾子
老子准备撤了
涨跌无所谓，涨，手里有，跌，可以加仓[捂脸]
哈哈哈，16.3的本，无所谓，13.5我再补仓，不怕
[微笑]坚定持有
躺平了
走了拜拜磨磨唧唧
耐心一点，走势很稳
清仓清仓，没有一点江浙股票的风格，就知道磨磨
跑路了再见
把心态放好，准备好做钉子户，此股没有22元不卖
昨天10.69买进，今天11.30卖出，不贪
22成本，先出一半，最近两天回调后接回来！[怒]
风风雨雨艰险去共存，陪你走过一程又一程，不后悔
三步两回头，小心假多头~抄底之后干什么？躺着
好多接盘侠[微笑][微笑]
业绩好那就有上涨潜力
静待公告。
一天五万手的成交量，撤掉一万手压单，很良心了
昨天发布的消息！看看再作决定！宁愿没有赚到钱
持股一百二十多天，挣两千块钱，唉！走了走了，
被套了几个月，幸亏昨天回本了跑的快
感谢不杀之恩回本了太累了留个底仓后面你随便折
日落西山先走了，有缘下次再相见，善庄感谢了
耐心等待空翻多共振周期
踏嘛哒亏了七万终于顶不住7.03全部割肉清仓拜拜
嘉化还会跌，耐心等就是了
涨起来，刚进来，追高了
任你大盘涨多涨少我自岿然不动
太狠了，再见了
下班班，我虽然很怂，大盘跌了我会哭，但会一边哭一边加仓
昨天16.5走的，今天15.1又接了回来。
NB，66.8割了，下次一定坚持[囧]
你只管上下折腾，我自亏然不割。
现亏损13%，锁仓不看了！坚定看好这只票。
坚信未来轻轻松松上3～6元
你是真的呀。。。。不回本不卖，我看你能怎么样
躺平
老乡别跑！没主动性卖盘，也没主动性买盘，安全
玛德，我全仓进了，随便跌吧！老子还不信你会一直跌下去
相信市场应该给生益合理的地位！
从早上挂7.77依然不能成交，交不了就算。
下个月一块见，九毛钱会企稳！
如果是许家印减持也是好事
根本不想卖所以挂涨停
我更新了投资理念：闲钱投资理财为前提，做时间的朋友
圣邦股友别急躁，牛奶面包会有的
割肉走了拜拜
不要着急，慢慢来，零售想象空间很大
我不信我不走你不涨[偷笑]
双良的老朋友，还是那句，不抛弃，不放弃[旺柴]
冲高走人
大家不要有幻想了，这个股里现在根本没庄了，都跑完了
还是买高了
换了重机心情大好你们还没走嘛，回来看看走是对的
9.57补仓了，涨跌随意。
业绩好，这样跌没道理，应该有大动作，砸下来接下来拉升
北上看不上，一直流出走了留下的发财
暂时性调整，不慌，低位已买入
搞得都没人玩了，我就放心了
走弱 清仓
耐心和忍受，其他的交给时间
闻泰好股，不到288，休想拿走我这3万手[大笑]
清仓走了
出现上升空间了，静等花儿开。
通常情况我一卖就涨，为了兄弟们挣钱，我卖出！
22.11走完了，留下的各位发财
再见吧，我不会再来了，留下发财。
今日收绿，我就全割，不玩垃圾了。收红就满仓
终于割了，浑身轻松。
涨到150我果断清仓了
涨停总是出现在绝望中
继续跌，打死不割，大不了传给后人[大笑]
今天不过均线，大盘如此红，主力不会拉伸，静待
我来捡点尸体，降低点成本，目前浮亏12%，坐等
有时候静静地看着也是一种进步~
本人650时候就看多，虽然跌了100点，但是我依然坚持看多
我能怎么办？套着咯
赔了两个点
明珠创新高只是时间问题且很快！耐心等待，拭目以待
跑了
我就看你能压到什么时候，老娘有的是时间跟你耗
先行一步。留下的发财[得意]
信达的能力[呲牙]，相信铁头[看多][看多][看多]
银星能源：强势调整，静待再创新高！
今天不收5个点，亏赚走人。
12的已经佛系了
有赚就好，出了可能强赎，不跌也算好了。
反正也就四千块钱涨跌随意
相信兰女神，长期持有，保持耐心！
赚钱效应慢慢好起来了，最后两个月是基金经理拼业绩的时候了
减仓看戏学习[大笑]
坚决卖出！不要被假象蒙住双眼！
金科，躺死
何以解套，唯有等待！！2.65成本，有比我高的吗
大单一直在跑，走咯走咯
今天又解放一小部分套牢盘，好事，就是步子太小
最起码上16，我才愿意走，要不就躺着吧
可以走了
习惯这家的操作了
留下发财，有机会我就接回来，没机会你随便涨
静默
不要着急补，不要割，不要被情绪左右。
把一切交给资本去运作，市场的反应会给出最好的
走了走了，太废了
割了，拜拜
钝刀割肉….敌不动，我不动.敌动，我还是不动.
走了，基金经理太差了，拿钱乱搞。
慢慢等就好了迟早爆发
20日线支撑日内做T，坚定持有，不要心急兄弟们
又是集体反弹,总比没有好
弱庄出货……永远高抛出货……没毛病
咬定青山不放松
我先核了，谢谢主力！我先溜了，留下的发财！
应该相信中信证券评估3000迟早会会到！
保持就行
丢两万进去试水
不要慌，光伏板块很强
卖了，趋势坏掉了，见好就收吧
先落袋为安撤了，明天来看看能不能捡回来！
割肉不玩了，买别的股！！！割割割
缩量下跌，问题不大，等着放量上涨
稳步前进，不再跌倒了
底部来了，耐心等待！
早上空仓了，暂时观望，还在出货
一句话，看好。就是下跌没钱加。早就满仓了
英镑GBPUSD现价1.3612做多，止损1.3570
都不看好的时候，也许大涨，一个涨停板洗出很多
咬定青山不放松，立根原在破岩中。千磨万击还坚劲，任尔东南西北风。
慢慢来，今天就这样平稳着就行了，不要求你大涨
准备出来了
一泄千里，真能耐。补了
拉鸡你爷爷我走了，永世不再见
走了！浪费几个交易日！主板出高度板了！
在云城只要耐得住，迟早都会赚钱的
已经砸锅卖铁，换新的了，的确赚钱啊[献花][偷
经理变更，不看好，已全部清仓。
外资继续疯狂的抢筹，就是玩~
无惧涨跌！就是把成本降低！先做个三毛T
一路跟，[加油]
2000点左右肯定会到一一一一一一一一一一一一一
坚持这么久，终于见到新阳线，我觉得一切坚守都值得
狗庄，你赢了，不陪你们玩了
27.6进来了静等抬轿
我有信心
放量下跌，趁反弹全仓出局，不恋战。
害怕一夜未眠，终于割了，终于跌停了
我的内心毫无波澜。
坚定持股，稳定人心
亏了八万，只能躺平了
可以，买不要怕，，
拿到你退市
多给点耐心，不要看到别的科技股暴涨就骂街。
我是套牢的，不管庄家继续往下砸盘诱空还是横盘
价值白马，没有卖的理由，神明，请赐予我耐心
坚守长期主义，恺英网络Q3再报佳绩
明天跌6分！今天全出。
这支股票不能做短线，长期持有，必有厚报
大涨空间还很大，坚定持有长线吃大肉
今日操作结束，做了个超短，留下来的发财。
我静静的看你洗盘！大满一股不卖！
浪费行情，本尊先撤了，留下的看着办吧……
不看了，年底在说。亏了，以后不玩股票了
今天哪怕是红一分我也愿意，只要比中天好就行，
赚了走
晒成本来了，这轮太弱了，终于被套一次，3.78，
明天我出掉它，没什么仓位
最高走在了10.09，均价9.9，可以了，给了机会就走
一点点来吧，反正长线策略没改变
不涨不走。继续蚝着
走了兄弟们留下发财
趁着价低囤集一些，静待下次起来！
当今之计只有清仓
120天线都突破不了，走了，留下的发财
我，9块多买的3000股，现在只剩下500，留着做长线吧
该割就割吧……
割了走了有只好票一周赚了40%这里资金效率太低
坚决出局不含糊
这么多人不看好。不理解。我是坚定持有。[胜利]
12.46买的割肉了
你拉吧！反正我不会追回来浪费时间了！
平平淡淡才是真，简简单单才是福。
暂远离该股，等该批减持筹码完全被二级市场消化
请广大股东放心，长线有我！
不用担心哈，板块没资金进，顺势洗盘轻型打压，
坚定持有
今天任务完成，可以闭目养神了[滴汗]狗想叫就叫
其实不定期出担保公告是好事情。
你说你想走，其实我想留，只想与你度每个春夏秋
跌无可跌了.进厂抢筹码了
不调整不进继续等
5.50卖了，拿了三个月一直亏，终于回本，一分钱走了
卖光了，浑身轻松。昨天身家性命都赌上了
调整一下挺好
陶气宝宝微博上回复我了，就回五个字：静待佳音
继续等，忍住别动
不要慌，正常调整
一开盘就卖掉。
中长线没有问题，其实就不需要太担心什么！
傻庄，你慢慢玩，我也就几手拿着看看的。
叫嚣元宇宙的呢？哈哈，还好十五割了
坚定持股，不创新高不走！
阴跌不止，只有长线持有了。
每天做4块的小T，慢慢来吧！
我搞了个底仓 等出公告[得意]
我资金全仓在这里了，目前被套10个点，然而我一点都不慌
换手了，再接再厉
这个票，买入后就没动。
卖了卖了，不玩了
不怕，还有一个涨停板的空间。
没有大跌，还好还好
大资金每天要高抛低吸，等下午跳水，再接回。
不容易啊，34块钱买入，到现在终于有8%点利润了
这股以后就与陕国投并列为最不活跃股。
虽说没大涨吧，但是也啪啪啪啪啪啪打某些人的脸
这个主力不会顺势而为，走了
赔了七八千，不跟你墨迹了
牛散看好，小散户怕啥？跟着喝汤就好。
放心拿着吧，我是买了不多，全仓而入，准备拿半年
坐等发债，不发我不走
一直持有，不会卖的
实在是没钱加了躺平装死啦[微笑]
割肉走了，止损15个点
跑了，感觉下午前一个小时拉涨停，留下的发财
太弱了，走人
今天最高点已经出来了，不用等下一个最高点了，
落袋为安 晚上票昌去了 哈哈
买股票恐慌的人永远赚不到大钱！谢啦大哥[主力]
做交易的本质不是考虑怎么赚钱的，而是有效地控制风险
牛市骑手，坚定持有[鼓掌][鼓掌][鼓掌]
赚点钱又走了，估计我手机错的。休息几天再来。
卖了玩正股，。
磨底过程，拼的就是耐心！去年比亚迪57我也是这样
买低价股，你就要承受下单时的快感。
至少破四元才会触底反弹。买入还早，年末再说。
亏的钱就当喂了狗
满上了，你们随意。
别急，本轮调整目标，42-44之间
随便砸啊，我要是能交出筹码算你赢。2.1我都没怕
哪位兄弟给我盖下土，让我躺的更踏实点。[满仓]
不用怕，昨天散户猪和垃圾游资进了很多，所以洗盘很正常
管它涨跌，让它自己折腾去吧，泡一壶清茶。
这货太墨迹了，不过我喜欢
沉住气，面包会有的.
你敢冲我就敢卖，敢砸~~~~
这里都是只有散户炒，没有大单注意的[笑哭]
此时此价4.28用自有资金购买，乐在其中！
铁矿石最终得大涨！
别着急，现在量不够，一会就封板
你跌我就买，你涨我就跑，随你怎么玩我都可以
再见
跌这么狠都没怕过，还怕涨这么点吗？
20.30卖出188500股
筹码稳得很
我要求不高，今天你割韭菜，我挂跌停买。
注定没命赚这个股的钱
经过深思熟虑，已经入驻新元科技，请各位大佬关照
今天不用看盘去看片就好了
看博弈，今天是随波逐流的一天啊
做做T聊胜于无
大家只能做T了
早上卖出，因为近期会横盘一段时间，成本有点高
不卖，等你涨停！
今天我依然没t，格局要大点
继续杀跌呀、庄家现在帐面也是亏损的、小散不用急
完犊子，此基已彻底无语啦。回本走人。[傲]
看个股，还是不调仓好
一天上下0.001的折腾，一年不看，随便吧。
减仓后在日定投
拿了四天赚了1.5%！先清一把了！明天再来！
今天老样子，盘尾会拉伸。所以跌下来就可以放心了
果然跳水了，还好冲高跑掉了
落袋为安，不贪了。瞅时机去换金健和克明。
我从来都是缝缺必补
绝大部分股票上涨前一定是很磨人心性的
怕什么，21的本
9.54走了。再见
今天做T又结束了，不管涨跌了目标价维持不变，
去看看医疗基金不知道你们还有什么好嫌弃的
年底见到20元，坚定持有[鼓掌][鼓掌]
6.5进来的，我割肉了，我服，资本的实力太强
这股长期过山车，上上下下，不做点T就浪费了。
基本面没啥大问题
拜拜啦！能建好运
一旦趋势来了，啥消息都是扯淡
买进10w放30年给我儿子留点娶媳妇的钱.
= =今天也成功把我搞走了。。。
卖了卖了
越跌越买
不忘初心，砥砺前行！
都到这个价位了，还能再怎么跌？？？低位买买买
龙头还是龙头，不信等着看
成本3.8的人还在你们别着急
施舍一点点给这个狗庄吧[鼓掌]
静心了，我还会回来！
今天能保证3个点就可以啦[微笑]
不用着急，不用担心，先跌后涨，先吓跑一批，紧接着就拉涨停
好票不要怕！！！
知足常乐，心境自然赢
大涨热议稍微调整是正常的。
可以入场赌一把。买入
止盈走人，等你回调几天再来
马上双十一怕啥嘛
我就是玩，希望这个股票ST
盘面，指数今天不是我笑它，高开也是完全意料之中！
[兴奋]看似没咋跌，150个点被磨没了，可能要加仓
我认了30块出头的接盘侠，你真狠！个人建议走吧
散户太多了我走了
坚持获得回报，26都挺过来了，拿着看看再说
快乐天天可以补仓
逆势走的票
留了200股哈哈慢慢玩
幸亏把钢铁和煤炭都出了
今儿不回落就已经很强了
耐心等待时间窗口来临，当上涨的时间窗口来到了
过阶段，庄家熬不住了，就好了，咱小散怕它个球
躺平，一年分红能有6-7%
知足常乐，最近做的不错
格局打开
割了
走势稳健，可以建仓
底部区域 大胆买入
知足常乐，最近很顺
买了100W放一年，就当存钱，八毛业绩。
放着就好，不用每天看的
破了5日均线坚决清仓
之前我就说过，在7.89的时候可以建仓！慢慢玩就行啦
走了走了外头一片大好。
在你低谷的时候买入，等你王者归来！
兄弟们，江中药业非常优秀，快到了建仓时刻了。
这个下跌趋势真是走的太标准了，期待着破10.82
只讲一次：这股中长线看好，大家要有战略眼光。
解套了就卖掉不要再玩了，炒股不挣钱！
今天能保住3个点就不错，进来10个亿也不会涨停
你们慢慢玩，三天就赚了两个点，没意思
这点成交量只是表演而己。拿好筹码,别撒手。应
好久没来了，46出了后乍一看现在才29了，买50手
3.02应该是底了，可以少量进场，
啥也不跟独树一帜
企稳回升
第165天。波动41[666]洗的差不多了，该选择方向了
无论别人说什么，我一股健之佳都不会卖出，拥有筹码才拥有了机会
入手32元，看来只能留给子孙处理了
再见，10个点到手，留下的继续吃肉哈
今天给点面子了，收盘3.78
我不是真出，不要跟，我是做替呢
今天完美卖出2000手，不贪杯，祝大家发财。
看这走势马上回升啊，坐等,,,
写给自己的~人生有一句叫珍惜，大盘现在不是恐慌的时候
急什么，又不做短线，跌了我又加。
坚持持有明天会涨
压力位17.44今天差不多这个点撤了[鼓掌][鼓掌][
这波猪肉到顶了，再见
我亏三十万和亏三百万没区别，我静候你回来
回本！跑三分之一，不想太多！
1.61买了1000手，昨天1.69买的抛给狗庄了
只要你不死，我都一直持有
一年十几20个点，稳的很，就算5块左右被套，那也不慌
一身轻松！
已经没有交易量了
还好18个点出完了不然又白搞
逆潮流而动
要走的不留，我就坚持！
加油吧，最近不想做高位的了，就做一点低位的拿点筹码
那么多SB还在压单，这个票只管买，长线盈利丰厚
我开始进去炒底了，你们继续观望吧！
虽然套了些 我依旧看好
平安主力成本几块钱，人家不出货等着过年？
该股不涨天理难容。
这么刚吗，也不开门放放水，直接硬抗啊，牛逼！
守得云开见月明
守得云开见月明，不忘初心，方得始终！
垃圾股，爷我卖了，少赚点带着肉跑了，买其他股
再难也要等到定增！据说有人电话董秘说定增不会
下周开始建仓中车。长线。
金能9-11元之间介入绝对安全，这价可不考虑人品
我加仓了兄弟们
拿了七八个月，不郝了，留下的发财
看好天顺，跟上大金的市盈率。五倍，拿住了兄弟
短期20 长期32
收盘不上43，打算出半仓
到了必须做方向选择的时候了啊，坚守
等等北交所
看样子今天明天要减持结束了
坚定看好，耐心等待过程
鹏辉目前量还行，可以持有
压单必涨
383一384休息
胆子小大赚五百走了，今晚加个鸡腿，祝里面的兄
说说我的看法，转债虽然跌了，但是正股很强
慢慢磨磨到3.43我就走了[微笑]
小危机，大造化。不打无准备之仗。坑中淘金…
陪你长跑一年。
以时间换空间，29会回来的
支持就完事了，锁仓
逢低加仓
希望经理保持客观理性，稳步调仓，提高收益
躺平！开启织布机模式！
半年报亏损新基金进场，总有原因的。
子弹用光了，躺平了[微笑]
不到120不撒手！还有3倍空间！
近乎没有成交量，要磨，慢慢的磨，上蹦下跳我们就等着
才过去一小时就说到顶的，是你太不了解光伏[大
不要在意一些细节[微笑]
不过这种水庄可以让你捡些便宜货，在6块左右，
10块的本还有坚守的嘛。下跌不看空，上涨不看多
很稳定，下跌
持久战
撬板之后，退市言论不攻自破[笑哭]
今天普涨回血，你还是跌跌不休，让我这么爱你
割肉去新能源了！
你随意，反正不到25不卖
昨天果断卖了，没前途
建底仓
前几天恐慌割肉的有吗？大盘永远不会完蛋。
我有种预感，早盘是最后一跌，下午拉涨停板启动
走了，你继续跌
拿了三天，吃了五个点，准备空仓了，感恩。
跟半导体板块走势一毛一样 看主力心情了
兄弟们，这里进不去可以来中天呆着，等待开板
反弹就走，这次要求不高，2元左右利润就行[大笑
还是慢慢来好，刹住短线客和投机客。
到2块附近可以分批买入。
我就不信你回不到5块
回本走了
板块走的倒是挺好的
清仓了，有时已经确定了，留下的发财！！！
大家还在这个垃圾堆上挣扎，何苦呢？外面的世界那么精彩
买个鸡都有本事跌十几个点，佩服，还好买的很少
凡事不要慌，先拿着
要跑路了我，亏了就亏了
还不错
主力不狠，地位不稳
快到小平台底部了！
记得股市如战场，有人割肉就有人接盘，股市里都
走的不错
天天冲高回落，以后十点准时卖了尾盘买回来
9.19，卖掉五千股，等过两天跌到7再接回来
我今天一顿猛吃美达，也该反弹了，一堆潜在利好
日线看会有调整，周线看，上涨趋势。持有
1个好现象是，套牢盘开始掉了，不过还剩不少，
55多单成交，止损49。
走了，祝各位发财
8.2的我还在坚持你们有什么理由不坚持
这换手率你玩蛋我看戏
以前100手八万多，现在才五万多还不爽？就当定投了
留下的发财已全清～
嗯，刺激，就喜欢这种问题股，先进半仓，待跌到底再接回来
准备加仓
涨不少了出货
不会有下次！这货太弱了！换股！别人快7个点，
高抛低吸终于把成本降到了15.2，一直留了底仓没动
垃圾股，幸亏跑得快[呲牙][呲牙][呲牙]
我坚持医药大半年，坚信我国的防疫力量，坚信医
保本卖出了，毕竟买的少，赚也赚不了什么大钱，
我清仓了，留下的兄弟发财。
怕就对了，是人怎么可能不怕，那些不怕的是神
50000股10.5的本不到13不下车..
我还在。老主力....
割了一身松
洗盘吸筹中 不用恐慌 我们有30万人 怕啥
量少100亿，真少。盘子小也有小的好处，拉升容易
跌停来接回[呲牙]
幸亏老子卖的快
有只三脚猫17买了30自以为逃顶没想到又涨了20%
认命，t反了，希望好事将至，不给t的机会啊
老子死都不怕，还怕你砸盘！
顺势而为！
我把你们想得太坏了
今天挣了20块，可以点个外卖了
公司业绩也不稳定好一年次一年的！
出了一个绿十字星[笑哭]
兄弟们，今天跌了失落了吗？不要着急
公司基本面很好，市值管理是真的差
超过30的发行价一律不申购
长线也做，这个不动放着就可以
不看了
没有量啊！明天走了
我缴款了，祝福我吧！
今天开始不看盘，懒得看了，反正是中长期持股，
这股就是跟券商，只要券商拉，他就疯狂拉
同志们顶住，我先撤了
稳住稳住，下周大涨
这波过4元就跑，不贪。
持股待涨！
m顶，没用了，等回调够了再关注了，一个星期再回来看
过来签个到[愉快]
是该好好的涨一波了，很长时间没有看到长阳了
该涨了，股吧里都换新人了
今天亏了我好几千大洋，明天双11剁手。今天成本
该突破了，就在本周，大家稳住！
工银瑞信5.23元买7760万股，大伙安心拿着吧[献
各位别看好就留下不看好就走
看了下月线，这还在半山腰啊，漫漫长路
快到平台，可以清仓了[呲牙]
今天24.11元逆势抄底一万股，
今天注定是缩量的，大盘大跌都没有吓出多少筹码
给新进股市的朋友一个建议 投资心态能决定你投资收益
我也交款了，听天由命吧
撒由那拉，中国熊建。祝留下的吃肉[旺柴]
实在不行把分红发了吧，涨不起来就拿分红吧
有各种热点能蹭，却不涨，慢慢等待
割肉有了，看不到希望
老面孔稀少
只买不卖，目标15元
主力没出大家不要慌，尾盘拉起
还好走了
太阳能今天还是让我非常高兴的，虽然宝安亏了那么多钱
对酒当歌，人生几何？
明天不能拉到6个点我会果断的把你卖掉
Bye~~~再也不见
人生如道场，纠结皆是禅；菩提心头种，我与我周
操底了，明天双十一，冲高就跑[俏皮]
今天虽然高开低走，但这种底部放天量还是好事啊
从技术看，调整似乎到位了
能在这个票赚钱真是神仙了。
可以下跌就买
行情持续不好，亏损6万多，已经空仓！
盘的差不多了
别怪外资，到时人家吃肉，国内机构喝水。
把意志不坚定的和贪小便宜做T的赶下车-留下的才能发财
A50ETF成分股优秀，坚定看好，就是看好未来
年底了，新野是安全避风港，买个几万股打新股
16.68已经卖出，留下的钱，给兄弟挣
干大事而惜身，见小利而忘命
《无需恐慌》个人观点仅供参考，风险自负。
终于割了
此股已睡了，休息一年后再雄起。持有该股的人，躺平即可
要么损，要么吃肉[大笑][大笑][大笑]
怕就别炒股，只恨自己买少了，门焊死，谁都别想跑
接货
，被洗出局了，希望调整二天，给我纠错的机会
昨天尾盘直线拉升，赶紧跑了几手，今天又追进来
今天这跟长下影线，应该是见底了。
上游硅料降价，对你是利好，下来就补仓，看好未
股价己站上五日线二十日线三十日线，完全符合预期
跌吧！跌回1.60以下好加仓
明天不涨停就卖。
如果我是庄家，我也会量化交易啊。6.55那个价位
不玩了，认栽
坚定持有，最低48元！
不到42不走人
满仓，额外拿出点钱，每天能做T就做T降低成本。
我先走一步了，兄弟们，留下的发财
坐等明天一字板开板
躺着不动了。
这个票现在千万不要出利好，没有任何消息就是最好的消息
机构打压，等待发债通过。
买两手看看
恒生电子核心资产，持有看涨！
今天开盘梭哈进去了，不知道能拿多久[口罩][口
工程机械发电机领域！跌下来啦，怕什么！买！
不容易，终于回本了，但我没打算走
跟踪了三年，就指着它换栋房。快了，沉住气！
拼命去争取成功，但不要期望一定成功
今日果然大跌，
81块都不收上去，真是弱了……
明天最好高开让我走，止盈了！底部筹码动了
真能织布，删除自选吧，每个月回来看一眼[笑哭]
昨天已脱离苦海
这点振幅，不足以让我出手，砸盘的赶紧
别急！这个项目太特殊了，涉及特定的政策红利，
我出了，十个点到手，暂时停一下，还会再来。
成本增加了，没赚钱
盘中吓，还好垫了尿不湿
已割肉大部分，幸好昨天买的低，亏的不多，换股
被套了，继续加仓[捂脸][捂脸][捂脸][捂脸]
今天进了一万股，明天我就跑了
有些人跌了就骂人，不知道基金有涨有跌？
平常心对待领益的上涨与下跌，该涨的依然会涨。
盈利离开了，等你回调再进[鼓掌]
全球共识的事，只能以长线克服短线。
买入理由简单
能把这种线画出来庄家筹码基本到位浮筹都走了。
事实就是不要贪心，主力会让你一直赚钱吗？
走了，一股赚了一块钱，祝留下的发财
屯屯屯你就继续折腾吧，今天又加仓，即将满仓
明天后天再连续大跌两天，下周估计就会企稳了，
先买一半试试水~
今天还是加了。
事实证明当时她生气怼股东是对的，当时如果力排
今天做T做的有点早不过也不错降了八分钱，依然
赚到5%就撤--重庆钢铁
今天加仓了，输赢看明天
这….明天认栽了
不急，慢慢来。我在不远处等着你。
明天走人
大盘调整，比较健康
黎明前的黑暗[俏皮]
五天才跌了不钓3.5%怕个鸟哈
周未是宣布的关键时点。宁愿买错，不能错过，澳
兄弟们割肉吧
走人
不要怕高，怕高的发不了财！
不贪，五个涨停我就走
亏了10个点，走了，留下的发财
没有只涨不跌的股票！
这是北方的小伙遇上了南方的姑娘，不能操之过急
有量就是好孩子，一阳穿100线。
要坚持理性，把投资做的踏踏实实！
我没有缴款，因为要破发的概率大。
太多的人不看好你，你更要其他人刮目相看
虽无新意，但是支持。把达因简简单单当做一个核
卖了，下礼拜接回来。
怕个球
地价地量，怕个毛啊
错杀了。
虽然今天亏了那么多，我相信明天是一个好的开始
出了，下次再来[大笑]
我自岿然不动待东风！
赚六千就满足了
燃油不到2700坚决不平仓
手上半仓 心中不慌
好耶！套了我两个月，盈利两个点出来了
中了500股应该有肉吃不会破发吧[呲牙]
到底了
每一次回踩都是机会，在车上的朋友稳住，有机会
感觉做空的没力气了！不过我还是决定扔万八千手
又地量了，明显跌不动
我了，轻点割，不然就溜了
今天跌停，但也习惯了！随便主力表演吧。2022年
己清仓。
年少不知割肉好，错把格局当成宝[再见][再见]
我都拿了一年半了，我抱怨过吗
不会下跌的市场就是不健康的市场，
这种大调整的，有资金又有耐心长期持有的倒是不多
多少钱都不卖[坏笑][坏笑]
建仓
已经达到短期收益目标，为组合收益贡献了一点点
没转走，再信你一次
机构抱团股，别涨停，涨不停就好
4000多个大户，谁来拉，难道庄是做慈善的吗？
包钢要大涨了，都要拿住！
热景生物已经跌得不好意思再跌了！哈哈！
今天被安利来此股，第一次试水1000股。
我挺佩服这个操盘手的，洗的快掉皮了[大笑]
个人认为这不全是利空出尽，但也绝对不是黑天鹅
今天涨五个点就出
今天早上清仓
好票不怕晚
同志们不要怂，满仓的干，股票起起落落很正常，
割肉走了，留下的发财
很快很快就要发财了，今年可以休息了，拿死了
错过比亚迪，错过茅台五粮液，这次不在错过格力
商用车龙头，东风汽车故事很多，股市就是讲故事
明天就要选择方向了，大涨概率很大。
今天大涨一分，[鼓掌][鼓掌][鼓掌]
MACD开始金叉拿住必有收获。
我就不具体说预测了，各位期待一下吧[奸笑]
富贵险中求 也在险中丢
随你怎么洗，我不动，你打我成本我也不动，你上涨我成本也不动！
明天不是涨肯定就是跌，或者不涨不跌
不能过分乐观也不必过分悲观。
明天会不会一锅端，拭目以待
友友们，从明天开始，每天大胆挂涨停价出货做t
短期的下跌，不影响年底30[大笑][大笑][大笑]
绩优股需要耐心，小碎步红必出大阳，拭目以待
今天可以卖一些了，只会跌的基金终于连涨两天，
50.5的成本，一直拿到现在
明天有可能平盘，也有可能涨，也有可能跌
老天爷送钱；我没理由不接啊
差点被洗脱了，不赚钱坚决不走……
这个位置还怕，就不用炒股了，
9250开多尾盘平了，小赚一点。
一根大阳线千军万马来相见[毛估估][毛估估][干
今天尾盘出了，留下的发财
洗的真狠，被洗了三分之一仓位，服气[赞]
不涨到10.88决不卖
随便跌，我就两千手，陪你到明年
都说了这里再下去不会有太大的下跌空间！
走了明天买回来
果然低开了……
下影线指向那里，我就打到哪里！
感觉，明天应该可以涨停。感觉很明显
今天割肉留下的发财
韭菜们还想让主力给你抬轿子。别做梦了。
机会大于风险，大胆干吧
今天主力搞偷袭，哈哈哈，幸好早上跌停上买了50手
70买的51割了亏了三万还好当时果断不然裤衩都亏没了
阳春白雪，名字不错
只要在宇宙里翱翔，收益多少交给主力，毋容置疑
11.97，最新目标价已经确认！熊股的极限至少是11.97
假装自己中了个新股[中签][中签][中签]
低位建仓的怕啥？从那么高的位置跌下来即使主力
今天收盘价突破昨天高点，就稳了
今天再创新低，这周就不用看了，还差火候。
这几天白酒走下坡路了，今天割了，去买原料药
买什么都不如买房地产，买什么股票都不如买房地
要是这么容易涨，股市里哪有亏钱的。
共识大于分歧
每天t5分钱，成本从5块多到4.25
有德才有财！
你买或者不买，保护位就在那里。[吃瓜][吃瓜]
昨天多少人被空投吓跑了[偷笑]
今日再买入2层仓位，一共4层
明天涨不涨无所谓。
只要下来就买入中青宝
利好的前兆来了
我老婆名字里有秀字，所以早上抄底了你。
上周小亏，这周大盘走独立行情，很好赚钱。
已买入的小散拿住了，谁也不许割肉，再下跌再买
冲高了，对倒拉升。清仓！等二次回踩
不要怕，我都不怕，你们怕啥，那么多涨停股，我
第一目标价40.48元，突破高点就起飞，70元清仓
我都成中期持有了…
信仰的力量
可算动动了
现在这个位置跌不下去后面肯定会涨
下午基本会拉升，点数相差不大
一位大师说过，为什么要压，因为他要涨。
给爷拉起来，爷也想赚钱[旺柴]
加仓，券商龙头就要起飞，短期目标37。
感谢众应，我已经知足了，因为要换车，所以，就出了
出了[愉快]下次再来陪你
买点垃圾，一点点的买。
下跌缩量 上周量增 还是看涨
明天还有一个涨停，拿住了！
走了。赚11个点，！！
5.11收盘就行了，不要求你涨太多。啥时候雄起一下啊
我都忘了还买了这个票。。。
为什么要跟股票谈感情呢，无论对错都要卖。
罚款30万底部利好，懂了没
下午铁定跌停了，先出来为上，明天低点接回来
今天没戏，不用看了
卖完了
我想在2.5补个仓，19补个仓，给机会
我是不会出手的，没有十块钱，我是不会走的
5G天基天线概念启动，下午看戏
享受上涨的快乐，体验下跌的快感。
昨天买的真是及时
下午还不下跌的话，这股算强势的。
还是希望能回踩半年线
卖光光，走了
不以涨喜！不以跌悲！还三个跌停！明天就进出随缘
今天高位跑了半仓，不知道还能不能接回
只能T了
我相信会如期而至
今天追涨停板，明天赚5个点就走
谁有有亏的多，今天涨停，我割肉了，愿赌服输，
我没格局了，先撤了。没有量能，我只能赚我认知范围内的钱
午盘：这个走势，这个量能，今天来说已经狠不错了
每天只能这样做做T降低成本[大笑]
天地不仁 以万物为刍狗
今日选择高抛
高位缩量上涨怕个毛线
老夫玩的就是超短线，喷子别评论
老乡别走，牛还在
失误了，昨天30.18出清了，没想这么快就回去了
宏远私募出来走三步！好股不怕跌！30不是梦！
东方电子就好比一桌好席，不是任何人都能吃上，
永远保持一颗敬畏的心！
韭菜亏在哪？亏在不懂装懂，亏在不顺势而为！
实锤一个实控人，这才是我想要的结果，其他都是浮云
12.4的本，谁有我高，照样稳得一批
4.18挂单静静地等机构来[大笑][大笑][大笑]
温室保护，静待花开！
等待的过程也是一种投资方式
已经不会再跌了，下午快速反弹，直线拉升。
拿好，加仓
每一次反弹都是出逃机会，今天机会给你们了。
收市复盘：巨石有点令人失望，减一层仓只留底仓
终于要离开你了。。
今天放量上涨，主力洗了这么久，这么狠，就为了今天拉上去
看来就我留下坚守这阵地了
反转迹象，下午合力拉涨停板[上涨][上涨][上涨]
有资源有实力伙伴。只是时间问题
坚定信念，时间会给你想要的
2021秋冬低代码极客挑战赛正式开启报名！
拉高出货了。
