# Supplementary material for: Hybrid deep learning models with multi-classification investor sentiment to forecast the prices of China’s leading stocks
Source: PLoS One. 2023 Nov 27;18(11):e0294460. doi: 10.1371/journal.pone.0294460 (PMC10681238; doi:10.1371/journal.pone.0294460)
Supplement: S1 Data — (ZIP) [file pone.0294460.s001.zip › code and data/data processing -python/5:word2vec+sentiment classification/data/emotion_8.csv]

早就提前埋伏喽，宝贝用力哦
主力出场了，幸好昨天离场了
今天复盘看到了兆新，收盘形态很美！
起爆点，见证一下
果然又预测对了，去年三季度业绩8千万，今年业
感谢国轩！祝留守的朋友们发财！
涨两个点
还好早上盯盘了，看到18.20那3000手被吃了后，
今天我的400手威力那么大[大笑][大笑][大笑]
17重金买的你.盘整了小半月，果然没让失望
只等挂牌珍视明成功了，分点汤喝一喝[大笑]
小多子快两个月没涨停了，今天会吗？期待中[鼓
坐好要飞了[呲牙]
额，下午应该会涨停吧？？？哈哈
涨涨涨[坏笑][坏笑][坏笑]
赚了4500走人了等过两天再来[大笑]
超级利好不管风电太阳能还是火电都迎来特大利好
跟紧了，券商大级别行情才刚刚开始！
漂亮！
最后一跌，马上拉升，全仓干！
强势整理结束，下周开始直冲20！
感谢因煤炭打击造成西部韭菜割肉，我已经全仓接盘
下午会冲涨停！
涨停改三观！[大笑][大笑][大笑]
专业[赞]埋头钻洞挖坑的干活，钞票大大的有。股
三羊马，下一个，四羊马，再下一个，五羊马！牛
一次五个点！感觉倍爽！顶起来！
加仓比亚迪今天开始大涨[大笑][大笑][大笑][大
准备起飞了
今天涨停是多少钱啊
良心经理，牛！
跌停进入成功赚了3个点，明天高开就跑[大笑][大
这波涨到你们怀疑人生[大笑][大笑][大笑][大笑]
韭菜们，爽不？明天还要砸下去，狠狠亏钱，就喜欢看你们后悔的样子
这叫一个稳[赚大了]
早上高点出了，果然卖飞，留下的兄弟姐妹们发财
[666][666][666][666][666][666]
我无话可说，牛逼特斯拉啊操盘手
下周继续涨
你永远可以相信新能源
满仓买入，坐等吃大肉
大家准备好资金没有？又到吃肉的时候了
洪水滔天，再加点餐
[吃瓜]巴菲蛋跑不了[鼓掌]太好了
8.49成功卖！差价王子乐开怀！
放量大涨稳了！
这张是不是更加牛逼YYDS！
感谢伟大的祖国！
舒服，人气上来了，涨起来
感谢比亚迪发电
早盘抄底买入6200股德业，一股赚了14块多真舒服
感谢迪哥今早给我接回的机会
煤碳跌，万物生，利好光伏，利好新能源！
电力重大利好！三峡能源下午可能涨停！！
还好留了一半仓位哈哈哈哈哈加油！突破前高
明天比亚迪涨停！后天继续涨停！
感谢主力封板。明天吃肉！
康拓红外赶紧加仓！航天大牛！业绩大牛！
买买买满仓杠杠干上
卖出爱康科技，换进广宇发展！[得意]
今天进了点，不错
每次做三毛差价很安全,哈哈!
还好昨天看见马甲唱多减仓了
发财了，买了5万股，坐等翻倍！
一直炸板，赚20个点出了。感谢主力，还会回来的
幸好昨天卖了，赚了一万一千多[鼓掌][鼓掌][鼓
感谢主力，满堂红，纪念下，韭菜杆子硬了。
满仓杀入，别人恐惧我贪婪！
雅博今年摘星，明年摘帽！！！！！*ST的股票盈利！
绝对大牛了，恭喜大家喜获近30个点
牛逼[大笑]
感谢主力
早皇集合竞价全吃了，哈哈，比我昨上预计的要好
明天又是个涨停板[大笑][大笑][大笑][大笑]
20元炒底！！！
涨涨涨[鼓掌][鼓掌][鼓掌]
发射！！起飞！
终于硬起来了[赞]
下午涨停，干就完了，奥利给，
冲就完了，想用监管消息洗盘，不可能，微粒贷冲
今天手上四只股票三只涨停[呲牙][呲牙][呲牙][
全仓干，卖房干，梭哈干，干就完了。全仓干，卖
嘉伟，17元洗到现在7元，为什么还不垃到1700元
好股，明天涨停
余总说了，到年底翻倍！[胜利][胜利]
这么快就盈利了，真好[愉快]中午加鸡腿[得意]
要创新高了~~
满仓搞入300497，今天一定会20个点涨停！[加油]
感谢贵阳银行，买进1个礼拜就让我中了500股中科
感谢主力51出掉了。今天48加仓的部分五个点美滋
春天来了！
哈哈！头部已成！周五开空16488，今天加仓17666
一天喜中二签，三个月中六签[偷笑][偷笑][偷笑]
两天差价赚了一万多，[大笑]工资挺高
终于放量了，操，等好久了
这股韭菜很少！继续涨[怒][怒][怒]
5分钟，15分钟，60分钟同时放量[赞]
没错的，继续持股待涨[拳头][拳头][拳头]
今天吧里是不是该放鞭炮庆祝牛攀峰割肉了？
联创大牛股！祝坚持住的兄弟们赚大钱！
今天要起飞了，兄弟们，安全带扣紧，以免甩下车
今天很漂亮，赞操盘手！
明天厉害了[想一下][想一下][想一下]
下午必定突破均线向上走，形态已成
加油，天合，天作之合！！！！
喜讯，六年来第一次中签，感谢我亲爱的ST跨境，
到周第一了，牛啊
成功卖在最低点，我这牛逼的预判能力
吹起上攻的号角[大笑]
6028必中，感谢仁慈的主赐予我一签新股。
昨天全出光了，拿了一个月赚了3600，八万的本，
比亚迪：震荡上行中，持股待涨！
砸狠一点，用力洗！把这些爱比比的垃圾都洗出去
来吧，带你们起飞[看多]
差点上当了！！！
感谢震安转债的主力，喝到肉汤啦，谢谢良心好主
又赚了3个点真爽[赞]
南洋！雄起！
光屁股股份还不错，没买错你[上涨][上涨][上涨]
缩量盘整，好现象！
爽歪歪爽歪歪，看到这消息本菇好开心！
定增落地就是好消息！定增价高了，自然不必多说
小母牛上天，牛逼飞了啊[憨笑]
感谢主力，感谢命运，涨到十万我都不后悔
马上2倍了，感谢主力[鼓掌][鼓掌][鼓掌]
感谢主力的慷慨！我已满仓，年底再来看，哈哈哈
我踏马爱死你了，中来
哈哈哈哈吧，抄底成功，套了我俩星期了快，终于解套了
抄底抄底[赚大了][赚大了][赚大了]
感谢深城交，祝老板财源滚滚，夜夜笙歌
华安鑫创看好你，我要大大的加仓！
感谢大股东减持！希望再减持多些！感激不尽！
云图真的是好股，抄底从来没有失望过。
牛，我好像前几天捡到底了[大笑][大笑][大笑]
准备起飞
超级大单买入[胜利]加油
[得意][得意][得意][得意][得意]
哈哈，永太科技涨停了！
两市第一！真的第一！
跑了、留下的发财[呲牙][呲牙]感谢主力！
三季报后，最少一个涨停。[大笑][大笑][大笑]
感谢主力，让我挣钱了[色]
哇哦！胜利今天好棒哦，你看它红了哦！[旺柴][
套了三年，最多亏50%，坚持到现在盈利20个点，
五连涨太疯狂了
赚了全家半年酸奶钱，感谢cctv…
跟着空头大佬做空利欧喝酒吃肉[得意]
上午埋伏进去，下午庄家突然拉10个点
今天你是我们的神！
刚卖[大笑]
感谢金库老师推荐[抱拳]坚定持有永太石大[拜神]
重大利好，突破前高来了[鼓掌][鼓掌][鼓掌][鼓
真不容易啊！这也太坚强了吧！
开始好起来了！
唐总威武！[赞][赞][赞]
辛亏我昨天跑了[呲牙]
把住了，准备起飞
涨停卖一半赚了一万多，奥利给！跌回九元在加一万股
林洋能源合作华为，重大利好，快上车！！
起飞吧，兄der！！！我六只自选股就买了你，其
还好昨天清仓，还赚11个点！
买买买[坏笑][坏笑][坏笑][坏笑][坏笑][坏笑]
涨了、涨了、他又涨了[赞][赞][赞][强壮][强壮]
还好昨天中午清仓走了[大笑][大笑][赞][大笑]
这货最近有启动的架势，拿好了等起飞吧
下午涨停冲！
18.12我又回来了[买入][买入][抄底][抄底][奸笑
起飞，哈哈哈！
主力要跑了，一直有大单甩卖，还好跑的及时，等
起飞吧[滴汗]
反弹了[大笑]
煤价格翻倍，板块射了。[大笑][大笑][大笑]
又可以多了[大笑]
瞎赌买老王竟然对了[得意]
满仓干，准备吃肉[大笑][大笑][大笑][大笑]
好家伙，9.15号涨停板清仓，躲过两个跌停，泄洪
涨停涨停涨停@！！！！
马上涨停，拭目以待[大笑]
幸好昨天跑了，只剩一百元看家[胜利]
这股太猛了主力强悍，赶紧上车，随时拉涨停
漂亮那一波，再来!
牛的一批
发财了
要上天！！！！！
昨天踢飞了，今天又回来了，[大笑][大笑][大笑]
跑路跑路！[鼓掌][鼓掌][鼓掌]
哈哈，终于雄起了
，感觉死了一样，不动了！
中阳线上3600大家欢欢喜喜过国庆，感谢祖国！
量能还不错，继续加油[加油]
盼望已久的30终于到了，好机会，我勇敢的进[色]
洗盘成功，冲
恭喜美亚创2年新低，太优秀了，这样的上市公司
是金子一定会发光的，加油等着你，冲冲冲冲[得
今明两天反包涨停！！！减持完毕、是超级大利好
真是好股哈哈
太香了，刘老师我爱你
坐稳扶好，马上起飞一射冲天！
这是惊喜吗？！
冲呀.冲5个点[赞][胜利][胜利]
最靓的仔仔就是你。。。。。。。
人气第11，太牛了，这就是比亚迪吗？
出来正好去买我的老伙计啰[憨笑]
猫科有金科做后盾，不可小觑！
不枉我昨天开盘调仓抢了你[666]
今天牛肉面必须得加个鸡蛋
已经全仓了！这个是牛股中的牛股！肯定是国企入的
昨晚和享受提前喝了一杯，举杯庆祝老马出局
有机会走一波大行情。
小宁子重振雄风，第二炮开始，猛男啊[大笑][大笑]
牛肉价格涨的太猛了[大笑]
好股；赚了6块钱了[鼓掌]能打板不？
这个月您赚钱了吗？[大笑][大笑][大笑][大笑]
金咯开盘价5.55即呜呜呜，准备起飞了！
[鼓掌][鼓掌][鼓掌][鼓掌][鼓掌][鼓掌]
坐好了 今天要涨停 最少两个板，别早早下车昂
牛逼呀，硬生生拉起来
风电也有振华[赞]
下午20cm涨停！
输电板快都涨疯了！输电板快都涨疯了！
解套了，谢谢主力！
大浪淘沙始见金，乘风破浪会有时！
不断的努力下终于解套了
美丽的买点
医药界不受带量最稳的一只股，公司战略是全国分
冬奥氢能双黑马，买入比恶庄成本便宜20%
黑哥带我一路走来，之前说的吉鑫科技又是涨停！
什么时候雄起啊，渣男[兴奋]
四季度业绩有望大幅超预期！
卧槽，低点起来涨了百分之五十了！[赞][赞][赞]
感谢中天十个板到手，留下的发财[抱拳]
输电板快都涨疯了！
马上拉升，YYDS
华电重工补仓的筹码卖了个涨停价出来[大笑]
随时准备涨停，莫失良机
绝对是龙头，加油！超深冷股份。
巨化咋这么优秀呢？
胜利就在前方！！！冲鸭！！？[大笑][大笑][大
不得不服呀，牛上天了
热烈祝贺长安汽车股价再次超过上汽[鼓掌]
无人交易，笑死人了[呲牙][呲牙][呲牙][呲牙]
很好很好啊
感谢长城终于回本了。
今天行情不错，白酒也涨起来了。
又给高空的机会[鼓掌]
哈哈哈哈，卖在最高点儿，谢谢主力了！高位放巨
五年两倍！
新经济乘风而起
买进东方能源！最后洗盘即将爆发！
没有看错你
此股漂亮啊[爱心][爱心][爱心]
反弹了，终于
哈哈哈哈，还好没动手，再等等！
买买买！
不负众望！[拳头][拳头][拳头]
因为重仓布局，一路过来，很有成就感！[大笑][
【吉鑫科技龙虎榜点评，明天有望突破5板？】
丝毫不受大盘影响，腻害了我的钢
地量地价等分红！
大盘起来了[胜利][胜利]
兰兰YYDS
看来加仓对了[鼓掌]
盛路历史大底，全仓杀入！YYDS
开始涨停，三连板
空间巨大！
感谢感谢 解套跑了 多谢主力
成本7块就是锁仓，不到十倍不出。呆总yyds
莫名我就喜欢你[献花][献花][献花][献花][献花]
三峡能源是我的福星，衷心感谢三峡能源。
按这换手速度，到收盘都要打开涨停！！
金发拉比今天涨停，爽
今年换车就靠它了[大笑][大笑]
周五清仓，今天好爽，明后天看情况加仓，美滋滋
阵痛期即将结束！随时迎接新的生命【沃森生物】
普阳终于扬眉吐气一次！新冠检测概念龙二！
卖在最高点了
突破前高和压力位了，恭喜各位同舟共济的股友！
国企改革标杆！
前天三次接回，今天出半仓！终于从被套转盈利了
晨会精华：调整后A股将迎来较好交易机会！
业绩、事件驱动，午后放量突破！
涨停板清仓喽，谢谢机构小哥哥
长动很妖，有大兴安岭野人指标，牛滴很！
终于放量了
两阳夹一阴，持续上涨
这一手，让我看到了希望，哈哈哈
哎呦喂，来劲儿了[大笑]
北交所开市在即，利好券商，涨停在即！
我靠，牛逼啊
王者归来[强壮]
漂亮，再捡100万筹码
连续加仓三天，加对了！[微笑]
看到更多的朋友关注到小佳佳，感觉到特别的开心
这么大的利好都涨不动，后面估计还有重量级利好
超级无敌战神首航涨停连板王[上涨][上涨][上涨]
今天将向半年线发起冲击，这个势头，很有后劲
给我立马拉涨停[大笑][大笑][大笑][兴奋][兴奋]
针不错呀，针不错
昨天成功吸引一波韭菜接盘，今天就原形毕露哈哈
一时上涨一时爽，一直上涨一直爽
江苏出牛股
庄家[赞]
今天6.95干进去了100手！希望涨停走起！[得意][
洗的好
站稳65就会打开新天地，加油冲鸭！
我说什么，下来了吧，听我的走了的就是赚到了
梭哈了，祖国好消息，大利好
金风徐来！！！完美！站稳100[加油][加油][加油
时势造英雄，英雄造时势，龙头永安扬帆起航！
昨天暂入今天反弹
海亮业绩好，全世界都红了[得意]
诱多出货
老鸭头以产生！即将高飞
一句话就是干他滴！年底新高可期！
比亚迪涨了！
衣茅要启动了，目标价250[大笑]
冷冻来了，爆发吧[大笑][大笑][大笑][大笑]
雄赳赳，气昂昂跨过鸭绿江，兄弟萌，万马奔腾，
北向开始往上推了[大笑][大笑][大笑]
终于起飞了，兄弟们，我没说错吧？
卖一半安全盈利6%哈哈哈
这股月线，周线太性感了。
妖股“清水源”和“新元科技”又大涨了
重大利好！
nice不nice？
今天空中加油已经完成，突破新高，上方一马平川
国企的担当责任！
形态不错，今若拉板堪称完美。。
冬夜喜财
第三季度业绩翻好几倍了，厉害，全a股第一
现在狗庄没人帮你了，你尽管砸吧！[大笑][大笑]
泛微冲冲冲，最可靠的股票，呼呼呼
终于反转了，加仓，感谢主力给的廉价的筹码
怒吼一声：酒鬼雄起！
闲着无聊，又是一单，帐户又多七百元。
排除万难去争取更大的胜利[上涨][上涨][上涨][
过来看看，反正我已经落袋为安！
超级大黑马，抢抢抢。
哈哈，我朋友说坚持不住了，卖也卖不出去，哈哈
再创历史新高！[加油][加油][加油][大笑][大笑]
再创新高！
太厉害了，直接干掉白酒
过往已成为历史，宜生行将踏上新的征程！
两个都成交了。这下挣大发了。
同志们，守得云开见月明了，是不是牛逼的很？
厉害厉害我没买[大笑]
这个鸡是真牛逼，上车的都赚钱了
39的本，昨天46.8走了，炒股以来最大的一次收获
太牛了，一直最优
今天收盘两三个点就合适了，巴适巴适
几天没管你新高啦？可以
准备好了吗？反攻！信者赢
真给面子啊，我一来就送大礼包，谢谢了
这里面的人少说亏了30%一个个还特别牛的样子笑死我了
现在不买更待何时？
牛逼
下午必开板，已抄底1000手[献花][献花][献花]
漂亮[大笑]，下星期继续上攻
上次跑的太及时了[大笑]
野百合也有春天[微笑]
消费发力了，不仅白酒涨了，调味品这些也涨得很
吃着天下秀送的小饼干，心情真的好[鼓掌][鼓掌]
芯能科技又要涨停了
持续买买买！
梭哈，干了等风起。
大爷等着一天等了6个多月呀，热泪盈眶[哭]
下午起飞
老爷子赚钱了[大笑][大笑][大笑]
买，买，买，今天涨停
放心拿稳，只加仓~~嘎嘎嘎嘎
机会已经出来了，大胆加仓，大口吃肉[大笑]
马上拉涨停！
加仓干，同志们，拉起来[怒]
此时不进，更待何时？ 无论是月线年线还是周线都显示是买入良机
早上卖出对了哈
大消费大飞机大环保大锂电大创投[大笑]
全仓起飞
我爱新宝股份，这是我真心话
全国大降温，你这股正是热点
这个是元宇宙，大大的利好
掐指一算，明天康佳涨停！牛逼
快点涨停吧，哈哈
满仓干就完了
感恩有你！谢谢各位主力游资机构和各位投资朋友
各位兄弟冲
今天板块直接高潮了。
不补前提下，期待明天一个窜天猴线
我跟你们讲这是最后加仓的机会了，抓紧上车吧
我管你涨跌，反正T成功了，开心。
一起加油！干个涨停！人气马上冲到一百以上！
今日涨停！
上午压制，下午启动
顶住哈[大笑]
满仓满融干
双方找到解决办法了，皆大欢喜，仲裁撤销
大家赶紧加仓啊！明天的医药就是今天的白酒！
听了吴凡总经理的话，老夫今日低点奋勇加仓，获利
早上270没出还拍断大腿，狠心捞了底竟然这么惊喜
上下幅度加大，这是准备高潮了
坐好扶稳，明天起飞
早盘的回调洗盘表明了不止今天要涨，明天也还得继续涨
直上云霄[大笑][大笑][大笑]
加油哦，大兄弟[呲牙]
人呢都出来呀，开始主升浪了！
加油啊光伏。期待你再创新高啊
抓紧抢码，后期可期．
要涨停了，快冲啊
这股妖起来了，眼看着几个涨停拉上来佩服！
早上在这割肉走的，去清水5分钟全赚回来了[大笑
止跌回涨[上涨]红柱擎天[加油][鼓掌][满仓][火
请关注002001，即将爆发！
涨停了[鼓掌][鼓掌][鼓掌][鼓掌]
好股还是垃圾股，用实力和你们对话！
上海传来中国电气重组的好信息
打折酬宾，买入发财[偷笑]
7028封涨停，牛啊！[旺柴]
今天要拉个涨停，这个人气估计就来了哈哈
明天有望大涨！
中孚信息涨停板加油冲！
今天劲头很大
今天大盘要反攻了[鼓掌][鼓掌][大笑][大笑][OKO
5连阳，加油！
低位抄了一把
强者恒强[赞]
梭哈
老乡，别走，有利好！[大笑]
哈哈，感谢主力，小赚二十万
注意暴力拉升
终于等到你，还好没放弃
洗盘结束，开启上涨模式
上午打压吸筹，下午涨停
金鸿要大涨了，再不抓紧时间买入就真上不了车了
已经全仓。等你起飞了
做T很香啊
《进攻篇》！宜将剩勇追穷寇，不可沽名学霸王。
昨天抄底正确，捂一捂翻个倍[加油]
回来了，我的粉粉呢？
又要起航啦！！！
上40又走人。昨天白捡了便宜
下午肯定涨停
41.2买了一万股，别人恐惧我贪婪[大笑]
今天再来一板就封神了！！！
热烈庆祝
让你们见识下，什么叫，上下揉搓洗盘，明天大涨
昨天大爷杀入的时候你们都在嘲笑我！[大笑][大
又要开始了，上车了……[旺柴]
目前为止做的最完美的一次，剩下的交给你们了，
周五骂我的人，是不是挨套了[大笑][大笑][大笑]
年底过百，明年过200，后年500
明天要创反弹新高
收盘前集合竞价时发现个秘密，内心窃喜！哈哈
满仓搞起来了[捂脸][捂脸][捂脸]
缩量新高，明天板了
出息了！继续冲，冲回原来的位置
nb
立帖为证，今晚大阳
空头增仓上涨，主力资金流出上涨[微笑]晚上有好消息
大家明天抓紧买，买，买
感谢主力又让我学习了一招！尾盘这种拉法！
逻辑心领神会，都是玩潜伏，不容易啊，很少看见
重仓介入
easymoney谢谢华子[财神][财神]
11.11，很吉利的数字，满仓搞一下，78万入进去[
锦龙差不多了，好事将至！
国际元宇宙风向标Roblox暴涨38%创历史新高！
准备好了吗！系好安全带
明天涨停不解释
抄底抄底
双底已成，明天涨停。
不得了不得了，重大利好！！！
002095明日一如既往高开，你懂的，恭喜
明天跳空高开涨停，今天下车的后悔去吧
我感动了，快一年了
满上，干杯。
好股
终于做t解套了
今天洗掉了一些小散，明天上攻
想解套就今天补仓，明天必定大阳线。
海信还是相当稳的，大盘这个鬼样子
明天板上去，一举拿下新高，迎接北交所开市。[
宁波精达冲冲冲！！！
一帮异想天开的。还想涨停[大笑][大笑][大笑][
今天涨停，不要问我为什么。我就是不告诉你
涨停
昨晚喊跌停的估计今天脸很疼
六连阳，必出大阳。今天必涨停，箭在弦上，不得不发
[笑哭][笑哭][笑哭][笑哭][笑哭]今天挣钱了……
哈哈 一天13%
我昨天说的保守了
一万个字：好股。
格局一定要大！同我一起坚守到25元以上吧！
机构发研报啦，看多。
明天涨停，气死你们。[大笑][大笑][大笑]
加油啊，，加油啊，马上回本了，谢谢了，，谢谢
尾盘偷袭，仅有一笔120手特大卖出。不错
单针探底，回踩五日线确立支撑，明天开启行情，
明天双11瞧好吧。大消费涨停
八仙过海，恭喜买入的股友们有肉吃了！
尾盘拉升？卧槽！这是真的要涨了？
这布看样子织的差不多了，哈哈
大家快买！马上拉升！[笑哭][笑哭][笑哭]
过前高，加仓！
半导体nb
全仓全仓全仓进场
明天过前高了，大家抓紧买入，最少到50元。此股
这周肯定会探前高
今天是上车的最后机会，明天会尝试冲压力位6.78
跌50个点的假摔，这个底不抄白不抄
拥抱科技 共赢未来
看你个怂样我就开心！你越怂，当初喷我的213，我越开心
这几天天天涨点，积少成多也非常不错，省心。哈哈
26持有到45，灰飞烟灭，这就是价值投资
中国石油应该是下一个2年最赚钱的行业你。
中国平安！哈哈哈哈哈哈哈哈哈笑死我了！
各位等着公告大利好吧空狗没票酸不拉几付总掌管
此时不抄底，更待何时？
北汽蓝谷就是10倍大妖股，年底50不见不散
结构完美，短调结束…期待中阳线
爱你永不变[憨笑]
深圳效率高[强]
最大的喜事是678割肉了[偷笑][偷笑][偷笑]
宝贝，你真抗跌
厉害了[赞]
舒服
满仓！[奸笑][抱拳][财神][俏皮]
金针探底，朋友们[抄底][抄底][抄底]
牛啊![微笑]
兄弟们，再见！！三天55%收益。。。谢谢大庄。
红的真牛
A股要起飞
工银前沿。厉害！！！
突射！突然巨量涨停！
黄金坑外是黄金，继续看涨
赵强来了，明天拉升！
可以啊！一直都惊喜！
摩底价位？明天拉涨停[火箭][火箭][火箭][火箭]
满仓了就是干
义翘神州收购并购是走向世界前沿的重点看点！
明天继续涨！另外我做差价超过一百手了，不用忍
满满一车人！扶好喽
腾讯和茅台，中国最牛逼的两支股票
明天十点，曙光终现，一扫愁云密布。
尾盘放量[大笑]
终于走趋势了[呲牙][呲牙][呲牙]
两个亿的流通市值，翻3倍没问题[呲牙]
这是一个好股不套人股性活。
明天都给我涨停喊起来，涨停！涨停！
明天反弹了，筒子们，加油，奥利给
就这个人气想涨也难，哪天冲进百内就该大涨了！
明天开盘大概率涨停，之后开启连续涨停行情！反
起来了，这个是个好股票来的。
国际原油价格，大涨！埃克森美孚石油创新高！
刚来，继续加油，来点大量，真爽，爽
生日快乐！！！
绝对低价
坐稳扶好 不涨停 不停涨
感谢主力，向鸡腿出发[吃瓜][吃瓜]
社员同志们，明天的涨停价4.75元哦
怒拔两尺！姐姐终究还是满意的！唔嘎嘎！哇哈哈
[呲牙]准备吃大肉，药重仓～酒建底仓
地产股大涨！
明天很有可能涨停的
收盘必涨！
卖在了高点 爽歪歪
牛逼哄哄！奔新高去了！
这主力是把大家的成本太好了，做T好的爽歪歪
敢不敢跌多点，我重仓[胜利]
万辰！飘起来！
为国争光，为股市争光，就看你了[大笑][大笑][
低位的碳中和绝对是上车的好时机
老大就是老大，永远的老大！[拳头][拳头][拳头]
大盘诱空，抄底！！！
缩量了，洗的不错
明天大涨3个点以上！
做了四毛钱的T[得意][得意]
哈哈哈哈竟然成功跑路！
会买的是徒弟，会卖的才是师傅。[大笑][大笑][
终于等到你，还好我没放弃[大笑][大笑][大笑]，
招招，我回来啦！！！！这次冲到54！！！！！！
加仓起飞，明天涨停
今天很硬啊！
浮筹走了，更好拉升了[愉快]
明天收盘价21.18很吉利呀！
无脑多是真的舒服
紫金今天算是相当坚挺的了，稳如泰山一般，佩服
买到就是赚到！
连续三天量能放大，很好
教育行业站起来了！！！
强者无敌
这货这么猛吗又让我赚了三个多点
公公加油努力见红！！！
太好了，希望亏损可以挽回一些
85%绿盘魔咒打破了，很高兴，满仓回血
今天全仓买入明天大赚
今晚公告重组成功！意义重大！估值大增！不要怂
好时机
拉尾盘！
稀土价格今天暴涨
巨量啊！
[发呆]多方很强势，买盘凶猛！
Nice！月底试运行！
预计目标价10元以上！[发财][发财][发财]@杨威
东方不败！妖气冲天！
顽强翻红！！！！！！！！！！！！！
涨停板，炸板吸货，牛！挣你一点钱不容易
天天吃肉爽，感谢主力大佬。明天接着干
今天买入了！明天涨停！
伊利我对你不离不弃加油必须看好你
传媒板块涨幅最小！下半年炒传媒板块！！
明日将会让你们享受拉升的乐趣，坐好了老铁们[
同志们不要怂满仓的干，没有钱可以融资的干。
明天涨停。不要问我为什么
同志们买到就是赚到，不要怂满仓的干[买入][买
三点以后港股猛涨，今晚有惊喜！
看到了！老师发功了！
该跑的都跑了明天估计要涨停了
我有一种预感这股明天会涨停，这种感觉还越来越强烈
4.72买十万股，等20厘米大长腿[大笑]
原油晚上按惯例继续大涨。。。
量价配合很好，明天看涨
明天连续三天涨停[兴奋][兴奋]
大全能源明天开始逆袭了！
今天的走势太完美了，充分换手，主力太牛了
出量，踩着5日均线往上冲，目标年线！
大家嗨起来嗨起来…凯盛一会冲涨停了…
丝路视觉:正在启动中，机会巨大！
日升波动真大，今天T的很愉快，看好你，明天继续T
还有没有比我持久的，三年半了，终于解套了！！
抄底成功[呲牙]
我相信共同富裕，相信浙商证券，牛市来它就是龙
明天高开高走，拭目以待
一只严重被低估的好票！
明天加仓了，调整已经到位，冲冲冲
牛牛，拭目以待！
洗的差不多了值冲20
明天该股冲击涨停
明天择机进场[大笑][大笑]
冲高出了[呲牙]
这不两天就变好了，又有肉吃了
到今天为止，主力终于吸足了筹码，干就完了
大利好[献花]
三重底构成，大波浪进攻！前途不可限量
主力筹码吸足了，下午拉地天板！[憨笑]
8.88好数字，888，一路发[666][666][666]
买进买进买进
奥飞数据始终高度重视技术研发工作
看看，今天进的就涨停！
最近元宇宙新出来的股，一般都会大涨。
这涨幅也太牛了吧！一飞冲天，一鸣惊人啊
十月份利润创历史新高！今天纯碱期货价格暴涨
这票没问题下午回封抓紧上车
卧槽。昨天重仓完银河才发现这个这么强劲。
老师说中午我们学生赶紧全仓买入，20个涨停马上来
强烈看好你，加油
哈哈哈！
突破4元是个好兆头
冬奥指定啤酒！[大笑][大笑][大笑][大笑][大笑]
买点
最新仓位，满仓纳指[微笑][微笑]
拍股票的傻了吧哈哈哈
看着国机纺织涨不停，兄弟拿着我的策略吃肉肉。
上方已无牢套的，有概念可以随时飞的黑马！拿稳
下午一点半准时拉升
开心
真好明天继续一字板感谢主力
终于让中信吃瘪了！！！加油
下午涨停，拭目以待吧
哈哈哈！金正大！接下来才是最有意思的战局！局
明天继续张婷
马上公布超级利好，可能直接拉个涨停
港股大涨，下午平安5个点
缩量了，跌不动了，马上大涨
下午又得涨停！
下午开盘，拉直线
机不可失！今天再跑就是无脑！坐等回复！坐等暴拉
人气可以、可用！！
今天是中国人民解放军空军成立72周年生日。
今天涨停吧~还瞪眼儿等什么啊~嘎嘎嘎
涨停大家不要卖随时起飞20cm
买买买，即将发射
明天还有一个涨停
今天开盘时刻的砸盘是送钱，我已笑纳[呲牙][呲
这个票真的好，昨天买了就涨[偷笑][偷笑][偷笑]
哈哈哈，我allin的绿t这些日子都涨几十个点了，
突然，创新高！
放量新高，耐心点新高复新高，快马加鞭
神州细胞市值将来一定超过恒瑞！
兄弟们继续加仓！！！！
抄底成功！！1.7万股！！
神来之笔
兄弟们我左眼皮又跳了，明天要涨停了[得意]
上20线漂亮了
今天就是历史大底，开启年末主升浪！
我来了，拉涨停
突破平台压力满仓干[微笑]
龙头本色不变，愿新高不断！
下午一柱擎天瞬间封涨停
柳林新酒厂正在建设中!
终于要过上小康生活了
东方证券大涨，你懂的！！！
下午看红
深耕妖股：已赚200%,拜拜。谢谢主力！
总感觉明天涨停
三毛多买进的，赚了二赔多了，套现了几百万。
牛啊16年，
终于等到你，还好我没有放弃，解套指日可待
下午涨停，起飞了，谁卖都不好使，马云，巴菲特
对得起中科这两个字，这两个字就值10元[呲牙][
明天吃肉了
看来复盘不一定会涨了呀
今天的洗盘比周二更坚决，明天绝对大涨，预测不
感谢，41.8元入的，52走了，祝再创新高！
中国能建下午拉升！下午火箭发射
拓新药业最佳补涨标的！！！
没进的赶快进，下午开盘直接板
七连阳[大笑]
正所谓三顶必破！！！主升浪马上开始！！！
今天我生日，感谢主力发红包
东旭蓝天是好股！有概念有题材，净资产8元多，
宁德时代合作，长线肯定大牛
今天涨停才正常！
下午会有一个大的增长，拭目以待
明阳电路，华灿光电，真香………
跌的大沙笔们哭爹喊娘的，哈哈哈！好开心呀！
明阳电路，华灿光电，真香！！
同类垫底也是一种技术啊，牛啊
开盘等瀑布未等到，及时乘上，直接t出3个点利润
快买，下午可能大涨
万 科Ａ等会会拉升，明日将高开，进场！
煤炭、新能源车领跌，医药、半导体、地产拉升，
牛逼[毛估估]
狗庄洗盘结束了，这周必有涨停。
下午翻红，买入吃肉
今天手里已经三只股票涨停了
昨天冲高减仓的，现在全仓全仓全仓
天天T得爽歪歪
这基不错哟
这才是真正的大哥，众泰就是传销泰，吹的天花乱
科技强国前景可期！
卧槽，挂21的，过来一看成交了，不错不错
月初离开360，玩了一周元宇宙，已经赚了40个点
亿纬锂能超配，持仓过年，明年吃大肉！
走了，不涨停就是耍流氓，十几个点到手[呲牙]
即将起飞，年底大黑马，目标8元以上
大牛股[赞][赞][赞]
下午涨停
抓紧买，下午可以吃肉
半导体yyds
我给你发妖股通行证
哈哈哈哈哈哈哈哈
翻倍开始
争气啊
感觉下午要去冲涨停的节奏，还没上车的抓紧哟
绝对没有跌到位，喜欢跌！就跌的更猛烈一些吧，
银河走势稳健，有可能走出之前东方的行情[强壮]
筹码峰很漂亮
京东方南方西方北方四方得利！开启上涨模式！
赚了几百万了
差不多8万股清仓了，感谢中来，真是爽歪歪
黄金开始拉升拿好晓程[大笑][大笑]
对百元股的祈望越来越有信心。
众和尚拾柴火焰高！
来了老弟，争光板，孩子王10加，这货没问题！
天啊太牛了吧
调整一天明天起飞
地产龙头爆涨，钢铁还远吗！周四夜盘期货螺纹钢
重大利好，明日涨停板，大家明日抢筹码
马上要出现极速拉升
它一定是这一批C最强的，拭目以待
冲啊！吃肉肉了，4.00以上都不怕，2.90以下怕什什么？
散户们别怕，赶紧抢筹啊，拉升在即。
底部已现，抄底加仓，重仓，全仓，等风
家人们人气票来一波不要停，感谢榜一大哥的嘉年
科技创新是企业发展的动力和源泉！
下午直接涨停，哈哈
还差明日最后一跌，我大锡业已经起涨[憨笑][憨
涨停！下午冲击涨停，干进去！冲！
开盘直接刷新新高，牛掰了。恭喜中签一直持有的
万 科Ａ加仓，短期有机会！
哈哈，终于度过了寒冬迎来了春天的暖阳。
中天科技倒拔杨柳形态！今天100%反包涨停！继续上攻！
三个交易日以内必有一次大涨，幅度很大
通知：全面做多！
一飞冲天不在回头
《下午盘，将在飞上涨停板路上抢进！》
周线看要涨
因赛今天是最后的上车机会了！明天开始上涨10+
周四是个好日子，抄底资金来了！！！
佳力图短期内要涨停，请立刻买入
现在不买更待何时啊？你们这些傻缺们
淘宝酒类第四名，买买买
精准逃顶[坏笑]
快买！沃伦巴菲特1991从前复权8.55元开始唱多到
4百股配1张的翻车的举个手[得意]
洗盘完毕，正式进入主升阶段，不知能涨几倍
午后拉涨停，没上车的抓紧了
割肉的割肉，建仓的建仓！这价格，不知道性价比有多高！
我终于变红了
要到30元了，盐湖提锂龙头股！
大象起舞指日可期
一阳吞多阴，月线级别的牛股
说实在的，没想到主力这么强势而坚决。
家人们，这回咱们可是要发大财咯[鼓掌][鼓掌][
估计明天上15.11是大概率的啦！[看多][看多][看
就猜到房地产会涨，哈哈买对了
今天不拉，明天肯定拉，大家坐好车！
赶紧买！赶紧买！等哪天跟元宇宙扯上关系，想买
不出意外，明天开始高开高走咯，看多
虽然我没有买这股，但如果让我看！明天会大涨！
人生就一次干就完了！
下午涨停板，便一骑绝尘，成为新龙头！
主力说了，金融街 12月31日前必有一波大行情
今天下午拉涨停
下午怒涨两分[大笑][大笑][大笑][大笑][大笑][
梭哈！目标60元！
火力全开，跳坑抄底，两个账号全挂133，看好你[
红利到帐
注意注意，这不是演习，这是主升浪开端
要涨停了。。。
老夫昨夜再观天象，发现紫气西散殆尽，牛斗冲天
好！
今天是胆大的吃肉，踏空的难受。就会不可多得。
管理费用，财务费用。想想也真是太牛拜了！
今天这大长腿真好看！明天应该是先弹再说了！
目标前高
海螺水泥作为水泥绝对的老大应该涨停！
大盘如此漂亮，茅坑再也起不来了，爽!大盘好我
今晚单身狗渴望姓福，幸福总是来得太突然！
低于50买入，高于55卖出，这就是招行福利。
元宇宙 人气真龙，这下午是要翻红大涨了
调整最新线段，圆弧K已经形成，具备了上涨的动
记住，唔系股神。下午涨停，帅哥就是这么厉害
看看今天三个元宇宙能不能全部涨停
政策助推，车企抢先布局，氢燃料电池或将站上风
我看好这股一个月后你们会回来感谢我的
火箭启动！
厉害厉害，点赞
恭喜，恭喜，可能有了，是大肚吗
昨天洗了，今天又给机会。谢谢你庄家！
午后继续涨！冲冲冲
今天又吃两个板晚上加鸡腿[鼓掌][鼓掌][鼓掌]
重大利好，下午涨停，立贴为证。
明天吃肉[偷笑][偷笑][偷笑][偷笑]
ST澄星，又是大涨
永兴仅仅再次高点做短暂停留，太强了
今天[胜利]
不急，今天半导体芯片，军工必收红。
我抢我抢我抢抢抢抢
大家吃肉开心[上涨]虽然我没有货[得意]
目前在低位，很快会飞速上涨↗
我是新韭菜，我今天满仓干进去了
做T，红盘卖出，下跌5个点买入，很灵的[呲牙][
明天低开涨停，大家快买。明天低开涨停，大家快买
来吧，我最坚定的信仰！买吧，我最信任朋友！[
20公告强心剂！！！！涨停将会持续！！！
海格通讯涨停了！昨天做了这个梦，直接乐醒了
双十一黄金挺活跃啊，一上午能出80，赞
舍得可是妖股，从st到现在涨了10倍了。。。。
立讯精密这个月有很好的机会，加仓！
连涨了三天，明天继续涨下去，亏了十五个点，早日回本！
洗了一整天尾盘偷袭吃货1.9亿，牛逼！尾盘成交
别人恐慌我贪婪，继续补仓干。
满仓，骗你小狗，明天大肉
明天开启一字涨停之旅！20个涨停！
元宇宙最强主线
珠穆朗玛峰顶出货了！888888888888888888888888
九阳大法已经实现七阳了[大笑]
老当益壮，宁移白首之心！明天给我硬气一点！
买买买！三天净流入13亿 易方达中国A50ETF受追
随主力意愿随时起飞[大笑]
联通马上分红了，买买买
大资金进，散户出，必涨。
同志们，冲啊
山东黄金即将开启启动模式，没有长篇大论基本面
北方华创突破历史新高，大家坐稳了，等着收获吧
今天强力涨停
今天徐大狗上西天了，所以小飞涨了[大笑]
冲高11.14已出[呲牙]
走了，赚了一把。谢谢主力。我不再享受被套的感觉了
美国万亿美元基建计划直接受益者，英飞特！
股民沸腾了！狂砸80亿 万亿“宁王”联手2300亿
不好意思我又进了今天涨停
时机差不多了[奸笑]全仓
今天终于收了一个探底阳十字星——金针探底！漂亮！
亏辆奥迪A6的我回本了
可喜可贺！今天大涨5分，面板之王就是牛
苍天啊！大地啊！感谢庄家八辈子祖宗，终于接回来了
下午两点半张婷！主力昨晚托梦给我说的[得意]
瞎猫碰到死老鼠，蒙对了一次。
连续回购，捡钱时期，吉时快到！
一年盈利10来个亿的公司市值应该远远不止100来块的股价
明天还会上新高，
债比股强呀！下午涨停不是梦。
我现在静静地数钱，不作声[赚大了][赚大了][赚大了]
主力扫货必涨停
10万股清仓了，比涨停还开心[爱心][爱心][爱心]
这个票毛利率45%所以毫不犹豫满仓买入！希望时
十字见底，满仓梭哈
来的早不如来得巧，谢谢谢谢！
都别吵：下午准备飞起
兄弟们！今晚我老婆过生开心[色][色][色]一路长
今天上午先洗牌，下午涨停！
9.98强力支撑，稳住，坐等起飞
拿了快一年了，终于给我补红了[哭][哭][哭]
宝贝我爱你
kdj.半导体明天还要冲.
众心齐，应成妖！[拳头][拳头][拳头]
下午开板？[奸笑]
12.46抄了底[赚大了]
看来今天该起飞了，加油涨吧
H股在涨啊
热烈庆祝新手们进来送前[赚大了]
大家坐稳了，一会就火箭发射。
上！涨出中国人的股气来！
尾盘涨停，明天一字板，必须滴！
市场领涨啊，牛！
一天就是5%，牛批！
这是要腾飞啊
放量涨停
一太牛逼了
哇塞起飞了呀
买呀！干干干买买买。macd背离。加金叉。必大涨
牛逼吧，我都说冲冲冲。信我者赚了
已满仓，崇哥加油，冲鸭！
开心，11的本，马上就翻倍了，坐等起飞
涨停！！！
冲啊，我的小宝贝
这次发财了，满仓加融资[大笑]
比亚迪，大牛逼！
omg你爹起飞了
今晚有惊喜！
破新高！[大笑][大笑][大笑][大笑][大笑]让空狗后悔去吧！
今天涨停，我说的！！
站稳7.25一飞冲天
中钢天源冲啊！！！
冲，加仓干
要涨停节奏啊
谢谢主力！[赞][赞]走了，一天赚5个点，够了[大
经理太牛了，服！
是金子总要发光，是妖股迟早成精。横批，一飞冲天
开始俯冲！！！！
今天是吃肉的一天
强势！
集合竞价在吃货，就是感觉要起飞了！
下午冲击涨停[得意]晚上有好消息[得意][想一下]
周二收盘前38买的 真开心啊这两天
大概率目前就是底部区域了，反弹一触即发！
下午一根冲天炮，直线拉起，收工，站稳12块[加油]
下午拉起来
啥都不说，吃肉！[大笑]
看中青宝赚大了！
我勒个去滴！崛起了[大笑]
牛气冲天！
冲啊，今天涨停
冲啊！飞起来！
掐指一算，这股起飞前兆[赚大了][赚大了][赚大了]
今天大家都很满意[赚大了]
哈哈哈，牛[大笑]
买得多，赚得多！放得久，喝老酒！增仓！守仓！
今天次新大涨！收盘200点！
冲啊，今天收盘大涨50个点，冲冲冲
今天放量大涨
下午会起飞！！放心拿着！！
恒大涨疯了
抢筹加仓[大笑]
新能源车大涨，要涨停了，洗盘成功
系好安全带，准备起飞！
白酒冲呀！暴涨开始！
下午大涨[大笑]
房地产有利好，起飞！带动一批建材、机械设备一起飞！
涨跌都是龙头[大笑]
牛哥全网第一！吃肉
好涨停
快回本啦[赚大了][赚大了]
明天是不是要继续顶板了[大笑][大笑][大笑]
冲鸭[大笑][大笑][大笑]
明天顶板杀进去[赚大了][赚大了][赚大了]
下个星期开始起飞了
啥时起飞[大笑]
海螺水泥机构在偷偷加仓，跟着一起吃肉呀！
[赚大了][赚大了][毛估估]继续持仓待涨[献花]
股吧唱多的绝望肯定会涨[大笑]
[大笑]车上的不用怕，星期一地产又会带我们起飞
新高就在眼前[赚大了][赚大了]
这几天表现还不错，希望再接再厉！
今天追的，星期一能创新高吗？
奥雅终于启动了！之前预测的准吧！！！
下周涨停板
给经理点赞！！
必须是千亿市值[大笑][拳头]
[满仓][满仓][满仓]
创新高，一路上涨
明天一根大阳线
下个周涨停板见爱你么么哒[微笑]
Meta周五晚上大涨
第二浪准备起飞！
厚积薄发，飞龙在天！！！
下周起飞，各位坐好了
要起飞了谁也拦不住[大笑][大笑][大笑][大笑][
该股五连阳，这是要起飞得节奏，朋友们，坐好，
