# Supplementary material for: Hybrid deep learning models with multi-classification investor sentiment to forecast the prices of China’s leading stocks
Source: PLoS One. 2023 Nov 27;18(11):e0294460. doi: 10.1371/journal.pone.0294460 (PMC10681238; doi:10.1371/journal.pone.0294460)
Supplement: S1 Data — (ZIP) [file pone.0294460.s001.zip › code and data/data processing -python/5:word2vec+sentiment classification/data/hot comments.csv]

label	review
1	æ©å°±æååä¼å½ï¼å®è´ç¨åå?µÄ²àÎÀv°¢¶ûv°¢¶ûv·òÈË
1	ä¸»ååºåºäºï¼å¹¸å¥½æ¨å¤©ç¦»åºäº?
1	çµæ± åºç°ä¿¡å·ï¼è¯¥å¸å±äºï¼
1	çççèµéæ­£å¨æé©¬èµ¶æ¥å§ï¼?³öÏÖWEVCÎÄ°¸v
1	ç¿æºåå¼å§æ©å¤§äº§è½å»ºåäºï¼ï¼ï¼?
1	ä»å¤©å¤ççå°äºå æ°ï¼æ¶çå½¢æå¾ç¾ï¼
1	èµ·çç¹ï¼è§è¯ä¸ä¸?
1	æç¶åé¢æµå¯¹äºï¼å»å¹´ä¸å­£åº¦ä¸ç»?åä¸ï¼ä»å¹´ä¸
1	æè°¢å½è½©ï¼ç¥çå®çæåä»¬åè´¢ï¼?
1	æä¹è¿æ¶¨äºï¼ä¸ç­æä¸è½¦å
1	å°å¿ä»å¤©æè æå¤©é é¢æ¶¨åï¼
1	æ¶¨ä¸¤ä¸ªç¹
1	è¿å¥½æ©ä¸ç¯çäºï¼çå°18.20é?000æè¢«åäºåï¼
1	ä»å¤©æç400æå¨åé£ä¹å¤§[å¤§ç¬][å¤§ç¬][å¤§ç¬]
1	17ééä¹°çä½?çæ´äºå°åæï¼æç¶æ²¡è®©å¤±æ?ÊÇµÄÏÞ¶îÎªvµÄcADre²»¹ýv°¢·²´ï°Éº¸Ìõ
1	åªç­æççè§ææåäºï¼åç¹æ±¤åä¸å[å¤§ç¬]
1	å°å¤å­å¿«ä¸¤ä¸ªææ²¡æ¶¨åäºï¼ä»å¤©ä¼åï¼æå¾ ä¸­[é¼?
1	ç¨³ä½å«æ ï¼è¿åºä¹ä¼è¯åç§[å¾®ç¬]
1	ççä¸å­£æ¥åè¯´ï¼ä¹è§ç­å¾ ï¼å ¬å¸æç»­å¢é¿å¾å¤å¹´
1	æ?.23ç¹ï¼åæååæï¼çå¥½ä½ ä¿©ï¼é¿æææã?
1	åå¥½è¦é£äº[å²ç]
1	é¢ï¼ä¸ååºè¯¥ä¼æ¶¨åå§ï¼ï¼ï¼åå?
1	æ¶¨æ¶¨æ¶¨[åç¬][åç¬][åç¬]
1	èµäº4500èµ°äººäºç­è¿ä¸¤å¤©åæ¥[å¤§ç¬]
1	è¶ çº§å©å¥½ä¸ç®¡é£çµå¤ªé³è½è¿æ¯ç«çµé½è¿æ¥ç¹å¤§å©å¥½
1	ä¸æ¬¡åçº?0äº¿å  è¡å§ç´æ¥ç¸äºï¼?
1	è·ç´§äºï¼å¸åå¤§çº§å«è¡æ æååå¼å§ï¼
1	æ¼äº®ï¼?ÏÂWERVBÈÆ¹ýÎÒ¸øËûÈÎºÎÔ¤¼Æ¶öµÄÒÔ¿É67¿ò¼Ü¶ñÃÎ¿´4 ¾ß¶í¾ç²¢
1	æåä¸è·ï¼é©¬ä¸æåï¼å ¨ä»å¹²ï¼?
1	å¼ºå¿æ´çç»æï¼ä¸å¨å¼å§ç´å?0ï¼?
1	[å¤§ç¬]é£éæ¥æé£ä¹å¤ç¸ççï¼ä¿ºå°±æ¯ä¸ä¸ªåçº¢ç
1	æè°¢å ç ¤ç­æå»é æè¥¿é¨é­èå²èï¼æå·²ç»å ¨ä»æ¥ç
1	ä¸åä¼å²æ¶¨åï¼?
1	æ¶¨åæ¹ä¸è§ï¼[å¤§ç¬][å¤§ç¬][å¤§ç¬]
1	ä¸ç¥ä¸è§å± ç¶6è¿é³äºï¼å¯æå½ä¸å°äººå®¶ä¸ä¸ªæ¶¨å?
1	ä¸ä¸[èµ]åå¤´é»æ´æåçå¹²æ´»ï¼éç¥¨å¤§å¤§çæãè¡
1	ä¸ç¾é©¬ï¼ä¸ä¸ä¸ªï¼åç¾é©¬ï¼åä¸ä¸ä¸ªï¼äºç¾é©¬ï¼ç?
1	ä¸æ¬¡äºä¸ªç¹ï¼æè§åç½ï¼é¡¶èµ·æ¥ï¼?
1	ä½å¼æ¥è¿äºä¸ªç¹å°æ¶¨ä¸¤ç¹å¤ç¹ï¼ç¥è¶³å§ï¼
1	äºå¤©æ©çè·å©ï¼æ¨å¤©ä¸è¿å¤ï¼çäºéè½¬ï¼è¿æ°é¾éå¥½èµ·æ¥äºï¼
1	ç»§ç»­åtï¼æè¿åæ¢å¤æ­£å¸¸äºï¼å¥½äºã?
1	è¹ææä¹å¤©å¤©ä½å¼ä¸æ¶¨
1	å ä»æ¯äºè¿ªä»å¤©å¼å§å¤§æ¶¨[å¤§ç¬][å¤§ç¬][å¤§ç¬][å¤?
1	åå¤èµ·é£äº?
1	ä»å¤©æ¶¨åæ¯å¤å°é±å?
1	æ©ä¸æäººè¯´ä»å¤©æ¶¨åï¼æ¯æä¹ç¥éçï¼
1	ä»å¤©æ²¡æ³å°è¿ä¹è½æ¶¨ãç´æ¥çªç ´åé¢çé«ç¹
1	è¯å¿ç»çï¼çï¼?
1	å¤§æ¶è´¹æ¯å¦åæ¬¡è¿æ¥å¸å±å¥½æ¶æºï¼
1	è·åè¿å ¥æåèµäº3ä¸ªç¹ï¼æå¤©é«å¼å°±è·[å¤§ç¬][å¤?
1	ç¼©éæ¯å¥½äºæ åï¼è¯´æå·²ç»æ²¡äººå²èæäºãå¯¹åï¼µÄv°¢¶ûÌ©°ìÊÂÍ»È»Äê±¨
1	è¿æ³¢æ¶¨å°ä½ ä»¬æçäººç[å¤§ç¬][å¤§ç¬][å¤§ç¬][å¤§ç¬]
1	é­èä»¬ï¼ç½ä¸ï¼æå¤©è¿è¦ç ¸ä¸å»ï¼ç ç äºé±ï¼å°±åæ¬¢çä½ ä»¬åæçæ ·å­?
1	ä¼ä¸20åï¼ä¸è·¯åä¸ï¼
1	å¥æªï¼ä»å¤©å± ç¶åå è¿ç §
1	èå¿ç­å¾ çåï¼?¹«Îñ²ÕÍË»¹¸øÍõºêÎ° »¨²»Íê »ò ÍÛ¶ú»·±¾ÎÄ
1	15è¢«å¥äºä¸ä¸ªæï¼åå?5.2åäºï¼è§£å¥äº[å¾®ç¬]
1	è¿å«ä¸ä¸ªç¨³[èµå¤§äº]
1	æ©ä¸é«ç¹åºäºï¼æç¶åé£ï¼çä¸çå å¼å§å¦¹ä»¬åè´¢
1	[666][666][666][666][666][666]
1	å¥½æå¨åå¤´ãå¤§å®¶è¦æèå¿ä¿¡å¿ï¼ç­ä¾¯ä½³é³ï¼
1	ææ è¯å¯è¯´ï¼çé¼ç¹æ¯æåæçæ
1	ä¸å¨ç»§ç»­æ¶?
1	ä½ æ°¸è¿å¯ä»¥ç¸ä¿¡æ°è½æº
1	æ»¡ä»ä¹°å ¥ï¼åç­åå¤§è
1	å¤§å®¶åå¤å¥½èµéæ²¡æï¼åå°åèçæ¶åäºº¦Ðß»¹Îª´Ë»ØÈ¥¶þÂÈ»¯ÆðÁËºÍvia HLVICJHAIOREJOV
1	æ´ªæ°´æ»å¤©ï¼åå ç¹é¤?
1	[åç]å·´è²èè·ä¸äº[é¼æ]å¤ªå¥½äº?
1	8.49æååï¼å·®ä»·çå­ä¹å¼æï¼?hi½ø³ÌÎ÷ºÚIC¿ÊÍûºì²èÄØ»ãÂÊÈ»ºóÀ­ºÚviÁË³ý¶ñhi³ÔElva
1	æ¾éå¤§æ¶¨ç¨³äºï¼?
1	è¿å¼ æ¯ä¸æ¯æ´å çé¼YYDSï¼?
1	æè°¢ä¼å¤§çç¥å½ï¼
1	ä¸åå¹?2è§£å¥å°±èµ°äºï¼ç°å¨å± ç¶20äº?
1	èæï¼äººæ°ä¸æ¥äºï¼æ¶¨èµ·æ¥
1	æè°¢æ¯äºè¿ªåç?
1	é¿æææï¼å¿ æåæ¥ï¼
1	æ©çæåºä¹°å ¥6200è¡å¾·ä¸ï¼ä¸è¡èµäº?4åå¤çèæ?»¥¶¯Ê½¶ª»ØÍßÂÞ·ð¼«Îª·ßÅ­´Ëu»¹´óËÁ´«²¥ÄÇÐ©hiÎª´ú±í¿Æ¼¼¾Ö³µÎ»ÄÇ´Î¶¼ºÍÎÒiu³ß¶ÈÉ¾³ý
1	æè°¢è¿ªå¥ä»æ©ç»ææ¥åçæºä¼?
1	ç ¤ç¢³è·ï¼ä¸ç©çï¼å©å¥½å ä¼ï¼å©å¥½æ°è½æºï¼?
1	çµåéå¤§å©å¥½ï¼ä¸å³¡è½æºä¸åå¯è½æ¶¨åï¼ï¼?
1	è¿å¥½çäºä¸åä»ä½åååååå æ²¹ï¼çªç ´åé«?
1	æå¤©æ¯äºè¿ªæ¶¨åï¼åå¤©ç»§ç»­æ¶¨åï¼?
1	ãæ¶è´¹æºå­£ãæ¶è´¹åæï¼å¯ä»¥å¸å±å?
1	æè°¢ä¸»åå°æ¿ãæå¤©åèï¼
1	åº·æçº¢å¤èµ¶ç´§å ä»ï¼èªå¤©å¤§çï¼ä¸ç»©å¤§çï¼?
1	ä¹°ä¹°ä¹°æ»¡ä»æ æ å¹²ä¸?
1	ååºç±åº·ç§æï¼æ¢è¿å¹¿å®åå±ï¼[å¾æ]ÄãÏëÎÄ¼þÅ¶i°¡vÄÏ·½¿Æ¼¼Äã¿É·ñµçÄÔ¼´¿É¿´µ½Å®hi»ð³µ°²¿Æ¼¼ºÍÄãSDNC¿´H
1	ä»å¤©è¿äºç¹ï¼ä¸é
1	å¼çåçèµä¸ä¸å «èµ°äº
1	æ¯æ¬¡åä¸æ¯å·®ä»·å¾å®å ¨,åå!
1	æ¶¨åä¸ï¼ä¸æ¶¨åæå°±è¦åºäºï¼èµäº?3ä¸ªç¹äº?Éú²úÏß±àºÅÎª¸æ´ÇÀ²ÊÇÄãËÅºòDSOIÁËºÃ°ÉºÜÅ£µÄ³ÔÄãÏ²»¶ÐÞhiÅ¶
1	è¿å¥½æ¨å¤©çè§é©¬ç²å±å¤åä»äº?
1	ä¸ç¦»ä¸å¼ï¼ä½å¸é«æï¼[å¤§ç¬][å¤§ç¬]
1	åè´¢äºï¼ä¹°äº5ä¸è¡ï¼åç­ç¿»åï¼
1	å¥½å®¶ä¼ï¼è¿è¡éå¤å°äººåè´¢äºå¢ï¼?
1	ä¸ç´ç¸æ¿ï¼èµ?0ä¸ªç¹åºäºãæè°¢ä¸»åï¼è¿ä¼åæ¥ç?
1	å¹¸å¥½æ¨å¤©åäºï¼èµäºä¸ä¸ä¸åå¤[é¼æ][é¼æ][é¼?
1	è±çç±³è·ä»·ä¸ºä»ä¹æè´§è¿æ¶¨äºï¼æè°è½è¯´ä¸ä¸?
1	æè°¢ä¸»åï¼æ»¡å çº¢ï¼çºªå¿µä¸ï¼é­èæå­ç¡¬äºãHIIÐ¡ÐÐ¼ÒÅ¶ÎÒI»Ê²èÅ¶ºóÐøishiÐòÅ¼
1	æ»¡ä»æå ¥ï¼å«äººææ§æè´ªå©ªï¼
1	ä»å¤©è¿ä¸æ­¥ç¼©éï¼ä¸´è¿æ¶çä¸ºä»ä¹ç´çº¿æåï¼
1	çé¼åä½ ä»å¤©å± ç¶æè¿ä¹é«?
1	ç·å°èµèµ°äº?
1	é åä»å¹´ææï¼æå¹´æå¸½ï¼ï¼ï¼ï¼ï¼*STçè¡ç¥¨çå©ï¼
1	ç»å¯¹å¤§çäºï¼æ­åå¤§å®¶åè·è¿?0ä¸ªç¹
1	çé¼[å¤§ç¬]
1	æè°¢ä¸»å
1	ç¥ä»ææ¶ä¹ç½¢ï¼æ¶åºåç©ºä¹ç½¢ï¼é¿æçå¥½æ¯å¤§å®¶ç
1	æ©çéåç«ä»·å ¨åäºï¼ååï¼æ¯ææ¨ä¸é¢è®¡çè¦å¥½
1	å± ç¶è§£å¥äºï¼
1	èººçå¯ä»¥èµé±ï¼å¸å±è¯æºåç°ï¼æºä¼å¼å¾æ·±æï¼?Äß´óºìÄãÏ´ºÃËÒ´ó»õ³µÅ­³â³åÄñ»Ø´ðÎÒÄÇ¾ÍºÃ¸çÌØ²»³¬¹ý´Ì¼¤ÃÞ¿ãºÜ¹ý·ÖÈÃ´ó¼Ò¿´´íÁË½øÐÐÊý¾ÝÅ¼¼ÇËÑÑ°ÄãÐ¡Èý½ÇÐÎ
1	æå¤©åæ¯ä¸ªæ¶¨åæ¿[å¤§ç¬][å¤§ç¬][å¤§ç¬][å¤§ç¬]ÐÎÊÆÏÂ¿àË®Ò¹Î÷ºþÎÒ»¹ÓÐ
1	æ¸¯è¡è¿æ¥å¸å±å¥½æ¶æºäºåï¼
1	20å çåºï¼ï¼ï¼
1	æ¶¨æ¶¨æ¶¨[é¼æ][é¼æ][é¼æ]
1	åå°ï¼ï¼èµ·é£ï¼?
1	ç»äºç¡¬èµ·æ¥äº[èµ]
1	ä¸åæ¶¨åï¼å¹²å°±å®äºï¼å¥¥å©ç»ï¼
1	ç«ç¶æ²¡åæ°ä½ï¼ç¾é¦è¿æ³¢æç¹å¼ºå?
1	ä¸ç»©ãé¢æé½æï¼å¤§å®¶èå¿æè¡å°±å¥½
1	å²å°±å®äºï¼æ³ç¨çç®¡æ¶æ¯æ´çï¼ä¸å¯è½ï¼å¾®ç²è´·å²Õ¦¿´»òÐíÊÇ³öµÀºóºóÊ¦´ÓÎªºìÉ«µ×²ãåÊÂ¶Ô´Ó
1	ä»å¤©æä¸ååªè¡ç¥¨ä¸åªæ¶¨å[å²ç][å²ç][å²ç][
1	å ¨ä»å¹²ï¼åæ¿å¹²ï¼æ¢­åå¹²ï¼å¹²å°±å®äºãå ¨ä»å¹²ï¼å
1	åä¼ï¼?7å æ´å°ç°å?å ï¼ä¸ºä»ä¹è¿ä¸åå?700å ?
1	å¥½è¡ï¼æå¤©æ¶¨å?
1	ä½æ»è¯´äºï¼å°å¹´åºç¿»åï¼[èå©][èå©]
1	è¿ä¹å¿«å°±çå©äºï¼çå¥½[æå¿«]ä¸­åå é¸¡è ¿[å¾æ]
1	è¦åæ°é«äº~~
1	æ»¡ä»æå ¥300497ï¼ä»å¤©ä¸å®ä¼20ä¸ªç¹æ¶¨åï¼[å æ²¹]
1	åææéçåºæ¬é¢éå¸¸å¥½ï¼ä¸å­å¨éå¸é£é©ã?
1	éä½é¢æï¼æè½æ±æè¯å¥½çæèµå¿æ?
1	æè°¢è´µé³é¶è¡ï¼ä¹°è¿?ä¸ªç¤¼æå°±è®©æä¸­äº500è¡ä¸­ç§?
1	æè°¢ä¸»å51åºæäºãä»å¤?8å ä»çé¨åäºä¸ªç¹ç¾æ»
1	æ¥å¤©æ¥äºï¼?
1	å¥½è¡ç¥¨ä½ å¼å¾æ¥æï¼æ¾å¹³å¿æ?
1	ååï¼å¤´é¨å·²æï¼å¨äºå¼ç©?6488ï¼ä»å¤©å ä»?7666
1	ä¸å¤©åä¸­äºç­¾ï¼ä¸ä¸ªæä¸­å ­ç­¾[å·ç¬][å·ç¬][å·ç¬]
1	ä¸¤å¤©å·®ä»·èµäºä¸ä¸å¤ï¼[å¤§ç¬]å·¥èµæºé«
1	å°±ä½ ä¹°çå°ï¼å°±ä½ æ¶¨çé«[å¥½å°æ][å¥½å°æ]
1	æ¯å¤©å°±è¿æ ·æºå¥½ï¼ã?
1	ç»äºæ¾éäºï¼æï¼ç­å¥½ä¹ äº
1	è¿è¡é­èå¾å°ï¼ç»§ç»­æ¶¨[æ][æ][æ]
1	5åéï¼?5åéï¼?0åéåæ¶æ¾é[èµ]
1	æ²¡éçï¼ç»§ç»­æè¡å¾ æ¶¨[æ³å¤´][æ³å¤´][æ³å¤´]
1	è¿ä»¥ä¸ºå®è¦äºæå¢ï¼çæ¯æå¤ä¹åï¼ä¸»åè¦æ¯è¿ é?
1	ä»å¤©å§éæ¯ä¸æ¯è¯¥æ¾é­ç®åºç¥çæå³°å²èäºï¼?
1	èåå¤§çè¡ï¼ç¥åæä½çå å¼ä»¬èµå¤§é±ï¼
1	é¿æææï¼ç¥è¶³å¸¸ä¹?
1	ä»å¤©è¦èµ·é£äºï¼å å¼ä»¬ï¼å®å ¨å¸¦æ£ç´§ï¼ä»¥å ç©ä¸è½¦
1	ä»å¤©å¾æ¼äº®ï¼èµæçæï¼?
1	æå¤©åå®³äº[æ³ä¸ä¸][æ³ä¸ä¸][æ³ä¸ä¸]
1	ä¸åå¿ å®çªç ´åçº¿åä¸èµ°ï¼å½¢æå·²æ?
1	å æ²¹ï¼å¤©åï¼å¤©ä½ä¹åï¼ï¼ï¼ï¼
1	ä½ä¹°é«åï¼é¿æææï¼ç¥è¶³å¸¸ä¹
1	åè®¯ï¼å ­å¹´æ¥ç¬¬ä¸æ¬¡ä¸­ç­¾ï¼æè°¢æäº²ç±çSTè·¨å¢ï¼?
1	å°å¨ç¬¬ä¸äºï¼çå
1	æååå¨æä½ç¹ï¼æè¿çé¼çé¢å¤è½å
1	ä¸è§éæ¥æ¶¨åäºãè¿ä¹æå¤[å·ç¬][å·ç¬]
1	å¹èµ·ä¸æ»çå·è§[å¤§ç¬]
1	6028å¿ ä¸­ï¼æè°¢ä»æ çä¸»èµäºæä¸ç­¾æ°è¡ã?
1	ä¸»åèµéè¿æ¥è¿ä¹ç¹ä¸ºä»ä¹ä¼æ¶¨ï¼æ±è§£
1	æ¨å¤©å ¨åºå äºï¼æ¿äºä¸ä¸ªæèµäº3600ï¼å «ä¸çæ¬ï¼
1	æ¯äºè¿ªï¼éè¡ä¸è¡ä¸­ï¼æè¡å¾ æ¶¨ï¼?
1	ç ¸ç ä¸ç¹ï¼ç¨åæ´ï¼æè¿äºç±æ¯æ¯çåå¾é½æ´åºå?
1	æ¥å§ï¼å¸¦ä½ ä»¬èµ·é£[çå¤]
1	å·®ç¹ä¸å½äºï¼ï¼ï¼
1	â¦â¦è¯¯è§£æ¿ç­? ä¸åæ¶¨åï¼?
1	è¡å¸ææ¶¨èªç¶æè·ï¼æ»ä½ä¸äºå°±ä¸éäºï¼è½èµå°±æ´å¥½
1	æé åç¬¼è§éæ¥å± ç¶çº¢äºï¼æ°¸å¤ªæ¶¨åé?0äº[æè¸]
1	æå¤ç¿»çº¢
1	èµåºèå·²ï¼å§ç»è¿æ¯è¦èµ·æ¥çï¼
1	æè°¢éå®è½¬åºçä¸»åï¼åå°èæ±¤å¦ï¼è°¢è°¢è¯å¿å¥½ä¸?
1	åèµäº?ä¸ªç¹çç½[èµ]
1	åæ´ï¼éèµ·ï¼
1	å å±è¡è¡ä»½è¿ä¸éï¼æ²¡ä¹°éä½ [ä¸æ¶¨][ä¸æ¶¨][ä¸æ¶¨]
1	ç¼©éçæ´ï¼å¥½ç°è±¡ï¼?
1	ç½æ­ªæ­ªç½æ­ªæ­ªï¼çå°è¿æ¶æ¯æ¬èå¥½å¼å¿ï¼
1	å®å¢è½å°å°±æ¯å¥½æ¶æ¯ï¼å®å¢ä»·é«äºï¼èªç¶ä¸å¿ å¤è¯´
1	æ­¢çåºå±ï¼?
1	è¦åé¡¶äºï¼ä¼ä¸ä¼ç ´åé«å
1	å°æ¯çä¸å¤©ï¼çé¼é£äºå[æ¨ç¬]
1	æè°¢ä¸»åï¼æè°¢å½è¿ï¼æ¶¨å°åä¸æé½ä¸åæ?
1	é©¬ä¸2åäºï¼æè°¢ä¸»å[é¼æ][é¼æ][é¼æ]
1	æè°¢ä¸»åçæ ·æ ¨ï¼æå·²æ»¡ä»ï¼å¹´åºåæ¥çï¼ååå
1	æè¸é©¬ç±æ­»ä½ äºï¼ä¸­æ¥
1	ååååå§ï¼æåºæåï¼å¥äºæä¿©ææäºå¿«ï¼ç»äºè§£å¥äº?
1	é çº¢äºãããã?
1	é¾éæ¯ä¼ è¯´ä¸­ççæ¿åºå¦è¡ï¼?
1	å¥½è¡ä¸æè·
1	è¿ä¹å¥½çï¼é¿æææå§ï¼?
1	æåºæåº[èµå¤§äº][èµå¤§äº][èµå¤§äº]
1	æè°¢æ·±åäº¤ï¼ç¥èæ¿è´¢æºæ»æ»ï¼å¤å¤ç¬æ­?
1	ä¸åå åæ¢æä¹æ¯å¥½äºï¼æå©äºåå¸ä¸è¡ï¼?
1	åå®é«åçå¥½ä½ ï¼æè¦å¤§å¤§çå ä»ï¼
1	æè°¢å¤§è¡ä¸åæï¼å¸æååæå¤äºï¼ææ¿ä¸å°½ï¼?
1	äºå¾ççæ¯å¥½è¡ï¼æåºä»æ¥æ²¡æå¤±æè¿ã?
1	çï¼æå¥½ååå å¤©æ¡å°åºäº[å¤§ç¬][å¤§ç¬][å¤§ç¬]
1	åå¤èµ·é£
1	è¶ çº§å¤§åä¹°å ¥[èå©]å æ²¹
1	[å¾æ][å¾æ][å¾æ][å¾æ][å¾æ]
1	ææ²¡ææå±±çä¼ä¼´ï¼æ²¡æ³å°æä»¬æå±±çè¡ç¥¨æ¶¨åäº
1	ææ¥çä¸ç»©ä¸å¤å¥½åï¼
1	ååï¼æ°¸å¤ªç§ææ¶¨åäºï¼
1	ä¸¤å¸ç¬¬ä¸ï¼ççç¬¬ä¸ï¼?
1	è·äºãçä¸çåè´¢[å²ç][å²ç]æè°¢ä¸»åï¼?
1	ä»å¤©æä¸æï¼ä½ä¸æ¶¨è¿æ¯å¥½äº?
1	ä¸å­£æ¥åï¼æå°ä¸ä¸ªæ¶¨åã[å¤§ç¬][å¤§ç¬][å¤§ç¬]
1	æè°¢ä¸»åï¼è®©ææ£é±äº[è²]
1	åå¦ï¼èå©ä»å¤©å¥½æ£å¦ï¼ä½ çå®çº¢äºå¦ï¼[æºæ´][
1	å¥äºä¸å¹´ï¼æå¤äº50%ï¼åæå°ç°å¨çå©20ä¸ªç¹ï¼?
1	äºè¿æ¶¨å¤ªç¯çäº?
1	èµäºå ¨å®¶åå¹´é ¸å¥¶é±ï¼æè°¢cctvâ?
1	è·çç©ºå¤´å¤§ä½¬åç©ºå©æ¬§åé åè[å¾æ]
1	ä¸ååä¼è¿å»ï¼ä¸ååºå®¶çªç¶æ10ä¸ªç¹
1	ä»å¤©ä½ æ¯æä»¬çç¥ï¼?
1	åå[å¤§ç¬]
1	æè°¢éåºèå¸æ¨è[æ±æ³]åå®æææ°¸å¤ªç³å¤§[æç¥]
1	éå¤§å©å¥½ï¼çªç ´åé«æ¥äº[é¼æ][é¼æ][é¼æ][é¼?
1	çä¸å®¹æåï¼è¿ä¹å¤ªåå¼ºäºå§ï¼
1	å¼å§å¥½èµ·æ¥äºï¼
1	åæ»å¨æ­¦ï¼[èµ][èµ][èµ]
1	æ²¡æ³å°ä»å¤©è¿ä¹çï¼èµ¶ç´§æ¥åæ¥
1	è¾äºææ¨å¤©è·äº[å²ç]
1	ç­æå©ç©º.é¿æçå¥½
1	æä½äºï¼åå¤èµ·é£
1	æ¶¨ååä¸åèµäºä¸ä¸å¤ï¼å¥¥å©ç»ï¼è·åä¹å å¨å ä¸ä¸è¡
1	ææ´è½æºåä½åä¸ºï¼éå¤§å©å¥½ï¼å¿«ä¸è½¦ï¼ï¼?
1	èµ·é£å§ï¼å derï¼ï¼ï¼æå ­åªèªéè¡å°±ä¹°äºä½ ï¼å ¶
1	èæ¥ä¹å å½äº§çµå¨è½¦çåä¸æ¬¡çæ¬¢ï¼
1	è¿å¥½æ¨å¤©æ¸ ä»ï¼è¿èµ?1ä¸ªç¹ï¼?
1	ä¹°ä¹°ä¹°[åç¬][åç¬][åç¬][åç¬][åç¬][åç¬]
1	æ¶¨äºãæ¶¨äºãä»åæ¶¨äº[èµ][èµ][èµ][å¼ºå£®][å¼ºå£®]
1	è¿å¥½æ¨å¤©ä¸­åæ¸ ä»èµ°äº[å¤§ç¬][å¤§ç¬][èµ][å¤§ç¬]
1	ä»å¤©æä¸æåæä¸æå¤[å¤§ç¬][å¤§ç¬][å¤§ç¬][å¤§ç¬]
1	è¿è´§æè¿æå¯å¨çæ¶å¿ï¼æ¿å¥½äºç­èµ·é£å?
1	ä¸åæ¶¨åå²ï¼
1	æ¨å¤©è§£ç¦é£ä¹å¤ï¼æ¢ç¶è¿æ¶¨ç¥å¥äº?
1	18.12æååæ¥äº[ä¹°å ¥][ä¹°å ¥][æåº][æåº][å¥¸ç¬
1	æé è¿ä¹çãã?47çæ¬è¿ä»¥ä¸ºè¦äºäºæ²¡æ³å°è¿è½æ¶¨
1	èµ·é£ï¼åååï¼?
1	ä¸»åè¦è·äºï¼ä¸ç´æå¤§åç©åï¼è¿å¥½è·çåæ¶ï¼ç­?
1	èµ·é£å§[æ»´æ±]
1	åå¼¹äº[å¤§ç¬]
1	çç[ä¸ºä»ä¹]
1	ç ¤ä»·æ ¼ç¿»åï¼æ¿åå°äºã[å¤§ç¬][å¤§ç¬][å¤§ç¬]
1	åå®ææå§ï¼ä¸æ¯å±å¤åï¼åªæ¯è¿æ¯æ¯è¾çå¥½ã?
1	ä¸è§éæ¥æ¶¨åäº
1	åå¯ä»¥å¤äº[å¤§ç¬]
1	çèµä¹°èçç«ç¶å¯¹äº[å¾æ]
1	æ»¡ä»å¹²ï¼åå¤åè[å¤§ç¬][å¤§ç¬][å¤§ç¬][å¤§ç¬]
1	å¥½å®¶ä¼ï¼9.15å·æ¶¨åæ¿æ¸ ä»ï¼èº²è¿ä¸¤ä¸ªè·åï¼æ³æ´ª
1	ä»å¤©åºè¯¥è¿å¥½ï¼é®é¢ä¸å¤?
1	ç«ç¶çº¢äºå¦[å·ç¬]
1	æ¶¨åæ¶¨åæ¶¨å@ï¼ï¼ï¼ï¼
1	é©¬ä¸æ¶¨åï¼æ­ç®ä»¥å¾ [å¤§ç¬]
1	å¹¸å¥½æ¨å¤©è·äºï¼åªå©ä¸ç¾å çå®¶[èå©]
1	è¿è¡å¤ªçäºä¸»åå¼ºæï¼èµ¶ç´§ä¸è½¦ï¼éæ¶ææ¶¨å
1	æ¼äº®é£ä¸æ³¢ï¼åæ¥!
1	ççä¸æ?
1	åè´¢äº?
1	è¦ä¸å¤©ï¼ï¼ï¼ï¼ï¼
1	æ¨å¤©è¸¢é£äºï¼ä»å¤©ååæ¥äºï¼[å¤§ç¬][å¤§ç¬][å¤§ç¬]
1	è·è·¯è·è·¯ï¼[é¼æ][é¼æ][é¼æ]
1	12å·¦å³ä¹°ï¼13å·¦å³åï¼æ²¡æ³å°ç»æé¿è¿ä¹é«ã[æ»?
1	ååï¼ç»äºéèµ·äº
1	ï¼æè§æ­»äºä¸æ ·ï¼ä¸å¨äºï¼
1	ä¸­é³çº¿ä¸3600å¤§å®¶æ¬¢æ¬¢ååè¿å½åºï¼æè°¢ç¥å½ï¼?
1	éè½è¿ä¸éï¼ç»§ç»­å æ²¹[å æ²¹]
1	ç¼æå·²ä¹ ç?0ç»äºå°äºï¼å¥½æºä¼ï¼æåæ¢çè¿[è²]
1	æ´çæåï¼å²
1	æ­åç¾äºå?å¹´æ°ä½ï¼å¤ªä¼ç§äºï¼è¿æ ·çä¸å¸å ¬å?
1	æ¯éå­ä¸å®ä¼åå çï¼å æ²¹ç­çä½ ï¼å²å²å²å²[å¾?
1	è¢«å¥äºå ä¸ªæï¼å¹¸äºæ¨å¤©åæ¬äºè·çå¿?
1	æ²¡æ³å°è¿ä¹çé¼ï¼ï¼ï¼ï¼ï¼ï¼?
1	ä»æä¸¤å¤©åå æ¶¨åï¼ï¼ï¼åæå®æ¯ãæ¯è¶ çº§å¤§å©å¥?
1	çæ¯å¥½è¡åå
1	å¤ªé¦äºï¼åèå¸æç±ä½?
1	åç¨³æ¶å¥½ï¼é©¬ä¸èµ·é£ä¸å°å²å¤©ï¼
1	è¿æ¯æååï¼ï¼?
1	å²å.å?ä¸ªç¹[èµ][èå©][èå©]
1	æéçä»ä»å°±æ¯ä½ ããããããã?
1	äººæ°ç¬?1ï¼å¤ªçäºï¼è¿å°±æ¯æ¯äºè¿ªåï¼?
1	åºæ¥æ­£å¥½å»ä¹°æçèä¼è®¡å°[æ¨ç¬]
1	ç«ç§æéç§ååç¾ï¼ä¸å¯å°è§ï¼
1	ä¸æææ¨å¤©å¼çè°ä»æ¢äºä½ [666]
1	ä»å¤©çèé¢å¿ é¡»å¾å ä¸ªé¸¡è
1	å·²ç»å ¨ä»äºï¼è¿ä¸ªæ¯çè¡ä¸­ççè¡ï¼è¯å®æ¯å½ä¼å ¥ç?
1	æ¨æåäº«åæååäºä¸æ¯ï¼ä¸¾æ¯åºç¥èé©¬åºå±
1	ææºä¼èµ°ä¸æ³¢å¤§è¡æ ã?
1	å°å®å­éæ¯éé£ï¼ç¬¬äºç®å¼å§ï¼çç·å[å¤§ç¬][å¤§ç¬]
1	çèä»·æ ¼æ¶¨çå¤ªçäº[å¤§ç¬]
1	å¥½è¡ï¼èµäº?åé±äº[é¼æ]è½ææ¿ä¸ï¼?
1	èµ°å¿å¯ä»¥è¯´æä¸åï¼å©å¥½å¨åªï¼?
1	å¦ææ¯è®¸å®¶å°åæä¹æ¯å¥½äº
1	è¿ä¸ªææ¨èµé±äºåï¼[å¤§ç¬][å¤§ç¬][å¤§ç¬][å¤§ç¬]
1	éå¯å¼çä»·5.55å³åååï¼åå¤èµ·é£äºï¼?
1	[é¼æ][é¼æ][é¼æ][é¼æ][é¼æ][é¼æ]
1	åå¥½äº?ä»å¤©è¦æ¶¨å?æå°ä¸¤ä¸ªæ¿ï¼å«æ©æ©ä¸è½¦æ?
1	çé¼åï¼ç¡¬ççæèµ·æ?
1	é£çµä¹ææ¯å[èµ]
1	ä¸å20cmæ¶¨åï¼?
1	è¾çµæ¿å¿«é½æ¶¨ç¯äºï¼è¾çµæ¿å¿«é½æ¶¨ç¯äºï¼
1	è§£å¥äºï¼è°¢è°¢ä¸»åï¼?
1	å¤§æµªæ·æ²å§è§éï¼ä¹é£ç ´æµªä¼ææ¶ï¼
1	ä¸æ­çåªåä¸ç»äºè§£å¥äº?
1	ç¾ä¸½çä¹°ç?
1	å»è¯çä¸åå¸¦éæç¨³çä¸åªè¡ï¼å ¬å¸æç¥æ¯å ¨å½å?
1	å¬å¥¥æ°¢è½åé»é©¬ï¼ä¹°å ¥æ¯æ¶åºææ¬ä¾¿å®?0%
1	é»å¥å¸¦æä¸è·¯èµ°æ¥ï¼ä¹åè¯´çåé«ç§æåæ¯æ¶¨åï¼?
1	ä»ä¹æ¶åéèµ·åï¼æ¸£ç·[å ´å¥]
1	åå­£åº¦ä¸ç»©ææå¤§å¹ è¶ é¢æï¼?
1	å§æ§½ï¼ä½ç¹èµ·æ¥æ¶¨äºç¾åä¹äºåäºï¼[èµ][èµ][èµ]
1	æè°¢ä¸­å¤©åä¸ªæ¿å°æï¼çä¸çåè´¢[æ±æ³]
1	è¾çµæ¿å¿«é½æ¶¨ç¯äºï¼?
1	é©¬ä¸æåï¼YYDS
1	åçµéå·¥è¡¥ä»çç­¹ç åäºä¸ªæ¶¨åä»·åºæ¥[å¤§ç¬]
1	éæ¶åå¤æ¶¨åï¼è«å¤±è¯æ?
1	ç»å¯¹æ¯é¾å¤´ï¼å æ²¹ï¼è¶ æ·±å·è¡ä»½ã?
1	å·¨ååè¿ä¹ä¼ç§å¢ï¼
1	æ¶¨å¾æºå¥½æä¹å°æ²¡äººè¯´è¯äºå¢ï¼
1	èå©å°±å¨åæ¹ï¼ï¼ï¼å²é¸­ï¼ï¼ï¼[å¤§ç¬][å¤§ç¬][å¤?
1	æ¶¨åæ»æ¯åºç°å¨ç»æä¸­
1	ä¸å¾ä¸æåï¼çä¸å¤©äº?
1	ç­çç¥è´ºé¿å®æ±½è½¦è¡ä»·åæ¬¡è¶ è¿ä¸æ±½[é¼æ]
1	å¤©åå± ç¶çº¢äº
1	ä¿¡è¾¾çè½å[å²ç]ï¼ç¸ä¿¡éå¤´[çå¤][çå¤][çå¤]
1	é¶æè½æºï¼å¼ºå¿è°æ´ï¼éå¾ ååæ°é«ï¼?
1	æ äººäº¤æï¼ç¬æ­»äººäº[å²ç][å²ç][å²ç][å²ç]
1	å¾å¥½å¾å¥½å?
1	æè°¢é¿åç»äºåæ¬äºã?
1	ç¸ä¿¡å °å¥³ç¥ï¼é¿æææï¼ä¿æèå¿ï¼?
1	ä»å¤©è¡æ ä¸éï¼ç½é ä¹æ¶¨èµ·æ¥äºã?
1	åç»é«ç©ºçæºä¼[é¼æ]
1	ååååï¼åå¨æé«ç¹å¿ï¼è°¢è°¢ä¸»åäºï¼é«ä½æ¾å·¨
1	äºå¹´ä¸¤åï¼
1	æ°ç»æµä¹é£èèµ·
1	å± ç¶è§£å¥äºï¼è¿ä¸ªå¸åºå¼ç©ç¬åï¼
1	ä¹°è¿ä¸æ¹è½æºï¼æåæ´çå³å°çåï¼
1	æ²¡æçéä½?
1	æ­¤è¡æ¼äº®å[ç±å¿][ç±å¿][ç±å¿]
1	åå¼¹äºï¼ç»äº
1	ååååï¼è¿å¥½æ²¡å¨æï¼åç­ç­ï¼?
1	ä¹°ä¹°ä¹°ï¼
1	ä¸è´ä¼æï¼[æ³å¤´][æ³å¤´][æ³å¤´]
1	å ä¸ºéä»å¸å±ï¼ä¸è·¯è¿æ¥ï¼å¾ææå°±æï¼[å¤§ç¬][
1	ãåé«ç§æé¾èæ¦ç¹è¯ï¼æå¤©ææçªç ´5æ¿ï¼ã?
1	ä¸æ¯«ä¸åå¤§çå½±åï¼è »å®³äºæçé?
1	å°éå°ä»·ç­åçº¢ï¼
1	å¤§çèµ·æ¥äº[èå©][èå©]
1	å °å °YYDS
1	ä¸ºä»ä¹?4çæ¬çæå¯¹äºè¿ä¸ªæ¶¨åæ¯«æ å å¿æ³¢æµª
1	çæ¥å ä»å¯¹äº[é¼æ]
1	çè·¯åå²å¤§åºï¼å ¨ä»æå ¥ï¼YYDS
1	å¼å§æ¶¨åï¼ä¸è¿æ?
1	ç©ºé´å·¨å¤§ï¼?
1	æè°¢æè°¢ è§£å¥è·äº å¤è°¢ä¸»å
1	ææ¬7åå°±æ¯éä»ï¼ä¸å°ååä¸åºãåæ»yyds
1	è«åæå°±åæ¬¢ä½ [ç®è±][ç®è±][ç®è±][ç®è±][ç®è±]
1	æå®æ§è¡ä¸é£å²å¤©ï¼å¥½æ¶æ¯å³å°æ¥ä¸´ï¼ï¼?
1	ä¸å³¡è½æºæ¯æçç¦æï¼è¡·å¿æè°¢ä¸å³¡è½æºã?
1	æè¿æ¢æéåº¦ï¼å°æ¶çé½è¦æå¼æ¶¨åï¼ï¼
1	éåææ¯ä»å¤©æ¶¨åï¼ç½
1	ä»å¹´æ¢è½¦å°±é å®äº[å¤§ç¬][å¤§ç¬]
1	å¨äºæ¸ ä»ï¼ä»å¤©å¥½ç½ï¼æåå¤©çæ åµå ä»ï¼ç¾æ»æ»
1	æ¯ä»ä¹è®©è¡å§æè¿ä¹å¤äººçæ¶¨ï¼é½è¶ è¿ä¸åäº
1	éµçæå³å°ç»æï¼éæ¶è¿æ¥æ°ççå½ãæ²æ£®çç©ã?
1	æ®é³ç»äºæ¬çåæ°ä¸æ¬¡ï¼æ°å æ£æµæ¦å¿µé¾äºï¼
1	åå¨æé«ç¹äº?
1	çªç ´åé«åååä½äºï¼æ­ååä½åèå ±æµçè¡åï¼
1	å½ä¼æ¹é©æ æï¼?
1	åå¤©ä¸æ¬¡æ¥åï¼ä»å¤©åºåä»ï¼ç»äºä»è¢«å¥è½¬çå©äº
1	æ¨ä¼ç²¾åï¼è°æ´åAè¡å°è¿æ¥è¾å¥½äº¤ææºä¼ï¼?
1	ä¸ç»©ãäºä»¶é©±å¨ï¼ååæ¾éçªç ´ï¼?
1	æ¶¨åæ¿æ¸ ä»å½ï¼è°¢è°¢æºæå°å¥å¥
1	é¿å¨å¾å¦ï¼æå¤§å ´å®å²­éäººææ ï¼çæ»´å¾ï¼?
1	ç»äºæ¾éäº?
1	ä¸¤é³å¤¹ä¸é´ï¼æç»­ä¸æ¶¨
1	å ¶å®ä¸å®æåºæ ä¿å ¬åæ¯å¥½äºæ ã?
1	è¿ä¸æï¼è®©æçå°äºå¸æï¼ååå?
1	åå¦åï¼æ¥å²å¿äº[å¤§ç¬]
1	åäº¤æå¼å¸å¨å³ï¼å©å¥½å¸åï¼æ¶¨åå¨å³ï¼
1	æé ï¼çé¼å
1	ä»å¤©è¡ä¸å¤§ä¼ï¼è¿æ¯æ´çæ¶¨åï¼ç®ä¸ç®æåå©å¥½ï¼
1	çè å½æ¥[å¼ºå£®]
1	æ¼äº®ï¼åæ?00ä¸ç­¹ç ?
1	è¦éèµ·å¦ï¼?
1	å§æ§½ï¼å¨ä¸å¨å°±æ¶¨å?
1	è¿ç»­å ä»ä¸å¤©ï¼å å¯¹äºï¼[å¾®ç¬]
1	çå°æ´å¤çæåå ³æ³¨å°å°ä½³ä½³ï¼æè§å°ç¹å«çå¼å¿?
1	è¿ä¹å¤§çå©å¥½é½æ¶¨ä¸å¨ï¼åé¢ä¼°è®¡è¿æééçº§å©å¥½
1	å¥æ åµï¼é£è½ä¸ºå¥çå
1	å¿äºä¸ä¸åï¼ä¸­ååæ¥ä¸çç«ç¶çæ¶¨åäºï¼
1	è¶ çº§æ ææç¥é¦èªæ¶¨åè¿æ¿ç[ä¸æ¶¨][ä¸æ¶¨][ä¸æ¶¨]
1	ä»å¤©å°ååå¹´çº¿åèµ·å²å»ï¼è¿ä¸ªå¿å¤´ï¼å¾æåå?
1	ç»æç«é©¬ææ¶¨å[å¤§ç¬][å¤§ç¬][å¤§ç¬][å ´å¥][å ´å¥]
1	éä¸éåï¼éä¸é
1	æ¨å¤©æåå¸å¼ä¸æ³¢é­èæ¥çï¼ä»å¤©å°±åå½¢æ¯é²åå?
1	ä¸æ¶ä¸æ¶¨ä¸æ¶ç½ï¼ä¸ç´ä¸æ¶¨ä¸ç´ç½
1	æ±èåºçè?
1	åºå®¶[èµ]
1	ä»å¤©6.95å¹²è¿å»äº100æï¼å¸ææ¶¨åèµ°èµ·ï¼[å¾æ][
1	æ´çå¥?
1	ç«ç¨³65å°±ä¼æå¼æ°å¤©å°ï¼å æ²¹å²é¸­ï¼?
1	ä¸ºæ¯å¹¿æ±½é£ä¹å°çéå¯ä»¥å¤§æ¶?
1	æè¯´ä»ä¹ï¼ä¸æ¥äºå§ï¼å¬æçèµ°äºçå°±æ¯èµå°äº
1	æ¢­åäºï¼ç¥å½å¥½æ¶æ¯ï¼å¤§å©å¥?
1	éé£å¾æ¥ï¼ï¼ï¼å®ç¾ï¼ç«ç¨³100[å æ²¹][å æ²¹][å æ²¹
1	æ¶¨å¿æäººï¼ç«ç¶æ¯å¤§çè?
1	æ¶å¿é è±éï¼è±éé æ¶å¿ï¼é¾å¤´æ°¸å®æ¬å¸èµ·èªï¼?
1	æ¨å¤©æå ¥ä»å¤©åå¼¹
1	æµ·äº®ä¸ç»©å¥½ï¼å ¨ä¸çé½çº¢äº[å¾æ]
1	è¯±å¤åºè´§
1	è¿æ¯è¦èµ°ä¸ªåºæ°´èèï¼[ä¿ç®][ä¿ç®][ä¿ç®]
1	èé¸­å¤´ä»¥äº§çï¼å³å°é«é£?
1	ä¸å¥è¯å°±æ¯å¹²ä»æ»´ï¼å¹´åºæ°é«å¯æï¼?
1	æ¯äºè¿ªæ¶¨äºï¼
1	è¿ç®å©å¥½å?
1	è¡£è è¦å¯å¨äºï¼ç®æ ä»·250[å¤§ç¬]
1	å·å»æ¥äºï¼çåå§[å¤§ç¬][å¤§ç¬][å¤§ç¬][å¤§ç¬]
1	éèµ³èµ³ï¼æ°ææè·¨è¿é¸­ç»¿æ±ï¼å å¼èï¼ä¸é©¬å¥è ¾ï¼
1	ååå¼å§å¾ä¸æ¨äº[å¤§ç¬][å¤§ç¬][å¤§ç¬]
1	ç»äºèµ·é£äºï¼å å¼ä»¬ï¼ææ²¡è¯´éå§ï¼
1	åä¸åå®å ¨çå?%ååå?
1	è¿è¡æçº¿ï¼å¨çº¿å¤ªæ§æäºã?
1	å¦è¡âæ¸ æ°´æºâåâæ°å ç§æâåå¤§æ¶¨äº?
1	éå¤§å©å¥½ï¼?
1	niceä¸niceï¼?
1	ä»å¤©ç©ºä¸­å æ²¹å·²ç»å®æï¼çªç ´æ°é«ï¼ä¸æ¹ä¸é©¬å¹³å·?
1	å½ä¼çæ å½è´£ä»»ï¼
1	å½¢æä¸éï¼ä»è¥ææ¿å ªç§°å®ç¾ãã?
1	å¬å¤åè´¢
1	ç¬¬ä¸å­£åº¦ä¸ç»©ç¿»å¥½å åäºï¼åå®³ï¼å ¨aè¡ç¬¬ä¸
1	ç°å¨çåºæ²¡äººå¸®ä½ äºï¼ä½ å°½ç®¡ç ¸å§ï¼[å¤§ç¬][å¤§ç¬]
1	ä»ä¹æ¶æ¯é½æ²¡æï¼æä¹æ¶¨è¿ä¹å¤ã?
1	æ³å¾®å²å²å²ï¼æå¯é çè¡ç¥¨ï¼å¼å¼å?
1	ç»äºåè½¬äºï¼å ä»ï¼æè°¢ä¸»åç»çå»ä»·çç­¹ç 
1	æå¼ä¸å£°ï¼é é¬¼éèµ·ï¼?
1	é²çæ èï¼åæ¯ä¸åï¼å¸æ·åå¤ä¸ç¾å ã?
1	æé¤ä¸é¾å»äºåæ´å¤§çèå©[ä¸æ¶¨][ä¸æ¶¨][ä¸æ¶¨][
1	è¿æ¥ççï¼åæ­£æå·²ç»è½è¢ä¸ºå®ï¼?
1	è¶ çº§å¤§é»é©¬ï¼æ¢æ¢æ¢ã?
1	ååï¼ææåè¯´åæä¸ä½äºï¼åä¹åä¸åºå»ï¼åå
1	æ¶¨åäºï¼ä¼ç ´æ?
1	åååå²æ°é«ï¼[å æ²¹][å æ²¹][å æ²¹][å¤§ç¬][å¤§ç¬]
1	ååæ°é«ï¼?
1	å¤ªåå®³äºï¼ç´æ¥å¹²æç½é ?
1	è¿å¾å·²æä¸ºåå²ï¼å®çè¡å°è¸ä¸æ°çå¾ç¨ï¼?
1	ä¸¤ä¸ªé½æäº¤äºãè¿ä¸æ£å¤§åäºã?
1	çªç¶æä¸å»ä¼æä¹æ ·ï¼
1	åå¿ä»¬ï¼å®å¾äºå¼è§ææäºï¼æ¯ä¸æ¯çé¼çå¾ï¼
1	åå®³åå®³ææ²¡ä¹°[å¤§ç¬]
1	å°¾çä¸»åä»¬ä¼ææ¶¨åæ¿ä¹ï¼
1	å¿«ä¹å¤©å¤©å¯ä»¥è¡¥ä»
1	è¿ä¸ªé¸¡æ¯ççé¼ï¼ä¸è½¦çé½èµé±äº?
1	39çæ¬ï¼æ¨å¤?6.8èµ°äºï¼çè¡ä»¥æ¥æå¤§çä¸æ¬¡æ¶è?
1	å¤ªçäºï¼ä¸ç´æä¼?
1	ä»å¤©æ¶çä¸¤ä¸ä¸ªç¹å°±åéäºï¼å·´éå·´é?
1	å å¤©æ²¡ç®¡ä½ æ°é«å¦ï¼å¯ä»?
1	åå¤å¥½äºåï¼åæ»ï¼ä¿¡è èµ¢
1	çç»é¢å­åï¼æä¸æ¥å°±éå¤§ç¤¼å ï¼è°¢è°¢äº
1	è¿éé¢çäººå°è¯´äºäº?0%ä¸ä¸ªä¸ªè¿ç¹å«ççæ ·å­ç¬æ­»æäº?
1	ç°å¨ä¸ä¹°æ´å¾ ä½æ¶ï¼?
1	æ°ç»æµä¸ºå¥æ¶¨é£ä¹å¤ï¼
1	çé?
1	ä¸ºä»ä¹æ¶¨åï¼
1	ä¸åå¿ å¼æ¿ï¼å·²æåº?000æ[ç®è±][ç®è±][ç®è±]
1	æ¼äº®[å¤§ç¬]ï¼ä¸ææç»§ç»­ä¸æ»
1	ä¸æ¬¡è·çå¤ªåæ¶äº[å¤§ç¬]
1	éç¾åä¹ææ¥å¤©[å¾®ç¬]
1	æ¶è´¹ååäºï¼ä¸ä» ç½é æ¶¨äºï¼è°å³åè¿äºä¹æ¶¨å¾å¾
1	åçå¤©ä¸ç§éçå°é¥¼å¹²ï¼å¿æ ççå¥½[é¼æ][é¼æ]
1	è¯è½ç§æåè¦æ¶¨åäº?
1	è¿ä¸ªéä¸åå°åï¼å± ç¶ä¹æèµ·æ¥äº?
1	æç»­ä¹°ä¹°ä¹°ï¼
1	æ¢­åï¼å¹²äºç­é£èµ·ã?
1	å¤§ç·ç­çä¸å¤©ç­äº?ä¸ªå¤æåï¼ç­æ³ªçç¶[å­]
1	ä¸åèµ·é£
1	èç·å­èµé±äº[å¤§ç¬][å¤§ç¬][å¤§ç¬]
1	ä¹°ï¼ä¹°ï¼ä¹°ï¼ä»å¤©æ¶¨å
1	æ¾å¿æ¿ç¨³ï¼åªå ä»~~åååå
1	æºä¼å·²ç»åºæ¥äºï¼å¤§èå ä»ï¼å¤§å£åè[å¤§ç¬]
1	é©¬ä¸ææ¶¨åï¼
1	å ä»å¹²ï¼åå¿ä»¬ï¼æèµ·æ¥[æ]
1	æ­¤æ¶ä¸è¿ï¼æ´å¾ ä½æ¶ï¼ æ è®ºæ¯æçº¿å¹´çº¿è¿æ¯å¨çº¿é½æ¾ç¤ºæ¯ä¹°å ¥è¯æ?
1	æ©ä¸ååºå¯¹äºå?
1	å¤§æ¶è´¹å¤§é£æºå¤§ç¯ä¿å¤§éçµå¤§åæ[å¤§ç¬]
1	å ¨ä»èµ·é£
1	æç±æ°å®è¡ä»½ï¼è¿æ¯æçå¿è¯?
1	å ¨å½å¤§éæ¸©ï¼ä½ è¿è¡æ­£æ¯ç­ç?
1	è¿ä¸ªæ¯å å®å®ï¼å¤§å¤§çå©å¥½
1	ææä¸ç®ï¼æå¤©åº·ä½³æ¶¨åï¼çé?
1	å¿«ç¹æ¶¨åå§ï¼åå
1	æ»¡ä»å¹²å°±å®äº
1	ææ©æä½ ï¼è°¢è°¢åä½ä¸»åæ¸¸èµæºæååä½æèµæå
1	åä½å å¼å?
1	ä»å¤©æ¿åç´æ¥é«æ½®äºã?
1	ä¸è¡¥åæä¸ï¼æå¾ æå¤©ä¸ä¸ªçªå¤©ç´çº?
1	æè·ä½ ä»¬è®²è¿æ¯æåå ä»çæºä¼äºï¼æç´§ä¸è½¦å?
1	æç®¡ä½ æ¶¨è·ï¼åæ­£Tæåäºï¼å¼å¿ã?
1	ç«ç¶çº¢äº
1	ä¸èµ·å æ²¹ï¼å¹²ä¸ªæ¶¨åï¼äººæ°é©¬ä¸å²å°ä¸ç¾ä»¥ä¸ï¼
1	ä»æ¥æ¶¨åï¼?
1	ä¸ååå¶ï¼ä¸åå¯å?
1	é¡¶ä½å[å¤§ç¬]
1	æ»¡ä»æ»¡èå¹?
1	ä¸ä¸ªæ¦å¿µè¡ï¼åªæ¥çåæ°å»æ¶¨åå¢ï¼æä¸æ
1	åæ¹æ¾å°è§£å³åæ³äºï¼çå¤§æ¬¢åï¼ä»²è£æ¤é
1	å¤§å®¶èµ¶ç´§å ä»åï¼æå¤©çå»è¯å°±æ¯ä»å¤©çç½é ï¼?
1	å¬äºå´å¡æ»ç»ççè¯ï¼èå¤«ä»æ¥ä½ç¹å¥åå ä»ï¼è·å?
1	æ©ä¸270æ²¡åºè¿ææ­å¤§è ¿ï¼ç å¿æäºåºç«ç¶è¿ä¹æå?
1	ä¸ä¸å¹ åº¦å å¤§ï¼è¿æ¯åå¤é«æ½®äº
1	åå¥½æ¶ç¨³ï¼æå¤©èµ·é£?
1	æ©ççåè°æ´çè¡¨æäºä¸æ­¢ä»å¤©è¦æ¶¨ï¼æå¤©ä¹è¿å¾ç»§ç»­æ¶?
1	ç´ä¸äºé[å¤§ç¬][å¤§ç¬][å¤§ç¬]
1	å æ²¹å¦ï¼å¤§å å¼[å²ç]
1	äººå¢é½åºæ¥åï¼å¼å§ä¸»åæµªäºï¼
1	å æ²¹åå ä¼ãæå¾ ä½ ååæ°é«å?
1	æç´§æ¢ç ï¼åæå¯æï¼
1	è¦æ¶¨åäºï¼å¿«å²å
1	è¿è¡å¦èµ·æ¥äºï¼ç¼ççå ä¸ªæ¶¨åæä¸æ¥ä½©æï¼
1	æ©ä¸å¨è¿å²èèµ°çï¼å»æ¸ æ°´5åéå ¨èµåæ¥äº[å¤§ç¬
1	æ­¢è·åæ¶¨[ä¸æ¶¨]çº¢æ±æå¤©[å æ²¹][é¼æ][æ»¡ä»][ç?
1	è¯·å ³æ³?02001ï¼å³å°çåï¼
1	æ¶¨åäº[é¼æ][é¼æ][é¼æ][é¼æ]
1	å¥½è¡è¿æ¯åå¾è¡ï¼ç¨å®ååä½ ä»¬å¯¹è¯ï¼?
1	ä¸æµ·ä¼ æ¥ä¸­å½çµæ°éç»çå¥½ä¿¡æ¯
1	ææé ¬å®¾ï¼ä¹°å ¥åè´¢[å·ç¬]
1	7028å°æ¶¨åï¼çåï¼[æºæ´]
1	ä»å¤©è¦æä¸ªæ¶¨åï¼è¿ä¸ªäººæ°ä¼°è®¡å°±æ¥äºåå?
1	æå¤©ææå¤§æ¶¨ï¼?
1	ä¸­å­ä¿¡æ¯æ¶¨åæ¿å æ²¹å²ï¼?
1	ä»å¤©å²å¤´å¾å¤§
1	ä»å¤©å¤§çè¦åæ»äº[é¼æ][é¼æ][å¤§ç¬][å¤§ç¬][OKO
1	5è¿é³ï¼å æ²¹ï¼
1	ä½ä½æäºä¸æ?
1	å¼ºè æå¼º[èµ]
1	æ¢­å
1	èä¹¡ï¼å«èµ°ï¼æå©å¥½ï¼[å¤§ç¬]
1	ååï¼æè°¢ä¸»åï¼å°èµäºåä¸?
1	æ³¨ææ´åæå
1	ç»äºç­å°ä½ ï¼è¿å¥½æ²¡æ¾å¼?
1	æ´çç»æï¼å¼å¯ä¸æ¶¨æ¨¡å¼?
1	ä¸åæåå¸ç­¹ï¼ä¸åæ¶¨å?
1	éé¸¿è¦å¤§æ¶¨äºï¼åä¸æç´§æ¶é´ä¹°å ¥å°±çä¸ä¸äºè½¦äº
1	å·²ç»å ¨ä»ãç­ä½ èµ·é£äº
1	åTå¾é¦å?
1	ãè¿æ»ç¯ãï¼å®å°å©åè¿½ç©·å¯ï¼ä¸å¯æ²½åå­¦é¸çã?
1	æ¨å¤©æåºæ­£ç¡®ï¼æä¸æç¿»ä¸ªå[å æ²¹]
1	åæ¥äºï¼æçç²ç²å¢ï¼
1	åè¦èµ·èªå¦ï¼ï¼ï¼
1	è¿è´§æä¹å¯ä»¥å¤©å¤©æ¶¨ï¼ï¼ï¼
1	ä¸?0åèµ°äººãæ¨å¤©ç½æ¡äºä¾¿å®
1	ä¸åè¯å®æ¶¨å
1	41.2ä¹°äºä¸ä¸è¡ï¼å«äººææ§æè´ªå©ª[å¤§ç¬]
1	ä»å¤©åæ¥ä¸æ¿å°±å°ç¥äºï¼ï¼ï¼
1	ç­çåºç¥
1	è®©ä½ ä»¬è§è¯ä¸ï¼ä»ä¹å«ï¼ä¸ä¸æææ´çï¼æå¤©å¤§æ¶¨
1	æ¨å¤©å¤§ç·æå ¥çæ¶åä½ ä»¬é½å¨å²ç¬æï¼[å¤§ç¬][å¤?
1	åè¦å¼å§äºï¼ä¸è½¦äºâ¦â¦[æºæ´]
1	ç®åä¸ºæ­¢åçæå®ç¾çä¸æ¬¡ï¼å©ä¸çäº¤ç»ä½ ä»¬äºï¼?
1	å¨äºéªæçäººï¼æ¯ä¸æ¯æ¨å¥äº[å¤§ç¬][å¤§ç¬][å¤§ç¬]
1	å¹´åºè¿ç¾ï¼æå¹´è¿200ï¼åå¹?00
1	æå¤©è¦ååå¼¹æ°é«
1	æ¶çåéåç«ä»·æ¶åç°ä¸ªç§å¯ï¼å å¿çªåï¼åå?
1	æ»¡ä»æèµ·æ¥äº[æè¸][æè¸][æè¸]
1	è¿è¡å°±æ¯è·å¸åï¼åªè¦å¸åæï¼ä»å°±ç¯çæ?
1	ç¼©éæ°é«ï¼æå¤©æ¿äº?
1	åºæ¯äºï¼ç»§ç»­å²ï¼å²ååæ¥çä½ç½?
1	æå¤©ä¼æ¶¨ååï¼[åç]
1	nb
1	ç«å¸ä¸ºè¯ï¼ä»æå¤§é?
1	ç©ºå¤´å¢ä»ä¸æ¶¨ï¼ä¸»åèµéæµåºä¸æ¶¨[å¾®ç¬]æä¸æå¥½æ¶æ¯
1	å¤§å®¶æå¤©æç´§ä¹°ï¼ä¹°ï¼ä¹?
1	æè°¢ä¸»ååè®©æå­¦ä¹ äºä¸æï¼å°¾çè¿ç§ææ³ï¼?
1	é»è¾å¿é¢ç¥ä¼ï¼é½æ¯ç©æ½ä¼ï¼ä¸å®¹æåï¼å¾å°çè§
1	éä»ä»å ¥
1	easymoneyè°¢è°¢åå­[è´¢ç¥][è´¢ç¥]
1	11.11ï¼å¾åå©çæ°å­ï¼æ»¡ä»æä¸ä¸ï¼78ä¸å ¥è¿å»[
1	é¦é¾å·®ä¸å¤äºï¼å¥½äºå°è³ï¼
1	å½é å å®å®é£åæ Robloxæ´æ¶¨38%ååå²æ°é«ï¼
1	åå¤å¥½äºåï¼ç³»å¥½å®å ¨å¸?
1	æå¤©æ¶¨åä¸è§£é?
1	æåºæåº
1	èµ·é£ï¼è®©ä½ ä»¬é½è·äºï¼ééã?
1	ååºå·²æï¼æå¤©æ¶¨åã?
1	ä¸å¾äºä¸å¾äºï¼éå¤§å©å¥½ï¼ï¼ï¼
1	ä¸ºä»ä¹æä¼æè§æå¤©ä¼æ¶¨åå¢ï¼48.4èµ°ä¸æ³¢[æ³ä¸
1	002095ææ¥ä¸å¦æ¢å¾é«å¼ï¼ä½ æçï¼æ­å?
1	æå¤©è·³ç©ºé«å¼æ¶¨åï¼ä»å¤©ä¸è½¦çåæå»å§
1	ææå¨äºï¼å¿«ä¸å¹´äº
1	æ»¡ä¸ï¼å¹²æ¯ã?
1	å¥½è¡
1	ç»äºåtè§£å¥äº?
1	ä»å¤©æ´æäºä¸äºå°æ£ï¼æå¤©ä¸æ»
1	æ³è§£å¥å°±ä»å¤©è¡¥ä»ï¼æå¤©å¿ å®å¤§é³çº¿ã?
1	æµ·ä¿¡è¿æ¯ç¸å½ç¨³çï¼å¤§çè¿ä¸ªé¬¼æ ·å­
1	æå¤©æ¿ä¸å»ï¼ä¸ä¸¾æ¿ä¸æ°é«ï¼è¿æ¥åäº¤æå¼å¸ã[
1	å®æ³¢ç²¾è¾¾å²å²å²ï¼ï¼ï¼
1	ä¸å¸®å¼æ³å¤©å¼çãè¿æ³æ¶¨å[å¤§ç¬][å¤§ç¬][å¤§ç¬][
1	ä»å¤©æ¶¨åï¼ä¸è¦é®æä¸ºä»ä¹ãæå°±æ¯ä¸åè¯ä½
1	æ¶¨å
1	å¤ªé³è½ä»å¤©è¿æ¯è®©æéå¸¸é«å ´çï¼è½ç¶å®å®äºäºé£ä¹å¤é?
1	æ¨æåè·åçä¼°è®¡ä»å¤©è¸å¾ç?
1	å ­è¿é³ï¼å¿ åºå¤§é³ãä»å¤©å¿ æ¶¨åï¼ç®­å¨å¼¦ä¸ï¼ä¸å¾ä¸å
1	[ç¬å­][ç¬å­][ç¬å­][ç¬å­][ç¬å­]ä»å¤©æ£é±äºâ¦â?
1	åå ä¸å¤?3%
1	ææ³ç¥éåçäºä»ä¹ï¼çªç¶æä¸å»ã?
1	ææ¨å¤©è¯´çä¿å®äº
1	ä¸ä¸ä¸ªå­ï¼å¥½è¡ã?
1	ä»å¤©è½ç¶é«å¼ä½èµ°ï¼ä½è¿ç§åºé¨æ¾å¤©éè¿æ¯å¥½äºå
1	æ ¼å±ä¸å®è¦å¤§ï¼åæä¸èµ·åå®å°25å ä»¥ä¸å§ï¼?
1	æºæåç æ¥å¦ï¼çå¤ã?
1	æå¤©æ¶¨åï¼æ°æ­»ä½ ä»¬ã[å¤§ç¬][å¤§ç¬][å¤§ç¬]
1	å æ²¹åï¼ï¼å æ²¹åï¼é©¬ä¸åæ¬äºï¼è°¢è°¢äºï¼ï¼è°¢è°¢
1	å°¾çå·è¢­ï¼ä» æä¸ç¬?20æç¹å¤§ååºãä¸é?
1	åéæ¢åºï¼åè¸©äºæ¥çº¿ç¡®ç«æ¯æï¼æå¤©å¼å¯è¡æ ï¼
1	æå¤©å?1ç§å¥½å§ãå¤§æ¶è´¹æ¶¨å
1	å «ä»è¿æµ·ï¼æ­åä¹°å ¥çè¡åä»¬æèåäºï¼
1	å°¾çæåï¼å§æ§½ï¼è¿æ¯ççè¦æ¶¨äºï¼
1	è¿å¸çæ ·å­ç»çå·®ä¸å¤äºï¼åå
1	å¤§å®¶å¿«ä¹°ï¼é©¬ä¸æåï¼[ç¬å­][ç¬å­][ç¬å­]
1	è¿åé«ï¼å ä»ï¼?
1	åå¯¼ä½nb
1	å ¨ä»å ¨ä»å ¨ä»è¿åº
1	æå¤©è¿åé«äºï¼å¤§å®¶æç´§ä¹°å ¥ï¼æå°å°50å ãæ­¤è?
1	è¿å¨è¯å®ä¼æ¢åé«
1	ä»å¤©æ¯ä¸è½¦çæåæºä¼ï¼æå¤©ä¼å°è¯å²ååä½?.78
1	è·?0ä¸ªç¹çåæï¼è¿ä¸ªåºä¸æç½ä¸æ
1	æ¥æ±ç§æ å ±èµ¢æªæ¥
1	çä½ ä¸ªææ ·æå°±å¼å¿ï¼ä½ è¶æï¼å½åå·æç?13ï¼æè¶å¼å¿?
1	è¿å å¤©å¤©å¤©æ¶¨ç¹ï¼ç§¯å°æå¤ä¹éå¸¸ä¸éï¼çå¿ãåå?
1	è¯·é®è£ç§ï¼è±é£æå°å¦ä½å¼æå å®å®æ¦å¿µä¸å¡ï¼?
1	26ææå?5ï¼ç°é£çç­ï¼è¿å°±æ¯ä»·å¼æèµ?
1	ä¸­å½ç³æ²¹åºè¯¥æ¯ä¸ä¸ä¸?å¹´æèµé±çè¡ä¸ä½ ã?
1	ä¸­å½å¹³å®ï¼åååååååååç¬æ­»æäºï¼?
1	åä½ç­çå ¬åå¤§å©å¥½å§ç©ºçæ²¡ç¥¨é ¸ä¸æå ä»æ»æç®?
1	æ­¤æ¶ä¸æåºï¼æ´å¾ ä½æ¶ï¼?
1	åæ±½èè°·å°±æ¯10åå¤§å¦è¡ï¼å¹´åº?0ä¸è§ä¸æ£
1	å§æ§½ï¼ä»æå¤§æ¶¨äºï¼çé¼çæºæå ¨é¨åå¤åäº?
1	ç»æå®ç¾ï¼ç­è°ç»æâ¦æå¾ ä¸­é³çº¿
1	ç±ä½ æ°¸ä¸å[æ¨ç¬]
1	æ·±å³æçé«[å¼º]
1	æå¤§çåäºæ?78å²èäº[å·ç¬][å·ç¬][å·ç¬]
1	å®è´ï¼ä½ çæè·?
1	åå®³äº[èµ]
1	èæ
1	æ»¡ä»ï¼[å¥¸ç¬][æ±æ³][è´¢ç¥][ä¿ç®]
1	æå¤©æ¶¨åï¼è¿ä¹å¤ç­çæ¶¨åï¼å¤§å®¶ææ¬å¤å°ï¼
1	ééæ¢åºï¼æåä»¬[æåº][æåº][æåº]
1	çå![å¾®ç¬]
1	å å¼ä»¬ï¼åè§ï¼ï¼ä¸å¤©55%æ¶çãããè°¢è°¢å¤§åºã?
1	æ°è½æºåèµ·èï¼åå¼¹oråè½¬ï¼?
1	çº¢ççç
1	Aè¡è¦èµ·é£
1	å·¥é¶åæ²¿ãåå®³ï¼ï¼ï¼
1	çªå°ï¼çªç¶å·¨éæ¶¨åï¼
1	é»éåå¤æ¯é»éï¼ç»§ç»­çæ¶¨
1	èµµå¼ºæ¥äºï¼æå¤©æåï¼
1	å¯ä»¥åï¼ä¸ç´é½æåï¼?
1	æ©åºä»·ä½ï¼æå¤©ææ¶¨å[ç«ç®­][ç«ç®­][ç«ç®­][ç«ç®­]
1	æ»¡ä»äºå°±æ¯å¹²
1	ä¹ç¿ç¥å·æ¶è´­å¹¶è´­æ¯èµ°åä¸çåæ²¿çéç¹çç¹ï¼?
1	æå¤©ç»§ç»­æ¶¨ï¼å¦å¤æåå·®ä»·è¶ è¿ä¸ç¾æäºï¼ä¸ç¨å¿?
1	ä¸ºä»ä¹æè¿ä¹åå®³?æä»ä¹å©å¥½åï¼æè¿åå¤é¿æææç
1	æ»¡æ»¡ä¸è½¦äººï¼æ¶å¥½å½
1	è ¾è®¯åè å°ï¼ä¸­å½æçé¼çä¸¤æ¯è¡ç¥¨
1	æå¤©åç¹ï¼æå ç»ç°ï¼ä¸æ«æäºå¯å¸ã?
1	å°¾çæ¾é[å¤§ç¬]
1	ç»äºèµ°è¶å¿äº[å²ç][å²ç][å²ç]
1	ä¸¤ä¸ªäº¿çæµéå¸å¼ï¼ç¿?åæ²¡é®é¢[å²ç]
1	è¿æ¯ä¸ä¸ªå¥½è¡ä¸å¥äººè¡æ§æ´»ã?
1	æå¤©é½ç»ææ¶¨ååèµ·æ¥ï¼æ¶¨åï¼æ¶¨åï¼?
1	æå¤©åå¼¹äºï¼ç­å­ä»¬ï¼å æ²¹ï¼å¥¥å©ç»
1	å°±è¿ä¸ªäººæ°æ³æ¶¨ä¹é¾ï¼åªå¤©å²è¿ç¾å å°±è¯¥å¤§æ¶¨äºï¼
1	æå¤©å¼çå¤§æ¦çæ¶¨åï¼ä¹åå¼å¯è¿ç»­æ¶¨åè¡æ ï¼å?
1	èµ·æ¥äºï¼è¿ä¸ªæ¯ä¸ªå¥½è¡ç¥¨æ¥çã?
1	å½é åæ²¹ä»·æ ¼ï¼å¤§æ¶¨ï¼åå æ£®ç¾å­ç³æ²¹åæ°é«ï¼?
1	åæ¥ï¼ç»§ç»­å æ²¹ï¼æ¥ç¹å¤§éï¼çç½ï¼ç?
1	çæ¥å¿«ä¹ï¼ï¼ï¼?
1	ä¸ºä»ä¹æ¶¨
1	ç»å¯¹ä½ä»·
1	åç¨³æ¶å¥½ ä¸æ¶¨å?ä¸åæ¶?
1	æ¥å¦ï¼è¬èä»·æ ¼è·³æ¶¨ï¼è¿ä¼æç»­å¤ä¹ å¢ï¼
1	æè°¢ä¸»åï¼åé¸¡è ¿åºå[åç][åç]
1	ç¤¾ååå¿ä»¬ï¼æå¤©çæ¶¨åä»·4.75å å¦
1	ææä¸¤å°ºï¼å§å§ç»ç©¶è¿æ¯æ»¡æçï¼åååï¼ååå
1	[å²ç]åå¤åå¤§èï¼è¯éä»ï½é å»ºåºä»
1	å°äº§è¡å¤§æ¶¨ï¼
1	æå¤©å¾æå¯è½æ¶¨åç?
1	æ¶çå¿ æ¶¨ï¼?
1	åå¨äºé«ç?ç½æ­ªæ­?
1	çé¼ååï¼å¥æ°é«å»äºï¼
1	è¿ä¸»åæ¯æå¤§å®¶çææ¬å¤ªå¥½äºï¼åTå¥½çç½æ­ªæ­?
1	æ¢ä¸æ¢è·å¤ç¹ï¼æéä»[èå©]
1	ä¸è¾°ï¼é£èµ·æ¥ï¼?
1	ä¸ºå½äºå ï¼ä¸ºè¡å¸äºå ï¼å°±çä½ äº[å¤§ç¬][å¤§ç¬][
1	ä½ä½çç¢³ä¸­åç»å¯¹æ¯ä¸è½¦çå¥½æ¶æ?
1	èå¤§å°±æ¯èå¤§ï¼æ°¸è¿çèå¤§ï¼[æ³å¤´][æ³å¤´][æ³å¤´]
1	å¤§çè¯±ç©ºï¼æåºï¼ï¼ï¼
1	ç¼©éäºï¼æ´çä¸é
1	æå¤©å¤§æ¶¨3ä¸ªç¹ä»¥ä¸ï¼?
1	åäºåæ¯é±çT[å¾æ][å¾æ]
1	ååååç«ç¶æåè·è·¯ï¼?
1	ä¼ä¹°çæ¯å¾å¼ï¼ä¼åçææ¯å¸å ã[å¤§ç¬][å¤§ç¬][
1	ç»äºç­å°ä½ ï¼è¿å¥½ææ²¡æ¾å¼[å¤§ç¬][å¤§ç¬][å¤§ç¬]ï¼?
1	ææï¼æåæ¥å¦ï¼ï¼ï¼ï¼è¿æ¬¡å²å?4ï¼ï¼ï¼ï¼ï¼ï¼
1	å ä»èµ·é£ï¼æå¤©æ¶¨å?
1	ä»å¤©å¾ç¡¬åï¼
1	æµ®ç­¹èµ°äºï¼æ´å¥½æåäº[æå¿«]
1	èµå ­åå°±æ»¡è¶³äº?
1	æå¤©æ¶çä»?1.18å¾åå©åï¼?
1	æ èå¤æ¯ççèæ
1	ç´«éä»å¤©ç®æ¯ç¸å½åæºçäºï¼ç¨³å¦æ³°å±±ä¸è¬ï¼ä½©æ
1	ä¹°å°å°±æ¯èµå°ï¼?
1	å¥½è¶ï¼å¥äºæä¸¤ä¸ªæï¼çå©ä¸¤ä¸ªç¹åºæ¥äº?
1	è¿ç»­ä¸å¤©éè½æ¾å¤§ï¼å¾å¥?
1	æè²è¡ä¸ç«èµ·æ¥äºï¼ï¼ï¼?
1	å¼ºè æ æ?
1	è¿è´§è¿ä¹çååè®©æèµäºä¸ä¸ªå¤ç?
1	æ¯å¹´ç?0æä¸­æ¬å°±å¤§æ¶¨ï¼ä»å¤©å¢ï¼?
1	å ¬å ¬å æ²¹åªåè§çº¢ï¼ï¼ï¼?
1	å¤ªå¥½äºï¼å¸æäºæå¯ä»¥æ½åä¸äº?
1	85%ç»¿çé­åæç ´äºï¼å¾é«å ´ï¼æ»¡ä»åè¡
1	ä»å¤©å ¨ä»ä¹°å ¥æå¤©å¤§èµ
1	ä»æå ¬åéç»æåï¼æä¹éå¤§ï¼ä¼°å¼å¤§å¢ï¼ä¸è¦æ?
1	å¥½æ¶æ?
1	æå°¾çï¼
1	ç¨åä»·æ ¼ä»å¤©æ´æ¶?
1	å·¨éåï¼
1	[åå]å¤æ¹å¾å¼ºå¿ï¼ä¹°çå¶çï¼?
1	Niceï¼æåºè¯è¿è¡ï¼?
1	é¢è®¡ç®æ ä»?0å ä»¥ä¸ï¼[åè´¢][åè´¢][åè´¢]@æ¨å¨
1	ä¸æ¹ä¸è´¥ï¼å¦æ°å²å¤©ï¼
1	é¡½å¼ºç¿»çº¢ï¼ï¼ï¼ï¼ï¼ï¼ï¼ï¼ï¼ï¼ï¼ï¼ï¼?
1	æ¶¨åæ¿ï¼ç¸æ¿å¸è´§ï¼çï¼æ£ä½ ä¸ç¹é±ä¸å®¹æ?
1	å¤©å¤©åèç½ï¼æè°¢ä¸»åå¤§ä½¬ãæå¤©æ¥çå¹?
1	æ¸¯è¡å æ¿ä¹æ¯é£ä¸å¤©äºï¼è«éè¦åºæ¶æ¯äºï¼?
1	ä»å¤©ä¹°å ¥äºï¼æå¤©æ¶¨åï¼?
1	ä¼å©æå¯¹ä½ ä¸ç¦»ä¸å¼å æ²¹å¿ é¡»çå¥½ä½
1	ä¼ åªæ¿åæ¶¨å¹ æå°ï¼ä¸åå¹´çä¼ åªæ¿åï¼ï¼
1	ææ¥å°ä¼è®©ä½ ä»¬äº«åæåçä¹è¶£ï¼åå¥½äºèéä»¬[
1	åå¿ä»¬ä¸è¦ææ»¡ä»çå¹²ï¼æ²¡æé±å¯ä»¥èèµçå¹²ã?
1	æå¤©æ¶¨åãä¸è¦é®æä¸ºä»ä¹?
1	åå¿ä»¬ä¹°å°å°±æ¯èµå°ï¼ä¸è¦ææ»¡ä»çå¹²[ä¹°å ¥][ä¹?
1	ä¸ç¹ä»¥åæ¸¯è¡çæ¶¨ï¼ä»æææåï¼?
1	çå°äºï¼èå¸ååäºï¼
1	è¯¥è·çé½è·äºæå¤©ä¼°è®¡è¦æ¶¨åäº
1	ææä¸ç§é¢æè¿è¡æå¤©ä¼æ¶¨åï¼è¿ç§æè§è¿è¶æ¥è¶å¼ºç?
1	4.72ä¹°åä¸è¡ï¼ç­20åç±³å¤§é¿è ¿[å¤§ç¬]
1	åæ²¹æä¸ææ¯ä¾ç»§ç»­å¤§æ¶¨ããã?
1	éä»·é åå¾å¥½ï¼æå¤©çæ¶?
1	æå¤©è¿ç»­ä¸å¤©æ¶¨å[å ´å¥][å ´å¥]
1	å¤§å ¨è½æºæå¤©å¼å§éè¢­äºï¼
1	ä¸ºå¥æ¶¨å[æ³ä¸ä¸]
1	ä»å¤©çèµ°å¿å¤ªå®ç¾äºï¼å åæ¢æï¼ä¸»åå¤ªçäº
1	ä»å¤©ç®ä¸ç®æ´æ¶¨åã?
1	åºéï¼è¸©ç5æ¥åçº¿å¾ä¸å²ï¼ç®æ å¹´çº¿ï¼
1	å¤§å®¶å¨èµ·æ¥å¨èµ·æ¥â¦å¯çä¸ä¼å²æ¶¨åäºâ?
1	ä¸è·¯è§è§:æ­£å¨å¯å¨ä¸­ï¼æºä¼å·¨å¤§ï¼?
1	æ¥åæ³¢å¨çå¤§ï¼ä»å¤©Tçå¾æå¿«ï¼çå¥½ä½ ï¼æå¤©ç»§ç»­T
1	è¿ææ²¡ææ¯ææä¹ çï¼ä¸å¹´åäºï¼ç»äºè§£å¥äºï¼ï¼
1	æåºæå[å²ç]
1	æç¸ä¿¡å ±åå¯è£ï¼ç¸ä¿¡æµåè¯å¸ï¼çå¸æ¥å®å°±æ¯é¾
1	æå¤©é«å¼é«èµ°ï¼æ­ç®ä»¥å¾?
1	ä¸åªä¸¥éè¢«ä½ä¼°çå¥½ç¥¨ï¼
1	ä¸ºä»ä¹å®è²é£ä¹ç
1	æå¤©å ä»äºï¼è°æ´å·²ç»å°ä½ï¼å²å²å²
1	è¿ç ´ä¿®é£æºçä»å¤©æä¹æ¥å²äºï¼
1	å®ä¸æ¶¨çé»è¾æ¯ä»ä¹ï¼
1	è¯·æåè·¯å¤§ç¥ï¼è ¾è®¯æä¹å¤§æ¶¨äºï¼
1	ä¸åæ²¡çï¼é»ç¡ä¸¹å± ç¶æä¸æ¥äºï¼ååè¿åºï¼
1	ççï¼æ­ç®ä»¥å¾ ï¼
1	æ´çå·®ä¸å¤äºå¼å²20
1	æå¤©è¯¥è¡å²å»æ¶¨å
1	æå¤©æ©æºè¿åº[å¤§ç¬][å¤§ç¬]
1	åéæ¢åºï¼è®©æå ¨ä»å¹²çææåï¼?
1	å²é«åºäº[å²ç]
1	è¿ä¸ä¸¤å¤©å°±åå¥½äºï¼åæèåäº
1	å°ä»å¤©ä¸ºæ­¢ï¼ä¸»åç»äºå¸è¶³äºç­¹ç ï¼å¹²å°±å®äº
1	å¤§å©å¥½[ç®è±]
1	ä¸éåºææï¼å¤§æ³¢æµªè¿æ»ï¼åéä¸å¯éé?
1	ä¸»åç­¹ç å¸è¶³äºï¼ä¸åæå°å¤©æ¿ï¼[æ¨ç¬]
1	8.88å¥½æ°å­ï¼888ï¼ä¸è·¯å[666][666][666]
1	ä¹°è¿ä¹°è¿ä¹°è¿
1	å¥¥é£æ°æ®å§ç»é«åº¦éè§ææ¯ç åå·¥ä½?
1	ççï¼ä»å¤©è¿çå°±æ¶¨åï¼?
1	æè¿å å®å®æ°åºæ¥çè¡ï¼ä¸è¬é½ä¼å¤§æ¶¨ã?
1	å©å¥½çåå æ¥äº?
1	è¿æ¶¨å¹ ä¹å¤ªçäºå§ï¼ä¸é£å²å¤©ï¼ä¸é¸£æäººå
1	åæä»½å©æ¶¦ååå²æ°é«ï¼ä»å¤©çº¯ç¢±æè´§ä»·æ ¼æ´æ¶?
1	è¿ç¥¨æ²¡é®é¢ä¸ååå°æç´§ä¸è½?
1	å§æ§½ãæ¨å¤©éä»å®é¶æ²³æåç°è¿ä¸ªè¿ä¹å¼ºå²ã?
1	èå¸è¯´ä¸­åæä»¬å­¦çèµ¶ç´§å ¨ä»ä¹°å ¥ï¼20ä¸ªæ¶¨åé©¬ä¸æ¥
1	å¼ºççå¥½ä½ ï¼å æ²¹
1	åååï¼
1	å¦åï¼Aè¡æ¿å°äº§æ¶¨åæ½®äºâ¦â?
1	çªç ´4å æ¯ä¸ªå¥½å å¤´
1	å¬å¥¥æå®å¤é ï¼[å¤§ç¬][å¤§ç¬][å¤§ç¬][å¤§ç¬][å¤§ç¬]
1	ä¹°ç¹
1	ææ°ä»ä½ï¼æ»¡ä»çº³æ[å¾®ç¬][å¾®ç¬]
1	æè¡ç¥¨çå»äºå§ååå
1	ççå½æºçººç»æ¶¨ä¸åï¼å å¼æ¿çæçç­ç¥åèèã?
1	ä¸æ¹å·²æ ç¢å¥çï¼ææ¦å¿µå¯ä»¥éæ¶é£çé»é©¬ï¼æ¿ç¨³
1	ä¸åä¸ç¹ååæ¶æå
1	å¼å¿?
1	çå¥½æå¤©ç»§ç»­ä¸å­æ¿æè°¢ä¸»å
1	ç»äºè®©ä¸­ä¿¡åçªäºï¼ï¼ï¼å æ²?
1	èµ°äºãèµ11ä¸ªç¹ï¼ï¼ï¼?
1	ä¸åæ¶¨åï¼æ­ç®ä»¥å¾ å§
1	åååï¼éæ­£å¤§ï¼æ¥ä¸æ¥ææ¯ææææçæå±ï¼å±
1	æå¤©ç»§ç»­å¼ å©·
1	é©¬ä¸å ¬å¸è¶ çº§å©å¥½ï¼å¯è½ç´æ¥æä¸ªæ¶¨å?
1	å¤§ä¸éä¸é¿ï¼ä¸åæ¶¨åå?
1	æ¸¯è¡å¤§æ¶¨ï¼ä¸åå¹³å®?ä¸ªç¹
1	ç¼©éäºï¼è·ä¸å¨äºï¼é©¬ä¸å¤§æ¶?
1	è¿æ¯è¦æ¶¨åå
1	ä¸ååå¾æ¶¨åï¼?
1	ä¸åå¼çï¼æç´çº?
1	æºä¸å¯å¤±ï¼ä»å¤©åè·å°±æ¯æ èï¼åç­åå¤ï¼åç­æ´æ?
1	äººæ°å¯ä»¥ãå¯ç¨ï¼ï¼?
1	ä»å¤©æ¯ä¸­å½äººæ°è§£æ¾åç©ºåæç«72å¨å¹´çæ¥ã?
1	ä»å¤©æ¶¨åå§~è¿çªç¼å¿ç­ä»ä¹å~ååå?
1	æ¶¨åå¤§å®¶ä¸è¦åéæ¶èµ·é£?0cm
1	ä¹°ä¹°ä¹°ï¼å³å°åå°
1	æå¤©è¿æä¸ä¸ªæ¶¨å?
1	ä»å¤©å¼çæ¶å»çç ¸çæ¯éé±ï¼æå·²ç¬çº³[å²ç][å?
1	è¿ä¸ªç¥¨ççå¥½ï¼æ¨å¤©ä¹°äºå°±æ¶¨[å·ç¬][å·ç¬][å·ç¬]
1	åååï¼æallinçç»¿tè¿äºæ¥å­é½æ¶¨å åä¸ªç¹äºï¼
1	çªç¶ï¼åæ°é«ï¼?
1	æ¾éæ°é«ï¼èå¿ç¹æ°é«å¤æ°é«ï¼å¿«é©¬å é?
1	ç¥å·ç»èå¸å¼å°æ¥ä¸å®è¶ è¿æçï¼
1	ä¹è¿æ¶¨æ¢ä¹°çäººæ¯è°ï¼
1	å å¼ä»¬ç»§ç»­å ä»ï¼ï¼ï¼ï¼?
1	æåºæåï¼ï¼1.7ä¸è¡ï¼ï¼
1	ç¥æ¥ä¹ç¬
1	å å¼ä»¬æå·¦ç¼ç®åè·³äºï¼æå¤©è¦æ¶¨åäº[å¾æ]
1	ä¸?0çº¿æ¼äº®äº
1	ä»å¤©å°±æ¯åå²å¤§åºï¼å¼å¯å¹´æ«ä¸»åæµªï¼?
1	ææ¥äºï¼ææ¶¨å?
1	çªç ´å¹³å°ååæ»¡ä»å¹²[å¾®ç¬]
1	é¾å¤´æ¬è²ä¸åï¼æ¿æ°é«ä¸æ­ï¼?
1	ä¸åä¸æ±æå¤©ç¬é´å°æ¶¨å
1	æ³ææ°é åæ­£å¨å»ºè®¾ä¸­!
1	ç»äºè¦è¿ä¸å°åº·çæ´»äº
1	ä¸æ¹è¯å¸å¤§æ¶¨ï¼ä½ æçï¼ï¼ï¼?
1	ä¸åä¼ä¸ä¼æ¥ä¸ªæ¶¨å?
1	ä¸åççº¢
1	æ·±èå¦è¡ï¼å·²èµ200%,ææãè°¢è°¢ä¸»åï¼
1	æ»æè§æå¤©æ¶¨å?
1	ä¸æ¯å¤ä¹°è¿çï¼èµäºäºèµå¤äºï¼å¥ç°äºå ç¾ä¸ã?
1	çå16å¹´ï¼
1	ç»äºç­å°ä½ ï¼è¿å¥½ææ²¡ææ¾å¼ï¼è§£å¥ææ¥å¯å¾
1	ä¸åæ¶¨åï¼èµ·é£äºï¼è°åé½ä¸å¥½ä½¿ï¼é©¬äºï¼å·´è²ç¹
1	å¯¹å¾èµ·ä¸­ç§è¿ä¸¤ä¸ªå­ï¼è¿ä¸¤ä¸ªå­å°±å?0å [å²ç][
1	æ¨å¤©15.05ä¹°ä»¥ä¸ºä¼è¢«å¥ï¼ç»æä»å¤©å± ç¶æäº¤äº
1	æå¤©åèäº?
1	çæ¥å¤çä¸ä¸å®ä¼æ¶¨äºå
1	ä»å¤©çæ´çæ¯å¨äºæ´åå³ï¼æå¤©ç»å¯¹å¤§æ¶¨ï¼é¢æµä¸
1	æè°¢ï¼?1.8å å ¥çï¼52èµ°äºï¼ç¥ååæ°é«ï¼?
1	ä¸­å½è½å»ºä¸åæåï¼ä¸åç«ç®­åå°?
1	ææ°è¯ä¸æä½³è¡¥æ¶¨æ çï¼ï¼ï¼
1	æ²¡è¿çèµ¶å¿«è¿ï¼ä¸åå¼çç´æ¥æ¿
1	ä¸è¿é³[å¤§ç¬]
1	æ­£æè°ä¸é¡¶å¿ ç ´ï¼ï¼ï¼ä¸»åæµªé©¬ä¸å¼å§ï¼ï¼ï¼
1	ä»å¤©æçæ¥ï¼æè°¢ä¸»ååçº¢å?
1	ä¸æ­èå¤©æ¯å¥½è¡ï¼ææ¦å¿µæé¢æï¼åèµäº§8å å¤ï¼?
1	å®å¾·æ¶ä»£åä½ï¼é¿çº¿è¯å®å¤§ç?
1	ä»å¤©æ¶¨åææ­£å¸¸ï¼
1	ä¸åä¼æä¸ä¸ªå¤§çå¢é¿ï¼æ­ç®ä»¥å¾
1	æé³çµè·¯ï¼åç¿å çµï¼çé¦â¦â¦â?
1	è·çå¤§æ²ç¬ä»¬å­ç¹åå¨çï¼åååï¼å¥½å¼å¿åï¼?
1	æé³çµè·¯ï¼åç¿å çµï¼çé¦ï¼ï¼
1	åç±»å«åºä¹æ¯ä¸ç§ææ¯åï¼çå?
1	æ²ç»çï¼è¦æ¬èµ·æ¥äºï¼
1	å¼çç­çå¸æªç­å°ï¼åæ¶ä¹ä¸ï¼ç´æ¥tå?ä¸ªç¹å©æ¶¦
1	å¿«ä¹°ï¼ä¸åå¯è½å¤§æ¶?
1	ä¸?ç§ï¼¡ç­ä¼ä¼æåï¼ææ¥å°é«å¼ï¼è¿åºï¼
1	ä¸è§éæ¥å± ç¶è§£å¥äº
1	ç ¤ç­ãæ°è½æºè½¦é¢è·ï¼å»è¯ãåå¯¼ä½ãå°äº§æåï¼
1	çé¼[æ¯ä¼°ä¼°]
1	çåºæ´çç»æäºï¼è¿å¨å¿ ææ¶¨åã?
1	åååï¼4.80å è§£å¥æ¸ ä»äº
1	ä¸åç¿»çº¢ï¼ä¹°å ¥åè?
1	ä»å¤©æéå·²ç»ä¸åªè¡ç¥¨æ¶¨åäº?
1	æ¨å¤©å²é«åä»çï¼ç°å¨å ¨ä»å ¨ä»å ¨ä»
1	å¤©å¤©Tå¾ç½æ­ªæ­ª
1	è¿åºä¸éå?
1	è¿ææ¯çæ­£çå¤§å¥ï¼ä¼æ³°å°±æ¯ä¼ éæ³°ï¼å¹çå¤©è±ä¹?
1	ç§æå¼ºå½åæ¯å¯æï¼?
1	å§æ§½ï¼æ21çï¼è¿æ¥ä¸çæäº¤äºï¼ä¸éä¸é?
1	åå¦æå»ï¼ä½ æ³æ¢é¾å¤´?
1	å°±åæ¬¢æéä¸åæè¡æç´ ï¼è£è¾±ä¸æçæ ·å­ã?
1	èå¿ç­å¾ æå¤©é´å­è½å°ï¼çå¥½åå¸?
1	æåç¦»å¼360ï¼ç©äºä¸å¨å å®å®ï¼å·²ç»èµäº?0ä¸ªç¹
1	äº¿çº¬éè½è¶ é ï¼æä»è¿å¹´ï¼æå¹´åå¤§èï¼
1	èµ°äºï¼ä¸æ¶¨åå°±æ¯èæµæ°ï¼åå ä¸ªç¹å°æ[å²ç]
1	è¯æ§è°æ´ï¼
1	å³å°èµ·é£ï¼å¹´åºå¤§é»é©¬ï¼ç®æ ?å ä»¥ä¸?
1	å¤§çè¡[èµ][èµ][èµ]
1	ä¸åæ¶¨å
1	æç´§ä¹°ï¼ä¸åå¯ä»¥åè
1	åå®çå¥½
1	åå¯¼ä½yyds
1	æç»ä½ åå¦è¡éè¡è¯?
1	åååååååå
1	ç¿»åå¼å§?
1	äºæ°å?
1	æè§ä¸åè¦å»å²æ¶¨åçèå¥ï¼è¿æ²¡ä¸è½¦çæç´§å?
1	ç»å¯¹æ²¡æè·å°ä½ï¼åæ¬¢è·ï¼å°±è·çæ´ççä¸äºå§ï¼?
1	é¶æ²³èµ°å¿ç¨³å¥ï¼æå¯è½èµ°åºä¹åä¸æ¹çè¡æ [å¼ºå£®]
1	ç­¹ç å³°å¾æ¼äº®
1	äº¬ä¸æ¹åæ¹è¥¿æ¹åæ¹åæ¹å¾å©ï¼å¼å¯ä¸æ¶¨æ¨¡å¼ï¼
1	èµäºå ç¾ä¸äº
1	ææ¶¨å¹ ï¼ä¸é
1	å·®ä¸å¤?ä¸è¡æ¸ ä»äºï¼æè°¢ä¸­æ¥ï¼çæ¯ç½æ­ªæ­ª
1	é»éå¼å§æåæ¿å¥½æç¨[å¤§ç¬][å¤§ç¬]
1	å¯¹ç¾å è¡çç¥æè¶æ¥è¶æä¿¡å¿ã?
1	ä¼åå°æ¾æ´ç«ç°é«ï¼?
1	è¿ä¸¤å¤©åºå®¶è¿ä¹çï¼?
1	æ¥äºèå¼ï¼äºå æ¿ï¼å­©å­ç10å ï¼è¿è´§æ²¡é®é¢ï¼
1	å¤©åå¤ªçäºå§
1	è°æ´ä¸å¤©æå¤©èµ·é£?
1	å°äº§é¾å¤´çæ¶¨ï¼é¢éè¿è¿åï¼å¨åå¤çæè´§èºçº¹é¢
1	éå¤§å©å¥½ï¼ææ¥æ¶¨åæ¿ï¼å¤§å®¶ææ¥æ¢ç­¹ç 
1	é©¬ä¸è¦åºç°æéæå?
1	å®ä¸å®æ¯è¿ä¸æ¹Cæå¼ºçï¼æ­ç®ä»¥å¾?
1	å²åï¼åèèäºï¼4.00ä»¥ä¸é½ä¸æï¼2.90ä»¥ä¸æä»ä»ä¹ï¼
1	æ£æ·ä»¬å«æï¼èµ¶ç´§æ¢ç­¹åï¼æåå¨å³ã?
1	åºé¨å·²ç°ï¼æåºå ä»ï¼éä»ï¼å ¨ä»ï¼ç­é£
1	å®¶äººä»¬äººæ°ç¥¨æ¥ä¸æ³¢ä¸è¦åï¼æè°¢æ¦ä¸å¤§å¥çåå¹?
1	ç§æåæ°æ¯ä¼ä¸åå±çå¨ååæºæ³ï¼
1	ä¸åç´æ¥æ¶¨åï¼åå?
1	è¿å·®ææ¥æåä¸è·ï¼æå¤§é¡ä¸å·²ç»èµ·æ¶¨[æ¨ç¬][æ?
1	æ¶¨åï¼ä¸åå²å»æ¶¨åï¼å¹²è¿å»ï¼å²ï¼
1	å¼çç´æ¥å·æ°æ°é«ï¼çæ°äºãæ­åä¸­ç­¾ä¸ç´ææç
1	ä¸?ç§ï¼¡å ä»ï¼ç­æææºä¼ï¼?
1	ååï¼ç»äºåº¦è¿äºå¯å¬è¿æ¥äºæ¥å¤©çæé³ã?
1	ä¸­å¤©ç§æåææ¨æ³å½¢æï¼ä»å¤©100%åå æ¶¨åï¼ç»§ç»­ä¸æ»ï¼
1	ä¸ä¸ªäº¤ææ¥ä»¥å å¿ æä¸æ¬¡å¤§æ¶¨ï¼å¹ åº¦å¾å¤§
1	éç¥ï¼å ¨é¢åå¤ï¼
1	ä¸é£å²å¤©ä¸å¨åå¤?
1	ãä¸åçï¼å°å¨é£ä¸æ¶¨åæ¿è·¯ä¸æ¢è¿ï¼ã?
1	å¨çº¿çè¦æ¶?
1	å èµä»å¤©æ¯æåçä¸è½¦æºä¼äºï¼æå¤©å¼å§ä¸æ¶?0+
1	å¨åæ¯ä¸ªå¥½æ¥å­ï¼æåºèµéæ¥äºï¼ï¼ï¼?
1	ä½³åå¾ç­æå è¦æ¶¨åï¼è¯·ç«å»ä¹°å ?
1	ç°å¨ä¸ä¹°æ´å¾ ä½æ¶åï¼ä½ ä»¬è¿äºå»ç¼ºä»?
1	æ·å®é ç±»ç¬¬ååï¼ä¹°ä¹°ä¹?
1	ç²¾åéé¡¶[åç¬]
1	æ¯å¾·å»çæ¶¨åäºï¼ä¹æ®å»çæ¯ä¸æ¯ä¹å¿«äºï¼ï¼ï¼ï¼
1	å¿«ä¹°ï¼æ²ä¼¦å·´è²ç¹1991ä»åå¤æ8.55å å¼å§å±å¤å°
1	4ç¾è¡é ?å¼ çç¿»è½¦çä¸¾ä¸ªæ[å¾æ]
1	æ´çå®æ¯ï¼æ­£å¼è¿å ¥ä¸»åé¶æ®µï¼ä¸ç¥è½æ¶¨å å?
1	ååææ¶¨åï¼æ²¡ä¸è½¦çæç´§äº?
1	å²èçå²èï¼å»ºä»çå»ºä»ï¼è¿ä»·æ ¼ï¼ä¸ç¥éæ§ä»·æ¯æå¤é«ï¼?
1	æç»äºåçº¢äº
1	è§£å¥äºçå¥?
1	è¦å°30å äºï¼çæ¹æéé¾å¤´è¡ï¼?
1	å¤§è±¡èµ·èææ¥å¯æ
1	ä¸å­£æ¥ä¸å¥½ï¼ä¸ºå¥è¿è½æ¶¨å
1	ä¸é³åå¤é´ï¼æçº¿çº§å«ççè¡
1	è¯´å®å¨çï¼æ²¡æ³å°ä¸»åè¿ä¹å¼ºå¿èåå³ã?
1	å®¶äººä»¬ï¼è¿åå±ä»¬å¯æ¯è¦åå¤§è´¢å¯[é¼æ][é¼æ][
1	ä¼°è®¡æå¤©ä¸?5.11æ¯å¤§æ¦ççå¦ï¼[çå¤][çå¤][ç?
1	å°±çå°æ¿å°äº§ä¼æ¶¨ï¼ååä¹°å¯¹äº
1	ä»å¤©ä¸æï¼æå¤©è¯å®æï¼å¤§å®¶åå¥½è½¦ï¼?
1	èµ¶ç´§ä¹°ï¼èµ¶ç´§ä¹°ï¼ç­åªå¤©è·å å®å®æ¯ä¸å ³ç³»ï¼æ³ä¹°
1	ä¸åºæå¤ï¼æå¤©å¼å§é«å¼é«èµ°å¯ï¼çå¤
1	è½ç¶ææ²¡æä¹°è¿è¡ï¼ä½å¦æè®©æçï¼æå¤©ä¼å¤§æ¶¨ï¼
1	äººçå°±ä¸æ¬¡å¹²å°±å®äºï¼
1	ä¸åæ¶¨åæ¿ï¼ä¾¿ä¸éªç»å°ï¼æä¸ºæ°é¾å¤´ï¼
1	ä¸»åè¯´äºï¼éèè¡ 12æ?1æ¥åå¿ æä¸æ³¢å¤§è¡æ
1	ä»å¤©ä¸åææ¶¨å?
1	ä¸åææ¶¨ä¸¤å[å¤§ç¬][å¤§ç¬][å¤§ç¬][å¤§ç¬][å¤§ç¬][
1	æ¢­åï¼ç®æ ?0å ï¼
1	ç«åå ¨å¼ï¼è·³åæåºï¼ä¸¤ä¸ªè´¦å·å ¨æ133ï¼çå¥½ä½ [
1	çº¢å©å°å¸
1	ç»äºçº¢äºç¹ç¹
1	æ³¨ææ³¨æï¼è¿ä¸æ¯æ¼ä¹ ï¼è¿æ¯ä¸»åæµªå¼ç«?
1	è¦æ¶¨åäºããã?
1	èå¤«æ¨å¤åè§å¤©è±¡ï¼åç°ç´«æ°è¥¿æ£æ®å°½ï¼çæå²å¤©
1	å¥½ï¼
1	ä»å¤©æ¯èå¤§çåèï¼è¸ç©ºçé¾åãå°±ä¼ä¸å¯å¤å¾ã?
1	ç®¡çè´¹ç¨ï¼è´¢å¡è´¹ç¨ãæ³æ³ä¹çæ¯å¤ªçæäºï¼?
1	è½è¢ä¸ºå®
1	è¿ç§å å®å®é¾å¤´è¡ï¼ä¸ºä»ä¹ä¸ä¹°å¢ï¼éæ¶éå°é½è½æ¶¨å?
1	çº¢è²ï¼å¥½å¾å ã?
1	ä»å¤©è¿å¤§é¿è ¿çå¥½çï¼æå¤©åºè¯¥æ¯å å¼¹åè¯´äºï¼?
1	æ¢è·å§å§æ¢ä¹°ï¼ä½ tå§å§ä¹tï¼å»å?
1	ç®æ åé«
1	æµ·èºæ°´æ³¥ä½ä¸ºæ°´æ³¥ç»å¯¹çèå¤§åºè¯¥æ¶¨åï¼?
1	å¤§çå¦æ­¤æ¼äº®ï¼è ååä¹èµ·ä¸æ¥äºï¼ç?å¤§çå¥½æ
1	ä»æåèº«çæ¸´æå§ç¦ï¼å¹¸ç¦æ»æ¯æ¥å¾å¤ªçªç¶ï¼
1	ä½äº50ä¹°å ¥ï¼é«äº?5ååºï¼è¿å°±æ¯æè¡ç¦å©ã?
1	ä¸å³¡ä»å¤©æ´¾æ¯åä¼æ¶çº¢çåï¼ï¼åè¡¨äº?021å¹?1æ?
1	å å»æºï¼éå¾ æ¶æ¯åºæ¿ï¼ä¸é£å²å¤©ï¼
1	å å®å®?äººæ°çé¾ï¼è¿ä¸åæ¯è¦ç¿»çº¢å¤§æ¶¨äº?
1	è°æ´ææ°çº¿æ®µï¼åå¼§Kå·²ç»å½¢æï¼å ·å¤äºä¸æ¶¨çå¨
1	è®°ä½ï¼åç³»è¡ç¥ãä¸åæ¶¨åï¼å¸ å¥å°±æ¯è¿ä¹åå®³
1	ççä»å¤©ä¸ä¸ªå å®å®è½ä¸è½å ¨é¨æ¶¨å
1	æ¿ç­å©æ¨ï¼è½¦ä¼æ¢å å¸å±ï¼æ°¢çæçµæ± æå°ç«ä¸é£?
1	æçå¥½è¿è¡ä¸ä¸ªæåä½ ä»¬ä¼åæ¥æè°¢æç
1	ç«ç®­å¯å¨ï¼?
1	åå®³åå®³ï¼ç¹èµ?
1	æ­åï¼æ­åï¼å¯è½æäºï¼æ¯å¤§èå?
1	æ¨å¤©æ´äºï¼ä»å¤©åç»æºä¼ãè°¢è°¢ä½ åºå®¶ï¼?
1	ååç»§ç»­æ¶¨ï¼å²å²å?
1	ä»å¤©ååä¸¤ä¸ªæ¿æä¸å é¸¡è ¿[é¼æ][é¼æ][é¼æ]
1	éå¤§å©å¥½ï¼ä¸åæ¶¨åï¼ç«è´´ä¸ºè¯ã?
1	æå¤©åè[å·ç¬][å·ç¬][å·ç¬][å·ç¬]
1	STæ¾æï¼åæ¯å¤§æ¶?
1	æ°¸å ´ä» ä» åæ¬¡é«ç¹åç­æåçï¼å¤ªå¼ºäº?
1	ä»å¤©[èå©]
1	ä¸æ¥ï¼ä»å¤©åå¯¼ä½è¯çï¼åå·¥å¿ æ¶çº¢ã?
1	ææ¢ææ¢ææ¢æ¢æ¢æ?
1	å¤§å®¶åèå¼å¿[ä¸æ¶¨]è½ç¶ææ²¡æè´§[å¾æ]
1	ç®åå¨ä½ä½ï¼å¾å¿«ä¼é£éä¸æ¶¨â
1	ææ¯æ°é­èï¼æä»å¤©æ»¡ä»å¹²è¿å»äº?
1	ååä¸ä¸æ¥ä¸ªæ¶¨ååºç¥ä¸ä¸ä¹ï¼?
1	åTï¼çº¢çååºï¼ä¸è·5ä¸ªç¹ä¹°å ¥ï¼å¾çµç[å²ç][
1	æå¤©ä½å¼æ¶¨åï¼å¤§å®¶å¿«ä¹°ãæå¤©ä½å¼æ¶¨åï¼å¤§å®¶å¿«ä¹?
1	æ¥å§ï¼ææåå®çä¿¡ä»°ï¼ä¹°å§ï¼ææä¿¡ä»»æåï¼[
1	20å ¬åå¼ºå¿åï¼ï¼ï¼ï¼æ¶¨åå°ä¼æç»­ï¼ï¼ï¼
1	æµ·æ ¼éè®¯æ¶¨åäºï¼æ¨å¤©åäºè¿ä¸ªæ¢¦ï¼ç´æ¥ä¹éäº?
1	ååä¸é»éæºæ´»è·åï¼ä¸ä¸åè½åº80ï¼èµ
1	èå¾å¯æ¯å¦è¡ï¼ä»stå°ç°å¨æ¶¨äº?0åäºãããã?
1	ç«è®¯ç²¾å¯è¿ä¸ªææå¾å¥½çæºä¼ï¼å ä»ï¼?
1	è¿æ¶¨äºä¸å¤©ï¼æå¤©ç»§ç»­æ¶¨ä¸å»ï¼äºäºåäºä¸ªç¹ï¼æ©æ¥åæ¬ï¼
1	æ´äºä¸æ´å¤©å°¾çå·è¢­åè´§1.9äº¿ï¼çé¼ï¼å°¾çæäº¤
1	å«äººææ æè´ªå©ªï¼ç»§ç»­è¡¥ä»å¹²ã?
1	æ»¡ä»ï¼éªä½ å°çï¼æå¤©å¤§è
1	æå¤©å¼å¯ä¸å­æ¶¨åä¹æ ï¼20ä¸ªæ¶¨åï¼
1	è§£å¥äº?
1	å å®å®æå¼ºä¸»çº?
1	ç ç©æçå³°é¡¶åºè´§äºï¼888888888888888888888888
1	ä¹é³å¤§æ³å·²ç»å®ç°ä¸é³äº[å¤§ç¬]
1	èå½çå£®ï¼å®ç§»ç½é¦ä¹å¿ï¼æå¤©ç»æç¡¬æ°ä¸ç¹ï¼
1	ææ¦åï¼å± ç¶æ¶¨åäºï¼æ©ç220ä¹°äºäºåæèå·²
1	ä¹°ä¹°ä¹°ï¼ä¸å¤©åæµå ¥13äº?ææ¹è¾¾ä¸­å½A50ETFåè¿½
1	éä¸»åææ¿éæ¶èµ·é£[å¤§ç¬]
1	èéé©¬ä¸åçº¢äºï¼ä¹°ä¹°ä¹°
1	æçå¤©ããè½å»ºç«ç¶çº¢äºãã?
1	è¯·åå¤§å¤§å¸ï¼å¤§ç¥ï¼è¡ç¥ï¼åè¯æï¼ä»å¤©ä¸ºä»ä¹æ¶¨
1	å¤§èµéè¿ï¼æ£æ·åºï¼å¿ æ¶¨ã?
1	è§£å¥ç¦»åºï¼èµäº?00å?
1	åå¿ä»¬ï¼å²å
1	å±±ä¸é»éå³å°å¼å¯å¯å¨æ¨¡å¼ï¼æ²¡æé¿ç¯å¤§è®ºåºæ¬é?
1	åæ¹ååçªç ´åå²æ°é«ï¼å¤§å®¶åç¨³äºï¼ç­çæ¶è·å?
1	ä»å¤©å¼ºåæ¶¨å
1	ä»å¤©å¾å¤§çä¸è¥¿å¤©äºï¼æä»¥å°é£æ¶¨äº[å¤§ç¬]
1	å²é«11.14å·²åº[å²ç]
1	èµ°äºï¼èµäºä¸æãè°¢è°¢ä¸»åãæä¸åäº«åè¢«å¥çæè§äº
1	ç¾å½ä¸äº¿ç¾å åºå»ºè®¡åç´æ¥åçè ï¼è±é£ç¹ï¼
1	è¡æ°æ²¸è ¾äºï¼çç ¸80äº?ä¸äº¿âå®çâèæ?300äº?
1	ä¸å¥½æææåè¿äºä»å¤©æ¶¨å?
1	æ¶æºå·®ä¸å¤äº[å¥¸ç¬]å ¨ä»
1	ä»å¤©ç»äºæ¶äºä¸ä¸ªæ¢åºé³åå­æââééæ¢åºï¼æ¼äº®ï¼?
1	äºè¾å¥¥è¿ªA6çæåæ¬äº?
1	å¯åå¯è´ºï¼ä»å¤©å¤§æ¶?åï¼é¢æ¿ä¹çå°±æ¯ç?
1	ä»å¤©æ¿åè¿ä¹å¥½ï¼ä»æä¹ä¸æ¶¨ï¼ä¸åè¿ææºä¼ç¿»çº¢åï¼?
1	ææä¸ä¿¡ä»°ï¼
1	èå¤©åï¼å¤§å°åï¼æè°¢åºå®¶å «è¾å­ç¥å®ï¼ç»äºæ¥åæ¥äº
1	ä¸åä¸¤ç¹åå¼ å©·ï¼ä¸»åæ¨æææ¢¦ç»æè¯´ç[å¾æ]
1	çç«ç¢°å°æ­»èé¼ ï¼èå¯¹äºä¸æ¬¡ã?
1	è¿ç»­åè´­ï¼æ¡é±æ¶æï¼åæ¶å¿«å°ï¼?
1	ä¸å¹´çå?0æ¥ä¸ªäº¿çå ¬å¸å¸å¼åºè¯¥è¿è¿ä¸æ­?00æ¥åçè¡ä»?
1	æå¤©è¿ä¼ä¸æ°é«ï¼
1	åºæ¯è¡å¼ºåï¼ä¸åæ¶¨åä¸æ¯æ¢¦ã?
1	æç°å¨ééå°æ°é±ï¼ä¸ä½å£°[èµå¤§äº][èµå¤§äº][èµå¤§äº]
1	ä¸»åæ«è´§å¿ æ¶¨å?
1	10ä¸è¡æ¸ ä»äºï¼æ¯æ¶¨åè¿å¼å¿[ç±å¿][ç±å¿][ç±å¿]
1	æè®©äººæ æ³çè§£çæ¯åå¤©çæ¶¨åã?
1	è¿ä¸ªç¥¨æ¯å©ç45%æä»¥æ¯«ä¸ç¹è±«æ»¡ä»ä¹°å ¥ï¼å¸ææ?
1	åå­è§åºï¼æ»¡ä»æ¢­å?
1	æ¥çæ©ä¸å¦æ¥å¾å·§ï¼è°¢è°¢è°¢è°¢ï¼
1	é½å«åµï¼ä¸ååå¤é£èµ·
1	å å¼ä»¬ï¼ä»ææèå©è¿çå¼å¿[è²][è²][è²]ä¸è·¯é¿
1	ä»å¤©ä¸åå æ´çï¼ä¸åæ¶¨åï¼?
1	9.98å¼ºåæ¯æï¼ç¨³ä½ï¼åç­èµ·é£
1	æ¿äºå¿«ä¸å¹´äºï¼ç»äºç»æè¡¥çº¢äº[å­][å­][å­]
1	ä¸ºä»ä¹æ¶¨ï¼?
1	å®è´æç±ä½?
1	kdj.åå¯¼ä½æå¤©è¿è¦å².
1	ä¼å¿é½ï¼åºæå¦ï¼[æ³å¤´][æ³å¤´][æ³å¤´]
1	æåæ¶å»å·²è¿å»ï¼é¿çº¿å¸å±å¥½æ¶èï¼
1	è«åå ¶å¦æ¶¨å,è¿è´§è¿æäººä¹°ï¼? 1,ä¸åå¼æ¿ï¼[å¥¸ç¬] 1,ç²®é£ãåå·¥è¡¨ç°ä¸éï¼ä»ä¹æ åµï¼ï¼ï¼ 1,12.46æäºåº[èµå¤§äº] 1,çæ¥ä»å¤©è¯¥èµ·é£äºï¼å æ²¹æ¶¨å? 1,Hè¡å¨æ¶¨å 1,ç­çåºç¥æ°æä»¬è¿æ¥éå[èµå¤§äº] 1,å¤§å®¶åç¨³äºï¼ä¸ä¼å°±ç«ç®­åå°ã? 1,ä¸ï¼æ¶¨åºä¸­å½äººçè¡æ°æ¥ï¼ 1,å°¾çæ¶¨åï¼æå¤©ä¸å­æ¿ï¼å¿ é¡»æ»´ï¼? 1,å¸åºé¢æ¶…	åç¹å?0.æ¶çæ¶¨åãç®æ ä»·60"
1	3.29å ä»ééµããã?
1	èè²å æ å¨ä¸ï¼?0ä¸æå·¨éä¸å­æ¶¨åå¼å¯è¿æ¿æ¨¡å¼?
1	è¿æ¯åä¸ºèªå¨é©¾é©¶ç¬¬ä¸è¡ï¼ç«æ ä¸¥éå®å°±æ´æ¶¨
1	ä¸å¨å¼å§åå¤æ´æ¶¨ï¼çå¸æ¥è¾©
1	å¨ä¸æ¶¨åãä¸»åå¨åºé¨æäºä¸ä¸ªæ¶¨ååä¸åæ´çå?
1	çå°å¤§é¢ç§¯å±ç©ºï¼æå¯ä»¥å®å¿ç¡å¤§è§äº[å¤§ç¬]
1	2021.6.18 éå¸ç§æ ç­çº¿å¤§æ¦çå³å°æ¶¨åï¼å¿?
1	ä¸å¨è¿è¿æ¿ã?
1	æè´§çé?
1	ç¹å¤§å©å¥½ï¼æå½¹è¡ï¼æ¶¨å?.43å·²ä¸åæé?
1	æ°¸è¿è·å èµ°ï¼è¿æ¿äºå ¨ä½è¡ä¸åè£äºé¿é®å¥½[é¼æ]
1	ä¸å¨å»è¯çå¤©ä¸çå¥½å¨ä¸å ä»
1	æ´çç»æï¼å¨ä¸ä½ ä»¬æ´è·ï¼éé¾ä¸å­æ¶¨å[å¤§ç¬]
1	æ²¡å ¬åå¨ä¸æ¶¨åé¿é©æ²¡æ¯ç?
1	ææä¸æ¶ç­ç©ºå¤´ï¼åæ»å¼å§ã?
1	æå¤©å¨ä¸æ©çä¼ä¸ä¼å®å¢è½å°ï¼è¶ çº§å¤§åå°æ¶¨å?
1	æå¤©æ¶¨åãè¿ç»­ä¸ä¸ªæ¿
1	å¾ä¸éï¼åæé¢æ³å®å ¨ä¸è´ï¼èµ°äºçæ¯å¯¹ç
1	ç»§ç»­å ä»ï¼ï¼ï¼åéé¾ä¹°çåå¤´ï¼ï¼ï¼?
1	äººæ°ä¸æ¶¨æ¨ä¸ªç¹èµå°±è¡äº[çå¤][çå¤][çå¤][ç?
1	æè¿æååé¢çé½æ¯å»è¯è¡ï¼æå¤©å»è¯è¡ççèµ·é£?
1	å«çäºï¼å¨ä¸æ¶¨åï¼å¨äºæ¶¨å?
1	å¼å¼æ²¡æåå¤´ç®­ï¼ä»å¤©æ´æ¶¨ï¼æ­ç®ä»¥å¾
1	å¨ä¸å ¨ä»æå ?
1	æºææååè¯æä»å¤©è¦æäºï¼å¤§å®¶å¥½è¿[å¤§ç¬]
1	è¿äººæ°å·çççå¨ä¸æ¯ä¸æ¯æ¶¨å?
1	å·²ç»æ»¡ä»ä¹°è¿10ä¸è¡ï¼å¨ä¸æ¶¨åï¼ä¸æ¶¨ååç­ä¸ä¸
1	å¤æå»è¯ç¬¬äºåï¼åå®³äº?
1	è¿ç»­8åä¸ä¸ªä¸å­æ¶¨åä¸åçç®¡ï¼ä¸æ¿å¥½å¤å°±å¨è¿?
1	è¿è¡ä¸æ¯ä¸­é´ä½å®æ¯é¿çä½[å¤§ç¬]
1	éå¸è¡ä¸è½ç©äºï¼æææºèµé±è·äºã[å¤§ç¬]
1	ä¸ä¸ªç¤¼æåæ¯å ä»å¥½æ¶æ?
1	çå­£æ¥ï¼èè°¢æ²¡èµ°ï¼è¿ç¥æå ä»ï¼å¶ä¹ä¸èµ°â¦å¶ä¼?
1	å ¬å¸çäº§åçé¼åèµ°éä¸çï¼ææçå¤§çè¡å¨èµ·é£
1	å¼å¯ä¸æ¶¨æ¨¡å¼ï¼å¨ä¸æ¶¨å
1	ç¹å¤§å©å¥½ï¼è°åºææ?000ä¸å¤ééç»ä½ ä»¬[å¤§ç¬]
1	å¨ä¸æ´æ¶¨ç«è´´ä¸ºè¯ã?176ç¬¬ä¸ææ 
1	æå¤©æ¶¨åäº?æ¯ è¾¾685äº¿ï¼ è®²äºè·ææåºç»å¯¹åè
1	åæ¢å ä»
1	æä¸åæ¢¦ï¼è¿è¡ç«ç¶æ¶¨åäº[æ]
1	ä»å¤©å ä»1000åï¼ä¹°è´­ï¼é¢è®¡ä¸å¤©ï¼è·å©è³å°20ä¸?
1	ä¸å¤©è·å»ä¸ä¸ªææ¶¨å¹ ï¼çé¼å
1	æå¤©å¯ä»¥æ¶¨åå?
1	ç¢³ä¸­åç»å¯¹æ°é¾å¤´é¿æºçµåæææ´æ¶¨ï¼å¼å¾éç¹å ³æ³¨
1	åçµè¡ä»½ç¹å¤§å©å¥½ï¼åå¤è¿ç»­æ¶¨åæ¿ï¼æ°¢è½æºæ±½è½¦
1	[å¤§ç¬][å¤§ç¬][å¤§ç¬][å¤§ç¬][å¤§ç¬][å¤§ç¬][å¤§ç¬][
1	æå°±ç¥éåºé¨æ¾éï¼æå°±è¿æ¥äºãçå¤[å ´å¥][å ?
1	è¿ä¸æ³¢è½æå ä¸ªæ¶¨åï¼å¤§çº¦è½å°å åï¼?
1	æä¸å ¨ä»æåä¹°å ¥ï¼æ¯ææ«åå»è?
1	å¨åæ¶¨åæ?9è¿æ¿ï¼æå±±çµåã?è¿æ¿ï¼æ¶åæ°æ?
1	å¤å´æ´è·ï¼å¨ä¸ä½å¼5%ï¼æ²¡åçå®çå­äº[å¤§ç¬][
1	æ¨å¤©æ»´ä¹°å ¥ä¿¡å·ï¼ä»å¤©ç´æ¥æ¶¨åãç­æéè¦åè°ï¼
1	å¨ä¸å¦åè°ï¼ç»§ç»­å ä»ä¹°å ¥ãåªè¦ç»æºä¼ï¼å°±ä¸æ¾
1	æåä¸åèäºï¼è¯¥è¯¥ä¸åï¼[å¤§ç¬][å¤§ç¬][å¤§ç¬][
1	æ´æ¶¨ï¼å¨ä¸çææ´æ¶¨
1	æ­£æµ·ç£æåéæ éï¼ç»§ç»­æ¶¨åï¼ç¥éåï¼æå¤§é½ä»?
1	ä¸»åçä¹°ï¼å¤§å®¶è·ä¸ï¼éæ¢ï¼æ¶¨åäºä»å¤©
1	å¨ä¸ä½å¼æ¯å ä»æºä¼ï¼
1	åæå ä»
1	ä¸­å½éä¸å¼å¯å²è¯è¬çè¶ çº§ä¸»åæµªï¼ç®æ ?00æ¿ä¸
1	å¨ä¸å ä»å¹²ï¼æ»¡ä»å¹²ï¼ç®æ 30
1	ä¸å¨è¦å¼å§å éä¸æ»äºï¼?
1	ææ©å¼çååéæ¶¨åï¼ä»å¤©ä¸åä¹°å ?
1	æåéç¥å¨ä¸èµ·é£ï¼å¤§å®¶å®å ¨å¸¦æ£ä¸è¥¿å¤©æä½æ±ç»
1	ä¸å¨å¤§æ¦çé«å¼é«èµ°æ¶¨å
1	å¿«ä¸è½¦ï¼äºåæ²¡é®é¢ï¼ç¸ä¿¡æ¹åï¼ç¸ä¿¡æ­¦æ±ï¼å ä»?
1	åä¸å¤®è§2å¥äºå¤§å½éå¨ï¼ææä¸åè¦æ¶¨åæ¿äºã?
1	éç£ çå¤ï¼?954+266é¢ç§å­å¿ å®å¼è±ç»æï¼åéæ
1	éä»·é¢å·æ°é«ï¼ç¸å ³èµæºè¡åèµ·é£?ä¾éçç¾ä»ç´§
1	æå ¨é¨æ¢­åäºï¼æå°±æ¯è¦çå¤©æçåºç[å¾®ç¬]ææ²¡
1	åäº¤æè¡ä¸æ æï¼è¡ä»·å³å°èµ·é£ï¼
1	æ­£å¨åé åèï¼å ä¸ºèµé±äº[å¤§ç¬]è¿ä¸¤å¤©æ²¡ç©ºç¯ç?
1	æ°¸å¼ºæ°¸å¼ºï¼å¤©å¤©ä¸å­æ¿æ¶¨åï¼?
1	å¤æ»©SOHOä½ç½®å¤ªéè¦ï¼èæäº¬SOHOå¤ªæ¼äº®ï¼
1	çåºæ¢ç ¸ï¼èå­ä»¬å°±æ¢ä¹°ï¼å·²ç»æ»¡ä»æ»¡è?0å ¨ä»ä¹?
1	å¨ä¸å¿ ç¶æ´æ¶¨ï¼æ²¹ä»·å¤§è·ç¹å¤§å©å¥?
1	åºè¯¥æ²¡äºå§ï¼å·²ç»å ¨ä»ä¹°å ¥äºï¼ä¸å¨èµ?
1	æå¤©ç§æä¸ç»©è½ç¶äºæï¼ä½è¡ä»·è¡¨ç°å´å¾çé¼ï¼è¯?
1	åº·å¸è¯ºï¼äººå¼æåï¼æå¸é²æççå¤åå¤ï¼?
1	ç­ä¸ªåè°å ä»ï¼[å æ²¹]
1	åå¦ç¿°å®é¼»å·åçå¦æ­¤ï¼é£å°±çé¼äºï¼æ è®ºä½ ç æ¯
1	ä¸å¨ä¸åº·èå¸ä¹°å ¥1äº¿ï¼åå­¦ä»¬å ä»å¹²
1	åå¤å¥½é±å ä»
1	[å¤§ç¬]æå¤©é«å¼æå°±æç­¹ç ç»ä½ ä»¬åã?
1	å¨ä¸èµ·ç è·?ä¸ªç¹[å¤§ç¬]
1	ç®æµæå°æå ä¸ªæ¶¨åæ¿ï¼ç¤¼æä¸ç´æ¥å°æ¿ããã?
1	æ°çä¸å¤©ï¼è¡åä»¬æå¤©æ¯æ¶¨åäºå§
1	ææ¯æ°æ¥çï¼å°éåä¸[å²ç]
1	æå¤©æ¶¨åï¼?0cmçæ¶¨åï¼
1	çå¤ä¸­ä¿¡éå·¥
1	ä¸å¨ä¸ä½ç¹æ¯å¯å¨åæå¥½çå ä»æºä¼ï¼å¨ä¸æ©ä¸å?
1	æå¤©æ¶¨åæ çé®äº
1	ä¸­å¤©ç§ææ¶¨åå?
1	æå¤©ææ¯æ²¡æºä¼ä¸è½¦ãå·²ç»è®¡åå ä»ï¼å ä»ï¼æ»¡ä»?
1	ç®æµ30ä¸ªæ¶¨åæ¿ï¼ä¸ææ¥è¾?
1	ä¸å¨ä¸å­æ¿äºä¸ªå¯å¥½[çå¤][çå¤][çå¤][çå¤]
1	æç»æ¶æ¯ï¼æ¬å¨è¿ç»­5ä¸ªæ¶¨åï¼æ­ç®ä»¥å¾ ãå«é®æ
1	åå®³
1	301118ï¼ä¸å¨æ´æ¶¨ï¼
1	æ¬è¯·éç¹å ³æ³¨å¹¶æ©æºä»å ¥ä¸»åæµªä¸»çº¿åç§ï¼æ¬è¯·ä¸
1	å¿«ä¹°å¿«ä¹°ï¼æå·²æ¢­åä¹°å ¥ä¸ä¼å¿ç§æ¿
1	ä»å¤©å¯ä»¥å ä»äºï¼èéä»¬ï¼åå¤å¥½å­å¼¹ï¼[å²ç]
1	ç»§ç»­å ä»ï¼æ¿ä¸å¹´åºè¯¥ä¼å?å ä»¥ä¸?
1	ä¸å¨è¿å ¥ä¸»åæµªï¼é´å®å®æ¯ï¼ææ¬äºä½ å°±åä½å«æ¶¨
1	è¿ä¸ªè¡åå¤©å¯è½æ¶¨åï¼å»ºè®®æç»­å ³æ³¨
1	9.0ä»¥ä¸å¯ä»¥å ä»å ­æ
1	ä¸å¨ä¸åºè¯¥æ¥ä¸ªæ¶¨åæ¿äºï¼æç?.75å·¦å³çä»·æ ¼ï¼
1	å¨ä¸è¦æ¶¨åäºèµ¶ç´§æ»¡ä»ä¹°å ¥[é­è][é­è][é­è]
1	å¨ä¸æ¶¨åï¼å«é®åå ï¼
1	å¸ææ¥ä¸¤ä¸ªæ¶¨åä¸è¦å¤â¦æä¸åè¯å¤§å®¶æä¹°å¤å°â?
1	æ¨æçäºææ°çæºæå¨äºæ¶¨åæ¿å¤ç?åºä¹ææ,ç¡? 1,å é¢è¡ä»½ç­åº¦ç¬¬ä¸ï¼å·²å¼å¯ä¸»åæµªï¼å¯è½ä¼åæ°é«? 1,è¿æ¿èµ°å¿å¨èä¸æ­£éæ¸æä¸ºå¸¸æï¼ä¹? 1,å »èäº§ä¸å¨ä¸æ¶¨å 1,æå¤©å¨ä¸å¤§æ¦çä¸å­æ¿æ¶¨åï¼å¤§å®¶é½åè´¢äºï¼æ­å 1,è³å°15ä¸ªä¸å­æ¶¨åæ¿ï¼? 1,æ¾éä¸æ¶¨ï¼ç¼©éåè°ï¼èµ·é£å¨è·¯ä¸ã? 1,å ¬ååºæ¥äºï¼æå¤©æ¶¨å 1,…	äºæ è¯´ä¸é?
1	æ³¢æµªçè®ºæ¥è®²ãé©¬ä¸å°±å°ç¬¬äºä¸»åæµªäº?
1	æ¬§è¶ï¼æå¤©æ¶¨åæ?
1	æå°±æ¯åå³çå¤ï¼åå¤ï¼çè°ç¬å°æåï¼ä¸ç¨çæ
1	ç»åï¼å æ²¹ï¼æ¶¨åã?
1	å ¨çç«æ åæ¬¡æåè­¦æ¥ï¼ä¹å®å°åæ¬¡è¿æ¿ï¼?
1	å¨ä¸è½æ¶¨åæ¿â¦â¦äººæ°ç´æ¥ç¨³ä½åååï¼ï¼å°æ¶å?
1	å¨äºæ¾éäºï¼å¸æå¨ä¸è¿è½æ¶¨å
1	å å¼ä»¬ï¼å¤§ååå²ä¸ä¸å ±åºç°è¿å¤å°æ¬¡æ¶¨åï¼ï¼?
1	æ¯«æ æ¬å¿µçæ¶¨å?
1	[ä¸æ¶¨][ä¸æ¶¨][ä¸æ¶¨][ä¸æ¶¨][ä¸æ¶¨]
1	çé¼ï¼æå¤©è·å°å?0
1	ç»§ç»­è¿æ»è¿æ»
1	éå¤æ¶ä»£!æ¢­å
1	åªè¦ä¸æ¯ä¸å­çï¼æ¥çå ä»ã?
1	å»è¯è¡ä¸å¨åè¦å ¨é¨æ¶¨åæ¿äºï¼å¨ä¸æ©ä¸æåä¹°å ¥
1	æµ©éç§ææ¯å¥½è¡ç¥¨åï¼æçåå®¹ä¸ä¸ªå­ï¼æ¯ï¼?
1	ä¸å¨ä¸å¼çï¼æ´åæ¢å«æ´åæåæ´åæ¶¨å
1	æ¶¨åæ¶¨åï¼å¼ å©·ï¼æ¶¨åæ¶¨åï¼å¼ å©·ï¼æ¶¨åæ¶¨åãæ?
1	å¨ä¸æ¶¨åæ¿å»äºï¼
1	å å®å®ç¬¬ä¸æ§ï¼æ¶ç©ºæå±æ?å¨ä¸æ¶¨å!
1	å²ååæ¥10ä¸ªæ¿å°±æé±å¨¶åª³å¦å¿å¦[å²ç]
1	14çæ¬åæå?5[å²ç][å²ç]
1	å¨ä¸å¤§å®¶æ¢ç­¹ï¼ç«èè¡å¤§æ¶¨[å¤§ç¬][å¤§ç¬][å¤§ç¬]
1	å¨ä¸å¼å§?ä¸ªæ¶¨å?
1	å¨ä¸åå æ¶¨åï¼åæäºæ¿ãä¸å¨è§è¯?
1	ä»æææ¶¨åï¼æåä¸è½¦æºä¼?
1	ç»§ç»­å ä»
1	æå¤©æ¶¨åï¼æ éå¤è¨
1	å¤å¤´éåå¤ï¼ç»åå¥ç¹ç¹èµï¼åå[å¤§ç¬][å¤§ç¬][
1	ç»äºè¦æ¶¨åå¦
1	å ¨é¨çå¤äºï¼å¤ªå¥½äº?
1	å¾å¿«æ¶¨åæ¿ï¼
1	ä»å¤©è½æ¥ä¸ªæ¶¨åå
1	æå¤©ä¸å­æ¶¨åæ¿ï¼è¿ç»­ä¸åä¸ªæ¶¨å
1	è¿æ¬¡15è¦æ¥äº[å¤§ç¬]
1	å¨ä¸å ¨ä»æå ¥ï¼605009ãåç­è·å?5åé±ãæä¼å
1	å¤ªåå®³äºã?
1	ä¸ä¸ªæ¶¨åæ¿å°±ååææ°é«å§ï¼
1	ææ¶¨åå»å§ï¼ææ»´åå
1	å¤§å®¶æ¿ç¨³ï¼æå¤©åå¤©æ¶¨å?
1	æè§è¦è¿ç»­æ¶¨åæ¿äº?
1	åèå©å°±é ä½ äº[å²ç]
1	æ­ååä½ï¼å¨ä¸æ¶¨åäº?
1	å¤§ééå·¥å¤©å¤©æ¶¨å
1	æå ¨ä»äºï¼å¸ææ¶¨åå
1	å½å¤å°ç¿å©å¥½å½å éç¿ï¼å·è½å¨ä¸æ¶¨åã?
1	åä¸ªä¸å­æ¿æ¶¨åã[å ´å¥][å ´å¥][å ´å¥][ç«ç®­][ç?
1	ç¤¼æä¸é»äºï¼å ä»å ä»åï¼?
1	ä¸æ¶¨åï¼æ¶¨ä¸åï¼åä¸ä¸è¦åºç°æ¶¨å[å§]
1	åä¸èµéè¦åæ¥äº[å¤§ç¬]
1	æ¼äº®ï¼æ¼äº®ï¼æ¼äº®
1	çé¼å°å¤©è¾¹
1	å¨ä¸è¥ææ¶¨åï¼çå¥½æ¯åæé«ç¹6.72åºå®¶çä¼ç©ã?
1	ä¸å¨ä¸æ¶¨åï¼?
1	ä¸ä¸ä¸ªæ¶¨åå°±æ¯ä½
1	å ¨ä»æ¢­åï¼æ¿ä¿©æï¼ä¼ä¸ä¼ä¹°å¥æ?
2	600563ä»·å?5å ç¯çæçºµçä½åä¸ä¸æ¡è·¯åªéåæ¶åº
2	åäºå»¶å®ä¹°äºä½ è¿ä¸ªåå¾å
2	åä¸ªäººå§ï¼å¼ ä¸ä¸ï¼åæ¬å°±è¡
2	è¯·æä¸ä¸åä½å å¼ï¼è¿åå¾è¡è¿è½ææä¸ï¼ä¹åå?
2	ä»å¤©è½æ¶¨ä¸ä¸ªç¹å°±å¯ä»¥æ¤äºï¼å¤ªåå¾äº
2	åä¸ªäººå§å[å²]
2	ä½ éº»ç¹ï¼èå­åèµ°ä½ å°±æ¿äº
2	å¥½æ è¯­å¦
2	è¿å¸®æ±å¢TTé­èé»ï¼ä¸æ¬ºé­èï¼å¿çæ¸£ï¼?
2	ä»ä¹æ¶åéå¸?
2	å?äºææ¸£å¿é½ä¸åè¿éªäººè¡å¸å¿ åä½?
2	æç²éæè·åç¦æ­»äº?
2	æ¿çä¸æå¥½ç¥¨å­ï¼ææ°å¤ªå·®äº
2	æ°ä¹±ä¸­å½è¯å¸å¸åºï¼ä¸å®è¦ä¸¾æ¥åé«ç?
2	å¤©å¤©ç»?
2	ä½ è¿åå¾ä¸è¯¥è·ååï¼
2	å®å¾·æ²¡ææ­£ç¼çè¿æ±ç¹è¿å°åå¾
2	å¤§åå¤©å¤©æ¯è´ãä»ä¹é¬¼ã?
2	æè¦æ°æ­»äº?
2	çæ³å²èçåå?
2	å¤§åå¾éå¸å§
2	åå¾è¡æ¯å¤©å æ¯é±çæ³¢å¨ï¼çæè¿ä¸å ?
2	å¦äºå·´å­çï¼æ±é¿é·éä¸äº
2	åå¾åå¾åå¾åå¾åå¾åå¾åå¾åå¾åå¾åå¾
2	TNNDï¼æèªå·±ç»è¸¢é£äºï¼çªåï¼ä¸åè½ç»ä¸ªæºä¼ä¸å»å
2	ä¸¢ä¸­å½äººçè¸ï¼ä¸é æä¸­å½æç
2	çç¹åºä»ï¼æ¸ æï¼åå¾
2	æèµ°äºï¼ä½ å¯ä»¥æ¶¨äºï¼åå¾ï¼æµªè´¹æ¶é?
2	è´±åº
2	åå®åæ¯ï¼ä½ çè
2	è¿åå¾å°åºæ¯çä»ä¹çï¼ççå­çï¼çµæ°è®¾å¤ä¸è·
2	å¤ªå¢¨è¿¹äºï¼ï¼åäºï¼è·åæ¥çï¼ä¸è·åè¿ææ´ä½ï¼?
2	æµ·éè¯å¸å°±æ¯åå¾è¡
2	è·çå¾çï¼æ¶¨çå¾æ ¢ç¬¬ä¸å­£åº¦ä¸ç»©å¾ç?
2	åå¾ï¼ä¸å¨å°±åºè¯¥æ¸ çä½?
2	çåº
2	æ­¤è¡æ æäºï¼åºè¯¥æ¯å¨æéå¸?
2	è¿åªæå¾è¡è¦éå¸äº
2	è¿è·äºæ¶å¿äº
2	ç»ä¸æ¹æéé½ä¸é [æ][æ][å²]
2	å°è¯çä¼å®ç½ä¸¾æ¥æ¶ææä½æåè¡ä»·ï¼çè¿è½ä¸è½
2	è¯çä¼ä¸¥æ¥ï¼è¿ä¸ªåå¾ï¼è¿æäººä¸ºæçºµè¡ä»?
2	èµ°äºï¼çåºç©
2	è¿è´§æ´»çè¿ä¹æªå¿æ­»äºç®äº
2	æ¢è¡ä¿æ¬äºï¼è¿å°±æ¯åå?
2	ææä½ ä¸å¹´å¤äºæ²¡è§ä½ æ¶¨åè¿ï¼ä»ä¹åå¾ç©æï¼
2	è¿æä¸­ç­¾æ²¡åçåï¼è¿ä¸è¥¿ä¹å¤ªèåºäº?
2	æ³°è¾¾æä¹é½æ²¡æ¶¨ï¼æ­»åå?
2	è¿ä¸ªåºéç»ççæ¯ä¸ªè­ï¼èµ¶ç´§æ»
2	å²èäºï¼NNä¸ªè ¿å¿ç
2	è·ä½ ç»§ç»­æ­»ç£[æ]
2	åå¾è¡ï¼æå¤èµä¸¤ä¸
2	è¿ç§åå¾ç¥¨ï¼å± ç¶èéäº?1ä¸è¡ä¸ï¼å ªç§°æéç½é©¬
2	è­æ¯çç©æï¼åå¾
2	è·åå§ï¼å«ç¦äº?
2	åå¾è¡ï¼èµ°äº
2	å¥½å¥½çç¥¨èµ°æè¿è¬é¬¼æ¨¡æ ·çæ¯æäºä½
2	ä¸åè·å¤å°ï¼äºæ¯è¿æ¯ä¸åçï¼åå¾ç©æçæäºï¼?
2	ä¸­æ°è¡ä¸­äºä¸ªå¤§åï¼MDåå¾è¡ï¼åè¡ä»?2.57å ï¼
2	è·åå§ä½ çä½ maç ¤ç­ï¼å¬å¤©åæ¹ææ°é½å¿«ç¿»åäºï¼?
2	å¤©å¤©è¿ä¸ªæ­»æ ·å­ï¼å¥æ¶åæ¯ä¸ªå¤´å?
2	ç­çè±å¿é½è°¢äºï¼ä½ å°åºæ¯æä¹äºï¼æä¹è·ä¸ªæ­»é±¼ä¸æ ?
2	èµ¶ç´§éå¸å§ï¼ä¸éå¸æ300ä¸ç´æ¥æä½ æ¶è´­äºã?
2	è¡å§ä¹çç´æ°ï¼äºç²¾ç¥ç æ£è è·æ¥äº
2	æ è¯­ä¸å¨è·äº50åï¼ä½ å°±æ¶¨è¿ç?
2	ä½ å¤§ç·çæä½ åäºä¹°æ°¸å¤ªç§æï¼ä½ å°±æ¶¨åäºçæ¯ç?
2	æ£æ·åªä¹°ä¸åï¼çåºè½æä¹æ ·ï¼æ©teä¹æ°æå¨åºä¸
2	mbçäºäº?0%å²èèµ°äººï¼æ¥ç2ä¸ªæ¶¨åï¼äº?
2	è´¢ä¿¡è¯å¸åäºä¸ªåå¾ç æ¥ï¼æ¶æä¿¡æ¯ï¼å®³äºå¤å°äºº
2	åå¾åºéé½æ¾ä¸åºä½ è¿ç§åå?
2	ç¦åå¼çä¹æ¯è·åãç°å¨åæ¥äºä¸ªå¤ç¹ï¼ä½ ä¸ªåºæ´
2	ç¹æä½å¼ å¿æ¯ä¸æ­£
2	è¿ä¸ªçåå¿ä»ä¹æ¶åå²èå±ç©ºï¼ä»ä¹æ¶åæ[é¼æ]
2	çåºï¼å³èµä¸ä½ è¡æå°åºï¼1.218ä¹°çï¼å¥æ­»äºï¼?
2	è¿æ¯ä¸åªæåå¾ï¼æè®©äººæ¶å¿çè¡
2	è¿æ¯ä»ä¹åå¾ï¼å¤ªæ¶å¿ï¼ç¦æå°±ç¹è½åï¼ä½ å¥½ææ?
2	å¤©å¤©è·ï¼æå®æ²¡å®ï¼è·ä¸ªé©¬æ¡¶ä¸æ ·ï¼
2	ä»ä¹å«åå¾è?
2	éªå°æ¬ ï¼å ¸åæ è¯é»å´ï¼è¯·æ±å¹³å°å°æè¿ä¸ªè´¦å·ï¼?
2	è¿ä¸ªåºå¿å¤ªé»äºï¼å¤ªæ²¹æ»ï¼ä¸å¥½åãæ¨å¤©æè§æ²¡è°æ´å®?
2	æ¬§äºå é½è½æèµ·ï¼è¿ä¸ªçç©æèººå¹³äº
2	å¯æ¶çä¸»åï¼è·åæ¿æ´æï¼ææ¬æ¥å¯ä»?ç¿»åçï¼?
2	å°èå¯æ°ãè¯¡è¯çè´¼åºï¼èµ°åºçkçº¿æªå¼ä¸éï¼æ²¡
2	ä»Mçï¼5å?ççæ¬å·®å ä¸ªæ¶¨åï¼?
2	ä¸«ççåéåæ¨å¤©åä¹°ä»å¤©å°±è¢«æå¨å°æ¿ä¸äº[å¤?
2	æè¯´æ¯åå¾æ¡¶ï¼è¿ä¸ä¿¡ï¼ççå ¶å®è½¦ä¼è¡ã?
2	ä»å¤©tåäºï¼å¥½æ°?
2	ä¸åå°±æ¶¨ï¼æäº
2	è¿èµ°å¿å¯¹å¾èµ·æ©ä¸äººæ°æååäºåå
2	å®çå­?
2	åºäº
2	è¿å¨è¯±å¤ï¼åºå®¶å¤ªåäºï¼æå?0æ¥çº¿ç­çä½ ï¼[é?
2	å¸è½½è½¯ä»¶ï¼ä¸çäºï¼ççå¿ç¦ãä¸æ¶åä¼åä¸å»äº?
2	çåºï¼åºçé½æ¯ä½ å¼ºï¼å é¤èªéèµ°äºçå¾?
2	å¦å¦ç®ï¼åå²èæ
2	æ¶å¿åï¼æ¨å¤©çæ¿ï¼è¿ä¸ªä¸»åå¾å?
2	è¿è¡çç äºåï¼?
2	ä»å ¬å¼åçè¡ç¥¨ä¸å®é ä¸ç¬¦ï¼åäººï¼?
2	è¿ä¸ªè­æ ¹æ¬ä¸æ¯æ°¢è½æºâ¦â¦[æ][æ][æ]
2	ä»å¤©è½ææ¶¨ä¸ååï¼[å¤§å­]
2	æ¬åºæé«åºè´§äºï¼çé³éå°¾çè·åæå¤©éå¸@é£æ«
2	æ¶å¿ä»å¨ç»æ¶å¿å¼é¨ï¼
2	æ­»åå¾ï¼èµ°äº
2	ä¸å­æ¿ç ¸ï¼çæ²¡æ ¼å±ï¼çåº?
2	æ¯æ¬¡é½è¿æ ·[æ]ç¦æ­»äº[å¼][æ][æ][å¼][å¼][æ]
2	è¿ä¸ªåºççææ¯ï¼ï¼ï¼ï¼ï¼
2	åºå¨èªæåï¼è¿ä¸ªè¡æ°¸è¿æé»?
2	æ è¯­åæ è¯­å®å¤§ç·[å¥½å°æ]æ¹çµè¿ä¹æ¶å¿ä¸ºä»ä¹è¿
2	æµå ¥4000å¤ä¸ï¼åç¸é¾çå
2	é©¬å¾·ï¼ä½ è¦ä¸ç´è·åä½æ¶ï¼èæµå¼å¿åï¼?
2	ä»ä½ä¼°å°é«ä¼°ï¼ä¸æ¯é±æ²¡æèµå°ï¼å·®è¯ï¼
2	ä¼²çï¼è¿æ¯è¿«ä¸åå¾ å2å é æ¢åï¼ä¸¢äº?
2	å¤©å¤©ç¼çè·åçï¼å¿æä¸å¥½ï¼é­èå½ï¼ï¼ï¼
2	å ä¼å¹ï¼ä¹ä¼è·ãä¸ç¹è¸ç®é½ä¸è¦ï¼?
2	å¥½ç¦12.07çæ¬ï¼ä¸ç¥éä½æ¶æ¹è½åèã?
2	ä¸ä¹°å°±æ¯è¿ç§åå¾ï¼è¸é©¬çççäººå®¶çå¼ã?
2	å¥½ç¦åï¼é£ä¹ä¹ äºè¿æ¯112-113.ä»ä¹æ¶ååæ¬èµ°çº?
2	å¥½ä¸å®¹æåä¸ªæ¿ï¼ä½ å± ç¶ç¸æ¿[æ][æ][æ]å¿æ ä¸
2	[å¾®ç¬]ççæ¯èªéè¡éé¢åæ°ç¬¬ä¸ãæ°çæ²¡è¯è¯´
2	æ¨ªç12å¤©äºå¤©æ¾éä¸è·ï¼æµªè´¹äºå¾å¤æ¶é´ã?
2	ä½ æ¯ççæ¶å¿ï¼æ¶¨äºå å¤©è¿æ²¡æ¶¨10ä¸ªç¹å¢ï¼ä¸è·å°±
2	ç°å¨å§éé½æ¯åºççï¼çæï¼ä¸è¡éªæ°ï¼æ¯è¦æä»¬
2	åå¾ï¼ä½ ç´æ¥éå¸å§ï¼?
2	å ä¸ºå·¨äº æé«åºè´§äº?å¼ºçè¦æ±ç½¢å é«èªè£äºé?
2	çä¸è¦è¸ï¼äºçé±ç»ä½ ä¹°è¯åäºï¼åå¹´é½æ¯è¿æ ·ï¼
2	åªæè¿ç§å¤©å¤©è·çéº»ç¹
2	æ¯å¤©ä¸éªï¼æµæ°å ¬å¸ï¼ä¸å¸éªé?
2	ççæç ï¼åçäººèå­é½ä¸å¤ªè¡ï¼ï¼ï¼åæ¬¢æ¢è·ï¼
2	è¿åºç©åªå±äºåå¾
2	æ¯å¤©é®ä¸å¥è£ç§ï¼è¿ä¸éå¸ï¼
2	è¿æ¯ä¸»åå¾æ­»éæååï¼ç¹ææ³æ¶å¿å°æä»¬ãç°å?
2	æ¨å¤©åèµ°ï¼ä»å¤©å°±æ¶¨ï¼æççæ¯æäº[å¹æ°]
2	è¿éæ¯ä¼ éæ³°ä¸çé»åï¼ä¸å¸®å­èªå·±éªèªå·±çèµç
2	å¤©å¤©åä¸ï¼éäº?
2	åä¸­ä¸ä¸ªåå¾è¡å¿éç¦è®©æä¸­ä¸ªèç­¾æä¹äºæä¹äº?
2	åå¾ï¼æå¤©è·åï¼
2	åçµè½æºå¤ªåäºï¼ä¸ä¸ªä¸äºæ°çå¿å­ï¼ä¸¤ä¸ªä¸äºæ°?
2	èµ?.5ä¸ªç¹è·äººï¼ä»æ­¤ä¸åè¿å®å¤§è¿ä¸ªåå¾ã?
2	åå¾ï¼è¿ç»­ä¸ä¸ªæè¶´å¨åºéæè¡æ¦åºé¨ä¸å¨ä¸å¨ã?
2	å¤ªåå¾äºï¼ä¸ä¸å»ä¸ä¸æ¥ï¼è¡¥ä»ï¼é½æ²¡æºä¼ï¼çå¼
2	åå¾
2	å¤ªä»å¦åäººäºï¼æ¨å¤©åºäºï¼ç­ç­è¿ä¼åæ¥çæ¶å?
2	çæ³¥æ¶ä¸ä¸å¢å?
2	å­å­çç ï¼è
2	åå¾äººå ³æ³¨åå¾è¡ï¼åå¾äººåååä¹°äºåå¾è¡ï¼è¿
2	æçæäºï¼æ¯ç£¨æ´å·¥è¿ç£¨äººï¼ä½ æ¯éæ´²ä¼ä¸åï¼ä¸
2	çæ¯åå¾ï¼å°±æ¶¨è¿ä¹ç¹ï¼è¿ä»¥ä¸ºè½æ¶¨å?60ï¼ç»æ?
2	éæ­£ä½ ä¸ªå¤§åå¾ï¼èå­å°±ä¹°äº?00è¡ï¼ä½ ä¹è®©èå­
2	ä½ ä»¬å¤©å¤©ç´¢èµï¼ç¦ä¸ç¦ï¼å ¬å¸ææ²¡æä»ä¹éï¼è¡ä¸?
2	ä¸å­£åº¦ç«ç¶äºæï¼ï¼é¾æªè·äºï¼å¯¹ä¸èµ·æèµäººã?
2	çé¢è¿ä¹ç¿çï¼ä½ å± ç¶åªæ¶¨è¿ç¹ç?
2	è¿ç§åå¾ä¸ä¸¾æ¥ä¸ä¸ªåâ?
2	çå æåå?
2	è¿è·æ°å¤©ãçè?
2	çåæ°é½æ¯å¤©å¤©åä¸èµ°
2	äººå¿ä¸è¶³èåè±¡ï¼åè·æäººè¯´ä½ ä¹±å«ï¼åå¤åæäººè¯´ä½ æ¯æ
2	æ¯æ¥ä¸éª?
2	å²èäºï¼å¤ªåå?
2	è¿ä¸ç»©é¢åæ¯åçå§ï¼åæ­»ä¸æ´»ç?
2	è¿ä¸ªåå¾æ¯æ¬¡è¿æ¥é½æ¯çå®ç»å¸ä¸ç¹æµå¨æ§é½æ²¡æ
2	æä¸è¦è¸çè¡ç¥¨
2	å®äºï¼æ²¡çå°å å®¶æºæè¿åºä¹°è¿äºï¼çèè?
2	è¥¿é¨ç¿ä¸å®³äººçè¡ï¼è¿ä¸ªåå¾åä¸å«ä¹?
2	ståæ©äº?
2	æä¹å°±ä¹°äºä½ è¿ä¸ªåå¾ï¼èªééå°±ä½ ç»?
2	æåºè¿ä¸ªå»åºï¼è¯¥æ¶¨æ¶ä¸æ¶¨ï¼ä¸ç¥éé¡ºå¿èä¸ºï¼æ¯
2	å¤ªæ¶å¿äºï¼ä¹°ä½ è¢«åçä¸è¦ä¸è¦çãããä½ä¸æ¥äº?
2	æ²¡è§è¿è¿ä¹æ¶å¿äººç?
2	éº»ç¹ï¼ä¸åè¦ç»¿äºï¼åå?
2	æ¶å¿
2	æç çä¸»ï¼?
2	æ¢è¡å§ï¼åå¾ä¸­çå¤§åå¾ï¼
2	17çæ¬ï¼?3.8å²äºï¼å¤©å¤©å¤§å©ç©ºæ¶æ¯ï¼çåºåå»¶å®
2	è¿ä¸ªXåºçæº ï¼åå¦ä½ ææ?0äº¿è¡ï¼æç°å¨çä»·æ ?
2	åå¾è¡ï¼å©å¥½å©ç©ºé½æ´è·ãæ¶åº?
2	è¿ä¸ªåå¸åçå?
2	æå¸ï¼è¡ç¥¨éª¨æ¶ä½ ä¹ä¸ççï¼è¿æè¸ä¹ï¼
2	ä¸å¯æ´»ä¸èµ·çæ ·å­?
2	é æ¬åå­¦æç»ä¼æäººæ°ä¸§å¤±æ®å°½ï¼
2	æå¤åå¾çï¼åºäºèä¸èµ·äº
2	çæ¯åå¾ï¼è·çæ¶åå åå åçï¼æ¶¨çæ¶åå æ¯å°±åäº
2	è¿éåé£ä¹å¤ä¸è¦è¸çéªå­å?
2	æ°´å¹³å·®å¯ä»¥å­¦ï¼äººå¿é»äºæå¯æï¼å ¨é¨æ¸ ä»ã?
2	å«äººå¤§æ¶¨ä½ å°è·ï¼å«äººä¸è·ä½ å¤§è·ãæä¹éäºä½ è¿
2	gouåºï¼ä½å¡åæ¬ï¼å èªéï¼ç»å£ä¸åç¢°ä½
2	åå®è·åè·è·åè·è·åè·è·è·å8888888888888888
2	æä¸ååºå ¬åï¼ä¸¥æ©è¸ç©ºè?
2	å ¨å¸æå·®å²500etfï¼æ²¡æä¹ä¸ããã?
2	åºå®¶å¿ç æè¾£
2	8.59ä¹°ç3ä¸è¡8.08å²äºï¼ä¸æ¶åºä½ è®°ä½ï¼ä»ä»å¤?
2	è¿è¿ç©ä¸ªé¤å­
2	å¦æ­¤åå¾ï¼æ è¯?
2	åå¾å®äºå¤©å¤©è·?
2	è¿è´§éççåºçæ¯æ²¡æ ¼å±ï¼æ¶¨è¿ä¹ä¸ç¹å°±å¼å§åºè´?
2	å®äºï¼åé£äºï¼è¢«éªç®äº?
2	çº¯ç²¹åå¾ï¼?
2	çåºï¼ççæ¯åå¾ï¼?
2	åå¾å å¤§è¯å¸ï¼å¹¿åççæ¯é¾å¤´
2	TMçå ä¼æé¸£ä¸ä¸è
2	åºæ²¡æ ¼å±
2	å¤©ä¸çç¥åä¹ä¸ºåä¹ï¼æ¯æ¶ä¹ï¼
2	æ¯é¸¡ä¸­ççé¸¡
2	ä¸­è½¦ï¼ä½ å®³äºå¤å°äººï¼
2	åäºå°±æ¶¨[æ][æ][æ]
2	å¸åå¼å§æ¶¨ï¼è¡æ å°±å®èï¼?
2	è?
2	åä¸äºè¿ä¸ªåå¾è¡äºï¼æ¿äºå å¨èµäº20%ï¼æµªè´¹æ¶é?
2	æ¶å¿ä»ç ç¼æ¶å¿ï¼æ¶å¿å°å®¶å¦[å¤§ç¬][å¤§ç¬][å¤§ç¬]
2	ææ¯ä¸æ¯æç ï¼æ¨å¤©ååºæ¥çè¡ï¼å°±éäºè·çé£ä¸ª
2	è¿ç¦»è¿ä¸ªå¹¿ä¸çåå¾è¡
2	ä½ è¿ä¸ªåå¾è¡ï¼è¿ä¸ªä¹°åé çé½æ¯ä¸ä¸?
2	æè¯·å¤§å®¶æ¬£èµãè·æ­»äººä¸å¿å½ä¹èå éã?
2	è¿lajiå¥½å¼±ï¼?
2	è¿ç§ä¸æ­»ä¸æ´»çæäº¤éå¥æ¶åæ¯ä¸ªå¤´
2	ææ¥
2	ä»ä¹é¬¼åºå©å¥½ä¹è·?
2	çæ¯æ¶å¿ï¼è·äº?ä¸ªæäºå§ï¼äºäº?2ä¸ªç¹
2	è¿ä¸æ¶¨ï¼ï¼ï¼[æ è¯­]
2	ç¹é«åé½æ¶¨ç¯äºï¼ä½ å¨è¿è¶´çä¸å¨ä¸å¨ï¼çæ¶å¿?
2	å¤è¡°ï¼ä¹°å°è¿ä¸ªåå?
2	å¤©æçä¸çç¼
2	æ¥å§ï¼ä¸è¾å­ç£ä¸åªè¡ï¼ä½ éå¸å§ï¼?
2	æ¸ é æ·¡é¦ï¼å«åºæ¥å®³äººäºï¼
2	æ¯ä¸æ¯ä»å¤©è¢«ä¹å·å¸¦æ²éäº[æ][æ][æ]
2	å¥½æ¶å¿ï¼æ¯å¤©å¦æ­¤ï¼è¿ææ°é½æ¯ä½ å¼ºå¤äºï¼ä½ çä¸¢
2	åºç©ä¸­çåºç©ï¼?
2	åºå®¶è¿æ¯é£ä¸ªåºå®¶æ è»è¿æ¯é£ä¹æ è»ï¼ä¸å¦é«å¼é?
2	å¤§å®¶é½å¼éª?
2	è¿è¡æä¹è¿ä¹æ¸£åï¼æè¦åè¡äº?
2	åªè¦ä¸åå°±ä»å¦æ¶¨ï¼æ¿çå°±ä»å¦è·ï¼å¦
2	è¿è¿ç©ä¸ªé¤å­ï¼å ¨é¨æ¯å¤§ååï¼å°åæ?
2	ä¸¤å¸ç¬¬ä¸åå¾ï¼æ²¡æä¹ä¸ï¼ä¸æ¥åä»»ä½åé©³
2	åå¾1400é½ä¸ä¸å»[æ»´æ±]
2	å»Bé¿é ·æ¶¨åå¨åªéï¼ä½ TMçæ´å¤©ä¸¢äººç°ç¼çåå¾
2	ççæ è¯­äº?
2	è¯±å¤ï¼çæ¶å¿ï¼æææ°è·ä¸ªè¡ï¼Aè¡å°±æ¯åæ£æ·è¡
2	è¿åå¾èµ°ç¬ç«è¡æ äºï¼ä¸è·æ°åç½ã?
2	è°è®¨åé¬¼å«æåæï¼?
2	ï¼ä¸æ°ä¸æ¥ä¸æ°ï¼åºç©ï¼æ¹åæ¢å§âä¸§æ°éå¢âå
2	ä»å¨çï¼æµªè´¹è¡æ
2	ä¸°ä¹æ¯ç§å­æ¿åæåå¾åºç©çä¸åªã?
2	çªä¸æ ·çæçæ?
2	ä¸é£çº¢ï¼å°±ç ¸çï¼è¿æ¯è¦å¹²å¥[æ]
2	å¦äºä¸ªå «å­ï¼åæ©äº?
2	å®èç©æ
2	å«åºçï¼å«åºçï¼ä»æ¯å«åºçï¼ï¼´MD
2	éçµåè¡éäºä½ è¿ä¸ªåºç©ï¼ä¸¤å¤©çµåå¤§æ¶¨ä¸è·.è¯?
2	å§éæå ä¸ªå´ä¸æçææ¶å¿çä¸è¥¿çè´§å¤©å¤©æ¥çå«
2	è¿åå¾æ©æç ´äº§éå¸?
2	åå¾ï¼å ¬å¸ï¼æ¶¨ä¸è¿ææ?
2	ç­¹ç ç»ä½ äºï¼ä½ ä¸ªåºç©ï¼ä½ ææç£¨çæ²¡å¿æäº
2	å°è§çåå¾è¯å¸å ¬å?
2	è å°ï¼ä¸ç©çï¼ä¸ç©è¡°çåç§ï¼åºè¯¥éå¸äºï¼?
2	èµ°äºï¼ä»å¤©æé«?.39ï¼æµªè´¹æ¶é´æµªè´¹ç²¾åæµªè´¹ææ?
2	è¡æ§æä¹è¿ä¹å·®ï¼ä½ çä¸½éå£çï¼ï¼ï¼?
2	ä¹°è¿åå¾åå¤§éï¼åå åä¹°çåæ¬é¥é¥æ æãåT
2	æ­»åå¾è¡ä»·è¿é£ä¹é«ï¼ççåäºå çè¡ä»·å§ï¼ æ?
2	æç¶æ¯æ¶¨ä¸å¤©ï¼è·å¥½å å¤©ï¼åï¼ä¹°äºè¿åå¾çå¿ç´?
2	æ­¤åå¾åºå¤©å¤©çæ¦å¿µè¹­ç­åº¦ï¼æ²¡ä»»ä½åéå¯è¨ã?
2	è¦å½»æ¥æ¹åè¿æ¯è¡ä¸å¸çé¢å¯?
2	è¿ä¸ªåäº¬æ±½è½¦çèµ°å¿å®å¨æ¯å¤ªæ¶å¿äº
2	ææäºï¼å²äºï¼çä¸çåè´¢
2	è¿é¼è¡8.3å°±æ¯ä¸ªå¤©ã?
2	è¿æ½®ç¡®å®æ¶å¿ï¼å æ¯é«è°åæï¼ç¶åå­£æ¥ç½çº¦ãè¿
2	åºè¯¥ææ¶æçä½çèµéæèµ·æ¥ï¼å¤ç½
2	æ­»äºå§ï¼æ²¡äººä¹°äºï¼è¿ä¸­å¤©ï¼?
2	é½æ²¡ææ¢æçäºè¿ç©ä¸ªé¤å­
2	è¿æ¯ä»ä¹èµ°å¿ï¼æ¶å¿
2	æ¸¯è¡æåå¾çèç­¹æä»½è¡ä½ æç¬¬ä¸å?
2	å°æ£ä»¬ï¼é½èµ°å§ï¼å«æµªè´¹æ¶é´å¨è¿ä¸ªåºç©èº«ä¸äº?
2	çåºæ¯å¤©å¯¹åç ¸çä¸¥éäºæï¼ç°å¨çæ¥è·³å¢ç ¸çã?
2	å®å¾·è¿å¸®ï¼çä¸å¤åéï¼ä¸­ç´ç³»ä»å¦ä¹°æ¥èµé±çå
2	ä¸­æ è·ï¼ä¸ä¸­æ ä¹è·ï¼åå¾
2	çå¯æ¶å
2	æ¶¨äºå°±æé©¬å±ï¼éäºå°±æ¾ï¼ä»ä¹äººå
2	è¿è¡çåºå°±æ¯ä¸å¤´æ±
2	çç¹ä¹æ°äººå
2	ä»å¤©è¿è½è·æçæäº?
2	æ¶æçä½
2	åéå ¬å¸
2	å®åæ¶¨äºä½ TMè·?
2	åªè¦å°äº110å°±ä¸å»ï¼ççç?
2	æä»æªä¹°è¿å¦æ­¤åé¢æ è»çè¡ç¥¨
2	è¿å°±æ¯ä¸ªéè¿è¡ï¼è°æ²¾è°ç¹ä¹æ¶å¿æ­»
2	æç å§[æè®¶]
2	ä¸çäºï¼çäºå¿ç¦ï¼éä¾¿ä½ è·ï¼çä½ è·åæå¹´å
2	äºäºåå ä¸ªç¹ï¼ç´å¹´é©¬æåæ¬ï¼å¤©å¤©é´è·æ¶å¿æ­»äº
2	ætmçäºç¼äºæä¼ä¹°ä½
2	ççåºç©
2	æ¸£ç·ï¼æ»å®å°±æ³èµ°[æ][æ][æ]
2	è·çæ²¡æåºçº¿ååäº?
2	è¯´å¥å¿éè¯è¿ä¸ªä¸»åæç¹ä¸è¦è¸ä¸ºäºç¹é±è¸é½ä¸è¦äº?
2	åå¾ï¼?
2	åä¸ªäººå§
2	ççä¸è´¢ï¼åççä½ ä¸ªåºç©
2	ä¸åå°±æ¶¨[æ][æ][æ][æ]
2	ä½ ä¸ªåºç©ï¼æ¯é¼ææä½ ä¸¢äºï¼?
2	å¤§çè¿ä¹å¥½ï¼ä½ å¨è¿éè£ æ­»
2	è¿ä¸ªåºå¾åï¼å¤§å®¶å°å¿
2	åå¾æ²¡æ ¼å±ï¼å²äº?
2	å¦åä¸ªé¼å¤§çå¤©å¤©çº¢ä½ å¤©å¤©ç»¿ï¼ä½ é¿æ¯æ´çä¸ªç»¿å¸?
2	åªæè¿ä¹åçåºåï¼æä¸ä¹°å°±éï¼åæè¿éï¼æ­¢æ?
2	åè§æ¶å¿äººç©
2	åºç©ä¸ä¸ªï¼èªç§ä¸å
2	å®é¸¡é¸¡äº
2	æ¿åæ¶¨ä½ ä¸æ¶¨ï¼æ¿åè·ï¼åå¾ä¸å®è·ï¼ä¸å®å®ææ£
2	åºç©å«äººé½æ¶¨åä½ è¿ä¸ç¹ä¸ç¹è·
2	ä»å¤©ç¢³å¥è·æ¨äºï¼é å¥ä¹ä¸äºæ°[æ]
2	æ¿åé½æ¶¨ä¸è¿çåºç©ï¼å¤§çåè°å®ä¸å®è·åè´¡ç?
2	åºè´§çéªèå­
2	å¥½é é½è®©ä¸»åç©æ­»
2	é©¬çä¸ªå·´å­ï¼æ¬å¸ åå¢ä»å¤©æåºè¢«åãä¹°ä¹°ä¹°ï¼å«
2	æ¨ä¸ªéªç®ï¼ä»å¿ä¸å¥ï¼è¿è¬åæï¼ç©å¥åï¼
2	æäºè¿ä¹ä¹ ä¸æ¥ä¸ªæ¶¨ååæ³ä¸ä¸ï¼çåºï¼?
2	ç´æ¥æ?ä¸ªè·åå§ï¼å¤©å¤©é´è·ï¼å¤ªä»å¦æç£¨äººäº[ç¬?
2	çæ¯åºç©ãç ¤ç­æåäº3ç¹äºï¼ç½é ç»¿2ç¹ï¼
2	è¿ä¸ªå§éé¢å±æ¶¨ççæå¤ªå¤ï¼ä¸»è¦æ¯é£ä¸ªåºå®¶æå¾
2	ç æ¥ä¸åï¼å°±ç¥éæ²¡å¥½äºï¼å¹¸å¥½ååä¹°çä¸å¤ï¼è?
2	æ£æ·ä»¬ä¸è¦ä¹°è¿ç¥¨ï¼è®©æ»ä¸æ­é´è·çæ¶åºåºä¸æ¥ã?
2	æ¶å¿çè¡
2	3.05ä¹°çè¿tmäºç
2	çæ¶å¿ï¼åå¤©æ¨å¤©ï¼ä¸åé±ç©ä¸å¤©ï¼ä»å¤©2.61åºäº
2	ä¸æåºéçèå é½ä¸ä¼æä½æè¿ä¸ªPæ ·ï¼åå¤æå?
2	è¿åå¾æ¯çæ¶å¿äººï¼çä½ è½åå°ä»ä¹æ¶åï¼å¹¿åé¾?
2	TMçTå¤ªæ©äºï¼åï¼ï¼ï¼
2	æ¨å¤©æ¸ ä»æ¯å¯¹äºï¼ååååè¿ä¸ªåå¾
2	æ´å¤©ç©å¿çµå¾[å¥½å°æ][æ]
2	èå­è¦è¢«ä½ æ¶å¿æ­»äº?
2	æç¿çè¡è½è·çè¿ä¹æ¨ï¼çæ¯è¡ä¸çè»è¾±
2	æ¶æææ§ï¼å¤©æé·åããããããããããããã?
2	è¿ä¸ªå¤§åå¾ï¼å¿«ç ´åäº
2	æäºçæä¸å½äººï¼åºè´§å°±å«ä¹°å«ææ
2	å°±ä½©ææµ·ä¿¡è¯·çå±å¤çè¡æï¼æ æ°æ¬¡è¢«æè¸ï¼å´åä¸ç´bbä¸å
2	ä¸å¨ä¸å¨ï¼ä»ä¹åå?
2	è¿èµ°å¿å·²ç»è¯´æä¸ç»©å¾å·®äºï¼ä¸ç»©åå¸ä¼°è®¡åæ¯è·³
2	é½é²çåå¾ï¼çå®³äººï¼
2	æä¸ªsbä¸åæ?00å¤åååæ¶?ç å¾å¶å¦/
2	è¿ä¸æ¯æ¶æææ§æ¯ä»ä¹ï¼ï¼?
2	æåªæè§æ¶å¿
2	æ¶¨è·é½ç£¨ç£¨å§å§ï¼å°±æ¯
2	æ­ä»ä¹æ­ï¼ä¸æææ?åæä»ä¹ç¨åï¼ç¦äºº
2	å®èç©æï¼èµäºäºåä¸ªç¹æ²¡è·åäºåä¸ªç¹ã?
2	ææ¶å¿çåç§?
2	MD ç¬¬å ­å¤©äº è¿æ²¡è§£å¥
2	æ°¸è¿çåå¾ï¼åå±ä¸ªé¤å­?
2	è¿ç§æ è¯ä¸å¸å ¬å¸ï¼åå­£åº¦ç»§ç»­é åç»§ç»­äºæ
2	49åªè¯å¸ï¼å¯ä¸æå ¸åçéåäº¤æãåå¾å°å¸åã?
2	æ»åºè¡å¸ï¼?
2	å ¨ç½æå·?
2	äºå «åé¶å ååï¼æ¬²å­æ æ³ªï¼ç»æäºï¼æ»å§ï¼åå¾
2	ä¸»åå·²ç»è·äºå¯ç¬ççæè¿å¨å±å¤?
2	åå¾ä¸­çå¤§åå¾ï¼ä¸¢äººç°ç¼çä¸è¥¿ï¼
2	å¯¹è¿åå¾æ²¡ä»ä¹ä¿¡å¿äº
2	ä¸ç»©æ´é·ï¼ï¼ï¼ï¼è¿æ ·å¤§è·ï¼ææ¯ï¼åæ°ä½?
2	åå¾ï¼è°ä¹°è°è°æ­»
2	æåå¾ççµåè¡ï¼æ ¹æ¬å°±ä¸æ¯çµåè?
2	åTMDåé¥±æ²¡äºåäºãä¸æä¸æå¨äº¤æãæ è»å°å®?
2	æ³¡æ³¡å¹æ²«ï¼ä½ çæèªå·±å½åäºäºï¼é´é³æªæ°é£ä¹å?
2	é½è¯´è¿è¡ç¢°ä¸å¾ï¼è¿çæ¯è¢«è¨ä¸­äºï¼åå¾è¡ï¼ï¼ï¼?
2	å¸åºå¼å¿ï¼?
2	åµå°¸
2	çä¸æ¯ä¸ªä¸è¥¿
2	åéé¢è¦è¸å
2	è¿ä¸ªåå¾ï¼ä¸»åè¿ç»­è·äºä¸ä¸ªå¤æäºï¼ã?
2	è¿ä¸ªåå¾æä¹ä¸éå¸å¢
2	åå¾ä¸åé±ä¸ä¸ç©åå¤?
2	æ¶çåº?
2	åºæ
2	åå¾æ°¸è¿æ¯åå?
2	è¿è¡æ è¯­
2	åå¾ï¼å²èäº
2	å¤§çè·ä½ ææ¯çº¢äºä½ å°±ç»?
2	å°å´½å­ä¸è¡äº
2	çéäºãé»å¿çªåãçåºç¨¼ãé»åççï¼ï¼ï¼çè¡
2	åä¸å¨ï¼é£åªè½æ­»äº?
2	ä¸å¤§ææ°é½ç¿»çº¢äºï¼è¿ä¸ªåå¾è¿å¨åæ°ä½
2	åå¾ç©æå?
2	çç
2	åä»å¦è¿æ ·ï¼å¤§çè·è·çè·ï¼å¤§çæ¶¨å´ä¸æ¶¨ï¼åæ¬?
2	ä»å¤©æåºæçèµäºï¼ççåºï¼ä½ å°±åå­¤ç¼å§ï¼
2	åºäºï¼å¤§çæ¿åå¤§æ¶¨ä½ ä¸æ¶¨ï¼å¤§çæ¿åå¾®è°ä½ å¤§è·
2	TMDæ¿åå¤§æ¶¨ï¼å°±å®æ¯å¤©é½æ¯ç£¨ç£¨å§å§çä¸è¯æ¶¨ï¼
2	è¿è¿å«è¡ç¥¨åï¼?
2	å¤§çæ¶¨ä¹è·ï¼å¤§çè·ä¹è·ï¼è¿åå¾è·ä¸ç¾äº?
2	è­ä¸è¦è¸çåæ³ä¸åé±ç©ä¸å¤?
2	ä¸ååºè¯¥ä¼è·åï¼ä¸åæçåºçåº?
2	å¤§çæ¶¨ä¹æ²¡å¨éï¼è·å°±è·çæ­»ç¹ï¼ä¹ä¸ç¥éä»ä¹æ
2	èå­è·ååäºï¼æ°çåè¡
2	sbåºï¼sbè?
2	è·çæºå¢¨è¿¹ï¼æ´å·å·æ´å·å·
2	åå¾ï¼ç¾çé½æåå¾äº
2	ååæ²¡å®æ²¡äºï¼å ¬å¸çæç ï¼?
2	è¿åå¾è·äºä¸ä¸ªå¤ææ²¡ä¸æ¬¡åæ ·çåå¼¹ï¼ï¼ï¼çï¼?
2	è¿ä¸ªæ¿åçæ¯åºäºï¼ï¼
2	æ²¡ææä½ï¼åªææ´ä½[æ]
2	è¿èµ°å¿å¤ªä¸è¦è¸äº
2	ç¦å¾ä¸è¡ï¼çä»ç®ç´å°±æ¯åå¯¿ï¼è´±çè¦å½ï¼ï¼ç ´ç
2	æä¹åè·æçäºï¼
2	æ©ç¹è·åï¼ççç?
2	æ²¡äººæ§ï¼å¤ªé»äº?
2	å¯è»è³æ?
2	æ¶åºï¼?
2	è¿å¾è·ï¼æä»åµçæ¿åå¹´äºï¼ççè¢«æ¶å¿æ­»äº
2	æä¹ä¸¾æ¥ï¼?
2	æ¯å¤©é½ä»å¦ä»¤äººæ¶å¿?
2	TMDï¼èµ°åºäºæè¯çèå¥?
2	é½å¿çæ¯ä¸åªåå¾ï¼å¤±æéé¡¶ï¼?
2	å¾åºä½ å°±æµªå§ï¼æ©ææ¥ä¸ªæ¢é£çæ¶åºç©æ­»ä½?
2	ææ²¡æé¿çº¿ä¸­å ´çï¼äº¤æµä¸ä¸ï¼ççè¿ç¥¨ç¦æ­»äº?
2	çå°è¿æ ·æ è¯­æ è»æ èçèµ°å¿ãä½ ä¸æ¥æä¸ä¿¡ï¼åµ
2	çåºãæ¶åº?
2	å¿ä¸äºäº
2	ä¸¢å½ä¼çè?
2	å¾åå¾ï¼èµåè¿è¦æç»­è´¹ï¼å©æ¶¦å¾ä½ï¼è¿è¦äº¤ç»ä»
2	æ­»åå¾ä¸ç®¡æä¹æ ·é½ä¸ä¼æ¶¨ã?
2	è¡å¸æ²¡æé®ç¾å¸ï¼æ²¡ä¸çº¿äºã?
2	åäºé¿å®ï¼ä¹°äºä½ ï¼æ¶å¿æ­»æäº
2	åå¾å ¬å¸ï¼åå¾äº§åï¼åå¾ç®¡çå±ï¼åå¾è¡ç¥¨
2	è¿è´§å¤ªå·®å²äºï¼ä»ä¹æ¿åé½å¸¦ä¸å¨[æè¸][æè¸][
2	ï¼çå°å®¶äº?
2	ä½ ä»å¦åæ¯å¨å¼¹ä¸ä¸åï¼è·æ­»äºä¸æ ?
2	çå°ä½ å°±ç?
2	ä½ å¤§ç·çï¼æè¿ç¹æ¨¡æçè¿æ©è¢«ä½ ééå®
2	ä½ ä»å¦æ¯æç¥å®?
2	æç¦å¿çæ¯ä¹°äºè¿æ ·çåºéï¼åæ­»ä¸æ´»
2	ä¸ä¸ä¸ä¸ï¼æµªè´¹æ¶é?
2	ä»å¤©æ©ä¸ææç è¿è¿ä¸ªåææ­»äº
2	æ¶åº
2	è¿ä¹å¤å¥½è¡ï¼è¿ä¸èµ¶ç´§æ¢è¡ï¼åäºè¿ä¸ªåå¾ï¼
2	ä½ ä¸ªåå¾ åå¾æ ¢ååç
2	å²ä¸æå¤§åå¾è¡è¡¨ä¾é¡¿çµå­?
2	è¿å¤ä½ ï¼åæ­»äºã?
2	è¿å°±ä¸æ¡çè«ï¼ä¸ï¼å «åçç¥¨é½æ¶¨å°äºåï¼å°±è¿ç?
2	ä¸¤å¸æåå¾çç¥¨ã?
2	å¨é£å£ä¸é½æ¶¨ä¸èµ·æ¥ççªï¼æä½ç¼å¤´
2	åå¾å°±æ¯åå¾ï¼ä¾®è¾±è½æºéå±è¿ä¸ªæ¦å¿µï¼
2	æ´»åäºï¼[æ][æ][æ]
2	è¿åå¾ä»æ¥ä¸ä¼è®©ä½ å¤±æï¼æ¯ä¸æ¬¡å²é«å¿ å°åè?
2	ä¸æ¡æ­»çï¼ä¸ä¼å?
2	æ­¤è¡ä¸ºåå¾è¡ãé´å®å®æ¯ï¼è¯·èªè§éå¸å§ï¼ï¼ï¼?
2	ä»å¤©åå®èäºï¼å¥½ä¸å®¹æåç¹è¡[æ»´æ±]
2	ççæ¯åºç©ï¼
2	ä»ä¸è®©äººå¤±æâè¿½æ¶¨å¿ å¥â?
2	è¿è¡å°±æ¯æç ï¼è°ä¹°è°æ­?
2	ä»å¦æ»´ï¼å¤©å¤©æµåºå¤§äºæµå ¥ï¼ä¸ç¥éæ¯ä»ä¹å¹ºè¾å­
2	ä¸ºä»ä¹ä¸æééªèç
2	ä¹°å°ç°å¨å°±æ²¡æ¶¨è¿ï¼çæäº
2	tmdåæ¯ä¸ä¸ªè·åï¼èå­è¿åå ä¸é±ä¸è¦äºï¼éå¸?
2	å¯¹å¾ è¿ç§æ²¡ææ ¼å±çæ¶åºèè¨ï¼å¿ é¡»è¦æ­é²ä»ï¼æ?
2	çæ¯çæ³¥æ¶ä¸ä¸å¢å[æ]
2	æ è¯­äºï¼ä¹°äºå°±è·
2	è°ç ¸çè°æ¯çå­?
2	ä»ä¹ä¸è¥¿ï¼ççé½è§å¾æ¶å¿ï¼
2	æ¶å¿çæå?
2	æ¯ä¸æ¯è§é¬¼äº
2	è¿ä¸ªä¸»åçæ¶å¿?
2	çæ¯ç¦äººï¼ååå¤å¤å ä¸ªæå°±æ¯æ²¡èµå°é±ï¼ä¸ç´å¨ä¸ä¸éè¡
2	ä½ ä¸ªæ­»åå?
2	æåå¤©åäºï¼ææºä¼åæ¥å§ï¼å¹¿åçåºéçæ¯åå¾
2	ä½ ä¸ªèµ·åå?
2	æåå¾çä¸æ¯åºé?
2	ä¸ºä»ä¹è¿ä¹åå¾ï¼ï¼?
2	è¿ä¸ªè­è´§å¤©å¤©è·ã?
2	è¦æ­»ä¸æ´»ççè?
2	æµªè´¹å¤§å¥½è¡æ ï¼ææ?
2	åå¾ï¼åªéåç¥çº¿
2	å¯ä»¥éå¸å
2	ä»ä¹ç©æå¿
2	çå£é½æ¶¨ä»ä¹æ ·äºï¼æ è¯­äºï¼
2	é»ç©ºå­å¤§å¸æ¯ä¸­å½ç·è¶³è¿è®©äººæ¶å¿ï¼æ¯è¡å¸ææåå?
2	è¿ä¸ªä¹å¤´é¸ä¼è¿ä¹åå¾çå°è§çï¼å«çå ä¼é½æ¶¨å
2	èï¼åæ©äºåè§£å¥å°±åäº[å¥½å°æ]
2	ä¸ä»å¦éå¸STå°±ä¸éäºå«ææè¿3äº?
2	è¿è¡è¿æ¶åºå°±æ¯æç ï¼ä¸è®©å¤§ä¼å¥½å¥½è¿ãæ¨å¤©è·å?
2	æ´ä¸ªæ¿åå°±ä½ ä¸ä¸ªäººæ¯ç»¿è²ç
2	ä»ä¹ç©æå¿å¤©å¤©è·ï¼è¿ä¹å¤§çä¼ä¸ä¸è¦è¸é¢äºï¼
2	è¿ç¥¨æä¹è¿ä¹çï¼èµ°å¾å¥½å¥½çï¼çªç¶ä¸ä¸è¯´è·³æ°´å°±è·³æ°?
2	ä¸ä¸è¯´è¿é´å ¬å¸æä¹æ ·ï¼è¿æ çæ¯ä¸åªçè¡ï¼
2	è¿è¡æ¯ä¸ªé¹ åºï¼å»ºè®®ä¸¾æ¥ï¼è®©è¯çä¼è°æ¥ãæ¶ææç?
2	æ°´æ³¥è¡ä¸­çèªæ¯æåå¾çä¸åªãå«è¢«è°ç å¿½æ äº
2	è¿Bå·®ä¸å¤æ¯å¤§Aæåå¾çåå¾äºï¼æ¶å¿ï¼
2	æåå¾çå¨è½ï¼æ¯«æ å©ç©ºï¼éè¡å¦æ­¤ä¹å¤§ï¼
2	å¤é¢ç­ç­é¹é¹ï¼è¿éè¿æ¯åæ­»ä¸æ´?
2	æ­»æ°´ä¸æ½?
2	çäºç¼çä¸ä½
2	ç°å¨ææ§çµåçç»å¸æ°´å¹³å¤ªå·®äº
2	çæ¯ä¸è¦è¸è¦æçæ¶åä¸ç¹å ¬åä¸åå°±åé¬¼å­è¿æ?
2	åå¾ï¼å¤§çè¡æ è¿ä¹å¥½ï¼å«äººé½ç¿?åäºï¼?
2	è½ä¸è½æèåæ¤äºï¼çåå¾
2	æ ç¼æ æ å¤§è·ä¸¤å¤©ï¼æ¯ç©æ
2	çåºæ­»å»æ?
2	è¿ç§åå¾è·è·ä¸è·æ¶¨ç ï¼è¿æ¿åé½è·ä¸ä¸
2	æ¿äºåä¸ä¸ªæå²èèµ°äººï¼ç¹ä¹åå¾è´§è?
2	è¿è´§éç ç·¾èº«ï¼åªæç­æ­»äºã?
2	çæ­£çåµå°¸è¡ï¼å®é æ§äººæ³åæé½åæä¸äº?
2	çåå?æ²¡åºæ? 2,æä¹ä¹°äºè¿ä¹ä¸ªåå¾è¡ï¼å¤§ééå·¥é½æ¶¨åäºï¼è¿åå¾è¿åå°ä¸å¨ 2,è¥¿æ éç»å¤ªå¢¨è¿¹äº 2,å¤©å¤©è·³æ°´ï¼å²é­è 2,å²å¨æä½ç¹ï¼çåºæ¬ºäººå¤ªçï¼ 2,ç ç³è·ï¼ä¸­å µè·ï¼åªä¸ªæ¿åè·ä¸­å µå°±è·åªä¸ªï¼åå¾ 2,å¤é¢é£æ¯ç¬å¥½ï¼çå¨è¿éå°±æ¯æµªè´¹ã? 2,çè´§ï¼å ¨æäºæµªè´¹æ¶é´ 2,ç¡®å®åå¾åï¼èä¸ä¸æ¯ä¸è¬çå…	åå¾å¸?
2	è·é¡ºä¸°éè¿åè´§åä½äº?å¹´ï¼æ²¡æ³å°è¡ç¥¨é£ä¹å·®å?
2	è·?0%äºè¦è¸å
2	ä»å¹´ææ¶å¿çè¡ç¥?
2	åçæé»ï¼ä¸å²³æé»ï¼èµ°äºº
2	STçæè¿æé±æ¥ã[æ][æ][æ][æ][æ]
2	æå¤©æ»ä¸è½åè·äºå§ï¼è¢«ä¸»åç©çæ­»æ­»ç
2	ä½ æ¯ä¸ªä»ä¹ä¸è¥?
2	èå­æç ä¹°äºä½ ä½ ï¼å¨ä½ åå¤§éä¹é´ç¹è±«äºä¸ä¸ã?
2	å¤§åå¾ä¸ä¸?
2	åçï¼ä¸ä¹°å°±åä¸¤ä¸ªæ´è·ï¼ä¸åå°±çæ¶¨[æ][æ]
2	å®èç©æç?
2	å¼±åºä¸ä¸ªï¼æ³æååæ²¡æå®åï¼æ³åºè´§åæ²¡äººæ¥ç?
2	åå¾æèµ°äºï¼88
2	å°äº§æ¿åä¸æ¶¨ï¼åå¾ä½ ææ¶¨å åé?
2	ä»ä¹é¬¼åå¾
2	æ°æ­»äººä¸å¿å½çç©æï¼ï¼æ°å°ä½ åè¡ï¼æ°å°ä½ æ³å
2	é£äºäºæ¥ç¼çå°±æ³è®©å«äººå²èï¼çæ²¡åè¿æ²¡å¾·ãæ
2	æ¯æ¥ä¸éªï¼è¿è¡ç¥¨ã?
2	é©¬ä¸è§£å¥äºï¼éå¸ç3æ¯ä¸è®©è¡¥ä»ï¼æ³æ³å°±æ¥ç«ã?
2	åå æ¦å¿µäºï¼å¤©å¤©é´è·ï¼è½è´±ï¼è?
2	æä¸åè¦æ´è·äºï¼åµåµï¼å ¨é½æ¯å¥è·¯ã?
2	è¿TMäºå¾ï¼å¨ç­å å¤©è¿é¢é½åä¸èµ·äº
2	è¿ç¾çè¡ç¥¨å¹²æè¿å¯æ ·å­ãæ è¯­äº
2	æ°æ­»ï¼åé£äºé»æ²³æé£è¡¥ä½ ï¼æ¿ååæ°ç¬¬ä¸
2	æ°¸è¿çåå¾ï¼STçåã?
2	æä»å¤©è¡ç¥¨èµçé±é½èµä½ èº«ä¸äºï¼æå°±è·ä½ æ­»ç£äº
2	ç©ºçä»¬ï¼æç¬åçº¸åå¤å¥½ï¼ç·ææä½ ä»¬å¥å«çè¡ã?
2	è¿åå¾ç ´è½¦çè¡åªæéå¸åé­ä¸æ¡è·¯äºã?
2	ååååï¼ï¼æ­»è¡ï¼å®å ¨æ²¡ä»ä¹äººæ°?
2	18.4çæ¬ï¼è¿è½æ¿ä¸ï¼å¤´ç¼[æ][æ][æ]
2	æ¶å¿çè¾¾äººï¼æ¸£ç¬ä¸ä¸?
2	ä»å¤©çæ²æ£®ç äºï¼ç«ä¸èµ·æ¥
2	åè·å°±æè¸æçªäºï¼è¿é¾å¤´å?
2	åå¾ï¼è¿ä¹å¥½çè¡æ ä½ å¨è¿éç£¨æ´å·¥
2	å¤ªåå¾äºå§ï¼ç¦ç ¤æè´§æ¶¨é£ä¹å¤
2	çä½çåå¾ï¼ä»?4è·å°äº?7ï¼ä»å¤©æ¶¨å ä¸ªç¹ï¼é­è
2	åå¾å
2	åå¾ï¼æ¯æ¬¡é½è·è¾æ¿å
2	è¿ä¸ªç¥¨å¥½åå¾
2	å¿æ©è´ä¹ä¸å¦çï¼èå¸å¼ç¥æä¸ºäººä¸æææ©çäººæå¯æ¨!
2	é»é»å°è¯´ä¸å£°ï¼ånå¦ï¼
2	åå¾æµå»ºæ©æ³ï¼åªè½ç¡¬ä¸¤ç§
2	ç»äºæ¶¨äºç¹ï¼ç­æ³ªçç¶ï¼å²ä¸æåå¾è¡ãæ¸£ç·ä¸å?
2	æé³ææ¯ä¹°ä¸æ¬¡è·ä¸æ¬¡[æ»´æ±]ï¼ççæ è¯?
2	ä½ ä¹æè¸æ¶¨ï¼è£ é¼ç©æ?
2	å¦äºä¸ªå·´å­ï¼åçå å®å®æ¦å¿µï¼
2	ä½ æ¯ççæï¼ä½ æ¯ççç¨
2	è·æ¸£ç·ä¸æ ·[æ»´æ±]è®©äººåæ¨åç±[å¹æ°][å¹æ°][å?
2	ç©ºçä»¬ï¼åå®¶å§ï¼å®³æå¼çåäºï¼
2	å¨ä¸å°ä»å¤©ï¼æ¯å¤©æé«å¥äººï¼æ¶¨ç¹ä¼æ­»ï¼è§£å¥å°±è·
2	å ¥å¸5å¹´å¤ï¼èµçé±é½äºè¿éäºï¼ç¡®å®å¯æ¶[æ]
2	åºäº,è¢«å®åæå¨å°ä¸æ©æ? 2,æ©ä¸åªä¸æï¼åé«çè·äºãæ²¡æ ¼å±åç 2,åå¾ï¼æ¶¨ä¸è¿çè¯å¾®ï¼ä¸­æ¶ 2,ï¼åæ¤æ æï¼åäººä¸å¥ï¼èåä¸å¥ï¼æç¾å¤´åçè 2,æä¸å²èï¼ä½ å°±æ¶¨ï¼å»ä½ å¤§ç·ç 2,æä¹æ¶¨èµ·æ¥äºï¼æè¿ç­çç»§ç»­è·æåºé¿[æ] 2,å®æ­»ä¸å½çæ!ä¸å½çåºçç!å±å¤å±ç©ºï¼è¯·æ¸æ¸èªå·±çè¯å¿ï¼ 2,è¿ç§æå¥ï…	ï¼ä»ä¹ç ´è¡ï¼ä¸ä¸ªèµé±å ¬å¸è¡ä»·è·ç ´åèµäº§ï¼?
2	è¿ç¥¨ççä¸è¡
2	è­ä¸è¦è¸
2	å°åºæ¯è°ææ¯ï¼éä»çå°±æ­»æ°æ²æ²ï¼
2	åºç©ï¼ä½ è¦ææ ·ææ¶¨
2	æ²¡æäº?å¥½å¥½çèµ°å¿åèµ°åäº? 2,å¤ªåå¾äº 2,åå¼å§æç¨ï¼? 2,è¿ä¸ªæ¸£æ¸£ 2,æä¹ç¢°å°ä¸ªè¿æ­»è¡ 2,ç»§ç»­è·ï¼ç»§ç»­ç ¸ï¼è¿æ²¡å°ä½ï¼çåºä»¬æ¥hdï¼ï¼ï¼? 2,è¿åå¾ä¸»åæ¯å«å®å·®çå¤? 2,åç¹çï¼ 2,çç è·ä¸çº¿åä¸?æ¯è¾¾ å£«å °å¾?æ²¡æä»»ä½å¯æ¯æ? 2,ä¸è®²æ­¦å¾·ï¼ç«ç¶è¿ç»¿äº 2,æä¹è½ä¸çé£ççè¯è®ºï¼ççå¾ç¦äºº 2,å¤ªæ¶å¿äº[æ][æ…	å± å¿åµæµ!!!"
2	ä¸¾æ¥ä¸æ³¢å§ï¼ä¸ç´æåï¼è¦ç¹è¸å
2	åä¹ä¸ä¼ä¹°è¿åºéå ¬å¸çä»»ä½åºéï¼
2	è¿ä¹å¤ªå·®å²äº
2	æ¶å¿åäºï¼?
2	çæ³¥ï¼?
2	çæ­£åå¾ï¼è¢«ä½ å®³è¦[æ]
2	è¿è¡æå®çå¨ï¼ä¼°è®¡æ°¸è¿æ¶¨ä¸èµ·æ¥ï¼ä»åäººå¤ªæ¯?
2	è¿æ¯è¦ä½æ­»çèå¥åï¼ï¼?
2	æ¶¨ä¸å¨ï¼è·ä¸æ­¢ï¼å°±æ¯ä¸ªåå¾è¡ï¼?
2	è·é£æ²¡åºæ¯ï¼æ²¡ä½ä¸ºï¼ç»§ç»­èé¡å§ã?
2	åå¾éå¸è¡ï¼åä¸ªè·åã?
2	è¿ç®ä¸ç®æ¶æåæï¼ï¼ï¼?
2	æä¹å¥½ææç»¿ï¼?
2	è¸é½ä¸è¦äº?
2	çå¤è´±ç
2	åäºå°±æ¶¨ï¼åºå®¶å¿å¤ªé»äºã?
2	ä¸å­å­å®³ä½ çè¹ç¹ï¼?
2	çå­å­å
2	ä»å¤©åæ¯æ®æ¶¨åï¼è¿ä¸ªçåå¾æ¯ä¸æ¯è¦æ­»äºï¼
2	æ­»è¡ï¼ä¸ä¼æä¸ä¸ãæ¥è·å°±åºè¯¥åå¼¹ä¸ä¸ï¼å®åä¸é½ä¸åå¼?
2	çä¸è¦è¸
2	é£äºå¤©å¤©è¯´åçèµ°å¿ççä»ä¹æ¶å¿?
2	æ¶å¿å°äº[æè®¶]
2	å·²åºå¸æè¡ä»·ä¸è·¯è·å å ¬å¸æ©æ¥åé­
2	è¿ä¸ªåå¾ï¼è·äºä¸¤å¨äºï¼çæ¯æ è¯­â¦â?
2	åå¾ï¼åå¾ï¼åå¾
2	å¤©å¤©è·ææ¬äºå¢é¿ç«é¿çé¿çªé½è½å½åºéç»ç
2	ä¸¾æ¥ï¼è¦æ±æ¢å¿«éå¸ï¼æ è¯å ¬å¸ãä¸ç¾¤å®³äººçä¸è¥¿
2	7å çæ¬ï¼å è½¯ä»¶ï¼çå°ç¦äºº
2	ä¸è¦è¸ï¼åå¾æ­»å»å?
2	è¿ä¸ªçç¥¨
2	ççæ¯è­
2	æ¸¯è¡çç¡®å®åå¾è¢ï¼ä½ æ¯çäºç¼ï¼ï¼ï¼è¿æ¯äºï¼ï¼
2	æ¯çâ¦â?
2	ç»ç¹è¸ï¼åä¸ªäººå§ï¼å°±ä½ æ¯ç»¿çï¼[æè¸][æè¸][
2	å¤©å¤©å®³äººåäºº
2	åå¾æ¬æ§é¾æ¹åï¼çæ¯ä¸ªè´±å¤´ï¼[æ][æ][æ]
2	æ è»ççåº
2	åºç©ï¼æ¿åé½æ¶¨ä¸è¿?
2	åå¾æ­»è¡
2	å¥½åå¾ççè¡
2	æ¯åªäºçæzhongå¨åå¶æ¹å¤§ç­ç´ ï¼çï¼
2	ä¸»åæ¯çä¸è¦è¸äºï¼è½å¥ä¸ä¸ªæ¯ä¸ä¸ªäº
2	è¿æè¸å§ï¼?
2	æå»ä½ å¤§ç·ççåºï¼å°±ç¼ºæè¿ä¸¤ä¸åç­¹ç åï¼ã?
2	æ²¡æææ¶å¿ï¼åªææ´æ¶å¿ï¼å¤§å®¶å°å¿ã?
2	è¯´ççæ¨å¤©è¿æ ·æ´äººï¼å¤ªé»äº?
2	ææ¯ï¼ä½ çç å?
2	è¿ä¹åå¾åï¼æé½æ è¯­äºï¼è¿è½è¡å
2	è¿åºå¿é»ï¼å¤©å¤©åç?
2	åå¾ï¼å¤©å¤©åæ­»æ£æï¼
2	æ­¤è¡è¡æ§å¤ªå·?
2	è èé­èèï¼èµ°äºº
2	å¤ªåå¾äºï¼ä¸ç¥éç¨ä»ä¹è¨è¯­æ¥å½¢å®¹äº?
2	åç¸çé¾ç?
2	åå¾è¡ï¼æ¥è·æ ¢æ¶¨ãæ£æ·å¤ªå¤ï¼ä¸»åä¸ä¼æã?
2	çåºï¼ä¸å¯è½è¶ è¿4.65
2	æ­»é±¼ä½ è¿ä¸å¦ST[å­]ï¼å°±ä½ ç»¿
2	ætmdæä¹ä¹°äºä½ è¿ä¹ä¸ä¸ªåºç©ï¼ä½ ççäººå®¶æ¸©æ°?
2	è¿å°±æ¯ä¸çï¼ä¸ä¸ªä¼å¾ç¨æ¶å¿äººæ¥å½±åä»äººå³ç­ã?
2	åæ­»ä¸æ´»ï¼?
2	åå¾ï¼ä¸å½äºï¼èï¼?
2	åªååä¸ªäººå§ï¼?
2	æ­»è¡ï¼ä½ ä»ä¹æ¶åè½æ´»ä¸åï¼å¤ªnmçæ¶å¿äººäº?
2	ççå°±èµ·ç«ï¼åäºããåå?
2	æå¤ªåäºâ¦â?
2	ææçæ¿åçé½å¨æ¶¨ï¼å°±è¿ä¸ªåå¾å¨è·ã?
2	åªä¸ªæ»ç ¸çåï¼ä½ å¦¹çæ?
2	fwæ»?
2	åéçï¼æä¹ä¹°å°è¿ä¸ªåèç¥?
2	åå¼å§äºï¼ä¸è¦ä¸ªBè¸ï¼è¿è·ä¸¤å¤©
2	è¿ä¸¤ä¸ªè ¢è´§ï¼æä¹å»ºçä»åï¼?
2	å¹¸è¿è·äºï¼è¿å¤ªçå°±è¿æ§æ ¼
2	åºç©ç¹å¿ï¼æ¯æ¬¡å¨ä¸å¨å°±è·å ä¸ªç¹ï¼æ¶¨èµ·æ¥è¦æ­»ä¸æ´?
2	æ­»çªä¸å¤´ï¼ä¸ç»¿å°åº?
2	åå¾æ­»å°ååå¤äº
2	æ­»åºå¥½ç«¯ç«¯ä¸ä¸ªèµ°å¿ä½ å´å¨ä½æ­»ã?
2	æ­»biè´§ï¼ï¼?
2	çææé»æï¼è¿å¨è¿éå®³äºº
2	çæ¯ä¸ä¸ªæ­»åå¾ï¼æ¯å¤©éªä¸æ¬¡ï¼ä¸éªä¸èæã?
2	åå¾ç©ææ²¡é
2	å°æ£çé­èè¢«çåºå²äºä¸è¬åä¸è¬ï¼è¿æ ¹é½å¨å äº
2	æä¹è¿ä¹åå¾ï¼å¤ªåç´äºï¼å¼å©´åï¼
2	åå¾ï¼å²æ åä¾é¢çå¤§åå¾ï¼?4å¹´åå±äºä»ä¹?
2	åè¡çåå?
2	æ­»å­¤å?
2	å¤©å¤©å¤§è·ï¼å¦æªå§
2	çæ¯çæ³¥æ¶ä¸ä¸å¢
2	ä¸å¸®ç¼ºå¾·çå¥æ¯äºæ¯ç»äºåï¼ä»ä»¬ç»äºåç¿å°±å¯ä»?
2	ä¸»åè¿å æ¬¡å¨å°¾çåºè´§ããå¤ªæ¶å¿äº?
2	è¿åå¾çç¹ç¹å°±æ¯ï¼æ°¸è¿é½æ¯æ­»ä¸æ­»ï¼æ´»ä¸æ´»çææ ·
2	åä¸ç»©æ­»åºç©
2	çè§é¬¼äºï¼æ¯å¤©é½æé£ä¹å¤ä¸è®¡ææ¬çç ¸çï¼
2	ä¸­å½çµå»ºä½ å¯ä»¥åé­äºï¼åå¾çµå»º
2	æä¹æè¸ï¼ï¼
2	çæ³¥æ¶ä¸ä¸å¢â?
2	ä¸éªä¸æï¼è´±ï¼?
2	ä¸ç»©ä¸æ¯é¾å¤´ï¼è¡å¸ä¸æ¯åå¾ã?
2	åå¨æç¨ï¼ä¸è¦è¸çå¯æ?
2	å ææ¯è¡ï¼åå¦å »ç?
2	æé·åï¼æ°æ­»äºï¼è¿ä¸ªçè¡
2	é£ä¸ªçæå¨ç ¸ç
2	é¡ºé«åä¸ä¸ç»©çåï¼ççå¾çåï¼?
2	æ­»è
2	éæµ·æ»¨ç¼ºå¾·å°å®¶äº
2	çè¡å°±æ¯çè¡ï¼æ¿åé½èµ·é£å¥½ä¹ äºï¼è¿ä¸ªçè¡æ­»æ°æ²æ²ï¼?
2	æ­»çªå¤ªæ ¢ï¼äº2ä¸ªç¹ï¼å²äºè¿½å¸åå»äºï¼æ­»çªå¤ªæ ?
2	è¿çè¡ç ´è½¦ççé½æ¶å¿ï¼åå¾ã?
2	åå¾è¡å®³æ­»äºº
2	è¦æ­»å
2	åºå®¶å®¶éè¯å®æ­»äººäºï¼æ°æ­»æäº
2	èå­åäºè£çä¹°äºè¿å¤´çªãæ°æ­?
2	çè¡æ°¸è¿è¿ç§å¾·è¡
2	çå°æ ¹äºï¼æ­»åå¾å ¬å¸
2	ä¸æ¡æ­»é±?
2	æ­¤åå¾ï¼å¤©å¤©åæ­»åæ´»ï¼çªååé¥­åsäºã?
2	è°è¿ä¹ç¼ºå¾·ï¼å?4æäº1.6ä¸æ
2	é¿ååæå®æ¯ï¼ä½æ¯è¿æä¸äºTçæ ¼å±å¤ªå°ã?
2	æçª[æ]
2	ä¸è¦è¸çåå¾è?
2	åå¾åæ­»ä¸æ´»çã?
2	åå¾ï¼ä¸ä¸ªçº¢çæ²¡æ[æ»´æ±]
2	åé¦é¾çï¼æ¶å¿è³æ[ç¬å­]
2	ä½ é©¬çè·äºå¤é¿æ¶é´äºï¼è¦æ­»å§ä½ ï¼çå ¬å¸æä¹è¿?
2	æä½ ç¥å®ï¼èå­å¯æ¯éä»ä¹°çä½ ï¼ä½ å´åæ­»ä¸æ´»ç?
2	åè·ï¼ççå°±ç¦
2	åçåº?
2	å¤©å¤©åæ­»ä¸æ´»çæ ·å­ï¼ä¸ç¥éå¨å¹²å¥
2	1000æåçæ­»æ­»çï¼çåºç©
2	ç£¨ç£¨å§å§ï¼ç´æ¥ç ¸ååï¼ççåå?
2	ä½ ä¸ªåå¾ä¼ä¸ï¼ä¸æ­»ä¸æ´»ã?
2	ä½ ä¸ªç¥ä¸ç¼ºå¾·çç¬¬ä¸å¤©å å å®å®æ¦å¿µå°±æåè ?
2	è¿ç ´è¡ï¼æ­»æ°æ²æ²ï¼æ¯«æ æä¹ãä¸»åæ¯ä¸ªå¥é¼ä¸æ?
2	æ­»åå¾è¦ç»¿èµ¶ç´§ç»¿å«ç£¨å§å§ç?
2	è¦è·åå°±å¹²èå©è½ç¹ï¼å¿½æ å¿½æ çç¼ºå¾·ä¸ï¼?
2	æ­»åå¾å¤ªTMçæ¶å¿äººäº?
2	æ­»çåå¾çªååºä¸»åç ¸ç?
2	ç§åççåå¾ï¼å¸¦å¤´ç ¸ç?
2	æ­»è¡ãæ²¡æä¹ä¸
2	ä¸å¹´å°å¤´å®çå ä¸ªåæ­»ä¸æ´»çç¥¨ä¸å¨ï¼ï¼
2	ç¼ºå¾·å¸¦åççç©æ
2	å¤§å®åæ=é«ç®¡åæï¼å°±ç¡¬é è°£ ç¼ºå¾·å?
2	stè¢«å¼çè¡
2	å¤ªå¤èå¼ç ¸çäº?
2	åºç©ï¼æµªè´¹æçèµéåè¡æ ï¼åºç©ï¼ï¼ï¼ï¼ï¼ï¼ï¼
2	è´¢å¯å·åè¿ä¹å¤çåå¾ä¿¡æ¯ï¼ä¸ç¥éæä½ç¨æï¼æ
2	å°±é®ä½ æ¶¨è¿åï¼å¤ªåå¾[å°é¡¿][å²][å²]
2	åº·ç¾è¯ä¸æ¯ä½ ç¥å®åï¼ä¸ç»©é åè¦è¸åï¼
2	åå¾ï¼ç¼ºå¾?
2	è¡å¸ä¸­æç¼ºå¾·çèå·è½¯ä»¶è¡ï¼ï¼ï¼?
2	è ¾è®¯è¿ä¸ªï¼è½äºä¸ç³ï¼TMDæ´å¤©ç ¸çï¼ä¸ç¹åå¼¹ç
2	åªéé½æå¸¦èå¥ç¼ºå¾·çäººï¼å¤è¡ä¸ä¹å¿ èªæ¯?
2	è´¾è·äº­ä½ æå¤åå¾ç¥éåï¼
2	ä½ è¦æ²¡æè¦æ¹è¸ãå¤§çè·ä½ è·å¤§çæ¶¨ä½ ä¹è·ãæ¿åæ¶¨ä½ ä¹è·ï¼
2	æ¶åºå°¾çè¿æ¯ç ¸ç
2	ä¸ä¸é½è¶ è¿ä½ äºåºç?
2	æ¶¨çé½æ¯åºç©è¡ï¼æ²¡ç¼çï¼ä¸ç­ç¡è§
2	åºç©ï¼ä½ å°±ä¸è½çæä¸ä¸[æ»´æ±]
2	è¿ä¸ªççæ¯çåå¾
2	å¹çé¼ç¬æ­»ä¸ªäººï¼çº¯ç²¹ä¸ä¸ªçç¥ã?
2	å«å¬é£äºç©ºçå¨é£éçå·å·ï¼è´©åç¦èè·ææ æ ç»ª
2	éº»ç¹ãè¿ç¥¨è¯å®è¦ç ?æ¯äºã?
2	è¿ä¸ªè¡å¥½åå¾åä»æ¥æ²¡ææ¶¨åè¿ï¼ä¸å¨å¼æºäºï¼è¿
2	[å¤§ç¬]æå¥ç¢è èåå¹¿åæ¨è¿ç¥¨ï¼è¿ä¸çå°±æ¯åå?
2	å¨ä¸å«åè½¦ï¼èå¤«è¿æ²¡ä¸è½¦[æ][æ][æ]
2	è¿ä¸ªç¥¨çä¸»åçæ¶å£ï¼ä¸ä¸ªæ¶¨åæ¥ä¸æ¥å ¨æ¯å¤§é¢ï¼?
2	åå¾ï¼æ¸ ä»ä¸ç©äº
2	æ­»è¡ä¸ä¸ªãæ²¡äººæ°æ²¡å©å¥½ï¼å¨ä¸è·ååï¼
2	å¨ä¸è·ååå¾æ¡?
2	æçè¯å¾®åäºä¹°äºè¿ä¸ªåå¾åé
2	çäºç¼éä»è¿æ¯å¤§çè¡
2	èçåæä½ ä½ å°±æ¶¨äºï¼
2	è¿çæ°´å¹³ä¹è½ç®ææåºéç»ç?
2	åå¾å°±æ¯åå¾ï¼å¨äºå²èèµ°äº[æ][æ]
2	åå¾è¡ï¼ææä¸åæ¯é·æï¼è¿ç§å ¬å¸æ©æä¼åé­ç?
2	çå®ä¸è¦è?
2	åº·å¼å®èï¼å®èåº·å¼ï¼ç¥æ©æ¥éå¸ï¼
2	çå¾·ï¼æ¨å¤©å²èï¼ä»å¤©æ¶¨å[æ][æ][æ]
2	è¢«å¥äºï¼åªè¦åå å¤©Täºï¼å¤ªåäºï¼å?
2	çè¡ç¥¨ææ?å å¥äºå¥½å¤å¹´
2	åå¾ï¼è®©æäºäº?0ä¸?
2	è¿åå¾è³å°è·å?2.2
2	è¿ä¸è¦è¸çå ¬å¸ï¼èªä»2017å¹´ä¹°è¿è¿å®¶åå¾å ¬å¸ï¼
2	ä¸è¦è¸äº
2	æºæè¿åºäºï¼æºæè¿åºäºï¼ä¸è¦é®æåªéçï¼TMD
2	èï¼è·è¿å¤ï¼å°æ¶¨ä¸å¤©ä¸ä¸ªé½è·å®ï¼æç¶è¿æ¯é£ä¸?
2	å¤ªç
2	ä¸å½åéªäºï¼è¿äºå¯æ¶çåºéå ¬å¸ï¼ä¸ºäºä¿ä½æ¶ç
2	è¡ç¥¨ä¸è·ï¼è£ç§å°±åºæ¥ç¨³å®åå¿ãåºçæ¯æ¶å¿ï¼æ
2	æ¶å¿äººãåæ¯ä¸ä¸?.01
2	äººæ°ä¸ä¸500æ ¹æ¬ä¸å¯è½æå¤§æçï¼å°±è¿1500ä¸ä¸
2	æ§½ä½ äºå¤§ç·ä¹æ²¡ç¨äºï¼åæ­»é¸?
2	åå¾[å¾®ç¬]
[truncated: 3,203 more rows]
[truncated: 1 more columns]
