# Supplementary material for: Hybrid deep learning models with multi-classification investor sentiment to forecast the prices of China’s leading stocks
Source: PLoS One. 2023 Nov 27;18(11):e0294460. doi: 10.1371/journal.pone.0294460 (PMC10681238; doi:10.1371/journal.pone.0294460)
Supplement: S1 Data — (ZIP) [file pone.0294460.s001.zip › code and data/data processing -python/5:word2vec+sentiment classification/data/Stopword.txt]

!
"
#
$
%
&
'
(
)
*
+
,
-
--
.
..
...
......
...................
./
.Ò»
¼ÇÕß
Êý
Äê
ÔÂ
ÈÕ
Ê±
·Ö
Ãë
/
//
0
1
2
3
4
5
6
7
8
9
:
://
::
;
<
=
>
>>
?
@
A
Lex
[
\
]
¡¾
¡¿
^
_
`
exp
sub
sup
|
}
~
~~~~
¡¤
¡Á
¡Á¡Á¡Á
¦¤
¦·
¦Ã
¦Ì
¦Õ
¦Õ£®
§£
¡ª
¡ª¡ª
¡ª¡ª¡ª
¡®
¡¯
¡¯¡®
¡°
¡±
¡±£¬
¡­
¡­¡­
¡­¡­¡­¡­¡­¡­¡­¡­¡­¡­¡­¡­¡­¡­¡­¡­¡­¡­¡­¢Û
¡ä¡Ê
¡ä£ü
¡æ
¢ó
¡ü
¡ú
¡Ê£Û
¡È¦Õ¡Ê
¡Ö
¢Ù
¢Ú
¢Ú£ã
¢Û
¢Û£Ý
¢Ü
¢Ý
¢Þ
¢ß
¢à
¢á
¢â
©¤©¤
¡ö
¡ø
¡¡
¡¢
¡£
¡´
¡µ
¡¶
¡·
¡·£©£¬
¡¹
¡º
¡»
¡²
¡³
¡³¡²
¢ì
Ò»
Ò».
Ò»Ò»
Ò»ÏÂ
Ò»¸ö
Ò»Ð©
Ò»ºÎ
Ò»ÇÐ
Ò»Ôò
Ò»ÔòÍ¨¹ý
Ò»Ìì
Ò»¶¨
Ò»·½Ãæ
Ò»µ©
Ò»Ê±
Ò»À´
Ò»Ñù
Ò»´Î
Ò»Æ¬
Ò»·¬
Ò»Ö±
Ò»ÖÂ
Ò»°ã
Ò»Æð
Ò»×ªÑÛ
Ò»±ß
Ò»Ãæ
Æß
ÍòÒ»
Èý
ÈýÌìÁ½Í·
Èý·¬Á½´Î
Èý·¬Îå´Î
ÉÏ
ÉÏÏÂ
ÉÏÉý
ÉÏÈ¥
ÉÏÀ´
ÉÏÊö
ÉÏÃæ
ÏÂ
ÏÂÁÐ
ÏÂÈ¥
ÏÂÀ´
ÏÂÃæ
²»
²»Ò»
²»ÏÂ
²»¾Ã
²»ÁË
²»ÒàÀÖºõ
²»½ö
²»½ö...¶øÇÒ
²»½ö½ö
²»½ö½öÊÇ
²»»á
²»µ«
²»µ«...¶øÇÒ
²»¹â
²»Ãâ
²»ÔÙ
²»Á¦
²»µ¥
²»±ä
²»Ö»
²»¿É
²»¿É¿ª½»
²»¿É¿¹¾Ü
²»Í¬
²»Íâ
²»Íâºõ
²»¹»
²»´ó
²»Èç
²»·Á
²»¶¨
²»¶Ô
²»ÉÙ
²»¾¡
²»¾¡È»
²»ÇÉ
²»ÒÑ
²»³£
²»µÃ
²»µÃ²»
²»µÃÁË
²»µÃÒÑ
²»±Ø
²»ÔõÃ´
²»ÅÂ
²»Î©
²»³É
²»¾Ð
²»ÔñÊÖ¶Î
²»¸Ò
²»ÁÏ
²»¶Ï
²»ÈÕ
²»Ê±
²»ÊÇ
²»Ôø
²»Ö¹
²»Ö¹Ò»´Î
²»±È
²»Ïû
²»Âú
²»È»
²»È»µÄ»°
²»ÌØ
²»¶À
²»ÓÉµÃ
²»Öª²»¾õ
²»¹Ü
²»¹ÜÔõÑù
²»¾­Òâ
²»Ê¤
²»ÄÜ
²»ÄÜ²»
²»ÖÁÓÚ
²»Èô
²»Òª
²»ÂÛ
²»Æð
²»×ã
²»¹ý
²»µü
²»ÎÊ
²»ÏÞ
Óë
ÓëÆä
ÓëÆäËµ
Óë·ñ
Óë´ËÍ¬Ê±
×¨ÃÅ
ÇÒ
ÇÒ²»Ëµ
ÇÒËµ
Á½Õß
ÑÏ¸ñ
ÑÏÖØ
¸ö
¸öÈË
¸ö±ð
ÖÐÐ¡
ÖÐ¼ä
·á¸»
´®ÐÐ
ÁÙ
ÁÙµ½
Îª
ÎªÖ÷
ÎªÁË
ÎªÊ²Ã´
ÎªÊ²÷á
ÎªºÎ
ÎªÖ¹
Îª´Ë
Îª×Å
Ö÷ÕÅ
Ö÷Òª
¾Ù·²
¾ÙÐÐ
ÄË
ÄËÖÁ
ÄËÖÁÓÚ
Ã´
Ö®
Ö®Ò»
Ö®Ç°
Ö®ºó
Ö®áá
Ö®ËùÒÔ
Ö®Àà
ÎÚºõ
ºõ
Æ¹
³Ë
³ËÊÆ
³Ë»ú
³ËÊ¤
³ËÐé
³ËÏ¶
¾Å
Ò²
Ò²ºÃ
Ò²¾ÍÊÇËµ
Ò²ÊÇ
Ò²°Õ
ÁË
ÁË½â
ÕùÈ¡
¶þ
¶þÀ´
¶þ»°²»Ëµ
¶þ»°Ã»Ëµ
ÓÚ
ÓÚÊÇ
ÓÚÊÇºõ
ÔÆÔÆ
ÔÆ¶û
»¥
»¥Ïà
Îå
Ð©
½»¿Ú
Òà
²úÉú
Ç×¿Ú
Ç×ÊÖ
Ç×ÑÛ
Ç××Ô
Ç×Éí
ÈË
ÈËÈË
ÈËÃÇ
ÈË¼Ò
ÈËÃñ
Ê²Ã´
Ê²Ã´Ñù
Ê²÷á
½ö
½ö½ö
½ñ
½ñºó
½ñÌì
½ñÄê
½ñáá
½éÓÚ
ÈÔ
ÈÔ¾É
ÈÔÈ»
´Ó
´Ó²»
´ÓÑÏ
´ÓÖÐ
´ÓÊÂ
´Ó½ñÒÔºó
´ÓÓÅ
´Ó¹Åµ½½ñ
´Ó¹ÅÖÁ½ñ
´ÓÍ·
´Ó¿í
´ÓÐ¡
´ÓÐÂ
´ÓÎÞµ½ÓÐ
´ÓÔçµ½Íí
´ÓÎ´
´ÓÀ´
´Ó´Ë
´Ó´ËÒÔºó
´Ó¶ø
´ÓÇá
´ÓËÙ
´ÓÖØ
Ëû
ËûÈË
ËûÃÇ
ËûÊÇ
ËûµÄ
´úÌæ
ÒÔ
ÒÔÉÏ
ÒÔÏÂ
ÒÔÎª
ÒÔ±ã
ÒÔÃâ
ÒÔÇ°
ÒÔ¼°
ÒÔºó
ÒÔÍâ
ÒÔáá
ÒÔ¹Ê
ÒÔÆÚ
ÒÔÀ´
ÒÔÖÁ
ÒÔÖÁÓÚ
ÒÔÖÂ
ÃÇ
ÈÎ
ÈÎºÎ
ÈÎÆ¾
ÈÎÎñ
ÆóÍ¼
»ïÍ¬
»á
Î°´ó
´«
´«Ëµ
´«ÎÅ
ËÆºõ
ËÆµÄ
µ«
µ«·²
µ«Ô¸
µ«ÊÇ
ºÎ
ºÎÀÖ¶ø²»Îª
ºÎÒÔ
ºÎ¿ö
ºÎ´¦
ºÎ·Á
ºÎ³¢
ºÎ±Ø
ºÎÊ±
ºÎÖ¹
ºÎ¿à
ºÎÐë
ÓàÍâ
×÷Îª
Äã
ÄãÃÇ
ÄãÊÇ
ÄãµÄ
Ê¹
Ê¹µÃ
Ê¹ÓÃ
ÀýÈç
ÒÀ
ÒÀ¾Ý
ÒÀÕÕ
ÒÀ¿¿
±ã
±ãÓÚ
´Ù½ø
±£³Ö
±£¹Ü
±£ÏÕ
°³
°³ÃÇ
±¶¼Ó
±¶¸Ð
µ¹²»Èç
µ¹²»ÈçËµ
µ¹ÊÇ
ÌÈ
ÌÈÊ¹
ÌÈ»ò
ÌÈÈ»
ÌÈÈô
½è
½èÒÔ
½è´Ë
¼ÙÊ¹
¼ÙÈç
¼ÙÈô
Æ«Æ«
×öµ½
Å¼¶û
Å¼¶ø
ÙÎÈ»
Ïñ
¶ù
ÔÊÐí
Ôª£¯¶Ö
³äÆä¼«
³äÆäÁ¿
³ä·Ö
ÏÈ²»ÏÈ
ÏÈºó
ÏÈáá
ÏÈÉú
¹â
¹âÊÇ
È«Ìå
È«Á¦
È«Äê
È«È»
È«ÉíÐÄ
È«²¿
È«¶¼
È«Ãæ
°Ë
°Ë³É
¹«È»
Áù
Ùâ
¹²
¹²Í¬
¹²×Ü
¹ØÓÚ
Æä
ÆäÒ»
ÆäÖÐ
Æä¶þ
ÆäËû
ÆäÓà
Æäºó
ÆäËü
ÆäÊµ
Æä´Î
¾ßÌå
¾ßÌåµØËµ
¾ßÌåÀ´Ëµ
¾ßÌåËµÀ´
¾ßÓÐ
¼æÖ®
ÄÚ
ÔÙ
ÔÙÆä´Î
ÔÙÔò
ÔÙÓÐ
ÔÙ´Î
ÔÙÕß
ÔÙÕßËµ
ÔÙËµ
Ã°
³å
¾ö²»
¾ö¶¨
¾ö·Ç
¿öÇÒ
×¼±¸
´ÕÇÉ
ÄýÉñ
¼¸
¼¸ºõ
¼¸¶È
¼¸Ê±
¼¸·¬
¼¸¾­
·²
·²ÊÇ
Æ¾
Æ¾½è
³ö
³öÓÚ
³öÈ¥
³öÀ´
³öÏÖ
·Ö±ð
·ÖÍ·
·ÖÆÚ
·ÖÆÚ·ÖÅú
ÇÐ
ÇÐ²»¿É
ÇÐÇÐ
ÇÐÎð
ÇÐÄª
Ôò
ÔòÉõ
¸Õ
¸ÕºÃ
¸ÕÇÉ
¸Õ²Å
³õ
±ð
±ðÈË
±ð´¦
±ðÊÇ
±ðµÄ
±ð¹Ü
±ðËµ
µ½
µ½ÁË¶ù
µ½´¦
µ½Í·
µ½Í·À´
µ½µ×
µ½Ä¿Ç°ÎªÖ¹
Ç°ºó
Ç°´Ë
Ç°Õß
Ç°½ø
Ç°Ãæ
¼ÓÉÏ
¼ÓÖ®
¼ÓÒÔ
¼ÓÈë
¼ÓÇ¿
¶¯²»¶¯
¶¯éü
²ªÈ»
´Ò´Ò
Ê®·Ö
Ç§
Ç§Íò
Ç§ÍòÇ§Íò
°ë
µ¥
µ¥µ¥
µ¥´¿
¼´
¼´Áî
¼´Ê¹
¼´±ã
¼´¿Ì
¼´Èç
¼´½«
¼´»ò
¼´ÊÇËµ
¼´Èô
È´
È´²»
Àú
Ô­À´
È¥
ÓÖ
ÓÖ¼°
¼°
¼°Æä
¼°Ê±
¼°ÖÁ
Ë«·½
·´Ö®
·´Ö®ÒàÈ»
·´Ö®Ôò
·´µ¹
·´µ¹ÊÇ
·´Ó¦
·´ÊÖ
·´Ó³
·´¶ø
·´¹ýÀ´
·´¹ýÀ´Ëµ
È¡µÃ
È¡µÀ
ÊÜµ½
±ä³É
¹ÅÀ´
Áí
ÁíÒ»¸ö
ÁíÒ»·½Ãæ
ÁíÍâ
ÁíÏ¤
Áí·½Ãæ
ÁíÐÐ
Ö»
Ö»µ±
Ö»ÅÂ
Ö»ÊÇ
Ö»ÓÐ
Ö»Ïû
Ö»Òª
Ö»ÏÞ
½Ð
½Ð×ö
ÕÙ¿ª
¶£ßË
¶£µ±
¿É
¿ÉÒÔ
¿ÉºÃ
¿ÉÊÇ
¿ÉÄÜ
¿É¼û
¸÷
¸÷¸ö
¸÷ÈË
¸÷Î»
¸÷µØ
¸÷Ê½
¸÷ÖÖ
¸÷¼¶
¸÷×Ô
ºÏÀí
Í¬
Í¬Ò»
Í¬Ê±
Í¬Ñù
ºó
ºóÀ´
ºóÕß
ºóÃæ
Ïò
ÏòÊ¹
Ïò×Å
ÏÅ
Âð
·ñÔò
°É
°ÉßÕ
Ö¨
Ñ½
ßÀ
´ô´ôµØ
ÄÅ
Å»
ßÂ
ÎØ
ÎØºô
ÄØ
ÖÜÎ§
ºÇ
ºÇºÇ
ÅÞ
ºôßê
ºôÀ²
Õ¦
ºÍ
ßË
ß×
ßÖ
ÔÛ
ÔÛÃÇ
¿È
ÍÛ
¹þ
¹þ¹þ
ÔÕ
°¥
°¥Ñ½
°¥Ó´
»©
»©À²
Ó´
Å¶
Á¨
ÄÄ
ÄÄ¸ö
ÄÄÐ©
ÄÄ¶ù
ÄÄÌì
ÄÄÄê
ÄÄÅÂ
ÄÄÑù
ÄÄ±ß
ÄÄÀï
ºß
ºßà¡
°¦
Î¨ÓÐ
°¡
°¡Ñ½
°¡¹þ
°¡Ó´
ßý
É¶
À²
Å¾´ï
à¥µ±
¿¦
Î¹
ßö
à¸à¡
à¶
ÎË
ÎËÎË
àÀ
àÅ
àÈ
¸Â
¸Â¸Â
¸ÂµÇ
Ðê
Âï
Îû
ºÙ
ºÙºÙ
ËÄ
Òò
ÒòÎª
ÒòÁË
Òò´Ë
Òò×Å
Òò¶ø
¹Ì
¹ÌÈ»
ÔÚ
ÔÚÏÂ
ÔÚÓÚ
µØ
¾ù
¼á¾ö
¼á³Ö
»ùÓÚ
»ù±¾
»ù±¾ÉÏ
´¦ÔÚ
´¦´¦
´¦Àí
¸´ÔÓ
¶à
¶àÃ´
¶à¿÷
¶à¶à
¶à¶àÉÙÉÙ
¶à¶àÒæÉÆ
¶àÉÙ
¶àÄêÇ°
¶àÄêÀ´
¶àÊý
¶à´Î
¹»ÇÆµÄ
´ó
´ó²»ÁË
´ó¾Ù
´óÊÂ
´óÌå
´óÌåÉÏ
´ó·²
´óÁ¦
´ó¶à
´ó¶àÊý
´ó´ó
´ó¼Ò
´óÕÅÆì¹Ä
´óÅú
´óµÖ
´ó¸Å
´óÂÔ
´óÔ¼
´óÖÂ
´ó¶¼
´óÁ¿
´óÃæ¶ùÉÏ
Ê§È¥
Ææ
ÄÎ
·ÜÓÂ
Ëý
ËýÃÇ
ËýÊÇ
ËýµÄ
ºÃ
ºÃÔÚ
ºÃµÄ
ºÃÏó
Èç
ÈçÉÏ
ÈçÉÏËùÊö
ÈçÏÂ
Èç½ñ
ÈçºÎ
ÈçÆä
ÈçÇ°ËùÊö
ÈçÍ¬
Èç³£
ÈçÊÇ
ÈçÆÚ
Èç¹û
Èç´Î
Èç´Ë
Èç´ËµÈµÈ
ÈçÈô
Ê¼¶ø
¹ÃÇÒ
´æÔÚ
´æÐÄ
ÊëÁÏ
ÊëÖª
Äþ
Äþ¿É
ÄþÔ¸
Äþ¿Ï
Ëü
ËüÃÇ
ËüÃÇµÄ
ËüÊÇ
ËüµÄ
°²È«
ÍêÈ«
Íê³É
¶¨
ÊµÏÖ
Êµ¼Ê
Ðû²¼
ÈÝÒ×
ÃÜÇÐ
¶Ô
¶ÔÓÚ
¶ÔÓ¦
¶Ô´ý
¶Ô·½
¶Ô±È
½«
½«²Å
½«Òª
½«½ü
Ð¡
ÉÙÊý
¶û
¶ûºó
¶û¶û
¶ûµÈ
ÉÐÇÒ
ÓÈÆä
¾Í
¾ÍµØ
¾ÍÊÇ
¾ÍÊÇÁË
¾ÍÊÇËµ
¾Í´Ë
¾ÍËã
¾ÍÒª
¾¡
¾¡¿ÉÄÜ
¾¡ÈçÈËÒâ
¾¡ÐÄ¾¡Á¦
¾¡ÐÄ½ßÁ¦
¾¡¿ì
¾¡Ôç
¾¡È»
¾¡¹Ü
¾¡¹ÜÈç´Ë
¾¡Á¿
¾ÖÍâ
¾ÓÈ»
½ìÊ±
ÊôÓÚ
ÂÅ
ÂÅÂÅ
ÂÅ´Î
ÂÅ´ÎÈý·¬
Æñ
Æñµ«
ÆñÖ¹
Æñ·Ç
´¨Á÷²»Ï¢
×óÓÒ
¾Þ´ó
¹®¹Ì
²îÒ»µã
²î²»¶à
¼º
ÒÑ
ÒÑÒÓ
ÒÑ¾­
°Í
°Í°Í
´ø
°ïÖú
³£
³£³£
³£ÑÔËµ
³£ÑÔËµµÃºÃ
³£ÑÔµÀ
Æ½ËØ
Äê¸´Ò»Äê
²¢
²¢²»
²¢²»ÊÇ
²¢ÇÒ
²¢ÅÅ
²¢ÎÞ
²¢Ã»
²¢Ã»ÓÐ
²¢¼ç
²¢·Ç
¹ã´ó
¹ã·º
Ó¦µ±
Ó¦ÓÃ
Ó¦¸Ã
Êüºõ
Êü¼¸
¿ªÍâ
¿ªÊ¼
¿ªÕ¹
ÒýÆð
¸¥
µ¯Ö¸Ö®¼ä
Ç¿ÁÒ
Ç¿µ÷
¹é
¹é¸ùµ½µ×
¹é¸ù½áµ×
¹éÆë
µ±
µ±ÏÂ
µ±ÖÐ
µ±¶ù
µ±Ç°
µ±¼´
µ±¿Ú¶ù
µ±µØ
µ±³¡
µ±Í·
µ±Í¥
µ±Ê±
µ±È»
µ±Õæ
µ±×Å
ÐÎ³É
³¹Ò¹
³¹µ×
±Ë
±ËÊ±
±Ë´Ë
Íù
ÍùÍù
´ý
´ýµ½
ºÜ
ºÜ¶à
ºÜÉÙ
ááÀ´
ááÃæ
µÃ
µÃÁË
µÃ³ö
µÃµ½
µÃÌì¶Àºñ
µÃÆð
ÐÄÀï
±Ø
±Ø¶¨
±Ø½«
±ØÈ»
±ØÒª
±ØÐë
¿ì
¿ìÒª
ºöµØ
ºöÈ»
Ôõ
ÔõÃ´
ÔõÃ´°ì
ÔõÃ´Ñù
ÔõÄÎ
ÔõÑù
Ôõ÷á
ÅÂ
¼±´Ò´Ò
¹Ö
¹Ö²»µÃ
×ÜÖ®
×ÜÊÇ
×ÜµÄÀ´¿´
×ÜµÄÀ´Ëµ
×ÜµÄËµÀ´
×Ü½á
×Ü¶øÑÔÖ®
»ÐÈ»
¿ÖÅÂ
Ç¡ËÆ
Ç¡ºÃ
Ç¡Èç
Ç¡ÇÉ
Ç¡Ç¡
Ç¡Ç¡Ïà·´
Ç¡·ê
Äú
ÄúÃÇ
ÄúÊÇ
Î©Æä
¹ß³£
ÒâË¼
·ßÈ»
Ô¸Òâ
ÂýËµ
³ÉÎª
³ÉÄê
³ÉÄêÀÛÔÂ
³ÉÐÄ
ÎÒ
ÎÒÃÇ
ÎÒÊÇ
ÎÒµÄ
»ò
»òÔò
»ò¶à»òÉÙ
»òÊÇ
»òÔ»
»òÕß
»òÐí
Õ½¶·
½ØÈ»
½ØÖÁ
Ëù
ËùÒÔ
ËùÔÚ
ËùÐÒ
ËùÓÐ
ËùÎ½
²Å
²ÅÄÜ
ÆËÍ¨
´ò
´ò´Ó
´ò¿ªÌì´°ËµÁÁ»°
À©´ó
°Ñ
ÒÖ»ò
³éÀä×Ó
À¹Ñü
ÄÃ
°´
°´Ê±
°´ÆÚ
°´ÕÕ
°´Àí
°´Ëµ
°¤¸ö
°¤¼Ò°¤»§
°¤´Î
°¤×Å
°¤ÃÅ°¤»§
°¤ÃÅÖð»§
»»¾ä»°Ëµ
»»ÑÔÖ®
¾Ý
¾ÝÊµ
¾ÝÏ¤
¾ÝÎÒËùÖª
¾Ý´Ë
¾Ý³Æ
¾ÝËµ
ÕÆÎÕ
½ÓÏÂÀ´
½Ó×Å
½ÓÖø
½ÓÁ¬²»¶Ï
·ÅÁ¿
¹Ê
¹ÊÒâ
¹Ê´Ë
¹Ê¶ø
³¨¿ª¶ù
¸Ò
¸ÒÓÚ
¸ÒÇé
Êý/
Õû¸ö
¶ÏÈ»
·½
·½±ã
·½²Å
·½ÄÜ
·½Ãæ
ÅÔÈË
ÎÞ
ÎÞÄþ
ÎÞ·¨
ÎÞÂÛ
¼È
¼È...ÓÖ
¼ÈÍù
¼ÈÊÇ
¼ÈÈ»
ÈÕ¸´Ò»ÈÕ
ÈÕ½¥
ÈÕÒæ
ÈÕÕé
ÈÕ¼û
Ê±ºò
°ºÈ»
Ã÷ÏÔ
Ã÷È·
ÊÇ
ÊÇ²»ÊÇ
ÊÇÒÔ
ÊÇ·ñ
ÊÇµÄ
ÏÔÈ»
ÏÔÖø
ÆÕÍ¨
ÆÕ±é
°µÖÐ
°µµØÀï
°µ×Ô
¸ü
¸üÎª
¸ü¼Ó
¸ü½øÒ»²½
Ôø
Ôø¾­
Ìæ
Ìæ´ú
×î
×îºó
×î´ó
×îºÃ
×îáá
×î½ü
×î¸ß
ÓÐ
ÓÐÐ©
ÓÐ¹Ø
ÓÐÀû
ÓÐÁ¦
ÓÐ¼°
ÓÐËù
ÓÐÐ§
ÓÐÊ±
ÓÐµã
ÓÐµÄ
ÓÐµÄÊÇ
ÓÐ×Å
ÓÐÖø
Íû
³¯
³¯×Å
Ä©##Ä©
±¾
±¾ÈË
±¾µØ
±¾×Å
±¾Éí
È¨Ê±
À´
À´²»¼°
À´µÃ¼°
À´¿´
À´×Å
À´×Ô
À´½²
À´Ëµ
¼«
¼«Îª
¼«ÁË
¼«Æä
¼«Á¦
¼«´ó
¼«¶È
¼«¶Ë
¹¹³É
¹ûÈ»
¹ûÕæ
Ä³
Ä³¸ö
Ä³Ð©
Ä³Ä³
¸ù¾Ý
¸ù±¾
¸ñÍâ
°ð
¸Å
´ÎµÚ
»¶Ó­
ì£
ÕýÖµ
ÕýÔÚ
ÕýÈç
ÕýÇÉ
Õý³£
ÕýÊÇ
´Ë
´ËÖÐ
´Ëºó
´ËµØ
´Ë´¦
´ËÍâ
´ËÊ±
´Ë´Î
´Ë¼ä
´ù
ÎãÄþ
Ã¿
Ã¿¸ö
Ã¿Ìì
Ã¿Äê
Ã¿µ±
Ã¿Ê±Ã¿¿Ì
Ã¿Ã¿
Ã¿·ê
±È
±È¼°
±ÈÈç
±ÈÈçËµ
±È·½
±ÈÕÕ
±ÈÆð
±È½Ï
±Ï¾¹
ºÁ²»
ºÁÎÞ
ºÁÎÞÀýÍâ
ºÁÎÞ±£ÁôµØ
Èê
É³É³
Ã»
Ã»ÄÎºÎ
Ã»ÓÐ
ÑØ
ÑØ×Å
×¢Òâ
»î
ÉîÈë
Çå³þ
Âú
Âú×ã
ÂþËµ
ÑÉ
È»
È»Ôò
È»ºó
È»áá
È»¶ø
ÕÕ
ÕÕ×Å
ÀÎÀÎ
ÌØ±ðÊÇ
ÌØÊâ
ÌØµã
ÓÌÇÒ
ÓÌ×Ô
¶À
¶À×Ô
ÃÍÈ»
ÃÍÈ»¼ä
ÂÊ¶û
ÂÊÈ»
ÏÖ´ú
ÏÖÔÚ
ÀíÓ¦
Àíµ±
Àí¸Ã
ÉªÉª
ÉõÇÒ
ÉõÃ´
Éõ»ò
Éõ¶ø
ÉõÖÁ
ÉõÖÁÓÚ
ÓÃ
ÓÃÀ´
¸¦
±Â
ÓÉ
ÓÉÓÚ
ÓÉÊÇ
ÓÉ´Ë
ÓÉ´Ë¿É¼û
ÂÔ
ÂÔÎª
ÂÔ¼Ó
ÂÔÎ¢
°×
°×°×
µÄ
µÄÈ·
µÄ»°
½Ô¿É
Ä¿Ç°
Ö±µ½
Ö±½Ó
ÏàËÆ
ÏàÐÅ
Ïà·´
ÏàÍ¬
Ïà¶Ô
Ïà¶Ô¶øÑÔ
ÏàÓ¦
Ïàµ±
ÏàµÈ
Ê¡µÃ
¿´
¿´ÉÏÈ¥
¿´³ö
¿´µ½
¿´À´
¿´Ñù×Ó
¿´¿´
¿´¼û
¿´ÆðÀ´
ÕæÊÇ
ÕæÕý
Õ£ÑÛ
×Å
×ÅÄØ
ÒÓ
ÒÓºõ
ÒÓÔÕ
ÖªµÀ
Åé
È·¶¨
ÅöÇÉ
Éç»áÖ÷Òå
Àë
ÖÖ
»ý¼«
ÒÆ¶¯
¾¿¾¹
ÇîÄêÀÛÔÂ
Í»³ö
Í»È»
ÇÔ
Á¢
Á¢¿Ì
Á¢¼´
Á¢µØ
Á¢Ê±
Á¢Âí
¾¹
¾¹È»
¾¹¶ø
µÚ
µÚ¶þ
µÈ
µÈµ½
µÈµÈ
²ßÂÔµØ
¼òÖ±
¼ò¶øÑÔÖ®
¼òÑÔÖ®
¹Ü
ÀàÈç
´Ö
¾«¹â
½ô½Ó×Å
ÀÛÄê
ÀÛ´Î
´¿
´¿´â
×Ý
×ÝÁî
×ÝÊ¹
×ÝÈ»
Á·Ï°
×é³É
¾­
¾­³£
¾­¹ý
½áºÏ
½á¹û
¸ø
¾ø
¾ø²»
¾ø¶Ô
¾ø·Ç
¾ø¶¥
¼ÌÖ®
¼Ìºó
¼ÌÐø
¼Ì¶ø
Î¬³Ö
×ÛÉÏËùÊö
ÂÆÂÆ
°ÕÁË
ÀÏ
ÀÏ´ó
ÀÏÊÇ
ÀÏÀÏÊµÊµ
¿¼ÂÇ
Õß
¶ø
¶øÇÒ
¶ø¿ö
¶øÓÖ
¶øºó
¶øÍâ
¶øÒÑ
¶øÊÇ
¶øÑÔ
¶øÂÛ
ÁªÏµ
ÁªñÇ
±³µØÀï
±³¿¿±³
ÄÜ
ÄÜ·ñ
ÄÜ¹»
ÌÚ
×Ô
×Ô¸ö¶ù
×Ô´Ó
×Ô¸÷¶ù
×Ôºó
×Ô¼Ò
×Ô¼º
×Ô´ò
×ÔÉí
³ô
ÖÁ
ÖÁÓÚ
ÖÁ½ñ
ÖÁÈô
ÖÂ
°ãµÄ
Á¼ºÃ
Èô
Èô·ò
ÈôÊÇ
Èô¹û
Èô·Ç
·¶Î§
Äª
Äª²»
Äª²»È»
ÄªÈç
ÄªÈô
Äª·Ç
»ñµÃ
½åÒÔ
Ëä
ËäÔò
ËäÈ»
ËäËµ
Âù
ÐÐÎª
ÐÐ¶¯
±íÃ÷
±íÊ¾
±»
Òª
Òª²»
Òª²»ÊÇ
Òª²»È»
ÒªÃ´
ÒªÊÇ
ÒªÇó
¼û
¹æ¶¨
¾õµÃ
Æ©Ó÷
Æ©Èç
ÈÏÎª
ÈÏÕæ
ÈÏÊ¶
ÈÃ
Ðí¶à
ÂÛ
ÂÛËµ
ÉèÊ¹
Éè»ò
ÉèÈô
³ÏÈç
³ÏÈ»
»°Ëµ
¸Ã
¸Ãµ±
ËµÃ÷
ËµÀ´
ËµËµ
ÇëÎð
Öî
ÖîÎ»
ÖîÈç
Ë­
Ë­ÈË
Ë­ÁÏ
Ë­Öª
½÷
»íÈ»
ÔôËÀ
ÀµÒÔ
¸Ï
¸Ï¿ì
¸ÏÔç²»¸ÏÍí
Æð
ÆðÏÈ
Æð³õ
ÆðÍ·
ÆðÀ´
Æð¼û
ÆðÊ×
³Ã
³Ã±ã
³ÃÊÆ
³ÃÔç
³Ã»ú
³ÃÈÈ
³Ã×Å
Ô½ÊÇ
¾à
¸ú
Â·¾­
×ª¶¯
×ª±ä
×ªÌù
ºäÈ»
½Ï
½ÏÎª
½ÏÖ®
½Ï±È
±ß
´ïµ½
´ïµ©
Æù
Ñ¸ËÙ
¹ý
¹ýÓÚ
¹ýÈ¥
¹ýÀ´
ÔËÓÃ
½ü
½ü¼¸ÄêÀ´
½üÄêÀ´
½üÀ´
»¹
»¹ÊÇ
»¹ÓÐ
»¹Òª
Õâ
ÕâÒ»À´
Õâ¸ö
ÕâÃ´
ÕâÃ´Ð©
ÕâÃ´Ñù
ÕâÃ´µã¶ù
ÕâÐ©
Õâ»á¶ù
Õâ¶ù
Õâ¾ÍÊÇËµ
ÕâÊ±
ÕâÑù
Õâ´Î
Õâµã
ÕâÖÖ
Õâ°ã
Õâ±ß
ÕâÀï
Õâ÷á
½øÈë
½øÈ¥
½øÀ´
½ø²½
½ø¶ø
½øÐÐ
Á¬
Á¬Í¬
Á¬Éù
Á¬ÈÕ
Á¬ÈÕÀ´
Á¬ñÇ
Á¬Á¬
³ÙÔç
ÆÈÓÚ
ÊÊÓ¦
ÊÊµ±
ÊÊÓÃ
Öð²½
Öð½¥
Í¨³£
Í¨¹ý
Ôì³É
·ê
Óöµ½
Ôâµ½
×ñÑ­
×ñÕÕ
±ÜÃâ
ÄÇ
ÄÇ¸ö
ÄÇÃ´
ÄÇÃ´Ð©
ÄÇÃ´Ñù
ÄÇÐ©
ÄÇ»á¶ù
ÄÇ¶ù
ÄÇÊ±
ÄÇÄ©
ÄÇÑù
ÄÇ°ã
ÄÇ±ß
ÄÇÀï
ÄÇ÷á
²¿·Ö
¶¼
±ÉÈË
²ÉÈ¡
ÀïÃæ
ÖØ´ó
ÖØÐÂ
ÖØÒª
¼øÓÚ
Õë¶Ô
³¤ÆÚÒÔÀ´
³¤´ËÏÂÈ¥
³¤Ïß
³¤»°¶ÌËµ
ÎÊÌâ
¼ä»ò
·ÀÖ¹
°¢
¸½½ü
³ÂÄê
ÏÞÖÆ
¶¸È»
³ý
³ýÁË
³ýÈ´
³ýÈ¥
³ýÍâ
³ý¿ª
³ý´Ë
³ý´ËÖ®Íâ
³ý´ËÒÔÍâ
³ý´Ë¶øÍâ
³ý·Ç
Ëæ
Ëæºó
ËæÊ±
Ëæ×Å
ËæÖø
¸ôÒ¹
¸ôÈÕ
ÄÑµÃ
ÄÑ¹Ö
ÄÑËµ
ÄÑµÀ
ÄÑµÀËµ
¼¯ÖÐ
Áã
ÐèÒª
·Çµ«
·Ç³£
·ÇÍ½
·ÇµÃ
·ÇÌØ
·Ç¶À
¿¿
¶¥¶à
Çê
Çê¿Ì
Çê¿ÌÖ®¼ä
Çê¿Ì¼ä
Ë³
Ë³×Å
¶ÙÊ±
ÆÄ
·çÓêÎÞ×è
±¥
Ê×ÏÈ
ÂíÉÏ
¸ßµÍ
¸ßÐË
Ä¬È»
Ä¬Ä¬µØ
Æë
¦ä
£¡
££
¡ç
£¥
£¦
£§
£¨
£©
£©¡Â£¨£±£­
£©¡¢
£ª
£«
£«¦Î
£«£«
£¬
£¬Ò²
£­
£­¦Â
£­£­
£­£Û£ª£Ý£­
£®
£¯
£°
£°£º£²
£±
£±£®
£±£²£¥
£²
£²£®£³£¥
£³
£´
£µ
£µ£º£°
£¶
£·
£¸
£¹
£º
£»
£¼
£¼¡À
£¼¦¤
£¼¦Ë
£¼¦Õ
£¼£¼
£½
£½¡å
£½¡î
£½£¨
£½£­
£½£Û
£½£û
£¾
£¾¦Ë
£¿
£À
£Á
£Ì£É
£Ò£®£Ì£®
£Ú£Ø£Æ£É£Ô£Ì

£Û£ª£Ý
£Û£­
£Û£Ý
£Ý
£Ý¡Ä¡ä£½£Û
£Ý£Û
£ß
£á£Ý
£â£Ý
£ã£Ý
£å£Ý
£æ£Ý
£î£ç•P
£û
£û£­
£ü
£ý
£ý£¾
¡«
¡«¡À
¡«£«
£¤
secondly
all
whose
under
sorry
four
we'll
somewhere
likely
even
above
ever
never
ZZ
hers
i'd
howbeit
i'm
theres
changes
anyhow
would
therefore
is
hereby
must
me
my
indicated
indicates
keep
far
after
hereupon
keeps
every
over
before
better
then
them
they
reasonably
each
went
mean
we'd
rd
re
got
forth
you're
little
whereupon
uses
already
another
took
second
seen
seem
relatively
thoroughly
latter
that
thorough
nobody
definitely
came
saying
specify
do
next
despite
unfortunately
twice
best
said
away
there's
unto
hopefully
seven
we
ltd
here
against
com
ZT
aren't
been
much
concerning
wish
say
near
unlikely
cant
in
ie
if
containing
beside
several
kept
whereby
whoever
the
yours
just
yes
yet
had
has
t's
possible
apart
right
old
somehow
for
everything
asking
who
of
theirs
plus
formerly
down
c's
accordingly
way
was
becoming
tell
sometime
no
whereas
nd
welcome
let's
certainly
a's
did
it'll
says
appear
alone
wherever
example
usually
nowhere
hither
regardless
everybody
thru
everywhere
can
following
want
didn't
may
such
whenever
maybe
ones
so
seeing
indeed
course
still
thank
he's
selves
ours
outside
non
within
thereby
not
now
nor
entirely
eg
ex
et
hadn't
furthermore
looking
seriously
shouldn't
she
quite
besides
think
first
ignored
awfully
given
anyone
indicate
gives
mostly
than
here's
were
and
appreciate
himself
saw
any
downwards
take
sure
especially
later
that's
fifth
don't
aside
only
going
get
truly
cannot
nearly
regarding
us
where
up
namely
anyways
wonder
behind
between
it
across
come
many
whereafter
according
comes
afterwards
couldn't
moreover
considering
sensible
hardly
wants
former
those
these
 [
somebody
different
etc
insofar
same
without
can't
very
you've
among
being
we've
seems
around
using
specified
on
ok
oh
whence
it's
or
everyone
your
her
there
amongst
trying
with
they're
wasn't
gone
certain
am
an
as
at
again
serious
hello
since
consider
causes
to
th
myself
i'll
zero
further
what
brief
seemed
c'mon
allows
followed
ask
viz
contains
two
taken
more
knows
ain't
particular
known
none
nine
needs
rather
£Û
okay
tried
tries
onto
perhaps
specifying
 ]
help
soon
through
its
seeming
inward
actually
might
haven't
someone
hereafter
always
isn't
beyond
really
they'll
enough
thereafter
done
together
least
too
immediate
believe
gotten
toward
self
also
towards
most
nothing
they'd
sometimes
lest
particularly
somewhat
his
goes
meanwhile
during
him
greetings
see
are
currently
please
various
probably
available
both
last
wouldn't
became
whole
liked
whatever
except
throughout
along
described
though
whom
beforehand
what's
new
else
look
while
herein
itself
wherein
used
anybody
obviously
thats
from
useful
merely
follows
often
some
ourselves
shall
per
tends
either
be
by
anything
consequently
into
appropriate
we're
elsewhere
hasn't
un
noone
associated
thanks
having
once
edu
go
sent
provides
yourselves
they've
try
this
you'd
yourself
zz
zt
respectively
let
others
until
weren't
use
few
themselves
becomes
anywhere
something
six
allow
won't
thence
willing
instead
whither
doing
how
cause
thereupon
que
via
could
hence
third
doesn't
their
exactly
regards
herself
have
need
clearly
i've
able
which
unless
where's
eight
why
you'll
normally
anyway
one
should
mainly
overall
qv
contain
looks
neither
however
otherwise
co
it'd
corresponding
thanx
novel
value
will
almost
thus
vs
when
gets
upon
off
nevertheless
well
less
presumably
ought
who's
five
know
you
name
necessary
like
become
therein
because
happens
does
although
about
getting
own
three
inasmuch
inner
but
hi
he
whether
placed
below
our
ÉÏÈ¥--
inc
lately
other
latterly
out
ÊÇÊ²Ã´
Ê²Ã´Ê±ºò
ÊÇÊ²Ã´ÒâË¼
Ê²Ã´ÒâË¼
¶àÉÙÇ®
ÓÐÃ»ÓÐ
¸üÓÐÈ¤
¸üÓÐÉõÕß
¸üÓÐÐ§
¸üÓÐÒâÒå
¸üÔ¶µÄ
¸üÖØÒªµÄÊÇ
ÕýÈ·
´íÎó
µÚ¶þ°Ñ
µÚ¶þ²¨
µÚ¶þ´ó½Ú
µÚ¶þµ¥Ôª
µÚ¶þ¹Ø
µÚ¶þÐÐ
µÚ¶þ¼¯
µÚ¶þ½²
µÚ¶þ¿î
µÚ¶þÀà
µÚ¶þÅÌ
µÚ¶þÈÎ
µÚ¶þÉù
µÚ¶þÊ®
µÚ¶þÊ×
µÚ¶þÏî
µÚÈý±é
µÚÈý²á
µÚÈý²ã
µÚÈý²úÒµ
µÚÈý´ó
µÚÈýµ¥Ôª
µÚÈýÐÐ
µÚÈý»Ø
µÚÈý¼¯
µÚÈý¼þ
µÚÈý¾ä
µÚÈý¾í
µÚÈý¿Î
µÚÈýÀà
µÚÈýÆª
µÚÈýÆÚ
µÚÈýÈÕ
µÚÈýÉù
µØÈýÏÊ
µÚÈýÏî
µÚÈýÕ¾
µÚÈýÕÅ
µÚÊ®°Ë
µÚÊ®´Î
µÚÊ®¶þ
µÄÊ¿¸ß
µÚÊ®¼¯
µÚÊ®½ì
µÚÊ®¾Å
µÚÊ®Áù
µÚÊ®Ãû
µÚÊ®Èý
µÚÊ®ËÄ
µÚÊ®Ìì
µÚÊ®Ò»
µÚÊ®Ò»¸ö
µÚËÄ°æ
µÚËÄ²á
µÚËÄ³¡
µÚËÄ´ú
µÚËÄµ¥Ôª
µÚËÄ¼¯
µÚËÄ½ì
µÚËÄÄê
µÚËÄÆÚ
µÚËÄÉù
µÚËÄÌ×
µÚËÄÎ»
µÚËÄÕÅ
µÚËÄÕß
µÚËÄÖÖ
µÚÎå²¿
µÚÎå´óµÀ
µÚÎåµ¥Ôª
µÚÎå¼¯
µÚÎå¾í
µÚÎå¿Î
µÚÎåÄê
µÚÎåÆÚ
µÚÎåÎ»
µÚÎåÔªËØ
µÚÎå×é
ÕÙ»½
×îºóÒ»°à
×îºóÒ»±é
×îºóÒ»¹Ø
×îºóÒ»¼¯
×îºóÒ»¿Æ
×îºóÒ»¿Å×Óµ¯
×îºóÒ»ÅÉ
×îºóÒ»Ìâ
×îºóÒ»ÑÛ
×îºóÒ»Ò³
10
11
12
35
25
2016
2015
2014
ÓÖÎªÊ²Ã´
ÓÐÎÊÌâÂð
ÓÐÎÊÌâÃ´
ÓÖÏ²»¶
ÓÐÏ²»¶
ÓÖÐ¡
ÓÖÐ¦
ÓÐÐ¦
ÓÐÐ§µØ
ÓÐÒ»°Ù
ÓÖÒ»±é
ÓÐÒ»²¿
ÓÖÒ»³Ç
ÓÖÒ»´å
ÓÐÒ»µÀ
ÓÐÒâµÄ
ÓÐÒ»¶Ñ
ÓÐÒ»¶Ô
ÓÐÒ»·½
ÓÐÒ»¸ù
ÓÐÒ»»áÁË
ÓÐÒ»Åú
ÓÐÒ»Æ¬
ÓÐÒ»ÆÚ
ÓÐÒ»Æð
ÓÐÒ»Èº
ÓÖÓÖ
ÓÉÓÉ
²ÆÐÂÍø
ÉÏÎç
ÏÂÎç
NULL
ÐÂ»ªÉç
ÏûÏ¢
13
14
15
16
17
18
19
20
21
22
23
24
26
27
28
29
30
31
32
33
34
36
37
38
39
40
41
42
43
44
45
46
47
48
49
50
51
52
53
54
55
56
57
58
59
60
61
62
63
64
65
66
67
68
69
70
71
72
73
74
75
76
77
78
79
80
81
82
83
84
85
86
87
88
89
90
91
92
93
94
95
96
97
98
99
100
01
02
03
04
05
06
07
08
09
