# Supplementary material for: Hybrid deep learning models with multi-classification investor sentiment to forecast the prices of China’s leading stocks
Source: PLoS One. 2023 Nov 27;18(11):e0294460. doi: 10.1371/journal.pone.0294460 (PMC10681238; doi:10.1371/journal.pone.0294460)
Supplement: S1 Data — (ZIP) [file pone.0294460.s001.zip › code and data/data processing -python/5:word2vec+sentiment classification/dict/dict_pangu.txt]

阿坝
阿爸
阿爆
阿贝
阿鼻
阿比
阿扁
阿宾
阿炳
阿波
阿伯
阿布
阿昌
阿城
阿达
阿呆
阿丹
阿德
阿登
阿迪
阿弟
阿爹
阿丁
阿斗
阿豆
阿尔
阿凡
阿飞
阿福
阿甘
阿哥
阿公
阿狗
阿国
阿訇
阿虎
阿华
阿基
阿佳
阿甲
阿健
阿娇
阿胶
阿杰
阿姐
阿卡
阿珂
阿克
阿肯
阿酷
阿拉
阿来
阿兰
阿勒
阿里
阿丽
阿莲
阿龙
阿鲁
阿伦
阿轮
阿妈
阿嬷
阿玛
阿曼
阿猫
阿毛
阿梅
阿妹
阿门
阿盟
阿蒙
阿弥
阿米
阿密
阿敏
阿明
阿难
阿诺
阿片
阿婆
阿奇
阿荣
阿榕
阿三
阿嫂
阿瑟
阿森
阿水
阿斯
阿特
阿嚏
阿通
阿魏
阿西
阿祥
阿信
阿兄
阿修
阿爷
阿姨
阿忆
阿谀
阿振
阿朱
啊啊
啊哈
啊呀
啊哟
哎呀
哎哟
哎唷
哎呦
哀哀
哀愁
哀辞
哀悼
哀帝
哀告
哀歌
哀嚎
哀号
哀家
哀叫
哀矜
哀恳
哀乐
哀怜
哀鸣
哀戚
哀泣
哀求
哀荣
哀伤
哀思
哀诉
哀叹
哀恸
哀痛
哀婉
哀艳
哀怨
哀哉
唉唉
唉叹
唉呀
唉哟
唉呦
埃德
埃迪
埃尔
埃及
埃克
埃塞
埃森
埃斯
埃塔
埃文
挨边
挨次
挨打
挨到
挨冻
挨斗
挨饿
挨个
挨过
挨户
挨家
挨近
挨了
挨骂
挨批
挨宰
挨整
挨着
挨揍
捱到
捱过
皑皑
癌变
癌病
癌症
癌肿
嗳气
矮矮
矮凳
矮化
矮林
矮胖
矮墙
矮人
矮树
矮小
矮子
蔼蔼
蔼然
霭霭
艾艾
艾草
艾德
艾迪
艾尔
艾芙
艾格
艾蒿
艾灸
艾克
艾拉
艾丽
艾利
艾琳
艾伦
艾玛
艾美
艾米
艾青
艾绒
艾斯
艾滋
艾子
爱爱
爱白
爱博
爱不
爱才
爱车
爱称
爱吃
爱虫
爱戴
爱党
爱到
爱得
爱德
爱迪
爱都
爱多
爱抚
爱岗
爱格
爱狗
爱国
爱过
爱海
爱好
爱河
爱很
爱恨
爱护
爱华
爱辉
爱火
爱家
爱将
爱她
爱就
爱军
爱卡
爱看
爱康
爱哭
爱浪
爱乐
爱丽
爱怜
爱莲
爱恋
爱聊
爱琳
爱玲
爱侣
爱伦
爱马
爱玛
爱美
爱米
爱民
爱慕
爱鸟
爱奴
爱女
爱萍
爱普
爱妻
爱其
爱起
爱妾
爱情
爱犬
爱群
爱人
爱色
爱上
爱神
爱生
爱书
爱谁
爱他
爱听
爱图
爱徒
爱玩
爱网
爱卫
爱问
爱我
爱屋
爱惜
爱线
爱校
爱笑
爱心
爱液
爱意
爱因
爱婴
爱幼
爱与
爱玉
爱欲
爱憎
爱之
爱着
爱滋
爱子
隘口
隘路
碍难
碍事
碍眼
碍于
暧昧
安安
安邦
安保
安瓿
安插
安厝
安达
安打
安德
安迪
安定
安东
安度
安顿
安多
安防
安放
安分
安份
安福
安抚
安格
安规
安国
安好
安化
安徽
安惠
安慧
安魂
安吉
安家
安监
安检
安健
安静
安居
安康
安可
安拉
安澜
安乐
安立
安龙
安陆
安曼
安盟
安谧
安眠
安民
安那
安纳
安娜
安南
安妮
安宁
安排
安培
安平
安瓶
安琪
安桥
安寝
安庆
安丘
安全
安然
安人
安仁
安塞
安上
安设
安身
安神
安生
安石
安适
安睡
安顺
安踏
安胎
安泰
安恬
安亭
安图
安妥
安危
安慰
安稳
安卧
安西
安息
安溪
安闲
安县
安乡
安详
安祥
安享
安歇
安心
安新
安雅
安阳
安养
安义
安易
安逸
安营
安于
安源
安远
安岳
安葬
安泽
安贞
安枕
安置
安装
安坐
桉树
桉油
氨苄
氨化
氨基
氨纶
氨气
氨水
氨酸
庵堂
谙达
谙练
谙熟
谙晓
鹌鹑
鞍部
鞍钢
鞍鞯
鞍马
鞍山
鞍尾
鞍子
鞍座
俺家
俺们
俺要
铵盐
岸壁
岸边
岸标
岸防
岸然
岸上
岸滩
按本
按不
按部
按此
按次
按动
按季
按键
按揭
按金
按理
按例
按量
按了
按铃
按脉
按每
按摸
按摩
按捺
按年
按扭
按纽
按钮
按期
按其
按日
按上
按时
按说
按下
按新
按需
按序
按压
按语
按原
按月
按章
按照
按质
按住
按着
案板
案秤
案底
案牍
案发
案犯
案件
案卷
案例
案内
案情
案头
案由
案语
案源
案值
案桌
案子
胺基
暗暗
暗坝
暗堡
暗藏
暗娼
暗潮
暗处
暗疮
暗忖
暗淡
暗道
暗地
暗斗
暗房
暗访
暗讽
暗沟
暗管
暗害
暗含
暗号
暗合
暗河
暗盒
暗黑
暗红
暗花
暗疾
暗计
暗记
暗箭
暗礁
暗叫
暗里
暗恋
暗了
暗流
暗码
暗骂
暗昧
暗门
暗器
暗渠
暗弱
暗色
暗杀
暗伤
暗哨
暗示
暗室
暗算
暗锁
暗滩
暗叹
暗探
暗喜
暗匣
暗线
暗香
暗箱
暗想
暗笑
暗夜
暗影
暗涌
暗语
暗喻
暗月
暗战
暗指
暗中
暗转
暗自
黯淡
黯然
肮脏
昂昂
昂藏
昂达
昂贵
昂立
昂起
昂然
昂仁
昂首
昂头
昂扬
盎然
盎司
盎斯
凹版
凹槽
凹处
凹洞
凹沟
凹痕
凹角
凹进
凹镜
凹口
凹面
凹凸
凹洼
凹下
凹陷
凹形
凹印
敖包
敖东
嗷嗷
遨游
熬熬
熬到
熬过
熬煎
熬汤
熬心
熬药
熬夜
熬粥
翱翔
聱牙
鳌拜
鳌头
鏖兵
鏖战
拗断
拗口
傲岸
傲骨
傲龙
傲慢
傲气
傲然
傲世
傲视
傲翔
傲游
奥博
奥德
奥迪
奥蒂
奥丁
奥都
奥尔
奥会
奥康
奥科
奥克
奥拉
奥兰
奥利
奥林
奥马
奥美
奥秘
奥妙
奥姆
奥纳
奥妮
奥尼
奥诺
奥鹏
奥普
奥萨
奥赛
奥神
奥盛
奥数
奥斯
奥特
奥体
奥汀
奥托
奥拓
奥修
奥义
奥援
奥运
澳际
澳抗
澳客
澳门
澳盘
澳网
澳元
澳洲
懊悔
懊恼
懊丧
鏊子
八八
八班
八层
八尺
八寸
八达
八代
八道
八点
八度
八方
八分
八个
八股
八挂
八怪
八桂
八国
八号
八户
八祸
八级
八家
八角
八节
八景
八九
八绝
八块
八里
八连
八六
八楼
八路
八面
八闽
八名
八目
八七
八强
八趣
八人
八日
八神
八时
八宿
八岁
八所
八天
八条
八位
八五
八喜
八下
八项
八旬
八爷
八月
八折
八中
八种
巴巴
巴比
巴布
巴楚
巴达
巴德
巴迪
巴东
巴豆
巴顿
巴伐
巴方
巴哥
巴哈
巴赫
巴基
巴结
巴解
巴金
巴克
巴库
巴拉
巴郎
巴厘
巴黎
巴里
巴利
巴林
巴马
巴盟
巴南
巴尼
巴乔
巴青
巴人
巴萨
巴桑
巴山
巴士
巴氏
巴蜀
巴斯
巴松
巴塘
巴特
巴图
巴望
巴乌
巴西
巴县
巴彦
巴依
巴以
巴扎
巴掌
巴中
叭叭
扒糕
扒光
扒灰
扒开
扒拉
扒皮
扒窃
扒手
吧吧
吧嗒
吧唧
吧女
吧台
芭芭
芭比
芭蕉
芭乐
芭蕾
疤痕
疤瘌
笆斗
笆篱
粑粑
拔草
拔出
拔除
拔萃
拔刀
拔得
拔掉
拔毒
拔高
拔罐
拔河
拔尖
拔剑
拔脚
拔节
拔开
拔了
拔毛
拔锚
拔起
拔去
拔群
拔染
拔身
拔丝
拔腿
拔下
拔牙
拔营
拔擢
跋扈
跋涉
跋文
把柄
把车
把持
把党
把刀
把对
把舵
把儿
把风
把该
把关
把好
把话
把家
把她
把金
把酒
把脸
把脉
把每
把门
把你
把您
把钱
把枪
把球
把人
把式
把势
把手
把守
把书
把水
把他
把它
把头
把玩
把为
把我
把握
把戏
把心
把新
把信
把鱼
把盏
把住
把子
钯金
靶标
靶场
靶机
靶向
靶心
靶子
坝基
坝区
坝上
坝址
坝子
爸爸
爸妈
罢黜
罢工
罢官
罢教
罢课
罢了
罢论
罢免
罢赛
罢市
罢手
罢休
罢演
罢职
鲅鱼
霸刀
霸道
霸烙
霸气
霸权
霸王
霸业
霸占
霸者
霸州
霸主
掰开
掰穴
白白
白班
白斑
白板
白版
白宝
白布
白菜
白茶
白城
白吃
白痴
白炽
白瓷
白醋
白搭
白带
白道
白堤
白底
白地
白帝
白点
白丁
白豆
白读
白度
白俄
白鹅
白垩
白发
白帆
白矾
白饭
白匪
白费
白粉
白佛
白干
白鸽
白宫
白沟
白骨
白鹳
白光
白果
白河
白鹤
白喉
白狐
白虎
白花
白化
白话
白桦
白灰
白活
白芨
白鸡
白家
白金
白鲸
白净
白酒
白菊
白卷
白军
白口
白盔
白蜡
白兰
白狼
白朗
白浪
白梨
白痢
白莲
白鲢
白脸
白亮
白磷
白灵
白领
白令
白龙
白露
白鹿
白鹭
白麻
白马
白忙
白猫
白茅
白煤
白米
白面
白描
白沫
白嫩
白袍
白跑
白棋
白旗
白前
白墙
白区
白饶
白热
白人
白刃
白日
白肉
白色
白纱
白山
白衫
白芍
白蛇
白石
白食
白事
白手
白首
白鼠
白薯
白术
白霜
白水
白送
白素
白塔
白檀
白汤
白糖
白藤
白体
白天
白条
白铁
白厅
白铜
白头
白兔
白脱
白袜
白薇
白文
白雾
白皙
白鹇
白线
白相
白象
白熊
白须
白癣
白雪
白血
白牙
白眼
白扬
白羊
白杨
白洋
白药
白夜
白衣
白蚁
白银
白英
白油
白鼬
白鱼
白羽
白玉
白云
白纸
白芷
白质
白种
白昼
白浊
白子
白字
白族
白做
百般
百宝
百倍
百变
百病
百博
百步
百部
百草
百出
百川
百次
百代
百得
百毒
百度
百渡
百发
百分
百感
百个
百工
百官
百鬼
百骸
百合
百户
百花
百会
百惠
百货
百计
百济
百佳
百家
百斤
百看
百科
百克
百乐
百里
百丽
百利
百炼
百两
百灵
百忙
百媚
百米
百名
百亩
百年
百鸟
百篇
百千
百强
百人
百日
百色
百升
百胜
百盛
百十
百世
百事
百试
百兽
百思
百岁
百态
百特
百通
百图
百万
百旺
百位
百味
百文
百戏
百项
百晓
百信
百姓
百业
百叶
百亿
百余
百元
百战
百丈
百兆
百中
百种
百字
佰家
佰钰
柏林
柏木
柏树
柏文
柏乡
柏雪
柏杨
柏油
柏芝
柏枝
捭阖
摆摆
摆布
摆成
摆出
摆荡
摆到
摆动
摆渡
摆放
摆好
摆件
摆开
摆阔
摆了
摆列
摆轮
摆明
摆弄
摆平
摆谱
摆起
摆上
摆设
摆式
摆手
摆摊
摆脱
摆下
摆线
摆在
摆正
摆钟
摆轴
摆桌
摆着
摆子
败北
败笔
败兵
败毒
败给
败坏
败火
败绩
败家
败将
败局
败军
败类
败露
败落
败诉
败退
败亡
败胃
败兴
败絮
败血
败叶
败因
败在
败仗
败招
败者
败阵
败走
拜把
拜拜
拜别
拜忏
拜城
拜辞
拜倒
拜读
拜尔
拜耳
拜访
拜佛
拜服
拜官
拜会
拜祭
拜见
拜金
拜客
拜礼
拜伦
拜年
拜泉
拜仁
拜神
拜师
拜寿
拜堂
拜托
拜望
拜谢
拜谒
拜月
稗子
扳倒
扳道
扳动
扳回
扳机
扳平
扳手
扳指
扳子
班班
班禅
班长
班车
班次
班达
班代
班德
班底
班房
班风
班戈
班固
班规
班后
班会
班机
班吉
班级
班里
班轮
班玛
班期
班上
班师
班台
班头
班图
班委
班椅
班中
班主
班子
班组
般配
般若
颁布
颁赐
颁发
颁给
颁奖
颁行
颁赠
颁证
斑白
斑斑
斑驳
斑点
斑痕
斑鸠
斑斓
斑羚
斑马
斑蝥
斑秃
斑纹
斑岩
斑疹
斑竹
搬兵
搬厂
搬场
搬出
搬到
搬动
搬回
搬家
搬进
搬开
搬来
搬了
搬弄
搬迁
搬上
搬屋
搬移
搬运
搬走
瘢痕
阪神
板报
板本
板壁
板材
板厂
板车
板床
板凳
板儿
板阀
板房
板斧
板胡
板簧
板机
板金
板卡
板块
板栗
板料
板楼
板面
板起
板桥
板球
板上
板石
板式
板书
板刷
板条
板鞋
板鸭
板牙
板岩
板眼
板油
板载
板障
板正
板纸
板滞
板主
板砖
板着
板子
版报
版本
版别
版次
版规
版号
版画
版刻
版块
版聊
版面
版纳
版权
版式
版税
版通
版图
版务
版心
版纸
版中
版主
版筑
钣金
办案
办吧
办班
办报
办厂
办成
办出
办到
办得
办发
办法
办公
办好
办货
办结
办刊
办理
办了
办起
办事
办税
办妥
办完
办校
办学
办展
办照
办证
办罪
半百
半饱
半杯
半壁
半边
半步
半部
半场
半尺
半打
半大
半岛
半道
半点
半段
半分
半个
半会
半价
半角
半截
半斤
半径
半旧
半句
半开
半刻
半空
半拉
半里
半露
半路
半裸
半年
半票
半瓶
半坡
半期
半旗
半球
半日
半山
半晌
半身
半生
半时
半世
半数
半死
半天
半条
半途
半夏
半仙
半响
半醒
半夜
半音
半影
半圆
半月
半载
半张
半真
半轴
半子
伴唱
伴读
伴儿
伴郎
伴侣
伴娘
伴生
伴随
伴同
伴我
伴舞
伴星
伴音
伴游
伴有
伴着
伴奏
扮成
扮靓
扮相
扮演
扮装
扮作
拌和
拌匀
拌种
拌嘴
绊倒
绊住
瓣膜
邦邦
邦达
邦德
邦迪
邦定
邦国
邦交
邦联
邦威
帮办
帮帮
帮补
帮衬
帮厨
帮顶
帮扶
帮工
帮规
帮会
帮教
帮她
帮困
帮了
帮忙
帮你
帮您
帮派
帮腔
帮人
帮手
帮他
帮套
帮我
帮闲
帮凶
帮佣
帮中
帮主
帮助
帮着
帮子
梆硬
梆子
浜路
绑带
绑定
绑匪
绑缚
绑架
绑票
绑上
绑腿
绑在
绑扎
绑住
绑着
榜单
榜上
榜首
榜文
榜眼
榜样
膀臂
膀胱
膀子
蚌埠
蚌壳
蚌珠
傍边
傍晚
棒棒
棒冰
棒材
棒槌
棒打
棒喝
棒料
棒球
棒头
棒针
棒子
磅礴
磅秤
包办
包包
包被
包庇
包菜
包藏
包层
包产
包场
包抄
包车
包船
包村
包袋
包饭
包房
包袱
包覆
包干
包钢
包工
包公
包谷
包管
包裹
包含
包涵
包换
包伙
包机
包夹
包间
包金
包茎
包括
包揽
包里
包了
包罗
包络
包膜
包囊
包赔
包皮
包票
包容
包上
包身
包饰
包探
包头
包退
包围
包厢
包箱
包销
包修
包养
包衣
包银
包圆
包月
包扎
包拯
包中
包住
包装
包着
包子
包租
孢子
苞谷
苞米
胞波
胞弟
胞菌
胞妹
胞胎
胞兄
胞衣
胞姊
煲机
煲汤
煲粥
龅牙
褒贬
褒词
褒奖
褒曼
褒姒
褒扬
褒义
雹灾
雹子
宝宝
宝贝
宝藏
宝钗
宝成
宝刀
宝岛
宝德
宝迪
宝坻
宝地
宝典
宝殿
宝鼎
宝丰
宝钢
宝光
宝贵
宝号
宝盒
宝华
宝货
宝鸡
宝剑
宝健
宝鉴
宝洁
宝眷
宝库
宝来
宝莱
宝蓝
宝莲
宝林
宝龙
宝路
宝马
宝器
宝清
宝庆
宝刹
宝山
宝石
宝书
宝树
宝塔
宝网
宝物
宝箱
宝兴
宝应
宝玉
宝元
宝珠
宝姿
宝座
饱餐
饱尝
饱嗝
饱含
饱和
饱经
饱览
饱了
饱满
饱暖
饱食
饱受
饱学
饱胀
饱足
保安
保本
保镖
保藏
保长
保持
保存
保单
保德
保底
保钓
保定
保尔
保费
保肝
保固
保管
保国
保函
保户
保护
保华
保皇
保级
保家
保甲
保价
保驾
保荐
保健
保键
保教
保洁
保靖
保举
保康
保利
保量
保龄
保留
保罗
保媒
保密
保苗
保民
保命
保母
保姆
保暖
保票
保平
保全
保人
保山
保墒
保身
保湿
保释
保守
保税
保送
保胎
保土
保外
保卫
保温
保先
保鲜
保险
保修
保研
保养
保有
保佑
保育
保障
保真
保证
保值
保质
保重
保住
保准
鸨母
堡礁
堡垒
堡寨
堡镇
堡主
堡子
葆婴
褓姆
报案
报备
报表
报偿
报仇
报酬
报出
报错
报答
报单
报导
报到
报道
报读
报端
报恩
报贩
报废
报分
报复
报告
报功
报关
报馆
报国
报夹
报价
报架
报检
报建
报捷
报界
报经
报警
报刊
报考
报栏
报了
报料
报码
报名
报幕
报盘
报批
报请
报人
报丧
报上
报社
报审
报省
报失
报时
报市
报收
报数
报税
报送
报摊
报亭
报停
报童
报头
报文
报务
报喜
报销
报晓
报效
报信
报修
报验
报业
报以
报应
报忧
报怨
报载
报站
报章
报帐
报账
报知
报纸
报装
抱抱
抱病
抱持
抱得
抱定
抱负
抱憾
抱恨
抱紧
抱进
抱愧
抱了
抱朴
抱起
抱歉
抱屈
抱拳
抱死
抱头
抱团
抱窝
抱养
抱腰
抱有
抱怨
抱枕
抱住
抱著
抱着
豹猫
豹纹
豹子
趵趵
鲍伯
鲍勃
鲍尔
鲍蕾
鲍鱼
暴毙
暴病
暴打
暴跌
暴动
暴发
暴风
暴富
暴光
暴洪
暴降
暴君
暴客
暴力
暴利
暴戾
暴敛
暴烈
暴龙
暴露
暴乱
暴民
暴怒
暴虐
暴强
暴乳
暴晒
暴食
暴死
暴跳
暴头
暴突
暴徒
暴笑
暴行
暴雪
暴牙
暴饮
暴雨
暴躁
暴涨
暴政
暴走
暴卒
爆炒
爆出
爆肚
爆发
爆光
爆冷
爆了
爆料
爆裂
爆满
爆棚
爆破
爆燃
爆乳
爆头
爆笑
爆炸
爆竹
陂塘
陂陀
卑鄙
卑贱
卑劣
卑怯
卑斯
卑俗
卑微
卑污
卑下
卑职
杯茶
杯垫
杯盖
杯葛
杯酒
杯里
杯赛
杯水
杯中
杯子
悲哀
悲惨
悲愁
悲怆
悲悼
悲愤
悲夫
悲歌
悲观
悲鸿
悲欢
悲剧
悲苦
悲凉
悲悯
悲鸣
悲凄
悲戚
悲泣
悲切
悲情
悲秋
悲伤
悲叹
悲恸
悲痛
悲喜
悲辛
悲壮
碑版
碑额
碑记
碑碣
碑刻
碑林
碑铭
碑石
碑帖
碑亭
碑文
碑阴
碑志
碑座
北爱
北安
北岸
北奥
北碚
北边
北部
北蔡
北侧
北朝
北辰
北村
北达
北大
北岛
北电
北斗
北端
北段
北伐
北方
北房
北非
北风
北服
北瓜
北广
北国
北海
北韩
北航
北后
北华
北化
北极
北江
北疆
北郊
北角
北街
北进
北京
北距
北开
北里
北理
北流
北龙
北路
北麓
北迈
北美
北门
北面
北宁
北欧
北漂
北票
北平
北坡
北齐
北芪
北汽
北桥
北青
北区
北去
北人
北山
北商
北上
北宋
北体
北通
北同
北图
北屯
北外
北纬
北魏
北侠
北信
北行
北亚
北洋
北医
北影
北邮
北语
北园
北苑
北约
北岳
北越
北站
北征
北至
北中
北周
贝阿
贝宝
贝贝
贝茨
贝蒂
贝雕
贝儿
贝尔
贝格
贝卡
贝壳
贝克
贝拉
贝勒
贝雷
贝类
贝里
贝利
贝母
贝宁
贝亲
贝瑞
贝丝
贝司
贝斯
贝塔
贝特
贝西
备案
备办
备查
备份
备感
备耕
备荒
备货
备件
备考
备课
备料
备品
备齐
备取
备受
备胎
备忘
备选
备用
备有
备战
备至
备注
备足
背板
背包
背背
背部
背带
背袋
背地
背篼
背对
背风
背负
背光
背后
背脊
背街
背景
背静
背靠
背离
背了
背篓
背面
背谬
背囊
背叛
背鳍
背起
背弃
背上
背时
背书
背熟
背诵
背痛
背投
背向
背斜
背心
背信
背阴
背影
背约
背运
背着
钡餐
钡盐
倍儿
倍感
倍加
倍率
倍频
倍受
倍数
倍速
倍增
悖论
悖谬
悖逆
悖于
被逼
被捕
被操
被插
被刺
被袋
被单
被盗
被动
被服
被俘
被覆
被干
被告
被害
被奸
被叫
被劫
被拒
被控
被扣
被困
被里
被面
被判
被骗
被迫
被擒
被人
被褥
被杀
被套
被头
被窝
被卧
被砸
被炸
被占
被罩
被抓
被子
焙干
焙烘
焙烤
焙烧
辈辈
辈出
辈分
辈份
辈数
辈子
蓓蓓
蓓蕾
奔波
奔弛
奔驰
奔出
奔窜
奔到
奔放
奔赴
奔回
奔进
奔来
奔了
奔流
奔马
奔忙
奔命
奔牛
奔跑
奔去
奔丧
奔驶
奔逃
奔腾
奔头
奔突
奔袭
奔向
奔泻
奔涌
奔月
奔走
贲临
贲门
本案
本班
本版
本帮
本报
本本
本币
本表
本病
本部
本埠
本草
本厂
本场
本朝
本城
本初
本次
本村
本当
本党
本岛
本底
本地
本店
本队
本多
本儿
本法
本分
本份
本该
本钢
本港
本宫
本关
本馆
本国
本会
本机
本级
本籍
本纪
本季
本家
本教
本节
本届
本金
本局
本剧
本卷
本刊
本科
本来
本栏
本垒
本类
本利
本例
本领
本轮
本门
本名
本末
本能
本年
本派
本片
本篇
本票
本品
本期
本钱
本区
本然
本人
本日
本色
本山
本善
本社
本身
本生
本省
本市
本事
本是
本书
本寺
本所
本台
本坛
本堂
本套
本题
本体
本田
本条
本贴
本帖
本土
本网
本位
本文
本务
本息
本溪
本戏
本系
本县
本乡
本相
本想
本项
本校
本心
本行
本性
本业
本页
本已
本义
本意
本应
本影
本园
本原
本源
本院
本愿
本月
本站
本章
本真
本镇
本职
本质
本州
本周
本着
本子
本字
本族
本组
本尊
本作
本座
苯胺
苯酚
苯酐
苯环
苯基
苯醌
畚斗
畚箕
笨伯
笨蛋
笨瓜
笨人
笨贼
笨重
笨拙
崩坏
崩解
崩溃
崩裂
崩漏
崩落
崩盘
崩塌
崩坍
绷带
绷簧
绷紧
绷脸
绷硬
绷着
绷子
甭管
泵阀
泵房
泵管
泵业
泵站
迸出
迸发
迸溅
迸裂
迸射
蹦蹦
蹦出
蹦床
蹦达
蹦迪
蹦极
蹦跳
逼逼
逼出
逼得
逼供
逼宫
逼和
逼婚
逼她
逼近
逼进
逼空
逼平
逼迫
逼其
逼人
逼上
逼使
逼视
逼死
逼问
逼我
逼仄
逼债
逼真
逼着
荸荠
鼻癌
鼻窦
鼻儿
鼻环
鼻甲
鼻尖
鼻镜
鼻疽
鼻孔
鼻梁
鼻毛
鼻腔
鼻塞
鼻饲
鼻涕
鼻头
鼻息
鼻血
鼻咽
鼻烟
鼻炎
鼻翼
鼻音
鼻子
鼻祖
匕首
比安
比比
比别
比才
比得
比对
比尔
比方
比分
比附
比干
比高
比格
比划
比画
比及
比甲
比价
比肩
比剑
比较
比她
比酷
比来
比老
比乐
比利
比例
比量
比了
比邻
比率
比美
比目
比你
比拟
比年
比拼
比其
比起
比前
比丘
比热
比人
比容
比如
比萨
比赛
比色
比上
比绍
比试
比谁
比斯
比索
比他
比特
比为
比我
比武
比熊
比亚
比翼
比喻
比照
比值
比重
比着
比作
比做
吡啶
吡咯
吡唑
彼岸
彼此
彼得
彼德
彼女
彼时
彼特
秕谷
秕糠
秕子
笔笔
笔畅
笔触
笔答
笔袋
笔调
笔端
笔法
笔锋
笔杆
笔耕
笔供
笔管
笔划
笔画
笔会
笔迹
笔记
笔架
笔尖
笔来
笔力
笔录
笔路
笔帽
笔名
笔墨
笔势
笔试
笔刷
笔顺
笔算
笔谈
笔套
笔挺
笔筒
笔头
笔误
笔洗
笔下
笔心
笔芯
笔形
笔砚
笔译
笔意
笔友
笔札
笔战
笔者
笔直
笔致
鄙薄
鄙夫
鄙吝
鄙陋
鄙弃
鄙人
鄙视
鄙俗
鄙夷
鄙意
币值
币制
币种
必爱
必败
必备
必答
必得
必定
必读
必发
必会
必将
必经
必究
必看
必考
必可
必能
必去
必然
必杀
必胜
必死
必填
必先
必行
必修
必须
必需
必要
必有
必遭
必争
必中
必做
毕节
毕竟
毕露
毕升
毕生
毕业
闭关
闭合
闭环
闭会
闭架
闭经
闭卷
闭口
闭路
闭门
闭目
闭幕
闭起
闭气
闭塞
闭上
闭市
闭锁
闭眼
闭着
闭嘴
庇护
庇荫
庇佑
哔叽
陛下
毙了
毙命
毙伤
狴犴
婢女
婢子
敝人
敝屣
痹证
痹症
蓖麻
裨将
裨益
辟谷
辟邪
辟谣
弊病
弊端
弊害
碧波
碧草
碧海
碧空
碧蓝
碧聊
碧柳
碧绿
碧晴
碧柔
碧水
碧斯
碧桃
碧溪
碧玺
碧霞
碧血
碧眼
碧瑶
碧玉
碧云
箅子
蔽日
蔽塞
壁板
壁报
壁橱
壁灯
壁挂
壁柜
壁虎
壁画
壁龛
壁垒
壁立
壁炉
壁球
壁上
壁饰
壁毯
壁纸
壁钟
壁柱
壁砖
篦子
薜荔
避风
避光
避过
避寒
避讳
避祸
避忌
避开
避雷
避乱
避免
避难
避让
避世
避暑
避税
避嫌
避险
避邪
避雨
避孕
避震
臂膀
臂膊
臂部
臂力
臂上
臂弯
臂腕
臂章
臂助
璧还
边岸
边坝
边材
边长
边城
边吃
边陲
边带
边道
边地
边儿
边防
边风
边封
边锋
边幅
边沟
边关
边荒
边际
边检
边疆
边角
边界
边境
边卡
边看
边款
边框
边炉
边路
边贸
边门
边民
边跑
边区
边塞
边上
边饰
边说
边谈
边听
边线
边学
边沿
边音
边缘
边远
边寨
边走
砭骨
砭石
编办
编报
编成
编程
编出
编次
编带
编导
编订
编读
编队
编发
编号
编后
编集
编辑
编结
编剧
编了
编列
编录
编码
编目
编年
编排
编派
编配
编曲
编入
编审
编书
编外
编为
编委
编校
编写
编修
编选
编演
编译
编印
编余
编造
编者
编织
编制
编钟
编著
编撰
编组
编纂
蝙蝠
鳊鱼
鞭策
鞭笞
鞭打
鞭毛
鞭炮
鞭尸
鞭挞
鞭刑
鞭子
贬斥
贬黜
贬词
贬低
贬损
贬义
贬抑
贬谪
贬值
贬职
扁柏
扁扁
扁长
扁锉
扁担
扁豆
扁钢
扁骨
扁你
扁平
扁鹊
扁食
扁桃
扁圆
扁舟
匾额
匾牌
褊狭
汴京
汴梁
拚搏
拚了
拚命
拚死
便把
便便
便餐
便车
便池
便当
便到
便道
便饭
便服
便函
便壶
便会
便即
便笺
便见
便将
便叫
便捷
便可
便览
便利
便了
便路
便帽
便门
便秘
便民
便能
便溺
便盆
便器
便签
便桥
便去
便士
便是
便所
便条
便桶
便往
便问
便向
便携
便鞋
便血
便宴
便要
便也
便衣
便宜
便已
便以
便有
便又
便于
便与
便知
便装
便自
便走
变暗
变白
变薄
变长
变成
变出
变大
变淡
变蛋
变得
变电
变调
变动
变短
变法
变革
变更
变故
变卦
变好
变黑
变红
变厚
变化
变坏
变幻
变换
变黄
变回
变价
变焦
变节
变局
变快
变宽
变老
变冷
变脸
变凉
变亮
变量
变乱
变卖
变慢
变浓
变暖
变频
变平
变迁
变浅
变轻
变热
变软
变弱
变色
变少
变身
变声
变数
变松
变送
变速
变酸
变态
变体
变天
变通
变为
变位
变味
变细
变现
变相
变小
变心
变新
变星
变形
变型
变性
变压
变样
变异
变易
变音
变硬
变脏
变造
变窄
变阵
变质
变种
变装
变着
变奏
变做
遍布
遍地
遍访
遍及
遍历
遍了
遍身
遍体
遍寻
遍野
辨别
辨出
辨率
辨论
辨明
辨清
辨认
辨识
辨士
辨析
辨正
辨证
辩白
辩驳
辩才
辩称
辩词
辩护
辩解
辩论
辩明
辩士
辩题
辩诬
辩正
辩证
辫子
彪炳
彪哥
彪悍
彪马
彪形
标榜
标本
标兵
标称
标尺
标出
标的
标灯
标底
标点
标定
标度
标段
标杆
标竿
标高
标格
标购
标号
标绘
标记
标价
标量
标明
标牌
标配
标签
标枪
标上
标识
标示
标售
标书
标题
标贴
标图
标王
标线
标引
标有
标语
标志
标致
标注
标准
骠悍
骠骑
膘肥
膘情
镖局
镖客
镖师
镖头
飙车
飙升
飚车
飚风
飚升
飚王
表白
表报
表笔
表表
表册
表层
表尺
表达
表带
表单
表弟
表二
表哥
表格
表姑
表观
表记
表姐
表舅
表决
表壳
表里
表链
表露
表率
表妹
表面
表明
表盘
表皮
表亲
表情
表嫂
表上
表婶
表示
表式
表叔
表述
表态
表头
表土
表现
表象
表型
表兄
表演
表扬
表一
表姨
表意
表音
表语
表彰
表针
表征
表侄
表姊
表字
婊子
裱褙
裱糊
裱画
鳔胶
憋闷
憋尿
憋气
憋屈
憋着
鳖甲
别安
别把
别本
别吵
别称
别出
别处
别传
别的
别动
别个
别馆
别管
别国
别号
别后
别急
别集
别家
别具
别开
别看
别克
别来
别离
别恋
别了
别论
别买
别忙
别名
别拿
别扭
别怕
别跑
别情
别趣
别让
别人
别是
别墅
别说
别太
别提
别问
别无
别想
别笑
别绪
别样
别业
别有
别再
别针
别致
别字
别走
蹩脚
瘪瘪
宾川
宾词
宾得
宾馆
宾客
宾利
宾朋
宾士
宾县
宾阳
宾语
宾州
宾主
彬彬
彬县
傧相
滨海
滨河
滨湖
滨江
滨州
滨洲
缤纷
槟城
槟榔
槟子
镔铁
濒海
濒临
濒死
濒危
濒于
摈斥
摈除
摈弃
殡车
殡殓
殡仪
殡葬
髌骨
鬓边
鬓发
鬓角
冰棒
冰雹
冰冰
冰层
冰茶
冰厂
冰场
冰城
冰川
冰床
冰镩
冰袋
冰刀
冰岛
冰灯
冰点
冰雕
冰冻
冰洞
冰毒
冰儿
冰风
冰封
冰峰
冰斧
冰盖
冰糕
冰镐
冰宫
冰挂
冰柜
冰棍
冰海
冰河
冰花
冰火
冰窖
冰晶
冰酒
冰库
冰块
冰蓝
冰冷
冰恋
冰凉
冰凌
冰轮
冰面
冰片
冰期
冰橇
冰球
冰人
冰山
冰上
冰释
冰霜
冰水
冰炭
冰糖
冰桶
冰舞
冰箱
冰鞋
冰心
冰雪
冰鱼
冰雨
冰原
冰镇
冰柱
冰砖
冰锥
兵败
兵变
兵部
兵操
兵差
兵车
兵船
兵丁
兵法
兵分
兵符
兵戈
兵工
兵家
兵甲
兵舰
兵谏
兵将
兵力
兵临
兵乱
兵马
兵痞
兵器
兵权
兵人
兵刃
兵戎
兵士
兵书
兵团
兵燹
兵学
兵役
兵营
兵勇
兵员
兵源
兵站
兵者
兵制
兵种
兵卒
丙胺
丙辰
丙醇
丙丁
丙肝
丙基
丙级
丙纶
丙醛
丙申
丙酸
丙酮
丙烷
丙午
丙烯
丙戌
丙寅
丙子
秉笔
秉承
秉持
秉赋
秉公
秉性
秉正
秉政
秉烛
饼饵
饼肥
饼干
饼屋
饼子
禀报
禀赋
禀告
禀明
禀帖
禀性
并按
并把
并报
并不
并称
并处
并从
并存
并到
并蒂
并对
并发
并非
并附
并给
并购
并轨
并合
并会
并获
并肩
并将
并进
并经
并就
并举
并可
并口
并力
并立
并联
并列
并拢
并茂
并没
并能
并排
并派
并且
并请
并让
并入
并使
并视
并说
并提
并条
并同
并吞
并网
并为
并未
并无
并向
并行
并要
并已
并以
并应
并用
并由
并有
并于
并与
并在
并曾
并置
并重
并州
并转
并作
并做
病案
病变
病残
病程
病虫
病床
病倒
病得
病毒
病儿
病房
病夫
病根
病故
病害
病号
病患
病家
病假
病句
病菌
病苦
病况
病来
病理
病历
病例
病了
病名
病魔
病情
病区
病人
病容
病弱
病史
病势
病室
病逝
病死
病榻
病态
病体
病痛
病退
病亡
病危
病相
病象
病休
病学
病疫
病因
病友
病愈
病员
病原
病源
病院
病灶
病征
病症
病中
病重
病株
病猪
病状
摒除
摒弃
拨出
拨打
拨动
拨发
拨付
拨给
拨号
拨开
拨款
拨拉
拨了
拨弄
拨冗
拨入
拨通
波霸
波波
波长
波胆
波导
波道
波动
波段
波顿
波恩
波尔
波分
波峰
波幅
波谷
波光
波河
波黑
波及
波兰
波澜
波浪
波力
波利
波流
波罗
波洛
波曼
波美
波密
波姆
波盘
波普
波谱
波色
波士
波束
波斯
波速
波涛
波特
波娃
波湾
波纹
波西
波箱
波鞋
波形
波阳
波音
波源
波折
波磔
波状
波兹
玻尔
玻璃
玻纤
剥剥
剥除
剥掉
剥夺
剥光
剥茧
剥开
剥壳
剥离
剥落
剥皮
剥去
剥蚀
剥脱
剥下
剥削
钵盂
饽饽
脖颈
脖子
菠菜
菠萝
播霸
播报
播出
播发
播放
播幅
播讲
播客
播弄
播撒
播散
播送
播下
播扬
播音
播映
播种
伯伯
伯德
伯顿
伯恩
伯尔
伯父
伯格
伯公
伯虎
伯爵
伯克
伯劳
伯乐
伯利
伯林
伯明
伯母
伯纳
伯尼
伯婆
伯斯
伯特
伯仲
伯祖
驳岸
驳斥
驳船
驳倒
驳回
驳议
驳运
驳杂
帛画
帛书
泊车
泊头
泊位
勃勃
勃发
勃朗
勃利
勃起
勃然
勃兴
亳州
铂金
舶来
博爱
博鳌
博奥
博白
博采
博彩
博粹
博达
博大
博导
博得
博德
博迪
博尔
博格
博古
博湖
博会
博击
博爵
博凯
博科
博克
博客
博库
博览
博朗
博乐
博罗
博洛
博美
博取
博锐
博时
博识
博士
博世
博思
博斯
博天
博通
博维
博文
博闻
博物
博鑫
博兴
博学
博雅
博亚
博野
博易
博弈
博宇
渤海
鹁鸽
鹁鸪
搏彩
搏动
搏斗
搏击
搏客
搏杀
搏弈
箔条
薄板
薄被
薄壁
薄冰
薄饼
薄薄
薄层
薄脆
薄荷
薄厚
薄技
薄酒
薄礼
薄利
薄命
薄膜
薄暮
薄片
薄情
薄弱
薄纱
薄雾
薄晓
薄型
薄幸
薄纸
跛脚
跛行
跛子
跛足
簸动
簸箕
簸箩
擘画
卜辞
卜卦
卜居
卜筮
卜算
卟啉
补白
补办
补报
补编
补补
补仓
补差
补偿
补充
补丁
补钉
补订
补短
补发
补钙
补给
补过
补货
补记
补假
补交
补角
补缴
补酒
补救
补考
补课
补领
补漏
补录
补码
补苗
补脑
补票
补品
补齐
补气
补强
补缺
补入
补色
补上
补射
补肾
补述
补水
补税
补胎
补体
补贴
补铁
补土
补习
补校
补鞋
补写
补锌
补休
补修
补选
补血
补牙
补养
补药
补液
补遗
补益
补语
补涨
补正
补种
补助
补注
补缀
补足
哺乳
哺养
哺育
捕获
捕鲸
捕快
捕捞
捕猎
捕拿
捕杀
捕食
捕手
捕鼠
捕头
捕役
捕鱼
捕捉
不爱
不碍
不安
不谙
不按
不拔
不把
不白
不败
不办
不报
不抱
不卑
不备
不被
不比
不必
不避
不便
不变
不辨
不薄
不不
不才
不睬
不测
不查
不差
不长
不常
不畅
不成
不吃
不迟
不齿
不啻
不愁
不出
不穿
不传
不纯
不辍
不辞
不从
不错
不达
不打
不大
不带
不待
不丹
不单
不但
不当
不倒
不到
不得
不等
不敌
不第
不调
不掉
不迭
不定
不懂
不动
不读
不独
不端
不短
不断
不对
不多
不发
不乏
不法
不凡
不犯
不防
不妨
不放
不菲
不费
不分
不忿
不服
不符
不付
不负
不复
不该
不改
不干
不甘
不敢
不感
不高
不搞
不给
不跟
不公
不恭
不苟
不够
不顾
不挂
不怪
不关
不管
不惯
不光
不归
不轨
不贵
不果
不过
不含
不寒
不好
不喝
不合
不和
不很
不恨
不花
不化
不怀
不坏
不还
不患
不慌
不回
不悔
不会
不讳
不活
不惑
不羁
不及
不急
不计
不济
不加
不佳
不假
不嫁
不减
不见
不将
不讲
不降
不交
不叫
不教
不接
不洁
不竭
不解
不借
不仅
不紧
不尽
不进
不禁
不惊
不净
不敬
不久
不就
不拘
不具
不惧
不倦

不暇
不下
不嫌
不限
不详
不祥
不响
不想
不向
不象
不像
不消
不小
不孝
不肖
不笑
不写
不屑
不谢
不懈
不信
不兴
不行
不醒
不幸
不休
不修
不朽
不锈
不须
不虚
不需
不许
不宣
不选
不学
不逊
不雅
不严
不言
不厌
不扬
不要
不也
不一
不依
不宜
不移
不疑
不已
不以
不义
不亦
不易
不意
不因
不应
不用
不由
不渝
不予
不虞
不与
不语
不育
不欲
不遇
不愈
不远
不愿
不悦
不孕
不再
不在
不早
不择
不曾
不沾
不粘
不展
不占
不战
不找
不贞
不振
不争
不整
不正
不支
不知
不值
不止
不只
不治
不致
不智
不置
不中
不忠
不重
不周
不属
不住
不著
不转
不准
不着
不走
不足
不醉
不作
不做
布板
布包
布帛
布达
布带
布袋
布道
布点
布店
布丁
布兜
布尔
布防
布告
布谷
布机
布吉
布景
布局
布克
布控
布拉
布莱
布兰
布朗
布雷
布里
布利
布帘
布料
布林
布鲁
布伦
布轮
布罗
布洛
布满
布面
布农
布偶
布篷
布匹
布裙
布伞
布森
布设
布施
布什
布署
布斯
布条
布头
布托
布拖
布希
布下
布线
布鞋
布业
布衣
布依
布艺
布展
布阵
布置
步兵
步步
步测
步长
步出
步道
步调
步伐
步法
步幅
步弓
步进
步犁
步履
步频
步枪
步桥
步入
步哨
步态
步行
步云
步韵
步骤
步子
部颁
部标
部长
部队
部发
部分
部份
部及
部级
部际
部件
部将
部类
部里
部落
部门
部首
部署
部委
部位
部下
部优
部属
部族
埠头
簿册
簿籍
簿记
簿子
嚓嚓
擦背
擦边
擦擦
擦出
擦除
擦掉
擦干
擦过
擦汗
擦痕
擦肩
擦净
擦脸
擦亮
擦了
擦破
擦去
擦伤
擦上
擦身
擦拭
擦洗
擦鞋
擦写
擦药
擦音
擦澡
擦着
猜猜
猜测
猜出
猜错
猜到
猜得
猜度
猜忌
猜迷
猜谜
猜拳
猜想
猜疑
猜中
猜字
才把
才才
才到
才道
才对
才发
才分
才干
才敢
才刚
才跟
才怪
才好
才华
才会
才将
才叫
才俊
才可
才肯
才来
才力
才略
才买
才貌
才能
才女
才气
才情
才去
才让
才人
才识
才使
才是
才说
才思
才算
才网
才望
才下
才向
才行
才学
才艺
才用
才有
才又
才智
才子
才走
才做
材积
材料
材质
材种
财宝
财报
财帛
财产
财长
财大
财道
财东
财阀
财富
财会
财货
财界
财金
财经
财礼
财力
财路
财贸
财迷
财年
财企
财气
财权
财神
财势
财税
财团
财网
财务
财物
财险
财校
财源
财院
财运
财政
财智
财主
裁并
裁撤
裁成
裁处
裁刀
裁定
裁断
裁夺
裁缝
裁减
裁剪
裁决
裁军
裁量
裁判
裁汰
裁衣
裁员
采办
采编
采采
采茶
采伐
采访
采风
采购
采光
采花
采集
采掘
采矿
采乐
采录
采买
采煤
采纳
采暖
采区
采取
采桑
采砂
采声
采诗
采石
采食
采收
采挖
采薇
采撷
采写
采信
采行
采血
采样
采药
采邑
采用
采油
采育
采摘
采制
采种
彩吧
彩板
彩笔
彩超
彩车
彩绸
彩瓷
彩打
彩带
彩旦
彩蛋
彩灯
彩电
彩蝶
彩粉
彩钢
彩管
彩光
彩号
彩盒
彩虹
彩画
彩绘
彩轿
彩金
彩京
彩卷
彩壳
彩客
彩酷
彩扩
彩礼
彩练
彩玲
彩铃
彩铝
彩棉
彩民
彩排
彩喷
彩棚
彩票
彩屏
彩旗
彩球
彩券
彩色
彩砂
彩神
彩圣
彩饰
彩塑
彩陶
彩条
彩头
彩图
彩涂
彩瓦
彩网
彩霞
彩显
彩香
彩信
彩星
彩秀
彩绣
彩页
彩印
彩釉
彩云
彩韵
彩照
彩纸
彩妆
彩字
踩到
踩点
踩坏
踩水
踩死
踩踏
踩下
踩在
踩着
菜场
菜单
菜刀
菜地
菜豆
菜饭
菜根
菜羹
菜瓜
菜馆
菜花
菜价
菜窖
菜金
菜枯
菜篮
菜苗
菜名
菜鸟
菜牛
菜农
菜品
菜圃
菜谱
菜畦
菜青
菜色
菜市
菜式
菜蔬
菜苔
菜薹
菜摊
菜汤
菜系
菜心
菜蚜
菜羊
菜肴
菜叶
菜油
菜园
菜汁
菜种
菜籽
菜子
蔡锷
蔡京
蔡骏
蔡伦
蔡明
蔡司
蔡依
蔡邕
参拜
参半
参保
参编
参差
参禅
参访
参股
参观
参合
参劾
参会
参加
参见
参建
参将
参军
参看
参考
参量
参谋
参评
参茸
参赛
参商
参事
参数
参天
参透
参悟
参选
参演
参谒
参议
参与
参预
参院
参阅
参杂
参赞
参展
参战
参照
参政
参酌
餐车
餐刀
餐点
餐垫
餐房
餐费
餐馆
餐后
餐巾
餐具
餐盘
餐券
餐室
餐台
餐厅
餐椅
餐饮
餐桌
残败
残暴
残本
残兵
残部
残喘
残次
残存
残敌
残冬
残毒
残匪
残废
残稿
残羹
残骸
残害
残花
残货
残迹
残疾
残旧
残局
残酷
残联
残留
残年
残念
残虐
残片
残品
残破
残缺
残忍
残杀
残生
残损
残炭
残屑
残雪
残血
残阳
残余
残月
残渣
残障
残照
残肢
残值
蚕箔
蚕蔟
蚕豆
蚕蛾
蚕茧
蚕卵
蚕眠
蚕农
蚕桑
蚕沙
蚕食
蚕室
蚕丝
蚕蚁
蚕蛹
蚕纸
蚕种
蚕子
惭愧
惨案
惨白
惨败
惨变
惨惨
惨怛
惨淡
惨毒
惨祸
惨叫
惨景
惨境
惨剧
惨了
惨烈
惨然
惨杀
惨事
惨死
惨痛
惨象
惨笑
惨遭
惨重
惨状
灿灿
灿坤
灿烂
灿然
粲然
仓储
仓促
仓猝
仓单
仓房
仓管
仓皇
仓惶
仓颉
仓库
仓廪
仓鼠
仓位
仓卒
沧海
沧江
沧桑
沧县
沧月
沧州
苍白
苍苍
苍翠
苍耳
苍黄
苍劲
苍老
苍凉
苍龙
苍鹭
苍茫
苍莽
苍南
苍穹
苍山
苍生
量
参谋
参评
参茸
参赛
参商
参事
参数
参天
参透
参悟
参选
参演
参谒
参议
参与
参预
参院
参阅
参杂
参赞
参展
参战
参照
参政
参酌
餐车
餐刀
餐点
餐垫
餐房
餐费
餐馆
餐后
餐巾
餐具
餐盘
餐券
餐室
餐台
餐厅
餐椅
餐饮
餐桌
残败
残暴
残本
残兵
残部
残喘
残次
残存
残敌
残冬
残毒
残匪
残废
残稿
残羹
残骸
残害
残花
残货
残迹
残疾
残旧
残局
残酷
残联
残留
残年
残念
残虐
残片
残品
残破
残缺
残忍
残杀
残生
残损
残炭
残屑
残雪
残血
残阳
残余
残月
残渣
残障
残照
残肢
残值
蚕箔
蚕蔟
蚕豆
蚕蛾
蚕茧
蚕卵
蚕眠
蚕农
蚕桑
蚕沙
蚕食
蚕室
蚕丝
蚕蚁
蚕蛹
蚕纸
蚕种
蚕子
惭愧
惨案
惨白
惨败
惨变
惨惨
惨怛
惨淡
惨毒
惨祸
惨叫
惨景
惨境
惨剧
惨了
惨烈
惨然
惨杀
惨事
惨死
惨痛
惨象
惨笑
惨遭
惨重
惨状
灿灿
灿坤
灿烂
灿然
粲然
仓储
仓促
仓猝
仓单
仓房
仓管
仓皇
仓惶
仓颉
仓库
仓廪
仓鼠
仓位
仓卒
沧海
沧江
沧桑
沧县
沧月
沧州
苍白
苍苍
苍翠
苍耳
苍黄
苍劲
苍老
苍凉
苍龙
苍鹭
苍茫
苍莽
苍南
苍穹
苍山
苍生
苍术
苍松
苍天
苍头
苍梧
苍溪
苍鹰
苍蝇
苍郁
舱单
舱盖
舱口
舱门
舱内
舱室
舱位
藏獒
藏胞
藏宝
藏北
藏传
藏刀
藏毒
藏锋
藏富
藏狗
藏奸
藏经
藏蓝
藏历
藏量
藏羚
藏马
藏密
藏民
藏匿
藏品
藏青
藏区
藏人
藏身
藏饰
藏书
藏文
藏戏
藏香
藏药
藏掖
藏医
藏有
藏于
藏语
藏在
藏拙
藏着
藏族
操办
操逼
操场
操持
操刀
操典
操舵
操控
操劳
操练
操你
操盘
操起
操切
操琴
操神
操守
操我
操心
操行
操演
操着
操纵
操作
糙米
曹冲
曹骏
曹明
曹丕
曹爽
曹魏
曹县
曹植
曹州
嘈杂
漕河
漕溪
漕运
槽车
槽坊
槽钢
槽口
槽牙
槽子
草案
草包
草本
草编
草草
草测
草场
草虫
草创
草丛
草袋
草地
草甸
草垫
草堆
草垛
草房
草粉
草稿
草根
草菇
草果
草花
草荒
草灰
草鸡
草荐
草芥
草科
草寇
草类
草料
草庐
草率
草绿
草莽
草帽
草莓
草棉
草民
草木
草拟
草棚
草皮
草坪
草铺
草签
草人
草山
草绳
草圣
草食
草书
草酸
草滩
草炭
草堂
草体
草图
草乌
草屋
草席
草鞋
草药
草野
草业
草叶
草鱼
草原
草约
草泽
草纸
草籽
草字
册封
册亨
册立
册数
册页
册子
侧柏
侧壁
侧边
侧耳
侧方
侧根
侧后
侧击
侧记
侧门
侧面
侧目
侧身
侧视
侧室
侧睡
侧田
侧厅
侧卧
侧线
侧向
侧芽
侧翼
侧影
侧枝
侧重
侧着
厕所
恻恻
恻然
恻隐
测报
测测
测出
测得
测定
测度
测光
测谎
测绘
测井
测距
测控
测力
测量
测名
测评
测深
测试
测速
测算
测探
测温
测向
测压
测验
测孕
测知
测字
策动
策反
策划
策勒
策励
策略
策论
策马
策士
策应
岑参
岑巩
岑寂
岑溪
涔涔
层报
层层
层出
层次
层叠
层峰
层高
层积
层级
层流
层楼
层峦
层面
层数
层析
层压
层云
层中
层状
蹭蹬
叉叉
叉车
叉烧
叉手
叉形
叉腰
叉子
插拔
插班
插板
插播
插槽
插插
插翅
插床
插到
插队
插管
插花
插画
插话
插件
插脚
插接
插她
插进
插卡
插孔
插口
插了
插屏
插曲
插入
插上
插身
插手
插死
插条
插头
插图
插我
插销
插叙
插穴
插言
插秧
插腰
插页
插于
插在
插针
插值
插着
插足
插嘴
插座
查案
查办
查查
查抄
查出
查处
查错
查档
查到
查德
查点
查毒
查对
查房
查访
查分
查封
查岗
查号
查核
查获
查缉
查价
查检
查禁
查究
查觉
查勘
查看
查考
查克
查扣
查理
查明
查票
查破
查铺
查勤
查清
查杀
查哨
查实
查收
查私
查体
查问
查新
查寻
查询
查验
查夜
查阅
查帐
查账
查找
查照
查证
查字
茬口
茶吧
茶杯
茶厂
茶场
茶匙
茶道
茶点
茶碟
茶饭
茶坊
茶房
茶缸
茶馆
茶罐
茶壶
茶花
茶话
茶会
茶几
茶碱
茶巾
茶经
茶晶
茶镜
茶具
茶客
茶陵
茶楼
茶炉
茶苗
茶农
茶盘
茶钱
茶青
茶色
茶商
茶社
茶食
茶市
茶室
茶树
茶水
茶汤
茶亭
茶托
茶碗
茶网
茶锈
茶业
茶叶
茶艺
茶饮
茶油
茶园
茶苑
茶盅
茶砖
茶庄
茶资
茶座
搽粉
察访
察觉
察看
察明
察雅
察验
察隅
碴儿
汊流
岔道
岔河
岔开
岔口
岔流
岔路
岔气
岔子
诧异
差别
差池
差错
差得
差等
差点
差动
差额
差分
差官
差价
差劲
差距
差了
差旅
差评
差遣
差人
差生
差使
差事
差数
差头
差异
差役
差值
拆成
拆除
拆穿
拆掉
拆房
拆分
拆封
拆毁
拆伙
拆解
拆借
拆开
拆了
拆零
拆迁
拆去
拆散
拆台
拆息
拆洗
拆下
拆线
拆卸
拆阅
拆装
拆字
侪辈
柴草
柴刀
柴堆
柴扉
柴禾
柴胡
柴火
柴鸡
柴静
柴门
柴米
柴犬
柴薪
柴油
豺狼
掺掺
掺合
掺和
掺假
掺了
掺入
掺杂
搀扶
搀和
搀假
搀杂
婵娟
婵媛
婵真
谗言
孱弱
禅城
禅定
禅房
禅机
禅林
禅门
禅让
禅师
禅寺
禅堂
禅悟
禅心
禅学
禅意
禅院
禅杖
禅宗
馋鬼
馋猫
馋嘴
缠斗
缠脚
缠结
缠绵
缠扰
缠绕
缠上
缠身
缠手
缠住
缠着
缠足
蝉联
蝉蜕
蝉翼
潺潺
蟾蜍
蟾宫
蟾酥
产出
产床
产蛋
产道
产地
产儿
产房
产妇
产后
产假
产科
产粮
产量
产卵
产煤
产能
产品
产婆
产期
产前
产钳
产区
产权
产褥
产生
产物
产下
产险
产销
产学
产业
产油
产于
产院
产值
产状
产仔
产子
产自
谄媚
谄笑
谄谀
铲车
铲除
铲刀
铲斗
铲平
铲起
铲球
铲子
阐发
阐明
阐释
阐述
阐扬
忏悔
颤颤
颤动
颤抖
颤栗
颤音
颤悠
伥鬼
昌都
昌河
昌华
昌吉
昌江
昌乐
昌黎
昌隆
昌明
昌宁
昌平
昌盛
昌图
昌言
昌邑
娼妇
娼妓
猖獗
猖狂
菖蒲
鲳鱼
长安
长坂
长辈
长鼻
长臂
长编
长鞭
长波
长长
长成
长城
长程
长虫
长出
长处
长川
长传
长春
长辞
长此
长存
长达
长大
长刀
长岛
长得
长凳
长堤
长笛
长调
长钉
长东
长度
长短
长队
长发
长法
长方
长房
长丰
长钢
长高
长葛
长庚
长工
长弓
长谷
长骨
长鼓
长官
长跪
长海
长号
长和
长河
长虹
长话
长活
长机
长假
长剑
长江
长焦
长街
长今
长进
长泾
长径
长久
长局
长句
长卷
长郡
长客
长空
长裤
长宽
长廊
长老
长乐
长脸
长了
长林
长岭
长流
长龙
长满
长毛
长矛
长眠
长明
长鸣
长命
长年
长宁
长女
长胖
长袍
长跑
长片
长篇
长期
长崎
长气
长枪
长桥
长亲
长青
长庆
长驱
长拳
长裙
长荣
长沙
长山
长衫
长上
长舌
长身
长生
长绳
长盛
长诗
长石
长史
长势
长逝
长寿
长顺
长丝
长嘶
长随
长孙
长泰
长滩
长谈
长叹
长塘
长天
长条
长汀
长亭
长统
长途
长腿
长袜
长文
长武
长物
长夏
长线
长相
长项
长像
长效
长笑
长啸
长些
长新
长信
长兴
长形
长兄
长袖
长须
长靴
长牙
长野
长夜
长衣
长椅
长音
长缨
长影
长幼
长于
长垣
长圆
长远
长约
长在
长斋
长者
长征
长治
长住
长着
长子
长走
长足
肠癌
肠病
肠道
肠断
肠粉
肠骨
肠管
肠镜
肠鸣
肠胃
肠炎
肠液
肠衣
肠子
尝尝
尝到
尝过
尝了
尝试
尝鲜
尝新
偿付
偿还
偿命
偿清
偿债
常把
常备
常常
常吃
常川
常德
常服
常规
常轨
常喝
常会
常见
常开
常客
常来
常乐
常礼
常理
常例
常量
常绿
常年
常宁
常青
常情
常去
常人
常任
常山
常设
常胜
常识
常式
常事
常侍
常熟
常数
常说
常态
常委
常温
常务
常言
常以
常用
常有
常与
常州
常住
常驻
常抓
徜徉
嫦娥
厂办
厂部
厂长
厂方
厂房
厂规
厂级
厂籍
厂纪
厂家
厂价
厂矿
厂里
厂名
厂内
厂牌
厂庆
厂区
厂商
厂史
厂外
厂休
厂址
厂主
厂子
场边
场长
场场
场次
场地
场房
场馆
场合
场记
场景
场均
场口
场论
场面
场内
场频
场强
场区
场上
场所
场外
场下
场院
场站
场址
场中
场子
场租
敞车
敞开
敞口
敞亮
敞篷
怅怅
怅然
怅惘
畅达
畅怀
畅快
畅流
畅顺
畅谈
畅通
畅享
畅想
畅销
畅行
畅叙
畅饮
畅游
畅园
倡导
倡廉
倡言
倡仪
倡议
倡优
唱吧
唱本
唱出
唱词
唱到
唱得
唱碟
唱段
唱法
唱歌
唱功
唱过
唱和
唱机
唱了
唱名
唱盘
唱片
唱票
唱起
唱腔
唱诗
唱头
唱完
唱戏
唱响
唱针
抄报
抄本
抄表
抄查
抄底
抄获
抄家
抄件
抄录
抄没
抄身
抄收
抄手
抄书
抄送
抄袭
抄写
钞票
超拔
超霸
超编
超标
超薄
超采
超产
超长
超常
超车
超出
超大
超导
超等
超低
超点
超跌
超度
超短
超多
超额
超凡
超高
超搞
超过
超乎
超级
超假
超绝
超酷
超量
超龄
超滤
超模
超男
超难
超能
超女
超频
超七
超期
超前
超强
超轻
超群
超然
超人
超任
超锐
超升
超生
超声
超时
超市
超收
超帅
超爽
超俗
超速
超图
超脱
超微
超细
超限
超星
超炫
超逸
超淫
超英
超员
超越
超载
超支
超值
超重
超卓
巢湖
巢窟
巢县
巢穴
朝拜
朝北
朝朝
朝臣
朝代
朝东
朝服
朝纲
朝贡
朝韩
朝华
朝晖
朝见
朝她
朝觐
朝里
朝露
朝美
朝暮
朝内
朝南
朝气
朝前
朝日
朝山
朝上
朝圣
朝他
朝天
朝廷
朝外
朝我
朝夕
朝西
朝霞
朝下
朝鲜
朝向
朝阳
朝野
朝右
朝政
朝中
朝着
朝宗
朝左
嘲讽
嘲弄
嘲笑
嘲谑
潮安
潮差
潮吹
潮红
潮解
潮剧
潮流
潮起
潮气
潮人
潮润
潮汕
潮湿
潮水
潮头
潮位
潮汐
潮汛
潮阳
潮涌
潮州
潮洲
吵吵
吵得
吵架
吵了
吵闹
吵嚷
吵醒
吵杂
吵着
吵嘴
炒菜
炒蛋
炒得
炒饭
炒房
炒股
炒锅
炒汇
炒货
炒家
炒卖
炒米
炒面
炒热
炒勺
炒作
车把
车长
车场
车臣
车城
车程
车船
车窗
车床
车次
车贷
车刀
车道
车灯
车底
车顶
车队
车房
车费
车夫
车改
车盖
车工
车钩
车管
车号
车祸
车技
车价
车驾
车架
车间
车检
车件
车库
车筐
车况
车里
车辆
车了
车裂
车铃
车流
车轮
车马
车门
车迷
车模
车内
车牌
车旁
车棚
车篷
车皮
车票
车骑
车前
车钱
车桥
车去
车圈
车商
车上
车身
车市
车饰
车手
车速
车胎
车台
车体
车条
车贴
车头
车外
车网
车尾
车位
车系
车险
车厢
车箱
车削
车行
车型
车用
车友
车辕
车载
车闸
车展
车站
车照
车辙
车中
车轴
车主
车资
车子
车族
车组
车座
扯出
扯淡
扯到
扯掉
扯谎
扯开
扯了
扯裂
扯皮
扯平
扯破
扯起
扯碎
扯谈
扯下
扯住
扯着
彻查
彻底
彻骨
彻悟
彻夜
掣肘
撤案
撤兵
撤并
撤出
撤除
撤到
撤掉
撤防
撤换
撤回
撤军
撤离
撤了
撤去
撤诉
撤退
撤下
撤消
撤销
撤职
撤资
撤走
澈底
抻面
郴县
郴州
嗔道
嗔怪
嗔怒
尘埃
尘暴
尘肺
尘封
尘垢
尘寰
尘芥
尘粒
尘螨
尘沙
尘世
尘事
尘俗
尘土
尘雾
尘嚣
尘烟
尘缘
臣服
臣僚
臣民
臣仆
臣妾
臣下
臣子
沉沉
沉船
沉淀
沉浮
沉积
沉寂
沉降
沉浸
沉井
沉静
沉疴
沉雷
沉了
沉沦
沉落
沉没
沉闷
沉迷
沉湎
沉缅
沉默
沉溺
沉入
沉声
沉睡
沉思
沉痛
沉稳
沉下
沉陷
沉香
沉箱
沉毅
沉吟
沉郁
沉冤
沉渣
沉滞
沉重
沉舟
沉著
沉着
沉醉
辰光
辰砂
辰时
辰溪
陈兵
陈辰
陈晨
陈词
陈醋
陈村
陈德
陈东
陈放
陈腐
陈刚
陈赓
陈冠
陈光
陈规
陈浩
陈化
陈慧
陈货
陈迹
陈家
陈健
陈杰
陈瑾
陈酒
陈旧
陈老
陈立
陈亮
陈列
陈留
陈米
陈某
陈年
陈酿
陈鹏
陈皮
陈平
陈桥
陈清
陈情
陈群
陈染
陈荣
陈蓉
陈绍
陈设
陈生
陈胜
陈实
陈氏
陈式
陈寿
陈述
陈说
陈思
陈诉
陈涛
陈彤
陈伟
陈炜
陈文
陈信
陈雄
陈言
陈燕
陈毅
陈英
陈莹
陈勇
陈云
陈真
陈震
晨报
晨操
晨风
晨光
晨晖
晨会
晨昏
晨间
晨练
晨露
晨鸣
晨雾
晨曦
晨星
晨钟
闯闯
闯出
闯荡
闯关
闯过
闯祸
闯将
闯劲
闯进
闯了
闯入
闯王
闯下
衬板
衬布
衬底
衬垫
衬胶
衬裤
衬里
衬料
衬砌
衬裙
衬衫
衬套
衬托
衬衣
衬映
衬纸
衬着
衬字
称霸
称病
称臣
称道
称得
称帝
称多
称骨
称号
称呼
称她
称快
称量
称其
称奇
称赏
称身
称颂
称叹
称王
称为
称谓
称羡
称谢
称心
称雄
称许
称扬
称意
称誉
称愿
称赞
称职
称重
称作
称做
趁便
趁此
趁机
趁热
趁势
趁手
趁早
趁着
谶纬
谶语
柽柳
蛏干
蛏子
铛铛
撑持
撑船
撑杆
撑开
撑破
撑起
撑伞
撑腰
撑住
撑着
瞠目
丞相
成安
成百
成败
成报
成倍
成本
成才
成材
成册
成长
成城
成虫
成仇
成串
成大
成道
成都
成堆
成法
成方
成分
成份
成风
成佛
成功
成规
成果
成核
成化
成婚
成活
成绩
成家
成见
成交
成教
成精
成就
成考
成空
成块
成矿
成立
成例
成了
成林
成龙
成眠
成名
成命
成年
成批
成片
成品
成器
成千
成亲
成趣
成全
成群
成人
成仁
成日
成色
成山
成事
成书
成熟
成数
成双
成说
成诵
成算
成套
成体
成天
成团
成王
成为
成文
成武
成仙
成县
成象
成像
成效
成心
成新
成行
成形
成型
成性
成药
成衣
成议
成因
成荫
成瘾
成语
成员
成约
成灾
成章
成真
成指
成中
成竹
成组
呈报
呈递
呈给
呈贡
呈交
呈览
呈露
呈请
呈送
呈文
呈现
呈献
呈祥
呈阅
呈正
呈子
承办
承包
承保
承尘
承担
承当
承德
承兑
承恩
承购
承光
承欢
承继
承建
承接
承揽
承蒙
承诺
承平
承启
承情
承认
承上
承受
承天
承托
承望
承袭
承销
承印
承运
承载
承志
承制
承重
承转
承租
承做
诚笃
诚服
诚恳
诚恐
诚聘
诚朴
诚然
诚如
诚实
诚心
诚信
诚邀
诚意
诚招
诚征
诚挚
城邦
城堡
城北
城池
城雕
城东
城垛
城防
城府
城根
城固
城关
城管
城郭
城壕
城隍
城际
城建
城郊
城口
城里
城楼
城门
城内
城南
城墙
城区
城阙
城上
城市
城守
城铁
城头
城外
城下
城乡
城厢
城邑
城域
城垣
城镇
城主
城砖
城子
乘车
乘乘
乘除
乘船
乘此
乘法
乘方
乘风
乘号
乘机
乘积
乘间
乘警
乘客
乘凉
乘马
乘幂
乘上
乘胜
乘势
乘数
乘务
乘隙
乘兴
乘虚
乘以
乘员
乘着
乘坐
惩办
惩处
惩罚
惩戒
惩治
程度
程浩
程控
程雷
程前
程式
程伟
程序
程英
澄碧
澄澈
澄城
澄海
澄江
澄净
澄迈
澄明
澄清
澄沙
澄莹
橙红
橙花
橙黄
橙路
橙皮
橙色
橙汁
橙子
逞能
逞强
逞威
逞凶
秤锤
秤杆
秤钩
秤毫
秤盘
秤砣
秤星
吃吧
吃饱
吃遍
吃草
吃茶
吃吃
吃出
吃穿
吃醋
吃到
吃得
吃点
吃掉
吃豆
吃顿
吃法
吃饭
吃光
吃过
吃好
吃喝
吃坏
吃荤
吃紧
吃尽
吃劲
吃进
吃惊
吃酒
吃客
吃苦
吃亏
吃力
吃粮
吃了
吃奶
吃请
吃去
吃人
吃肉
吃上
吃剩
吃食
吃屎
吃水
吃素
吃糖
吃透
吃完
吃下
吃香
吃些
吃药
吃鱼
吃斋
吃重
吃住
吃准
吃着
哧哧
哧溜
蚩尤
鸱尾
鸱吻
鸱鸺
嗤嗤
嗤笑
痴爱
痴痴
痴呆
痴钝
痴肥
痴汉
痴狂
痴迷
痴情
痴人
痴傻
痴想
痴笑
痴心
痴醉
魑魅
弛缓
池城
池上
池水
池塘
池盐
池鱼
池沼
池中
池州
池子
池座
驰骋
驰名
驰能
驰驱
驰誉
驰援
迟迟
迟到
迟钝
迟缓
迟来
迟了
迟暮
迟误
迟延
迟疑
迟早
迟滞
茌平
持币
持仓
持刀
持股
持家
持剑
持节
持戒
持久
持卡
持票
持平
持枪
持球
持械
持续
持有
持斋
持证
持之
持重
匙扣
匙子
踟躇
踟蹰
尺寸
尺牍
尺度
尺幅
尺骨
尺蠖
尺码
尺子
侈谈
齿根
齿冠
齿鲸
齿科
齿轮
齿腔
齿圈
齿条
齿形
齿音
齿龈
齿状
耻骨
耻毛
耻辱
耻笑
豉油
褫夺
彳亍
叱诧
叱道
叱喝
叱骂
叱责
叱吒
叱咤
斥道
斥革
斥候
斥力
斥骂
斥退
斥责
斥资
赤壁
赤膊
赤潮
赤忱
赤诚
赤城
赤道
赤地
赤豆
赤峰
赤红
赤脚
赤金
赤痢
赤龙
赤露
赤裸
赤眉
赤木
赤贫
赤热
赤日
赤色
赤芍
赤身
赤水
赤松
赤铜
赤兔
赤湾
赤县
赤心
赤杨
赤月
赤子
赤字
赤足
炽烈
炽热
炽盛
炽灼
翅膀
翅果
翅片
翅鞘
翅翼
敕令
充斥
充当
充电
充分
充份
充公
充好
充饥
充军
充满
充沛
充气
充任
充塞
充实
充数
充填
充血
充溢
充盈
充裕
充值
充足
充作
冲茶
冲程
冲冲
冲出
冲床
冲刺
冲淡
冲倒
冲到
冲抵
冲掉
冲顶
冲动
冲犯
冲锋
冲服
冲过
冲毁
冲昏
冲击
冲积
冲激
冲剂
冲劲
冲进
冲决
冲开
冲克
冲孔
冲口
冲垮
冲扩
冲来
冲浪
冲力
冲凉
冲量
冲了
冲脉
冲模
冲泡
冲破
冲去
冲入
冲散
冲杀
冲砂
冲上
冲绳
冲蚀
冲刷
冲水
冲塌
冲天
冲头
冲突
冲我
冲洗
冲喜
冲下
冲线
冲向
冲销
冲压
冲阳
冲印
冲帐
冲账
冲值
冲撞
冲着
冲走
忡忡
憧憧
憧憬
虫病
虫草
虫虫
虫儿
虫害
虫胶
虫类
虫卵
虫情
虫蚀
虫体
虫窝
虫牙
虫眼
虫灾
虫豸
虫蛀
虫子
虫族
崇拜
崇德
崇奉
崇高
崇敬
崇礼
崇明
崇庆
崇仁
崇尚
崇文
崇信
崇阳
崇洋
崇仰
崇义
崇祯
崇州
崇左
宠爱
宠儿
宠坏
宠溺
宠物
宠信
宠幸
铳梦
抽测
抽插
抽查
抽抽
抽出
抽搐
抽搭
抽打
抽点
抽调
抽掉
抽动
抽斗
抽风
抽回
抽检
抽奖
抽筋
抽考
抽空
抽了
抽泣
抽签
抽取
抽去
抽纱
抽射
抽身
抽湿
抽水
抽税
抽丝
抽送
抽穗
抽苔
抽提
抽屉
抽头
抽吸
抽象
抽血
抽芽
抽咽
抽烟
抽验
抽样
抽噎
抽印
抽脂
抽着
抽走
仇敌
仇恨
仇家
仇人
仇杀
仇视
仇隙
仇怨
惆怅
绸布
绸带
绸缎
绸缪
绸子
畴昔
愁肠
愁苦
愁眉
愁闷
愁容
愁思
愁绪
愁云
稠度
稠密
筹办
筹备
筹措
筹得
筹划
筹集
筹建
筹借
筹款
筹码
筹谋
筹募
筹拍
筹算
筹资
筹组
酬报
酬宾
酬酢
酬答
酬金
酬劳
酬谢
酬应
踌躇
丑丑
丑诋
丑恶
丑化
丑话
丑角
丑剧
丑类
丑陋
丑男
丑女
丑时
丑事
丑态
丑闻
丑星
丑行
瞅瞅
瞅见
瞅着
臭虫
臭椿
臭骂
臭美
臭名
臭棋
臭气
臭钱
臭味
臭氧
臭作
出版
出榜
出奔
出殡
出兵
出彩
出仓
出操
出差
出产
出厂
出场
出超
出车
出城
出丑
出出
出处
出错
出道
出得
出典
出点
出动
出洞
出对
出发
出访
出港
出阁
出格
出个
出更
出工
出恭
出关
出轨
出锅
出国
出过
出海
出汗
出航
出乎
出活
出货
出击
出家
出价
出嫁
出剑
出界
出借
出尽
出警
出境
出镜
出局
出具
出刊
出口
出库
出来
出栏
出力
出了
出列
出猎
出溜
出笼
出炉
出路
出落
出马
出卖
出没
出门
出面
出苗
出名
出纳
出牌
出盘
出票
出品
出奇
出气
出钱
出墙
出窍
出鞘
出勤
出清
出糗
出去
出圈
出拳
出缺
出让
出人
出任
出入
出塞
出赛
出色
出山
出身
出神
出生
出声
出省
出师
出使
出世
出示
出事
出手
出售
出书
出水
出台
出摊
出逃
出题
出庭
出头
出徒
出土
出团
出脱
出外
出位
出息
出席
出险
出现
出线
出项
出新
出行
出血
出巡
出芽
出言
出演
出洋
出迎
出油
出游
出于
出於
出狱
出浴
出院
出在
出战
出站
出掌
出招
出诊
出阵
出征
出众
出资
出自
出走
出租
初版
初步
初潮
初出
初创
初春
初次
初到
初等
初定
初冬
初段
初犯
初伏
初稿
初婚
初级
初见
初交
初就
初具
初开
初看
初亏
初来
初恋
初露
初民
初年
初评
初期
初起
初秋
初乳
初赛
初涉
初审
初升
初生
初时
初识
初始
初试
初速
初探
初唐
初吻
初夏
初显
初现
初小
初心
初选
初学
初雪
初叶
初夜
初印
初愿
初月
初战
初诊
初值
初中
初衷
初装
刍荛
刍议
除疤
除弊
除冰
除草
除尘
除虫
除臭
除此
除错
除掉
除痘
除恶
除法
除非
除根
除垢
除害
除号
除奸
除尽
除开
除了
除名
除魔
除去
除权
除却
除砂
除湿
除数
除霜
除铁
除外
除味
除夕
除息
除锈
除夜
除以
除皱
厨刀
厨房
厨柜
厨具
厨师
厨卫
厨艺
厨子
滁县
滁州
锄草
锄地
锄禾
锄奸
锄头
雏儿
雏鸡
雏妓
雏菊
雏鸟
雏形
雏型
雏燕
雏鹰
橱窗
橱柜
橱具
杵臼
础石
储备
储藏
储存
储罐
储户
储积
储金
储君
储量
储能
储水
储蓄
储油
储运
楚楚
楚辞
楚歌
楚国
楚剧
楚人
楚天
楚王
楚雄
楚云
楚子
处长
处处
处罚
处方
处分
处级
处境
处决
处理
处男
处女
处身
处士
处世
处事
处室
处暑
处死
处所
处刑
处以
处于
处於
处在
处之
处治
处置
处子
搐搦
触底
触点
触电
触动
触发
触犯
触感
触及
触礁
触角
触觉
触控
触雷
触媒
触摸
触目
触怒
触碰
触手
触痛
触头
触网
触须
触诊
憷头
黜免
矗立
搋子
揣测
揣度
揣摸
揣摩
揣着
啜泣
啜饮
踹开
踹了
川北
川贝
川菜
川藏
川大
川东
川航
川化
川江
川剧
川军
川口
川马
川农
川崎
川师
川外
川西
川芎
川资
穿帮
穿插
穿出
穿刺
穿戴
穿得
穿洞
穿耳
穿过
穿好
穿红
穿孔
穿来
穿了
穿破
穿墙
穿人
穿入
穿上
穿梭
穿堂
穿透
穿线
穿鞋
穿行
穿靴
穿衣
穿用
穿越
穿凿
穿针
穿著
穿着
传遍
传播
传布
传唱
传抄
传承
传出
传达
传代
传单
传导
传到
传道
传得
传递
传动
传粉
传感
传给
传呼
传话
传唤
传回
传记
传家
传教
传经
传开
传来
传了
传令
传略
传媒
传美
传票
传奇
传情
传球
传染
传热
传人
传入
传神
传声
传世
传授
传书
传输
传说
传诵
传送
传颂
传统
传为
传闻
传习
传下
传销
传信
传讯
传言
传扬
传艺
传译
传音
传阅
传真
传至
传质
传中
传种
船帮
船舶
船埠
船舱
船长
船厂
船底
船东
船队
船儿
船帆
船夫
船歌
船工
船户
船货
船家
船舰
船桨
船壳
船龄
船民
船名
船模
船篷
船票
船期
船钱
船上
船身
船首
船速
船台
船体
船艇
船头
船王
船桅
船尾
船位
船坞
船务
船舷
船形
船型
船用
船员
船运
船闸
船只
船主
椽子
舛误
喘了
喘气
喘息
喘着
串场
串成
串串
串词
串供
串换
串讲
串口
串连
串联
串列
串铃
串流
串门
串起
串烧
串通
串味
串线
串行
串演
串音
串珠
疮疤
疮痂
疮口
疮痍
窗洞
窗缝
窗格
窗户
窗花
窗口
窗框
窗帘
窗棂
窗幔
窗门
窗内
窗前
窗纱
窗扇
窗上
窗饰
窗台
窗套
窗体
窗外
窗帷
窗下
窗沿
窗中
窗子
床板
床边
床单
床底
床垫
床架
床具
床品
床铺
床前
床褥
床上
床身
床榻
床头
床位
床戏
床下
床沿
床罩
床柱
床子
创办
创编
创出
创富
创痕
创幻
创汇
创见
创建
创举
创刊
创口
创立
创利
创联
创面
创伤
创设
创生
创圣
创始
创收
创痛
创投
创维
创卫
创下
创先
创新
创业
创意
创优
创造
创制
创作
怆然
吹出
吹吹
吹打
吹弹
吹倒
吹得
吹灯
吹笛
吹掉
吹动
吹风
吹拂
吹干
吹鼓
吹管
吹过
吹号
吹箭
吹开
吹来
吹了
吹灭
吹膜
吹牛
吹捧
吹瓶
吹起
吹气
吹去
吹入
吹散
吹沙
吹哨
吹水
吹送
吹塑
吹台
吹熄
吹袭
吹响
吹向
吹萧
吹箫
吹嘘
吹着
吹奏
炊具
炊事
炊烟
炊帚
垂爱
垂钓
垂范
垂拱
垂挂
垂老
垂泪
垂帘
垂柳
垂落
垂暮
垂青
垂手
垂首
垂死
垂体
垂髫
垂头
垂危
垂下
垂涎
垂线
垂询
垂杨
垂直
垂着
捶背
捶打
捶击
锤锤
锤骨
锤炼
锤头
锤子
春饼
春播
春蚕
春草
春茶
春潮
春城
春绸
春春
春肥
春分
春风
春耕
春宫
春灌
春光
春归
春闺
春寒
春旱
春红
春花
春华
春化
春荒
春晖
春辉
春季
春假
春江
春节
春景
春酒
春卷
春考
春困
春来
春兰
春雷
春蕾
春丽
春联
春林
春麦
春梦
春明
春泥
春牛
春暖
春平
春情
春秋
春去
春日
春色
春山
春上
春申
春生
春事
春试
春收
春树
春水
春笋
春天
春图
春晚
春望
春夏
春香
春宵
春晓
春心
春训
春汛
春阳
春药
春意
春游
春雨
春园
春云
春运
春种
春装
椿树
椿萱
纯白
纯纯
纯粹
纯度
纯钢
纯厚
纯化
纯碱
纯洁
纯金
纯净
纯利
纯良
纯律
纯毛
纯美
纯棉
纯平
纯朴
纯情
纯然
纯色
纯熟
纯水
纯铁
纯阳
纯益
纯音
纯银
纯真
纯正
纯种
纯属
唇瓣
唇边
唇部
唇彩
唇齿
唇膏
唇裂
唇上
唇舌
唇刷
唇吻
唇形
唇音
莼菜
淳安
淳厚
淳化
淳美
淳朴
淳于
醇和
醇厚
醇化
醇酒
醇美
醇酸
醇香
蠢笨
蠢材
蠢蠢
蠢蛋
蠢动
蠢话
蠢货
蠢驴
蠢人
蠢事
蠢猪
戳穿
戳记
戳破
戳子
绰绰
绰号
绰约
辍笔
辍学
呲牙
疵点
疵瑕
词霸
词表
词典
词调
词儿
词法
词锋
词干
词根
词话
词汇
词句
词库
词类
词令
词牌
词频
词谱
词曲
词人
词数
词讼
词素
词条
词头
词尾
词形
词性
词序
词选
词义
词意
词语
词源
词韵
词藻
词章
词中
词缀
词宗
词组
祠堂
茨菰
茨坪
瓷厂
瓷雕
瓷都
瓷缸
瓷管
瓷罐
瓷壶
瓷件
瓷盘
瓷片
瓷瓶
瓷器
瓷球
瓷胎
瓷土
瓷像
瓷牙
瓷窑
瓷业
瓷釉
瓷砖
慈爱
慈安
慈悲
慈城
慈恩
慈父
慈姑
慈航
慈和
慈湖
慈济
慈利
慈母
慈善
慈溪
慈禧
慈祥
慈心
慈颜
辞别
辞呈
辞典
辞掉
辞赋
辞工
辞官
辞海
辞句
辞令
辞去
辞让
辞任
辞色
辞世
辞书
辞讼
辞岁
辞条
辞退
辞谢
辞行
辞源
辞藻
辞章
辞职
磁棒
磁暴
磁场
磁带
磁道
磁电
磁碟
磁粉
磁浮
磁钢
磁鼓
磁化
磁环
磁极
磁卡
磁力
磁疗
磁路
磁能
磁盘
磁片
磁漆
磁器
磁区
磁石
磁体
磁条
磁铁
磁头
磁县
磁芯
磁性
磁选
磁学
磁针
磁滞
磁轴
磁砖
磁阻
雌蜂
雌伏
雌花
雌黄
雌鸟
雌蕊
雌性
雌雄
糍粑
此岸
此案
此病
此处
此次
此等
此地
此法
此番
此恨
此后
此话
此即
此际
此间
此景
此举
此剧
此君
此刻
此款
此类
此理
此例
此乃
此女
此片
此前
此情
此去
此人
此生
此诗
此时
此事
此书
此贴
此帖
此外
此为
此文
此物
此项
此心
此行
此言
此药
此页
此役
此意
此语
此战
此致
此中
此种
次长
次次
次等
次第
次方
次货
次级
次郎
次年
次女
次贫
次品
次日
次生
次数
次卧
次序
次要
次于
次元
次韵
次之
次子
刺柏
刺鼻
刺出
刺穿
刺刺
刺刀
刺儿
刺耳
刺骨
刺槐
刺激
刺进
刺客
刺啦
刺来
刺梨
刺溜
刺目
刺配
刺破
刺青
刺去
刺人
刺入
刺杀
刺伤
刺史
刺死
刺探
刺桐
刺痛
刺头
刺网
刺猬
刺向
刺绣
刺血
刺眼
刺痒
刺针
刺字
赐福
赐给
赐教
赐死
赐予
从不
从此
从动
从而
从犯
从飞
从夫
从化
从简
从江
从今
从句
从军
从宽
从来
从良
从略
从轮
从没
从命
从前
从轻
从权
从戎
从容
从商
从师
从实
从事
从俗
从速
从头
从未
从文
从我
从先
从小
从新
从刑
从严
从业
从艺
从优
从征
从政
从中
从众
从重
从属
从子
匆匆
匆促
匆忙
苁蓉
枞木
枞树
枞阳
葱白
葱葱
葱翠
葱花
葱岭
葱茏
葱绿
葱头
葱油
葱郁
聪促
聪慧
聪敏
聪明
聪颖
丛丛
丛脞
丛飞
丛集
丛刊
丛林
丛莽
丛山
丛生
丛书
丛谈
丛葬
丛中
淙淙
凑成
凑到
凑合
凑集
凑近
凑了
凑拢
凑齐
凑钱
凑巧
凑趣
凑手
凑数
凑足
腠理
粗暴
粗苯
粗笨
粗鄙
粗布
粗糙
粗粗
粗大
粗短
粗纺
粗放
粗钢
粗估
粗犷
粗豪
粗厚
粗话
粗活
粗口
粗粮
粗劣
粗陋
粗鲁
粗率
粗略
粗毛
粗气
粗浅
粗人
粗沙
粗纱
粗声
粗绳
粗疏
粗俗
粗体
粗通
粗细
粗线
粗心
粗选
粗哑
粗野
粗制
粗重
粗壮
促成
促动
促会
促进
促款
促澜
促其
促请
促使
促膝
促狭
促销
猝发
猝然
猝死
醋吧
醋精
醋栗
醋酸
醋意
簇簇
簇生
簇新
簇拥
蹙额
蹙眉
蹴鞠
撺掇
撺弄
窜出
窜改
窜货
窜扰
窜逃
窜下
篡党
篡夺
篡改
篡权
篡位
崔鹏
崔巍
崔嵬
催办
催逼
催产
催促
催发
催肥
催告
催化
催缴
催款
催泪
催眠
催命
催奶
催青
催情
催人
催乳
催生
催收
催熟
催讨
催芽
催债
催着
摧残
摧毁
摧折
璀灿
璀璨
脆脆
脆骨
脆嫩
脆皮
脆弱
脆生
脆响
脆性
啐了
淬火
淬砺
萃取
翠柏
翠翠
翠湖
翠花
翠华
翠菊
翠绿
翠鸟
翠微
翠玉
翠竹
村办
村边
村长
村村
村东
村夫
村妇
村姑
村官
村级
村妓
村居
村口
村里
村落
村民
村内
村人
村上
村舍
村史
村塾
村头
村屯
村务
村野
村宅
村寨
村镇
村中
村庄
村子
村组
皴法
皴裂
存查
存车
存储
存贷
存单
存档
存底
存放
存根
存户
存活
存货
存记
存款
存栏
存粮
存量
存了
存留
存盘
存钱
存取
存入
存身
存亡
存项
存心
存续
存疑
存银
存有
存于
存在
存照
存折
存摺
存贮
忖道
忖度
忖量
寸步
寸草
寸寸
寸断
寸楷
寸头
寸土
寸心
寸许
寸阴
搓板
搓揉
搓手
搓洗
搓澡
搓着
磋商
撮合
撮箕
撮要
蹉跎
嵯峨
痤疮
矬子
挫败
挫伤
挫折
措词
措辞
措大
措美
措勤
措施
措置
锉刀
错爱
错案
错车
错处
错愕
错怪
错过
错话
错金
错觉
错开
错了
错漏
错乱
错落
错谬
错那
错判
错失
错事
错位
错误
错杂
错在
错字
错综
哒哒
耷拉
搭班
搭伴
搭车
搭成
搭乘
搭船
搭挡
搭档
搭盖
搭钩
搭好
搭话
搭伙
搭机
搭架
搭建
搭界
搭救
搭客
搭拉
搭理
搭配
搭棚
搭起
搭腔
搭桥
搭讪
搭上
搭设
搭手
搭售
搭线
搭腰
搭载
搭着
嗒嗒
褡包
褡裢
达标
达产
达成
达川
达旦
达到
达德
达尔
达菲
达丰
达夫
达观
达官
达卡
达康
达科
达克
达拉
达赖
达理
达利
达龙
达蒙
达摩
达姆
达内
达纳
达能
达尼
达诺
达人
达日
达生
达斯
达维
达县
达也
达意
达因
达英
达致
达州
达孜
妲己
答案
答辩
答词
答答
答道
答对
答复
答覆
答话
答卷
答礼
答理
答腔
答数
答题
答问
答谢
答疑
答应
答曰
答允
鞑靼
鞑子
打靶
打败
打版
打扮
打包
打爆
打比
打遍
打草
打杈
打岔
打柴
打颤
打场
打车
打成
打出
打穿
打从
打打
打倒
打到
打得
打底
打点
打掉
打顶
打定
打动
打洞
打斗
打赌
打断
打盹
打发
打法
打翻
打非
打分
打歌
打嗝
打个
打给
打更
打工
打钩
打狗
打谷
打鼓
打拐
打怪
打光
打鬼
打滚
打过
打哈
打鼾
打夯
打好
打黑
打滑
打坏
打昏
打诨
打火
打击
打架
打假
打尖
打浆
打搅
打劫
打结
打紧
打进
打井
打酒
打卡
打开
打孔
打口
打垮
打捆
打蜡
打来
打烂
打捞
打雷
打擂
打理
打量
打了
打猎
打铃
打乱
打落
打码
打骂
打满
打门
打磨
打闹
打你
打牌
打炮
打跑
打泡
打偏
打拼
打平
打破
打谱
打起
打气
打枪
打墙
打球
打去
打趣
打拳
打扰
打人
打入
打伞
打散
打扫
打杀
打闪
打伤
打上
打湿
打手
打水
打死
打算
打碎
打他
打胎
打探
打铁
打听
打通
打头
打退
打完
打望
打问
打我
打下
打响
打消
打小
打斜
打醒
打压
打眼
打烊
打样
打药
打印
打赢
打油
打鱼
打渔
打晕
打杂
打造
打战
打仗
打折
打者
打针
打制
打中
打住
打转
打桩
打着
打字
打坐
大爱
大碍
大安
大案
大奥
大巴
大把
大坝
大白
大摆
大败
大班
大阪
大坂
大办
大半
大棒
大包
大宝
大鸨
大报
大杯
大悲
大北
大本
大笔
大便
大变
大别
大斌
大兵
大饼
大病
大波
大伯
大补
大不
大步
大部
大菜
大餐
大藏
大昌
大长
大肠
大常
大场
大氅
大钞
大超
大潮
大吵
大车
大臣
大成
大城
大乘
大吃
大虫
大仇
大丑
大厨
大川
大船
大床
大锤
大慈
大葱
大错
大打
大大
大丹
大胆
大刀
大到
大盗
大道
大得
大德
大灯
大堤
大迪
大敌
大抵
大地
大帝
大典
大点
大殿
大吊
大调
大跌
大碟
大定
大洞
大都
大豆
大赌
大肚
大度
大端
大段
大堆
大队
大多
大额
大鳄
大恩
大而
大耳
大发
大法
大凡
大方
大房
大放
大分
大粪
大丰
大风
大佛
大夫
大幅
大福
大副
大富
大概
大干
大感
大刚
大纲
大港
大搞
大哥
大个
大工
大公
大功
大狗
大姑
大沽
大鼓
大褂
大关
大观
大官
大管
大锅
大国
大过
大海
大骇
大寒
大韩
大喊
大汉
大汗
大旱
大好
大号
大喝
大和
大河
大黑
大亨
大恒
大红
大洪
大吼
大后
大呼
大湖
大户
大花
大华
大话
大患
大黄
大会
大慧
大火
大伙
大获
大祸
大吉
大集
大计
大忌
大蓟
大加
大家
大驾
大件
大建
大剑
大江
大姜
大将
大奖
大角
大脚
大叫
大街
大节
大捷
大姐
大解
大金
大襟
大京
大惊
大境
大舅
大局
大举
大觉
大嚼
大军
大君
大卡
大开
大楷
大炕
大考
大可
大课
大坑
大口
大哭
大块
大款
大亏
大浪
大牢
大老
大佬
大乐
大雷
大类
大冷
大礼
大里
大理
大力
大历
大吏
大利
大沥
大荔
大连
大良
大梁
大量
大了
大料
大林
大岭
大陵
大龄
大溜
大流
大龙
大楼
大陆
大路
大吕
大率
大乱
大略
大论
大罗
大落
大妈
大麻
大马
大骂
大麦
大忙
大毛
大妹
大门
大梦
大米
大面
大庙
大名
大明
大漠
大木
大拿
大内
大奶
大难
大脑
大闹
大能
大鲵
大逆
大年
大娘
大鸟
大宁
大牛
大怒
大排
大牌
大盘
大炮
大棚
大鹏
大批
大片
大票
大平
大坪
大破
大埔
大漆
大旗
大起
大气
大器
大千
大钱
大墙
大桥
大秦
大青
大清
大庆
大邱
大秋
大球
大区
大曲
大圈
大全
大权
大群
大嚷
大人
大任
大肉
大如
大儒
大乳
大赛
大嫂
大沙
大傻
大山
大商
大赏
大蛇
大赦
大神
大婶
大生
大声
大胜
大省
大圣
大盛
大失
大师
大石
大使
大士
大市
大事
大势
大手
大寿
大受
大书
大叔
大暑
大鼠
大树
大数
大帅
大双
大水
大睡
大顺
大寺
大肆
大宋
大蒜
大谈
大唐
大堂
大题
大体
大田
大厅
大通
大同
大统
大桶
大头
大图
大团
大腿
大屯
大洼
大外
大弯
大碗
大腕
大王
大网
大为
大伟
大卫
大尉
大我
大屋
大悟
大雾
大喜
大戏
大系
大虾
大侠
大夏
大厦
大仙
大显
大限
大相
大项
大象
大小
大校
大笑
大写
大新
大兴
大刑
大行
大型
大姓
大幸
大胸
大雄
大熊
大修
大选
大学
大雪
大牙
大雅
大亚
大烟
大言
大盐
大眼
大宴
大雁
大阳
大洋
大样
大姚
大要
大爷
大冶
大野
大业
大叶
大衣
大姨
大义
大邑
大意
大隐
大印
大英
大营
大勇
大用
大油
大有
大又
大于
大余
大鱼
大宇
大羽
大雨
大禹
大峪
大员
大圆
大院
大约
大月
大悦
大运
大枣
大灶
大泽
大增
大宅
大寨
大展
大战
大站
大张
大涨
大帐
大真
大振
大震
大正
大政
大志
大治
大郅
大致
大智
大中
大钟
大众
大洲
大竹
大专
大篆
大壮
大子
大姊
大字
大宗
大足
大族
大嘴
大罪
大醉
大佐
大作
呆板
呆笨
呆呆
呆过
呆立
呆了
呆气
呆傻
呆头
呆在
呆帐
呆账
呆滞
呆着
呆子
歹毒
歹话
歹人
歹徒
歹心
歹意
傣族
代办
代笔
代币
代表
代步
代偿
代称
代词
代代
代祷
代付
代工
代沟
代购
代管
代号
代换
代会
代价
代缴
代金
代考
代客
代课
代扣
代劳
代理
代练
代码
代庖
代培
代签
代人
代收
代售
代书
代数
代替
代为
代位
代县
代销
代写
代谢
代行
代序
代言
代用
代孕
代征
代职
岱庙
岱山
带班
带兵
带病
带操
带出
带刺
带大
带刀
带到
带点
带电
带动
带队
带钢
带给
带过
带好
带坏
带环
带回
带机
带她
带劲
带进
带锯
带菌
带宽
带来
带累
带了
带领
带路
带轮
带脉
带你
带您
带枪
带挈
带球
带去
带人
带入
带伤
带上
带他
带头
带徒
带团
带我
带下
带笑
带血
带有
带鱼
带著
带状
带着
带子
带走
待办
待查
待产
待到
待定
待发
待岗
待工
待机
待嫁
待解
待考
待客
待命
待批
待聘
待人
待售
待我
待续
待业
待用
待遇
待战
待制
怠惰
怠工
怠忽
怠慢
怠于
殆尽
玳瑁
贷出
贷方
贷给
贷记
贷款
袋鼠
袋熊
袋装
袋子
逮捕
逮到
逮住
逮着
戴安
戴尔
戴妃
戴夫
戴笠
戴了
戴帽
戴明
戴普
戴上
戴套
戴维
戴孝
戴震
戴着
黛安
黛绿
黛眉
黛咪
黛米
黛西
黛玉
丹巴
丹参
丹丹
丹丁
丹东
丹毒
丹方
丹枫
丹凤
丹佛
丹桂
丹江
丹菁
丹棱
丹麦
丹妮
丹尼
丹皮
丹青
丹砂
丹田
丹霞
丹心
丹阳
丹云
丹寨
单摆
单板
单瓣
单被
单边
单兵
单薄
单侧
单层
单产
单场
单车
单程
单纯
单词
单打
单单
单刀
单点
单调
单独
单发
单反
单方
单飞
单峰
单幅
单干
单杠
单个
单褂
单轨
单号
单核
单击
单机
单极
单季
单价
单间
单件
单键
单晶
单句
单据
单靠
单科
单孔
单口
单裤
单利
单恋
单列
单门
单面
单名
单模
单宁
单排
单片
单篇
单品
单凭
单骑
单枪
单曲
单人
单日
单弱
单色
单上
单身
单是
单手
单数
单丝
单瘫
单糖
单体
单挑
单条
单位
单弦
单县
单线
单相
单向
单项
单行
单性
单选
单眼
单衣
单音
单于
单元
单月
单张
单证
单只
单质
单株
单子
单字
单足
单座
担保
担待
担当
担杮
担负
担纲
担搁
担架
担任
担水
担心
担忧
担子
眈眈
耽搁
耽美
耽溺
耽误
耽心
耽于
郸城
儋州
胆大
胆道
胆矾
胆敢
胆管
胆寒
胆机
胆碱
胆力
胆量
胆略
胆木
胆囊
胆瓶
胆气
胆怯
胆石
胆识
胆酸
胆小
胆虚
胆汁
胆子
掸掸
掸帚
掸子
旦旦
旦角
旦夕
但不
但当
但到
但丁
但都
但对
但凡
但该
但更
但很
但还
但见
但她
但就
但据
但觉
但看
但马
但没
但每
但那
但能
但你
但其
但请
但求
但却
但仍
但是
但书
但说
但他
但它
但听
但为
但未
但我
但须
但要
但也
但已
但以
但因
但又
但与
但愿
但在
但这
但只
但总
诞辰
诞生
弹拨
弹唱
弹出
弹词
弹道
弹弓
弹劾
弹痕
弹簧
弹回
弹夹
弹开
弹壳
弹坑
弹孔
弹力
弹了
弹幕
弹片
弹起
弹琴
弹球
弹去
弹入
弹射
弹跳
弹头
弹丸
弹匣
弹性
弹压
弹药
弹雨
弹指
弹珠
弹着
弹子
弹奏
淡泊
淡薄
淡菜
淡茶
淡出
淡淡
淡红
淡化
淡黄
淡季
淡蓝
淡了
淡绿
淡漠
淡青
淡然
淡入
淡色
淡水
淡忘
淡霞
淡雅
淡月
淡妆
淡紫
蛋白
蛋蛋
蛋雕
蛋粉
蛋糕
蛋黄
蛋鸡
蛋卷
蛋壳
蛋类
蛋品
蛋清
蛋塔
蛋挞
蛋汤
蛋形
氮肥
氮化
氮气
氮素
澹澹
当班
当兵
当差
当场
当朝
当成
当初
当此
当代
当当
当道
当地
当掉
当儿
当个
当官
当归
当过
当好
当红
当户
当机
当即
当家
当街
当她
当今
当局
当空
当口
当啷
当乐
当量
当了
当令
当路
当面
当你
当年
当您
当女
当票
当铺
当期
当前
当权
当然
当日
当上
当时
当世
当事
当他
当它
当堂
当天
当庭
当头
当涂
当晚
当为
当我
当下
当先
当心
当胸
当雄
当秀
当选
当阳
当腰
当夜
当以
当月
当真
当政
当知
当值
当中
当众
当属
当着
当作
当做
裆部
挡板
挡车
挡出
挡风
挡驾
挡开
挡了
挡路
挡墙
挡下
挡雨
挡住
挡着
党办
党报
党部
党参
党对
党阀
党法
党费
党风
党纲
党管
党规
党棍
党国
党徽
党籍
党纪
党建
党禁
党刊
党课
党魁
党龄
党内
党派
党票
党旗
党群
党人
党史
党徒
党团
党外
党委
党务
党校
党性
党羽
党员
党章
党证
党政
党组
宕昌
砀山
荡荡
荡涤
荡妇
荡口
荡女
荡平
荡起
荡漾
荡舟
档案
档板
档次
档期
档圈
档位
档子
刀疤
刀把
刀背
刀笔
刀币
刀兵
刀柄
刀叉
刀刀
刀豆
刀儿
刀法
刀锋
刀斧
刀割
刀光
刀痕
刀魂
刀架
刀尖
刀剪
刀剑
刀匠
刀具
刀锯
刀砍
刀客
刀口
刀狼
刀模
刀片
刀气
刀枪
刀鞘
刀刃
刀山
刀伤
刀身
刀手
刀头
刀网
刀削
刀友
刀鱼
刀子
刀俎
叨叨
叨咕
叨光
叨唠
叨念
叨扰
导板
导报
导标
导波
导播
导出
导弹
导电
导读
导购
导管
导轨
导航
导刊
导坑
导览
导流
导轮
导论
导纳
导尿
导热
导入
导师
导数
导体
导通
导线
导向
导言
导演
导医
导引
导游
导语
导源
导则
导正
导致
岛城
岛枫
岛国
岛津
岛民
岛内
岛山
岛上
岛外
岛屿
岛主
倒把
倒班
倒闭
倒毙
倒彩
倒仓
倒插
倒茬
倒茶
倒车
倒出
倒刺
倒错
倒地
倒掉
倒反
倒放
倒伏
倒戈
倒阁
倒挂
倒灌
倒好
倒还
倒换
倒角
倒进
倒空
倒扣
倒立
倒了
倒流
倒卖
倒满
倒楣
倒霉
倒赔
倒入
倒萨
倒是
倒手
倒竖
倒数
倒水
倒算
倒塌
倒台
倒腾
倒贴
倒头
倒推
倒退
倒卧
倒下
倒象
倒休
倒叙
倒悬
倒要
倒爷
倒也
倒影
倒映
倒运
倒在
倒灶
倒账
倒真
倒置
倒转
倒装
倒着
捣蛋
捣鼓
捣鬼
捣毁
捣烂
捣乱
捣米
捣碎
捣药
祷词
祷告
祷文
祷祝
蹈海
蹈袭
到岸
到案
到场
到处
到此
到达
到带
到得
到低
到底
到第
到点
到顶
到访
到该
到港
到过
到户
到会
到货
到家
到脚
到她
到京
到来
到老
到了
到你
到您
到期
到齐
到任
到时
到手
到死
到它
到庭
到头
到晚
到尾
到位
到我
到县
到校
到新
到站
到帐
到职
悼词
悼念
悼亡
悼文
盗案
盗版
盗车
盗伐
盗犯
盗匪
盗汗
盗号
盗火
盗掘
盗寇
盗垒
盗链
盗卖
盗密
盗名
盗墓
盗抢
盗窃
盗取
盗摄
盗拓
盗印
盗用
盗贼
盗走
道白
道班
道别
道菜
道藏
道岔
道长
道场
道道
道德
道地
道钉
道儿
道尔
道法
道夫
道孚
道姑
道观
道光
道号
道贺
道家
道教
道街
道经
道具
道口
道来
道理
道临
道路
道门
道明
道木
道旁
道袍
道破
道奇
道歉
道桥
道勤
道情
道人
道森
道士
道术
道统
道徒
道为
道喜
道县
道谢
道行
道兄
道学
道也
道义
道友
道元
道员
道远
道院
道闸
道指
道中
道子
稻草
稻城
稻秆
稻谷
稻糠
稻壳
稻米
稻苗
稻穗
稻田
稻秧
稻种
稻子
得安
得标
得病
得逞
得宠
得出
得当
得到
得道
得得
得点
得多
得法
得分
得福
得很
得慌
得济
得见
得奖
得劲
得救
得空
得亏
得来
得乐
得力
得利
得了
得名
得票
得起
得气
得人
得荣
得色
得胜
得失
得势
得手
得数
得水
得体
得悉
得闲
得宜
得以
得益
得意
得之
得知
得志
得主
得着
得罪
德安
德班
德宝
德保
德贝
德比
德才
德昌
德尔
德法
德方
德芙
德福
德干
德高
德格
德国
德海
德夯
德恒
德华
德化
德辉
德惠
德甲
德江
德金
德劲
德军
德克
德拉
德兰
德勒
德雷
德里
德利
德林
德龙
德隆
德鲁
德伦
德罗
德茂
德美
德明
德牧
德纳
德农
德平
德普
德强
德钦
德勤
德清
德庆
德全
德仁
德赛
德森
德生
德胜
德顺
德斯
德望
德伟
德文
德兴
德行
德性
德阳
德乙
德意
德语
德育
德者
德政
德治
德州
的哥
的歌
的花
的话
的卢
的钱
的确
的人
的色
的诗
的士
的是
的书
的说
的穴
灯杯
灯标
灯彩
灯草
灯带
灯杆
灯管
灯光
灯号
灯花
灯会
灯火
灯架
灯节
灯具
灯笼
灯谜
灯苗
灯盘
灯泡
灯市
灯饰
灯丝
灯塔
灯台
灯头
灯下
灯箱
灯心
灯芯
灯影
灯油
灯语
灯展
灯盏
灯罩
灯柱
灯座
登岸
登堡
登报
登场
登程
登出
登顶
登封
登高
登辉
登机
登基
登极
登记
登科
登临
登楼
登陆
登录
登门
登攀
登入
登山
登上
登时
登台
登天
登月
登载
蹬车
蹬蹬
蹬踏
蹬腿
等比
等边
等差
等车
等处
等次
等大
等待
等到
等得
等等
等地
等额
等分
等份
等高
等国
等号
等候
等级
等价
等角
等她
等距
等均
等来
等老
等量
等了
等你
等人
等上
等身
等式
等速
等他
等同
等外
等位
等温
等我
等闲
等效
等压
等腰
等译
等于
等值
等著
等着
邓婕
邓肯
邓论
邓楠
邓伟
邓县
邓州
凳子
瞪大
瞪得
瞪了
瞪视
瞪眼
瞪着
磴口
低矮
低凹
低保
低层
低产
低唱
低潮
低沉
低处
低垂
低档
低等
低低
低地
低点
低调
低毒
低度
低端
低飞
低分
低格
低估
低谷
低耗
低缓
低回
低级
低价
低贱
低阶
低开
低空
低廉
低劣
低龄
低落
低迷
低能
低频
低平
低热
低烧
低声
低首
低俗
低速
低碳
低糖
低头
低洼
低微
低位
低温
低吸
低息
低下
低效
低薪
低胸
低压
低哑
低氧
低腰
低音
低吟
低于
低於
低语
低云
低值
低质
低着
堤岸
堤坝
堤道
堤防
堤埂
堤坡
堤围
堤堰
嘀嗒
嘀嘀
嘀咕
滴虫
滴翠
滴答
滴滴
滴点
滴定
滴管
滴灌
滴剂
滴胶
滴蜡
滴沥
滴流
滴落
滴入
滴水
滴丸
滴下
滴血
滴注
滴着
狄克
狄龙
迪安
迪奥
迪吧
迪拜
迪恩
迪尔
迪化
迪佳
迪迦
迪卡
迪科
迪克
迪纳
迪尼
迪诺
迪欧
迪派
迪普
迪奇
迪庆
迪斯
迪特
迪厅
迪翁
迪亚
敌兵
敌对
敌方
敌国
敌害
敌后
敌机
敌舰
敌军
敌寇
敌楼
敌情
敌酋
敌区
敌群
敌人
敌视
敌手
敌台
敌探
敌特
敌伪
敌我
敌焰
敌意
敌营
敌友
敌阵
涤荡
涤纶
涤棉
涤纱
笛膜
笛声
笛子
嫡传
嫡派
嫡亲
嫡孙
嫡堂
嫡系
诋毁
邸宅
底板
底版
底本
底边
底部
底册
底层
底端
底肥
底稿
底工
底火
底价
底架
底角
底孔
底裤
底里
底楼
底面
底牌
底盘
底片
底漆
底气
底情
底色
底商
底墒
底数
底斯
底土
底纹
底细
底下
底线
底限
底薪
底蕴
底止
底质
底子
底座
抵补
抵偿
抵触
抵达
抵挡
抵京
抵拒
抵抗
抵扣
抵赖
抵免
抵命
抵死
抵牾
抵消
抵销
抵押
抵御
抵债
抵账
抵制
抵住
抵着
抵罪
砥砺
砥石
砥柱
骶骨
地板
地磅
地保
地堡
地标
地表
地波
地步
地藏
地层
地产
地秤
地处
地磁
地大
地带
地道
地灯
地底
地地
地点
地电
地丁
地动
地洞
地段
地方
地缝
地府
地宫
地沟
地瓜
地柜
地核
地黄
地积
地基
地级
地极
地价
地角
地脚
地窖
地界
地就
地炕
地壳
地窟
地块
地矿
地牢
地雷
地垒
地梨
地里
地理
地力
地利
地栗
地量
地邻
地龙
地垄
地漏
地脉
地幔
地貌
地面
地名
地膜
地牛
地暖
地盘
地皮
地痞
地平
地坪
地铺
地气
地契
地勤
地球
地区
地权
地热
地上
地市
地势
地鼠
地税
地说
地摊
地坛
地毯
地铁
地听
地头
地图
地王
地网
地委
地位
地温
地物
地峡
地下
地线
地心
地形
地穴
地学
地压
地衣
地榆
地狱
地域
地缘
地震
地政
地支
地址
地志
地质
地轴
地主
地砖
地走
地租
弟弟
弟妇
弟妹
弟媳
弟兄
弟子
帝都
帝国
帝号
帝皇
帝君
帝盟
帝王
帝威
帝位
帝制
递补
递给
递归
递回
递加
递减
递交
递解
递进
递了
递上
递升
递送
递延
递增
第八
第二
第几
第九
第六
第七
第三
第十
第四
第五
第页
第一
谛听
棣棠
缔合
缔交
缔结
缔约
缔造
蒂安
蒂克
蒂姆
蒂娜
蒂斯
蒂托
蒂亚
嗲嗲
掂掇
掂量
滇池
滇红
滇缅
滇西
颠簸
颠倒
颠颠
颠儿
颠峰
颠覆
颠狂
颠末
颠沛
颠茄
巅峰
癫狂
癫痫
典藏
典当
典范
典故
典籍
典礼
典心
典型
典押
典雅
典狱
典章
点吧
点兵
点拨
点播
点菜
点钞
点出
点此
点到
点灯
点滴
点点
点对
点儿
点法
点歌
点焊
点化
点画
点火
点击
点检
点将
点金
点睛
点距
点卡
点亮
点了
点灵
点卯
点名
点明
点评
点破
点起
点钱
点球
点券
点燃
点染
点上
点射
点收
点数
点水
点送
点题
点通
点头
点为
点位
点线
点心
点醒
点选
点穴
点烟
点验
点阵
点钟
点种
点缀
点着
点子
点字
碘酊
碘化
碘酒
碘片
碘酸
碘盐
踮脚
踮起
电白
电板
电棒
电报
电泵
电笔
电表
电波
电铲
电厂
电场
电车
电池
电传
电锤
电瓷
电磁
电大
电刀
电导
电灯
电动
电度
电镀
电费
电杆
电感
电告
电工
电狗
电光
电棍
电锅
电焊
电耗
电荷
电贺
电弧
电化
电话
电荒
电汇
电击
电机
电极
电价
电建
电键
电教
电解
电精
电镜
电锯
电抗
电控
电缆
电离
电力
电联
电量
电疗
电料
电铃
电令
电流
电炉
电路
电驴
电骡
电码
电鳗
电煤
电门
电摩
电磨
电木
电脑
电能
电钮
电喷
电平
电瓶
电气
电器
电桥
电热
电容
电闪
电扇
电声
电石
电势
电视
电枢
电刷
电算
电锁
电台
电碳
电烫
电梯
电筒
电图
电玩
电网
电位
电文
电务
电线
电芯
电信
电刑
电学
电询
电讯
电压
电眼
电唁
电冶
电业
电椅
电议
电影
电泳
电邮
电鱼
电源
电晕
电灶
电闸
电站
电针
电钟
电珠
电铸
电子
电阻
电钻
佃户
佃客
佃农
佃租
店长
店风
店伙
店家
店里
店门
店面
店名
店内
店铺
店庆
店堂
店外
店员
店镇
店址
店中
店主
垫板
垫背
垫被
垫补
垫布
垫底
垫付
垫高
垫肩
垫江
垫脚
垫块
垫款
垫片
垫圈
垫上
垫铁
垫支
垫子
玷辱
玷污
惦挂
惦记
惦念
淀粉
奠定
奠基
奠酒
奠立
奠仪
殿后
殿军
殿里
殿门
殿内
殿前
殿试
殿堂
殿下
殿宇
殿中
靛奖
靛蓝
靛青
刁悍
刁滑
刁蛮
刁民
刁难
刁顽
刁钻
叼着
凋敝
凋零
凋落
凋亡
凋萎
凋谢
貂婵
貂禅
貂蝉
貂皮
碉堡
碉楼
雕版
雕成
雕花
雕刻
雕镂
雕牌
雕漆
雕饰
雕塑
雕像
雕凿
雕琢
鲷鱼
吊臂
吊车
吊秤
吊窗
吊床
吊带
吊灯
吊顶
吊杆
吊钩
吊挂
吊柜
吊环
吊机
吊祭
吊架
吊具
吊卡
吊客
吊扣
吊兰
吊篮
吊楼
吊牌
吊瓶
吊铺
吊起
吊桥
吊丧
吊扇
吊绳
吊死
吊索
吊桶
吊投
吊线
吊销
吊孝
吊唁
吊装
吊坠
吊着
钓饵
钓竿
钓钩
钓技
钓具
钓丝
钓友
钓鱼
调包
调兵
调拨
调查
调车
调成
调出
调处
调档
调到
调低
调调
调动
调度
调队
调防
调幅
调干
调高
调羹
调光
调号
调合
调和
调护
调换
调回
调级
调集
调剂
调价
调减
调焦
调教
调节
调解
调进
调经
调酒
调卷
调侃
调控
调来
调离
调理
调料
调令
调门
调弄
调派
调配
调皮
调频
调遣
调情
调取
调人
调任
调入
调色
调摄
调升
调式
调试
调适
调水
调速
调唆
调停
调头
调往
调味
调温
调息
调戏
调校
调笑
调协
调谐
调薪
调性
调压
调研
调演
调养
调音
调用
调阅
调匀
调运
调整
调正
调值
调职
调制
调治
调质
调转
调资
调子
调走
掉包
掉宝
掉膘
掉出
掉到
掉电
掉队
掉发
掉光
掉换
掉价
掉进
掉泪
掉了
掉落
掉期
掉入
掉色
掉头
掉下
掉线
掉血
掉渣
掉转
爹地
爹爹
爹妈
爹娘
跌出
跌宕
跌倒
跌到
跌得
跌跌
跌幅
跌价
跌跤
跌进
跌了
跌落
跌破
跌入
跌伤
跌势
跌停
跌下
跌至
跌坐
迭部
迭出
迭代
迭戈
迭起
谍报
谍影
谍照
喋喋
喋血
叠翠
叠叠
叠合
叠加
叠石
叠印
叠韵
叠嶂
叠字
碟报
碟阀
碟机
碟片
碟仙
碟子
蝶变
蝶啶
蝶阀
蝶骨
蝶恋
蝶形
蝶泳
蝶妆
蹀躞
丁坝
丁堡
丁苯
丁丑
丁醇
丁当
丁丁
丁叮
丁东
丁冬
丁度
丁亥
丁基
丁艰
丁克
丁力
丁玲
丁零
丁卯
丁宁
丁青
丁醛
丁炔
丁蜀
丁巳
丁酸
丁天
丁酮
丁烷
丁未
丁烯
丁香
丁忧
丁酉
丁酯
丁子
丁字
叮当
叮叮
叮咚
叮咛
叮咬
叮嘱
玎玲
疔疮
盯人
盯上
盯梢
盯住
盯着
钉锤
钉牢
钉螺
钉帽
钉耙
钉枪
钉入
钉上
钉头
钉鞋
钉珠
钉住
钉子
耵聍
酊剂
顶啊
顶班
顶板
顶部
顶层
顶灯
顶点
顶顶
顶端
顶多
顶风
顶峰
顶盖
顶缸
顶骨
顶管
顶好
顶级
顶尖
顶角
顶礼
顶梁
顶了
顶楼
顶名
顶牛
顶棚
顶篷
顶起
顶球
顶入
顶上
顶事
顶替
顶天
顶头
顶下
顶先
顶新
顶星
顶芽
顶叶
顶用
顶账
顶针
顶真
顶珠
顶住
顶撞
顶着
顶子
顶嘴
顶罪
鼎鼎
鼎沸
鼎革
鼎好
鼎湖
鼎力
鼎立
鼎盛
鼎新
鼎峙
鼎足
订报
订餐
订舱
订车
订单
订定
订房
订购
订户
订花
订婚
订货
订机
订价
订金
订立
订票
订数
订位
订下
订约
订阅
订正
订制
订座
订做
定安
定案
定本
定边
定编
定标
定餐
定长
定出
定单
定当
定点
定调
定鼎
定定
定都
定夺
定额
定岗
定稿
定格
定购
定规
定国
定慧
定婚
定货
定级
定计
定价
定见
定结
定界
定金
定睛
定居
定局
定礼
定理
定力
定例
定量
定了
定陵
定律
定论
定名
定南
定票
定期
定钱
定亲
定情
定然
定日
定神
定时
定式
定势
定数
定陶
定为
定位
定西
定息
定下
定弦
定县
定襄
定向
定心
定兴
定形
定型
定性
定窑
定义
定音
定影
定于
定语
定员
定远
定则
定值
定职
定植
定址
定制
定州
定准
定子
定罪
定做
锭剂
锭子
丢丑
丢掉
丢开
丢脸
丢弃
丢球
丢人
丢失
丢手
丢下
丢在
东阿
东安
东岸
东奥
东邦
东北
东边
东部
东财
东侧
东厂
东城
东川
东床
东村
东达
东大
东单
东道
东德
东电
东都
东渡
东端
东段
东方
东非
东丰
东风
东港
东哥
东宫
东沟
东瓜
东关
东观
东光
东广
东郭
东海
东汉
东航
东胡
东湖
东华
东环
东辉
东加
东家
东江
东郊
东街
东进
东晋
东京
东经
东来
东兰
东丽
东联
东辽
东林
东临
东陵
东流
东路
东门
东盟
东面
东明
东南
东尼
东宁
东欧
东鹏
东平
东坡
东区
东去
东日
东软
东森
东山
东升
东胜
东盛
东输
东送
东塔
东台
东泰
东滩
东头
东突
东土
东莞
东魏
东吴
东西
东线
东乡
东向
东新
东信
东兴
东讯
东亚
东阳
东洋
东夷
东营
东瀛
东映
东宇
东元
东源
东院
东岳
东站
东征
东芝
东直
东至
东中
东周
东洲
东主
冬播
冬菜
冬储
冬春
冬冬
冬防
冬耕
冬菇
冬瓜
冬灌
冬寒
冬烘
冬季
冬景
冬令
冬麦
冬梅
冬眠
冬暖
冬青
冬日
冬笋
冬天
冬闲
冬雪
冬训
冬汛
冬夜
冬衣
冬泳
冬雨
冬月
冬运
冬枣
冬至
冬装
咚咚
氡气
董藩
董方
董军
董桥
董事
董贤
董璇
懂得
懂法
懂你
懂事
懂行
动笔
动宾
动兵
动产
动词
动粗
动弹
动荡
动动
动感
动工
动画
动火
动机
动脚
动静
动觉
动力
动量
动了
动乱
动轮
动脉
动谩
动慢
动漫
动脑
动能
动怒
动气
动迁
动情
动人
动容
动身
动手
动态
动听
动土
动网
动窝
动武
动物
动向
动心
动刑
动摇
动议
动易
动因
动用
动员
动辄
动作
冻冰
冻疮
冻得
冻干
冻害
冻坏
冻僵
冻结
冻裂
冻馁
冻肉
冻伤
冻死
冻土
冻雨
冻原
侗体
侗族
恫吓
栋梁
洞察
洞穿
洞达
洞洞
洞房
洞府
洞见
洞开
洞口
洞窟
洞里
洞内
洞天
洞庭
洞头
洞外
洞悉
洞箫
洞晓
洞穴
洞中
洞子
胴体
都爱
都把
都宝
都比
都不
都查
都昌
都城
都吃
都打
都到
都得
都德
都督
都对
都搞
都给
都跟
都好
都很
都还
都会
都将
都叫
都看
都快
都来
都兰
都乐
都灵
都没
都拿
都难
都能
都取
都去
都让
都市
都是
都受
都睡
都说
都司
都算
都听
都挺
都统
都为
都未
都尉
都唔
都系
都想
都向
都像
都笑
都写
都行
都要
都已
都以
都因
都应
都用
都由
都有
都与
都匀
都在
都曾
都找
都只
都走
都做
兜底
兜兜
兜肚
兜儿
兜风
兜揽
兜里
兜帽
兜鍪
兜售
兜销
兜着
兜子
斗车
斗大
斗胆
斗法
斗方
斗拱
斗狗
斗鸡
斗笠
斗门
斗牛
斗殴
斗蓬
斗篷
斗气
斗犬
斗士
斗室
斗数
斗眼
斗艳
斗勇
斗争
斗志
斗智
斗嘴
抖颤
抖出
抖动
抖开
抖了
抖搂
抖落
抖擞
陡壁
陡峻
陡立
陡坡
陡峭
陡然
陡崖
陡增
陡直
豆瓣
豆包
豆饼
豆豉
豆大
豆豆
豆粉
豆腐
豆花
豆荚
豆浆
豆酱
豆角
豆秸
豆科
豆蔻
豆类
豆粒
豆绿
豆面
豆苗
豆奶
豆粕
豆萁
豆青
豆蓉
豆乳
豆沙
豆薯
豆芽
豆油
豆渣
豆汁
豆子
逗得
逗点
逗逗
逗哏
逗号
逗乐
逗留
逗弄
逗趣
逗人
逗笑
逗引
逗着
痘疮
痘痘
痘苗
痘疱
痘印
窦娥
嘟嘟
嘟噜
嘟囔
嘟哝
嘟着
督办
督查
督察
督促
督导
督抚
督军
督率
督脉
督师
督学
督战
督阵
毒霸
毒草
毒虫
毒刺
毒打
毒蛾
毒饵
毒发
毒犯
毒贩
毒妇
毒害
毒化
毒计
毒剂
毒箭
毒酒
毒菌
毒辣
毒理
毒力
毒瘤
毒龙
毒米
毒谋
毒品
毒气
毒杀
毒蛇
毒手
毒水
毒死
毒素
毒丸
毒物
毒雾
毒腺
毒香
毒枭
毒刑
毒性
毒蕈
毒牙
毒药
毒液
毒瘾
毒针
毒汁
毒资
读报
读本
读成
读出
读到
读得
读懂
读读
读法
读过
读后
读经
读卡
读了
读卖
读秒
读你
读取
读入
读书
读数
读图
读完
读网
读物
读写
读音
读友
读者
读着
读作
渎职
犊牛
犊子
黩武
髑髅
独霸
独白
独臂
独步
独裁
独唱
独处
独创
独此
独岛
独到
独得
独栋
独斗
独独
独断
独夫
独孤
独好
独活
独家
独角
独居
独具
独揽
独狼
独力
独立
独领
独龙
独门
独苗
独木
独山
独善
独身
独生
独石
独守
独树
独特
独吞
独舞
独显
独享
独行
独醒
独秀
独眼
独有
独院
独占
独钟
独酌
独资
独子
独自
独奏
独尊
独坐
笃爱
笃定
笃笃
笃厚
笃实
笃信
笃行
笃学
笃志
堵车
堵击
堵截
堵口
堵漏
堵门
堵塞
堵死
堵在
堵住
堵嘴
赌吧
赌本
赌博
赌场
赌城
赌风
赌鬼
赌棍
赌金
赌局
赌具
赌客
赌窟
赌马
赌气
赌钱
赌球
赌神
赌圣
赌输
赌术
赌徒
赌王
赌窝
赌侠
赌友
赌债
赌咒
赌注
赌桌
赌资
妒恨
妒火
妒嫉
妒忌
妒意
杜邦
杜比
杜尔
杜锋
杜甫
杜衡
杜蘅
杜家
杜鹃
杜绝
杜康
杜梨
杜马
杜门
杜牧
杜松
杜威
杜仲
杜撰
肚肠
肚兜
肚里
肚量
肚腩
肚皮
肚脐
肚中
肚子
度牒
度高
度过
度假
度量
度日
度身
度数
度外
渡边
渡槽
渡船
渡过
渡海
渡河
渡假
渡江
渡口
渡轮
渡桥
渡头
渡鸦
镀层
镀铬
镀金
镀铝
镀膜
镀镍
镀铜
镀锡
镀锌
镀银
蠹虫
端菜
端茶
端出
端到
端点
端端
端方
端接
端口
端来
端丽
端粒
端量
端了
端面
端木
端倪
端平
端起
端头
端午
端线
端相
端详
端绪
端砚
端阳
端正
端庄
端着
端子
端坐
短板
短波
短长
短程
短池
短处
短传
短粗
短促
短打
短刀
短道
短笛
短短
短发
短歌
短工
短骨
短号
短简
短见
短剑
短句
短剧
短裤
短路
短命
短跑
短片
短篇
短评
短期
短浅
短欠
短枪
短缺
短裙
短衫
短少
短诗
短视
短途
短腿
短袜
短尾
短文
短纤
短线
短小
短效
短信
短袖
短靴
短训
短讯
短衣
短音
短语
短暂
短装
段长
段段
段落
段内
段式
段位
段誉
段子
断案
断壁
断臂
断层
断肠
断炊
断代
断档
断点
断电
断掉
断定
断断
断顿
断根
断喝
断后
断乎
断魂
断货
断交
断句
断绝
断开
断口
断浪
断粮
断裂
断流
断垄
断路
断面
断奶
断念
断片
断气
断桥
断球
断然
断乳
断食
断水
断送
断头
断腿
断网
断弦
断线
断想
断行
断续
断牙
断崖
断言
断语
断狱
断章
断掌
断枝
断肢
缎带
缎面
缎纹
缎子
椴木
椴树
煅烧
锻锤
锻打
锻钢
锻工
锻件
锻练
锻炼
锻炉
锻铁
锻压
锻造
堆场
堆成
堆存
堆叠
堆堆
堆垛
堆房
堆放
堆肥
堆焊
堆积
堆集
堆垒
堆里
堆满
堆起
堆砌
堆笑
堆栈
堆中
堆着
队部
队长
队服
队副
队歌
队徽
队会
队礼
队里
队列
队名
队内
队旗
队日
队伍
队形
队医
队友
队员
队中
对阿
对啊
对岸
对吧
对白
对半
对本
对比
对边
对不
对策
对唱
对称
对冲
对此
对错
对答
对打
对待
对等
对敌
对调
对对
对方
对付
对歌
对攻
对光
对号
对红
对华
对话
对换
对价
对讲
对焦
对角
对接
对她
对襟
对劲
对酒
对局
对句
对决
对开
对抗
对空
对口
对啦
对郎
对垒
对立
对联
对了
对流
对路
对氯
对吗
对么
对美
对门
对面
对内
对你
对您
对偶
对齐
对其
对全
对人
对日
对射
对手
对数
对谁
对他
对它
对台
对谈
对头
对外
对望
对位
对味
对我
对虾
对向
对象
对消
对呀
对眼
对伊
对弈
对应
对于
对於
对曰
对越
对战
对仗
对帐
对照
对折
对阵
对证
对症
对质
对峙
对中
对著
对撞
对准
对着
对子
兑付
兑换
兑奖
兑取
兑水
兑现
吨袋
吨粮
吨数
吨位
敦促
敦豪
敦厚
敦化
敦煌
敦睦
敦朴
敦请
敦劝
敦实
墩布
墩子
蹲点
蹲伏
蹲坑
蹲苗
蹲下
蹲着
蹲坐
趸船
趸批
趸售
囤积
囤聚
炖菜
炖锅
炖鸡
炖品
炖肉
炖汤
炖鱼
炖煮
盾构
盾牌
钝化
钝角
钝器
顿成
顿挫
顿顿
顿饭
顿感
顿号
顿河
顿觉
顿了
顿然
顿生
顿时
顿首
顿悟
顿足
遁词
遁迹
遁世
遁逃
遁形
遁走
多啊
多巴
多吧
多办
多半
多边
多变
多病
多才
多采
多彩
多层
多长
多场
多吃
多愁
多出
多处
多次
多刺
多达
多打
多大
多带
多党
多道
多得
多德
多等
多点
多动
多端
多多
多而
多尔
多发
多方
多芬
多酚
多份
多佛
多夫
多幅
多福
多付
多高
多哥
多个
多给
多寡
多管
多国
多过
多哈
多汗
多好
多喝
多核
多花
多话
多机
多吉
多级
多极
多加
多家
多见
多娇
多晶
多久
多看
多抗
多空
多孔
多款
多亏
多拉
多啦
多来
多礼
多利
多练
多量
多路
多虑
多伦
多罗
多卖
多毛
多么
多枚
多美
多门
多梦
多米
多面
多名
多模
多摩
多拿
多能
多尼
多年
多篇
多屏
多起
多钱
多情
多去
多日
多色
多山
多少
多深
多时
多识
多食
多式
多事
多收
多首
多受
多数
多说
多台
多态
多肽
多谈
多糖
多醣
多套
多提
多条
多听
多头
多图
多瓦
多玩
多为
多维
多位
多闻
多问
多相
多想
多向
多项
多些
多写
多谢
多心
多选
多言
多样
多页
多疑
多以
多义
多音
多赢
多用
多由
多油
多于
多予
多余
多雨
多元
多远
多月
多云
多灾
多则
多张
多找
多汁
多指
多至
多钟
多种
多重
多赚
多着
多姿
多子
多字
多走
多组
多嘴
多作
多做
咄咄
咄嗟
哆啦
哆嗦
夺宝
夺杯
夺标
夺得
夺冠
夺回
夺魂
夺金
夺眶
夺魁
夺路
夺命
夺目
夺取
夺去
夺权
夺人
夺下
夺占
夺走
踱步
踱来
踱了
踱去
踱着
朵朵
朵儿
朵颐
朵云
垛口
垛子
躲避
躲藏
躲到
躲得
躲过
躲进
躲开
躲懒
躲了
躲让
躲闪
躲在
躲债
躲着
剁椒
剁碎
堕落
堕马
堕入
堕胎
舵杆
舵工
舵机
舵手
舵主
惰性
跺脚
讹传
讹谬
讹人
讹误
讹诈
俄而
俄方
俄共
俄国
俄军
俄顷
俄式
俄文
俄语
娥眉
峨眉
峨嵋
莪术
鹅蛋
鹅肝
鹅黄
鹅卵
鹅毛
鹅苗
鹅群
鹅绒
鹅肉
鹅掌
蛾眉
蛾子
额达
额定
额度
额枋
额骨
额角
额敏
额娘
额前
额上
额数
额头
额外
额为
额叶
婀娜
厄尔
厄运
呃逆
扼杀
扼守
扼死
扼腕
扼要
扼制
扼住
恶霸
恶报
恶变
恶补
恶臭
恶斗
恶毒
恶夫
恶妇
恶感
恶搞
恶鬼
恶棍
恶果
恶汉
恶狠
恶化
恶疾
恶计
恶浪
恶劣
恶露
恶骂
恶梦
恶名
恶魔
恶念
恶癖
恶评
恶气
恶犬
恶人
恶煞
恶少
恶神
恶事
恶俗
恶徒
恶习
恶心
恶行
恶性
恶言
恶业
恶意
恶语
恶运
恶贼
恶战
恶仗
恶兆
恶浊
恶作
饿得
饿饭
饿鬼
饿狼
饿了
饿殍
饿死
饿着
谔谔
鄂钢
鄂西
鄂鱼
鄂州
愕然
萼片
遏抑
遏止
遏制
腭裂
颚骨
噩耗
噩梦
噩运
噩兆
鳄鱼
恩爱
恩波
恩宠
恩仇
恩赐
恩德
恩典
恩恩
恩公
恩华
恩惠
恩来
恩那
恩平
恩情
恩人
恩师
恩施
恩斯
恩义
恩怨
恩泽
恩准
恩佐
蒽醌
儿茶
儿道
儿歌
儿化
儿科
儿郎
儿里
儿马
儿女
儿时
儿说
儿孙
儿童
儿媳
儿戏
儿也
儿子
而把
而别
而不
而成
而出
而大
而当
而到
而定
而动
而对
而返
而飞
而非
而复
而该
而光
而归
而过
而后
而回
而建
而将
而降
而她
而今
而尽
而近
而就
而居
而据
而空
而哭
而况
而来
而乐
而立
而论
而能
而你
而其
而起
而泣
而前
而且
而求
而去
而然
而让
而入
而三
而上
而生
而是
而逝
而说
而死
而他
而谈
而逃
而特
而天
而退
而外
而亡
而忘
而为
而我
而卧
而无
而下
而向
而笑
而写
而新
而行
而言
而要
而已
而以
而异
而应
而用
而忧
而由
而又
而与
而在
而战
而这
而知
而止
而只
而至
而致
而终
而走
而作
而坐
尔曹
尔达
尔德
尔等
尔东
尔顿
尔多
尔尔
尔法
尔夫
尔格
尔后
尔康
尔克
尔曼
尔森
尔山
尔时
尔斯
尔泰
尔特
尔雅
耳背
耳鼻
耳边
耳病
耳部
耳垂
耳聪
耳钉
耳朵
耳房
耳放
耳福
耳根
耳垢
耳鼓
耳挂
耳光
耳郭
耳环
耳机
耳际
耳尖
耳科
耳孔
耳廓
耳力
耳聋
耳轮
耳麦
耳门
耳鸣
耳膜
耳目
耳内
耳畔
耳旁
耳热
耳塞
耳生
耳石
耳屎
耳饰
耳熟
耳顺
耳套
耳听
耳痛
耳闻
耳蜗
耳性
耳穴
耳语
耳罩
耳针
耳中
耳烛
耳坠
耳子
洱海
洱源
饵料
二百
二班
二板
二倍
二笔
二部
二层
二厂
二传
二次
二寸
二代
二档
二等
二弟
二点
二度
二段
二队
二二
二房
二妃
二分
二份
二服
二附
二副
二高
二个
二更
二号
二合
二虎
二环
二级
二将
二姐
二进
二九
二局
二郎
二类
二连
二联
二两
二楼
二路
二轮
二马
二毛
二门
二名
二年
二女
二期
二千
二桥
二轻
二区
二泉
二人
二日
二三
二商
二师
二十
二时
二世
二室
二手
二首
二叔
二酸
二岁
二胎
二滩
二天
二条
二厅
二外
二万
二王
二为
二维
二位
二五
二弦
二相
二校
二星
二爻
二要
二野
二一
二医
二亿
二元
二院
二月
二则
二职
二至
二致
二中
二种
二重
二子
二字
贰臣
贰仟
贰心
发案
发白
发榜
发包
发宝
发报
发辫
发标
发飙
发表
发兵
发病
发布
发财
发菜
发颤
发潮
发车
发痴
发愁
发臭
发出
发怵
发憷
发喘
发春
发错
发达
发呆
发带
发单
发到
发点
发电
发动
发抖
发端
发短
发发
发放
发粉
发奋
发愤
发疯
发福
发改
发糕
发稿
发个
发给
发根
发光
发过
发函
发汗
发黑
发狠
发红
发花
发话
发还
发慌
发黄
发挥
发回
发昏
发火
发货
发迹
发急
发际
发髻
发夹
发家
发件
发奖
发胶
发酵
发晶
发窘
发觉
发掘
发卡
发刊
发狂
发蜡
发来
发蓝
发懒
发廊
发楞
发冷
发愣
发力
发亮
发了
发令
发落
发麻
发毛
发霉
发蒙
发面
发明
发木
发难
发怒
发排
发牌
发胖
发炮
发泡
发配
发片
发票
发妻
发起
发气
发钱
发青
发情
发球
发热
发轫
发乳
发软
发散
发骚
发痧
发梢
发烧
发射
发生
发声
发食
发市
发式
发饰
发誓
发售
发刷
发水
发丝
发送
发酸
发烫
发套
发条
发贴
发帖
发网
发往
发威
发文
发问
发屋
发物
发现
发祥
发饷
发笑
发泄
发新
发薪
发信
发行
发形
发型
发性
发虚
发芽
发烟
发言
发炎
发扬
发痒
发叶
发艺
发音
发硬
发油
发于
发育
发源
发愿
发运
发晕
发簪
发债
发展
发张
发胀
发怔
发证
发指
发至
发质
发紫
发自
发作
乏力
乏煤
乏术
乏味
伐木
伐区
伐善
伐树
垡头
罚单
罚跪
罚锾
罚金
罚酒
罚款
罚没
罚钱
罚球
罚息
罚下
罚则
阀门
阀体
阀阅
阀组
阀座
筏子
法案
法办
法宝
法币
法场
法村
法典
法定
法度
法儿
法尔
法官
法规
法国
法海
法号
法华
法会
法籍
法纪
法家
法甲
法界
法警
法军
法库
法拉
法兰
法郎
法朗
法老
法理
法力
法利
法例
法令
法律
法轮
法螺
法盲
法门
法盟
法名
法器
法权
法人
法商
法身
法师
法式
法事
法释
法书
法术
法硕
法坛
法堂
法条
法帖
法庭
法桐
法统
法王
法网
法文
法务
法系
法线
法相
法新
法学
法眼
法衣
法医
法语
法源
法院
法则
法政
法旨
法制
法治
法专
法子
砝码
珐琅
帆板
帆布
帆船
帆樯
帆影
番邦
番瓜
番号
番椒
番茄
番薯
番鸭
番禺
幡然
翻案
翻版
翻倍
翻本
翻查
翻唱
翻炒
翻车
翻沉
翻成
翻出
翻船
翻倒
翻到
翻地
翻动
翻斗
翻番
翻翻
翻飞
翻覆
翻改
翻盖
翻耕
翻供
翻滚
翻过
翻红
翻悔
翻检
翻建
翻浆
翻卷
翻开
翻看
翻来
翻脸
翻了
翻领
翻录
翻毛
翻弄
翻拍
翻盘
翻起
翻然
翻砂
翻晒
翻身
翻书
翻腾
翻天
翻土
翻胃
翻新
翻修
翻寻
翻页
翻译
翻印
翻涌
翻阅
翻越
翻云
翻转
翻着
藩国
藩篱
藩镇
藩属
凡百
凡尘
凡尔
凡夫
凡高
凡间
凡卡
凡例
凡人
凡事
凡是
凡俗
凡响
凡心
凡庸
凡有
凡属
矾石
矾土
钒钛
钒铁
烦啊
烦劳
烦了
烦乱
烦闷
烦难
烦恼
烦腻
烦请
烦扰
烦人
烦冗
烦琐
烦嚣
烦心
烦忧
烦杂
烦燥
烦躁
樊篱
樊笼
蕃兵
蕃茄
蕃薯
繁博
繁昌
繁多
繁复
繁花
繁华
繁简
繁丽
繁乱
繁忙
繁茂
繁密
繁难
繁荣
繁冗
繁缛
繁盛
繁琐
繁体
繁文
繁芜
繁星
繁衍
繁育
繁杂
繁殖
繁峙
繁重
反霸
反绑
反比
反驳
反哺
反不
反侧
反差
反常
反超
反衬
反冲
反刍
反串
反吹
反弹
反党
反倒
反到
反帝
反动
反毒
反对
反而
反方
反讽
反腐
反复
反覆
反感
反戈
反攻
反共
反顾
反观
反光
反黑
反华
反话
反悔
反击
反间
反剪
反舰
反接
反诘
反抗
反恐
反馈
反例
反论
反码
反美
反面
反目
反派
反叛
反扑
反潜
反切
反清
反日
反射
反身
反省
反式
反是
反噬
反手
反水
反思
反诉
反锁
反贪
反伪
反胃
反问
反响
反向
反修
反序
反演
反咬
反义
反应
反映
反右
反语
反遭
反战
反掌
反照
反正
反证
反之
反制
反转
返潮
返程
返抵
返点
返工
返归
返国
返航
返还
返回
返家
返利
返聘
返青
返乡
返销
返校
返修
返照
返祖
犯案
犯病
犯愁
犯错
犯法
犯规
犯忌
犯贱
犯戒
犯禁
犯境
犯困
犯了
犯难
犯人
犯傻
犯上
犯事
犯下
犯颜
犯疑
犯有
犯罪
泛爱
泛白
泛称
泛出
泛读
泛泛
泛红
泛黄
泛蓝
泛滥
泛绿
泛美
泛起
泛酸
泛泰
泛微
泛亚
泛音
泛指
泛舟
泛珠
泛着
饭菜
饭吃
饭店
饭馆
饭锅
饭盒
饭后
饭局
饭粒
饭量
饭票
饭铺
饭前
饭钱
饭食
饭堂
饭厅
饭桶
饭团
饭碗
饭庄
饭桌
范本
范畴
范蠡
范例
范良
范尼
范式
范围
范文
范县
范性
范阳
范曾
贩毒
贩黄
贩卖
贩私
贩运
贩子
梵高
梵天
梵文
梵音
梵语
方案
方便
方伯
方步
方才
方差
方城
方程
方寸
方凳
方都
方队
方法
方方
方格
方根
方浩
方盒
方剂
方家
方巾
方今
方可
方块
方框
方腊
方亮
方略
方面
方木
方能
方平
方琼
方山
方始
方士
方式
方术
方太
方塘
方糖
方天
方头
方为
方位
方向
方兴
方形
方型
方旭
方言
方药
方怡
方音
方园
方圆
方丈
方针
方阵
方正
方知
方志
方中
方舟
方竹
方庄
方桌
方子
方字
方自
坊间
芳草
芳村
芳芳
芳菲
芳华
芳邻
芳龄
芳纶
芳名
芳容
芳烃
芳香
芳心
芳苑
芳泽
芳姿
芳踪
防癌
防碍
防办
防暴
防爆
防备
防病
防长
防潮
防尘
防虫
防臭
防磁
防弹
防盗
防地
防冻
防抖
防毒
防反
防范
防风
防腐
防寒
防旱
防黑
防洪
防护
防滑
防化
防患
防火
防具
防军
防空
防控
防老
防涝
防雷
防冷
防凌
防漏
防霉
防抢
防区
防龋
防热
防沙
防晒
防身
防渗
防湿
防守
防暑
防水
防损
防缩
防伪
防卫
防污
防务
防线
防锈
防汛
防疫
防雨
防御
防灾
防贼
防震
防止
防制
防治
防蛀
防撞
防着
妨碍
妨害
房补
房产
房颤
房车
房贷
房地
房顶
房东
房费
房改
房管
房号
房基
房价
房间
房捐
房客
房款
房里
房梁
房了
房龄
房龙
房门
房内
房契
房前
房山
房舍
房市
房事
房室
房外
房网
房屋
房县
房型
房檐
房源
房展
房中
房主
房子
房租
仿单
仿佛
仿古
仿冒
仿生
仿似
仿宋
仿效
仿写
仿造
仿照
仿真
仿纸
仿制
访查
访法
访港
访古
访华
访客
访美
访求
访日
访谈
访问
访寻
访友
彷佛
彷徨
纺布
纺车
纺绸
纺锤
纺锭
纺机
纺纱
纺丝
纺线
纺院
纺织
放榜
放出
放错
放大
放贷
放胆
放诞
放荡
放倒
放到
放得
放低
放点
放电
放刁
放掉
放毒
放飞
放风
放歌
放工
放光
放归
放过
放好
放怀
放环
放缓
放回
放活
放火
放假
放箭
放进
放开
放空
放宽
放款
放浪
放量
放疗
放慢
放牧
放你
放牛
放炮
放屁
放气
放弃
放晴
放权
放热
放人
放任
放入
放散
放上
放哨
放射
放生
放声
放手
放水
放肆
放松
放送
放他
放我
放下
放线
放像
放心
放行
放学
放血
放言
放眼
放羊
放养
放映
放在
放债
放置
放逐
放着
放纵
放走
飞白
飞豹
飞奔
飞镖
飞播
飞车
飞尘
飞驰
飞虫
飞出
飞船
飞达
飞弹
飞刀
飞到
飞得
飞抵
飞地
飞碟
飞动
飞度
飞渡
飞蛾
飞儿
飞飞
飞凤
飞赴
飞棍
飞过
飞航
飞红
飞虹
飞鸿
飞狐
飞虎
飞花
飞华
飞黄
飞蝗
飞回
飞机
飞剑
飞溅
飞箭
飞进
飞客
飞快
飞来
飞浪
飞离
飞利
飞了
飞临
飞凌
飞龙
飞掠
飞轮
飞马
飞沫
飞鸟
飞盘
飞跑
飞扑
飞瀑
飞起
飞禽
飞球
飞去
飞泉
飞人
飞入
飞洒
飞散
飞沙
飞上
飞射
飞身
飞升
飞石
飞逝
飞鼠
飞速
飞毯
飞特
飞腾
飞天
飞艇
飞往
飞吻
飞舞
飞侠
飞霞
飞仙
飞翔
飞向
飞星
飞行
飞旋
飞雪
飞檐
飞眼
飞雁
飞燕
飞扬
飞鹰
飞鱼
飞宇
飞羽
飞雨
飞语
飞跃
飞越
飞云
飞灾
飞贼
飞涨
飞舟
飞转
飞着
飞走
妃嫔
妃暄
妃子
非编
非标
非常
非但
非得
非典
非点
非碘
非独
非法
非凡
非非
非分
非公
非核
非礼
非淋
非门
非命
非难
非农
非浅
非去
非人
非特
非同
非我
非笑
非要
非也
非议
非洲
非子
绯红
绯闻
菲薄
菲尔
菲菲
菲克
菲力
菲利
菲林
菲斯
菲特
菲仪
扉页
蜚蠊
蜚声
蜚语
霏凡
霏霏
鲱鱼
肥白
肥差
肥肠
肥城
肥大
肥东
肥肥
肥厚
肥力
肥料
肥猫
肥美
肥腻
肥牛
肥女
肥胖
肥婆
肥缺
肥肉
肥实
肥瘦
肥水
肥硕
肥田
肥臀
肥沃
肥西
肥乡
肥效
肥羊
肥育
肥源
肥皂
肥猪
肥壮
肥仔
腓骨
腓力
匪帮
匪兵
匪巢
匪盗
匪患
匪祸
匪军
匪窟
匪浅
匪首
匪徒
匪穴
诽谤
悱恻
斐济
斐然
榧子
翡翠
吠叫
废弛
废除
废黜
废掉
废都
废钢
废话
废旧
废了
废料
废票
废品
废气
废弃
废人
废水
废铁
废铜
废物
废墟
废液
废油
废渣
废止
废纸
废置
沸点
沸沸
沸蓝
沸泉
沸石
沸水
沸腾
狒狒
肺癌
肺病
肺部
肺腑
肺痨
肺泡
肺热
肺炎
肺叶
肺鱼
肺脏
费城
费尔
费戈
费工
费话
费解
费尽
费劲
费力
费率
费曼
费米
费难
费钱
费神
费时
费事
费县
费心
费用
痱子
分班
分包
分保
分贝
分币
分辨
分辩
分别
分兵
分拨
分布
分步
分部
分餐
分册
分层
分叉
分岔
分拆
分厂
分场
分成
分出
分词
分爨
分寸
分担
分档
分到
分道
分得
分等
分地
分点
分店
分度
分段
分队
分舵
分发
分房
分飞
分肥
分分
分封
分付
分赴
分割
分隔
分给
分工
分馆
分管
分光
分毫
分号
分合
分和
分红
分洪
分户
分化
分会
分获
分机
分级
分集
分际
分家
分拣
分节
分解
分界
分居
分局
分句
分卷
分开
分科
分块
分栏
分类
分离
分理
分力
分立
分利
分量
分了
分列
分裂
分流
分馏
分录
分路
分米
分泌
分娩
分秒
分明
分母
分内
分蘖
分派
分配
分批
分片
分频
分期
分岐
分歧
分钱
分切
分清
分区
分权
分散
分色
分设
分社
分身
分神
分尸
分时
分式
分手
分署
分数
分水
分说
分送
分所
分摊
分体
分头
分外
分为
分文
分析
分享
分项
分销
分晓
分校
分心
分行
分形
分选
分野
分业
分页
分宜
分阴
分忧
分院
分赃
分则
分站
分帐
分针
分支
分枝
分值
分治
分钟
分众
分属
分装
分子
分租
分组
吩咐
吩嗪
纷呈
纷繁
纷飞
纷纷
纷乱
纷披
纷扰
纷纭
纷杂
纷争
芬芳
芬兰
芬利
芬奇
芬香
氛围
酚醛
酚酞
坟包
坟场
坟地
坟堆
坟墓
坟丘
坟山
坟头
坟茔
坟冢
汾河
汾酒
汾水
汾西
汾阳
焚风
焚化
焚毁
焚烧
焚身
焚尸
焚书
焚香
粉白
粉笔
粉饼
粉彩
粉肠
粉尘
粉刺
粉黛
粉底
粉蝶
粉坊
粉盒
粉红
粉剂
粉领
粉煤
粉面
粉末
粉沫
粉墨
粉嫩
粉皮
粉扑
粉芡
粉墙
粉色
粉沙
粉饰
粉刷
粉丝
粉碎
粉体
粉条
粉臀
粉未
粉线
粉圆
粉针
粉状
份额
份儿
份饭
份量
份内
份上
份数
份子
奋笔
奋斗
奋发
奋飞
奋进
奋力
奋起
奋勇
奋战
忿忿
忿恨
忿怒
愤愤
愤恨
愤激
愤慨
愤懑
愤怒
愤然
愤世
粪便
粪池
粪堆
粪肥
粪坑
粪筐
粪桶
粪土
丰碑
丰采
丰产
丰城
丰登
丰都
丰富
丰功
丰厚
丰乐
丰利
丰隆
丰满
丰茂
丰美
丰南
丰年
丰沛
丰饶
丰乳
丰润
丰盛
丰实
丰收
丰顺
丰硕
丰台
丰田
丰臀
丰县
丰胸
丰盈
丰腴
丰裕
丰原
丰韵
丰镇
丰姿
丰足
风暴
风标
风波
风采
风彩
风铲
风潮
风车
风尘
风城
风池
风传
风吹
风锤
风带
风挡
风道
风灯
风笛
风电
风动
风洞
风斗
风度
风儿
风发
风帆
风范
风风
风府
风干
风镐
风格
风骨
风管
风光
风害
风寒
风花
风华
风化
风凰
风机
风级
风纪
风景
风镜
风口
风浪
风雷
风冷
风力
风凉
风量
风淋
风铃
风流
风轮
风帽
风貌
风门
风靡
风磨
风魔
风能
风鸟
风弄
风气
风琴
风清
风情
风趣
风圈
风热
风骚
风色
风沙
风扇
风尚
风神
风生
风声
风湿
风蚀
风势
风霜
风水
风俗
风速
风瘫
风头
风土
风味
风闻
风物
风习
风险
风箱
风向
风行
风雪
风压
风雅
风烟
风谣
风叶
风衣
风仪
风吟
风雨
风源
风月
风云
风韵
风灾
风闸
风障
风疹
风筝
风之
风致
风中
风姿
风钻
枫泾
枫林
枫木
枫桥
枫树
枫香
枫雪
枫叶
枫影
封浜
封包
封笔
封闭
封测
封禅
封存
封底
封地
封顶
封冻
封堵
封盖
封港
封官
封号
封侯
封火
封缄
封建
封疆
封禁
封镜
封爵
封开
封口
封里
封了
封门
封面
封泥
封盘
封皮
封起
封丘
封入
封杀
封山
封赏
封上
封神
封死
封锁
封套
封条
封头
封土
封王
封网
封为
封箱
封信
封邑
封印
封釉
封斋
封住
封装
封嘴
疯病
疯长
疯癫
疯狗
疯话
疯狂
疯魔
疯娘
疯牛
疯女
疯人
疯瘫
疯枝
疯子
峰巅
峰顶
峰峰
峰会
峰林
峰峦
峰山
峰下
峰值
烽火
烽燧
烽烟
锋镝
锋利
锋芒
锋面
锋刃
锋锐
锋线
蜂巢
蜂毒
蜂房
蜂糕
蜂胶
蜂聚
蜂蜡
蜂蜜
蜂鸣
蜂鸟
蜂盘
蜂炮
蜂起
蜂群
蜂乳
蜂王
蜂窝
蜂箱
蜂腰
蜂业
蜂拥
冯华
冯特
冯云
逢低
逢集
逢人
逢生
逢迎
缝补
缝缝
缝好
缝合
缝口
缝里
缝纫
缝上
缝隙
缝线
缝针
缝制
缝缀
缝子
讽刺
讽谏
讽诵
讽喻
凤城
凤雏
凤蝶
凤冈
凤歌
凤阁
凤冠
凤凰
凤姐
凤梨
凤鸣
凤辇
凤起
凤庆
凤山
凤台
凤尾
凤舞
凤霞
凤仙
凤县
凤祥
凤翔
凤阳
凤仪
凤英
凤藻
凤爪
奉承
奉告
奉公
奉化
奉还
奉节
奉令
奉命
奉陪
奉劝
奉上
奉祀
奉送
奉天
奉托
奉为
奉先
奉贤
奉献
奉新
奉行
奉养
奉迎
奉赠
奉旨
俸禄
佛道
佛灯
佛典
佛殿
佛法
佛冈
佛光
佛国
佛号
佛家
佛教
佛经
佛具
佛龛
佛兰
佛乐
佛罗
佛门
佛坪
佛曲
佛山
佛事
佛手
佛说
佛寺
佛塔
佛堂
佛陀
佛像
佛性
佛学
佛牙
佛言
佛爷
佛音
佛语
佛曰
佛州
佛珠
佛祖
否定
否决
否认
否则
夫差
夫妇
夫君
夫妻
夫权
夫人
夫婿
夫子
呋喃
肤泛
肤觉
肤浅
肤色
肤质
趺坐
麸皮
麸子
孵出
孵蛋
孵化
孵卵
孵育
敷料
敷设
敷贴
敷衍
敷药
弗拉
弗莱
弗赖
弗兰
弗朗
弗里
弗隆
弗洛
伏安
伏案
伏笔
伏兵
伏地
伏法
伏旱
伏虎
伏击
伏流
伏牛
伏日
伏身
伏神
伏暑
伏特
伏天
伏贴
伏帖
伏卧
伏羲
伏下
伏汛
伏诛
凫水
扶病
扶持
扶风
扶扶
扶沟
扶乩
扶栏
扶鸾
扶苗
扶贫
扶起
扶桑
扶手
扶疏
扶绥
扶梯
扶危
扶养
扶摇
扶掖
扶余
扶正
扶直
扶植
扶住
扶助
扶着
芙蓉
拂尘
拂拂
拂面
拂逆
拂去
拂拭
拂晓
拂袖
服部
服从
服毒
服法
服了
服满
服气
服人
服软
服丧
服色
服食
服式
服侍
服饰
服输
服贴
服帖
服务
服下
服刑
服药
服役
服膺
服用
服装
服罪
苻坚
俘获
俘虏
氟化
氟碳
氟烷
茯苓
浮报
浮标
浮冰
浮财
浮尘
浮沉
浮出
浮荡
浮点
浮雕
浮吊
浮动
浮泛
浮华
浮滑
浮灰
浮记
浮克
浮夸
浮力
浮梁
浮面
浮名
浮漂
浮萍
浮起
浮签
浮浅
浮桥
浮球
浮山
浮生
浮尸
浮石
浮水
浮台
浮筒
浮屠
浮土
浮现
浮想
浮选
浮艳
浮油
浮游
浮云
浮躁
浮渣
浮肿
浮舟
浮子
涪陵
符号
符合
符节
符文
符咒
幅度
幅宽
幅面
幅射
幅员
福安
福报
福彩
福大
福袋
福迪
福地
福鼎
福尔
福分
福份
福冈
福格
福贡
福贵
福海
福华
福建
福将
福晋
福井
福橘
福康
福勒
福利
福林
福陵
福禄
福美
福气
福清
福泉
福人
福瑞
福山
福神
福寿
福斯
福堂
福特
福田
福娃
福王
福旺
福相
福祥
福星
福音
福泽
福祉
福州
福字
蜉蝣
辐辏
辐合
辐射
辐条
辐照
抚爱
抚摸
抚摩
抚宁
抚弄
抚平
抚琴
抚顺
抚松
抚慰
抚恤
抚养
抚育
抚远
抚掌
抚州
抚着
府城
府绸
府邸
府第
府谷
府库
府里
府内
府上
府学
府尹
府志
府中
拊掌
斧头
斧钺
斧凿
斧正
斧子
俯察
俯冲
俯伏
俯角
俯看
俯瞰
俯射
俯身
俯视
俯首
俯卧
俯下
俯仰
俯泳
釜山
辅币
辅弼
辅导
辅机
辅料
辅酶
辅仁
辅食
辅修
辅选
辅以
辅音
辅助
辅佐
腐败
腐臭
腐恶
腐化
腐坏
腐烂
腐肉
腐儒
腐乳
腐蚀
腐熟
腐朽
腐殖
腐竹
父爱
父辈
父本
父皇
父老
父母
父女
父亲
父权
父王
父系
父兄
父执
父子
讣告
讣文
讣闻
付酬
付出
付方
付费
付给
付汇
付款
付了
付讫
付钱
付清
付托
付息
付现
付印
付与
付帐
付账
付诸
付梓
妇产
妇道
妇检
妇科
妇联
妇女
妇人
妇孺
妇婴
妇幼
负担
负电
负号
负荷
负极
负笈
负荆
负疚
负累
负面
负片
负起
负气
负伤
负鼠
负数
负翁
负心
负压
负有
负于
负约
负载
负责
负债
负值
负重
负罪
附笔
附表
附带
附点
附耳
附睾
附合
附和
附后
附会
附记
附加
附件
附近
附丽
附录
附上
附设
附身
附生
附识
附送
附随
附体
附图
附小
附言
附页
附议
附庸
附有
附于
附载
附在
附则
附赠
附中
附属
附注
附著
附着
附子
阜城
阜康
阜南
阜宁
阜平
阜外
阜新
阜阳
驸马
复摆
复本
复比
复辟
复测
复查
复仇
复出
复旦
复电
复调
复读
复发
复返
复方
复盖
复根
复耕
复工
复古
复归
复国
复函
复合
复核
复华
复会
复婚
复活
复机
复检
复建
复健
复交
复旧
复句
复刊
复刻
复课
复垦
复来
复利
复名
复明
复命
复膜
复牌
复评
复权
复燃
复赛
复审
复生
复式
复视
复试
复述
复数
复苏
复位
复习
复现
复线
复写
复新
复信
复兴
复星
复姓
复性
复选
复学
复眼
复验
复业
复叶
复议
复音
复印
复用
复元
复员
复原
复杂
复诊
复职
复制
复种
复转
复壮
赴港
赴韩
赴会
赴京
赴考
赴美
赴难
赴任
赴日
赴台
赴宴
赴约
副本
副处
副词
副高
副歌
副官
副将
副刊
副科
副理
副品
副肾
副食
副使
副手
副题
副业
副翼
副职
副总
傅聪
傅粉
傅恒
傅雷
傅颖
富春
富达
富贵
富国
富海
富含
富豪
富户
富华
富集
富家
富贾
富江
富姐
富锦
富康
富矿
富兰
富勒
富丽
富民
富宁
富农
富平
富婆
富强
富饶
富人
富荣
富润
富山
富商
富盛
富士
富庶
富孀
富顺
富态
富翁
富县
富翔
富阳
富有
富于
富余
富裕
富源
富蕴
富足
赋格
赋诗
赋税
赋闲
赋形
赋性
赋役
赋有
赋于
赋予
赋与
赋值
缚住
腹案
腹板
腹背
腹壁
腹部
腹地
腹诽
腹稿
腹肌
腹面
腹膜
腹内
腹鳍
腹腔
腹水
腹痛
腹泻
腹心
腹胀
腹中
蝮蛇
覆层
覆盖
覆核
覆没
覆灭
覆膜
覆上
覆土
覆亡
覆辙
覆舟
馥郁
旮旯
伽蓝
伽利
伽马
伽玛
伽师
嘎巴
嘎嘎
嘎啦
嘎雅
嘎吱
噶尔
该案
该班
该报
该部
该厂
该场
该车
该城
该处
该村
该打
该当
该党
该岛
该等
该地
该店
该段
该队
该罚
该法
该股
该馆
该国
该会
该机
该局
该剧
该刊
该款
该来
该类
该批
该片
该区
该去
该日
该杀
该社
该省
该师
该市
该是
该书
该死
该寺
该所
该条
该团
该文
该县
该线
该乡
该项
该校
该行
该药
该页
该隐
该用
该院
该站
该镇
该种
该州
该做
改版
改扮
改编
改变
改厕
改称
改成
改乘
改错
改打
改道
改掉
改订
改动
改改
改革
改观
改过
改换
改悔
改嫁
改建
改进
改口
改良
改了
改名
改判
改期
改任
改日
改色
改善
改说
改天
改图
改为
改线
改向
改小
改写
改行
改型
改性
改选
改易
改用
改由
改元
改葬
改造
改则
改辙
改正
改制
改种
改装
改锥
改组
改嘴
改作
丐帮
钙化
钙奶
钙片
钙质
盖板
盖布
盖菜
盖茨
盖次
盖尔
盖饭
盖房
盖过
盖里
盖伦
盖满
盖帽
盖起
盖瑞
盖上
盖世
盖塔
盖头
盖瓦
盖碗
盖仙
盖伊
盖印
盖章
盖州
盖住
盖着
盖子
概不
概观
概况
概括
概览
概率
概略
概论
概貌
概念
概述
概数
概说
概算
概要
干巴
干吧
干杯
干贝
干瘪
干冰
干布
干部
干才
干菜
干草
干柴
干城
干出
干脆
干道
干得
干点
干掉
干爹
干法
干犯
干饭
干粉
干干
干戈
干股
干锅
干果
干过
干旱
干嚎
干好
干号
干涸
干红
干花
干活
干货
干架
干姜
干将
干胶
干结
干劲
干警
干净
干咳
干渴
干枯
干酪
干冷
干练
干粮
干了
干裂
干流
干馏
干路
干妈
干吗
干嘛
干么
干娘
干呕
干炮
干起
干亲
干渠
干群
干扰
干涩
干啥
干涉
干尸
干湿
干时
干式
干事
干瘦
干爽
干完
干我
干洗
干系
干线
干校
干笑
干薪
干性
干休
干谒
干邑
干油
干预
干员
干燥
干仗
干支
干着
甘草
甘醇
甘脆
甘当
甘德
甘地
甘汞
甘谷
甘结
甘居
甘菊
甘苦
甘蓝
甘霖
甘露
甘洛
甘冒
甘美
甘南
甘宁
甘泉
甘受
甘薯
甘松
甘肃
甘遂
甘甜
甘味
甘心
甘休
甘油
甘于
甘雨
甘愿
甘蔗
甘孜
甘做
杆秤
杆菌
杆塔
杆状
杆子
肝癌
肝病
肝部
肝肠
肝胆
肝儿
肝功
肝火
肝气
肝肾
肝素
肝糖
肝炎
肝脏
肝蛭
坩埚
泔水
苷酸
柑桔
柑橘
柑园
柑子
竿子
疳疮
疳积
尴尬
秆子
赶场
赶超
赶车
赶出
赶到
赶得
赶赴
赶赶
赶工
赶海
赶回
赶集
赶紧
赶考
赶快
赶来
赶了
赶路
赶忙
赶跑
赶巧
赶去
赶上
赶尸
赶趟
赶往
赶在
赶早
赶制
赶着
赶走
敢闯
敢打
敢当
敢干
敢讲
敢来
敢冒
敢情
敢说
敢死
敢为
敢问
敢想
敢于
敢作
敢做
感触
感到
感动
感恩
感奋
感官
感光
感化
感怀
感激
感觉
感慨
感康
感抗
感喟
感冒
感念
感佩
感强
感情
感染
感人
感伤
感受
感叹
感统
感温
感悟
感想
感谢
感性
感言
感应
感遇
感召
感知
橄榄
擀毡
矸石
赣江
赣剧
赣南
赣县
赣榆
赣州
冈陵
冈峦
冈崎
冈山
刚愎
刚才
刚察
刚到
刚度
刚刚
刚果
刚过
刚好
刚健
刚劲
刚进
刚来
刚烈
刚落
刚买
刚满
刚毛
刚猛
刚强
刚巧
刚柔
刚石
刚体
刚想
刚性
刚要
刚毅
刚硬
刚勇
刚玉
刚正
刚直
岗巴
岗地
岗警
岗卡
岗楼
岗梅
岗前
岗哨
岗石
岗松
岗亭
岗位
岗子
纲常
纲纪
纲领
纲目
纲要
肛肠
肛道
肛交
肛裂
肛瘘
肛门
缸管
缸盆
缸套
缸体
缸瓦
缸砖
缸子
钢板
钢包
钢笔
钢鞭
钢材
钢叉
钢厂
钢城
钢尺
钢窗
钢带
钢刀
钢钉
钢锭
钢都
钢杆
钢构
钢箍
钢骨
钢管
钢轨
钢号
钢花
钢化
钢价
钢架
钢筋
钢精
钢锯
钢盔
钢缆
钢炼
钢梁
钢领
钢轮
钢坯
钢片
钢瓶
钢钎
钢枪
钢锹
钢桥
钢琴
钢球
钢圈
钢砂
钢绳
钢水
钢丝
钢索
钢条
钢铁
钢桶
钢丸
钢网
钢印
钢硬
钢凿
钢渣
钢针
钢制
钢质
钢种
钢珠
罡风
罡气
港澳
港币
港汊
港城
港大
港岛
港督
港府
港股
港机
港姐
港九
港剧
港客
港口
港区
港人
港商
港市
港台
港湾
港务
港星
港行
港元
港资
杠杆
杠杠
杠铃
杠头
杠子
戆直
皋兰
羔羊
羔子
高矮
高安
高昂
高傲
高才
高层
高差
高产
高唱
高超
高潮
高车
高程
高出
高处
高纯
高淳
高达
高打
高大
高档
高登
高等
高低
高地
高点
高调
高度
高端
高额
高尔
高二
高发
高法
高飞
高分
高风
高峰
高夫
高干
高杆
高岗
高高
高歌
高个
高根
高跟
高工
高估
高挂
高官
高管
高贵
高过
高寒
高喊
高红
高呼
高胡
高华
高会
高级
高家
高价
高架
高坚
高检
高见
高健
高叫
高教
高阶
高洁
高就
高居
高举
高军
高峻
高亢
高抗
高考
高科
高空
高栏
高丽
高利
高梁
高粱
高亮
高了
高陵
高龄
高领
高楼
高卢
高炉
高论
高迈
高帽
高妹
高密
高棉
高妙
高庙
高明
高难
高能
高攀
高炮
高票
高频
高平
高坡
高气
高腔
高强
高墙
高跷
高桥
高青
高清
高球
高热
高人
高三
高僧
高山
高尚
高烧
高射
高深
高升
高声
高盛
高师
高士
高氏
高适
高手
高守
高寿
高瘦
高数
高水
高丝
高斯
高耸
高速
高塔
高台
高坛
高谈
高碳
高汤
高唐
高堂
高挑
高铁
高通
高头
高徒
高危
高位
高温
高文
高卧
高息
高下
高县
高线
高翔
高小
高效
高校
高新
高薪
高兴
高性
高雄
高修
高悬
高压
高雅
高扬
高阳
高尧
高要
高一
高邑
高音
高邮
高于
高於
高原
高远
高院
高约
高云
高瞻
高涨
高招
高照
高枕
高知
高职
高中
高州
高专
高宗
高奏
高足
高祖
睾酮
睾丸
膏肓
膏剂
膏血
膏药
膏腴
膏状
篙头
糕饼
糕点
杲杲
搞成
搞臭
搞出
搞错
搞到
搞得
搞掂
搞定
搞搞
搞怪
搞鬼
搞好
搞坏
搞活
搞垮
搞了
搞乱
搞起
搞清
搞头
搞笑
搞糟
缟素
槁木
稿本
稿酬
稿费
稿件
稿源
稿约
稿纸
稿子
镐头
藁本
藁城
告白
告别
告病
告成
告吹
告辞
告倒
告到
告发
告负
告官
告急
告假
告捷
告戒
告诫
告警
告竣
告老
告密
告破
告罄
告饶
告上
告示
告送
告诉
告退
告慰
告语
告之
告知
告终
告状
告罪
诰封
诰命
郜林
锆石
戈比
戈壁
戈德
戈登
戈尔
戈蓝
戈里
戈林
戈矛
戈瑞
圪塔
疙瘩
哥达
哥弟
哥儿
哥尔
哥哥
哥里
哥俩
哥们
哥特
哥窑
胳臂
胳膊
胳肢
袼褙
鸽蛋
鸽笼
鸽派
鸽群
鸽哨
鸽舍
鸽子
割爱
割草
割除
割刀
割地
割掉
割断
割胶
割据
割开
割礼
割裂
割麦
割破
割切
割去
割让
割绒
割肉
割伤
割舍
割席
割下
割线
搁板
搁笔
搁浅
搁下
搁在
搁置
歌本
歌唱
歌词
歌德
歌儿
歌赋
歌喉
歌华
歌会
歌姬
歌集
歌妓
歌剧
歌诀
歌路
歌美
歌迷
歌名
歌女
歌谱
歌曲
歌声
歌手
歌颂
歌坛
歌特
歌厅
歌王
歌网
歌舞
歌星
歌行
歌宴
歌谣
歌艺
歌吟
歌咏
歌友
歌中
歌子
阁僚
阁楼
阁下
阁员
革出
革除
革吉
革履
革命
革囊
革新
革职
格布
格达
格调
格斗
格尔
格格
格局
格拉
格莱
格兰
格朗
格勒
格雷
格里
格丽
格列
格林
格鲁
格律
格伦
格罗
格洛
格玛
格曼
格纳
格森
格杀
格式
格斯
格特
格外
格物
格言
格栅
格致
格状
格子
葛布
葛菲
葛粉
葛根
葛藤
蛤蚧
蛤壳
蛤蜊
蛤蟆
隔岸
隔板
隔壁
隔舱
隔层
隔代
隔断
隔阂
隔间
隔距
隔绝
隔开
隔栏
隔离
隔了
隔邻
隔膜
隔墙
隔热
隔日
隔山
隔扇
隔声
隔世
隔天
隔行
隔夜
隔音
隔栅
隔振
隔周
隔着
膈肌
个案
个把
个别
个唱
个儿
个个
个股
个旧
个例
个人
个数
个税
个体
个头
个位
个协
个性
个月
个中
个子
个字
各班
各版
各半
各报
各别
各不
各部
各厂
各出
各处
各次
各村
各大
各党
各地
各段
各队
各方
各分
各个
各国
各户
各级
各家
各界
各具
各科
各款
各类
各路
各门
各派
各区
各人
各色
各省
各市
各式
各司
各条
各位
各系
各县
各乡
各项
各校
各行
各型
各样
各业
各异
各有
各占
各章
各镇
各执
各种
各州
各庄
各自
各族
各组
虼蚤
铬钢
铬黄
铬矿
铬铁
铬盐
给出
给点
给定
给付
给个
给她
给了
给你
给您
给其
给钱
给人
给谁
给水
给他
给它
给我
给养
给药
给以
给予
给与
根宝
根本
根部
根除
根底
根雕
根儿
根根
根冠
根号
根河
根基
根尖
根脚
根茎
根据
根绝
根瘤
根毛
根苗
根深
根生
根式
根系
根性
根须
根芽
根艺
根由
根源
根植
根治
根子
跟班
跟别
跟从
跟单
跟斗
跟读
跟风
跟腱
跟脚
跟她
跟紧
跟进
跟来
跟了
跟你
跟您
跟前
跟人
跟上
跟手
跟谁
跟随
跟他
跟贴
跟帖
跟头
跟团
跟我
跟在
跟著
跟着
跟踪
亘古
更爱
更不
更差
更长
更大
更低
更迭
更动
更短
更多
更夫
更改
更高
更鼓
更好
更坏
更换
更会
更加
更佳
更近
更久
更具
更觉
更快
更令
更美
更妙
更名
更难
更能
更年
更浓
更其
更强
更趋
更让
更少
更深
更甚
更生
更胜
更使
更始
更是
更替
更为
更无
更显
更想
更像
更小
更新
更要
更衣
更以
更易
更应
更有
更远
更糟
更早
更正
庚辰
庚炔
庚申
庚帖
庚午
庚戌
庚寅
庚子
耕地
耕读
耕翻
耕牛
耕升
耕田
耕畜
耕耘
耕者
耕种
耕作
羹匙
羹汤
哽塞
哽咽
哽住
埂子
耿耿
耿介
耿直
梗概
梗塞
梗死
梗在
梗直
梗阻
工本
工笔
工兵
工部
工长
工厂
工场
工潮
工程
工尺
工大
工党
工地
工读
工段
工法
工房
工分
工蜂
工夫
工服
工会
工价
工架
工件
工匠
工交
工具
工科
工控
工况
工矿
工力
工联
工料
工龄
工贸
工模
工农
工棚
工期
工钱
工巧
工勤
工区
工人
工日
工伤
工商
工时
工事
工藤
工体
工头
工委
工位
工稳
工务
工细
工效
工校
工薪
工行
工序
工学
工业
工衣
工蚁
工艺
工用
工友
工余
工运
工贼
工整
工质
工致
工种
工专
工装
工资
工字
工作
弓背
弓步
弓箭
弓锯
弓弩
弓起
弓身
弓手
弓虽
弓弦
弓鞋
弓形
弓腰
弓子
公安
公案
公版
公办
公报
公比
公布
公厕
公测
公差
公产
公车
公称
公尺
公出
公寸
公担
公道
公德
公敌
公地
公爹
公断
公吨
公鹅
公法
公房
公费
公分
公愤
公干
公告
公公
公共
公关
公馆
公国
公海
公害
公函
公话
公会
公鸡
公积
公祭
公家
公假
公建
公交
公斤
公举
公决
公爵
公开
公克
公库
公款
公厘
公里
公理
公历
公立
公例
公粮
公了
公刘
公路
公驴
公略
公论
公马
公猫
公门
公民
公明
公亩
公墓
公牛
公派
公判
公棚
公平
公婆
公仆
公汽
公卿
公顷
公权
公然
公人
公认
公设
公社
公审
公升
公石
公使
公示
公式
公事
公输
公署
公司
公私
公诉
公孙
公所
公摊
公堂
公帑
公投
公推
公网
公文
公务
公物
公心
公信
公休
公畜
公选
公学
公演
公羊
公冶
公议
公益
公意
公营
公映
公用
公有
公寓
公元
公园
公曰
公约
公钥
公允
公债
公章
公正
公证
公之
公职
公制
公众
公猪
公主
公转
公仔
公子
功臣
功德
功底
功法
功放
功夫
功过
功耗
功绩
功架
功课
功劳
功力
功利
功率
功略
功名
功能
功效
功血
功勋
功业
功用
功罪
攻城
攻出
攻打
攻读
攻防
攻关
攻击
攻坚
攻歼
攻讦
攻进
攻克
攻略
攻门
攻破
攻取
攻入
攻势
攻守
攻下
攻陷
攻心
攻占
供案
供称
供出
供词
供电
供奉
供佛
供稿
供给
供货
供料
供您
供暖
供品
供气
供求
供热
供认
供述
供水
供体
供销
供需
供血
供养
供氧
供应
供油
供职
供状
供桌
肱骨
宫保
宫城
宫词
宫灯
宫殿
宫调
宫娥
宫禁
宫颈
宫里
宫门
宫内
宫女
宫崎
宫腔
宫墙
宫阙
宫人
宫室
宫缩
宫廷
宫庭
宫闱
宫刑
宫掖
宫苑
宫中
宫主
恭贺
恭候
恭谨
恭敬
恭请
恭顺
恭桶
恭维
恭喜
恭迎
恭祝
躬耕
躬亲
躬身
躬行
觥觥
巩固
巩利
巩膜
巩义
汞灯
汞柱
拱道
拱顶
拱廊
拱门
拱起
拱桥
拱圈
拱券
拱手
拱卫
拱形
拱猪
珙桐
珙县
共保
共餐
共产
共处
共创
共存
共党
共度
共轭
共犯
共匪
共分
共赴
共管
共和
共话
共计
共济
共价
共建
共进
共居
共聚
共军
共勉
共鸣
共谋
共青
共庆
共荣
共商
共赏
共生
共识
共事
共通
共同
共为
共舞
共线
共享
共性
共饮
共赢
共用
共有
共约
共振
共总
贡缎
贡奉
贡嘎
贡酒
贡觉
贡品
贡生
贡税
贡物
贡献
贡院
勾陈
勾出
勾除
勾搭
勾当
勾兑
勾股
勾划
勾画
勾魂
勾践
勾结
勾栏
勾勒
勾连
勾留
勾起
勾芡
勾通
勾线
勾消
勾销
勾选
勾引
勾住
佝偻
沟槽
沟道
沟谷
沟灌
沟壑
沟里
沟堑
沟渠
沟鼠
沟通
沟子
钩编
钩沉
钩虫
钩花
钩玄
钩针
钩住
钩状
钩子
篝火
狗场
狗洞
狗吠
狗狗
狗官
狗粮
狗毛
狗命
狗年
狗奴
狗牌
狗皮
狗屁
狗日
狗肉
狗屎
狗市
狗头
狗腿
狗网
狗窝
狗屋
狗熊
狗咬
狗鱼
苟安
苟合
苟活
苟且
苟全
苟同
苟延
枸橘
枸杞
枸橼
构成
构词
构架
构件
构建
构思
构图
构陷
构想
构型
构造
构筑
诟病
诟骂
购并
购车
购得
购电
购房
购回
购汇
购货
购机
购建
购进
购买
购票
购入
购书
购物
购销
购置
垢污
够本
够大
够多
够格
够好
够狠
够级
够酷
够呛
够瞧
够受
够味
够用
媾和
估测
估产
估分
估计
估价
估量
估摸
估算
估衣
估值
咕咚
咕嘟
咕咕
咕唧
咕隆
咕噜
咕哝
姑表
姑夫
姑父
姑姑
姑舅
姑妈
姑母
姑娘
姑婆
姑且
姑嫂
姑苏
姑息
姑洗
姑爷
姑丈
姑子
孤傲
孤本
孤残
孤单
孤胆
孤岛
孤灯
孤独
孤儿
孤坟
孤高
孤寡
孤寒
孤鸿
孤魂
孤寂
孤军
孤苦
孤老
孤立
孤零
孤陋
孤女
孤僻
孤山
孤身
孤孀
孤星
孤行
孤雁
孤舟
孤子
沽名
沽源
轱辘
辜负
箍桶
古奥
古巴
古柏
古板
古堡
古本
古币
古称
古城
古船
古词
古瓷
古代
古道
古德
古登
古蒂
古典
古董
古都
古尔
古方
古风
古狗
古古
古怪
古国
古画
古话
古槐
古迹
古籍
古交
古今
古晋
古井
古旧
古柯
古来
古兰
古浪
古老
古乐
古里
古莲
古蔺
古灵
古龙
古庙
古木
古墓
古朴
古奇
古钱
古桥
古琴
古曲
古人
古榕
古色
古刹
古尸
古诗
古时
古史
古书
古树
古斯
古寺
古体
古田
古铜
古玩
古文
古屋
古物
古昔
古稀
古县
古香
古训
古雅
古谚
古意
古音
古语
古玉
古猿
古韵
古丈
古镇
古筝
古装
古拙
古字
汩汩
谷仓
谷草
谷城
谷道
谷底
谷地
谷堆
谷坊
谷糠
谷壳
谷口
谷类
谷里
谷粒
谷米
谷苗
谷神
谷穗
谷物
谷芽
谷雨
谷中
谷主
谷子
股本
股长
股道
股东
股分
股份
股改
股肱
股沟
股骨
股海
股价
股金
股经
股利
股民
股票
股评
股权
股神
股市
股数
股息
股癣
股灾
股指
股子
牯牛
骨癌
骨病
骨瓷
骨刺
骨朵
骨粉
骨干
骨胳
骨骼
骨鲠
骨骸
骨化
骨灰
骨架
骨胶
骨节
骨科
骨库
骨力
骨料
骨龄
骨膜
骨牌
骨盆
骨气
骨器
骨肉
骨伤
骨髓
骨炭
骨痛
骨头
骨学
骨血
骨折
骨殖
骨质
骨子
钴粉
蛊惑
鼓板
鼓出
鼓吹
鼓槌
鼓荡
鼓捣
鼓点
鼓动
鼓风
鼓鼓
鼓号
鼓惑
鼓角
鼓劲
鼓浪
鼓乐
鼓励
鼓楼
鼓面
鼓膜
鼓皮
鼓起
鼓气
鼓山
鼓声
鼓室
鼓手
鼓书
鼓舞
鼓噪
鼓掌
鼓胀
鼓足
臌胀
瞽者
固安
固醇
固辞
固氮
固顶
固定
固化
固话
固件
固结
固然
固沙
固山
固始
固守
固态
固体
固习
固阳
固有
固原
固镇
固执
固着
故常
故称
故城
故此
故道
故地
故都
故而
故宫
故国
故伎
故交
故旧
故居
故老
故垒
故里
故名
故能
故其
故请
故去
故人
故世
故事
故态
故土
故我
故乡
故意
故友
故有
故园
故曰
故宅
故障
故知
故址
故纸
故智
故作
故做
顾及
顾忌
顾家
顾俊
顾客
顾虑
顾命
顾念
顾盼
顾全
顾问
顾惜
顾主
雇车
雇工
雇农
雇请
雇人
雇凶
雇佣
雇用
雇员
雇主
痼疾
痼癖
痼习
瓜菜
瓜蒂
瓜分
瓜葛
瓜果
瓜蔓
瓜农
瓜棚
瓜皮
瓜瓤
瓜仁
瓜田
瓜洲
瓜籽
瓜子
刮刀
刮倒
刮掉
刮风
刮宫
刮痕
刮脸
刮起
刮去
刮痧
刮削
刮着
呱嗒
呱呱
呱唧
寡淡
寡妇
寡欢
寡居
寡女
寡妻
寡情
寡人
寡头
寡闻
寡言
寡欲
卦象
卦爻
挂碍
挂包
挂表
挂彩
挂车
挂齿
挂出
挂单
挂挡
挂到
挂灯
挂斗
挂断
挂勾
挂钩
挂挂
挂冠
挂果
挂号
挂花
挂画
挂怀
挂机
挂级
挂记
挂架
挂件
挂接
挂靠
挂篮
挂历
挂链
挂了
挂零
挂漏
挂虑
挂满
挂盟
挂面
挂名
挂念
挂拍
挂牌
挂屏
挂起
挂牵
挂上
挂绳
挂失
挂帅
挂锁
挂毯
挂图
挂孝
挂心
挂靴
挂在
挂帐
挂账
挂职
挂钟
挂轴
挂住
挂坠
挂着
褂子
乖舛
乖乖
乖觉
乖戾
乖谬
乖僻
乖巧
乖顺
乖张
拐棒
拐带
拐点
拐棍
拐角
拐卖
拐骗
拐入
拐弯
拐杖
拐子
拐走
怪病
怪才
怪诞
怪盗
怪怪
怪话
怪叫
怪杰
怪客
怪了
怪论
怪你
怪癖
怪僻
怪气
怪圈
怪人
怪声
怪石
怪事
怪手
怪兽
怪他
怪胎
怪态
怪谈
怪图
怪味
怪我
怪物
怪象
怪笑
怪异
怪鱼
怪哉
怪罪
关爱
关隘
关闭
关长
关窗
关单
关岛
关灯
关掉
关东
关渡
关防
关公
关乎
关怀
关机
关健
关键
关节
关津
关紧
关进
关雎
关卡
关口
关联
关了
关林
关贸
关门
关内
关琦
关起
关切
关山
关上
关涉
关税
关停
关头
关外
关西
关系
关厢
关心
关押
关于
关於
关羽
关员
关闸
关张
关照
关震
关中
关住
关注
关着
关子
观测
观察
观潮
观点
观感
观光
观花
观景
观看
观览
观礼
观摩
观念
观鸟
观棋
观赛
观色
观赏
观台
观塘
观望
观想
观星
观音
观影
观月
观瞻
观战
观照
观之
观止
观众
官办
官报
官兵
官差
官长
官场
官倒
官道
官邸
官地
官儿
官方
官房
官费
官服
官府
官股
官话
官宦
官家
官价
官阶
官爵
官军
官吏
官僚
官迷
官名
官能
官派
官气
官腔
官人
官纱
官商
官绅
官事
官署
官司
官田
官厅
官网
官位
官衔
官衙
官窑
官瘾
官印
官营
官员
官园
官运
官职
官至
官制
官庄
冠城
冠词
冠盖
冠华
冠杰
冠捷
冠军
冠礼
冠毛
冠盟
冠冕
冠名
冠通
冠王
冠县
冠以
冠英
冠玉
冠中
冠状
冠子
棺材
棺椁
棺木
鳏夫
鳏居
馆藏
馆长
馆邸
馆里
馆名
馆内
馆舍
馆陶
馆员
馆址
馆中
馆子
管保
管壁
管材
管带
管道
管管
管好
管护
管会
管夹
管家
管见
管件
管脚
管教
管接
管界
管井
管径
管局
管壳
管口
管窥
管乐
管理
管了
管路
管内
管坯
管片
管区
管式
管事
管束
管它
管网
管我
管辖
管弦
管线
管押
管业
管用
管制
管中
管仲
管住
管柱
管桩
管状
管着
管子
贯标
贯彻
贯穿
贯串
贯通
贯众
贯注
惯常
惯盗
惯犯
惯匪
惯技
惯例
惯量
惯了
惯窃
惯偷
惯性
惯用
惯于
惯贼
祼体
盥漱
盥洗
灌吧
灌肠
灌丛
灌顶
灌溉
灌灌
灌浆
灌进
灌蓝
灌篮
灌了
灌录
灌木
灌南
灌区
灌渠
灌入
灌输
灌水
灌洗
灌阳
灌音
灌云
灌制
灌注
灌装
灌醉
罐车
罐笼
罐体
罐头
罐装
罐子
光斑
光板
光宝
光笔
光变
光标
光饼
光波
光采
光彩
光程
光宠
光大
光带
光灯
光点
光电
光碟
光度
光伏
光复
光杆
光谷
光顾
光光
光棍
光合
光华
光滑
光化
光环
光辉
光火
光机
光脚
光洁
光景
光看
光靠
光科
光刻
光缆
光磊
光亮
光疗
光了
光临
光溜
光禄
光路
光轮
光芒
光面
光敏
光明
光能
光年
光耦
光盘
光谱
光启
光气
光球
光驱
光圈
光热
光荣
光润
光山
光身
光是
光束
光说
光速
光通
光头
光秃
光团
光武
光纤
光鲜
光线
光向
光心
光新
光绪
光学
光压
光牙
光亚
光艳
光焰
光阳
光洋
光耀
光阴
光影
光油
光宇
光源
光远
光晕
光泽
光栅
光照
光中
光州
光轴
光柱
光着
光子
光祖
咣当
咣咣
桄榔
广安
广本
广播
广博
广布
广昌
广场
广达
广大
广岛
广德
广电
广东
广度
广发
广泛
广丰
广佛
广柑
广钢
广告
广工
广汉
广汇
广货
广记
广交
广角
广开
广空
广阔
广联
广灵
广袤
广明
广漠
广纳
广南
广宁
广平
广谱
广饶
广瑞
广生
广受
广水
广田
广铁
广通
广同
广外
广为
广西
广厦
广绣
广雅
广医
广义
广益
广域
广元
广源
广远
广院
广众
广州
广洲
广字
广宗
犷悍
逛荡
逛逛
逛街
逛了
逛去
逛网
归案
归并
归巢
归程
归除
归档
归队
归附
归根
归公
归功
归国
归航
归化
归还
归回
归集
归家
归降
归结
归咎
归口
归来
归类
归拢
归路
归谬
归纳
归宁
归期
归侨
归去
归人
归仁
归入
归山
归省
归顺
归宿
归天
归田
归途
归位
归西
归乡
归向
归心
归依
归因
归隐
归于
归葬
归真
归整
归置
归舟
归属
归宗
归总
归罪
圭表
圭角
圭臬
龟鳖
龟峰
龟甲
龟鉴
龟壳
龟裂
龟山
龟缩
龟头
规避
规程
规定
规范
规费
规格
规划
规谏
规矩
规例
规律
规模
规劝
规约
规则
规章
规整
规制
皈依
闺范
闺房
闺阁
闺门
闺女
闺秀
闺怨
硅肺
硅钢
硅谷
硅胶
硅片
硅石
硅酸
硅铁
硅酮
硅烷
硅油
硅藻
硅砖
瑰宝
瑰丽
瑰玮
鲑鱼
轨道
轨范
轨迹
轨距
轨辙
轨枕
诡辩
诡怪
诡计
诡谲
诡秘
诡异
诡诈
癸丑
癸亥
癸卯
癸巳
癸未
癸酉
鬼吧
鬼才
鬼谷
鬼故
鬼怪
鬼话
鬼魂
鬼混
鬼火
鬼计
鬼节
鬼脸
鬼魅
鬼门
鬼魔
鬼片
鬼气
鬼泣
鬼神
鬼手
鬼宿
鬼祟
鬼胎
鬼王
鬼屋
鬼物
鬼雾
鬼影
鬼蜮
鬼冢
鬼子
鬼作
柜橱
柜机
柜里
柜门
柜面
柜内
柜上
柜台
柜员
柜中
柜子
贵报
贵宾
贵处
贵大
贵德
贵点
贵定
贵方
贵妃
贵府
贵妇
贵干
贵港
贵庚
贵国
贵会
贵贱
贵刊
贵客
贵了
贵南
贵派
贵戚
贵人
贵省
贵体
贵溪
贵校
贵姓
贵阳
贵恙
贵友
贵站
贵重
贵州
贵胄
贵竹
贵子
贵族
桂东
桂冠
桂花
桂华
桂剧
桂兰
桂林
桂龙
桂皮
桂平
桂树
桂香
桂阳
桂英
桂鱼
桂园
桂圆
桂枝
桂竹
跪拜
跪倒
跪地
跪叩
跪了
跪求
跪射
跪下
跪着
鳜鱼
衮衮
辊筒
辊轴
辊子
滚吧
滚边
滚出
滚存
滚打
滚蛋
滚动
滚翻
滚滚
滚进
滚开
滚雷
滚轮
滚落
滚木
滚屏
滚球
滚热
滚石
滚水
滚塑
滚烫
滚筒
滚圆
滚针
滚轴
滚珠
滚子
磙子
棍棒
棍子
郭达
郭芙
郭金
郭氏
郭襄
聒耳
聒噪
锅巴
锅饼
锅底
锅盖
锅匠
锅盔
锅里
锅炉
锅内
锅台
锅贴
锅灶
锅中
锅子
蝈蝈
国安
国奥
国办
国宝
国本
国标
国别
国宾
国策
国产
国耻
国粹
国大
国道
国典
国电
国定
国栋
国都
国度
国发
国法
国防
国房
国风
国锋
国府
国父
国富
国歌
国格
国共
国狗
国故
国光
国广
国航
国号
国虹
国花
国华
国画
国槐
国辉
国徽
国会
国魂
国货
国籍
国际
国家
国检
国交
国脚
国教
国界
国境
国酒
国舅
国剧
国军
国君
国科
国库
国兰
国乐
国力
国立
国联
国良
国梁
国龙
国骂
国脉
国贸
国美
国门
国米
国民
国名
国内
国难
国鸟
国平
国戚
国旗
国企
国强
国亲
国青
国清
国情
国庆
国球
国权
国人
国荣
国丧
国色
国殇
国少
国胜
国师
国史
国士
国事
国势
国是
国手
国书
国术
国树
国税
国泰
国体
国投
国图
国土
国外
国王
国威
国文
国务
国玺
国祥
国小
国信
国兴
国雄
国学
国研
国宴
国药
国医
国音
国英
国营
国优
国有
国语
国元
国运
国葬
国贼
国宅
国债
国展
国珍
国政
国中
国忠
国资
国足
掴了
虢国
果报
果菜
果城
果醋
果冻
果断
果饵
果脯
果腹
果干
果敢
果果
果核
果浆
果酱
果胶
果酒
果决
果壳
果料
果林
果苗
果木
果农
果盘
果皮
果品
果然
果仁
果肉
果实
果蔬
果树
果酸
果穗
果糖
果味
果香
果心
果业
果蝇
果园
果真
果汁
果枝
果子
蜾蠃
裹脚
裹腿
裹胁
裹挟
裹扎
裹住
裹着
裹足
过半
过磅
过饱
过长
过场
过程
过秤
过从
过错
过大
过当
过道
过得
过低
过电
过冬
过度
过渡
过短
过段
过多
过分
过份
过高
过关
过过
过海
过河
过后
过户
过缓
过活
过火
过激
过继
过肩
过江
过奖
过街
过节
过她
过界
过紧
过劲
过境
过久
过客
过快
过宽
过来
过滥
过劳
过冷
过梁
过量
过了
过流
过滤
过路
过虑
过慢
过门
过猛
过敏
过目
过你
过年
过浓
过频
过期
过谦
过桥
过轻
过去
过热
过人
过筛
过上
过少
过甚
过剩
过失
过时
过世
过手
过数
过速
过堂
过厅
过头
过往
过问
过我
过膝
过细
过线
过压
过眼
过氧
过夜
过亿
过意
过瘾
过硬
过于
过於
过誉
过载
过早
过帐
过账
过招
过重
过著
过着
过足
哈巴
哈伯
哈勃
哈达
哈代
哈德
哈迪
哈顿
哈恩
哈尔
哈飞
哈佛
哈弗
哈哈
哈韩
哈吉
哈克
哈拉
哈喇
哈勒
哈雷
哈莉
哈里
哈利
哈林
哈罗
哈密
哈姆
哈尼
哈奇
哈气
哈欠
哈日
哈桑
哈森
哈市
哈苏
哈特
哈维
哈文
哈腰
哈药
嗨吧
嗨嗨
嗨曲
嗨哟
孩儿
孩提
孩童
孩子
骸骨
海安
海岸
海拔
海报
海豹
海贝
海边
海滨
海冰
海波
海博
海菜
海参
海沧
海草
海产
海畅
海潮
海成
海城
海程
海船
海床
海带
海胆
海岛
海盗
海德
海登
海堤
海底
海地
海蒂
海淀
海钓
海顿
海儿
海尔
海法
海防
海飞
海丰
海风
海峰
海富
海港
海埂
海沟
海狗
海怪
海关
海归
海龟
海海
海涵
海航
海浩
海河
海宏
海虹
海华
海皇
海魂
海货
海岬
海疆
海角
海禁
海景
海警
海军
海空
海口
海寇
海葵
海阔
海蓝
海澜
海狼
海浪
海狸
海里
海蛎
海联
海亮
海量
海林
海岭
海流
海龙
海隆
海陆
海路
海伦
海轮
海螺
海马
海鳗
海锚
海门
海米
海绵
海棉
海面
海明
海姆
海内
海纳
海男
海南
海难
海鸟
海涅
海宁
海牛
海鸥
海派
海盆
海区
海权
海泉
海融
海润
海山
海扇
海商
海上
海蛇
海神
海生
海狮
海蚀
海市
海事
海兽
海水
海斯
海损
海獭
海苔
海滩
海棠
海塘
海涛
海特
海通
海图
海涂
海豚
海娃
海外
海湾
海碗
海王
海味
海温
海文
海虾
海峡
海霞
海鲜
海相
海象
海啸
海协
海蟹
海信
海兴
海星
海熊
海选
海牙
海盐
海蜒
海晏
海燕
海阳
海洋
海因
海印
海英
海鹰
海鱼
海芋
海域
海渊
海员
海原
海云
海运
海韵
海葬
海枣
海藻
海贼
海战
海蜇
海蛰
海震
海之
海中
海州
海猪
海子
亥时
骇怪
骇客
骇浪
骇怕
骇然
骇人
骇异
害病
害虫
害处
害得
害己
害命
害鸟
害怕
害人
害臊
害兽
害死
害我
害喜
害羞
害眼
氦气
酣畅
酣梦
酣眠
酣然
酣睡
酣饮
酣战
憨豆
憨憨
憨厚
憨态
憨笑
憨直
憨子
鼾声
鼾音
邗江
含苞
含钙
含恨
含糊
含混
含泪
含量
含硫
含氯
含镁
含怒
含片
含铅
含情
含沙
含山
含水
含税
含糖
含铁
含笑
含锌
含羞
含蓄
含血
含烟
含义
含意
含油
含有
含冤
含怨
含韵
含蕴
含着
邯郸
邯钢
函大
函电
函复
函告
函购
函馆
函件
函授
函数
函索
涵洞
涵盖
涵管
涵容
涵养
涵义
涵蕴
涵闸
寒冰
寒伧
寒蝉
寒颤
寒潮
寒碜
寒窗
寒带
寒刀
寒冬
寒风
寒光
寒假
寒噤
寒苦
寒冷
寒凉
寒流
寒露
寒芒
寒毛
寒梅
寒门
寒气
寒峭
寒青
寒秋
寒热
寒色
寒山
寒舍
寒食
寒士
寒暑
寒霜
寒酸
寒天
寒微
寒心
寒星
寒喧
寒暄
寒鸦
寒鸭
寒羊
寒夜
寒衣
寒意
寒月
寒战
寒症
韩柏
韩版
韩币
韩城
韩村
韩东
韩方
韩服
韩国
韩寒
韩家
韩江
韩剧
韩军
韩流
韩美
韩片
韩日
韩文
韩系
韩晓
韩信
韩星
韩勇
韩语
韩愈
韩元
韩装
罕见
罕闻
罕有
喊出
喊打
喊道
喊话
喊叫
喊了
喊声
喊醒
喊冤
喊着
汉办
汉堡
汉朝
汉城
汉川
汉传
汉代
汉方
汉风
汉服
汉赋
汉高
汉宫
汉沽
汉光
汉化
汉画
汉家
汉奸
汉简
汉江
汉杰
汉剧
汉军
汉卡
汉克
汉口
汉林
汉龙
汉律
汉马
汉民
汉明
汉姆
汉墓
汉诺
汉卿
汉人
汉森
汉莎
汉生
汉声
汉室
汉寿
汉书
汉水
汉斯
汉唐
汉王
汉网
汉魏
汉文
汉武
汉芯
汉姓
汉学
汉译
汉阴
汉英
汉语
汉元
汉源
汉中
汉子
汉字
汉族
汗斑
汗布
汗滴
汗碱
汗脚
汗孔
汗流
汗马
汗毛
汗青
汗衫
汗湿
汗水
汗腺
汗颜
汗液
汗疹
汗珠
汗渍
旱冰
旱船
旱稻
旱地
旱季
旱井
旱涝
旱路
旱魔
旱年
旱桥
旱情
旱伞
旱獭
旱田
旱象
旱烟
旱灾
旱作
悍匪
悍妇
悍将
悍马
悍然
悍勇
捍卫
焊材
焊点
焊缝
焊膏
焊割
焊工
焊管
焊机
焊剂
焊接
焊料
焊钳
焊枪
焊丝
焊台
焊条
焊锡
焊药
菡萏
颔首
憾事
撼动
翰海
翰林
翰墨
瀚海
夯歌
夯夯
夯实
夯土
夯砣
杭大
杭纺
杭州
绗缝
航班
航标
航测
航程
航船
航次
航道
航渡
航管
航海
航迹
航嘉
航科
航空
航路
航模
航母
航拍
航炮
航权
航速
航天
航图
航务
航线
航向
航校
航行
航院
航运
航展
航站
蒿子
蚝油
毫安
毫巴
毫不
毫发
毫伏
毫克
毫厘
毫毛
毫米
毫秒
毫升
毫瓦
毫无
毫针
毫州
嗥叫
豪赌
豪夺
豪放
豪富
豪横
豪华
豪杰
豪举
豪爵
豪客
豪迈
豪门
豪气
豪强
豪情
豪乳
豪商
豪奢
豪绅
豪士
豪爽
豪斯
豪特
豪侠
豪兴
豪饮
豪勇
豪雨
豪语
豪园
豪宅
豪猪
豪壮
豪族
嚎叫
嚎哭
嚎啕
壕沟
壕堑
好啊
好爱
好吧
好办
好棒
好报
好比
好辩
好不
好彩
好长
好吃
好丑
好处
好词
好大
好歹
好点
好动
好斗
好段
好多
好恶
好感
好高
好歌
好个
好贵
好过
好汉
好好
好喝
好黑
好后
好话
好坏
好几
好记
好剑
好景
好久
好酒
好就
好句
好看
好客
好苦
好快
好啦
好赖
好乐
好累
好冷
好聊
好了
好马
好吗
好卖
好么
好美
好梦
好名
好命
好难
好怕
好片
好评
好奇
好气
好强
好球
好让
好惹
好人
好色
好生
好胜
好时
好使
好事
好手
好受
好书
好爽
好睡
好说
好死
好似
好贴
好帖
好听
好痛
好头
好图
好哇
好玩
好网
好文
好闻
好问
好戏
好险
好香
好想
好象
好像
好笑
好些
好写
好心
好学
好呀
好痒
好样
好耶
好易
好意
好用
好友
好又
好于
好远
好运
好在
好战
好站
好找
好转
好字
好走
好做
郝伟
号兵
号称
号灯
号房
号角
号叫
号哭
号了
号令
号码
号脉
号牌
号炮
号声
号手
号数
号啕
号筒
号头
号外
号型
号衣
号音
号召
号志
号子
昊海
昊天
浩博
浩大
浩荡
浩繁
浩方
浩瀚
浩浩
浩劫
浩茫
浩淼
浩渺
浩气
浩然
浩沙
浩叹
浩特
浩天
浩鑫
浩源
耗材
耗电
耗费
耗竭
耗尽
耗能
耗散
耗时
耗水
耗损
耗用
耗油
耗资
耗子
皓白
皓齿
皓首
皓腕
皓月
诃子
呵斥
呵呵
呵喝
呵护
呵气
呵欠
呵痒
呵责
喝吧
喝杯
喝采
喝彩
喝茶
喝斥
喝到
喝道
喝得
喝点
喝多
喝够
喝光
喝过
喝喝
喝酒
喝了
喝令
喝尿
喝上
喝声
喝水
喝汤
喝完
喝问
喝下
喝止
喝着
喝醉
嗬嗬
禾草
禾场
禾苗
合办
合抱
合壁
合璧
合编
合并
合彩
合唱
合称
合成
合川
合度
合法
合肥
合缝
合该
合格
合共
合股
合规
合乎
合欢
合伙
合击
合集
合计
合剂
合家
合建
合江
合脚
合金
合刊
合理
合力
合流
合龙
合拢
合买
合谋
合拍
合情
合群
合山
合上
合身
合生
合声
合时
合式
合适
合署
合数
合水
合算
合体
合同
合围
合心
合眼
合演
合阳
合叶
合页
合宜
合议
合意
合营
合影
合用
合约
合葬
合闸
合掌
合照
合辙
合众
合住
合著
合着
合资
合子
合奏
合作
何必
何冰
何不
何尝
何处
何等
何地
何东
何方
何妨
何干
何故
何家
何晶
何苦
何况
何来
何乐
何林
何琳
何某
何年
何其
何求
何去
何人
何日
何如
何塞
何时
何事
何为
何谓
何物
何新
何须
何许
何晏
何燕
何也
何以
何用
何月
何在
何曾
何者
何止
何种
何足
和蔼
和畅
和村
和法
和丰
和风
和服
和好
和合
和缓
和会
和记
和加
和解
和静
和局
和坤
和乐
和林
和美
和面
和鸣
和睦
和南
和你
和暖
和平
和棋
和气
和亲
和润
和善
和尚
和绅
和深
和声
和诗
和式
和数
和顺
和硕
和他
和谈
和田
和婉
和文
和我
和弦
和县
和协
和谐
和煦
和玄
和旋
和铉
和讯
和议
和易
和约
和悦
和政
和州
和着
河岸
河坝
河浜
河蚌
河北
河边
河滨
河槽
河池
河川
河床
河大
河道
河堤
河底
河东
河段
河防
河肥
河粉
河港
河工
河沟
河谷
河海
河汉
河间
河津
河口
河狸
河里
河流
河柳
河路
河洛
河马
河面
河内
河南
河泥
河畔
河曲
河渠
河沙
河山
河上
河身
河神
河市
河水
河滩
河塘
河套
河图
河豚
河湾
河网
河西
河系
河鲜
河蟹
河心
河沿
河涌
河鱼
河源
河运
河中
河洲
核爆
核拨
核查
核磁
核弹
核电
核定
核对
核儿
核发
核果
核计
核减
核力
核能
核仁
核实
核素
核酸
核算
核糖
核桃
核武
核销
核心
核型
核验
核战
核准
核子
荷包
荷东
荷荷
荷花
荷甲
荷兰
荷马
荷塘
荷西
荷叶
荷载
荷重
盒带
盒饭
盒盖
盒式
盒装
盒子
菏泽
颌骨
貉绒
貉子
阖家
阖眼
贺匾
贺词
贺辞
贺电
贺函
贺卡
贺兰
贺礼
贺联
贺龙
贺年
贺岁
贺喜
贺信
贺仪
贺幛
贺州
褐斑
褐煤
褐色
褐藻
赫本
赫德
赫尔
赫赫
赫莉
赫连
赫敏
赫然
赫斯
赫塔
赫章
赫哲
赫兹
鹤壁
鹤峰
鹤岗
鹤立
鹤唳
鹤庆
鹤群
鹤山
黑暗
黑白
黑斑
黑板
黑帮
黑豹
黑贝
黑背
黑布
黑茶
黑潮
黑车
黑大
黑带
黑道
黑底
黑地
黑点
黑店
黑貂
黑洞
黑豆
黑发
黑风
黑格
黑狗
黑管
黑光
黑鬼
黑锅
黑海
黑河
黑黑
黑红
黑户
黑话
黑货
黑基
黑胶
黑街
黑金
黑晶
黑克
黑客
黑口
黑牢
黑脸
黑亮
黑了
黑磷
黑路
黑马
黑麦
黑猫
黑莓
黑霉
黑米
黑面
黑墨
黑幕
黑楠
黑鸟
黑奴
黑袍
黑皮
黑屏
黑漆
黑棋
黑气
黑钱
黑枪
黑拳
黑人
黑软
黑色
黑纱
黑山
黑哨
黑石
黑市
黑手
黑瘦
黑水
黑丝
黑松
黑素
黑檀
黑炭
黑糖
黑桃
黑陶
黑体
黑天
黑铁
黑瞳
黑头
黑土
黑窝
黑雾
黑侠
黑下
黑线
黑箱
黑心
黑信
黑熊
黑烟
黑夜
黑衣
黑鹰
黑影
黑油
黑鱼
黑雨
黑玉
黑狱
黑云
黑枣
黑账
黑痣
黑种
黑竹
黑子
黑字
黑嘴
嘿嘿
嘿咻
痕迹
痕量
很爱
很棒
很薄
很不
很差
很长
很丑
很大
很低
很短
很对
很多
很高
很怪
很广
很好
很黑
很坏
很会
很急
很紧
很近
很久
很快
很宽
很老
很累
很冷
很慢
很忙
很美
很难
很能
很浓
很强
很热
很弱
很傻
很少
很深
很受
很熟
很帅
很爽
很疼
很痛
很晚
很细
很香
很想
很象
很像
很小
很行
很凶
很硬
很有
很远
很早
狠毒
狠狠
狠劲
狠辣
狠命
狠下
狠心
狠招
狠抓
狠揍
恨得
恨恨
恨你
恨事
恨死
恨他
恨我
恨意
亨利
亨氏
亨特
亨通
哼唱
哼哧
哼道
哼哼
哼唧
哼了
哼声
哼唷
哼着
恒安
恒波
恒产
恒昌
恒齿
恒达
恒等
恒定
恒发
恒丰
恒福
恒河
恒基
恒久
恒力
恒量
恒山
恒升
恒生
恒盛
恒泰
恒通
恒温
恒心
恒信
恒兴
恒星
恒牙
恒源
恒指
桁架
横暴
横匾
横标
横滨
横波
横财
横穿
横档
横刀
横笛
横店
横渡
横断
横队
横帆
横飞
横峰
横幅
横杆
横岗
横戈
横隔
横亘
横贯
横过
横河
横桁
横祸
横机
横加
横街
横空
横跨
横梁
横列
横林
横流
横蛮
横眉
横木
横逆
横排
横盘
横批
横披
横评
横切
横肉
横扫
横沙
横山
横生
横尸
横事
横竖
横死
横躺
横条
横卧
横县
横线
横向
横心
横行
横移
横溢
横越
横直
横着
衡东
衡量
衡南
衡平
衡器
衡山
衡水
衡阳
轰动
轰轰
轰击
轰隆
轰鸣
轰然
轰响
轰炸
轰走
哄传
哄动
哄哄
哄闹
哄骗
哄抢
哄劝
哄然
哄人
哄抬
哄堂
哄笑
哄着
訇然
烘焙
烘衬
烘道
烘房
烘干
烘烘
烘烤
烘笼
烘炉
烘培
烘托
烘箱
烘制
弘大
弘道
弘法
弘光
弘历
弘农
弘扬
弘毅
红安
红案
红白
红斑
红榜
红包
红遍
红布
红参
红茶
红场
红潮
红尘
红虫
红唇
红丹
红蛋
红道
红得
红灯
红蝶
红豆
红盾
红帆
红矾
红粉
红枫
红汞
红光
红果
红海
红河
红鹤
红黑
红红
红狐
红花
红火
红货
红椒
红角
红教
红姐
红警
红酒
红军
红客
红泪
红利
红莲
红脸
红了
红磷
红岭
红绫
红柳
红龙
红楼
红绿
红螺
红麻
红马
红毛
红帽
红梅
红煤
红棉
红庙
红魔
红木
红娘
红牛
红牌
红盘
红袍
红皮
红萍
红旗
红桥
红曲
红雀
红壤
红热
红人
红日
红润
红色
红杉
红烧
红苕
红薯
红树
红丝
红松
红素
红糖
红桃
红藤
红铜
红头
红透
红土
红外
红网
红卫
红霞
红线
红心
红星
红杏
红袖
红学
红雪
红岩
红颜
红眼
红艳
红阳
红叶
红衣
红英
红油
红鱼
红雨
红玉
红原
红云
红运
红晕
红枣
红藻
红掌
红痣
红中
红肿
红烛
红专
红砖
红妆
红装
红着
红字
宏博
宏昌
宏村
宏达
宏大
宏恩
宏富
宏构
宏观
宏基
宏阔
宏力
宏丽
宏亮
宏量
宏论
宏耐
宏碁
宏儒
宏赡
宏盛
宏图
宏伟
宏扬
宏业
宏宇
宏源
宏远
宏愿
宏旨
宏志
宏智
洪帮
洪波
洪大
洪洞
洪都
洪恩
洪峰
洪福
洪刚
洪湖
洪荒
洪晃
洪江
洪涝
洪亮
洪量
洪流
洪炉
洪门
洪魔
洪森
洪水
洪涛
洪武
洪欣
洪兴
洪雅
洪爷
洪灾
洪泽
洪钟
虹彩
虹口
虹膜
虹霓
虹桥
虹吸
虹影
虹鳟
鸿波
鸿达
鸿福
鸿沟
鸿鹄
鸿海
鸿基
鸿渐
鸿利
鸿联
鸿胪
鸿毛
鸿门
鸿蒙
鸿明
鸿篇
鸿儒
鸿盛
鸿泰
鸿图
鸿雁
鸿扬
鸿业
鸿运
鸿爪
侯补
侯捷
侯爵
侯马
侯门
侯鸟
侯选
侯爷
喉癌
喉部
喉风
喉管
喉结
喉镜
喉科
喉咙
喉片
喉舌
喉头
喉炎
喉音
猴岛
猴儿
猴哥
猴急
猴年
猴票
猴拳
猴群
猴头
猴王
猴戏
猴子
瘊子
吼道
吼吼
吼叫
吼声
吼着
后备
后背
后辈
后边
后便
后步
后部
后才
后场
后车
后撤
后尘
后传
后窗
后代
后灯
后爹
后端
后段
后盾
后方
后防
后妃
后福
后父
后盖
后感
后港
后跟
后宫
后顾
后果
后海
后汉
后话
后患
后悔
后会
后即
后记
后继
后加
后将
后脚
后街
后襟
后劲
后进
后晋
后经
后颈
后景
后来
后浪
后梁
后路
后轮
后妈
后门
后面
后母
后脑
后年
后娘
后怕
后排
后妻
后期
后起
后桥
后秦
后勤
后请
后却
后人
后任
后仍
后日
后山
后晌
后舍
后身
后生
后世
后市
后事
后手
后嗣
后台
后唐
后堂
后天
后庭
后头
后土
后腿
后退
后为
后卫
后味
后溪
后向
后项
后行
后续
后学
后牙
后腰
后页
后移
后遗
后羿
后裔
后因
后应
后影
后语
后园
后援
后缘
后院
后账
后赵
后者
后肢
后置
后周
后主
后缀
后坐
后座
厚爱
厚板
厚薄
厚待
厚道
厚德
厚度
厚恩
厚非
厚厚
厚茧
厚礼
厚利
厚片
厚朴
厚生
厚实
厚望
厚味
厚颜
厚谊
厚意
厚遇
厚葬
厚纸
厚重
厚着
候补
候车
候机
候教
候鸟
候审
候温
候选
候诊
乎乎
乎其
呼哧
呼出
呼喊
呼号
呼喝
呼呼
呼唤
呼机
呼叫
呼救
呼啦
呼噜
呼伦
呼玛
呼气
呼入
呼哨
呼声
呼市
呼吸
呼啸
呼延
呼应
呼吁
呼之
忽道
忽地
忽而
忽忽
忽见
忽觉
忽略
忽米
忽明
忽然
忽闪
忽视
忽听
忽闻
忽现
忽悠
唿哨
囫囵
弧齿
弧度
弧光
弧菌
弧圈
弧线
弧形
狐币
狐步
狐臭
狐猴
狐狸
狐媚
狐皮
狐裘
狐臊
狐仙
狐疑
狐摘
胡安
胡编
胡茬
胡扯
胡吹
胡蝶
胡东
胡豆
胡匪
胡斐
胡风
胡蜂
胡搞
胡戈
胡瓜
胡海
胡话
胡集
胡家
胡笳
胡椒
胡搅
胡进
胡来
胡兰
胡乱
胡麻
胡明
胡闹
胡琴
胡人
胡绳
胡氏
胡适
胡说
胡荽
胡桃
胡同
胡涂
胡伟
胡文
胡姓
胡须
胡言
胡杨
胡瑶
胡诌
胡子
壶盖
壶关
壶口
壶中
湖岸
湖北
湖笔
湖边
湖滨
湖泊
湖大
湖底
湖怪
湖光
湖广
湖海
湖口
湖绿
湖面
湖名
湖南
湖畔
湖盆
湖区
湖人
湖色
湖上
湖水
湖滩
湖田
湖心
湖羊
湖泽
湖沼
湖中
湖州
湖绉
猢狲
葫芦
糊糊
糊精
糊口
糊料
糊弄
糊墙
糊涂
糊状
蝴碟
蝴蝶
觳觫
虎豹
虎背
虎贲
虎城
虎胆
虎伏
虎符
虎哥
虎骨
虎虎
虎将
虎劲
虎鲸
虎踞
虎口
虎狼
虎林
虎猫
虎门
虎年
虎妞
虎皮
虎气
虎钳
虎山
虎势
虎视
虎头
虎威
虎尾
虎啸
虎穴
虎牙
虎翼
虎跃
虎摘
虎仔
虎子
唬人
琥珀
互爱
互帮
互博
互补
互不
互斥
互动
互访
互感
互换
互惠
互济
互看
互利
互连
互联
互谅
互勉
互殴
互派
互让
互生
互市
互锁
互通
互为
互相
互信
互译
互用
互赠
互助
户部
户长
户户
户籍
户均
户口
户名
户内
户数
户头
户外
户县
户型
户牖
户政
户主
护岸
护壁
护兵
护持
护垫
护短
护耳
护发
护法
护封
护肤
护符
护国
护航
护花
护驾
护肩
护具
护拦
护栏
护理
护林
护路
护盘
护坡
护旗
护墙
护身
护士
护手
护送
护套
护体
护腿
护卫
护膝
护校
护胸
护眼
护养
护佑
护院
护照
护罩
护肘
护住
护着
沪菜
沪东
沪江
沪剧
沪闵
沪宁
沪上
沪深
沪市
沪指
戽斗
扈从
瓠子
花白
花斑
花瓣
花苞
花被
花边
花柄
花布
花彩
花菜
花草
花插
花茶
花厂
花场
花车
花城
花痴
花丛
花带
花旦
花道
花灯
花蒂
花点
花店
花雕
花掉
花蝶
花朵
花萼
花儿
花贩
花坊
花房
花飞
花肥
花费
花粉
花岗
花格
花梗
花鼓
花冠
花光
花国
花果
花海
花好
花红
花花
花环
花黄
花卉
花会
花几
花季
花甲
花架
花嫁
花笺
花剑
花键
花匠
花椒
花轿
花茎
花精
花径
花镜
花酒
花卷
花开
花魁
花篮
花蕾
花梨
花莲
花脸
花了
花翎
花柳
花楼
花露
花落
花猫
花蜜
花苗
花名
花木
花呢
花泥
花鸟
花农
花盘
花炮
花盆
花棚
花屏
花瓶
花圃
花期
花旗
花钱
花枪
花腔
花墙
花桥
花俏
花青
花去
花圈
花拳
花荣
花容
花蕊
花洒
花色
花上
花少
花哨
花生
花市
花式
花事
花饰
花束
花树
花丝
花台
花坛
花毯
花厅
花筒
花头
花托
花王
花纹
花下
花县
花线
花香
花消
花销
花鞋
花心
花信
花序
花絮
花押
花芽
花眼
花样
花药
花叶
花衣
花艺
花音
花影
花用
花雨
花语
花园
花垣
花苑
花月
花在
花葬
花展
花账
花障
花招
花枝
花纸
花种
花轴
花烛
花柱
花砖
花子
华安
华澳
华宝
华北
华表
华埠
华彩
华藏
华晨
华池
华诞
华德
华灯
华帝
华东
华都
华尔
华发
华丰
华府
华盖
华工
华冠
华光
华贵
华翰
华航
华恒
华虹
华华
华健
华教
华街
华军
华康
华科
华莱
华里
华立
华丽
华利
华联
华龙
华伦
华茂
华美
华明
华纳
华南
华能
华年
华宁
华坪
华普
华旗
华企
华强
华侨
华清
华擎
华人
华仁
华容
华润
华森
华沙
华山
华商
华声
华胜
华盛
华师
华氏
华视
华数
华硕
华泰
华堂
华特
华腾
华体
华天
华亭
华庭
华通
华佗
华网
华威
华为
华文
华屋
华西
华夏
华厦
华县
华校
华新
华鑫
华兴
华星
华严
华阳
华药
华义
华裔
华阴
华银
华英
华蓥
华油
华娱
华宇
华语
华园
华源
华远
华苑
华约
华章
华中
华胄
华仔
华资
华族
哗变
哗哗
哗啦
哗然
哗笑
哗众
滑板
滑冰
滑槽
滑车
滑出
滑倒
滑到
滑道
滑动
滑阀
滑竿
滑轨
滑过
滑稽
滑降
滑精
滑块
滑溜
滑轮
滑落
滑腻
滑跑
滑坡
滑入
滑润
滑石
滑鼠
滑水
滑梯
滑头
滑脱
滑下
滑县
滑线
滑翔
滑行
滑雪
滑移
滑音
化成
化德
化蝶
化冻
化肥
化工
化合
化解
化境
化军
化疗
化名
化脓
化钱
化氢
化入
化身
化生
化石
化痰
化为
化武
化物
化纤
化学
化验
化瘀
化与
化缘
化斋
化州
化妆
化装
化子
化作
化做
划拨
划出
划船
划掉
划定
划动
划分
划归
划过
划痕
划划
划价
划桨
划界
划空
划拉
划片
划破
划清
划去
划拳
划入
划伤
划手
划水
划算
划艇
划为
划线
划转
划着
划子
画板
画报
画本
画笔
画饼
画布
画册
画成
画出
画得
画儿
画法
画舫
画风
画符
画幅
画稿
画工
画好
画虎
画画
画集
画夹
画家
画架
画匠
画境
画具
画卷
画刊
画框
画廊
画了
画论
画马
画眉
画谜
画面
画派
画皮
画片
画屏
画谱
画商
画上
画社
画师
画室
画坛
画堂
画帖
画图
画王
画线
画像
画押
画页
画一
画意
画苑
画院
画展
画纸
画质
画中
画轴
画着
画作
话吧
话本
话别
话柄
话茬
话都
话多
话儿
话费
话锋
话机
话讲
话旧
话剧
话来
话聊
话了
话梅
话声
话说
话虽
话题
话通
话筒
话头
话未
话务
话也
话音
话语
桦川
桦甸
桦林
桦木
桦南
桦树
怀安
怀抱
怀表
怀揣
怀春
怀德
怀古
怀恨
怀化
怀集
怀旧
怀来
怀里
怀恋
怀了
怀炉
怀念
怀宁
怀仁
怀柔
怀素
怀胎
怀特
怀乡
怀想
怀疑
怀有
怀玉
怀远
怀孕
怀中
怀着
淮安
淮北
淮滨
淮海
淮河
淮剧
淮南
淮山
淮阳
淮阴
淮中
槐豆
槐花
槐角
槐树
槐叶
踝骨
坏处
坏蛋
坏道
坏点
坏掉
坏话
坏疽
坏人
坏事
坏书
坏水
坏死
坏在
坏帐
坏账
坏种
欢场
欢畅
欢唱
欢度
欢歌
欢呼
欢欢
欢聚
欢快
欢乐
欢闹
欢庆
欢声
欢送
欢腾
欢喜
欢笑
欢心
欢欣
欢颜
欢宴
欢迎
欢娱
欢愉
欢悦
欢跃
还把
还报
还本
还不
还草
还差
还大
还带
还贷
还得
还都
还对
还多
还敢
还高
还给
还跟
还好
还很
还会
还魂
还击
还家
还价
还将
还叫
还就
还看
还可
还口
还快
还款
还来
还礼
还了
还林
还留
还没
还能
还你
还怕
还钱
还清
还情
还请
还去
还让
还剩
还是
还手
还书
还说
还俗
还算
还挺
还望
还为
还未
还我
还乡
还想
还向
还像
还小
还行
还须
还需
还押
还阳
还要
还以
还应
还用
还有
还与
还原
还远
还愿
还在
还早
还曾
还债
还帐
还账
还只
还珠
还嘴
环靶
环保
环抱
环比
环城
环带
环岛
环道
环法
环顾
环海
环合
环湖
环环
环礁
环节
环姐
环境
环列
环流
环路
环佩
环评
环球
环绕
环山
环生
环食
环市
环视
环水
环伺
环跳
环网
环卫
环纹
环县
环线
环星
环行
环形
环氧
环艺
环游
环宇
环中
环状
环子
桓公
桓台
寰岛
寰球
寰宇
缓步
缓冲
缓存
缓和
缓缓
缓急
缓建
缓解
缓慢
缓坡
缓期
缓刑
缓行
缓征
幻城
幻灯
幻方
幻化
幻剑
幻界
幻景
幻境
幻觉
幻浪
幻灵
幻梦
幻灭
幻视
幻兽
幻术
幻听
幻想
幻象
幻像
幻影
宦官
宦海
宦途
宦游
唤回
唤来
唤起
唤头
唤醒
唤着
唤作
换班
换茬
换车
换成
换乘
换出
换代
换挡
换档
换得
换掉
换发
换防
换房
换肤
换岗
换个
换工
换换
换回
换汇
换货
换季
换届
换句
换来
换脸
换了
换马
换毛
换名
换妻
换气
换钱
换亲
换取
换热
换人
换上
换肾
换手
换帅
换水
换算
换帖
换位
换文
换洗
换下
换向
换心
换新
换行
换血
换牙
换药
换页
换衣
换用
换羽
换证
换装
换着
浣肠
浣纱
浣熊
浣衣
涣散
患病
患处
患儿
患了
患难
患上
患有
患者
焕发
焕然
豢养
荒草
荒村
荒诞
荒岛
荒地
荒废
荒郊
荒凉
荒乱
荒谬
荒漠
荒年
荒僻
荒坡
荒丘
荒沙
荒山
荒疏
荒滩
荒唐
荒芜
荒野
荒淫
荒原
荒灾
荒冢
慌了
慌乱
慌忙
慌神
慌张
皇朝
皇城
皇储
皇帝
皇恩
皇妃
皇甫
皇岗
皇宫
皇冠
皇后
皇皇
皇家
皇军
皇历
皇粮
皇陵
皇马
皇明
皇亲
皇权
皇上
皇室
皇叔
皇天
皇统
皇位
皇庄
皇子
皇族
黄白
黄柏
黄斑
黄檗
黄巢
黄村
黄带
黄胆
黄疸
黄道
黄帝
黄碟
黄豆
黄毒
黄渡
黄飞
黄蜂
黄盖
黄冈
黄岗
黄瓜
黄冠
黄光
黄海
黄河
黄褐
黄鹤
黄花
黄骅
黄化
黄淮
黄黄
黄昏
黄祸
黄家
黄姜
黄酱
黄教
黄金
黄精
黄静
黄酒
黄菊
黄绢
黄凯
黄康
黄蜡
黄鹂
黄历
黄连
黄莲
黄磷
黄陵
黄龙
黄栌
黄绿
黄麻
黄梅
黄门
黄米
黄明
黄某
黄泥
黄鸟
黄牛
黄牌
黄袍
黄皮
黄片
黄平
黄浦
黄芪
黄旗
黄桥
黄芩
黄泉
黄雀
黄壤
黄蓉
黄色
黄沙
黄山
黄衫
黄鳝
黄石
黄氏
黄书
黄鼠
黄素
黄檀
黄汤
黄体
黄铜
黄酮
黄土
黄网
黄卫
黄线
黄香
黄薪
黄兴
黄岩
黄羊
黄杨
黄业
黄叶
黄页
黄衣
黄易
黄莺
黄莹
黄油
黄鼬
黄鱼
黄玉
黄站
黄纸
黄钟
黄种
黄胄
徨徨
惶惶
惶惑
惶急
惶惧
惶恐
惶然
惶悚
湟源
湟中
遑遑
遑论
煌煌
潢川
蝗虫
蝗害
蝗蝻
蝗灾
磺胺
磺化
磺酸
簧片
恍忽
恍惚
恍然
恍如
恍若
恍悟
晃荡
晃动
晃晃
晃来
晃了
晃去
晃眼
晃悠
晃着
谎报
谎称
谎话
谎言
幌动
幌子
灰暗
灰白
灰尘
灰度
灰分
灰狗
灰褐
灰鹤
灰黑
灰化
灰灰
灰浆
灰烬
灰鲸
灰狼
灰泥
灰色
灰沙
灰鼠
灰土
灰雾
灰心
灰熊
灰衣
灰原
灰质
诙谐
恢复
恢弘
恢宏
恢恢
恢廓
挥笔
挥臂
挥鞭
挥斥
挥刀
挥动
挥发
挥杆
挥戈
挥汗
挥毫
挥霍
挥剑
挥泪
挥了
挥拳
挥洒
挥师
挥手
挥舞
挥之
挥着
晖映
珲春
辉哥
辉光
辉煌
辉南
辉瑞
辉山
辉石
辉腾
辉县
辉耀
辉映
麾下
徽标
徽菜
徽调
徽号
徽记
徽剧
徽墨
徽商
徽县
徽章
徽州
回拜
回报
回避
回禀
回拨
回波
回补
回采
回肠
回潮
回车
回城
回程
回传
回春
回村
回答
回单
回弹
回荡
回档
回到
回道
回电
回调
回跌
回返
回防
回房
回访
回放
回风
回府
回复
回覆
回纥
回购
回顾
回光
回归
回锅
回国
回过
回函
回合
回话
回环
回回
回火
回击
回家
回见
回教
回京
回敬
回绝
回扣
回馈
回来
回廊
回礼
回历
回了
回流
回龙
回笼
回炉
回路
回落
回门
回民
回眸
回目
回奶
回暖
回迁
回请
回球
回去
回绕
回身
回神
回升
回生
回声
回师
回事
回收
回手
回首
回水
回丝
回送
回溯
回缩
回天
回填
回条
回贴
回帖
回头
回吐
回望
回味
回文
回稳
回乡
回响
回想
回向
回销
回心
回信
回旋
回忆
回音
回应
回游
回援
回赠
回涨
回执
回中
回转
回族
回嘴
洄游
茴香
蛔虫
悔改
悔过
悔恨
悔婚
悔棋
悔悟
悔意
悔罪
汇报
汇编
汇成
汇出
汇到
汇兑
汇费
汇丰
汇付
汇海
汇合
汇集
汇寄
汇佳
汇价
汇聚
汇款
汇流
汇龙
汇拢
汇率
汇票
汇入
汇市
汇水
汇算
汇通
汇文
汇演
汇源
汇展
汇众
汇总
会安
会把
会报
会比
会标
会餐
会操
会昌
会长
会场
会党
会东
会对
会儿
会飞
会费
会风
会否
会副
会干
会给
会跟
会馆
会海
会好
会合
会很
会后
会话
会徽
会会
会稽
会集
会籍
会计
会见
会将
会聚
会刊
会考
会客
会来
会里
会理
会了
会令
会面
会期
会旗
会签
会前
会去
会让
会商
会上
会社
会审
会师
会使
会试
会首
会说
会死
会所
会谈
会堂
会通
会同
会痛
会头
会玩
会为
会务
会晤
会先
会向
会像
会心
会演
会厌
会要
会以
会议
会意
会阴
会赢
会用
会由
会友
会有
会于
会於
会元
会员
会再
会在
会泽
会展
会战
会章
会找
会诊
会址
会众
会做
讳言
绘出
绘画
绘图
绘制
荟萃
恚恨
桧柏
桧木
贿赂
贿买
贿选
彗尾
彗星
晦暗
晦明
晦气
晦涩
秽迹
秽气
秽土
秽闻
秽行
秽语
秽浊
惠安
惠赐
惠存
惠东
惠丰
惠风
惠顾
惠及
惠来
惠兰
惠临
惠民
惠能
惠农
惠普
惠施
惠氏
惠水
惠威
惠阳
惠允
惠泽
惠赠
惠中
惠州
毁谤
毁掉
毁坏
毁了
毁林
毁灭
毁弃
毁容
毁伤
毁损
毁于
毁誉
毁约
毁在
慧聪
慧根
慧慧
慧美
慧能
慧通
慧黠
慧娴
慧心
慧星
慧眼
慧中
蕙兰
昏暗
昏沉
昏倒
昏黑
昏花
昏话
昏黄
昏昏
昏厥
昏君
昏聩
昏了
昏乱
昏昧
昏迷
昏睡
昏死
昏眩
昏鸦
昏庸
昏晕
荤菜
荤食
荤腥
荤油
婚变
婚车
婚典
婚否
婚后
婚假
婚嫁
婚检
婚介
婚戒
婚礼
婚恋
婚龄
婚配
婚期
婚前
婚庆
婚沙
婚纱
婚事
婚书
婚俗
婚外
婚宴
婚姻
婚育
婚约
浑蛋
浑沌
浑噩
浑河
浑厚
浑话
浑江
浑朴
浑然
浑身
浑水
浑象
浑仪
浑圆
浑源
浑浊
馄饨
魂飞
魂灵
魂魄
诨号
诨名
混编
混成
混充
混搭
混蛋
混到
混得
混沌
混饭
混纺
混合
混和
混混
混迹
混交
混进
混炼
混了
混乱
混入
混事
混双
混水
混同
混响
混淆
混血
混养
混音
混用
混杂
混战
混帐
混账
混浊
混着
混子
溷浊
豁出
豁达
豁开
豁口
豁朗
豁亮
豁免
豁拳
豁然
豁子
豁嘴
活版
活宝
活出
活到
活得
活动
活儿
活法
活泛
活分
活佛
活该
活过
活化
活话
活活
活火
活鸡
活计
活祭
活检
活结
活口
活扣
活力
活了
活路
活络
活马
活埋
活门
活命
活泼
活期
活气
活人
活塞
活食
活水
活体
活脱
活物
活现
活象
活像
活性
活血
活页
活用
活鱼
活跃
活质
活著
活捉
活着
活字
活罪
火把
火棒
火暴
火爆
火并
火柴
火场
火车
火炽
火电
火堆
火法
火夫
火攻
火罐
火光
火锅
火海
火鹤
火红
火候
火狐
火花
火化
火火
火机
火鸡
火急
火剪
火碱
火箭
火井
火警
火具
火炬
火炕
火坑
火控
火口
火辣
火力
火镰
火亮
火疗
火燎
火了
火烈
火龙
火笼
火炉
火轮
火苗
火捻
火鸟
火牛
火炮
火盆
火拼
火漆
火气
火器
火钳
火枪
火墙
火情
火球
火热
火山
火伤
火上
火烧
火舌
火神
火绳
火石
火势
火树
火速
火炭
火塘
火膛
火烫
火头
火腿
火王
火网
火险
火线
火硝
火星
火刑
火性
火眼
火焰
火药
火印
火影
火油
火源
火灾
火葬
火纸
火种
火烛
火柱
火砖
伙伴
伙房
伙夫
伙计
伙食
伙同
夥伴
夥同
或按
或不
或称
或到
或对
或多
或非
或将
或可
或您
或其
或缺
或然
或少
或是
或为
或未
或无
或向
或新
或许
或已
或以
或因
或用
或由
或与
或曰
或则
或者
或作
或坐
货比
货币
货仓
货舱
货场
货车
货船
货代
货单
货到
货柜
货号
货机
货价
货架
货款
货郎
货流
货轮
货票
货品
货签
货色
货摊
货梯
货位
货物
货箱
货样
货源
货运
货栈
货站
货殖
货主
获此
获得
获嘉
获奖
获救
获利
获批
获取
获胜
获省
获释
获悉
获选
获益
获赠
获知
获准
获罪
祸端
祸福
祸根
祸害
祸患
祸乱
祸事
祸首
祸水
祸祟
祸胎
祸心
祸殃
惑乱
惑众
霍城
霍地
霍都
霍顿
霍恩
霍尔
霍夫
霍霍
霍金
霍克
霍兰
霍利
霍乱
霍普
霍邱
霍然
霍桑
霍山
霍亚
霍州
藿香
讥嘲
讥刺
讥讽
讥评
讥诮
讥笑
击败
击毙
击沉
击出
击穿
击打
击倒
击发
击鼓
击毁
击昏
击剑
击键
击节
击垮
击溃
击落
击破
击球
击伤
击水
击碎
击退
击掌
击中
叽咕
叽叽
饥肠
饥饿
饥寒
饥荒
饥馑
饥渴
饥民
机板
机变
机舱
机长
机厂
机场
机车
机床
机电
机动
机房
机锋
机耕
机工
机构
机关
机柜
机化
机会
机及
机架
机件
机降
机井
机警
机具
机考
机壳
机库
机里
机理
机灵
机率
机密
机敏
机谋
机能
机炮
机票
机器
机枪
机巧
机群
机上
机身
机师
机时
机室
机台
机体
机筒
机头
机尾
机位
机务
机箱
机械
机心
机芯
机型
机修
机绣
机要
机宜
机翼
机油
机遇
机员
机缘
机运
机载
机战
机织
机制
机智
机中
机种
机主
机杼
机子
机组
机座
肌醇
肌肤
肌酐
肌骨
肌腱
肌理
肌力
肌瘤
肌肉
肌酸
肌体
肌炎
肌注
鸡巴
鸡吧
鸡场
鸡翅
鸡雏
鸡蛋
鸡丁
鸡东
鸡粪
鸡冠
鸡鸡
鸡奸
鸡精
鸡肋
鸡笼
鸡毛
鸡鸣
鸡年
鸡皮
鸡婆
鸡肉
鸡舍
鸡丝
鸡汤
鸡啼
鸡头
鸡腿
鸡尾
鸡瘟
鸡窝
鸡西
鸡心
鸡胸
鸡鸭
鸡眼
鸡杂
鸡泽
鸡栅
鸡爪
鸡子
迹地
迹象
唧咕
唧唧
唧哝
唧筒
姬路
积案
积弊
积冰
积储
积存
积德
积点
积电
积淀
积肥
积分
积愤
积垢
积极
积聚
积累
积满
积木
积年
积欠
积弱
积善
积食
积数
积水
积温
积习
积蓄
积雪
积压
积液
积雨
积郁
积怨
积云
积攒
基板
基本
基波
基部
基材
基层
基础
基达
基带
基德
基底
基地
基点
基调
基督
基多
基恩
基尔
基肥
基弗
基辅
基干
基冈
基极
基价
基建
基金
基坑
基利
基隆
基洛
基尼
基努
基诺
基频
基普
基色
基石
基数
基态
基体
基团
基线
基岩
基业
基因
基音
基于
基於
基站
基址
基质
基柱
基准
基座
绩溪
绩效
绩优
嵇康
犄角
缉捕
缉查
缉毒
缉获
缉拿
缉私
畸变
畸恋
畸零
畸胎
畸形
跻身
箕斗
箕踞
畿辅
稽查
稽察
稽核
稽考
稽留
稽首
稽延
齑粉
激昂
激变
激辩
激波
激磁
激打
激荡
激动
激斗
激发
激奋
激愤
激光
激化
激活
激将
激进
激浪
激励
激烈
激灵
激流
激酶
激怒
激起
激切
激情
激赏
激射
激素
激吻
激扬
激越
激增
激战
羁绊
羁留
羁旅
羁押
及此
及第
及非
及格
及笄
及其
及时
及物
及新
及早
及至
吉安
吉奥
吉贝
吉达
吉大
吉恩
吉尔
吉化
吉吉
吉剧
吉利
吉列
吉林
吉龙
吉隆
吉姆
吉纳
吉普
吉期
吉庆
吉日
吉胜
吉盛
吉时
吉首
吉水
吉斯
吉他
吉田
吉通
吉文
吉县
吉祥
吉星
吉凶
吉言
吉兆
岌岌
汲汲
汲取
汲水
级别
级差
级次
级联
级片
级数
即把
即便
即不
即插
即成
即从
即到
即得
即对
即发
即告
即会
即或
即将
即景
即可
即刻
即来
即令
即墨
即能
即期
即日
即若
即时
即食
即使
即是
即逝
即为
即位
即席
即兴
即行
即已
即以
即用
即由
即在
极板
极不
极差
极大
极低
极地
极点
极度
极端
极短
极多
极恶
极风
极富
极高
极光
极好
极化
极坏
极佳
极尽
极具
极快
极乐
极冷
极力
极量
极了
极目
极难
极品
极其
极强
极轻
极圈
极权
极少
极深
极盛
极速
极微
极为
极限
极小
极刑
极性
极夜
极易
极意
极影
极右
极值
极至
极致
极重
极昼
极左
亟待
亟须
亟需
亟欲
急奔
急变
急病
急步
急驰
急冲
急促
急待
急道
急得
急电
急跌
急飞
急购
急火
急急
急件
急进
急救
急剧
急遽
急拉
急了
急流
急忙
急难
急迫
急切
急求
急升
急驶
急事
急死
急速
急湍
急弯
急问
急务
急行
急性
急需
急眼
急要
急用
急于
急躁
急诊
急症
急智
急骤
急转
急着
急走
疾病
疾步
疾驰
疾风
疾呼
疾患
疾进
疾控
疾苦
疾跑
疾驶
疾书
疾速
疾行
疾走
棘刺
棘轮
棘皮
棘手
棘爪
集安
集报
集币
集部
集采
集尘
集成
集萃
集大
集合
集会
集结
集解
集锦
集居
集聚
集卡
集刊
集科
集料
集落
集贸
集纳
集宁
集权
集群
集散
集市
集束
集数
集水
集思
集体
集团
集贤
集训
集邮
集约
集运
集镇
集中
集注
集装
集资
集子
嫉妒
嫉恨
蒺藜
辑录
辑要
辑佚
瘠薄
瘠瘦
蕺菜
籍此
籍贯
籍没
几吧
几把
几百
几杯
几倍
几本
几遍
几步
几部
几层
几场
几处
几次
几大
几代
几道
几点
几度
几多
几番
几分
几个
几根
几号
几何
几乎
几回
几家
几间
几件
几届
几斤
几近
几经
几句
几颗
几口
几块
几款
几类
几里
几两
几率
几枚
几秒
几名
几年
几片
几篇
几千
几人
几日
几声
几十
几时
几首
几岁
几天
几条
几万
几位
几希
几下
几项
几行
几许
几眼
几样
几夜
几亿
几月
几张
几招
几折
几只
几种
几周
几座
己丑
己方
己亥
己见
己经
己牢
己卯
己任
己巳
己酸
己烷
己未
己烯
己酉
挤爆
挤车
挤成
挤出
挤得
挤掉
挤对
挤兑
挤干
挤过
挤挤
挤进
挤垮
挤来
挤了
挤满
挤奶
挤去
挤入
挤上
挤死
挤压
挤眼
挤占
挤着
挤走
脊背
脊骨
脊梁
脊鳍
脊髓
脊索
脊柱
脊椎
麂皮
计财
计策
计程
计酬
计次
计点
计发
计费
计分
计划
计画
计价
计件
计较
计量
计谋
计入
计生
计时
计收
计数
计税
计算
计提
计委
计息
计议
计征
记不
记仇
记错
记得
记法
记分
记工
记功
记挂
记过
记号
记恨
记牢
记录
记名
记念
记谱
记起
记取
记认
记入
记时
记实
记事
记述
记数
记诵
记下
记协
记性
记叙
记要
记忆
记载
记帐
记账
记者
记住
记着
伎俩
纪纲
纪检
纪录
纪律
纪年
纪念
纪实
纪事
纪委
纪行
纪要
纪元
纪云
纪中
妓女
妓院
忌辰
忌惮
忌妒
忌恨
忌讳
忌口
忌日
忌食
技法
技改
技工
技击
技嘉
技监
技贸
技能
技巧
技师
技士
技术
技校
技痒
技艺
技展
际会
际遇
剂量
剂型
季报
季春
季冬
季度
季风
季父
季后
季候
季节
季军
季刊
季诺
季秋
季夏
既不
既出
既得
既定
既而
既非
既可
既能
既然
既使
既是
既往
既为
既无
既要
既已
既有
济慈
济钢
济公
济济
济困
济南
济宁
济贫
济人
济世
济阳
济源
济助
继承
继电
继而
继发
继父
继光
继海
继红
继母
继女
继配
继起
继任
继室
继嗣
继往
继位
继武
继续
继之
继子
觊觎
寂寂
寂静
寂寥
寂灭
寂寞
寂默
寂然
寄出
寄存
寄到
寄递
寄读
寄发
寄放
寄费
寄给
寄回
寄籍
寄居
寄来
寄卖
寄名
寄钱
寄情
寄秋
寄上
寄身
寄生
寄食
寄售
寄送
寄宿
寄托
寄往
寄望
寄信
寄养
寄予
寄语
寄寓
寄至
寄主
寄住
悸动
祭拜
祭出
祭典
祭奠
祭酒
祭孔
祭礼
祭品
祭器
祭日
祭扫
祭神
祭司
祭祀
祭台
祭坛
祭天
祭文
祭物
祭灶
祭祖
蓟县
暨大
暨南
暨阳
稷山
稷下
鲫鱼
冀东
冀胶
冀南
冀求
冀望
冀中
冀州
加班
加倍
加布
加菜
加餐
加查
加长
加车
加成
加持
加粗
加大
加德
加登
加点
加多
加尔
加法
加菲
加分
加封
加盖
加高
加工
加固
加挂
加官
加国
加害
加号
加厚
加护
加急
加计
加加
加佳
加价
加减
加紧
加劲
加进
加精
加剧
加开
加壳
加快
加宽
加拉
加勒
加里
加力
加丽
加利
加亮
加料
加林
加氯
加仑
加码
加满
加盟
加密
加冕
加缪
加内
加纳
加捻
加派
加蓬
加强
加氢
加权
加热
加人
加入
加塞
加赛
加色
加沙
加上
加深
加湿
加时
加试
加收
加数
加水
加斯
加速
加锁
加添
加贴
加为
加味
加温
加我
加息
加香
加薪
加刑
加压
加盐
加演
加药
加以
加意
加印
加油
加元
加载
加在
加之
加重
加州
加注
加装
加座
夹袄
夹板
夹被
夹层
夹持
夹带
夹道
夹缝
夹攻
夹棍
夹击
夹剪
夹江
夹胶
夹角
夹紧
夹具
夹克
夹钳
夹墙
夹入
夹生
夹头
夹馅
夹心
夹衣
夹杂
夹在
夹中
夹住
夹注
夹着
夹子
佳宝
佳宾
佳城
佳禾
佳和
佳话
佳绩
佳吉
佳节
佳境
佳句
佳客
佳乐
佳丽
佳美
佳明
佳能
佳酿
佳偶
佳品
佳期
佳人
佳通
佳县
佳婿
佳雪
佳肴
佳一
佳音
佳缘
佳作
迦勒
迦纳
迦南
迦叶
枷锁
家宝
家财
家蚕
家产
家长
家常
家臣
家仇
家丑
家传
家祠
家慈
家村
家当
家道
家底
家弟
家电
家店
家丁
家法
家访
家纺
家风
家父
家鸽
家姑
家规
家国
家伙
家计
家家
家教
家景
家境
家居
家驹
家具
家俱
家眷
家军
家口
家乐
家累
家里
家了
家猫
家门
家们
家明
家母
家能
家奴
家贫
家仆
家谱
家禽
家去
家犬
家雀
家人
家山
家师
家什
家史
家世
家事
家饰
家室
家书
家塾
家鼠
家私
家庭
家童
家兔
家湾
家翁
家务
家系
家乡
家小
家信
家兄
家畜
家训
家严
家宴
家燕
家养
家业
家蝇
家用
家园
家贼
家宅
家珍
家政
家中
家种
家属
家住
家庄
家装
家族
袈裟
袷袢
嘉宾
嘉诚
嘉德
嘉定
嘉庚
嘉禾
嘉华
嘉吉
嘉嘉
嘉奖
嘉靖
嘉莉
嘉黎
嘉里
嘉利
嘉良
嘉琳
嘉玲
嘉陵
嘉勉
嘉纳
嘉庆
嘉善
嘉实
嘉泰
嘉文
嘉祥
嘉欣
嘉兴
嘉许
嘉言
嘉义
嘉荫
嘉应
嘉佑
嘉鱼
嘉园
嘉州
岬角
郏县
荚果
戛戛
戛纳
戛然
蛱蝶
颊骨
颊囊
甲胺
甲板
甲苯
甲兵
甲辰
甲虫
甲醇
甲等
甲第
甲方
甲酚
甲肝
甲骨
甲基
甲级
甲减
甲亢
甲壳
甲类
甲醚
甲醛
甲申
甲士
甲酸
甲烷
甲午
甲型
甲戌
甲癣
甲乙
甲寅
甲鱼
甲酯
甲胄
甲子
甲组
贾岛
贾琏
贾母
贾森
贾谊
贾政
钾肥
钾盐
价比
价差
价费
价格
价款
价廉
价码
价目
价签
价钱
价为
价位
价值
驾崩
驾车
驾乘
驾船
驾到
驾机
驾考
驾临
驾驶
驾校
驾驭
驾御
驾辕
驾照
驾着
架次
架构
架空
架起
架桥
架上
架设
架式
架势
架线
架住
架着
架子
假案
假扮
假币
假唱
假钞
假充
假打
假道
假定
假发
假根
假果
假话
假货
假借
假酒
假哭
假劣
假冒
假寐
假面
假名
假期
假球
假人
假日
假如
假若
假山
假设
假使
假释
假手
假摔
假说
假死
假体
假条
假托
假相
假想
假象
假笑
假性
假牙
假烟
假言
假药
假意
假造
假帐
假证
假肢
假植
假装
假座
嫁给
嫁祸
嫁接
嫁了
嫁娶
嫁人
嫁衣
嫁妆
稼穑
戋戋
奸臣
奸党
奸恶
奸夫
奸妇
奸滑
奸猾
奸计
奸佞
奸情
奸人
奸杀
奸商
奸尸
奸徒
奸污
奸细
奸险
奸笑
奸邪
奸雄
奸淫
奸贼
奸诈
尖兵
尖刺
尖刀
尖顶
尖端
尖儿
尖峰
尖尖
尖椒
尖叫
尖刻
尖厉
尖利
尖脐
尖锐
尖声
尖石
尖酸
尖塔
尖头
尖细
尖削
尖啸
尖牙
尖扎
尖子
尖嘴
坚壁
坚冰
坚称
坚持
坚定
坚固
坚果
坚厚
坚决
坚苦
坚牢
坚强
坚忍
坚韧
坚实
坚守
坚挺
坚信
坚毅
坚硬
坚贞
歼敌
歼击
歼灭
歼十
间道
间谍
间断
间房
间隔
间或
间架
间接
间距
间离
间苗
间盘
间期
间日
间色
间隙
间歇
间杂
间质
间种
间奏
间作
肩膀
肩部
肩带
肩垫
肩负
肩胛
肩上
肩挑
肩头
肩窝
肩章
艰巨
艰苦
艰难
艰涩
艰深
艰危
艰险
艰辛
兼爱
兼办
兼备
兼并
兼差
兼程
兼得
兼顾
兼管
兼具
兼课
兼任
兼容
兼善
兼施
兼收
兼祧
兼修
兼营
兼用
兼优
兼有
兼之
兼职
兼治
监测
监查
监察
监场
监督
监犯
监工
监管
监护
监禁
监局
监军
监考
监控
监牢
监理
监利
监票
监事
监视
监守
监听
监委
监押
监狱
监院
监造
监制
笺纸
笺注
犍牛
犍为
缄口
缄默
煎熬
煎饼
煎炒
煎蛋
煎服
煎锅
煎煎
煎药
煎鱼
煎煮
鲣鱼
拣到
拣选
拣择
俭朴
俭省
俭约
柬帖
茧绸
茧丝
茧子
捡到
捡回
捡来
捡了
捡漏
捡起
捡拾
笕桥
减半
减仓
减产
减持
减除
减到
减低
减掉
减法
减肥
减幅
减负
减腹
减号
减缓
减价
减亏
减量
减慢
减免
减轻
减去
减人
减弱
减色
减少
减收
减数
减税
减速
减损
减缩
减退
减息
减小
减薪
减刑
减压
减腰
减员
减灾
减债
减振
减震
减值
减至
减租
剪报
剪裁
剪彩
剪成
剪出
剪除
剪床
剪刀
剪掉
剪短
剪断
剪发
剪辑
剪接
剪径
剪开
剪力
剪毛
剪票
剪切
剪取
剪去
剪贴
剪下
剪影
剪枝
剪纸
剪子
检波
检测
检查
检察
检出
检错
检点
检定
检方
检核
检举
检具
检控
检漏
检录
检票
检视
检索
检讨
检校
检修
检验
检疫
检阅
简爱
简报
简本
简编
简便
简餐
简称
简单
简牍
简短
简繁
简古
简化
简记
简洁
简捷
简介
简况
简括
简历
简练
简陋
简略
简码
简慢
简明
简拼
简评
简朴
简谱
简森
简史
简述
简缩
简体
简帖
简图
简写
简讯
简阳
简要
简易
简璎
简约
简则
简章
简直
简装
碱厂
碱地
碱度
碱化
碱荒
碱基
碱水
碱土
碱性
见报
见表
见长
见称
见此
见到
见得
见底
见地
见顶
见方
见怪
见惯
见鬼
见过
见好
见机
见见
见教
见她
见解
见谅
见了
见面
见你
见其
见人
见识
见他
见天
见图
见外
见闻
见我
见习
见效
见笑
见性
见血
见影
见于
见者
见证
见诸
见状
见着
件次
件号
件件
件事
件数
建安
建邦
建斌
建材
建仓
建昌
建厂
建成
建达
建党
建档
建德
建东
建都
建队
建房
建峰
建工
建功
建构
建管
建光
建国
建好
建和
建宏
建湖
建辉
建基
建交
建军
建康
建兰
建立
建林
建龙
建面
建民
建明
建模
建宁
建瓯
建平
建坪
建起
建强
建桥
建青
建荣
建设
建始
建市
建树
建水
建团
建外
建网
建伟
建委
建文
建武
建校
建新
建信
建兴
建行
建言
建阳
建业
建议
建有
建于
建元
建院
建在
建造
建站
建账
建制
建置
建中
建州
建筑
饯别
饯行
剑柄
剑川
剑道
剑法
剑飞
剑峰
剑锋
剑阁
剑光
剑河
剑虹
剑魂
剑尖
剑客
剑兰
剑灵
剑麻
剑眉
剑门
剑盟
剑魔
剑奴
剑派
剑谱
剑气
剑桥
剑鞘
剑上
剑身
剑圣
剑士
剑势
剑手
剑术
剑网
剑舞
剑侠
剑下
剑邪
剑心
剑影
剑鱼
剑招
剑指
剑宗
剑走
荐股
荐骨
荐举
荐书
贱货
贱价
贱卖
贱民
贱内
贱妾
贱人
贱兔
健步
健存
健儿
健将
健康
健朗
健力
健马
健美
健民
健脑
健脾
健全
健身
健谈
健体
健忘
健旺
健胃
健伍
健心
健行
健胸
健雄
健在
健壮
舰长
舰船
舰队
舰炮
舰桥
舰艇
舰载
舰只
舰种
渐变
渐成
渐次
渐渐
渐近
渐进
渐趋
渐入
渐弱
渐少
渐现
渐行
渐隐
渐远
谏官
谏言
谏议
谏诤
谏阻
毽球
毽子
溅出
溅落
溅起
溅湿
腱鞘
腱子
践诺
践踏
践行
践约
鉴宝
鉴别
鉴定
鉴湖
鉴戒
鉴赏
鉴识
鉴于
鉴真
鉴证
键槽
键控
键名
键钮
键盘
键入
键鼠
键位
键值
僭越
箭步
箭垛
箭杆
箭楼
箭牌
箭矢
箭头
箭猪
箭竹
箭镞
江安
江岸
江北
江边
江滨
江川
江村
江达
江东
江都
江恩
江防
江和
江河
江湖
江淮
江姐
江津
江口
江铃
江陵
江流
江轮
江门
江米
江面
江民
江南
江宁
江畔
江平
江青
江区
江山
江上
江水
江苏
江滩
江天
江豚
江湾
江西
江心
江雪
江阴
江永
江油
江源
江浙
江中
江州
江孜
江总
江左
姜饼
姜波
姜峰
姜黄
姜末
姜片
姜尚
姜丝
姜汤
姜涛
姜维
姜堰
姜芋
姜汁
将按
将把
将被
将比
将兵
将不
将才
将车
将成
将此
将达
将对
将该
将给
将官
将会
将获
将建
将将
将她
将近
将就
将军
将可
将来
将乐
将领
将令
将门
将那
将能
将你
将您
将其
将棋
将球
将使
将士
将是
将手
将帅
将死
将他
将它
将头
将为
将我
将息
将相
将向
将校
将养
将要
将已
将以
将用
将由
将有
将于
将於
将与
将原
将在
将之
将至
浆果
浆糊
浆料
浆膜
浆粕
浆纱
浆水
浆洗
浆液
浆汁
豇豆
僵蚕
僵持
僵化
僵局
僵冷
僵尸
僵死
僵卧
僵硬
僵直
缰绳
疆场
疆界
疆土
疆域
讲出
讲到
讲道
讲得
讲点
讲法
讲稿
讲给
讲古
讲过
讲好
讲和
讲话
讲价
讲讲
讲解
讲经
讲究
讲课
讲理
讲了
讲明
讲评
讲起
讲清
讲情
讲求
讲师
讲授
讲述
讲说
讲台
讲坛
讲堂
讲完
讲武
讲习
讲席
讲学
讲演
讲义
讲桌
讲着
讲座
奖杯
奖惩
奖罚
奖金
奖卡
奖励
奖牌
奖品
奖旗
奖券
奖赏
奖售
奖台
奖项
奖掖
奖章
奖状
桨叶
蒋氏
匠人
匠心
降到
降低
降调
降伏
降服
降幅
降格
降耗
降火
降级
降价
降将
降解
降临
降龙
降落
降旗
降生
降水
降税
降顺
降糖
降头
降为
降温
降息
降下
降香
降序
降雪
降压
降妖
降雨
降噪
降脂
降职
降旨
降至
降组
绛县
绛紫
酱菜
酱醋
酱缸
酱瓜
酱料
酱肉
酱色
酱油
酱园
酱汁
酱紫
犟劲
犟嘴
糨糊
交班
交办
交保
交杯
交变
交兵
交叉
交差
交缠
交城
交出
交存
交错
交大
交代
交待
交到
交道
交底
交点
交电
交叠
交恶
交房
交费
交锋
交付
交感
交稿
交割
交个
交给
交工
交公
交媾
交关
交管
交规
交好
交合
交互
交欢
交还
交换
交回
交汇
交会
交火
交货
交集
交际
交加
交角
交接
交结
交界
交警
交卷
交口
交款
交联
交了
交流
交纳
交配
交迫
交钱
交情
交权
交融
交上
交涉
交手
交售
交税
交谈
交替
交通
交投
交托
交往
交尾
交相
交响
交心
交行
交验
交椅
交易
交谊
交映
交由
交游
交友
交予
交运
交战
交账
交织
交趾
郊区
郊外
郊县
郊野
郊游
姣好
姣姣
姣美
娇嗔
娇痴
娇喘
娇点
娇惯
娇贵
娇憨
娇娇
娇客
娇兰
娇美
娇媚
娇嫩
娇妻
娇气
娇俏
娇躯
娇娆
娇柔
娇弱
娇声
娇态
娇娃
娇小
娇笑
娇羞
娇艳
娇养
娇纵
浇地
浇灌
浇花
浇口
浇洒
浇上
浇水
浇头
浇熄
浇注
浇筑
浇铸
茭白
骄傲
骄横
骄矜
骄狂
骄慢
骄女
骄气
骄人
骄奢
骄阳
骄子
骄纵
胶板
胶版
胶布
胶带
胶袋
胶垫
胶东
胶粉
胶管
胶辊
胶合
胶结
胶卷
胶块
胶粒
胶料
胶轮
胶膜
胶木
胶南
胶囊
胶泥
胶皮
胶片
胶枪
胶圈
胶乳
胶束
胶水
胶体
胶条
胶丸
胶鞋
胶靴
胶印
胶原
胶粘
胶纸
胶质
胶州
胶著
胶状
胶着
椒江
椒盐
焦比
焦脆
焦点
焦耳
焦黑
焦糊
焦化
焦黄
焦急
焦距
焦渴
焦枯
焦烂
焦雷
焦炉
焦虑
焦煤
焦思
焦炭
焦碳
焦糖
焦土
焦心
焦油
焦燥
焦躁
焦炙
焦灼
焦作
蛟河
蛟龙
鲛绡
蕉岭
蕉农
蕉园
礁堡
礁石
鹪鹩
角尺
角斗
角度
角儿
角钢
角化
角力
角楼
角落
角马
角门
角膜
角票
角球
角色
角铁
角线
角形
角质
角逐
角柱
角子
佼佼
侥幸
狡辩
狡滑
狡猾
狡计
狡谲
狡狯
狡赖
狡兔
狡黠
狡诈
绞车
绞刀
绞架
绞尽
绞盘
绞杀
绞手
绞死
绞碎
绞索
绞痛
绞线
绞刑
饺子
皎皎
皎洁
皎月
矫健
矫捷
矫情
矫饰
矫形
矫哲
矫正
矫直
矫治
脚板
脚背
脚本
脚边
脚病
脚步
脚部
脚踩
脚臭
脚灯
脚蹬
脚凳
脚底
脚垫
脚钉
脚法
脚夫
脚跟
脚踝
脚迹
脚架
脚尖
脚劲
脚铐
脚扣
脚力
脚链
脚镣
脚炉
脚轮
脚面
脚盆
脚蹼
脚气
脚钱
脚上
脚踏
脚踢
脚痛
脚下
脚心
脚型
脚癣
脚丫
脚印
脚掌
脚趾
脚肿
脚踵
脚注
脚爪
脚镯
铰刀
铰接
铰链
搅拌
搅得
搅动
搅和
搅浑
搅混
搅局
搅乱
搅扰
搅匀
剿除
剿匪
剿共
剿灭
剿杀
缴存
缴费
缴付
缴获
缴交
缴库
缴款
缴纳
缴枪
缴清
缴税
缴销
缴械
叫板
叫床
叫春
叫到
叫道
叫得
叫法
叫喊
叫好
叫号
叫化
叫唤
叫魂
叫鸡
叫价
叫叫
叫她
叫劲
叫绝
叫苦
叫来
叫了
叫驴
叫骂
叫卖
叫门
叫你
叫牌
叫屈
叫去
叫嚷
叫人
叫声
叫他
叫它
叫停
叫我
叫嚣
叫醒
叫阵
叫住
叫著
叫着
叫作
叫座
叫做
轿车
轿夫
轿子
较比
较差
较长
较场
较大
较低
较短
较多
较高
较广
较贵
较好
较佳
较劲
较近
较旧
较快
较量
较慢
较难
较前
较强
较轻
较弱
较少
较深
较晚
较为
较小
较易
较远
较早
较真
较之
较重
教案
教版
教本
教鞭
教材
教参
教长
教场
教程
教导
教法
教风
教辅
教父
教改
教给
教工
教官
教规
教过
教化
教坏
教皇
教会
教诲
教教
教她
教具
教科
教课
教理
教练
教龄
教令
教民
教母
教你
教您
教派
教区
教权
教人
教师
教士
教室
教授
教书
教唆
教他
教坛
教堂
教体
教条
教廷
教头
教徒
教团
教委
教我
教务
教习
教学
教训
教研
教养
教仪
教义
教益
教友
教与
教育
教员
教院
教职
教众
教主
教子
教宗
窖藏
酵解
酵母
酵素
阶层
阶乘
阶地
阶段
阶级
阶梯
阶下
疖子
皆可
皆空
皆是
皆为
皆无
皆宜
皆以
皆因
皆由
皆有
皆知
接班
接办
接棒
接报
接驳
接茬
接触
接待
接到
接道
接地
接点
接发
接风
接缝
接羔
接骨
接管
接轨
接过
接合
接火
接获
接机
接济
接驾
接见
接近
接警
接客
接口
接力
接连
接了
接龙
接纳
接拍
接盘
接气
接洽
接亲
接球
接取
接壤
接人
接任
接入
接上
接生
接收
接手
接受
接送
接穗
接谈
接替
接听
接通
接头
接吻
接物
接下
接线
接续
接引
接应
接运
接战
接站
接掌
接招
接诊
接枝
接种
接踵
接住
接著
接着
接走
秸杆
秸秆
嗟叹
揭榜
揭穿
揭底
揭东
揭短
揭发
揭锅
揭揭
揭开
揭露
揭秘
揭密
揭幕
揭牌
揭批
揭破
揭起
揭示
揭帖
揭西
揭下
揭晓
揭阳
揭橥
街霸
街边
街车
街道
街灯
街坊
街机
街角
街景
街口
街垒
街路
街门
街面
街名
街球
街区
街衢
街上
街市
街亭
街头
街舞
街巷
街心
街中
孑孓
孑然
孑遗
节哀
节本
节操
节点
节电
节度
节妇
节后
节假
节间
节俭
节减
节节
节课
节礼
节理
节烈
节令
节流
节录
节律
节略
节煤
节目
节能
节拍
节片
节气
节前
节庆
节日
节省
节食
节水
节下
节选
节用
节油
节余
节育
节欲
节圆
节约
节支
节肢
节制
节子
节奏
劫案
劫财
劫持
劫夺
劫匪
劫机
劫掠
劫难
劫去
劫杀
劫数
劫狱
劫走
杰出
杰夫
杰克
杰里
杰伦
杰米
杰瑞
杰森
杰斯
杰特
杰微
杰西
杰伊
杰作
诘难
诘问
诘责
拮据
拮抗
洁白
洁齿
洁肤
洁净
洁具
洁面
洁癖
洁身
结案
结巴
结疤
结拜
结伴
结冰
结肠
结成
结仇
结出
结存
结党
结点
结队
结对
结发
结构
结关
结果
结合
结核
结喉
结汇
结婚
结伙
结集
结痂
结交
结焦
结节
结界
结晶
结局
结块
结了
结庐
结论
结盟
结膜
结幕
结亲
结清
结舌
结社
结绳
结石
结识
结实
结束
结霜
结素
结算
结题
结贴
结网
结为
结尾
结下
结业
结义
结余
结语
结缘
结怨
结扎
结帐
结账
结转
结子
桀骜
桀纣
婕妤
捷报
捷豹
捷波
捷达
捷径
捷克
捷星
捷运
捷足
颉颃
睫毛
截断
截稿
截获
截击
截口
截流
截留
截门
截面
截取
截去
截然
截收
截瘫
截图
截肢
截止
截至
截住
碣石
竭诚
竭尽
竭力
羯鼓
羯羊
她吧
她把
她便
她不
她才
她称
她到
她道
她得
她的
她都
她刚
她给
她跟
她更
她好
她很
她还
她回
她会
她家
她见
她将
她讲
她叫
她竟
她就
她看
她来
她俩
她连
她了
她没
她们
她那
她呢
她能
她怕
她去
她却
她时
她是
她说
她所
她太
她听
她为
她问
她想
她向
她像
她笑
她要
她也
她已
她以
她用
她又
她与
她再
她在
她曾
她站
她找
她真
她正
她只
她总
她走
她做
姐弟
姐儿
姐夫
姐姐
姐妹
解霸
解饱
解差
解馋
解嘲
解愁
解除
解答
解带
解调
解冻
解毒
解读
解乏
解法
解放
解封
解构
解雇
解恨
解惑
解甲
解禁
解酒
解救
解决
解开
解渴
解困
解缆
解离
解理
解码
解闷
解梦
解谜
解密
解难
解囊
解聘
解剖
解气
解签
解劝
解热
解任
解散
解释
解手
解暑
解数
解说
解送
解锁
解套
解题
解体
解脱
解危
解围
解悟
解吸
解析
解下
解压
解严
解药
解颐
解疑
解译
解忧
解郁
解元
解约
解职
介词
介乎
介怀
介壳
介面
介入
介绍
介石
介休
介意
介于
介质
介子
戒备
戒尺
戒除
戒刀
戒掉
戒毒
戒赌
戒断
戒规
戒酒
戒惧
戒律
戒男
戒慎
戒坛
戒条
戒心
戒烟
戒严
戒指
芥菜
芥蒂
芥末
芥酸
芥子
届满
届期
届时
界碑
界标
界别
界尺
界定
界河
界面
界内
界山
界石
界首
界说
界外
界线
界限
界域
界约
界址
界中
界桩
疥虫
疥疮
疥癣
诫勉
借出
借词
借此
借代
借贷
借调
借读
借方
借给
借故
借光
借火
借机
借记
借鉴
借据
借口
借款
借来
借力
借了
借钱
借入
借势
借书
借宿
借条
借位
借问
借以
借用
借喻
借阅
借债
借账
借支
借种
借重
借住
借助
借着
藉此
藉口
藉以
藉由
藉着
巾帼
今朝
今晨
今春
今次
今典
今冬
今儿
今番
今后
今回
今明
今年
今起
今秋
今人
今日
今生
今世
今是
今岁
今题
今天
今晚
今文
今夕
今昔
今夏
今宵
今夜
今译
今音
今早
今之
斤斗
斤斤
斤两
金榜
金宝
金杯
金笔
金币
金碧
金边
金表
金兵
金波
金箔
金钗
金蝉
金昌
金朝
金成
金城
金川
金疮
金春
金达
金代
金丹
金刀
金德
金笛
金地
金店
金碟
金蝶
金顶
金鼎
金锭
金都
金斗
金豆
金盾
金额
金发
金粉
金风
金凤
金福
金刚
金工
金钩
金瓜
金冠
金光
金龟
金贵
金国
金和
金河
金衡
金红
金湖
金花
金华
金环
金黄
金婚
金鸡
金家
金价
金剑
金奖
金匠
金街
金睛
金橘
金爵
金卡
金凯
金科
金口
金库
金块
金矿
金来
金兰
金狼
金浪
金立
金莲
金鳞
金玲
金凌
金陵
金领
金龙
金路
金銮
金轮
金锣
金马
金毛
金茂
金玫
金门
金玟
金明
金牛
金瓯
金牌
金鹏
金瓶
金器
金钱
金黔
金枪
金桥
金秋
金球
金曲
金泉
金荣
金融
金赛
金三
金色
金森
金沙
金砂
金山
金蛇
金生
金声
金狮
金石
金饰
金水
金税
金丝
金斯
金松
金穗
金锁
金塔
金坛
金汤
金堂
金条
金童
金网
金维
金卫
金文
金乌
金屋
金溪
金乡
金相
金祥
金象
金像
金鑫
金星
金萱
金牙
金言
金羊
金阳
金叶
金银
金印
金鹰
金墉
金鱼
金玉
金元
金源
金泽
金寨
金盏
金者
金针
金正
金枝
金纸
金质
金智
金中
金钟
金珠
金属
金柱
金砖
金子
金字
金钻
津津
津京
津梁
津门
津浦
津桥
津市
津贴
津液
矜持
矜贵
矜夸
筋斗
筋骨
筋节
筋络
筋脉
筋膜
筋肉
襟怀
襟翼
仅此
仅存
仅对
仅供
仅及
仅见
仅仅
仅就
仅靠
仅能
仅凭
仅剩
仅是
仅售
仅为
仅限
仅需
仅以
仅用
仅占
仅只
仅作
紧抱
紧绷
紧逼
紧闭
紧凑
紧盯
紧缚
紧跟
紧固
紧急
紧接
紧紧
紧靠
紧扣
紧了
紧邻
紧密
紧迫
紧俏
紧缺
紧身
紧随
紧缩
紧锁
紧贴
紧握
紧咬
紧要
紧张
紧抓
紧追
紧着
堇菜
堇色
谨饬
谨此
谨防
谨慎
谨向
谨严
锦标
锦城
锦程
锦缎
锦盒
锦华
锦鸡
锦江
锦葵
锦鲤
锦纶
锦囊
锦屏
锦旗
锦瑟
锦山
锦涛
锦溪
锦秀
锦绣
锦阳
锦衣
锦州
尽出
尽处
尽此
尽瘁
尽到
尽管
尽欢
尽皆
尽快
尽力
尽量
尽了
尽美
尽其
尽弃
尽情
尽然
尽善
尽失
尽是
尽收
尽数
尽速
尽头
尽先
尽显
尽现
尽享
尽孝
尽心
尽兴
尽意
尽有
尽在
尽早
尽责
尽展
尽职
尽致
尽忠
劲霸
劲爆
劲草
劲吹
劲道
劲敌
劲儿
劲风
劲歌
劲健
劲乐
劲力
劲了
劲旅
劲射
劲松
劲头
劲舞
劲直
劲装
近岸
近百
近半
近便
近场
近臣
近程
近处
近代
近道
近点
近东
近端
近段
近海
近乎
近江
近交
近郊
近景
近距
近看
近况
近来
近了
近邻
近路
近年
近旁
近期
近千
近前
近亲
近人
近日
近身
近十
近世
近视
近水
近似
近卫
近些
近洋
近义
近因
近影
近忧
近于
近缘
近月
近战
近照
近作
进逼
进兵
进补
进步
进餐
进厂
进场
进呈
进城
进程
进尺
进出
进村
进刀
进到
进得
进德
进抵
进洞
进度
进而
进发
进犯
进港
进给
进攻
进宫
进贡
进华
进化
进货
进击
进价
进见
进谏
进阶
进进
进京
进境
进酒
进爵
进军
进口
进款
进来
进了
进料
进路
进门
进球
进取
进去
进人
进入
进山
进深
进食
进士
进水
进退
进网
进位
进屋
进贤
进献
进香
进项
进销
进校
进行
进修
进言
进益
进用
进展
进占
进站
进帐
进账
进纸
进驻
晋朝
晋城
晋祠
晋代
晋国
晋级
晋见
晋江
晋京
晋剧
晋宁
晋商
晋升
晋书
晋绥
晋阳
晋谒
晋元
晋职
晋中
晋州
浸出
浸膏
浸剂
浸礼
浸没
浸泡
浸染
浸入
浸软
浸润
浸湿
浸蚀
浸水
浸塑
浸透
浸洗
浸液
浸淫
浸种
浸渍
缙绅
缙云
禁闭
禁播
禁地
禁毒
禁赌
禁放
禁锢
禁果
禁毁
禁火
禁忌
禁酒
禁绝
禁军
禁例
禁猎
禁令
禁律
禁脔
禁摩
禁品
禁区
禁赛
禁食
禁受
禁书
禁卫
禁物
禁烟
禁药
禁用
禁渔
禁欲
禁运
禁止
禁制
觐见
噤声
京巴
京吧
京白
京报
京菜
京朝
京城
京瓷
京东
京都
京港
京官
京广
京海
京胡
京沪
京华
京畿
京江
京郊
京津
京京
京剧
京里
京门
京派
京腔
京山
京师
京卫
京味
京文
京戏
京源
京韵
京兆
京族
泾川
泾县
泾阳
泾源
经办
经编
经部
经查
经常
经传
经此
经典
经度
经费
经管
经国
经过
经合
经籍
经纪
经济
经建
经解
经筋
经久
经卷
经理
经历
经略
经纶
经论
经络
经脉
经贸
经年
经期
经纱
经商
经省
经世
经市
经手
经受
经售
经书
经堂
经痛
经网
经纬
经委
经文
经县
经线
经销
经心
经学
经血
经验
经义
经意
经营
经由
经轴
茎干
茎叶
荆楚
荆棘
荆江
荆芥
荆门
荆条
荆州
惊爆
惊变
惊怖
惊诧
惊出
惊呆
惊倒
惊道
惊得
惊动
惊愕
惊风
惊骇
惊鸿
惊呼
惊慌
惊惶
惊魂
惊悸
惊叫
惊惧
惊觉
惊厥
惊恐
惊雷
惊梦
惊曝
惊奇
惊起
惊扰
惊人
惊世
惊秫
惊悚
惊叹
惊涛
惊天
惊跳
惊闻
惊悉
惊喜
惊吓
惊险
惊现
惊羡
惊心
惊醒
惊讶
惊艳
惊疑
惊异
惊又
惊云
惊蜇
惊蛰
旌表
旌德
旌旗
旌宇
菁华
菁菁
菁英
晶胞
晶报
晶格
晶核
晶华
晶晶
晶粒
晶亮
晶片
晶石
晶态
晶体
晶系
晶星
晶形
晶莹
晶圆
晶振
晶轴
腈纶
粳稻
粳米
兢兢
精白
精辟
精兵
精采
精彩
精巢
精诚
精虫
精纯
精萃
精粹
精打
精当
精到
精典
精雕
精读
精度
精纺
精粉
精干
精工
精怪
精光
精悍
精河
精华
精魂
精减
精简
精进
精科
精矿
精力
精练
精炼
精良
精料
精灵
精馏
精煤
精美
精密
精妙
精明
精囊
精品
精气
精巧
精确
精锐
精舍
精深
精神
精瘦
精梳
精算
精髓
精通
精微
精卫
精武
精细
精心
精蓄
精选
精血
精盐
精要
精液
精义
精益
精英
精油
精于
精湛
精制
精致
精铸
精装
精壮
精准
精子
鲸吞
鲸须
鲸油
鲸鱼
井壁
井场
井底
井队
井盖
井冈
井灌
井架
井口
井喷
井然
井上
井绳
井水
井台
井田
井筒
井蛙
井位
井下
井陉
井研
井盐
颈背
颈部
颈饰
颈项
颈枕
颈椎
颈子
景德
景点
景观
景洪
景华
景教
景况
景明
景慕
景宁
景片
景颇
景气
景区
景色
景山
景深
景泰
景天
景湾
景文
景物
景县
景象
景行
景阳
景仰
景遇
景致
景中
憬悟
警报
警备
警标
警策
警察
警长
警车
警灯
警笛
警方
警匪
警服
警告
警官
警棍
警号
警花
警徽
警戒
警界
警局
警句
警觉
警力
警铃
警民
警犬
警士
警世
警示
警署
警司
警探
警惕
警卫
警务
警悟
警衔
警校
警械
警醒
警讯
警用
警予
警语
警员
警院
警政
警钟
警种
净白
净菜
净得
净额
净高
净化
净价
净尽
净空
净利
净身
净室
净是
净手
净水
净桶
净土
净心
净业
净余
净增
净值
净重
净赚
径迹
径流
径赛
径庭
径向
径直
径自
迳自
胫骨
痉挛
竞报
竞标
竞猜
竞渡
竞岗
竞购
竞技
竞价
竞买
竞卖
竞拍
竞聘
竞赛
竞试
竞速
竞投
竞相
竞秀
竞选
竞艳
竞争
竞职
竞逐
竞走
竟把
竟猜
竟成
竟达
竟敢
竟会
竟将
竟陵
竟能
竟聘
竟然
竟日
竟是
竟似
竟未
竟选
竟要
竟也
竟遭
竟争
竟至
竟自
敬爱
敬拜
敬称
敬辞
敬德
敬奉
敬告
敬贺
敬酒
敬老
敬礼
敬慕
敬佩
敬启
敬请
敬上
敬神
敬事
敬亭
敬挽
敬畏
敬献
敬香
敬仰
敬业
敬意
敬语
敬赠
敬之
敬重
敬祝
靓车
靓妃
靓号
靓丽
靓妹
靓女
靓图
靓颖
靓照
靓妆
靓仔
靖安
靖边
靖江
靖康
靖西
靖宇
靖远
境地
境界
境况
境内
境外
境域
境遇
静安
静待
静得
静电
静定
静冈
静观
静海
静候
静寂
静静
静乐
静力
静了
静脉
静美
静谧
静默
静穆
静宁
静女
静气
静如
静思
静态
静听
静文
静卧
静物
静香
静心
静修
静压
静雅
静养
静夜
静宜
静音
静园
静止
静坐
镜报
镜架
镜鉴
镜框
镜里
镜面
镜片
镜水
镜台
镜头
镜匣
镜下
镜象
镜像
镜中
镜子
迥然
迥异
炯炯
炯然
窘促
窘境
窘况
窘困
窘迫
窘态
纠察
纠缠
纠错
纠纷
纠风
纠葛
纠合
纠集
纠结
纠举
纠偏
纠正
究办
究竟
鸠尾
赳赳
啾唧
啾啾
揪出
揪斗
揪心
揪住
揪着
九班
九倍
九层
九成
九城
九大
九丹
九点
九段
九二
九方
九凤
九歌
九个
九国
九号
九华
九届
九九
九酷
九龙
九门
九魔
九年
九品
九评
九曲
九人
九日
九三
九时
九岁
九台
九天
九条
九亭
九维
九旬
九阳
九一
九阴
九月
九运
九寨
九章
九折
九中
九重
久安
久别
久病
久长
久等
久旱
久经
久久
久居
久了
久留
久慕
久听
久违
久闻
久仰
久已
久矣
久游
久雨
久远
久之
久治
久坐
韭菜
韭黄
韭芽
酒巴
酒吧
酒保
酒杯
酒菜
酒厂
酒场
酒城
酒店
酒饭
酒坊
酒疯
酒缸
酒钢
酒馆
酒鬼
酒柜
酒盒
酒红
酒后
酒壶
酒花
酒话
酒会
酒家
酒架
酒浆
酒窖
酒精
酒具
酒客
酒来
酒廊
酒类
酒力
酒量
酒令
酒楼
酒母
酒酿
酒瓶
酒旗
酒气
酒器
酒钱
酒曲
酒泉
酒肉
酒色
酒商
酒神
酒石
酒食
酒水
酒肆
酒坛
酒桶
酒徒
酒味
酒涡
酒窝
酒席
酒仙
酒香
酒兴
酒醒
酒筵
酒宴
酒肴
酒药
酒业
酒意
酒瘾
酒友
酒糟
酒质
酒中
酒盅
酒醉
旧爱
旧案
旧版
旧报
旧币
旧病
旧部
旧车
旧臣
旧称
旧城
旧地
旧都
旧恶
旧法
旧房
旧歌
旧宫
旧故
旧观
旧国
旧好
旧话
旧货
旧机
旧迹
旧将
旧交
旧教
旧居
旧款
旧历
旧例
旧楼
旧貌
旧梦
旧年
旧情
旧人
旧日
旧诗
旧时
旧识
旧式
旧事
旧书
旧俗
旧体
旧闻
旧屋
旧物
旧习
旧学
旧业
旧衣
旧友
旧有
旧雨
旧怨
旧约
旧宅
旧债
旧帐
旧账
旧照
旧知
旧址
旧制
旧作
臼齿
柩车
厩肥
救兵
救场
救出
救国
救护
救荒
救回
救活
救火
救急
救济
救驾
救救
救了
救民
救命
救母
救难
救你
救起
救球
救人
救生
救世
救他
救亡
救我
救下
救险
救星
救药
救应
救援
救灾
救治
救主
救助
就把
就班
就比
就便
就别
就不
就餐
就差
就吃
就此
就达
就打
就带
就当
就到
就道
就得
就地
就都
就读
就对
就多
就范
就该
就给
就跟
就更
就好
就还
就回
就会
就见
就将
就叫
就教
就近
就看
就可
就快
就来
就里
就连
就乱
就买
就没
就拿
就能
就你
就怕
就跑
就凭
就其
就擒
就寝
就请
就去
就全
就让
就任
就如
就上
就少
就使
就事
就势
就是
就收
就手
就说
就死
就送
就算
就听
就往
就为
就位
就问
就我
就席
就先
就想
就向
就象
就像
就写
就行
就绪
就学
就要
就业
就医
就以
就义
就用
就由
就有
就又
就与
就越
就再
就在
就曾
就找
就真
就诊
就正
就职
就追
就着
就走
就坐
就座
就做
舅父
舅姑
舅舅
舅妈
舅母
舅爷
舅子
居安
居处
居多
居高
居功
居家
居间
居里
居留
居美
居民
居奇
居前
居然
居丧
居上
居舍
居士
居室
居所
居停
居心
居易
居右
居于
居中
居住
居左
拘捕
拘传
拘管
拘谨
拘禁
拘礼
拘留
拘挛
拘泥
拘票
拘束
拘押
拘役
拘执
狙击
驹子
雎鸠
鞠躬
局部
局长
局促
局对
局级
局里
局麻
局面
局内
局势
局外
局限
局域
局中
局属
局子
局座
桔梗
桔红
桔色
桔树
桔汁
桔子
菊粉
菊花
菊科
菊石
菊芋
菊园
菊展
橘柑
橘红
橘黄
橘络
橘色
橘树
橘子
咀嚼
沮洳
沮丧
举哀
举办
举报
举杯
举兵
举步
举出
举措
举动
举发
举凡
举高
举个
举国
举火
举家
举架
举荐
举借
举例
举了
举目
举起
举枪
举人
举世
举事
举手
举头
举贤
举行
举要
举债
举证
举止
举重
举着
矩尺
矩形
矩阵
莒南
莒县
榉木
龃龉
踽踽
句柄
句点
句读
句法
句号
句话
句句
句容
句式
句型
句中
句子
巨变
巨擘
巨潮
巨大
巨额
巨鳄
巨峰
巨幅
巨富
巨龟
巨集
巨贾
巨奖
巨匠
巨款
巨亏
巨浪
巨量
巨灵
巨流
巨龙
巨鹿
巨轮
巨蟒
巨木
巨奶
巨能
巨鸟
巨片
巨人
巨乳
巨商
巨石
巨兽
巨树
巨贪
巨头
巨物
巨蜥
巨细
巨厦
巨献
巨响
巨像
巨蟹
巨星
巨型
巨胸
巨眼
巨野
巨涌
巨鱼
巨制
巨著
巨资
巨子
巨作
拒捕
拒不
拒斥
拒腐
拒付
拒贿
拒绝
拒赔
拒签
拒收
拒载
拒之
具备
具结
具名
具饶
具体
具象
具有
具足
钜大
俱备
俱都
俱佳
俱进
俱全
倨傲
剧本
剧变
剧场
剧毒
剧集
剧减
剧烈
剧目
剧评
剧情
剧社
剧坛
剧痛
剧团
剧务
剧院
剧增
剧照
剧中
剧终
剧种
剧组
剧作
惧内
惧怕
惧色
据称
据传
据此
据点
据理
据实
据守
据说
据他
据闻
据我
据悉
据以
据知
距今
距离
飓风
锯齿
锯床
锯机
锯锯
锯开
锯口
锯末
锯木
锯片
锯条
锯子
聚苯
聚变
聚餐
聚赌
聚光
聚合
聚会
聚积
聚集
聚歼
聚焦
聚结
聚晶
聚居
聚聚
聚奎
聚敛
聚拢
聚落
聚醚
聚齐
聚气
聚散
聚首
聚糖
聚头
聚物
聚星
聚英
聚友
聚脂
聚酯
聚众
遽然
瞿麦
娟娟
娟秀
捐出
捐给
捐建
捐精
捐款
捐弃
捐钱
捐躯
捐肾
捐税
捐物
捐献
捐血
捐赠
捐助
捐资
涓滴
涓涓
涓子
镌刻
蠲免
卷柏
卷板
卷材
卷成
卷尺
卷动
卷儿
卷二
卷发
卷积
卷进
卷卷
卷帘
卷毛
卷门
卷面
卷起
卷曲
卷绕
卷入
卷三
卷上
卷舌
卷首
卷缩
卷逃
卷筒
卷须
卷烟
卷扬
卷一
卷云
卷纸
卷帙
卷轴
卷着
卷子
卷宗
卷走
倦怠
倦容
倦态
倦意
绢本
绢布
绢纺
绢花
绢画
绢扇
绢丝
隽星
隽永
眷顾
眷恋
眷念
眷属
鄄城
噘嘴
撅着
撅嘴
决不
决策
决出
决堤
决定
决斗
决断
决非
决计
决绝
决口
决裂
决明
决窍
决然
决赛
决胜
决死
决算
决无
决心
决议
决意
决战
诀别
诀窍
诀要
抉择
绝爱
绝版
绝笔
绝壁
绝不
绝唱
绝尘
绝大
绝代
绝刀
绝倒
绝地
绝顶
绝对
绝非
绝好
绝后
绝户
绝活
绝迹
绝技
绝佳
绝交
绝经
绝景
绝境
绝句
绝口
绝粒
绝恋
绝路
绝伦
绝密
绝妙
绝灭
绝命
绝品
绝情
绝然
绝热
绝色
绝杀
绝少
绝食
绝世
绝收
绝嗣
绝望
绝无
绝响
绝学
绝艺
绝音
绝育
绝域
绝缘
绝招
绝症
绝种
觉察
觉出
觉得
觉民
觉悟
觉新
觉醒
觉着
倔犟
倔强
崛起
掘地
掘金
掘进
掘井
掘开
掘起
掘土
蕨菜
蕨类
噱头
橛子
爵床
爵禄
爵士
爵位
爵爷
镢头
嚼舌
嚼着
矍铄
攫夺
攫取
军报
军备
军表
军部
军操
军长
军车
军刺
军刀
军地
军队
军阀
军法
军方
军费
军风
军服
军港
军鸽
军歌
军工
军功
军购
军官
军管
军规
军棍
军国
军号
军徽
军婚
军魂
军火
军机
军籍
军纪
军妓
军舰
军阶
军界
军警
军垦
军乐
军礼
军力
军粮
军龄
军令
军路
军旅
军律
军略
军马
军帽
军盟
军民
军命
军内
军牌
军品
军棋
军旗
军器
军情
军区
军权
军犬
军人
军容
军嫂
军神
军师
军史
军士
军事
军毯
军同
军统
军团
军屯
军威
军委
军务
军衔
军献
军饷
军校
军鞋
军械
军心
军需
军靴
军训
军演
军衣
军医
军营
军用
军邮
军政
军职
军制
军中
军种
军属
军转
军装
军姿
军资
君安
君臣
君传
君道
君临
君权
君如
君王
君威
君之
君主
君子
均按
均不
均称
均等
均分
均富
均衡
均价
均可
均能
均势
均受
均摊
均田
均为
均未
均无
均系
均线
均须
均需
均瑶
均已
均以
均应
均用
均由
均有
均匀
均遭
均值
均属
钧瓷
皲裂
菌肥
菌根
菌核
菌类
菌落
菌苗
菌丝
菌素
菌体
菌种
菌株
筠连
俊峰
俊辑
俊杰
俊朗
俊美
俊男
俊俏
俊生
俊爽
俊伟
俊秀
俊雅
俊彦
俊逸
俊英
郡守
郡王
郡县
郡主
峻岭
峻峭
浚县
骏捷
骏马
骏网
竣工
咔嚓
咔嗒
咔叽
咔咔
咔哇
咖啡
咖喱
咖哩
喀吧
喀嚓
喀喇
喀山
喀什
喀左
卡巴
卡板
卡比
卡宾
卡车
卡尺
卡带
卡丹
卡儿
卡尔
卡夫
卡箍
卡规
卡号
卡环
卡簧
卡具
卡壳
卡口
卡拉
卡啦
卡莉
卡里
卡利
卡龙
卡伦
卡罗
卡洛
卡玛
卡门
卡盟
卡蒙
卡妙
卡农
卡努
卡诺
卡牌
卡盘
卡片
卡其
卡器
卡钳
卡萨
卡上
卡式
卡斯
卡套
卡特
卡通
卡头
卡托
卡西
卡修
卡秀
卡亚
卡宴
卡因
卡在
卡纸
卡住
卡子
卡座
开拔
开班
开办
开苞
开本
开闭
开辟
开遍
开标
开播
开采
开槽
开叉
开场
开唱
开车
开成
开城
开秤
开出
开初
开除
开船
开窗
开创
开春
开达
开打
开大
开单
开刀
开导
开到
开道
开得
开灯
开迪
开店
开动
开冻
开洞
开端
开恩
开发
开饭
开方
开房
开放
开封
开府
开复
开赴
开个
开工
开沟
开关
开馆
开光
开锅
开国
开过
开航
开好
开合
开河
开户
开花
开化
开怀
开环
开荒
开皇
开会
开荤
开豁
开火
开伙
开机
开家
开价
开架
开间
开建
开江
开讲
开奖
开胶
开解
开戒
开金
开襟
开进
开禁
开镜
开局
开具
开卷
开掘
开开
开考
开课
开垦
开孔
开口
开矿
开阔
开来
开朗
开犁
开立
开利
开镰
开了
开列
开裂
开溜
开颅
开鲁
开路
开滦
开罗
开锣
开骂
开卖
开满
开门
开蒙
开明
开模
开目
开幕
开拍
开牌
开盘
开炮
开跑
开篇
开票
开平
开屏
开瓶
开普
开启
开起
开枪
开腔
开窍
开球
开去
开赛
开山
开衫
开设
开审
开始
开市
开示
开式
开释
开首
开涮
开水
开锁
开台
开泰
开膛
开题
开天
开庭
开通
开头
开脱
开拓
开挖
开外
开完
开往
开胃
开悟
开戏
开先
开县
开线
开箱
开销
开心
开新
开行
开胸
开学
开颜
开眼
开演
开阳
开药
开业
开印
开元
开原
开源
开远
开运
开凿
开闸
开斋
开展
开战
开张
开仗
开征
开支
开着
开走
开足
开钻
开罪
揩拭
揩油
凯达
凯迪
凯蒂
凯恩
凯丰
凯歌
凯凯
凯乐
凯勒
凯莉
凯里
凯力
凯丽
凯利
凯琳
凯伦
凯马
凯普
凯奇
凯瑞
凯撒
凯神
凯斯
凯特
凯通
凯文
凯西
凯旋
凯悦
凯越
凯子
恺撒
铠甲
慨然
慨叹
楷模
楷书
楷体
刊本
刊布
刊出
刊登
刊发
刊号
刊例
刊名
刊头
刊物
刊行
刊印
刊用
刊载
勘测
勘查
勘察
勘定
勘探
勘误
勘验
堪比
堪称
堪忧
堪舆
戡乱
坎比
坎城
坎儿
坎肩
坎坷
坎特
坎子
侃价
侃侃
砍柴
砍成
砍刀
砍倒
砍到
砍掉
砍断
砍伐
砍价
砍了
砍去
砍杀
砍伤
砍树
砍死
砍头
砍下
看啊
看吧
看罢
看板
看报
看扁
看表
看病
看不
看场
看车
看成
看出
看穿
看错
看待
看淡
看到
看得
看低
看点
看跌
看碟
看懂
看多
看法
看房
看个
看顾
看官
看管
看过
看海
看好
看后
看护
看花
看货
看家
看见
看剑
看她
看开
看看
看客
看空
看来
看了
看楼
看门
看你
看盘
看片
看破
看齐
看其
看青
看轻
看清
看球
看去
看人
看山
看上
看时
看守
看书
看谁
看死
看似
看他
看它
看台
看贴
看帖
看头
看透
看图
看完
看望
看我
看戏
看相
看向
看些
看雪
看呀
看押
看也
看在
看涨
看招
看中
看重
看著
看准
看着
看作
看做
康柏
康宝
康保
康达
康德
康定
康复
康华
康辉
康佳
康家
康健
康居
康乐
康马
康纳
康奈
康妮
康宁
康诺
康平
康强
康衢
康生
康泰
康提
康体
康威
康熙
康县
慷慨
糠秕
糠醛
糠油
扛着
亢奋
亢旱
亢进
伉俪
抗癌
抗暴
抗辩
抗病
抗大
抗敌
抗毒
抗非
抗风
抗告
抗寒
抗旱
抗衡
抗洪
抗婚
抗击
抗拒
抗菌
抗涝
抗力
抗美
抗命
抗清
抗热
抗日
抗生
抗税
抗诉
抗体
抗性
抗压
抗炎
抗药
抗议
抗御
抗原
抗灾
抗战
抗震
抗争
抗皱
炕床
炕洞
炕几
炕上
炕头
炕席
炕沿
炕桌
考办
考妣
考博
考查
考察
考场
考出
考得
考点
考订
考分
考纲
考古
考官
考过
考核
考绩
考级
考究
考据
考卷
考考
考拉
考量
考了
考虑
考评
考期
考前
考勤
考区
考取
考入
考上
考生
考试
考题
考完
考网
考委
考问
考务
考学
考研
考验
考证
拷贝
拷绸
拷打
拷问
栲胶
栲栳
烤饼
烤瓷
烤电
烤干
烤火
烤鸡
烤架
烤焦
烤炉
烤鳗
烤漆
烤肉
烤箱
烤鸭
烤烟
烤羊
烤鱼
烤炙
烤着
铐住
犒劳
犒赏
靠岸
靠背
靠边
靠窗
靠得
靠垫
靠近
靠了
靠拢
靠你
靠前
靠墙
靠山
靠手
靠他
靠天
靠椅
靠在
靠枕
靠著
靠着
坷垃
苛刻
苛求
苛细
苛责
苛政
柯达
柯尔
柯克
柯里
柯林
柯南
柯楠
柯坪
柯桥
柯特
柯网
柯岩
科班
科宝
科本
科比
科别
科长
科场
科达
科大
科导
科德
科迪
科第
科尔
科夫
科海
科华
科幻
科汇
科级
科技
科甲
科建
科健
科键
科教
科举
科考
科科
科克
科拉
科勒
科里
科利
科联
科林
科龙
科隆
科洛
科盲
科贸
科美
科盟
科密
科目
科纳
科能
科尼
科诺
科普
科萨
科室
科硕
科斯
科特
科托
科委
科文
科西
科协
科兴
科学
科研
科员
科源
科苑
科院
棵棵
棵树
棵子
窠臼
颗粒
瞌睡
磕巴
磕打
磕磕
磕碰
磕睡
磕头
蝌蚪
壳牌
壳体
壳子
咳喘
咳咳
咳了
咳嗽
咳痰
咳血
可爱
可按
可把
可悲
可比
可鄙
可变
可辨
可别
可不
可怖
可采
可查
可趁
可乘
可吃
可耻
可达
可打
可待
可当
可到
可得
可点
可调
可读
可对
可多
可恶
可风
可否
可夫
可供
可观
可贵
可汗
可好
可贺
可恨
可乎
可换
可击
可及
可嘉
可见
可将
可她
可敬
可就
可掬
可卡
可看
可靠
可可
可控
可口
可拉
可乐
可怜
可了
可令
可鲁
可没
可米
可那
可恼
可能
可你
可逆
可怕
可佩
可凭
可欺
可气
可巧
可亲
可求
可取
可去
可燃
可让
可人
可溶
可锐
可赛
可施
可食
可使
可视
可是
可受
可数
可说
可塑
可他
可叹
可体
可贴
可听
可图
可望
可为
可畏
可谓
可闻
可我
可惜
可喜
可先
可想
可向
可笑
可心
可欣
可信
可行
可选
可寻
可循
可言
可研
可要
可也
可依
可疑
可以
可意
可因
可用
可由
可有
可又
可于
可与
可在
可曾
可憎
可真
可知
可致
可走
可作
可做
岢岚
渴慕
渴念
渴盼
渴求
渴死
渴望
克敌
克东
克尔
克服
克复
克己
克扣
克拉
克莱
克郎
克朗
克劳
克勒
克雷
克里
克力
克利
克林
克隆
克鲁
克伦
克罗
克洛
克曼
克明
克纳
克难
克期
克勤
克日
克瑞
克森
克山
克特
克星
克亚
克制
克重
克孜
刻板
刻本
刻薄
刻成
刻刀
刻毒
刻度
刻骨
刻痕
刻划
刻画
刻刻
刻苦
刻龙
刻录
刻盘
刻上
刻石
刻蚀
刻下
刻写
刻意
刻印
刻有
刻章
刻纸
刻制
刻钟
刻着
刻字
客帮
客舱
客场
客车
客船
客串
客店
客队
客饭
客房
客服
客观
客官
客户
客货
客机
客籍
客家
客居
客流
客隆
客轮
客满
客票
客气
客卿
客人
客商
客舍
客室
客死
客堂
客套
客梯
客体
客厅
客土
客位
客心
客星
客姓
客源
客运
客栈
客站
客至
客座
恪守
课本
课标
课表
课长
课程
课改
课后
课间
课件
课例
课目
课内
课前
课上
课时
课室
课税
课堂
课题
课外
课文
课业
课以
课余
课征
课中
课桌
骒马
缂丝
肯德
肯定
肯干
肯尼
肯切
肯特
垦复
垦荒
垦利
垦区
垦殖
恳切
恳请
恳求
恳谈
恳托
恳挚
啃书
啃着
吭哧
吭气
吭声
坑道
坑洞
坑害
坑井
坑坑
坑口
坑蒙
坑木
坑农
坑骗
坑人
坑洼
铿铿
铿锵
铿然
空白
空包
空肠
空场
空巢
空车
空城
空乘
空出
空大
空当
空挡
空档
空地
空调
空洞
空额
空儿
空乏
空翻
空泛
空方
空防
空房
空分
空腹
空港
空格
空谷
空鼓
空管
空海
空喊
空耗
空话
空怀
空幻
空集
空际
空寂
空间
空降
空姐
空界
空警
空军
空壳
空客
空空
空口
空旷
空阔
空廓
空了
空灵
空论
空门
空名
空明
空难
空炮
空泡
空瓶
空气
空前
空腔
空勤
空拳
空缺
空嫂
空驶
空手
空疏
空速
空谈
空头
空投
空位
空文
空屋
空无
空袭
空隙
空暇
空闲
空箱
空想
空心
空行
空虚
空穴
空邮
空有
空余
空域
空运
空载
空战
空置
空中
空竹
空转
空着
空子
倥侗
崆峒
箜篌
孔道
孔德
孔洞
孔府
孔教
孔径
孔口
孔林
孔孟
孔庙
孔明
孔丘
孔雀
孔隙
孔型
孔穴
孔眼
孔子
恐怖
恐慌
恐惧
恐龙
恐难
恐怕
恐吓
控告
控购
控股
控管
控件
控江
控球
控申
控释
控诉
控油
控制
控罪
抠门
抠图
抠像
芤脉
口岸
口爆
口碑
口北
口才
口称
口吃
口齿
口臭
口出
口传
口疮
口唇
口呆
口袋
口德
口儿
口风
口服
口福
口腹
口盖
口干
口感
口供
口号
口红
口惠
口活
口技
口交
口角
口紧
口径
口诀
口渴
口口
口苦
口快
口里
口粮
口令
口蘑
口内
口气
口器
口腔
口琴
口轻
口塞
口哨
口舌
口实
口试
口授
口述
口水
口说
口算
口条
口头
口外
口味
口吻
口误
口香
口信
口形
口型
口炎
口译
口音
口淫
口语
口缘
口罩
口镇
口中
口重
口子
叩拜
叩关
叩阍
叩击
叩见
叩开
叩门
叩首
叩头
叩问
叩谢
叩诊
扣板
扣除
扣点
扣掉
扣动
扣儿
扣发
扣分
扣好
扣环
扣回
扣减
扣件
扣缴
扣紧
扣款
扣篮
扣留
扣率
扣球
扣去
扣肉
扣杀
扣上
扣头
扣下
扣压
扣押
扣眼
扣住
扣着
扣子
寇仇
寇仲
枯草
枯肠
枯干
枯槁
枯骨
枯涸
枯黄
枯寂
枯焦
枯竭
枯井
枯木
枯荣
枯涩
枯瘦
枯树
枯水
枯死
枯萎
枯朽
枯叶
枯燥
枯枝
枯坐
哭吧
哭道
哭得
哭过
哭喊
哭叫
哭灵
哭闹
哭泣
哭腔
哭穷
哭丧
哭砂
哭声
哭诉
哭啼
哭笑
哭着
窟窿
窟宅
骷髅
苦熬
苦参
苦差
苦楚
苦处
苦胆
苦斗
苦读
苦短
苦干
苦工
苦功
苦瓜
苦果
苦海
苦寒
苦活
苦境
苦酒
苦口
苦苦
苦辣
苦劳
苦乐
苦力
苦练
苦旅
苦闷
苦命
苦木
苦难
苦恼
苦荞
苦情
苦人
苦涩
苦事
苦水
苦思
苦痛
苦头
苦味
苦夏
苦相
苦笑
苦心
苦辛
苦刑
苦行
苦修
苦学
苦役
苦于
苦雨
苦战
苦中
苦衷
苦竹
苦主
苦着
库柏
库藏
库车
库存
库缎
库恩
库尔
库房
库克
库里
库仑
库伦
库内
库珀
库切
库区
库券
库容
库森
库图
库娃
库银
库中
裤衩
裤带
裤袋
裤裆
裤兜
裤管
裤脚
裤裙
裤头
裤腿
裤袜
裤线
裤腰
裤业
裤装
裤子
酷爱
酷吧
酷宝
酷毙
酷车
酷哥
酷歌
酷狗
酷寒
酷猴
酷客
酷酷
酷乐
酷冷
酷吏
酷聊
酷烈
酷铃
酷龙
酷猫
酷男
酷虐
酷派
酷评
酷热
酷暑
酷似
酷图
酷网
酷夏
酷肖
酷刑
酷秀
酷炫
酷鱼
酷站
夸大
夸诞
夸父
夸奖
夸克
夸口
夸夸
夸示
夸饰
夸特
夸脱
夸耀
夸赞
夸张
夸嘴
侉子
垮掉
垮了
垮塌
垮台
挎包
挎斗
挎着
胯部
胯骨
胯下
跨步
跨出
跨度
跨国
跨过
跨海
跨进
跨境
跨距
跨栏
跨骑
跨区
跨入
跨上
跨省
跨下
跨行
跨洋
跨越
跨坐
块儿
块根
块茎
块菌
块块
块垒
块煤
块钱
块体
块状
快把
快班
快板
快报
快步
快餐
快车
快吃
快船
快打
快当
快刀
快到
快递
快点
快读
快反
快放
快干
快感
快攻
快滚
快好
快活
快件
快剑
快叫
快捷
快进
快看
快克
快客
快快
快来
快乐
快了
快马
快慢
快门
快拍
快跑
快钱
快抢
快取
快去
快拳
快人
快如
快闪
快上
快事
快手
快书
快说
快搜
快速
快艇
快慰
快线
快些
快写
快信
快修
快讯
快要
快译
快意
快印
快邮
快又
快于
快逾
快语
快运
快哉
快照
快追
快走
快嘴
筷子
宽边
宽敞
宽畅
宽绰
宽大
宽带
宽待
宽贷
宽度
宽泛
宽幅
宽广
宽宏
宽厚
宽宽
宽旷
宽阔
宽免
宽频
宽屏
宽仁
宽容
宽赦
宽舒
宽恕
宽松
宽体
宽网
宽慰
宽限
宽心
宽衣
宽宥
宽余
宽裕
宽约
宽窄
宽展
髋部
髋骨
款待
款到
款冬
款额
款款
款留
款识
款式
款物
款项
款型
款子
匡扶
匡复
匡济
匡谬
匡算
匡威
匡正
诓骗
哐当
哐啷
筐子
狂傲
狂暴
狂奔
狂飙
狂飚
狂草
狂插
狂潮
狂吹
狂跌
狂顶
狂放
狂吠
狂风
狂轰
狂吼
狂呼
狂欢
狂降
狂叫
狂砍
狂澜
狂聊
狂烈
狂龙
狂乱
狂魔
狂怒
狂喷
狂拼
狂气
狂犬
狂热
狂人
狂搜
狂涛
狂跳
狂图
狂妄
狂喜
狂想
狂笑
狂啸
狂言
狂野
狂饮
狂晕
狂躁
狂涨
狂赚
诳语
况且
况味
旷达
旷工
旷古
旷课
旷世
旷野
旷职
矿藏
矿层
矿产
矿长
矿场
矿车
矿尘
矿床
矿大
矿灯
矿房
矿粉
矿工
矿化
矿浆
矿井
矿局
矿坑
矿脉
矿棉
矿难
矿泥
矿区
矿泉
矿砂
矿山
矿石
矿体
矿务
矿物
矿盐
矿冶
矿业
矿油
矿渣
矿脂
矿中
矿种
矿主
矿柱
框架
框框
框图
框中
框子
亏本
亏待
亏得
亏负
亏格
亏耗
亏空
亏量
亏了
亏欠
亏缺
亏蚀
亏损
亏心
岿然
盔甲
窥测
窥见
窥镜
窥看
窥破
窥视
窥伺
窥探
窥望
奎尔
奎宁
奎屯
奎星
奎因
喹啉
葵花
葵扇
暌违
魁首
魁伟
魁梧
魁星
睽睽
睽违
蝰蛇
傀儡
跬步
匮乏
匮缺
喟然
喟叹
愧对
愧悔
愧疚
愧色
溃败
溃堤
溃决
溃口
溃烂
溃灭
溃散
溃逃
溃退
溃疡
馈送
馈线
馈源
馈赠
坤包
坤表
坤伶
坤宅
昆布
昆虫
昆钢
昆剧
昆明
昆朋
昆腔
昆曲
昆山
昆腾
昆廷
昆西
昆阳
昆仲
鲲鹏
悃诚
捆绑
捆缚
捆好
捆扎
捆住
困惫
困处
困顿
困厄
困乏
困惑
困境
困窘
困局
困倦
困觉
困苦
困了
困难
困穷
困扰
困人
困守
困兽
困住
扩版
扩编
扩产
扩充
扩大
扩股
扩建
扩军
扩孔
扩频
扩容
扩散
扩写
扩胸
扩音
扩印
扩增
扩展
扩张
扩招
括号
括弧
蛞蝓
阔别
阔步
阔绰
阔佬
阔气
阔人
阔少
阔野
阔叶
廓落
廓清
垃圾
拉巴
拉拔
拉比
拉布
拉长
拉车
拉扯
拉出
拉床
拉达
拉大
拉丹
拉刀
拉倒
拉到
拉得
拉德
拉登
拉迪
拉蒂
拉掉
拉丁
拉钉
拉动
拉断
拉多
拉尔
拉法
拉芳
拉风
拉夫
拉幅
拉杆
拉高
拉格
拉钩
拉管
拉过
拉祜
拉环
拉簧
拉回
拉挤
拉加
拉架
拉紧
拉近
拉进
拉锯
拉开
拉科
拉克
拉客
拉拉
拉篮
拉里
拉力
拉练
拉链
拉了
拉拢
拉美
拉门
拉蒙
拉面
拉姆
拉皮
拉片
拉票
拉平
拉起
拉去
拉入
拉萨
拉伤
拉上
拉伸
拉升
拉什
拉屎
拉手
拉丝
拉斯
拉索
拉锁
拉特
拉头
拉图
拉瓦
拉网
拉西
拉稀
拉下
拉纤
拉线
拉响
拉秧
拉杂
拉闸
拉直
拉制
拉住
拉着
拉孜
拉走
啦啦
邋遢
喇叭
喇嘛
剌激
腊肠
腊梅
腊日
腊肉
腊味
腊鱼
腊月
瘌痢
蜡板
蜡版
蜡笔
蜡虫
蜡果
蜡花
蜡黄
蜡泪
蜡疗
蜡扦
蜡染
蜡人
蜡手
蜡台
蜡丸
蜡像
蜡油
蜡纸
蜡质
蜡烛
蜡嘴
辣根
辣酱
辣椒
辣妹
辣手
辣味
辣油
辣子
来啊
来安
来吧
来帮
来报
来宾
来潮
来吃
来此
来当
来到
来得
来点
来电
来发
来犯
来访
来风
来凤
来福
来复
来港
来稿
来个
来给
来归
来过
来函
来鸿
来沪
来华
来回
来火
来见
来件
来讲
来接
来劲
来京
来看
来客
来啦
来来
来历
来了
来料
来临
来龙
来路
来买
来卖
来美
来米
来年
来钱
来去
来人
来日
来生
来时
来使
来世
来势
来书
来说
来苏
来台
来谈
来听
来头
来玩
来往
来为
来文
来问
来袭
来向
来校
来写
来信
来呀
来样
来也
来意
来用
来由
来源
来找
来者
来至
来抓
来着
来自
来作
来做
徕卡
涞水
涞源
莱昂
莱德
莱顿
莱恩
莱尔
莱菔
莱钢
莱卡
莱克
莱拉
莱利
莱美
莱姆
莱尼
莱切
莱塞
莱斯
莱特
莱芜
莱西
莱辛
莱雅
莱阳
莱因
莱茵
莱州
铼德
赖床
赖宁
赖皮
赖斯
赖特
赖以
赖债
赖帐
赖账
赖着
癞病
癞痢
癞子
兰草
兰大
兰道
兰德
兰迪
兰多
兰儿
兰芳
兰格
兰后
兰花
兰卡
兰考
兰科
兰寇
兰蔻
兰兰
兰陵
兰妮
兰谱
兰若
兰色
兰斯
兰特
兰亭
兰西
兰溪
兰香
兰欣
兰新
兰英
兰屿
兰芝
兰州
岚皋
岚山
岚县
拦车
拦挡
拦柜
拦洪
拦击
拦劫
拦截
拦路
拦水
拦网
拦下
拦蓄
拦腰
拦住
拦着
拦阻
栏板
栏肺
栏干
栏杆
栏柜
栏架
栏里
栏目
栏内
栏上
栏位
栏栅
栏中
阑干
阑珊
阑尾
蓝本
蓝冰
蓝布
蓝筹
蓝带
蓝岛
蓝电
蓝靛
蓝调
蓝盾
蓝顿
蓝矾
蓝光
蓝剑
蓝鲸
蓝军
蓝科
蓝蔻
蓝蓝
蓝领
蓝龙
蓝绿
蓝猫
蓝莓
蓝妮
蓝鸟
蓝屏
蓝球
蓝软
蓝色
蓝山
蓝衫
蓝天
蓝田
蓝图
蓝湾
蓝星
蓝牙
蓝衣
蓝宇
蓝玉
蓝月
蓝藻
蓝钻
谰言
澜石
褴褛
篮板
篮彩
篮筐
篮框
篮球
篮圈
篮坛
篮下
篮协
篮子
览胜
揽工
揽活
揽客
揽权
揽胜
揽着
缆车
缆绳
缆索
缆线
懒虫
懒怠
懒得
懒惰
懒鬼
懒汉
懒猴
懒觉
懒懒
懒人
懒散
懒腰
懒于
烂打
烂掉
烂糊
烂货
烂烂
烂了
烂漫
烂泥
烂熟
烂尾
烂账
烂醉
滥捕
滥调
滥发
滥伐
滥交
滥杀
滥觞
滥用
滥竽
滥炸
郎将
郎酒
郎舅
郎君
郎朗
郎平
郎溪
郎中
狼狈
狼巢
狼疮
狼道
狼毒
狼队
狼狗
狼孩
狼毫
狼嚎
狼獾
狼籍
狼藉
狼犬
狼群
狼人
狼头
狼王
狼网
狼窝
狼烟
狼友
莨菪
廊道
廊坊
廊庙
廊桥
廊下
廊檐
廊子
琅琅
榔头
锒铛
朗道
朗读
朗格
朗洁
朗科
朗朗
朗玛
朗能
朗声
朗诵
朗文
朗县
朗讯
阆苑
阆中
浪潮
浪船
浪荡
浪费
浪谷
浪花
浪迹
浪尖
浪叫
浪漫
浪女
浪奇
浪琴
浪人
浪莎
浪水
浪涛
浪田
浪头
浪兄
浪涌
浪游
浪子
捞出
捞到
捞飘
捞起
捞钱
捞取
劳保
劳瘁
劳动
劳顿
劳乏
劳烦
劳方
劳改
劳工
劳绩
劳技
劳驾
劳教
劳金
劳倦
劳军
劳苦
劳拉
劳累
劳力
劳碌
劳伦
劳模
劳伤
劳神
劳师
劳斯
劳损
劳滕
劳务
劳心
劳役
劳逸
劳资
劳作
牢度
牢房
牢固
牢记
牢靠
牢牢
牢笼
牢门
牢骚
牢稳
牢狱
唠扯
唠叨
唠嗑
唠唠
崂山
痨病
醪糟
老爸
老板
老伴
老鸨
老辈
老本
老逼
老表
老兵
老病
老伯
老财
老长
老巢
老臣
老陈
老成
老诚
老粗
老醋
老大
老旦
老到
老道
老底
老弟
老店
老调
老爹
老豆
老儿
老二
老房
老坟
老夫
老父
老妇
老干
老高
老哥
老歌
老公
老古
老鸹
老怪
老鬼
老汉
老何
老虎
老花
老化
老话
老黄
老火
老几
老家
老茧
老姜
老将
老窖
老街
老姐
老井
老景
老境
老九
老酒
老旧
老舅
老君
老客
老辣
老赖
老老
老李
老例
老脸
老练
老林
老龄
老刘
老六
老路
老罗
老妈
老马
老迈
老猫
老耄
老命
老莫
老母
老衲
老年
老娘
老牛
老农
老牌
老派
老婆
老仆
老七
老气
老枪
老亲
老区
老去
老拳
老人
老弱
老僧
老山
老少
老舍
老身
老生
老师
老实
老式
老是
老手
老鼠
老树
老帅
老死
老叟
老孙
老太
老态
老汤
老饕
老套
老天
老铁
老头
老土
老外
老王
老翁
老挝
老窝
老吴
老乡
老相
老小
老兄
老朽
老鸦
老幺
老妖
老爷
老鹰
老营
老友
老幼
老玉
老妪
老远
老在
老早
老贼
老张
老章
老丈
老赵
老者
老猪
老庄
老子
老总
姥姥
姥爷
潦草
潦倒
涝害
涝灾
烙饼
烙痕
烙花
烙画
烙铁
烙印
酪素
酪酸
乐安
乐昌
乐池
乐此
乐道
乐得
乐都
乐段
乐队
乐儿
乐府
乐感
乐歌
乐工
乐购
乐观
乐官
乐果
乐和
乐华
乐句
乐凯
乐乐
乐理
乐了
乐陵
乐律
乐迷
乐平
乐谱
乐器
乐清
乐曲
乐趣
乐山
乐声
乐师
乐事
乐手
乐坛
乐天
乐亭
乐透
乐土
乐团
乐舞
乐业
乐意
乐音
乐于
乐园
乐章
乐至
乐子
勒紧
勒令
勒马
勒斯
勒死
勒索
勒沃
勒住
雷傲
雷奥
雷暴
雷波
雷池
雷达
雷德
雷登
雷电
雷动
雷恩
雷尔
雷峰
雷锋
雷刚
雷根
雷公
雷汞
雷管
雷害
雷击
雷吉
雷家
雷爵
雷克
雷利
雷龙
雷曼
雷蒙
雷敏
雷鸣
雷纳
雷尼
雷鸟
雷诺
雷朋
雷劈
雷区
雷山
雷射
雷神
雷声
雷斯
雷特
雷霆
雷同
雷丸
雷亚
雷颖
雷雨
雷震
雷州
檑木
镭射
羸弱
耒耜
耒阳
垒砌
垒球
磊落
蕾铃
蕾妮
蕾丝
肋骨
肋膜
肋木
肋条
肋下
泪滴
泪光
泪海
泪痕
泪花
泪来
泪流
泪水
泪腺
泪眼
泪液
泪雨
泪珠
类比
类别
类库
类目
类书
类似
类同
类推
类型
类药
类中
类属
累次
累倒
累得
累犯
累活
累积
累及
累计
累加
累进
累垮
累累
累了
累卵
累年
累人
累世
累死
累月
累赘
擂鼓
擂台
擂主
棱角
棱镜
棱线
棱柱
棱锥
楞次
楞伽
楞了
楞严
冷傲
冷拔
冷板
冷布
冷菜
冷餐
冷藏
冷颤
冷场
冷嘲
冷床
冷淡
冷得
冷点
冷冻
冷风
冷峰
冷锋
冷敷
冷宫
冷光
冷柜
冷害
冷汗
冷焊
冷哼
冷湖
冷荤
冷货
冷机
冷寂
冷箭
冷浸
冷噤
冷静
冷峻
冷库
冷酷
冷冷
冷链
冷了
冷流
冷落
冷媒
冷门
冷面
冷漠
冷凝
冷暖
冷盘
冷僻
冷气
冷枪
冷峭
冷清
冷情
冷泉
冷却
冷然
冷热
冷色
冷山
冷杉
冷食
冷霜
冷水
冷缩
冷烫
冷天
冷弯
冷笑
冷血
冷眼
冷艳
冷饮
冷硬
冷语
冷遇
冷月
冷轧
冷战
冷着
冷字
冷钻
冷作
愣愣
愣了
愣神
愣是
愣在
愣怔
愣住
愣着
厘定
厘米
厘清
厘升
梨膏
梨果
梨花
梨山
梨树
梨涡
梨园
梨子
狸猫
狸藻
狸子
离岸
离别
离场
离愁
离岛
离得
离队
离岗
离港
离歌
离宫
离合
离婚
离家
离间
离解
离京
离境
离开
离乱
离谱
离奇
离弃
离情
离去
离群
离任
离散
离骚
离石
离世
离思
离他
离题
离体
离我
离析
离席
离弦
离线
离乡
离校
离心
离休
离异
离职
离子
离座
莉莉
莉莎
莉丝
莉亚
骊歌
骊山
犁地
犁耕
犁沟
犁铧
犁牛
犁田
犁头
犁杖
漓江
黎兵
黎城
黎川
黎加
黎曼
黎民
黎明
黎平
黎庶
黎族
篱笆
篱落
篱墙
篱下
篱栅
罹患
罹难
黧黑
蠡测
蠡县
礼拜
礼包
礼宾
礼部
礼成
礼单
礼法
礼服
礼盒
礼花
礼记
礼教
礼节
礼金
礼乐
礼帽
礼貌
礼炮
礼品
礼聘
礼器
礼泉
礼券
礼让
礼士
礼数
礼俗
礼堂
礼文
礼物
礼县
礼仪
礼义
礼遇
礼赞
礼制
礼治
李安
李敖
李傲
李白
李斌
李冰
李晨
李成
李春
李村
李达
李丹
李德
李东
李渡
李耳
李芳
李峰
李锋
李刚
李光
李广
李鬼
李国
李海
李涵
李好
李皓
李贺
李鸿
李辉
李卉
李惠
李家
李嘉
李践
李娟
李逵
李蕾
李莉
李立
李丽
李凉
李烈
李林
李琳
李凌
李陵
李龙
李玫
李密
李玟
李某
李慕
李讷
李鹏
李平
李强
李庆
李群
李锐
李氏
李树
李思
李斯
李四
李莞
李维
李伟
李卫
李文
李炆
李雯
李晓
李心
李昕
李学
李亚
李阳
李尧
李英
李瑛
李勇
李渔
李玉
李渊
李元
李园
李云
李真
李贽
李子
里昂
里奥
里边
里布
里层
里程
里达
里带
里德
里对
里多
里尔
里放
里夫
里格
里根
里海
里好
里脊
里加
里间
里讲
里科
里克
里肯
里拉
里来
里了
里路
里卖
里面
里弄
里皮
里奇
里去
里却
里人
里森
里氏
里手
里说
里斯
里特
里头
里外
里我
里屋
里希
里想
里巷
里亚
里也
里用
里又
里约
里装
里子
俚歌
俚曲
俚俗
俚语
逦迤
理财
理睬
理查
理当
理发
理工
理光
理合
理化
理会
理惠
理货
理解
理科
理亏
理理
理疗
理路
理论
理念
理赔
理气
理清
理屈
理事
理顺
理他
理塘
理县
理想
理性
理学
理应
理由
理喻
理正
理智
锂电
鲤鱼
澧县
醴陵
醴泉
力奥
力避
力臂
力差
力场
力倡
力陈
力持
力促
力挫
力大
力道
力点
力度
力帆
力峰
力荐
力竭
力戒
力尽
力进
力矩
力克
力量
力诺
力偶
力拼
力气
力强
力求
力劝
力狮
力士
力挺
力图
力推
力王
力为
力行
力学
力压
力源
力远
力战
力争
力证
力主
力作
历朝
历程
历次
历代
历法
历届
历尽
历经
历久
历来
历览
历历
历练
历年
历任
历时
历史
历书
历数
历险
厉鬼
厉害
厉色
厉声
厉行
立案
立白
立邦
立碑
立博
立场
立成
立诚
立传
立春
立达
立党
立德
立等
立地
立定
立冬
立顿
立发
立法
立方
立杆
立功
立柜
立国
立户
立华
立即
立交
立脚
立井
立卷
立军
立刻
立论
立马
立面
立民
立命
立木
立派
立平
立秋
立群
立人
立身
立升
立时
立式
立誓
立说
立嗣
立体
立委
立文
立下
立夏
立宪
立项
立新
立信
立言
立业
立意
立院
立约
立正
立志
立中
立轴
立柱
立足
吏部
吏治
丽达
丽都
丽芙
丽华
丽江
丽娟
丽君
丽丽
丽梅
丽娜
丽萍
丽人
丽日
丽莎
丽舍
丽声
丽水
丽丝
丽塔
丽台
丽亚
丽阳
丽音
丽影
丽园
丽质
丽珠
丽姿
利昂
利奥
利弊
利差
利川
利达
利刀
利导
利得
利德
利多
利尔
利方
利丰
利国
利害
利好
利华
利己
利剑
利金
利津
利菁
利君
利空
利口
利郎
利乐
利利
利禄
利率
利落
利马
利玛
利盟
利民
利尿
利诺
利普
利奇
利器
利钱
利群
利人
利刃
利润
利市
利税
利斯
利索
利他
利维
利息
利辛
利亚
利益
利用
利诱
利于
利欲
利智
利爪
利兹
励磁
励精
励行
励志
沥沥
沥青
沥水
例程
例规
例会
例假
例句
例如
例示
例数
例题
例外
例文
例行
例言
例证
例子
戾气
隶书
隶属
隶字
隶卒
俐落
俪人
俪影
栎树
荔波
荔浦
荔园
荔枝
栗暴
栗色
栗子
砺石
砾石
砾岩
莅临
笠翁
粒度
粒肥
粒径
粒粒
粒状
粒子
傈僳
痢疾
溧水
溧阳
俩人
连败
连邦
连比
连播
连部
连长
连唱
连成
连城
连词
连打
连带
连点
连队
连恩
连发
连番
连杆
连个
连贯
连合
连横
连环
连击
连技
连江
连接
连结
连她
连襟
连凯
连看
连累
连理
连连
连络
连忙
连袂
连盟
连绵
连名
连那
连你
连年
连拍
连皮
连片
连篇
连平
连翘
连任
连日
连赛
连上
连射
连身
连生
连声
连胜
连手
连署
连说
连锁
连他
连体
连天
连通
连同
连网
连我
连系
连线
连写
连心
连续
连夜
连音
连用
连载
连遭
连战
连招
连州
连轴
连珠
连铸
连庄
连缀
连着
连作
连坐
帘布
帘幕
帘子
怜爱
怜才
怜怜
怜悯
怜惜
怜恤
涟波
涟钢
涟涟
涟水
涟漪
涟源
莲菜
莲花
莲华
莲娜
莲藕
莲蓬
莲蓉
莲台
莲塘
莲雾
莲心
莲叶
莲子
莲座
联办
联邦
联宝
联保
联苯
联璧
联播
联测
联产
联唱
联成
联储
联创
联大
联电
联动
联队
联防
联共
联航
联合
联户
联华
联欢
联会
联机
联集
联接
联结
联句
联军
联考
联科
联立
联络
联袂
联盟
联名
联翩
联票
联勤
联赛
联商
联社
联手
联署
联锁
联通
联网
联席
联系
联线
联想
联谊
联姻
联英
联营
联用
联运
联展
联志
联中
联众
联纵
联组
廉耻
廉价
廉江
廉洁
廉明
廉颇
廉署
廉者
廉正
廉政
廉租
鲢鱼
臁疮
镰刀
敛财
敛迹
敛钱
脸部
脸蛋
脸道
脸都
脸儿
脸红
脸颊
脸孔
脸来
脸面
脸盘
脸庞
脸盆
脸皮
脸谱
脸软
脸色
脸上
脸膛
脸相
脸形
脸型
脸肿
脸子
练笔
练兵
练车
练成
练出
练达
练到
练得
练功
练过
练级
练剑
练就
练练
练了
练气
练球
练拳
练手
练武
练习
练字
娈童
炼成
炼丹
炼钢
炼焦
炼金
炼句
炼乳
炼铁
炼油
炼狱
炼制
炼字
恋爱
恋歌
恋花
恋家
恋旧
恋恋
恋母
恋慕
恋情
恋曲
恋人
恋上
恋尸
恋童
恋物
恋战
恋栈
恋足
链表
链轨
链环
链家
链接
链结
链路
链轮
链球
链式
链锁
链条
链烃
链中
链子
潋滟
良材
良策
良辰
良多
良法
良方
良港
良好
良机
良计
良家
良将
良久
良苦
良马
良民
良能
良朋
良品
良人
良善
良师
良士
良田
良宵
良心
良性
良言
良药
良医
良友
良莠
良玉
良缘
良知
良种
良渚
良子
凉拌
凉菜
凉茶
凉城
凉粉
凉风
凉快
凉凉
凉了
凉帽
凉面
凉棚
凉皮
凉气
凉爽
凉水
凉台
凉亭
凉席
凉鞋
凉药
凉意
凉子
梁冬
梁河
梁家
梁军
梁老
梁平
梁山
梁书
梁柱
梁祝
椋鸟
粮仓
粮草
粮袋
粮店
粮囤
粮改
粮荒
粮机
粮价
粮库
粮棉
粮秣
粮农
粮票
粮商
粮食
粮税
粮所
粮田
粮网
粮饷
粮油
粮栈
粮站
踉跄
两岸
两把
两百
两败
两班
两半
两杯
两倍
两本
两臂
两边
两便
两遍
两鬓
两步
两部
两侧
两层
两场
两车
两成
两处
两次
两大
两代
两弹
两当
两党
两道
两地
两点
两度
两端
两段
两断
两队
两对
两朵
两罚
两分
两份
两幅
两高
两个
两根
两宫
两股
两广
两国
两汉
两河
两湖
两户
两淮
两回
两会
两基
两级
两极
两季
两家
两颊
两架
两间
两肩
两件
两江
两脚
两节
两届
两金
两晋
两句
两具
两卷
两军
两颗
两可
两课
两口
两块
两款
两肋
两类
两立
两利
两粒
两辆
两路
两轮
两枚
两门
两米
两面
两名
两难
两年
两女
两排
两派
两盘
两旁
两匹
两片
两篇
两瓶
两栖
两期
两起
两讫
两千
两强
两抢
两清
两情
两球
两区
两全
两人
两日
两三
两色
两扇
两声
两胜
两省
两市
两手
两首
两双
两艘
两岁
两台
两套
两天
两条
两厅
两头
两团
两腿
两万
两旺
两委
两位
两下
两相
两厢
两项
两心
两行
两性
两眼
两样
两夜
两伊
两亿
两翼
两用
两语
两元
两院
两月
两造
两则
两站
两张
两掌
两招
两者
两证
两支
两只
两制
两种
两重
两周
两字
两族
两组
两座
亮出
亮点
亮度
亮儿
亮光
亮化
亮甲
亮丽
亮牌
亮片
亮起
亮色
亮堂
亮相
亮眼
亮着
谅必
谅解
辆车
晾干
晾晒
晾台
量杯
量比
量变
量表
量测
量产
量程
量词
量大
量度
量多
量纲
量规
量化
量级
量计
量具
量力
量能
量器
量少
量身
量筒
量为
量刑
量仪
量值
量子
辽大
辽代
辽东
辽国
辽河
辽化
辽阔
辽宁
辽沈
辽师
辽西
辽阳
辽源
辽远
辽中
辽足
疗程
疗法
疗伤
疗效
疗养
疗治
聊吧
聊表
聊城
聊得
聊聊
聊了
聊天
聊性
聊以
聊斋
聊着
僚机
僚友
僚属
僚佐
寥廓
寥寥
寥落
嘹亮
寮国
撩拨
撩动
撩逗
撩开
撩乱
撩起
撩人
獠牙
缭乱
缭绕
燎泡
燎原
镣铐
鹩哥
了得
了断
了结
了解
了局
了了
了却
了然
了事
了望
了悟
了愿
料场
料到
料定
料斗
料机
料及
料酒
料理
料器
料峭
料石
料筒
料想
料子
撂倒
撂荒
撂下
瞭望
咧开
咧咧
咧着
咧嘴
列编
列表
列宾
列兵
列车
列出
列传
列岛
列队
列夫
列国
列举
列克
列列
列宁
列强
列缺
列确
列日
列入
列斯
列为
列维
列位
列席
列印
列于
列阵
列支
列子
劣等
劣弧
劣货
劣迹
劣马
劣绅
劣势
劣汰
劣性
劣质
劣种
烈度
烈风
烈妇
烈火
烈酒
烈烈
烈马
烈女
烈日
烈士
烈性
烈焰
烈属
猎豹
猎捕
猎场
猎车
猎刀
猎狗
猎狐
猎户
猎获
猎具
猎猎
猎鹿
猎奇
猎枪
猎取
猎犬
猎人
猎杀
猎商
猎食
猎手
猎头
猎物
猎艳
猎鹰
猎装
裂变
裂帛
裂缝
裂谷
裂痕
裂化
裂解
裂开
裂孔
裂口
裂片
裂纹
裂璺
裂隙
趔趄
鬣狗
邻邦
邻村
邻国
邻家
邻角
邻接
邻近
邻居
邻里
邻人
邻舍
邻省
邻水
邻县
邻域
邻座
林白
林边
林彪
林逋
林产
林场
林冲
林丛
林达
林大
林带
林德
林地
林甸
林恩
林分
林风
林枫
林锋
林冠
林果
林海
林家
林嘉
林间
林静
林卡
林肯
林口
林岚
林立
林林
林莽
林木
林内
林农
林平
林奇
林檎
林清
林区
林泉
林赛
林生
林斯
林寺
林涛
林特
林蛙
林湾
林网
林务
林夕
林西
林下
林校
林心
林学
林业
林荫
林莹
林苑
林芝
林志
林中
林钟
林州
林周
林子
临安
临别
临沧
临产
临场
临朝
临城
临池
临床
临到
临汾
临风
临高
临桂
临海
临河
临机
临济
临检
临江
临街
临界
临近
临客
临澧
临了
临门
临摹
临盆
临平
临浦
临清
临朐
临泉
临时
临视
临沭
临水
临睡
临死
临潭
临洮
临帖
临头
临危
临武
临西
临夏
临县
临湘
临刑
临行
临幸
临猗
临沂
临邑
临颍
临泽
临战
临漳
临阵
临终
临走
淋巴
淋病
淋菌
淋漓
淋淋
淋滤
淋湿
淋洗
淋雨
淋浴
琳达
琳琅
琳琳
琳娜
琳子
粼粼
嶙嶙
嶙峋
遴选
辚辚
霖雨
磷铵
磷肥
磷光
磷化
磷火
磷矿
磷酸
磷虾
磷脂
鳞波
鳞次
鳞甲
鳞茎
鳞片
鳞屑
鳞爪
麟游
凛冽
凛凛
凛然
懔懔
檩条
檩子
吝啬
吝惜
吝于
膦酸
拎包
拎着
伶仃
伶俐
伶俜
伶人
灵宝
灵壁
灵璧
灵便
灵车
灵川
灵床
灵丹
灵动
灵儿
灵风
灵符
灵府
灵感
灵怪
灵光
灵慧
灵魂
灵活
灵机
灵剑
灵柩
灵力
灵猫
灵媒
灵妙
灵敏
灵明
灵牌
灵棚
灵气
灵签
灵巧
灵寝
灵丘
灵渠
灵肉
灵山
灵蛇
灵石
灵寿
灵水
灵台
灵堂
灵缇
灵通
灵童
灵图
灵位
灵武
灵犀
灵效
灵性
灵秀
灵虚
灵验
灵药
灵异
灵隐
灵芝
灵智
囹圄
岭南
岭上
泠泠
玲玲
玲珑
玲声
凌波
凌晨
凌迟
凌风
凌海
凌家
凌驾
凌空
凌厉
凌乱
凌虐
凌人
凌辱
凌侮
凌霄
凌汛
凌源
凌云
凌志
铃铛
铃虫
铃儿
铃鼓
铃兰
铃铃
铃木
铃声
铃图
铃响
铃音
陵川
陵庙
陵墓
陵寝
陵县
陵园
绫波
绫罗
绫子
羚牛
羚锐
羚羊
翎毛
翎子
聆听
聆讯
菱角
菱利
菱镁
菱绅
菱帅
菱形
零八
零担
零蛋
零点
零度
零儿
零分
零工
零花
零活
零件
零零
零乱
零落
零卖
零钱
零三
零散
零时
零食
零售
零数
零四
零碎
零头
零位
零五
零下
零星
零用
零元
零嘴
鲮鲤
鲮鱼
领班
领办
领兵
领唱
领带
领导
领到
领道
领得
领地
领读
领队
领港
领馆
领海
领航
领回
领会
领奖
领教
领结
领巾
领进
领军
领空
领口
领款
领来
领路
领略
领跑
领情
领取
领圈
领事
领受
领水
领头
领土
领舞
领悟
领先
领衔
领袖
领养
领用
领有
领驭
领域
领章
领主
领属
领着
领子
令爱
令嫒
令弟
令狐
令箭
令她
令郎
令妹
令你
令您
令牌
令其
令旗
令人
令师
令他
令堂
令我
令下
令兄
令誉
令媛
令主
令状
令尊
另案
另辟
另册
另存
另当
另加
另据
另类
另立
另配
另外
另行
另选
另眼
另一
另议
另有
溜边
溜冰
溜槽
溜出
溜达
溜掉
溜光
溜号
溜滑
溜进
溜了
溜溜
溜圆
溜走
刘安
刘邦
刘备
刘表
刘斌
刘波
刘超
刘彻
刘大
刘东
刘公
刘海
刘汉
刘恒
刘华
刘集
刘佳
刘家
刘劲
刘军
刘俊
刘康
刘琨
刘老
刘累
刘琳
刘明
刘某
刘淇
刘若
刘氏
刘爽
刘涛
刘婷
刘伟
刘卫
刘文
刘向
刘晓
刘秀
刘晔
刘一
刘毅
刘庸
刘墉
刘永
刘勇
刘涌
刘宇
刘玉
刘裕
刘源
刘越
刘志
浏海
浏河
浏览
浏阳
流弊
流变
流布
流产
流畅
流程
流出
流川
流传
流窜
流弹
流荡
流到
流点
流电
流掉
流动
流毒
流芳
流放
流风
流感
流管
流光
流过
流汗
流花
流化
流火
流金
流尽
流进
流经
流寇
流浪
流泪
流离
流丽
流利
流连
流量
流了
流流
流露
流落
流氓
流民
流明
流脑
流年
流脓
流拍
流派
流盼
流气
流入
流散
流沙
流砂
流失
流食
流矢
流式
流逝
流水
流苏
流俗
流速
流淌
流体
流涕
流通
流亡
流网
流下
流涎
流线
流向
流泻
流星
流行
流形
流血
流言
流溢
流音
流莺
流萤
流于
流域
流寓
流云
流质
流注
流转
流着
留坝
留别
留步
留成
留出
留传
留存
留待
留得
留德
留底
留点
留法
留芳
留个
留给
留话
留级
留居
留客
留空
留连
留恋
留了
留美
留名
留难
留念
留鸟
留情
留取
留人
留任
留神
留声
留守
留宿
留下
留香
留校
留心
留学
留言
留洋
留意
留影
留用
留有
留园
留在
留职
留置
留种
留住
留驻
留足
留作
琉璃
琉球
硫醇
硫化
硫黄
硫磺
硫磷
硫脲
硫酸
遛狗
遛遛
遛马
遛鸟
馏程
馏分
榴弹
榴火
榴莲
瘤胃
瘤子
镏金
镏子
鎏金
柳编
柳工
柳河
柳花
柳江
柳筐
柳林
柳眉
柳木
柳琴
柳杉
柳梢
柳树
柳丝
柳体
柳条
柳巷
柳絮
柳腰
柳叶
柳荫
柳莺
柳永
柳枝
柳州
六安
六班
六倍
六彩
六层
六朝
六成
六尺
六道
六点
六度
六法
六方
六个
六根
六国
六号
六和
六级
六家
六角
六街
六九
六军
六类
六里
六楼
六名
六年
六盘
六七
六期
六壬
六日
六师
六时
六岁
六天
六条
六团
六位
六五
六项
六旬
六爻
六月
六枝
六中
六种
六周
六字
咯噔
咯咯
咯血
咯吱
龙柏
龙币
龙川
龙船
龙床
龙胆
龙灯
龙洞
龙飞
龙凤
龙哥
龙工
龙宫
龙骨
龙观
龙龟
龙海
龙吼
龙虎
龙华
龙画
龙基
龙江
龙井
龙驹
龙卷
龙卡
龙口
龙葵
龙里
龙陵
龙龙
龙猫
龙门
龙南
龙脑
龙年
龙女
龙蟠
龙袍
龙票
龙潜
龙枪
龙泉
龙人
龙山
龙蛇
龙生
龙使
龙滩
龙坛
龙潭
龙套
龙腾
龙体
龙庭
龙头
龙王
龙网
龙威
龙尾
龙纹
龙虾
龙芯
龙行
龙岩
龙颜
龙眼
龙也
龙音
龙吟
龙游
龙鱼
龙钟
龙州
龙舟
龙珠
龙族
珑管
砻糠
笼盖
笼络
笼屉
笼统
笼头
笼养
笼罩
笼子
聋儿
聋人
聋哑
聋子
隆安
隆鼻
隆昌
隆德
隆冬
隆恩
隆化
隆回
隆隆
隆平
隆起
隆情
隆乳
隆盛
隆鑫
隆兴
隆胸
隆尧
隆中
隆众
隆重
隆准
隆子
癃闭
陇川
陇海
陇剧
陇南
陇西
陇县
垄断
垄沟
拢岸
拢共
拢子
娄底
娄烦
娄子
喽罗
楼板
楼层
楼船
楼道
楼顶
楼房
楼盖
楼阁
楼记
楼价
楼兰
楼里
楼面
楼内
楼盘
楼前
楼去
楼群
楼上
楼市
楼书
楼台
楼梯
楼下
楼宇
楼中
楼主
楼座
蝼蛄
蝼蚁
搂抱
搂搂
搂钱
搂住
搂着
篓子
陋规
陋室
陋俗
陋习
陋巷
漏报
漏出
漏窗
漏点
漏电
漏掉
漏洞
漏斗
漏风
漏光
漏壶
漏接
漏孔
漏了
漏芦
漏气
漏勺
漏失
漏水
漏税
漏题
漏网
漏下
漏泄
漏夜
漏油
漏雨
漏着
漏子
瘘管
镂花
镂刻
镂空
露白
露背
露布
露齿
露出
露底
露点
露富
露骨
露光
露酒
露脸
露露
露毛
露面
露奶
露脐
露怯
露乳
露水
露丝
露宿
露台
露体
露天
露头
露臀
露西
露馅
露相
露胸
露穴
露阴
露营
露珠
露着
噜噜
噜苏
卢比
卢布
卢琳
卢龙
卢氏
卢斯
卢梭
卢湾
庐江
庐山
庐舍
庐州
芦柴
芦荡
芦笛
芦丁
芦柑
芦根
芦蒿
芦花
芦荟
芦山
芦笙
芦笋
芦台
芦苇
芦溪
芦席
芦洲
芦竹
泸定
泸沽
泸水
泸西
泸溪
泸县
泸州
炉边
炉衬
炉顶
炉管
炉灰
炉火
炉霍
炉具
炉坑
炉料
炉门
炉台
炉膛
炉条
炉瓦
炉温
炉灶
炉渣
炉子
鸬鹚
颅骨
颅内
颅脑
颅腔
鲈鱼
卤菜
卤化
卤莽
卤肉
卤水
卤素
卤味
卤汁
卤制
卤族
虏获
掳掠
掳走
鲁昂
鲁班
鲁北
鲁菜
鲁迪
鲁甸
鲁钝
鲁尔
鲁国
鲁军
鲁克
鲁莽
鲁南
鲁能
鲁山
鲁斯
鲁肃
鲁文
鲁西
鲁讯
鲁迅
鲁伊
鲁豫
鲁直
鲁中
陆霸
陆冰
陆兵
陆沉
陆川
陆地
陆飞
陆丰
陆风
陆龟
陆河
陆虎
陆家
陆贾
陆架
陆军
陆俊
陆空
陆离
陆良
陆陆
陆路
陆棚
陆桥
陆上
陆生
陆续
陆逊
陆游
陆羽
陆运
陆战
录播
录放
录歌
录取
录入
录事
录相
录象
录像
录音
录影
录用
录制
鹿鞭
鹿柴
鹿岛
鹿鼎
鹿角
鹿皮
鹿泉
鹿茸
鹿肉
鹿胎
鹿王
鹿尾
鹿血
鹿邑
鹿苑
鹿砦
禄丰
禄位
滤饼
滤波
滤布
滤材
滤池
滤袋
滤光
滤过
滤镜
滤料
滤膜
滤器
滤清
滤去
滤筒
滤网
滤芯
滤液
滤纸
碌碌
碌曲
碌碡
路霸
路宝
路北
路边
路标
路程
路德
路灯
路堤
路段
路费
路风
路规
路轨
路过
路徽
路基
路加
路肩
路经
路警
路径
路局
路卡
路考
路口
路宽
路况
路矿
路来
路路
路面
路名
路牌
路旁
路人
路上
路试
路数
路摊
路条
路头
路透
路途
路网
路西
路线
路遥
路易
路由
路与
路遇
路障
路政
路中
路子
戮力
辘轳
辘辘
潞城
潞河
潞西
鹭岛
鹭鸶
驴骡
驴肉
驴友
驴子
闾里
闾丘
闾巷
闾阎
吕布
吕后
吕剧
吕克
吕梁
吕氏
吕四
吕宋
吕燕
侣伴
旅伴
旅长
旅程
旅充
旅大
旅店
旅费
旅馆
旅居
旅客
旅美
旅人
旅日
旅舍
旅社
旅鼠
旅顺
旅途
旅团
旅外
旅行
旅游
铝板
铝棒
铝箔
铝材
铝厂
铝带
铝锭
铝粉
铝盖
铝管
铝锅
铝价
铝卷
铝矿
铝门
铝丝
铝塑
铝土
铝箱
铝业
铝制
屡败
屡次
屡禁
屡屡
屡遭
缕陈
缕缕
缕述
缕析
膂力
履带
履历
履新
履行
履约
律动
律己
律考
律例
律令
律吕
律师
律诗
律政
律宗
率兵
率部
率达
率队
率高
率军
率领
率然
率团
率为
率先
率性
率也
率真
率直
率众
绿波
绿草
绿茶
绿城
绿春
绿带
绿党
绿岛
绿灯
绿地
绿豆
绿矾
绿肥
绿谷
绿光
绿痕
绿花
绿化
绿卡
绿康
绿廊
绿篱
绿力
绿林
绿绿
绿萝
绿帽
绿萍
绿区
绿色
绿森
绿树
绿水
绿苔
绿网
绿野
绿叶
绿衣
绿意
绿茵
绿荫
绿鹰
绿营
绿玉
绿源
绿藻
绿植
绿洲
绿竹
氯苯
氯仿
氯化
氯碱
氯喹
氯纶
氯气
孪生
挛缩
栾城
栾川
栾树
鸾凤
滦河
滦南
滦平
滦县
銮驾
銮舆
卵白
卵巢
卵蛋
卵黄
卵壳
卵块
卵泡
卵生
卵石
卵形
卵翼
卵子
乱兵
乱扯
乱闯
乱成
乱刺
乱窜
乱打
乱弹
乱党
乱丢
乱动
乱堆
乱发
乱放
乱飞
乱搞
乱花
乱画
乱讲
乱交
乱叫
乱砍
乱来
乱离
乱流
乱伦
乱麻
乱马
乱码
乱骂
乱民
乱摸
乱跑
乱扔
乱射
乱石
乱世
乱说
乱套
乱腾
乱跳
乱涂
乱想
乱写
乱性
乱用
乱语
乱杂
乱真
乱转
乱撞
乱子
掠出
掠夺
掠过
掠美
掠取
掠去
掠影
掠走
略表
略长
略称
略大
略带
略读
略过
略加
略减
略略
略论
略去
略施
略述
略说
略同
略图
略微
略为
略显
略小
略阳
略有
略语
略知
略作
伦巴
伦比
伦常
伦次
伦敦
伦飞
伦理
伦琴
伦斯
沦落
沦入
沦丧
沦亡
沦为
沦陷
纶巾
轮班
轮唱
轮齿
轮虫
轮船
轮次
轮带
轮到
轮渡
轮番
轮辐
轮岗
轮毂
轮箍
轮滑
轮换
轮回
轮机
轮奸
轮距
轮空
轮廓
轮流
轮牧
轮盘
轮圈
轮式
轮胎
轮台
轮替
轮休
轮训
轮椅
轮缘
轮值
轮种
轮轴
轮转
轮子
轮作
论辩
论处
论丛
论道
论点
论调
论断
论衡
论及
论集
论价
论剑
论交
论据
论理
论列
论诗
论史
论事
论述
论说
论坛
论谈
论题
论文
论语
论战
论者
论争
论证
论著
论罪
罗比
罗伯
罗布
罗成
罗城
罗丹
罗德
罗甸
罗店
罗定
罗缎
罗恩
罗夫
罗孚
罗浮
罗干
罗刚
罗格
罗根
罗锅
罗汉
罗技
罗家
罗江
罗杰
罗经
罗开
罗克
罗拉
罗兰
罗勒
罗列
罗罗
罗马
罗蒙
罗纳
罗尼
罗盘
罗平
罗奇
罗圈
罗裙
罗三
罗森
罗刹
罗莎
罗山
罗氏
罗丝
罗斯
罗素
罗唆
罗嗦
罗索
罗田
罗网
罗纹
罗西
罗伊
罗易
罗隐
罗源
罗织
罗致
罗兹
萝北
萝卜
萝莉
逻辑
锣鼓
锣声
箩筐
骡马
骡子
螺钉
螺杆
螺号
螺髻
螺距
螺帽
螺母
螺栓
螺丝
螺蛳
螺套
螺纹
螺线
螺旋
裸奔
裸机
裸聊
裸露
裸麦
裸男
裸女
裸陪
裸身
裸尸
裸睡
裸死
裸袒
裸体
裸图
裸舞
裸戏
裸线
裸胸
裸泳
裸浴
裸照
裸足
瘰疬
泺源
洛城
洛川
洛德
洛蒂
洛尔
洛夫
洛基
洛克
洛林
洛隆
洛美
洛南
洛宁
洛浦
洛奇
洛桑
洛神
洛斯
洛特
洛维
洛炜
洛阳
洛伊
洛扎
络合
络绎
络子
荦荦
骆马
骆驼
珞巴
珞珈
落败
落榜
落笔
落泊
落草
落差
落潮
落成
落锤
落单
落到
落得
落地
落第
落点
落定
落发
落果
落红
落后
落户
落花
落荒
落籍
落价
落脚
落尽
落空
落款
落泪
落了
落落
落马
落寞
落墨
落幕
落难
落聘
落魄
落日
落入
落山
落石
落实
落水
落俗
落锁
落套
落体
落拓
落网
落伍
落霞
落下
落选
落叶
落英
落雨
落在
落照
落枕
落着
落子
落座
漯河
妈妈
妈咪
妈祖
嬷嬷
麻包
麻痹
麻布
麻城
麻袋
麻刀
麻点
麻烦
麻纺
麻风
麻姑
麻古
麻花
麻黄
麻吉
麻江
麻将
麻酱
麻辣
麻类
麻利
麻脸
麻麻
麻棉
麻木
麻雀
麻纱
麻绳
麻省
麻石
麻糖
麻线
麻药
麻衣
麻油
麻疹
麻竹
麻子
麻醉
马鞍
马坝
马帮
马宝
马报
马背
马鞭
马弁
马表
马兵
马勃
马步
马槽
马场
马超
马车
马刺
马达
马大
马刀
马岛
马道
马德
马灯
马蒂
马甸
马店
马丁
马队
马儿
马尔
马坊
马房
马粪
马蜂
马夫
马钢
马公
马褂
马关
马倌
马哈
马汉
马号
马赫
马后
马虎
马会
马机
马基
马吉
马加
马家
马甲
马缰
马交
马脚
马厩
马驹
马具
马科
马可
马克
马裤
马快
马拉
马来
马兰
马蓝
马勒
马累
马里
马力
马利
马莲
马脸
马良
马列
马林
马蔺
马龙
马鹿
马路
马骡
马马
马明
马奶
马奈
马年
马尿
马棚
马皮
马匹
马屁
马奇
马枪
马球
马群
马肉
马塞
马赛
马山
马上
马勺
马氏
马市
马首
马术
马说
马斯
马嘶
马苏
马谡
马太
马特
马蹄
马童
马桶
马头
马图
马嵬
马尾
马文
马戏
马修
马靴
马蝇
马约
马贼
马扎
马站
马掌
马哲
马仔
马子
马鬃
马祖
玛多
玛莉
玛丽
玛利
玛瑙
玛沁
玛曲
玛莎
玛索
玛雅
玛祖
码报
码表
码垛
码放
码头
码子
码字
蚂蜂
蚂蝗
蚂蟥
蚂蚁
蚂蚱
骂道
骂得
骂架
骂街
骂了
骂骂
骂名
骂娘
骂人
骂声
骂他
骂我
骂着
唛头
吗啡
埋藏
埋单
埋伏
埋了
埋没
埋名
埋入
埋设
埋首
埋汰
埋头
埋线
埋怨
埋在
埋葬
埋着
买办
买菜
买车
买春
买单
买到
买得
买点
买断
买方
买房
买个
买给
买狗
买过
买好
买花
买回
买家
买价
买进
买壳
买来
买了
买楼
买马
买码
买卖
买盘
买票
买气
买枪
买去
买入
买书
买提
买通
买下
买些
买药
买帐
买账
买主
买走
买醉
迈步
迈出
迈尔
迈进
迈开
迈克
迈入
迈瑞
迈上
迈拓
迈向
迈耶
迈着
麦博
麦草
麦茬
麦城
麦道
麦迪
麦冬
麦垛
麦蛾
麦粉
麦麸
麦秆
麦根
麦基
麦季
麦加
麦家
麦角
麦秸
麦精
麦酒
麦糠
麦可
麦克
麦肯
麦浪
麦粒
麦芒
麦苗
麦片
麦秋
麦收
麦穗
麦田
麦网
麦芽
麦蚜
麦种
麦子
卖菜
卖场
卖唱
卖车
卖出
卖春
卖呆
卖到
卖得
卖点
卖掉
卖方
卖房
卖给
卖狗
卖乖
卖拐
卖光
卖国
卖好
卖家
卖价
卖劲
卖酒
卖空
卖老
卖力
卖了
卖卖
卖命
卖弄
卖票
卖钱
卖俏
卖身
卖肾
卖书
卖完
卖相
卖笑
卖血
卖药
卖艺
卖淫
卖友
卖主
卖座
脉搏
脉膊
脉冲
脉动
脉管
脉络
脉脉
脉门
脉息
脉象
脉压
颟顸
蛮缠
蛮干
蛮好
蛮横
蛮荒
蛮劲
蛮快
蛮夷
蛮子
蛮族
馒首
馒头
瞒报
瞒过
瞒哄
瞒骗
瞒着
鳗鲡
鳗鱼
满布
满仓
满场
满潮
满城
满出
满处
满地
满点
满额
满分
满腹
满贯
满怀
满街
满口
满垒
满脸
满了
满满
满门
满面
满目
满盘
满期
满腔
满勤
满清
满人
满山
满身
满师
满室
满手
满堂
满天
满庭
满头
满文
满屋
满心
满眼
满意
满员
满园
满月
满载
满州
满洲
满足
满族
满嘴
满座
螨虫
曼城
曼德
曼迪
曼谷
曼昆
曼莉
曼丽
曼联
曼妙
曼娜
曼森
曼声
曼斯
曼陀
曼延
谩骂
幔帐
幔子
慢板
慢步
慢车
慢待
慢点
慢工
慢嗨
慢火
慢件
慢了
慢慢
慢跑
慢坡
慢三
慢速
慢性
慢摇
慢着
慢走
漫笔
漫步
漫长
漫灌
漫画
漫话
漫卷
漫骂
漫漫
漫猫
漫迷
漫射
漫谈
漫天
漫网
漫闻
漫无
漫延
漫溢
漫游
漫友
漫展
蔓草
蔓生
蔓藤
蔓延
镘刀
忙道
忙得
忙乎
忙活
忙里
忙了
忙碌
忙乱
忙忙
忙人
忙说
忙问
忙音
忙于
忙着
芒草
芒刺
芒果
芒康
芒硝
芒种
盲肠
盲从
盲打
盲点
盲动
盲井
盲流
盲目
盲女
盲棋
盲区
盲人
盲童
盲文
盲者
盲字
茫茫
茫然
硭硝
莽苍
莽草
莽夫
莽汉
莽莽
莽山
莽原
莽撞
蟒袍
蟒蛇
猫儿
猫耳
猫狗
猫叫
猫科
猫粮
猫论
猫咪
猫腻
猫女
猫扑
猫砂
猫图
猫王
猫网
猫窝
猫熊
猫眼
猫腰
猫鱼
猫子
毛笔
毛边
毛彪
毛病
毛布
毛糙
毛茶
毛虫
毛刺
毛豆
毛肚
毛额
毛发
毛纺
毛峰
毛概
毛茛
毛估
毛骨
毛孩
毛货
毛家
毛尖
毛巾
毛孔
毛裤
毛拉
毛利
毛料
毛驴
毛毛
毛姆
毛囊
毛呢
毛坯
毛皮
毛片
毛票
毛钱
毛绒
毛色
毛纱
毛衫
毛诗
毛石
毛刷
毛笋
毛毯
毛桃
毛条
毛头
毛袜
毛细
毛线
毛样
毛衣
毛羽
毛躁
毛毡
毛织
毛重
毛猪
毛竹
毛装
毛子
矛盾
矛尖
矛头
牦牛
茅草
茅厕
茅盾
茅房
茅坑
茅庐
茅莓
茅棚
茅山
茅舍
茅斯
茅台
茅亭
茅屋
锚泊
锚地
锚杆
锚固
锚机
锚具
锚链
锚位
蟊贼
卯时
卯榫
卯眼
铆钉
铆工
铆焊
铆接
茂林
茂密
茂名
茂年
茂盛
茂县
茂兴
茂源
茂臻
冒充
冒出
冒顶
冒渎
冒犯
冒汗
冒号
冒火
冒尖
冒进
冒口
冒了
冒领
冒昧
冒名
冒牌
冒泡
冒起
冒然
冒升
冒失
冒头
冒险
冒烟
冒用
冒雨
冒着
贸然
贸易
耄耋
帽厂
帽带
帽顶
帽徽
帽舌
帽沿
帽檐
帽业
帽章
帽子
貌美
貌似
貌相
没把
没变
没病
没吃
没错
没大
没带
没到
没得
没底
没点
没电
没顶
没动
没法
没敢
没给
没过
没劲
没救
没空
没来
没脸
没了
没路
没落
没买
没门
没命
没能
没女
没谱
没钱
没去
没趣
没人
没入
没啥
没少
没事
没收
没睡
没说
没死
没填
没听
没头
没完
没戏
没想
没羞
没药
没用
没有
没再
没辙
没治
没准
没做
枚举
玫瑰
眉笔
眉黛
眉峰
眉间
眉睫
眉毛
眉眉
眉目
眉批
眉山
眉梢
眉头
眉县
眉心
眉形
眉眼
眉宇
梅村
梅毒
梅尔
梅格
梅红
梅花
梅杰
梅捷
梅里
梅丽
梅林
梅岭
梅陇
梅尼
梅娘
梅森
梅山
梅树
梅斯
梅西
梅县
梅雨
梅园
梅州
梅子
媒介
媒婆
媒人
媒妁
媒体
媒质
湄江
湄潭
湄洲
煤层
煤厂
煤场
煤车
煤尘
煤毒
煤粉
煤耗
煤灰
煤火
煤机
煤价
煤焦
煤井
煤坑
煤矿
煤炉
煤气
煤球
煤炭
煤碳
煤田
煤屑
煤烟
煤窑
煤业
煤油
煤渣
煤质
煤砖
霉变
霉病
霉菌
霉烂
霉气
霉素
霉天
霉味
霉雨
霉运
每班
每笔
每部
每餐
每场
每次
每单
每当
每到
每栋
每队
每吨
每份
每逢
每隔
每个
每股
每罐
每户
每回
每季
每家
每间
每件
每届
每斤
每局
每刻
每块
每辆
每每
每门
每秒
每名
每亩
每年
每篇
每瓶
每期
每人
每日
每时
每所
每台
每套
每题
每天
每条
每桶
每晚
每位
每箱
每项
每行
每样
每页
每夜
每一
每月
每张
每章
每支
每只
每种
每周
每注
每组
美澳
美白
美版
美报
美背
美编
美标
美餐
美差
美钞
美晨
美称
美丑
美达
美得
美德
美东
美度
美俄
美尔
美发
美法
美方
美分
美风
美凤
美肤
美孚
美妇
美感
美格
美工
美姑
美股
美观
美国
美好
美河
美华
美化
美籍
美加
美佳
美嘉
美甲
美脚
美金
美景
美酒
美剧
美娟
美军
美卡
美克
美来
美兰
美劳
美丽
美利
美林
美玲
美菱
美铝
美仑
美罗
美满
美貌
美眉
美美
美妹
美媚
美梦
美妙
美名
美目
美娜
美男
美能
美妞
美女
美萍
美齐
美琪
美人
美日
美容
美如
美乳
美色
美纱
美商
美少
美神
美声
美石
美食
美式
美事
美术
美树
美摔
美苏
美素
美态
美谈
美特
美体
美图
美腿
美臀
美网
美味
美文
美纹
美校
美协
美鞋
美信
美胸
美穴
美学
美雪
美亚
美言
美颜
美艳
美伊
美意
美英
美语
美玉
美育
美誉
美元
美圆
美院
美云
美展
美制
美质
美中
美洲
美竹
美姿
美足
镁粉
镁光
镁砂
镁业
镁砖
妹夫
妹妹
妹婿
妹子
昧心
媚骨
媚惑
媚娘
媚人
媚俗
媚态
媚外
媚笑
媚眼
魅惑
魅力
魅族
门巴
门把
门板
门边
门匾
门齿
门窗
门道
门第
门店
门垫
门吊
门丁
门钉
门洞
门斗
门墩
门儿
门阀
门房
门扉
门风
门封
门缝
门岗
门号
门后
门户
门环
门槛
门将
门禁
门警
门径
门坎
门客
门控
门口
门框
门廊
门类
门里
门帘
门联
门脸
门铃
门楼
门路
门罗
门楣
门门
门面
门内
门牌
门派
门票
门前
门墙
门球
门去
门人
门扇
门上
门神
门生
门市
门首
门闩
门锁
门套
门厅
门庭
门头
门徒
门外
门卫
门吸
门下
门限
门牙
门业
门诊
门中
门主
门柱
扪心
闷棍
闷哼
闷酒
闷倦
闷雷
闷闷
闷气
闷热
闷骚
闷烧
闷声
闷死
闷头
闷着
萌动
萌发
萌萌
萌蘖
萌生
萌芽
盟邦
盟国
盟军
盟旗
盟誓
盟书
盟友
盟员
盟约
盟主
朦胧
朦朦
艨艟
勐海
猛插
猛吃
猛冲
猛打
猛地
猛跌
猛干
猛攻
猛虎
猛火
猛击
猛将
猛降
猛进
猛可
猛拉
猛力
猛料
猛烈
猛龙
猛犸
猛男
猛拍
猛扑
猛禽
猛犬
猛然
猛升
猛士
猛兽
猛推
猛醒
猛咬
猛药
猛增
猛涨
猛撞
猛追
猛子
蒙板
蒙蔽
蒙尘
蒙城
蒙德
蒙蒂
蒙恩
蒙盖
蒙古
蒙哄
蒙混
蒙克
蒙了
蒙胧
蒙昧
蒙蒙
蒙面
蒙难
蒙牛
蒙皮
蒙骗
蒙人
蒙山
蒙上
蒙受
蒙泰
蒙特
蒙田
蒙恬
蒙头
蒙羞
蒙眼
蒙药
蒙阴
蒙语
蒙冤
蒙中
蒙住
蒙着
蒙自
蒙族
锰钢
锰矿
锰铁
锰业
懵懂
懵了
懵懵
懵然
孟春
孟村
孟德
孟冬
孟飞
孟郊
孟津
孟轲
孟浪
孟买
孟秋
孟夏
孟欣
孟州
孟子
梦到
梦话
梦幻
梦见
梦境
梦里
梦龙
梦露
梦寐
梦网
梦乡
梦想
梦醒
梦魇
梦阳
梦瑶
梦遗
梦呓
梦游
梦雨
梦语
梦缘
梦之
梦中
咪表
咪咪
咪头
咪唑
弥补
弥渡
弥封
弥缝
弥合
弥坚
弥勒
弥留
弥漫
弥撒
弥散
弥天
弥陀
弥望
弥月
弥足
迷彩
迷城
迷瞪
迷宫
迷航
迷糊
迷幻
迷魂
迷惑
迷奸
迷津
迷离
迷恋
迷了
迷路
迷乱
迷漫
迷茫
迷们
迷蒙
迷梦
迷迷
迷你
迷墙
迷人
迷上
迷失
迷思
迷途
迷团
迷惘
迷雾
迷信
迷药
迷语
迷阵
迷住
迷醉
猕猴
谜底
谜面
谜团
谜语
糜烂
糜子
麋羚
麋鹿
靡费
靡丽
靡靡
蘼芜
米尺
米醋
米袋
米德
米店
米尔
米饭
米粉
米芾
米缸
米高
米糕
米格
米黄
米价
米酒
米糠
米拉
米兰
米乐
米勒
米粒
米粮
米林
米卢
米罗
米洛
米面
米拿
米纳
米铺
米泉
米色
米市
米斯
米汤
米线
米行
米雪
米亚
米业
米易
米脂
米制
弭兵
敉平
眯缝
眯眯
眯起
眯眼
眯着
汨罗
汨汨
泌尿
泌乳
泌阳
觅得
觅食
秘宝
秘本
秘藏
秘传
秘道
秘方
秘笈
秘籍
秘计
秘技
秘诀
秘鲁
秘密
秘史
秘书
秘术
秘闻
秘穴
密爱
密胺
密报
密闭
密布
密藏
密传
密电
密度
密尔
密封
密告
密函
密级
密集
密籍
密技
密件
密林
密令
密码
密密
密谋
密切
密山
密商
密实
密使
密室
密斯
密谈
密探
密信
密穴
密议
密友
密语
密约
密钥
密云
密诏
密植
密旨
密致
密宗
嘧啶
蜜洞
蜜蜂
蜜柑
蜜瓜
蜜罐
蜜饯
蜜橘
蜜蜡
蜜露
蜜色
蜜糖
蜜桃
蜜甜
蜜腺
蜜穴
蜜液
蜜意
蜜柚
蜜语
蜜源
蜜月
蜜枣
蜜汁
绵薄
绵长
绵绸
绵亘
绵力
绵密
绵绵
绵软
绵山
绵延
绵羊
绵阳
绵纸
绵竹
棉袄
棉被
棉布
棉堆
棉纺
棉服
棉湖
棉花
棉卷
棉裤
棉兰
棉铃
棉麻
棉毛
棉帽
棉棉
棉农
棉袍
棉签
棉球
棉绒
棉纱
棉丝
棉桃
棉套
棉田
棉条
棉袜
棉线
棉鞋
棉絮
棉蚜
棉衣
棉织
棉纸
棉制
棉质
棉种
棉籽
免除
免得
免掉
免费
免冠
免检
免交
免考
免礼
免票
免去
免试
免收
免受
免税
免俗
免谈
免烫
免提
免刑
免修
免验
免役
免疫
免于
免予
免遭
免责
免征
免职
免罪
黾勉
勉力
勉励
勉强
勉县
冕旒
冕宁
缅甸
缅怀
缅因
腼腆
面板
面版
面包
面壁
面部
面层
面茶
面朝
面陈
面带
面点
面店
面对
面额
面肥
面粉
面馆
面广
面红
面糊
面积
面颊
面价
面见
面交
面巾
面筋
面具
面军
面孔
面料
面临
面露
面貌
面面
面膜
面目
面庞
面疱
面盆
面皮
面漆
面洽
面前
面人
面容
面色
面纱
面善
面上
面生
面食
面世
面市
面试
面首
面授
面熟
面霜
面塑
面瘫
面谈
面汤
面条
面团
面无
面相
面向
面谢
面议
面谕
面罩
面值
面纸
面砖
面子
喵喵
喵呜
苗床
苗家
苗疆
苗栗
苗岭
苗苗
苗木
苗圃
苗期
苗情
苗人
苗条
苗头
苗裔
苗寨
苗种
苗子
苗族
描红
描画
描绘
描金
描摹
描述
描图
描写
瞄了
瞄准
瞄着
秒表
秒杀
秒针
秒钟
淼淼
渺茫
渺渺
渺小
藐藐
藐视
藐小
邈邈
邈远
妙笔
妙策
妙处
妙法
妙方
妙计
妙境
妙句
妙诀
妙绝
妙龄
妙论
妙妙
妙趣
妙手
妙算
妙想
妙言
妙药
妙用
妙语
妙玉
妙哉
妙招
庙号
庙会
庙里
庙门
庙堂
庙宇
庙祝
乜斜
咩咩
灭茬
灭虫
灭掉
灭顶
灭活
灭火
灭迹
灭绝
灭菌
灭口
灭了
灭门
灭秦
灭失
灭鼠
灭亡
灭蚊
灭蝇
灭蟑
灭种
灭族
蔑称
蔑视
篾工
篾黄
篾匠
篾片
民办
民报
民本
民变
民兵
民初
民船
民大
民调
民法
民防
民房
民愤
民丰
民风
民夫
民歌
民革
民工
民国
民航
民家
民间
民建
民进
民警
民居
民乐
民力
民立
民盟
民命
民女
民品
民企
民气
民勤
民情
民权
民商
民生
民声
民食
民事
民俗
民庭
民团
民望
民委
民校
民心
民星
民选
民谚
民谣
民意
民营
民用
民怨
民院
民运
民贼
民宅
民政
民智
民中
民众
民主
民族
岷江
岷山
岷县
闵行
抿着
抿嘴
泯没
泯灭
闽北
闽菜
闽东
闽发
闽侯
闽江
闽剧
闽南
闽清
闽西
敏感
敏慧
敏杰
敏捷
敏锐
敏思
名笔
名表
名捕
名簿
名菜
名册
名茶
名产
名车
名称
名城
名吃
名厨
名词
名次
名单
名旦
名刀
名典
名店
名动
名都
名额
名分
名份
名歌
名狗
名贵
名号
名花
名画
名妓
名家
名将
名角
名叫
名教
名节
名酒
名句
名利
名列
名伶
名流
名录
名猫
名门
名模
名目
名牌
名片
名篇
名品
名企
名气
名器
名枪
名琴
名曲
名犬
名人
名刹
名山
名声
名胜
名师
名诗
名实
名士
名手
名数
名寺
名堂
名特
名望
名为
名位
名闻
名物
名下
名校
名星
名烟
名言
名扬
名医
名义
名优
名誉
名园
名媛
名曰
名站
名章
名震
名智
名著
名状
名子
名字
名嘴
名作
明暗
明白
明报
明辨
明察
明昌
明畅
明朝
明澈
明晨
明处
明春
明达
明代
明道
明德
明灯
明定
明度
明断
明儿
明矾
明港
明沟
明光
明华
明黄
明辉
明惠
明慧
明火
明基
明鉴
明胶
明教
明洁
明净
明镜
明君
明快
明朗
明里
明理
明丽
明亮
明了
明令
明律
明伦
明码
明媚
明寐
明灭
明明
明末
明眸
明目
明年
明牌
明器
明抢
明清
明渠
明确
明仁
明日
明锐
明善
明时
明史
明仕
明示
明视
明水
明说
明唐
明堂
明天
明瓦
明晚
明王
明网
明威
明文
明晰
明溪
明细
明虾
明霞
明显
明线
明心
明星
明秀
明言
明眼
明艳
明喻
明远
明月
明早
明哲
明证
明知
明志
明治
明智
明州
明珠
明着
明子
鸣鞭
鸣唱
鸣虫
鸣笛
鸣放
鸣叫
鸣金
鸣鸟
鸣炮
鸣枪
鸣禽
鸣人
鸣声
鸣响
鸣谢
鸣冤
鸣啭
鸣奏
冥钞
冥诞
冥府
冥婚
冥界
冥冥
冥器
冥钱
冥寿
冥思
冥顽
冥王
冥想
铭板
铭记
铭旌
铭刻
铭牌
铭文
铭心
铭瑄
溟溟
瞑目
瞑想
螟虫
螟蛾
螟蛉
酩酊
命案
命笔
命定
命根
命官
命苦
命里
命理
命令
命脉
命门
命名
命盘
命人
命丧
命数
命题
命途
命相
命意
命运
命中
谬奖
谬论
谬说
谬误
谬种
缪斯
摸吧
摸彩
摸出
摸到
摸得
摸底
摸过
摸黑
摸奖
摸具
摸了
摸摸
摸奶
摸弄
摸清
摸乳
摸索
摸头
摸透
摸胸
摸鱼
摸着
馍馍
摹本
摹仿
摹绘
摹刻
摹拟
摹写
摹印
模板
模版
模本
模锻
模范
模仿
模糊
模架
模具
模块
模棱
模模
模拟
模式
模数
模塑
模态
模特
模型
模压
模样
模印
模子
模组
膜拜
膜材
膜片
膜炎
摩擦
摩的
摩登
摩恩
摩尔
摩高
摩根
摩诃
摩羯
摩卡
摩洛
摩纳
摩尼
摩配
摩丝
摩斯
摩挲
摩天
摩托
摩西
摩崖
磨边
磨擦
磨蹭
磨成
磨床
磨刀
磨叨
磨掉
磨坊
磨房
磨粉
磨工
磨光
磨耗
磨合
磨具
磨砺
磨练
磨炼
磨料
磨轮
磨灭
磨磨
磨难
磨盘
磨片
磨平
磨破
磨去
磨砂
磨石
磨蚀
磨碎
磨损
磨头
磨细
磨削
磨牙
磨折
磨制
磨子
蘑菇
魔蛋
魔刀
魔灯
魔豆
魔法
魔方
魔根
魔怪
魔鬼
魔盒
魔幻
魔剑
魔教
魔戒
魔界
魔镜
魔君
魔卡
魔窟
魔力
魔灵
魔铃
魔录
魔门
魔女
魔牌
魔气
魔山
魔神
魔手
魔兽
魔术
魔头
魔王
魔武
魔眼
魔音
魔影
魔芋
魔域
魔掌
魔杖
魔障
魔咒
魔爪
魔族
抹布
抹刀
抹掉
抹粉
抹黑
抹灰
抹脸
抹了
抹去
抹杀
抹煞
抹上
抹胸
抹着
抹子
末班
末代
末端
末段
末儿
末后
末节
末了
末流
末路
末年
末期
末日
末梢
末世
末尾
末位
末席
末药
末叶
末页
末子
末座
沫儿
沫沫
沫若
沫子
茉莉
陌路
陌上
陌生
秣陵
莫不
莫测
莫愁
莫大
莫道
莫顿
莫尔
莫非
莫怪
莫及
莫拉
莫里
莫利
莫名
莫明
莫奈
莫能
莫逆
莫让
莫仁
莫如
莫若
莫说
莫斯
莫要
莫属
漠北
漠河
漠漠
漠南
漠然
漠视
蓦地
蓦然
墨宝
墨笔
墨彩
墨斗
墨菲
墨粉
墨攻
墨盒
墨黑
墨迹
墨家
墨晶
墨镜
墨菊
墨客
墨兰
墨吏
墨绿
墨梅
墨囊
墨色
墨守
墨水
墨脱
墨线
墨香
墨鱼
墨玉
墨翟
墨汁
墨竹
墨子
墨渍
镆铘
默哀
默不
默祷
默读
默记
默剧
默里
默默
默念
默片
默契
默然
默认
默示
默诵
默想
默写
默许
默坐
牟定
牟利
牟取
眸子
谋臣
谋得
谋定
谋反
谋害
谋划
谋利
谋略
谋面
谋叛
谋求
谋取
谋杀
谋生
谋士
谋事
谋私
谋职
某报
某部
某处
某次
某地
某个
某国
某家
某甲
某类
某某
某年
某区
某人
某日
某省
某时
某市
某事
某天
某团
某位
某物
某县
某项
某些
某样
某一
某月
某种
母爱
母板
母版
母本
母带
母法
母蜂
母狗
母国
母后
母机
母鸡
母舰
母教
母狼
母料
母鹿
母马
母奶
母牛
母女
母盘
母亲
母乳
母狮
母树
母体
母系
母线
母校
母性
母畜
母羊
母液
母音
母婴
母语
母钟
母株
母猪
母子
亩产
牡丹
牡蛎
牡鹿
牡马
牡牛
姆林
姆斯
姆指
拇指
拇趾
木板
木版
木棒
木本
木柄
木钵
木部
木材
木柴
木场
木尺
木船
木窗
木床
木槌
木村
木凳
木雕
木渎
木墩
木耳
木筏
木房
木杆
木杠
木工
木瓜
木管
木棍
木盒
木花
木鸡
木屐
木架
木简
木剑
木浆
木桨
木匠
木槿
木精
木刻
木块
木框
木兰
木栏
木莲
木梁
木料
木林
木笼
木马
木门
木棉
木讷
木偶
木排
木牌
木盘
木棚
木片
木器
木桥
木琴
木然
木人
木塞
木石
木梳
木薯
木栓
木塑
木塔
木炭
木梯
木条
木通
木桶
木头
木瓦
木碗
木纹
木屋
木犀
木樨
木锨
木线
木香
木箱
木楔
木鞋
木屑
木星
木业
木叶
木椅
木鱼
木贼
木栅
木制
木质
木柱
木桩
木子
木钻
仫佬
目标
目测
目次
目的
目睹
目光
目击
目见
目镜
目力
目录
目前
目视
目送
目下
目眩
沐川
沐阳
沐浴
沐足
牧草
牧场
牧笛
牧地
牧放
牧歌
牧工
牧马
牧民
牧牛
牧女
牧区
牧犬
牧群
牧人
牧师
牧童
牧文
牧畜
牧羊
牧业
牧主
苜蓿
钼棒
钼丝
钼酸
钼铁
募兵
募股
募化
募集
募捐
募款
墓碑
墓表
墓道
墓地
墓碣
墓前
墓室
墓穴
墓茔
墓园
墓葬
墓志
墓中
幕宾
幕布
幕府
幕后
幕间
幕客
幕僚
幕幕
幕墙
睦邻
慕枫
慕名
慕容
暮霭
暮春
暮年
暮气
暮秋
暮色
穆旦
穆迪
穆尔
穆勒
穆棱
穆青
穆萨
穆族
拿办
拿出
拿大
拿刀
拿到
拿得
拿点
拿掉
拿定
拿给
拿过
拿回
拿获
拿开
拿来
拿了
拿捏
拿起
拿钱
拿去
拿人
拿骚
拿手
拿他
拿我
拿下
拿住
拿著
拿着
拿走
哪边
哪儿
哪个
哪会
哪家
哪颗
哪款
哪来
哪里
哪了
哪能
哪怕
哪天
哪位
哪些
哪样
哪一
哪有
哪吒
哪咤
哪知
哪只
哪种
内壁
内宾
内部
内参
内藏
内侧
内测
内层
内插
内场
内衬
内存
内大
内丹
内胆
内到
内地
内弟
内定
内对
内尔
内耳
内翻
内防
内服
内府
内附
内港
内阁
内功
内挂
内鬼
内海
内含
内涵
内耗
内河
内核
内讧
内湖
内化
内画
内环
内黄
内积
内急
内家
内奸
内建
内江
内将
内角
内劲
内经
内景
内径
内疚
内就
内卷
内眷
内科
内可
内控
内裤
内涝
内里
内力
内联
内敛
内陆
内乱
内码
内贸
内门
内蒙
内面
内膜
内幕
内难
内能
内皮
内屏
内嵌
内墙
内切
内亲
内勤
内倾
内情
内丘
内圈
内燃
内热
内人
内容
内伤
内设
内审
内生
内省
内史
内侍
内饰
内室
内斯
内塔
内胎
内堂
内特
内贴
内廷
内庭
内退
内外
内网
内未
内文
内屋
内无
内务
内线
内乡
内详
内向
内项
内销
内心
内行
内兄
内秀
内需
内训
内压
内焰
内野
内页
内衣
内因
内应
内忧
内有
内援
内源
内院
内蕴
内在
内脏
内宅
内债
内战
内障
内政
内侄
内酯
内痔
内置
内中
内助
内装
内资
内阻
那把
那霸
那白
那班
那般
那帮
那本
那边
那柄
那不
那部
那场
那次
那大
那倒
那道
那得
那等
那点
那端
那段
那对
那多
那儿
那方
那份
那幅
那副
那该
那个
那根
那股
那好
那还
那会
那家
那间
那件
那叫
那她
那就
那句
那棵
那颗
那可
那口
那块
那来
那老
那里
那辆
那么
那面
那名
那末
那木
那男
那你
那年
那您
那女
那怕
那批
那匹
那片
那篇
那坡
那曲
那群
那人
那日
那山
那扇
那时
那是
那首
那双
那水
那厮
那他
那套
那天
那条
那头
那晚
那位
那我
那些
那行
那姓
那样
那也
那夜
那一
那有
那又
那张
那真
那支
那知
那只
那种
那座
纳采
纳粹
纳德
纳豆
纳多
纳尔
纳福
纳贡
纳罕
纳贿
纳谏
纳降
纳杰
纳克
纳兰
纳凉
纳粮
纳闷
纳米
纳诺
纳妾
纳入
纳善
纳税
纳斯
纳塔
纳特
纳西
纳新
纳雍
纳州
娜拉
娜娜
娜塔
钠泵
钠灯
钠盐
乃东
乃尔
乃父
乃蛮
乃是
乃至
奶茶
奶粉
奶精
奶酒
奶酪
奶类
奶妈
奶名
奶奶
奶娘
奶牛
奶皮
奶品
奶瓶
奶水
奶糖
奶头
奶昔
奶牙
奶羊
奶业
奶油
奶源
奶罩
奶汁
奶子
奶嘴
氖灯
奈尔
奈何
奈良
奈特
耐材
耐穿
耐德
耐烦
耐寒
耐旱
耐火
耐饥
耐碱
耐久
耐看
耐克
耐劳
耐力
耐磨
耐热
耐蚀
耐受
耐水
耐酸
耐温
耐心
耐性
耐压
耐药
耐用
耐震
萘酚
囡囡
男伴
男宾
男厕
男宠
男单
男丁
男队
男儿
男方
男风
男根
男工
男孩
男妓
男家
男爵
男科
男客
男篮
男模
男男
男奴
男女
男排
男仆
男权
男人
男色
男生
男声
男尸
男士
男式
男双
男体
男同
男童
男团
男娃
男巫
男校
男鞋
男星
男性
男衣
男婴
男用
男优
男友
男装
男子
男足
南安
南岸
南澳
南北
南边
南部
南侧
南昌
南朝
南城
南充
南川
南村
南大
南丹
南岛
南道
南德
南端
南段
南方
南飞
南非
南丰
南风
南孚
南钢
南宫
南瓜
南国
南海
南韩
南汉
南航
南和
南胡
南湖
南华
南回
南汇
南货
南极
南江
南疆
南郊
南街
南进
南京
南靖
南军
南郡
南开
南康
南口
南乐
南里
南林
南岭
南陵
南流
南路
南麓
南吕
南蛮
南美
南门
南面
南南
南宁
南欧
南皮
南平
南坪
南屏
南浦
南齐
南起
南汽
南迁
南茜
南桥
南区
南拳
南人
南瑞
南沙
南山
南社
南宋
南台
南泰
南唐
南特
南天
南通
南头
南投
南湾
南王
南纬
南无
南希
南溪
南锡
南下
南县
南翔
南向
南星
南行
南雄
南巡
南浔
南亚
南燕
南阳
南洋
南邮
南油
南园
南苑
南岳
南粤
南越
南云
南站
南漳
南召
南诏
南郑
南至
南中
南竹
难熬
难办
难胞
难保
难辨
难测
难缠
难产
难吃
难处
难当
难挡
难倒
难道
难得
难敌
难点
难懂
难度
难分
难逢
难改
难怪
难关
难过
难见
难解
难经
难开
难堪
难看
难料
难觅
难眠
难免
难民
难耐
难平
难侨
难求
难人
难忍
难色
难舍
难事
难受
难说
难逃
难题
难听
难忘
难为
难闻
难行
难寻
难言
难掩
难以
难易
难友
难于
难找
难治
难住
难字
难走
难做
喃喃
楠木
楠竹
赧然
赧颜
囊虫
囊括
囊胚
囊谦
囊中
囊肿
孬种
呶呶
挠度
挠钩
挠曲
挠头
挠痒
硇砂
铙钹
蛲虫
恼恨
恼火
恼怒
恼人
脑癌
脑病
脑波
脑部
脑袋
脑儿
脑干
脑瓜
脑海
脑后
脑际
脑浆
脑筋
脑壳
脑力
脑量
脑瘤
脑颅
脑门
脑膜
脑室
脑髓
脑瘫
脑炎
脑胀
脑汁
脑中
脑子
瑙鲁
闹病
闹场
闹出
闹得
闹翻
闹鬼
闹剧
闹了
闹铃
闹闹
闹区
闹热
闹市
闹事
闹腾
闹戏
闹心
闹钟
闹着
讷河
讷讷
呐喊
呐呐
呢称
呢料
呢帽
呢喃
呢绒
呢子
嫩白
嫩草
嫩肤
嫩红
嫩黄
嫩江
嫩绿
嫩苗
嫩嫩
嫩肉
嫩乳
嫩穴
嫩芽
嫩叶
嫩枝
能把
能不
能吃
能带
能到
能动
能对
能多
能否
能干
能给
能够
能耗
能级
能见
能将
能救
能看
能力
能量
能令
能卖
能耐
能让
能人
能使
能事
能手
能为
能像
能效
能行
能用
能有
能与
能源
能再
能在
能者
能走
能做
嗯哼
嗯嗯
妮可
妮妮
妮子
尼庵
尼奥
尼采
尼达
尼尔
尼姑
尼康
尼科
尼可
尼克
尼龙
尼罗
尼玛
尼姆
尼木
尼娜
尼尼
尼诺
尼奇
尼日
尼桑
尼森
尼山
尼斯
尼特
尼亚
泥巴
泥封
泥工
泥垢
泥灰
泥浆
泥坑
泥疗
泥煤
泥淖
泥泞
泥鳅
泥人
泥沙
泥水
泥塑
泥胎
泥滩
泥潭
泥炭
泥塘
泥土
泥丸
泥污
泥岩
泥沼
倪匡
倪震
霓虹
霓裳
你啊
你爱
你吧
你把
你帮
你比
你便
你别
你不
你猜
你才
你吃
你打
你当
你倒
你到
你得
你的
你等
你爹
你懂
你都
你对
你多
你方
你该
你敢
你个
你给
你跟
你更
你管
你好
你和
你很
你还
你会
你家
你将
你讲
你叫
你就
你看
你可
你肯
你快
你啦
你来
你老
你俩
你连
你了
你妈
你吗
你买
你没
你们
你那
你呢
你能
你你
你娘
你怕
你瞧
你且
你请
你去
你却
你让
你若
你杀
你上
你少
你时
你是
你说
你死
你送
你所
你太
你替
你听
你玩
你问
你我
你先
你想
你向
你笑
你写
你心
你信
你行
你呀
你要
你也
你用
你有
你又
你与
你再
你在
你曾
你找
你这
你真
你正
你知
你只
你总
你走
你做
拟办
拟订
拟定
拟稿
拟古
拟合
拟建
拟就
拟人
拟态
拟向
拟议
拟音
拟于
拟制
拟作
昵称
逆变
逆差
逆产
逆耳
逆反
逆风
逆光
逆火
逆境
逆料
逆流
逆旅
逆势
逆水
逆天
逆温
逆向
逆行
逆序
逆贼
逆转
逆子
匿藏
匿伏
匿迹
匿名
溺爱
溺毙
溺水
溺死
溺亡
溺婴
睨着
腻虫
腻烦
腻歪
腻味
腻子
拈香
年报
年辈
年表
年菜
年册
年产
年长
年成
年初
年代
年底
年度
年饭
年费
年份
年俸
年高
年糕
年根
年庚
年关
年光
年号
年后
年华
年画
年会
年货
年级
年纪
年假
年间
年检
年鉴
年节
年金
年仅
年近
年景
年均
年刊
年来
年老
年礼
年历
年利
年了
年龄
年率
年轮
年迈
年满
年末
年内
年年
年票
年谱
年前
年青
年轻
年少
年审
年时
年事
年俗
年岁
年头
年尾
年息
年限
年宵
年薪
年兄
年休
年幼
年逾
年月
年展
年中
年终
年资
鲶鱼
黏稠
黏度
黏附
黏糊
黏胶
黏结
黏米
黏膜
黏贴
黏土
黏性
黏液
黏住
黏着
捻度
捻军
捻线
捻子
撵走
碾坊
碾过
碾米
碾磨
碾盘
碾碎
碾压
碾轧
碾子
念白
念错
念叨
念到
念道
念佛
念经
念旧
念了
念念
念青
念书
念诵
念头
念咒
念珠
念着
娘儿
娘家
娘舅
娘娘
娘亲
娘胎
娘子
酿成
酿祸
酿酒
酿造
酿制
鸟巢
鸟蛋
鸟岛
鸟儿
鸟粪
鸟害
鸟瞰
鸟类
鸟笼
鸟鸣
鸟枪
鸟雀
鸟群
鸟人
鸟声
鸟兽
鸟窝
鸟翼
鸟语
鸟园
鸟嘴
袅娜
袅袅
袅绕
尿布
尿床
尿道
尿垫
尿肥
尿管
尿壶
尿黄
尿急
尿检
尿炕
尿路
尿尿
尿泡
尿盆
尿频
尿素
尿酸
尿糖
尿痛
尿血
尿样
尿液
脲醛
捏成
捏合
捏了
捏碎
捏造
捏住
捏着
涅波
涅盘
涅磐
聂荣
啮齿
啮合
嗫嚅
镊子
镍板
镍币
镍钢
镍镉
镍铬
镍管
镍矿
镍氢
颞骨
颞颥
蹑踪
蹑足
孽海
孽债
孽障
孽种
孽子
蘖枝
您别
您不
您才
您的
您对
您好
您还
您会
您将
您就
您看
您来
您老
您了
您们
您能
您瞧
您是
您说
您所
您想
您要
您也
您在
您真
您只
宁安
宁波
宁城
宁大
宁德
宁都
宁冈
宁国
宁海
宁河
宁化
宁津
宁晋
宁靖
宁静
宁可
宁肯
宁陵
宁谧
宁明
宁南
宁强
宁日
宁陕
宁武
宁夏
宁县
宁乡
宁阳
宁要
宁远
宁愿
拧紧
拧开
狞恶
狞笑
柠檬
凝成
凝冻
凝固
凝华
凝集
凝胶
凝结
凝聚
凝练
凝眸
凝目
凝乳
凝神
凝石
凝视
凝思
凝缩
凝望
凝香
凝血
凝噎
凝脂
凝滞
凝重
凝注
佞臣
妞儿
妞妞
牛扒
牛蒡
牛鞭
牛槽
牛场
牛车
牛刀
牛痘
牛犊
牛顿
牛耳
牛粪
牛肝
牛股
牛倌
牛黄
牛角
牛街
牛津
牛筋
牛劲
牛栏
牛郎
牛马
牛毛
牛虻
牛奶
牛腩
牛年
牛牛
牛排
牛棚
牛皮
牛气
牛群
牛肉
牛乳
牛舍
牛市
牛头
牛蛙
牛网
牛尾
牛瘟
牛膝
牛性
牛羊
牛饮
牛蝇
牛油
牛杂
牛仔
忸怩
扭摆
扭扯
扭秤
扭搭
扭打
扭蛋
扭动
扭断
扭簧
扭绞
扭结
扭矩
扭亏
扭力
扭捏
扭曲
扭伤
扭送
扭头
扭腰
扭住
扭转
扭着
纽埃
纽澳
纽带
纽扣
纽曼
纽襻
纽约
纽子
钮扣
农安
农博
农产
农场
农村
农大
农贷
农地
农电
农夫
农妇
农副
农耕
农工
农户
农会
农活
农机
农技
农家
农经
农具
农科
农垦
农历
农林
农忙
农贸
农民
农膜
农牧
农奴
农区
农人
农桑
农舍
农时
农事
农税
农田
农网
农委
农务
农闲
农校
农协
农械
农信
农行
农畜
农学
农谚
农药
农业
农艺
农用
农友
农园
农专
农庄
农资
农作
侬好
哝哝
浓茶
浓淡
浓度
浓黑
浓厚
浓烈
浓绿
浓眉
浓密
浓墨
浓浓
浓情
浓缩
浓汤
浓雾
浓香
浓烟
浓艳
浓荫
浓郁
浓汁
浓重
浓妆
脓包
脓疮
脓疱
脓血
脓液
脓肿
弄潮
弄臣
弄成
弄出
弄错
弄到
弄得
弄点
弄丢
弄懂
弄断
弄个
弄鬼
弄好
弄坏
弄口
弄来
弄了
弄乱
弄清
弄权
弄湿
弄死
弄碎
弄堂
弄通
弄瓦
弄污
弄醒
弄脏
弄糟
弄皱
奴婢
奴才
奴化
奴家
奴隶
奴仆
奴性
奴役
驽钝
驽马
努尔
努力
努嘴
弩弓
弩机
弩箭
弩手
怒潮
怒叱
怒斥
怒道
怒放
怒海
怒号
怒喝
怒吼
怒火
怒江
怒马
怒骂
怒目
怒气
怒容
怒色
怒视
怒涛
怒意
怒族
女伴
女包
女报
女婢
女宾
女兵
女厕
女单
女队
女儿
女犯
女方
女服
女工
女鬼
女孩
女红
女皇
女家
女将
女角
女杰
女警
女眷
女刊
女裤
女篮
女郎
女垒
女伶
女流
女帽
女魔
女奴
女排
女乒
女仆
女墙
女囚
女权
女裙
女人
女色
女神
女生
女声
女尸
女史
女士
女式
女侍
女双
女体
女同
女童
女图
女团
女娃
女娲
女王
女网
女巫
女侠
女校
女鞋
女星
女性
女秀
女婿
女靴
女妖
女阴
女婴
女佣
女用
女优
女友
女贞
女真
女中
女主
女装
女子
女足
疟疾
疟蚊
疟子
虐待
虐俘
虐恋
虐猫
虐囚
虐杀
虐政
暖春
暖冬
暖房
暖风
暖锋
暖阁
暖和
暖壶
暖流
暖炉
暖暖
暖瓶
暖气
暖色
暖通
暖味
暖意
挪动
挪借
挪开
挪威
挪窝
挪移
挪用
挪作
诺德
诺顿
诺尔
诺夫
诺冠
诺华
诺基
诺拉
诺丽
诺曼
诺诺
诺思
诺斯
诺维
诺亚
诺言
懦夫
懦怯
懦弱
糯稻
糯米
哦哦
讴歌
讴吟
欧版
欧宝
欧风
欧化
欧拉
欧莱
欧陆
欧美
欧盟
欧姆
欧赔
欧仁
欧尚
欧市
欧式
欧体
欧文
欧亚
欧阳
欧元
欧洲
殴打
殴斗
殴辱
殴伤
瓯江
鸥鸟
呕气
呕吐
呕心
呕血
呕哑
偶氮
偶滴
偶而
偶尔
偶发
偶感
偶合
偶或
偶家
偶见
偶们
偶然
偶人
偶数
偶像
偶游
偶遇
耦合
藕粉
藕荷
藕节
藕片
藕色
藕丝
怄气
沤肥
趴伏
趴窝
趴下
趴在
趴着
啪嚓
啪嗒
啪唧
啪啦
啪啪
爬虫
爬出
爬到
爬竿
爬高
爬过
爬灰
爬犁
爬了
爬满
爬爬
爬坡
爬墙
爬去
爬山
爬上
爬升
爬绳
爬树
爬梯
爬下
爬行
爬泳
爬着
耙子
琶洲
筢子
帕尔
帕克
帕拉
帕潘
帕萨
帕斯
帕坦
帕特
帕西
帕子
怕她
怕苦
怕累
怕冷
怕了
怕你
怕怕
怕热
怕人
怕啥
怕生
怕事
怕谁
怕死
怕他
怕我
怕羞
怕痒
拍岸
拍案
拍板
拍成
拍出
拍打
拍档
拍到
拍得
拍点
拍动
拍发
拍过
拍击
拍了
拍马
拍卖
拍拍
拍片
拍频
拍球
拍摄
拍手
拍拖
拍完
拍戏
拍下
拍掌
拍照
拍砖
拍着
拍子
俳句
俳优
徘徊
排班
排版
排比
排笔
排便
排布
排查
排长
排场
排成
排斥
排出
排除
排挡
排档
排钉
排定
排毒
排队
排筏
排放
排风
排骨
排灌
排汗
排号
排洪
排华
排挤
排架
排解
排开
排课
排空
排浪
排涝
排雷
排练
排量
排列
排律
排卵
排名
排尿
排偶
排排
排盘
排炮
排气
排铅
排遣
排枪
排球
排入
排水
排他
排坛
排头
排外
排尾
排位
排污
排戏
排险
排线
排箫
排泄
排行
排序
排烟
排演
排椅
排异
排印
排忧
排在
排着
排字
牌匾
牌坊
牌号
牌技
牌价
牌局
牌楼
牌器
牌位
牌友
牌照
牌证
牌桌
牌子
哌啶
派别
派兵
派出
派到
派定
派对
派发
派购
派克
派来
派力
派了
派遣
派去
派人
派上
派生
派司
派送
派头
派团
派往
派息
派系
派性
派员
派驻
潘安
潘家
潘婷
潘岳
攀比
攀扯
攀登
攀附
攀钢
攀高
攀爬
攀亲
攀上
攀升
攀谈
攀岩
攀援
攀缘
攀越
攀折
攀住
盘剥
盘查
盘缠
盘车
盘秤
盘川
盘存
盘带
盘道
盘点
盘店
盘发
盘费
盘根
盘庚
盘古
盘管
盘桓
盘活
盘货
盘诘
盘锦
盘踞
盘口
盘库
盘路
盘面
盘弄
盘盘
盘片
盘曲
盘绕
盘山
盘式
盘算
盘梯
盘条
盘头
盘腿
盘陀
盘问
盘膝
盘县
盘香
盘旋
盘盈
盘账
盘整
盘中
盘子
盘坐
磐安
磐石
磐英
磐正
蹒跚
蟠龙
蟠桃
判案
判别
判处
判词
判定
判读
判断
判罚
判官
判据
判决
判例
判令
判明
判若
判刑
判罪
泮溪
叛变
叛兵
叛党
叛匪
叛国
叛军
叛离
叛乱
叛卖
叛逆
叛逃
叛徒
叛贼
盼盼
盼头
盼望
盼着
滂沱
庞大
庞德
庞培
庞然
庞杂
旁白
旁边
旁侧
旁道
旁观
旁及
旁路
旁落
旁门
旁人
旁氏
旁听
旁通
旁骛
旁系
旁证
旁支
旁注
螃蟹
胖墩
胖哥
胖了
胖妞
胖女
胖胖
胖人
胖瘦
胖熊
胖子
抛出
抛掉
抛光
抛荒
抛开
抛空
抛离
抛锚
抛盘
抛起
抛弃
抛却
抛撒
抛洒
抛射
抛售
抛丸
抛下
抛向
抛压
抛在
抛掷
刨冰
刨除
刨床
刨刀
刨根
刨工
刨花
刨削
刨子
咆哮
咆啸
庖厨
庖丁
狍子
炮兵
炮车
炮打
炮弹
炮轰
炮灰
炮火
炮击
炮舰
炮口
炮烙
炮楼
炮声
炮手
炮塔
炮台
炮艇
炮筒
炮位
炮眼
炮衣
炮友
炮战
炮仗
炮制
炮竹
炮座
袍服
袍哥
袍泽
袍子
跑遍
跑表
跑步
跑车
跑出
跑到
跑道
跑得
跑电
跑调
跑掉
跑动
跑光
跑过
跑回
跑进
跑开
跑来
跑垒
跑了
跑路
跑马
跑跑
跑去
跑商
跑堂
跑题
跑腿
跑外
跑位
跑向
跑鞋
跑着
泡吧
泡菜
泡茶
泡点
泡饭
泡脚
泡酒
泡了
泡绵
泡棉
泡面
泡沫
泡妞
泡泡
泡上
泡汤
泡桐
泡网
泡影
泡澡
疱疹
胚层
胚根
胚囊
胚盘
胚乳
胚胎
胚芽
胚轴
胚珠
胚子
陪伴
陪绑
陪衬
陪床
陪都
陪读
陪房
陪护
陪驾
陪嫁
陪她
陪酒
陪客
陪哭
陪练
陪聊
陪率
陪你
陪审
陪侍
陪睡
陪送
陪他
陪同
陪我
陪笑
陪游
陪葬
陪住
陪着
陪罪
培根
培华
培黎
培生
培土
培新
培修
培训
培养
培英
培育
培正
培植
培智
赔本
赔偿
赔付
赔还
赔款
赔礼
赔了
赔率
赔钱
赔笑
赔账
赔罪
裴氏
沛沛
沛县
佩带
佩戴
佩刀
佩顿
佩恩
佩尔
佩服
佩环
佩贾
佩剑
佩兰
佩里
佩鲁
佩饰
佩思
佩斯
佩特
佩玉
配备
配比
配菜
配餐
配唱
配称
配成
配搭
配带
配戴
配点
配电
配殿
配对
配额
配发
配方
配给
配股
配合
配货
配件
配角
配景
配乐
配了
配料
配偶
配齐
配器
配曲
配色
配上
配饰
配售
配送
配套
配图
配伍
配戏
配线
配药
配以
配音
配有
配载
配制
配置
配种
配重
配属
配装
配子
辔头
喷薄
喷出
喷灯
喷发
喷饭
喷粉
喷粪
喷管
喷灌
喷壶
喷绘
喷火
喷溅
喷浆
喷胶
喷精
喷咀
喷口
喷了
喷淋
喷码
喷墨
喷喷
喷漆
喷气
喷枪
喷泉
喷撒
喷洒
喷沙
喷砂
喷射
喷施
喷水
喷塑
喷嚏
喷头
喷图
喷涂
喷吐
喷丸
喷雾
喷香
喷血
喷药
喷涌
喷油
喷着
喷嘴
盆地
盆花
盆架
盆景
盆里
盆腔
盆汤
盆浴
盆栽
盆子
怦怦
怦然
抨击
砰砰
砰然
烹茶
烹调
烹任
烹饪
烹制
嘭嘭
朋党
朋克
朋友
彭城
彭山
彭斯
彭县
彭阳
彭泽
彭真
彭州
彭祖
棚车
棚户
棚架
棚里
棚内
棚圈
棚舍
棚屋
棚子
硼砂
硼酸
蓬安
蓬荜
蓬勃
蓬布
蓬蒿
蓬莱
蓬乱
蓬门
蓬蓬
蓬茸
蓬松
蓬溪
鹏城
鹏程
鹏飞
鹏辉
澎湖
澎湃
篷布
篷车
膨大
膨化
膨体
膨胀
蟛蜞
捧杯
捧场
捧出
捧得
捧腹
捧哏
捧起
捧住
捧着
捧走
碰杯
碰壁
碰触
碰倒
碰到
碰过
碰击
碰见
碰了
碰铃
碰面
碰碰
碰巧
碰伤
碰上
碰锁
碰头
碰硬
碰撞
碰着
批办
批驳
批捕
批出
批次
批点
批斗
批发
批复
批改
批购
批号
批核
批假
批件
批量
批零
批判
批批
批评
批萨
批示
批条
批文
批语
批阅
批注
批转
批准
批租
纰漏
纰缪
邳州
坯布
坯料
坯子
披风
披拂
披盖
披挂
披红
披甲
披肩
披巾
披露
披靡
披萨
披散
披上
披头
披屋
披衣
披阅
披着
砒霜
劈叉
劈柴
劈刺
劈刀
劈开
劈脸
劈裂
劈面
劈啪
劈杀
劈山
劈手
劈头
劈腿
劈下
劈胸
噼啪
霹雷
霹雳
皮埃
皮袄
皮包
皮鞭
皮草
皮层
皮尺
皮带
皮袋
皮蛋
皮尔
皮肤
皮革
皮辊
皮猴
皮黄
皮货
皮夹
皮件
皮匠
皮具
皮卡
皮裤
皮毛
皮帽
皮棉
皮面
皮膜
皮囊
皮袍
皮蓬
皮皮
皮球
皮裙
皮肉
皮山
皮实
皮套
皮特
皮条
皮下
皮相
皮箱
皮鞋
皮屑
皮靴
皮亚
皮炎
皮业
皮衣
皮影
皮张
皮掌
皮疹
皮脂
皮纸
皮质
皮重
皮装
皮子
枇杷
毗连
毗邻
毗卢
疲惫
疲敝
疲沓
疲顿
疲乏
疲倦
疲困
疲劳
疲累
疲软
疲弱
疲态
疲于
蚍蜉
郫县
啤酒
啤梨
琵琶
脾气
脾胃
脾性
脾虚
脾脏
貔虎
貔貅
匹敌
匹夫
匹克
匹练
匹马
匹配
匹萨
痞块
痞子
癖好
癖性
屁股
屁话
屁屁
屁事
屁眼
媲美
睥睨
僻静
僻壤
僻巷
僻远
譬如
譬喻
片材
片长
片场
片酬
片刀
片段
片断
片儿
片花
片基
片剂
片碱
片警
片刻
片面
片名
片片
片区
片时
片式
片头
片尾
片言
片语
片源
片约
片中
片状
片子
偏爱
偏安
偏差
偏出
偏大
偏低
偏殿
偏多
偏方
偏房
偏废
偏锋
偏高
偏关
偏光
偏航
偏好
偏护
偏激
偏见
偏将
偏角
偏紧
偏科
偏枯
偏劳
偏离
偏流
偏门
偏南
偏旁
偏僻
偏偏
偏颇
偏巧
偏上
偏少
偏失
偏食
偏私
偏瘫
偏袒
偏题
偏西
偏狭
偏下
偏向
偏小
偏斜
偏心
偏信
偏压
偏要
偏移
偏倚
偏右
偏于
偏远
偏振
偏正
偏执
偏置
偏重
偏转
篇幅
篇名
篇目
篇篇
篇什
篇首
篇数
篇页
篇章
翩翩
翩然
翩跹
骈俪
骈体
骈文
胼胝
蹁跹
骗保
骗财
骗得
骗婚
骗奸
骗局
骗了
骗你
骗钱
骗取
骗人
骗入
骗色
骗术
骗税
骗我
骗子
骗走
剽悍
剽窃
剽取
漂白
漂泊
漂儿
漂浮
漂砾
漂亮
漂流
漂漂
漂染
漂洗
漂洋
漂移
漂游
缥渺
缥缈
飘泊
飘尘
飘出
飘带
飘荡
飘动
飘飞
飘风
飘拂
飘浮
飘过
飘红
飘忽
飘来
飘零
飘流
飘落
飘渺
飘邈
飘飘
飘起
飘然
飘柔
飘洒
飘散
飘逝
飘舞
飘下
飘香
飘扬
飘洋
飘摇
飘叶
飘曳
飘移
飘逸
飘溢
飘悠
飘羽
飘雨
螵蛸
瓢虫
瓢儿
瓢泼
瞟了
票额
票贩
票房
票根
票号
票价
票据
票款
票面
票券
票数
票务
票箱
票选
票样
票友
票源
票证
票子
嘌呤
嫖娼
嫖赌
嫖妓
嫖客
嫖宿
嫖资
撇开
撇下
撇嘴
瞥见
瞥了
苤蓝
姘夫
姘妇
姘居
姘头
拼板
拼版
拼搏
拼布
拼车
拼成
拼出
拼刺
拼凑
拼错
拼斗
拼读
拼法
拼合
拼花
拼接
拼力
拼了
拼命
拼盘
拼抢
拼杀
拼死
拼贴
拼图
拼写
拼音
拼争
拼装
拼着
拼字
贫道
贫乏
贫富
贫寒
贫化
贫瘠
贫贱
贫苦
贫矿
贫困
贫民
贫农
贫气
贫穷
贫弱
贫僧
贫血
贫油
贫铀
贫嘴
嫔妃
频出
频传
频次
频带
频道
频度
频段
频发
频繁
频宽
频率
频密
频频
频谱
频仍
频数
颦蹙
品茶
品尝
品德
品第
品格
品管
品红
品级
品鉴
品节
品蓝
品类
品流
品貌
品名
品茗
品目
品牌
品评
品胜
品书
品题
品脱
品网
品位
品味
品系
品相
品行
品性
品学
品质
品种
品族
牝马
牝牛
娉婷
聘金
聘礼
聘期
聘请
聘任
聘书
聘为
聘用
聘约
乒乓
乒坛
乒协
平安
平凹
平白
平板
平版
平辈
平仓
平产
平昌
平常
平潮
平车
平成
平尺
平川
平喘
平淡
平道
平等
平底
平地
平垫
平调
平顶
平定
平动
平度
平儿
平法
平凡
平反
平方
平房
平放
平飞
平分
平伏
平服
平复
平菇
平谷
平光
平锅
平果
平和
平衡
平湖
平滑
平话
平缓
平毁
平价
平江
平角
平金
平津
平靖
平静
平局
平均
平空
平乐
平利
平凉
平了
平列
平流
平炉
平陆
平路
平乱
平罗
平码
平煤
平米
平面
平民
平明
平南
平年
平盘
平叛
平平
平铺
平泉
平壤
平日
平绒
平山
平身
平生
平声
平时
平实
平视
平手
平顺
平素
平台
平摊
平潭
平坦
平塘
平躺
平添
平头
平妥
平望
平纹
平稳
平卧
平武
平西
平昔
平息
平乡
平巷
平心
平信
平行
平胸
平阳
平遥
平野
平移
平抑
平邑
平易
平阴
平庸
平邮
平鱼
平舆
平原
平远
平允
平仄
平展
平章
平整
平正
平直
平中
平庄
平装
平准
平足
评比
评标
评测
评出
评传
评弹
评点
评定
评断
评分
评改
评功
评估
评话
评级
评价
评奖
评介
评剧
评卷
评课
评酷
评理
评量
评楼
评论
评判
评聘
评球
评审
评书
评述
评说
评网
评为
评委
评析
评戏
评选
评议
评优
评语
评阅
评注
凭此
凭单
凭吊
凭借
凭藉
凭据
凭空
凭栏
凭你
凭啥
凭眺
凭险
凭祥
凭信
凭依
凭仗
凭照
凭证
凭着
坪坝
苹果
屏保
屏蔽
屏除
屏东
屏藩
屏风
屏迹
屏幕
屏南
屏气
屏弃
屏山
屏条
屏息
屏障
屏住
瓶胆
瓶底
瓶盖
瓶罐
瓶颈
瓶口
瓶里
瓶内
瓶塞
瓶身
瓶中
瓶装
瓶子
萍果
萍聚
萍水
萍乡
萍踪
坡道
坡地
坡度
坡鹿
坡路
坡坡
坡田
坡下
泼妇
泼剌
泼辣
泼墨
泼皮
泼洒
泼水
颇大
颇多
颇鄂
颇丰
颇感
颇高
颇具
颇深
颇受
颇为
颇有
婆家
婆母
婆娘
婆婆
婆娑
婆媳
婆姨
婆子
鄱阳
叵测
笸箩
迫促
迫害
迫击
迫降
迫近
迫切
迫人
迫使
迫于
破案
破败
破冰
破布
破财
破产
破车
破除
破处
破船
破洞
破费
破格
破瓜
破坏
破获
破击
破解
破戒
破旧
破军
破壳
破空
破口
破烂
破浪
破例
破了
破裂
破落
破门
破庙
破灭
破片
破碎
破损
破题
破天
破土
破网
破袭
破相
破晓
破鞋
破衣
破译
破约
破月
破绽
破阵
魄力
魄散
剖白
剖腹
剖解
剖开
剖面
剖视
剖析
仆从
仆妇
仆人
仆射
仆役
扑鼻
扑哧
扑出
扑打
扑倒
扑到
扑地
扑粉
扑火
扑救
扑克
扑空
扑来
扑棱
扑了
扑噜
扑满
扑猫
扑面
扑灭
扑扑
扑去
扑杀
扑闪
扑扇
扑朔
扑簌
扑腾
扑通
扑向
铺板
铺陈
铺衬
铺成
铺床
铺底
铺地
铺垫
铺盖
铺轨
铺好
铺户
铺货
铺开
铺路
铺满
铺面
铺排
铺平
铺砌
铺设
铺头
铺位
铺叙
铺展
铺张
铺着
铺子
噗哧
噗嗤
噗噗
噗通
匍匐
莆田
菩萨
菩提
葡萄
蒲包
蒲草
蒲城
蒲黄
蒲江
蒲剧
蒲葵
蒲柳
蒲扇
蒲桃
蒲团
蒲县
璞玉
濮阳
朴刀
朴厚
朴茂
朴实
朴树
朴素
朴硝
朴学
朴直
朴质
朴拙
朴子
埔里
浦北
浦城
浦东
浦江
浦口
普安
普遍
普查
普达
普定
普度
普渡
普顿
普尔
普洱
普法
普高
普格
普华
普及
普吉
普降
普金
普九
普客
普快
普拉
普兰
普朗
普勒
普雷
普里
普利
普林
普鲁
普罗
普洛
普米
普纳
普宁
普瑞
普桑
普森
普生
普世
普斯
普特
普天
普通
普陀
普希
普贤
普选
普照
溥仪
谱表
谱儿
谱号
谱曲
谱系
谱写
谱子
氆氇
蹼泳
瀑布
曝出
曝光
曝料
曝露
曝气
曝晒
七八
七班
七宝
七倍
七步
七层
七成
七尺
七寸
七点
七度
七段
七分
七个
七公
七怪
七号
七级
七界
七郎
七里
七楼
七名
七日
七色
七时
七岁
七台
七条
七位
七五
七项
七夜
七音
七友
七月
七折
七中
七种
七重
七子
沏茶
妻弟
妻儿
妻舅
妻孥
妻女
妻妾
妻室
妻小
妻子
柒牌
凄惨
凄恻
凄楚
凄怆
凄惶
凄苦
凄冷
凄厉
凄凉
凄美
凄迷
凄凄
凄切
凄清
凄然
凄婉
栖居
栖身
栖息
栖霞
戚戚
戚友
萋萋
期初
期待
期房
期股
期后
期货
期冀
期价
期间
期刊
期考
期满
期末
期内
期盼
期票
期期
期权
期数
期铜
期望
期为
期限
期许
期中
期终
欺负
欺哄
欺君
欺凌
欺瞒
欺蒙
欺骗
欺人
欺辱
欺生
欺世
欺侮
欺压
欺诈
漆布
漆雕
漆工
漆黑
漆画
漆匠
漆膜
漆皮
漆器
漆树
漆刷
蹊径
蹊跷
祁东
祁连
祁门
祁山
祁县
祁阳
齐备
齐步
齐唱
齐楚
齐发
齐放
齐飞
齐国
齐河
齐集
齐家
齐肩
齐聚
齐了
齐鲁
齐眉
齐名
齐明
齐鸣
齐齐
齐全
齐人
齐射
齐声
齐天
齐头
齐王
齐心
齐行
齐整
齐抓
齐奏
岐山
其词
其辞
其次
其道
其对
其反
其父
其害
其后
其极
其间
其解
其境
其乐
其利
其林
其六
其美
其名
其母
其目
其内
其妻
其然
其人
其三
其上
其身
其时
其实
其事
其势
其四
其所
其他
其它
其为
其位
其五
其先
其心
其言
其义
其意
其因
其余
其责
其职
其中
其子
其最
奇案
奇兵
奇才
奇城
奇大
奇道
奇点
奇峰
奇功
奇怪
奇观
奇诡
奇虎
奇琥
奇花
奇华
奇幻
奇迹
奇技
奇佳
奇景
奇境
奇绝
奇崛
奇骏
奇科
奇快
奇丽
奇美
奇门
奇妙
奇摩
奇谋
奇尼
奇偶
奇葩
奇奇
奇强
奇巧
奇趣
奇缺
奇人
奇瑞
奇声
奇胜
奇石
奇士
奇事
奇书
奇术
奇树
奇数
奇思
奇台
奇谈
奇谭
奇特
奇图
奇伟
奇文
奇闻
奇袭
奇侠
奇险
奇想
奇效
奇星
奇秀
奇牙
奇痒
奇异
奇域
奇遇
奇冤
奇缘
奇招
奇珍
奇志
歧管
歧见
歧路
歧视
歧途
歧义
歧异
祈祷
祈福
祈年
祈盼
祈请
祈求
祈望
祈雨
祈愿
耆老
耆宿
脐橙
脐带
脐环
颀长
崎岖
淇县
畦田
骐达
骐骥
骑兵
骑车
骑乘
骑缝
骑劫
骑警
骑楼
骑驴
骑马
骑骑
骑墙
骑上
骑射
骑师
骑士
骑手
骑术
骑在
骑着
棋布
棋魂
棋局
棋类
棋力
棋联
棋路
棋迷
棋牌
棋盘
棋谱
棋赛
棋社
棋圣
棋士
棋手
棋坛
棋王
棋艺
棋隐
棋友
棋苑
棋院
棋战
棋子
琦善
琪儿
琪琪
琪雅
祺祥
蛴螬
旗标
旗幡
旗杆
旗竿
旗鼓
旗号
旗舰
旗袍
旗人
旗手
旗下
旗鱼
旗语
旗云
旗帜
旗子
綦江
蕲春
蕲蛇
麒麟
乞儿
乞丐
乞降
乞怜
乞求
乞食
乞讨
乞援
企鹅
企管
企划
企及
企慕
企盼
企求
企图
企望
企业
岂不
岂但
岂非
岂敢
岂可
岂肯
岂料
岂能
岂是
岂知
岂止
启闭
启禀
启程
启齿
启聪
启德
启迪
启东
启动
启发
启封
启航
启亨
启开
启口
启蒙
启明
启人
启示
启事
启文
启新
启行
启用
启运
启智
启奏
杞县
杞子
起爆
起笔
起兵
起病
起搏
起步
起草
起程
起初
起床
起到
起得
起点
起吊
起碇
起动
起飞
起风
起伏
起稿
起航
起哄
起火
起货
起获
起急
起家
起价
起驾
起见
起降
起脚
起解
起劲
起敬
起就
起居
起开
起来
起立
起落
起码
起毛
起锚
起名
起拍
起跑
起泡
起讫
起色
起身
起始
起事
起誓
起手
起首
起诉
起跳
起头
起舞
起先
起薪
起亚
起夜
起疑
起义
起因
起用
起由
起于
起源
起运
起早
起征
起止
起至
起重
起皱
起着
起子
绮丽
绮罗
气胞
气泵
气表
气场
气车
气喘
气窗
气床
气锤
气粗
气促
气袋
气道
气得
气垫
气动
气度
气短
气阀
气氛
气忿
气愤
气浮
气概
气缸
气割
气根
气功
气狗
气管
气罐
气锅
气海
气焊
气侯
气候
气化
气话
气机
气急
气节
气结
气井
气绝
气慨
气孔
气口
气来
气浪
气冷
气力
气量
气流
气楼
气脉
气煤
气门
气闷
气密
气模
气囊
气恼
气馁
气派
气泡
气瓶
气魄
气气
气枪
气球
气圈
气人
气色
气煞
气盛
气蚀
气势
气数
气爽
气死
气态
气体
气田
气筒
气团
气味
气温
气雾
气息
气相
气象
气性
气胸
气虚
气旋
气血
气压
气眼
气焰
气宇
气运
气晕
气韵
气闸
气质
气滞
气肿
气走
迄今
弃儿
弃妇
弃官
弃绝
弃权
弃尸
弃世
弃婴
弃之
弃置
汽巴
汽包
汽保
汽车
汽船
汽锤
汽灯
汽笛
汽缸
汽锅
汽化
汽机
汽酒
汽轮
汽贸
汽门
汽摩
汽泡
汽配
汽球
汽水
汽艇
汽修
汽油
汽运
泣诉
泣血
契丹
契合
契机
契据
契卡
契税
契友
契约
砌成
砌出
砌块
砌墙
砌体
砌筑
砌砖
荠菜
碛口
器材
器官
器及
器件
器具
器乐
器里
器量
器皿
器上
器物
器械
器用
器宇
器质
器中
器重
憩息
掐灭
掐死
掐算
掐着
恰当
恰逢
恰好
恰恰
恰巧
恰切
恰如
恰似
洽购
洽会
洽商
洽谈
洽询
髂骨
千百
千倍
千层
千尺
千岛
千点
千吨
千方
千分
千佛
千夫
千伏
千古
千赫
千红
千户
千家
千斤
千金
千军
千钧
千卡
千克
千里
千龙
千米
千名
千亩
千年
千鸟
千奇
千千
千秋
千人
千色
千升
千手
千术
千岁
千瓦
千万
千网
千禧
千寻
千言
千阳
千叶
千亿
千余
千元
千载
千张
千丈
千兆
千周
千姿
千字
阡陌
扦插
扦子
芊芊
迁安
迁出
迁到
迁都
迁回
迁建
迁就
迁居
迁流
迁怒
迁入
迁往
迁西
迁徙
迁延
迁移
迁葬
迁址
迁至
迁走
钎焊
钎子
牵绊
牵缠
牵扯
牵掣
牵出
牵动
牵挂
牵拉
牵累
牵连
牵念
牵牛
牵强
牵涉
牵伸
牵手
牵头
牵系
牵线
牵引
牵制
牵住
牵着
悭吝
铅板
铅版
铅笔
铅锤
铅丹
铅弹
铅粉
铅封
铅华
铅块
铅矿
铅球
铅山
铅丝
铅条
铅铁
铅印
铅直
铅字
谦卑
谦称
谦冲
谦辞
谦恭
谦和
谦让
谦虚
谦逊
愆期
签呈
签到
签订
签定
签发
签了
签名
签批
签上
签收
签售
签署
签条
签筒
签下
签押
签约
签章
签证
签注
签子
签字
前半
前辈
前臂
前边
前部
前叉
前场
前朝
前车
前尘
前程
前传
前次
前代
前导
前灯
前敌
前定
前端
前段
前额
前方
前锋
前夫
前汉
前后
前将
前脚
前街
前襟
前进
前景
前就
前科
前款
前来
前浪
前例
前列
前路
前轮
前茅
前门
前面
前脑
前年
前排
前妻
前期
前旗
前桥
前秦
前倾
前清
前情
前请
前驱
前去
前人
前任
前日
前三
前山
前哨
前身
前生
前十
前世
前事
前述
前四
前台
前提
前蹄
前天
前厅
前庭
前头
前途
前腿
前晚
前往
前卫
前文
前五
前夕
前先
前贤
前嫌
前线
前向
前项
前些
前行
前胸
前言
前沿
前腰
前叶
前页
前夜
前移
前因
前应
前缘
前院
前瞻
前站
前兆
前者
前肢
前置
前轴
前爪
前缀
前奏
前作
荨麻
钤印
虔诚
虔敬
虔婆
虔心
虔信
钱包
钱币
钱财
钱场
钱钞
钱袋
钱多
钱柜
钱夹
钱江
钱就
钱款
钱来
钱粮
钱了
钱龙
钱穆
钱能
钱票
钱钱
钱塘
钱途
钱物
钱箱
钱眼
钱庄
钳工
钳口
钳制
钳子
乾安
乾杯
乾脆
乾涸
乾净
乾坤
乾酪
乾隆
乾丝
乾县
乾造
乾燥
掮客
箝制
潜藏
潜到
潜伏
潜航
潜回
潜江
潜力
潜流
潜龙
潜能
潜匿
潜热
潜入
潜山
潜水
潜逃
潜艇
潜心
潜行
潜修
潜血
潜泳
潜在
潜质
黔江
黔剧
黔南
黔首
黔西
浅白
浅表
浅薄
浅层
浅尝
浅淡
浅耕
浅海
浅红
浅黄
浅见
浅近
浅蓝
浅陋
浅露
浅绿
浅浅
浅色
浅释
浅水
浅说
浅滩
浅谈
浅析
浅显
浅笑
浅易
浅紫
遣返
遣怀
遣散
遣使
遣送
谴责
缱绻
欠安
欠扁
欠产
欠费
欠佳
欠缴
欠款
欠了
欠钱
欠情
欠缺
欠伸
欠身
欠收
欠税
欠条
欠妥
欠下
欠薪
欠债
欠帐
欠账
欠资
欠揍
芡粉
芡实
茜草
茜素
倩碧
倩儿
倩女
倩倩
倩影
堑壕
嵌板
嵌合
嵌进
嵌入
嵌套
嵌镶
歉疚
歉年
歉然
歉收
歉岁
歉意
呛鼻
呛啷
羌笛
羌活
羌塘
羌族
戕害
戕贼
枪把
枪毙
枪兵
枪柄
枪刺
枪弹
枪法
枪杆
枪管
枪花
枪击
枪机
枪架
枪决
枪口
枪来
枪模
枪炮
枪杀
枪伤
枪身
枪神
枪声
枪手
枪术
枪栓
枪膛
枪套
枪托
枪下
枪响
枪械
枪眼
枪战
枪支
枪枝
枪子
枪族
跄踉
腔肠
腔调
腔骨
腔内
腔子
蜣螂
锵锵
强暴
强逼
强辩
强打
强大
强档
强盗
强敌
强电
强调
强顶
强度
强渡
强队
强夺
强风
强攻
强固
强光
强国
强过
强悍
强横
强化
强击
强记
强加
强奸
强碱
强健
强将
强劲
强力
强梁
强烈
强令
强留
强龙
强猛
强尼
强拍
强迫
强强
强求
强取
强权
强人
强忍
强韧
强弱
强身
强生
强省
强盛
强市
强势
强手
强似
强酸
强贴
强帖
强吻
强县
强项
强效
强心
强行
强压
强颜
强要
强音
强萤
强硬
强于
强占
强者
强震
强直
强制
强壮
强嘴
强作
墙板
墙报
墙壁
墙边
墙材
墙垛
墙缝
墙根
墙基
墙角
墙脚
墙面
墙漆
墙裙
墙上
墙体
墙头
墙外
墙下
墙垣
墙纸
墙砖
蔷薇
抢白
抢包
抢答
抢到
抢道
抢得
抢点
抢渡
抢断
抢夺
抢匪
抢攻
抢购
抢光
抢过
抢建
抢劫
抢镜
抢救
抢来
抢了
抢掠
抢拍
抢跑
抢钱
抢亲
抢去
抢收
抢手
抢滩
抢下
抢先
抢鲜
抢险
抢修
抢眼
抢运
抢占
抢种
抢注
抢抓
抢着
抢走
羟基
襁褓
悄悄
悄然
悄声
悄无
跷蹊
跷起
敲出
敲打
敲掉
敲定
敲击
敲开
敲了
敲锣
敲门
敲破
敲敲
敲入
敲碎
敲响
敲诈
敲钟
敲着
乔币
乔丹
乔恩
乔尔
乔峰
乔木
乔迁
乔森
乔什
乔石
乔维
乔伊
乔羽
乔治
乔装
侨办
侨胞
侨报
侨光
侨汇
侨界
侨居
侨眷
侨联
侨领
侨民
侨商
侨团
侨网
侨务
侨乡
侨兴
侨中
侨属
侨资
荞麦
桥板
桥本
桥吊
桥洞
桥段
桥墩
桥涵
桥基
桥架
桥接
桥孔
桥栏
桥梁
桥路
桥面
桥牌
桥上
桥身
桥台
桥头
桥网
桥下
桥镇
桥桩
谯楼
憔悴
樵夫
瞧出
瞧得
瞧见
瞧了
瞧你
瞧瞧
瞧去
瞧他
瞧着
巧辩
巧妇
巧干
巧合
巧计
巧家
巧匠
巧劲
巧妙
巧巧
巧取
巧事
巧手
巧思
巧言
巧用
巧遇
愀然
俏货
俏丽
俏脸
俏皮
俏销
峭拔
峭壁
峭立
窍门
翘楚
翘起
翘翘
翘首
翘臀
翘望
翘尾
翘着
撬棒
撬动
撬杠
撬棍
撬开
撬门
撬窃
鞘翅
切边
切变
切菜
切成
切齿
切除
切磋
切当
切点
切掉
切断
切尔
切分
切肤
切腹
切割
切合
切花
切换
切记
切忌
切角
切近
切开
切口
切块
切脉
切面
切莫
切尼
切盼
切片
切切
切去
切肉
切入
切身
切实
切碎
切题
切望
切沃
切勿
切下
切线
切削
切屑
切音
切诊
切中
茄克
茄子
且看
且慢
且末
且说
且听
且未
妾身
怯场
怯懦
怯怯
怯弱
怯阵
窃案
窃电
窃夺
窃据
窃密
窃窃
窃取
窃听
窃喜
窃笑
窃贼
惬怀
惬意
亲爱
亲本
亲笔
亲兵
亲潮
亲代
亲丁
亲耳
亲赴
亲和
亲家
亲见
亲近
亲眷
亲口
亲历
亲了
亲临
亲率
亲密
亲民
亲睦
亲昵
亲娘
亲朋
亲戚
亲切
亲亲
亲情
亲热
亲人
亲日
亲善
亲身
亲生
亲事
亲手
亲疏
亲水
亲随
亲王
亲吻
亲信
亲眼
亲友
亲缘
亲征
亲政
亲知
亲属
亲子
亲自
亲族
亲嘴
侵夺
侵犯
侵害
侵华
侵凌
侵略
侵权
侵染
侵扰
侵入
侵蚀
侵吞
侵袭
侵越
侵占
钦差
钦点
钦定
钦敬
钦慕
钦佩
钦羡
钦州
芹菜
秦安
秦巴
秦朝
秦川
秦代
秦观
秦国
秦汉
秦淮
秦皇
秦桧
秦艽
秦晋
秦军
秦岭
秦律
秦牧
秦皮
秦腔
秦人
秦山
秦殇
秦王
秦杨
秦怡
秦俑
秦篆
琴房
琴弓
琴海
琴技
琴键
琴酒
琴科
琴魔
琴鸟
琴谱
琴清
琴瑟
琴声
琴师
琴书
琴弦
琴行
琴音
琴韵
禽病
禽蛋
禽类
禽鸟
禽肉
禽舍
禽兽
禽畜
勤奋
勤俭
勤谨
勤恳
勤苦
勤快
勤劳
勤茂
勤勉
勤朴
勤王
勤务
勤学
勤于
勤杂
勤政
噙着
擒敌
擒获
擒拿
擒下
擒贼
擒住
螓首
寝宫
寝具
寝食
寝室
沁出
沁入
沁水
沁县
沁阳
沁园
沁源
青白
青帮
青菜
青藏
青草
青城
青虫
青川
青春
青瓷
青磁
青葱
青翠
青大
青黛
青岛
青灯
青豆
青峰
青蜂
青冈
青工
青瓜
青光
青果
青海
青蒿
青河
青黑
青红
青花
青华
青灰
青椒
青衿
青筋
青稞
青口
青睐
青蓝
青莲
青联
青林
青灵
青龙
青楼
青旅
青绿
青麻
青梅
青苗
青年
青鸟
青鹏
青皮
青浦
青青
青色
青涩
青山
青衫
青蛇
青神
青石
青史
青丝
青松
青蒜
青苔
青天
青田
青铜
青瞳
青蛙
青瓦
青网
青虾
青霞
青县
青烟
青眼
青阳
青叶
青衣
青鱼
青玉
青云
青冢
青州
青竹
青贮
青砖
青紫
氢铵
氢弹
氢化
氢键
氢气
氢酸
轻便
轻兵
轻薄
轻触
轻打
轻弹
轻敌
轻点
轻度
轻纺
轻风
轻拂
轻浮
轻抚
轻钢
轻工
轻功
轻轨
轻哼
轻忽
轻化
轻活
轻击
轻剑
轻贱
轻捷
轻举
轻卡
轻叩
轻快
轻狂
轻灵
轻率
轻慢
轻妙
轻蔑
轻拍
轻飘
轻骑
轻巧
轻轻
轻取
轻柔
轻软
轻纱
轻伤
轻身
轻生
轻声
轻石
轻视
轻水
轻松
轻叹
轻佻
轻推
轻微
轻舞
轻闲
轻响
轻笑
轻心
轻信
轻型
轻烟
轻言
轻扬
轻摇
轻咬
轻易
轻音
轻盈
轻油
轻友
轻院
轻则
轻者
轻质
轻重
轻舟
轻装
轻罪
倾侧
倾巢
倾城
倾出
倾倒
倾动
倾覆
倾盖
倾国
倾角
倾尽
倾刻
倾力
倾慕
倾囊
倾盆
倾情
倾诉
倾塌
倾谈
倾听
倾吐
倾颓
倾向
倾销
倾斜
倾泄
倾泻
倾卸
倾心
倾轧
倾注
卿卿
清白
清兵
清波
清仓
清册
清查
清茶
清肠
清偿
清场
清唱
清朝
清澈
清晨
清澄
清出
清初
清除
清楚
清纯
清醇
清脆
清代
清单
清淡
清道
清点
清炖
清妃
清肺
清分
清芬
清丰
清风
清福
清高
清稿
清宫
清官
清光
清规
清寒
清和
清河
清华
清还
清辉
清寂
清涧
清江
清剿
清缴
清教
清洁
清净
清静
清酒
清军
清客
清空
清口
清苦
清朗
清冷
清理
清丽
清涟
清廉
清凉
清亮
清了
清冽
清洌
清零
清流
清律
清迈
清明
清末
清盘
清贫
清平
清漆
清欠
清清
清秋
清癯
清泉
清热
清人
清润
清扫
清史
清收
清瘦
清爽
清水
清算
清泰
清谈
清汤
清塘
清天
清甜
清廷
清退
清晰
清洗
清闲
清乡
清香
清心
清新
清馨
清醒
清秀
清徐
清雅
清扬
清样
清野
清夜
清议
清逸
清音
清幽
清油
清淤
清原
清源
清远
清苑
清越
清运
清早
清账
清真
清镇
清蒸
清正
清脂
清浊
蜻蜓
蜻蜒
情爱
情报
情变
情操
情长
情场
情仇
情敌
情调
情分
情份
情夫
情妇
情感
情歌
情话
情怀
情急
情记
情节
情结
情景
情境
情况
情郎
情理
情侣
情迷
情面
情奴
情趣
情人
情色
情殇
情商
情深
情圣
情诗
情史
情事
情势
情是
情书
情丝
情思
情素
情愫
情态
情网
情味
情系
情侠
情信
情形
情绪
情义
情谊
情意
情由
情欲
情缘
情愿
情债
情真
情状
晴好
晴和
晴空
晴朗
晴隆
晴纶
晴天
晴雯
晴雨
晴子
氰胺
氰化
氰酸
擎天
苘麻
顷刻
请安
请按
请把
请便
请出
请辞
请到
请等
请点
请电
请调
请发
请给
请功
请过
请寄
请假
请柬
请见
请将
请讲
请降
请教
请她
请进
请看
请客
请来
请老
请了
请命
请你
请您
请求
请去
请人
请示
请速
请他
请贴
请帖
请托
请问
请我
请勿
请先
请向
请以
请益
请缨
请用
请于
请与
请愿
请在
请战
请罪
请坐
庆安
庆城
庆春
庆典
庆丰
庆功
庆贺
庆华
庆林
庆铃
庆龄
庆生
庆祥
庆幸
庆阳
庆元
庆云
庆祝
跫音
邛崃
穷愁
穷得
穷乏
穷根
穷鬼
穷国
穷汉
穷极
穷家
穷街
穷竭
穷尽
穷究
穷举
穷寇
穷苦
穷困
穷期
穷人
穷酸
穷途
穷追
穹苍
穹顶
穹隆
穹窿
穹庐
茕茕
琼海
琼花
琼浆
琼结
琼剧
琼山
琼斯
琼瑶
琼脂
丘北
丘壑
丘陵
丘墓
丘脑
丘疹
邱县
秋白
秋波
秋播
秋菜
秋冬
秋分
秋风
秋高
秋耕
秋毫
秋后
秋华
秋季
秋瑾
秋景
秋菊
秋凉
秋粮
秋令
秋末
秋萍
秋千
秋日
秋色
秋山
秋生
秋声
秋诗
秋实
秋收
秋熟
秋霜
秋水
秋思
秋天
秋田
秋闱
秋夕
秋霞
秋香
秋汛
秋雁
秋阳
秋叶
秋夜
秋意
秋游
秋雨
秋燥
秋种
秋装
蚯蚓
囚车
囚犯
囚禁
囚牢
囚笼
囚鸟
囚室
囚徒
囚衣
犰狳
求爱
求变
求才
求成
求出
求导
求得
求法
求告
求根
求购
求和
求婚
求见
求教
求解
求精
求救
求名
求你
求偶
求乞
求签
求亲
求情
求求
求取
求全
求饶
求人
求神
求生
求胜
求实
求是
求售
求索
求同
求仙
求贤
求新
求学
求医
求异
求雨
求援
求战
求真
求诊
求证
求之
求知
求值
求职
求治
求助
求子
求租
虬髯
虬须
泅渡
泅水
泅泳
酋长
球霸
球半
球棒
球报
球场
球胆
球道
球队
球儿
球阀
球风
球杆
球根
球罐
球棍
球果
球技
球茎
球菌
球类
球路
球门
球迷
球面
球磨
球墨
球拍
球泡
球票
球赛
球市
球手
球速
球台
球坛
球探
球体
球铁
球童
球团
球王
球网
球鞋
球心
球星
球形
球衣
球艺
球友
球员
球状
巯基
遒劲
裘皮
蝤蛑
糗事
区别
区长
区段
区分
区号
区划
区及
区级
区间
区块
区码
区内
区区
区时
区外
区为
区委
区位
区县
区域
区直
区中
区属
曲笔
曲柄
曲池
曲尺
曲调
曲度
曲风
曲阜
曲江
曲解
曲径
曲靖
曲酒
曲剧
曲菌
曲库
曲率
曲霉
曲美
曲面
曲目
曲牌
曲谱
曲曲
曲泉
曲蟮
曲式
曲水
曲松
曲坛
曲沃
曲线
曲阳
曲艺
曲张
曲折
曲直
曲中
曲种
曲周
曲轴
曲子
驱策
驱车
驱程
驱驰
驱虫
驱出
驱除
驱动
驱赶
驱鬼
驱寒
驱魔
驱遣
驱散
驱使
驱蚊
驱邪
驱逐
驱走
屈才
屈从
屈服
屈驾
屈就
屈居
屈强
屈曲
屈辱
屈伸
屈死
屈膝
屈原
屈折
屈指
屈尊
祛疤
祛斑
祛病
祛除
祛痘
祛风
祛暑
祛痰
祛皱
蛆虫
躯干
躯壳
躯体
蛐蛐
趋避
趋附
趋缓
趋近
趋利
趋势
趋同
趋向
趋于
劬劳
渠成
渠道
渠沟
渠县
氍毹
衢县
衢州
取保
取材
取宠
取出
取代
取道
取得
取缔
取法
取给
取过
取环
取回
取火
取经
取景
取决
取款
取来
取乐
取码
取名
取闹
取暖
取平
取齐
取其
取钱
取巧
取去
取人
取舍
取胜
取水
取土
取下
取向
取消
取笑
取信
取样
取药
取用
取悦
取证
取之
取自
取走
娶她
娶了
娶妻
娶亲
龋齿
去啊
去爱
去吧
去疤
去把
去罢
去斑
去办
去查
去吃
去除
去处
去打
去当
去到
去得
去掉
去冬
去豆
去痘
去干
去给
去跟
去过
去换
去火
去捡
去见
去叫
去接
去救
去就
去看
去壳
去了
去留
去路
去买
去拿
去那
去年
去碰
去皮
去切
去请
去取
去去
去声
去时
去世
去势
去逝
去说
去死
去岁
去听
去玩
去往
去问
去污
去夏
去想
去向
去雄
去也
去找
去职
去皱
去住
去抓
去追
去走
去作
去做
趣话
趣事
趣图
趣味
趣闻
圈闭
圈地
圈点
圈定
圈儿
圈里
圈梁
圈内
圈起
圈钱
圈圈
圈套
圈外
圈养
圈椅
圈阅
圈中
圈住
圈子
全班
全般
全包
全豹
全本
全部
全才
全彩
全长
全厂
全场
全车
全称
全城
全程
全村
全党
全等
全都
全队
全额
全副
全港
全馆
全国
全黑
全会
全集
全家
全歼
全椒
全角
全景
全境
全局
全剧
全军
全开
全看
全靠
全科
全款
全力
全路
全裸
全麻
全毛
全貌
全美
全棉
全面
全民
全名
全南
全能
全年
全盘
全片
全篇
全票
全拼
全凭
全屏
全勤
全球
全区
全权
全然
全人
全日
全色
全身
全神
全胜
全省
全盛
全食
全市
全书
全数
全顺
全速
全所
全台
全套
全体
全天
全图
全团
全托
全委
全文
全无
全息
全系
全险
全县
全线
全乡
全向
全校
全蝎
全心
全新
全兴
全形
全选
全羊
全音
全英
全优
全由
全友
全有
全员
全院
全月
全责
全站
全张
全真
全镇
全脂
全职
全州
全资
全总
全族
权变
权柄
权臣
权充
权当
权法
权贵
权衡
权力
权利
权门
权谋
权能
权钱
权且
权人
权势
权术
权数
权威
权位
权限
权宜
权益
权舆
权责
权诈
权杖
权证
权重
权属
诠释
诠注
泉城
泉流
泉水
泉下
泉眼
泉涌
泉源
泉州
拳棒
拳打
拳法
拳皇
拳击
拳脚
拳谱
拳拳
拳赛
拳师
拳手
拳术
拳台
拳坛
拳套
拳头
拳王
痊愈
铨叙
蜷伏
蜷曲
蜷缩
醛酸
鬈发
鬈曲
颧骨
犬齿
犬吠
犬类
犬马
犬儒
犬舍
犬牙
犬业
犬子
畎亩
劝导
劝道
劝告
劝和
劝化
劝架
劝谏
劝降
劝她
劝解
劝戒
劝诫
劝进
劝酒
劝勉
劝募
劝你
劝其
劝劝
劝说
劝他
劝退
劝慰
劝我
劝学
劝业
劝诱
劝止
劝阻
券商
缺编
缺档
缺德
缺点
缺电
缺额
缺乏
缺钙
缺憾
缺货
缺钾
缺考
缺课
缺口
缺粮
缺了
缺漏
缺门
缺钱
缺欠
缺勤
缺少
缺省
缺失
缺水
缺损
缺铁
缺位
缺席
缺陷
缺锌
缺血
缺氧
缺油
缺阵
瘸腿
瘸子
却把
却比
却不
却步
却道
却都
却对
却给
却很
却还
却会
却见
却将
却看
却连
却没
却能
却让
却仍
却使
却是
却说
却听
却为
却未
却无
却想
却像
却要
却也
却已
却以
却因
却用
却有
却又
却与
却在
却只
雀斑
雀巢
雀鸟
雀圣
雀跃
确保
确定
确乎
确立
确切
确权
确然
确认
确山
确实
确信
确需
确已
确有
确凿
确诊
确证
确知
阙如
阙文
鹊起
鹊桥
逡巡
裙钗
裙带
裙底
裙裾
裙裤
裙下
裙装
裙子
群臣
群岛
群盗
群雕
群发
群芳
群防
群峰
群豪
群号
群猴
群婚
群集
群架
群奸
群交
群居
群聚
群控
群狼
群里
群力
群落
群氓
群殴
群起
群情
群山
群生
群体
群侠
群贤
群像
群星
群雄
群益
群英
群中
群众
群组
然而
然谷
然后
然诺
然则
髯口
燃点
燃放
燃耗
燃尽
燃料
燃眉
燃煤
燃起
燃气
燃情
燃烧
燃油
燃着
冉冉
冉有
染病
染布
染成
染毒
染发
染坊
染房
染缸
染红
染化
染料
染色
染上
染污
染液
染整
染指
瓤子
嚷道
嚷嚷
嚷着
壤塘
壤土
攘臂
攘除
攘夺
攘攘
让别
让步
让出
让道
让渡
让给
让价
让她
让开
让利
让路
让你
让您
让其
让球
让让
让人
让他
让它
让位
让我
让贤
让新
让与
让着
让座
饶河
饶了
饶命
饶平
饶舌
饶恕
饶阳
饶颖
饶有
桡骨
扰动
扰乱
扰民
扰攘
扰扰
绕成
绕到
绕道
绕过
绕回
绕开
绕梁
绕了
绕路
绕弯
绕行
绕远
绕组
惹出
惹得
惹火
惹祸
惹来
惹了
惹恼
惹怒
惹起
惹气
惹人
惹事
惹眼
热爱
热泵
热病
热播
热补
热茶
热肠
热潮
热炒
热忱
热诚
热刺
热带
热岛
热得
热地
热点
热电
热度
热风
热封
热敷
热工
热狗
热管
热和
热河
热核
热乎
热化
热火
热机
热键
热卡
热炕
热裤
热辣
热浪
热泪
热力
热恋
热量
热了
热烈
热流
热络
热卖
热媒
热门
热敏
热闹
热能
热评
热气
热钱
热切
热情
热泉
热热
热容
热身
热食
热水
热汤
热天
热贴
热帖
热图
热土
热望
热吻
热舞
热线
热销
热心
热学
热血
热讯
热压
热议
热饮
热油
热源
热轧
热战
热胀
热障
热招
热症
热值
热中
热衷
人啊
人把
人保
人本
人不
人才
人材
人财
人参
人潮
人称
人次
人丛
人大
人弹
人到
人道
人等
人丁
人对
人多
人儿
人发
人犯
人防
人夫
人干
人敢
人格
人工
人海
人和
人化
人寰
人会
人祸
人机
人迹
人及
人际
人家
人间
人件
人将
人交
人教
人杰
人界
人尽
人精
人静
人就
人居
人均
人看
人口
人来
人狼
人浪
人类
人力
人了
人流
人龙
人伦
人马
人脉
人美
人们
人棉
人面
人民
人名
人命
人奶
人脑
人能
人年
人皮
人品
人妻
人气
人墙
人情
人去
人权
人却
人群
人人
人日
人肉
人乳
人山
人少
人身
人生
人声
人时
人士
人氏
人世
人事
人是
人手
人寿
人兽
人数
人睡
人说
人所
人梯
人体
人天
人头
人亡
人网
人望
人为
人味
人文
人武
人物
人向
人像
人心
人行
人形
人性
人畜
人选
人学
人烟
人言
人样
人妖
人要
人艺
人意
人因
人应
人影
人又
人鱼
人与
人语
人欲
人员
人缘
人猿
人愿
人月
人造
人则
人渣
人证
人知
人治
人质
人中
人种
人子
人字
人族
人做
仁爱
仁宝
仁波
仁布
仁川
仁慈
仁达
仁道
仁德
仁弟
仁果
仁厚
仁化
仁怀
仁杰
仁科
仁人
仁寿
仁术
仁心
仁兄
仁学
仁义
仁政
仁宗
壬辰
壬申
壬午
壬戌
壬寅
壬子
忍冬
忍了
忍耐
忍气
忍让
忍辱
忍受
忍痛
忍心
忍者
忍住
忍着
荏苒
荏弱
稔熟
刃具
刃口
认出
认错
认得
认定
认罚
认购
认股
认缴
认捐
认可
认领
认明
认命
认亲
认清
认认
认生
认识
认输
认同
认为
认养
认帐
认账
认真
认证
认知
认准
认字
认罪
认作
认做
任副
任何
任教
任课
任脉
任免
任命
任内
任你
任您
任凭
任期
任其
任情
任丘
任人
任他
任我
任务
任侠
任县
任性
任选
任意
任用
任由
任职
任重
妊妇
妊娠
韧带
韧度
韧劲
韧性
扔出
扔到
扔掉
扔回
扔进
扔了
扔下
仍按
仍不
仍称
仍很
仍会
仍将
仍旧
仍可
仍能
仍然
仍是
仍为
仍未
仍无
仍需
仍要
仍以
仍应
仍由
仍有
仍属
日安
日班
日斑
日版
日报
日本
日比
日产
日常
日场
日程
日出
日戳
日俄
日珥
日方
日丰
日高
日工
日共
日光
日规
日晷
日韩
日后
日华
日化
日晖
日货
日籍
日记
日间
日见
日渐
日经
日久
日剧
日军
日均
日刊
日寇
日里
日历
日立
日粮
日隆
日落
日没
日美
日冕
日暮
日内
日南
日期
日起
日前
日晴
日趋
日惹
日日
日晒
日商
日上
日射
日神
日升
日盛
日蚀
日食
日式
日数
日坛
日头
日土
日托
日为
日文
日线
日向
日心
日新
日薪
日夜
日益
日银
日影
日用
日语
日元
日圆
日月
日晕
日杂
日增
日照
日臻
日志
日中
日子
戎马
戎行
戎衣
戎装
绒布
绒花
绒裤
绒毛
绒帽
绒球
绒毯
绒线
绒绣
绒衣
茸毛
茸茸
荣宝
荣昌
荣成
荣城
荣登
荣发
荣丰
荣格
荣光
荣归
荣华
荣获
荣军
荣枯
荣立
荣禄
荣民
荣任
荣荣
荣辱
荣升
荣生
荣县
荣祥
荣幸
荣耀
荣膺
荣御
荣誉
容城
容错
容道
容得
容光
容积
容克
容量
容留
容貌
容纳
容器
容情
容人
容忍
容榕
容色
容身
容声
容下
容县
容许
容颜
容易
容止
容重
溶点
溶洞
溶合
溶化
溶剂
溶胶
溶解
溶媒
溶溶
溶入
溶蚀
溶栓
溶性
溶血
溶岩
溶液
溶于
溶质
蓉城
蓉儿
蓉蓉
榕江
榕树
熔池
熔点
熔断
熔焊
熔合
熔化
熔剂
熔接
熔解
熔炼
熔炉
熔融
熔岩
熔铸
蝾螈
融合
融和
融化
融汇
融会
融解
融洽
融融
融入
融通
融为
融雪
融资
冗笔
冗长
冗词
冗余
冗员
冗杂
柔肠
柔道
柔光
柔和
柔滑
柔毛
柔美
柔媚
柔嫩
柔情
柔韧
柔柔
柔软
柔润
柔弱
柔声
柔石
柔术
柔顺
柔婷
柔婉
柔细
柔性
柔依
柔印
揉成
揉搓
揉合
揉了
揉捏
揉揉
揉碎
揉着
糅合
蹂躏
鞣料
鞣酸
鞣制
鞣质
肉棒
肉包
肉饼
肉搏
肉串
肉弹
肉店
肉丁
肉冻
肉洞
肉贩
肉粉
肉缝
肉脯
肉干
肉感
肉鸽
肉羹
肉狗
肉冠
肉桂
肉棍
肉果
肉鸡
肉碱
肉酱
肉类
肉瘤
肉麻
肉糜
肉末
肉牛
肉排
肉皮
肉片
肉票
肉品
肉铺
肉禽
肉色
肉身
肉食
肉丝
肉松
肉摊
肉汤
肉体
肉痛
肉兔
肉团
肉丸
肉馅
肉刑
肉畜
肉穴
肉芽
肉眼
肉羊
肉用
肉欲
肉汁
肉质
肉猪
肉赘
肉粽
如冰
如不
如厕
如常
如潮
如痴
如初
如春
如此
如次
如刀
如弟
如电
如东
如对
如法
如飞
如非
如焚
如风
如皋
如歌
如故
如果
如海
如何
如虹
如虎
如花
如画
如火
如家
如今
如镜
如旧
如来
如雷
如林
如流
如龙
如履
如麻
如梦
如命
如能
如你
如您
如萍
如期
如其
如前
如若
如山
如上
如诗
如实
如是
如数
如霜
如水
如丝
如斯
如梭
如题
如同
如图
如为
如未
如无
如洗
如下
如想
如心
如新
如需
如许
如雪
如血
如烟
如要
如也
如意
如因
如茵
如银
如影
如用
如有
如雨
如玉
如欲
如遇
如愿
如约
如月
如云
如在
如之
如纸
如注
儒道
儒艮
儒家
儒将
儒教
儒林
儒商
儒生
儒士
儒术
儒学
儒雅
儒医
儒者
嚅嗫
嚅嚅
孺人
孺子
濡染
濡湿
蠕虫
蠕动
蠕蠕
蠕行
汝城
汝等
汝南
汝阳
汝窑
汝州
乳癌
乳白
乳钵
乳齿
乳臭
乳儿
乳房
乳粉
乳峰
乳腐
乳鸽
乳沟
乳化
乳黄
乳剂
乳尖
乳交
乳胶
乳酪
乳糜
乳名
乳母
乳娘
乳牛
乳品
乳清
乳山
乳酸
乳糖
乳贴
乳头
乳腺
乳香
乳牙
乳业
乳液
乳油
乳罩
乳汁
乳脂
乳猪
乳状
辱骂
辱没
辱命
入编
入仓
入藏
入厕
入常
入场
入超
入朝
入城
入春
入党
入道
入定
入冬
入洞
入队
入耳
入伏
入港
入阁
入宫
入彀
入股
入骨
入关
入海
入户
入画
入会
入伙
入籍
入京
入境
入口
入寇
入库
入殓
入列
入流
入梅
入门
入梦
入迷
入眠
入魔
入目
入内
入盆
入鞘
入侵
入秋
入球
入射
入神
入渗
入声
入时
入世
入市
入室
入手
入睡
入土
入团
入托
入网
入微
入围
入味
入伍
入席
入夏
入选
入学
入眼
入药
入夜
入于
入狱
入园
入院
入云
入帐
入账
入主
入住
入驻
入赘
入座
溽热
溽暑
褥疮
褥单
褥垫
褥套
褥子
阮籍
阮咸
软板
软鞭
软尺
软床
软磁
软蛋
软垫
软碟
软缎
软腭
软风
软钢
软膏
软功
软骨
软管
软化
软件
软禁
软考
软肋
软了
软毛
软绵
软磨
软木
软泥
软盘
软皮
软片
软启
软驱
软软
软弱
软食
软式
软水
软糖
软陶
软梯
软体
软文
软卧
软席
软线
软性
软椅
软银
软硬
软疣
软语
软玉
软轴
软座
蕊蕊
芮城
锐步
锐度
锐化
锐减
锐角
锐捷
锐利
锐敏
锐气
锐舞
锐意
锐志
瑞安
瑞博
瑞昌
瑞达
瑞德
瑞典
瑞恩
瑞儿
瑞尔
瑞芳
瑞丰
瑞风
瑞福
瑞富
瑞虎
瑞华
瑞金
瑞克
瑞郎
瑞丽
瑞利
瑞林
瑞奇
瑞气
瑞签
瑞茜
瑞士
瑞斯
瑞穗
瑞特
瑞香
瑞祥
瑞新
瑞星
瑞雪
瑞阳
瑞昱
瑞云
睿智
闰年
闰日
闰土
闰月
润笔
润达
润东
润肺
润肤
润格
润喉
润滑
润化
润洁
润色
润生
润湿
润饰
润丝
润通
润迅
润燥
润泽
润资
若冰
若不
若虫
若此
若非
若夫
若干
若果
若何
若狂
若兰
若论
若能
若你
若您
若羌
若然
若失
若是
若说
若为
若无
若想
若需
若要
若以
若因
若有
若愚
若再
若真
偌大
弱点
弱电
弱队
弱冠
弱光
弱国
弱化
弱碱
弱旅
弱势
弱视
弱水
弱酸
弱项
弱小
弱者
弱智
箬帽
箬竹
撒播
撒布
撒旦
撒刁
撒欢
撒谎
撒加
撒娇
撒开
撒拉
撒赖
撒冷
撒了
撒落
撒满
撒尿
撒泼
撒气
撒施
撒手
撒腿
撒网
撒下
撒野
撒种
洒遍
洒家
洒泪
洒落
洒满
洒洒
洒扫
洒水
洒脱
洒下
飒然
飒飒
飒爽
萨尔
萨嘎
萨迦
萨克
萨拉
萨利
萨满
萨摩
萨姆
萨那
萨奇
萨斯
萨苏
萨特
萨伊
塞班
塞北
塞车
塞尺
塞迪
塞尔
塞规
塞黑
塞进
塞了
塞隆
塞罗
塞满
塞门
塞纳
塞尼
塞入
塞上
塞尚
塞思
塞外
塞扬
塞音
塞责
塞住
塞子
塞族
腮帮
腮红
腮颊
腮腺
噻吩
噻嗪
噻唑
赛宝
赛豹
赛博
赛场
赛车
赛程
赛道
赛迪
赛地
赛点
赛段
赛尔
赛风
赛弗
赛鸽
赛格
赛狗
赛过
赛后
赛虎
赛会
赛季
赛克
赛况
赛龙
赛马
赛门
赛盟
赛纳
赛宁
赛欧
赛跑
赛前
赛区
赛事
赛手
赛思
赛特
赛艇
赛维
赛扬
赛制
赛中
三把
三班
三板
三包
三杯
三倍
三边
三变
三遍
三博
三不
三步
三彩
三餐
三册
三层
三厂
三场
三超
三朝
三成
三尺
三处
三川
三创
三春
三次
三寸
三大
三代
三道
三等
三弟
三帝
三点
三度
三段
三墩
三多
三法
三番
三方
三防
三房
三分
三份
三丰
三夫
三伏
三副
三哥
三个
三根
三更
三公
三宫
三姑
三股
三关
三管
三号
三和
三户
三化
三环
三回
三汇
三会
三基
三级
三家
三甲
三间
三件
三建
三剑
三焦
三角
三脚
三街
三节
三杰
三姐
三届
三金
三进
三井
三居
三聚
三卷
三绝
三看
三颗
三孔
三口
三块
三款
三来
三郎
三老
三乐
三类
三里
三力
三立
三利
三连
三联
三两
三林
三凌
三流
三楼
三路
三轮
三马
三毛
三枚
三门
三面
三名
三木
三难
三年
三娘
三农
三女
三诺
三篇
三品
三平
三期
三奇
三强
三桥
三秦
三清
三区
三人
三日
三三
三色
三山
三声
三省
三师
三时
三世
三室
三是
三首
三双
三顺
三司
三四
三苏
三岁
三所
三台
三套
三天
三条
三通
三同
三头
三为
三维
三位
三味
三问
三五
三喜
三侠
三下
三险
三县
三限
三厢
三湘
三项
三校
三心
三新
三鑫
三星
三行
三性
三学
三言
三阳
三要
三爷
三野
三业
三叶
三夜
三一
三优
三友
三余
三元
三院
三月
三载
三张
三丈
三招
三折
三正
三证
三支
三脂
三职
三只
三至
三中
三种
三重
三周
三株
三子
三字
三足
三组
三座
叁人
毵毵
伞包
伞兵
伞盖
伞架
伞降
伞下
伞形
伞业
散板
散兵
散播
散布
散步
散场
散出
散打
散发
散粉
散工
散光
散户
散花
散会
散伙
散货
散记
散剂
散架
散见
散件
散结
散尽
散居
散开
散客
散了
散乱
散落
散漫
散曲
散去
散热
散沙
散射
散失
散手
散水
散碎
散体
散瞳
散文
散席
散心
散佚
散置
散装
散座
桑巴
桑蚕
桑达
桑岛
桑迪
桑果
桑黄
桑科
桑兰
桑麻
桑苗
桑拿
桑那
桑尼
桑普
桑葚
桑日
桑桑
桑椹
桑树
桑塔
桑田
桑叶
桑榆
桑园
桑枝
桑植
桑梓
嗓门
嗓音
嗓子
丧胆
丧服
丧父
丧家
丧假
丧礼
丧乱
丧门
丧命
丧偶
丧气
丧身
丧生
丧失
丧事
丧亡
丧葬
丧志
丧钟
搔搔
搔首
搔头
搔痒
骚动
骚妇
骚货
骚客
骚乱
骚女
骚扰
骚人
骚体
骚穴
骚痒
缫丝
臊气
扫把
扫除
扫荡
扫地
扫毒
扫过
扫黄
扫雷
扫了
扫盲
扫描
扫瞄
扫灭
扫墓
扫平
扫清
扫去
扫扫
扫射
扫视
扫图
扫尾
扫校
扫兴
扫雪
扫帚
嫂嫂
嫂子
瘙痒
色吧
色斑
色版
色变
色标
色彩
色差
色达
色带
色胆
色当
色调
色动
色度
色放
色粉
色光
色鬼
色虎
色浆
色界
色酒
色觉
色卡
色空
色拉
色狼
色料
色漫
色盲
色猫
色迷
色魔
色母
色男
色片
色谱
色情
色人
色弱
色散
色色
色纱
色素
色图
色网
色温
色文
色系
色相
色心
色性
色样
色影
色友
色诱
色釉
色域
色欲
色泽
色织
色子
涩味
涩滞
瑟曼
瑟瑟
瑟缩
森巴
森吧
森达
森工
森蓝
森林
森马
森然
森森
森严
僧道
僧伽
僧侣
僧尼
僧袍
僧人
僧俗
僧徒
僧衣
僧院
僧众
杀场
杀虫
杀出
杀到
杀得
杀敌
杀掉
杀跌
杀毒
杀伐
杀狗
杀光
杀害
杀机
杀鸡
杀价
杀戒
杀菌
杀了
杀戮
杀灭
杀你
杀妻
杀气
杀青
杀人
杀入
杀杀
杀伤
杀身
杀生
杀手
杀死
杀他
杀头
杀我
杀之
杀猪
沙巴
沙坝
沙包
沙暴
沙参
沙层
沙场
沙尘
沙城
沙虫
沙船
沙袋
沙地
沙雕
沙堆
沙俄
沙尔
沙发
沙钢
沙锅
沙果
沙河
沙湖
沙化
沙荒
沙皇
沙鸡
沙棘
沙加
沙浆
沙金
沙井
沙克
沙坑
沙拉
沙梨
沙砾
沙粒
沙林
沙柳
沙龙
沙漏
沙门
沙弥
沙漠
沙鸥
沙盘
沙坪
沙丘
沙僧
沙沙
沙石
沙士
沙市
沙滩
沙特
沙田
沙土
沙湾
沙窝
沙溪
沙县
沙星
沙宣
沙哑
沙雅
沙眼
沙洋
沙影
沙鱼
沙枣
沙质
沙洲
沙子
纱布
纱厂
纱橱
纱窗
纱灯
纱锭
纱巾
纱卡
纱笼
纱帽
纱线
纱罩
刹车
刹那
刹刹
刹时
刹住
砂布
砂带
砂锅
砂浆
砂礓
砂金
砂坑
砂矿
砂砾
砂粒
砂轮
砂囊
砂皮
砂仁
砂石
砂糖
砂土
砂型
砂岩
砂眼
砂样
砂纸
砂子
莎草
莎车
莎拉
莎朗
莎莉
莎莎
莎娃
铩羽
痧子
鲨威
鲨鱼
傻蛋
傻干
傻瓜
傻话
傻乐
傻冒
傻帽
傻气
傻人
傻傻
傻事
傻笑
傻眼
傻子
啥样
啥子
歃血
煞白
煞笔
煞车
煞费
煞气
煞神
煞是
煞尾
煞星
煞住
霎时
筛板
筛查
筛分
筛糠
筛网
筛选
筛子
晒斑
晒场
晒得
晒干
晒黑
晒晒
晒台
晒图
晒烟
山凹
山坳
山吧
山包
山胞
山本
山崩
山壁
山边
山参
山草
山茶
山场
山城
山川
山村
山大
山丹
山道
山地
山颠
山巅
山顶
山东
山洞
山顿
山房
山风
山峰
山腹
山冈
山岗
山高
山歌
山根
山工
山沟
山谷
山龟
山国
山海
山河
山洪
山花
山火
山货
山鸡
山脊
山间
山涧
山脚
山轿
山金
山径
山居
山口
山岚
山梨
山里
山梁
山林
山灵
山岭
山陵
山路
山麓
山峦
山脉
山猫
山门
山盟
山民
山明
山姆
山木
山难
山炮
山坡
山前
山墙
山丘
山区
山泉
山雀
山群
山人
山色
山山
山上
山神
山师
山石
山市
山势
山水
山寺
山塘
山桃
山特
山体
山田
山同
山头
山洼
山外
山窝
山坞
山西
山溪
山系
山峡
山下
山险
山县
山乡
山魈
山行
山形
山崖
山岩
山羊
山阳
山杨
山腰
山药
山野
山阴
山鹰
山雨
山芋
山鹬
山园
山月
山岳
山越
山贼
山楂
山寨
山珍
山镇
山之
山中
山猪
山竹
山庄
山子
山嘴
删除
删掉
删改
删减
删节
删了
删略
删去
删贴
删帖
删削
杉达
杉篙
杉木
杉杉
杉树
芟除
姗姗
衫裤
珊瑚
珊珊
舢板
舢舨
煽动
煽惑
煽起
煽情
潸然
潸潸
膻气
膻味
闪吧
闪避
闪出
闪存
闪点
闪电
闪动
闪躲
闪光
闪过
闪回
闪击
闪开
闪客
闪酷
闪联
闪亮
闪了
闪灵
闪龙
闪念
闪盘
闪驱
闪人
闪闪
闪射
闪身
闪失
闪烁
闪图
闪现
闪耀
闪蒸
闪着
闪字
闪族
陕北
陕南
陕汽
陕西
陕县
讪讪
讪笑
汕头
汕尾
疝气
苫布
苫盖
扇贝
扇动
扇骨
扇门
扇面
扇区
扇形
扇坠
扇子
善罢
善报
善本
善变
善辩
善才
善处
善存
善待
善恶
善感
善根
善果
善后
善举
善款
善类
善良
善人
善事
善书
善忘
善为
善舞
善心
善行
善言
善意
善用
善于
善哉
善战
善终
鄯善
缮写
嬗变
擅长
擅改
擅离
擅权
擅入
擅用
擅于
擅自
膳房
膳费
膳食
膳宿
赡养
鳝鱼
伤疤
伤悲
伤兵
伤病
伤财
伤残
伤处
伤得
伤风
伤感
伤害
伤寒
伤号
伤耗
伤痕
伤怀
伤及
伤科
伤口
伤了
伤情
伤人
伤身
伤神
伤势
伤逝
伤损
伤痛
伤亡
伤心
伤愈
伤员
伤者
伤着
商报
商标
商埠
商场
商朝
商城
商船
商代
商店
商定
商都
商队
商法
商贩
商港
商海
商号
商河
商户
商会
商机
商计
商家
商贾
商检
商界
商科
商量
商陆
商路
商旅
商洛
商贸
商们
商盟
商南
商品
商铺
商祺
商洽
商情
商丘
商圈
商榷
商人
商社
商事
商数
商水
商谈
商汤
商讨
商亭
商团
商网
商委
商务
商厦
商校
商行
商学
商讯
商鞅
商阳
商业
商议
商用
商誉
商约
商展
商战
商周
商住
商专
商酌
墒情
晌午
赏赐
赏罚
赏给
赏光
赏花
赏鉴
赏金
赏脸
赏钱
赏识
赏玩
赏析
赏心
赏月
上岸
上按
上吧
上把
上百
上班
上半
上榜
上报
上辈
上臂
上边
上标
上膘
上宾
上兵
上不
上步
上部
上菜
上蔡
上苍
上操
上册
上策
上层
上场
上朝
上车
上乘
上冲
上传
上船
上床
上唇
上次
上达
上大
上代
上当
上党
上档
上到
上等
上地
上帝
上吊
上调
上冻
上都
上端
上段
上多
上颚
上方
上房
上访
上坟
上风
上峰
上浮
上盖
上岗
上纲
上告
上个
上更
上工
上攻
上供
上钩
上古
上挂
上官
上光
上滚
上过
上海
上杭
上航
上好
上颌
上很
上画
上还
上环
上回
上会
上火
上货
上机
上级
上集
上加
上佳
上家
上架
上将
上浆
上讲
上交
上缴
上街
上她
上届
上界
上金
上劲
上进
上京
上镜
上举
上卷
上看
上刻
上客
上课
上空
上口
上款
上蜡
上来
上篮
上栗
上联
上梁
上了
上列
上林
上菱
上流
上楼
上路
上轮
上落
上马
上门
上面
上明
上能
上你
上年
上牌
上盘
上皮
上篇
上品
上坡
上铺
上期
上漆
上汽
上千
上前
上清
上区
上去
上却
上饶
上人
上任
上色
上山
上上
上身
上升
上声
上师
上时
上士
上市
上手
上首
上书
上疏
上述
上树
上水
上税
上说
上司
上思
上诉
上溯
上算
上锁
上他
上台
上摊
上堂
上膛
上套
上体
上天
上贴
上头
上图
上涂
上托
上外
上万
上网
上为
上位
上尉
上文
上我
上午
上戏
上下
上弦
上线
上限
上相
上香
上向
上校
上写
上心
上新
上刑
上行
上选
上学
上旬
上演
上砚
上扬
上药
上要
上也
上叶
上页
上一
上衣
上移
上以
上亿
上溢
上瘾
上应
上映
上犹
上油
上游
上有
上又
上釉
上虞
上谕
上元
上原
上缘
上院
上曰
上月
上载
上站
上章
上涨
上账
上阵
上证
上肢
上只
上至
上周
上庄
上装
上桌
上作
上座
上做
尚不
尚存
尚待
尚都
尚好
尚可
尚难
尚能
尚且
尚书
尚未
尚无
尚武
尚飨
尚须
尚需
尚义
尚有
尚在
尚志
尚属
捎带
捎脚
捎来
捎信
梢头
烧包
烧杯
烧饼
烧菜
烧成
烧得
烧掉
烧鹅
烧饭
烧光
烧锅
烧焊
烧号
烧化
烧坏
烧荒
烧毁
烧火
烧鸡
烧碱
烧焦
烧结
烧尽
烧酒
烧开
烧烤
烧腊
烧了
烧料
烧录
烧麦
烧卖
烧毛
烧瓶
烧钱
烧伤
烧水
烧死
烧香
烧心
烧鸭
烧窑
烧纸
烧制
烧煮
烧灼
烧着
稍不
稍差
稍大
稍等
稍低
稍高
稍好
稍侯
稍后
稍候
稍加
稍宽
稍慢
稍顷
稍稍
稍事
稍微
稍为
稍息
稍显
稍小
稍许
稍有
稍早
稍作
筲箕
艄公
勺子
芍药
苕帚
韶关
韶光
韶华
韶山
韶秀
少吃
少待
少点
少东
少儿
少而
少府
少妇
少海
少华
少见
少将
少缴
少君
少刻
少来
少礼
少量
少了
少林
少龙
少男
少年
少女
少陪
少奇
少卿
少顷
少秋
少取
少少
少生
少时
少数
少帅
少说
少尉
少侠
少校
少些
少许
少阳
少爷
少用
少有
少于
少云
少则
少主
少壮
少子
邵东
邵佳
邵氏
邵武
邵阳
绍尔
绍介
绍酒
绍剧
绍兴
哨棒
哨兵
哨岗
哨卡
哨声
哨所
哨位
哨音
哨子
奢侈
奢华
奢靡
奢求
奢望
猞猁
赊购
赊欠
赊销
赊帐
赊账
畲族
舌癌
舌根
舌尖
舌鳎
舌苔
舌头
舌吻
舌下
舌炎
舌音
舌燥
舌战
佘山
蛇胆
蛇岛
蛇毒
蛇类
蛇麻
蛇年
蛇女
蛇皮
蛇神
蛇头
蛇蜕
蛇尾
蛇蝎
蛇行
蛇形
蛇足
舍宾
舍此
舍得
舍弟
舍己
舍监
舍利
舍命
舍弃
舍亲
舍去
舍人
舍身
舍瓦
舍下
舍友
设备
设点
设定
设法
设防
设伏
设岗
设计
设局
设卡
设立
设区
设若
设色
设施
设使
设摊
设为
设问
设下
设限
设想
设宴
设有
设于
设在
设置
社保
社长
社队
社工
社会
社火
社稷
社交
社教
社科
社里
社论
社评
社旗
社情
社区
社群
社团
社戏
社员
社址
射程
射出
射到
射灯
射电
射雕
射干
射洪
射击
射箭
射界
射进
射精
射来
射了
射猎
射流
射门
射频
射入
射杀
射手
射速
射线
射向
射阳
射液
射影
射中
涉案
涉黄
涉及
涉江
涉猎
涉农
涉枪
涉禽
涉世
涉水
涉税
涉讼
涉外
涉嫌
涉险
涉县
涉足
赦免
赦宥
赦罪
慑服
慑人
摄动
摄录
摄取
摄人
摄入
摄生
摄食
摄氏
摄象
摄像
摄影
摄政
摄制
麝牛
麝鼠
麝香
申奥
申办
申报
申辩
申博
申城
申斥
申饬
申告
申购
申花
申领
申论
申明
申请
申曲
申时
申述
申说
申硕
申思
申诉
申讨
申屠
申谢
申雪
申言
申遗
申冤
申扎
伸长
伸出
伸进
伸开
伸了
伸入
伸伸
伸手
伸缩
伸头
伸腿
伸向
伸延
伸腰
伸冤
伸展
伸张
伸直
伸着
身板
身边
身材
身侧
身长
身处
身穿
身段
身法
身分
身份
身负
身高
身故
身后
身怀
身患
身家
身价
身兼
身教
身居
身来
身量
身临
身旁
身披
身前
身躯
身去
身上
身世
身手
身受
身体
身条
身外
身亡
身为
身无
身下
身陷
身心
身形
身影
身孕
身着
身姿
身子
呻吟
绅宝
绅士
深爱
深谙
深奥
深表
深部
深藏
深层
深长
深沉
深仇
深处
深大
深得
深冬
深度
深恶
深翻
深感
深港
深耕
深沟
深谷
深固
深广
深闺
深海
深航
深痕
深红
深厚
深化
深黄
深灰
深涧
深交
深井
深究
深刻
深坑
深恐
深蓝
深虑
深绿
深埋
深南
深浅
深切
深情
深秋
深入
深色
深山
深深
深省
深市
深受
深水
深思
深邃
深谈
深潭
深田
深通
深透
深挖
深望
深为
深吸
深陷
深巷
深信
深雪
深业
深夜
深意
深有
深渊
深远
深蕴
深造
深泽
深湛
深圳
深证
深知
深挚
深重
深州
深紫
深足
神啊
神兵
神采
神池
神驰
神传
神达
神道
神灯
神殿
神雕
神恩
神风
神甫
神父
神格
神工
神功
神挂
神怪
神光
神龟
神鬼
神棍
神汉
神狐
神户
神华
神化
神话
神会
神魂
神迹
神记
神技
神甲
神剑
神箭
神交
神教
神经
神君
神龛
神来
神泪
神力
神聊
神了
神灵
神领
神六
神龙
神马
神猫
神迷
神秘
神密
神妙
神庙
神名
神明
神魔
神木
神目
神尼
神农
神女
神品
神婆
神奇
神气
神器
神枪
神清
神情
神曲
神权
神人
神色
神煞
神山
神伤
神社
神圣
神兽
神数
神水
神思
神似
神速
神算
神台
神态
神坛
神探
神堂
神庭
神通
神童
神偷
神王
神网
神往
神威
神位
神巫
神武
神物
神仙
神像
神效
神性
神学
神医
神异
神役
神意
神鹰
神勇
神油
神游
神佑
神宇
神谕
神源
神韵
神之
神祗
神职
神只
神志
神智
神州
神舟
神洲
神主
神宗
神族
沈城
沈大
沈洁
沈括
沈明
沈默
沈鹏
沈丘
沈思
沈星
沈亚
沈阳
沈园
沈约
沈重
审案
审查
审察
审订
审定
审读
审度
审稿
审核
审计
审结
审理
审美
审判
审批
审评
审请
审慎
审视
审题
审问
审校
审讯
审验
审议
审阅
审字
哂笑
婶母
婶娘
婶婆
婶婶
婶子
渖阳
肾癌
肾宝
肾病
肾亏
肾囊
肾衰
肾虚
肾炎
肾盂
肾源
肾脏
甚大
甚多
甚而
甚高
甚广
甚好
甚或
甚佳
甚么
甚少
甚深
甚微
甚为
甚于
甚远
甚至
渗出
渗沟
渗灌
渗进
渗坑
渗流
渗漏
渗滤
渗入
渗水
渗碳
渗透
渗析
慎独
慎密
慎入
慎行
慎言
慎用
慎重
蜃楼
升班
升本
升沉
升达
升调
升幅
升高
升格
升汞
升官
升华
升级
升技
升降
升空
升力
升麻
升幂
升平
升旗
升起
升迁
升任
升入
升上
升升
升势
升水
升堂
升腾
升天
升为
升位
升温
升息
升限
升序
升学
升压
升帐
升值
升职
升至
生保
生变
生病
生材
生财
生菜
生产
生长
生辰
生成
生吃
生出
生词
生凑
生存
生得
生地
生动
生发
生法
生分
生粉
生风
生俘
生父
生根
生管
生光
生蚝
生化
生还
生辉
生活
生火
生机
生计
生姜
生胶
生角
生津
生境
生就
生俱
生客
生恐
生来
生冷
生理
生力
生利
生了
生料
生灵
生路
生霉
生猛
生米
生灭
生民
生命
生母
生男
生怕
生坯
生皮
生僻
生平
生漆
生起
生气
生前
生擒
生趣
生人
生日
生肉
生色
生涩
生生
生事
生手
生疏
生水
生丝
生死
生态
生堂
生疼
生铁
生土
生吞
生威
生物
生息
生下
生鲜
生肖
生效
生性
生锈
生涯
生厌
生养
生药
生业
生疑
生意
生硬
生油
生于
生与
生育
生员
生源
生造
生殖
生猪
生仔
生子
生字
声辩
声波
声部
声场
声称
声带
声道
声调
声儿
声光
声级
声价
声卡
声控
声浪
声乐
声码
声门
声名
声明
声母
声纳
声能
声旁
声频
声谱
声气
声腔
声强
声请
声区
声容
声色
声声
声势
声速
声讨
声望
声威
声闻
声息
声响
声像
声学
声讯
声压
声言
声扬
声音
声优
声域
声誉
声援
声源
声韵
声张
声障
声中
声阻
牲口
牲畜
胜败
胜场
胜出
胜创
胜地
胜芳
胜负
胜过
胜迹
胜景
胜境
胜局
胜利
胜龙
胜率
胜券
胜任
胜似
胜诉
胜算
胜于
胜仗
胜者
笙歌
甥女
渑池
绳带
绳结
绳缆
绳墨
绳索
绳套
绳梯
绳子
省报
省便
省察
省长
省城
省道
省得
省电
省掉
省份
省府
省工
省会
省级
省籍
省际
省俭
省界
省局
省里
省力
省立
省了
省略
省内
省钱
省亲
省情
省区
省去
省却
省时
省市
省事
省视
省厅
省外
省委
省悟
省辖
省下
省心
省优
省油
省直
省中
省属
省着
圣杯
圣博
圣餐
圣传
圣代
圣诞
圣地
圣典
圣歌
圣光
圣火
圣洁
圣经
圣礼
圣灵
圣庙
圣明
圣母
圣女
圣人
圣日
圣桑
圣僧
圣上
圣诗
圣手
圣水
圣所
圣坛
圣堂
圣陶
圣徒
圣贤
圣象
圣像
圣雄
圣训
圣药
圣婴
圣元
圣约
圣战
圣者
圣职
圣旨
圣主
圣子
圣祖
盛产
盛传
盛大
盛典
盛饭
盛放
盛服
盛会
盛季
盛京
盛景
盛举
盛开
盛况
盛满
盛名
盛年
盛怒
盛气
盛器
盛情
盛时
盛世
盛事
盛暑
盛衰
盛唐
盛夏
盛行
盛筵
盛宴
盛业
盛意
盛誉
盛赞
盛泽
盛装
盛着
剩菜
剩磁
剩饭
剩下
剩余
嵊泗
嵊州
尸斑
尸骨
尸骸
尸检
尸僵
尸蜡
尸身
尸首
尸体
失败
失策
失察
失常
失宠
失传
失聪
失措
失单
失当
失盗
失地
失调
失掉
失和
失衡
失魂
失火
失脚
失节
失禁
失敬
失控
失口
失礼
失利
失恋
失灵
失落
失密
失眠
失明
失陪
失配
失窃
失球
失去
失却
失群
失散
失色
失闪
失身
失神
失慎
失声
失时
失实
失事
失势
失手
失守
失水
失速
失算
失所
失态
失望
失物
失误
失陷
失效
失笑
失信
失修
失学
失血
失言
失业
失宜
失忆
失意
失音
失迎
失语
失约
失贞
失真
失之
失职
失重
失主
失着
失踪
失足
师爱
师表
师伯
师部
师长
师承
师大
师道
师德
师弟
师恩
师法
师范
师风
师父
师傅
师哥
师公
师魂
师级
师姐
师妹
师门
师母
师娘
师生
师师
师事
师叔
师说
师太
师徒
师团
师兄
师训
师爷
师友
师院
师职
师专
师资
师姊
师宗
师尊
虱子
诗碑
诗才
诗抄
诗词
诗风
诗赋
诗稿
诗歌
诗话
诗集
诗节
诗经
诗句
诗剧
诗刊
诗律
诗论
诗梦
诗篇
诗评
诗琴
诗情
诗晴
诗人
诗社
诗圣
诗史
诗书
诗坛
诗体
诗婷
诗文
诗仙
诗兴
诗行
诗选
诗学
诗雅
诗眼
诗艺
诗意
诗友
诗曰
诗云
诗韵
诗章
诗中
诗作
施暴
施秉
施出
施甸
施恩
施法
施放
施肥
施工
施惠
施加
施教
施救
施琅
施乐
施礼
施舍
施设
施事
施威
施为
施洗
施行
施训
施压
施药
施以
施用
施予
施与
施展
施政
施治
施主
狮城
狮吼
狮虎
狮鹫
狮跑
狮山
狮王
狮子
湿地
湿度
湿法
湿巾
湿冷
湿帘
湿了
湿婆
湿气
湿热
湿软
湿润
湿身
湿湿
湿透
湿疣
湿疹
蓍草
十班
十倍
十步
十册
十层
十成
十大
十点
十渡
十多
十恶
十方
十分
十个
十国
十户
十几
十家
十件
十杰
十斤
十克
十来
十里
十两
十米
十名
十年
十强
十人
十日
十善
十升
十时
十数
十岁
十天
十条
十万
十位
十项
十亿
十余
十元
十月
十运
十则
十张
十章
十丈
十招
十兆
十指
十中
十种
什邡
什锦
什么
什物
石板
石版
石碑
石笔
石壁
石材
石槽
石碴
石场
石城
石崇
石担
石弹
石刀
石岛
石凳
石雕
石洞
石堆
石碓
石墩
石方
石坊
石舫
石峰
石缝
石佛
石斧
石膏
石工
石拱
石鼓
石关
石棺
石磙
石锅
石河
石斛
石虎
石化
石灰
石级
石家
石匠
石阶
石经
石景
石径
石臼
石坎
石康
石刻
石坑
石窟
石块
石矿
石蜡
石栏
石勒
石栗
石料
石林
石榴
石笼
石楼
石鲁
石煤
石门
石棉
石磨
石墨
石楠
石女
石牌
石片
石屏
石砌
石器
石阡
石墙
石桥
石青
石清
石渠
石泉
石人
石蕊
石山
石上
石狮
石室
石首
石松
石蒜
石笋
石锁
石塔
石台
石炭
石塘
石涛
石头
石湾
石韦
石屋
石像
石堰
石羊
石药
石印
石英
石油
石竹
石柱
石子
时报
时弊
时才
时差
时长
时常
时辰
时称
时穿
时代
时点
时调
时度
时段
时而
时方
时分
时风
时逢
时隔
时光
时侯
时候
时会
时或
时机
时计
时价
时间
时艰
时将
时节
时就
时局
时刻
时空
时令
时髦
时年
时评
时期
时气
时请
时区
时却
时人
时任
时日
时尚
时时
时世
时式
时事
时势
时说
时速
时态
时务
时下
时鲜
时贤
时限
时效
时新
时兴
时行
时须
时需
时序
时讯
时延
时样
时要
时宜
时疫
时应
时用
时有
时域
时运
时再
时则
时曾
时针
时政
时值
时至
时钟
时装
识别
识才
识得
识货
识记
识见
识破
识趣
识相
识字
实兵
实测
实诚
实处
实词
实达
实弹
实得
实德
实地
实发
实干
实感
实根
实话
实惠
实绩
实际
实价
实践
实劲
实景
实据
实空
实况
实力
实利
实例
实录
实名
实木
实乃
实难
实拍
实盘
实情
实权
实施
实时
实实
实事
实收
实数
实说
实体
实图
实为
实务
实物
实习
实现
实线
实象
实像
实效
实心
实行
实学
实训
实验
实业
实意
实用
实在
实则
实战
实招
实证
实职
实质
实属
实装
实字
实足
拾贝
拾到
拾得
拾掇
拾荒
拾级
拾捡
拾零
拾起
拾取
拾趣
拾遗
蚀本
蚀刻
食补
食槽
食草
食醋
食道
食法
食管
食盒
食货
食具
食客
食粮
食量
食疗
食料
食糜
食品
食谱
食人
食肉
食神
食肆
食宿
食堂
食糖
食物
食相
食蟹
食性
食言
食盐
食邑
食用
食油
食欲
食之
食指
莳萝
鲥鱼
史册
史抄
史称
史官
史馆
史话
史迹
史籍
史记
史家
史料
史略
史论
史评
史前
史上
史诗
史实
史书
史学
史志
矢口
矢量
矢石
矢志
使臣
使出
使得
使该
使馆
使坏
使唤
使节
使她
使劲
使君
使老
使力
使了
使令
使命
使你
使您
使女
使其
使然
使人
使他
使它
使徒
使团
使我
使役
使用
使者
使之
始创
始发
始皇
始建
始料
始末
始兴
始业
始于
始终
始祖
驶出
驶抵
驶过
驶回
驶近
驶进
驶来
驶离
驶去
驶入
驶往
驶向
屎尿
士兵
士达
士多
士官
士林
士民
士女
士气
士人
士绅
士英
士子
士卒
士族
氏族
世伯
世博
世昌
世称
世仇
世传
世达
世代
世道
世铎
世芳
世风
世故
世华
世纪
世家
世嘉
世间
世交
世杰
世界
世居
世局
世爵
世林
世茂
世贸
世面
世民
世明
世平
世亲
世情
世人
世荣
世上
世世
世事
世叔
世俗
世态
世外
世卫
世务
世袭
世系
世贤
世行
世兄
世雄
世医
世遗
世谊
世英
世运
世忠
世子
世宗
世族
世祖
世尊
仕达
仕宦
仕进
仕女
仕事
仕途
市报
市长
市场
市尺
市道
市地
市电
市东
市分
市府
市海
市花
市话
市级
市集
市价
市郊
市街
市斤
市金
市井
市局
市侩
市况
市里
市立
市貌
市面
市民
市内
市情
市区
市人
市容
市肆
市外
市委
市县
市新
市招
市镇
市政
市直
市值
市制
市州
市属
示爱
示范
示好
示警
示例
示人
示弱
示威
示意
示众
式微
式样
式子
事吧
事变
事成
事出
事到
事都
事端
事儿
事发
事隔
事功
事故
事关
事后
事机
事迹
事急
事假
事件
事来
事理
事例
事了
事略
事你
事前
事情
事权
事实
事事
事势
事态
事体
事我
事务
事物
事先
事项
事也
事业
事宜
事已
事由
事中
事主
侍婢
侍从
侍奉
侍候
侍魂
侍郎
侍立
侍弄
侍女
侍童
侍卫
侍应
侍者
侍中
势必
势将
势力
势利
势能
势派
势态
势头
势焰
势要
视察
视差
视场
视唱
视窗
视点
视乎
视角
视界
视镜
视距
视觉
视力
视聊
视盘
视频
视屏
视听
视通
视同
视图
视网
视为
视物
视线
视像
视讯
视野
视域
视之
视轴
视作
试办
试笔
试表
试播
试产
试场
试唱
试车
试吃
试穿
试错
试点
试读
试飞
试工
试管
试过
试航
试婚
试剂
试驾
试讲
试镜
试卷
试刊
试看
试了
试论
试片
试射
试试
试水
试探
试题
试跳
试听
试图
试玩
试问
试想
试销
试行
试训
试演
试验
试样
试药
试衣
试映
试用
试油
试院
试纸
试制
试种
试装
试着
试作
试做
饰词
饰带
饰面
饰品
饰物
饰演
室里
室内
室女
室外
室温
室友
室中
拭泪
拭去
是啊
是从
是的
是非
是否
是个
是了
是吗
是时
是谁
是说
是他
是呀
是以
是由
是有
是在
是指
柿饼
柿霜
柿子
适才
适从
适当
适得
适度
适逢
适航
适合
适婚
适口
适量
适龄
适马
适切
适任
适时
适销
适宜
适意
适应
适用
适于
适值
适中
逝去
逝世
逝水
逝者
弑父
弑君
弑母
谥号
释藏
释出
释典
释读
释放
释怀
释迦
释梦
释然
释手
释文
释疑
释义
嗜好
嗜酒
嗜睡
嗜血
嗜欲
誓词
誓师
誓死
誓言
誓愿
誓约
螫针
收报
收编
收兵
收播
收藏
收操
收场
收车
收尘
收成
收出
收储
收存
收到
收低
收订
收发
收方
收房
收放
收费
收风
收服
收付
收复
收腹
收高
收稿
收割
收工
收购
收刮
收官
收归
收好
收回
收汇
收货
收获
收机
收集
收监
收件
收缴
收紧
收据
收看
收口
收款
收揽
收礼
收敛
收殓
收了
收留
收拢
收楼
收录
收率
收罗
收买
收纳
收拍
收盘
收起
收讫
收钱
收秋
收取
收容
收入
收审
收生
收尸
收拾
收市
收视
收手
收受
收束
收税
收缩
收索
收摊
收条
收听
收网
收尾
收文
收悉
收下
收效
收心
收信
收押
收养
收蚁
收益
收音
收银
收载
收帐
收支
收执
收治
收租
手把
手板
手办
手背
手本
手笔
手臂
手边
手表
手柄
手部
手册
手抄
手车
手持
手戳
手袋
手电
手动
手抖
手段
手法
手风
手扶
手斧
手感
手稿
手工
手鼓
手画
手绘
手机
手迹
手记
手技
手脚
手巾
手紧
手镜
手鞠
手锯
手卷
手绢
手拷
手铐
手快
手雷
手里
手力
手链
手令
手炉
手轮
手锣
手麻
手面
手模
手拿
手帕
手捧
手旗
手气
手枪
手巧
手勤
手轻
手球
手软
手上
手势
手饰
手书
手术
手台
手谈
手套
手提
手头
手腕
手纹
手握
手下
手相
手写
手心
手性
手绣
手续
手癣
手压
手眼
手痒
手摇
手艺
手淫
手印
手影
手语
手谕
手札
手掌
手杖
手诊
手执
手植
手纸
手指
手中
手肘
手爪
手镯
手足
手钻
守备
守兵
守财
守车
守成
守城
守敌
守法
守方
守分
守宫
守寡
守恒
守候
守护
守纪
守将
守节
守旧
守军
守擂
守猎
守灵
守门
守仁
守丧
守时
守势
守岁
守土
守望
守卫
守孝
守信
守业
守夜
守御
守约
守则
守住
守着
首笔
首波
首播
首部
首层
首长
首场
首倡
首唱
首车
首创
首次
首都
首度
首夺
首恶
首尔
首发
首犯
首访
首放
首飞
首份
首府
首付
首富
首钢
首歌
首个
首功
首航
首级
首季
首家
首架
首届
首句
首开
首肯
首款
首例
首领
首轮
首枚
首名
首脑
首盘
首批
首破
首期
首起
首任
首日
首善
首诗
首饰
首首
首台
首套
首体
首条
首推
首尾
首位
首乌
首席
首先
首现
首相
首信
首选
首演
首要
首业
首页
首义
首映
首月
首战
首站
首张
首证
首只
首字
首宗
首座
寿斑
寿材
寿辰
寿春
寿诞
寿光
寿经
寿礼
寿联
寿面
寿命
寿木
寿宁
寿屏
寿山
寿数
寿司
寿堂
寿桃
寿险
寿县
寿星
寿筵
寿阳
寿衣
寿终
寿字
受案
受病
受偿
受潮
受持
受宠
受此
受挫
受到
受敌
受点
受冻
受罚
受访
受粉
受雇
受过
受害
受寒
受贿
受惠
受机
受检
受奖
受降
受戒
受尽
受惊
受精
受窘
受控
受苦
受困
受累
受冷
受礼
受理
受力
受凉
受了
受领
受命
受难
受虐
受骗
受聘
受其
受气
受穷
受屈
受权
受让
受热
受人
受辱
受伤
受赏
受审
受事
受试
受损
受胎
受体
受听
受托
受洗
受限
受刑
受训
受压
受邀
受业
受益
受用
受援
受孕
受灾
受赠
受之
受制
受众
受助
受阻
受罪
狩猎
兽环
兽皇
兽奸
兽交
兽栏
兽类
兽皮
兽群
兽人
兽王
兽行
兽性
兽药
兽医
兽欲
兽族
售车
售出
售饭
售房
售后
售货
售价
售假
售楼
售卖
售票
售前
售罄
售书
售完
售中
授粉
授奖
授精
授课
授命
授牌
授旗
授权
授人
授乳
授时
授首
授受
授徒
授衔
授信
授勋
授业
授以
授艺
授意
授于
授予
授职
绶带
瘦长
瘦腹
瘦高
瘦瘠
瘦脸
瘦马
瘦人
瘦肉
瘦弱
瘦身
瘦瘦
瘦腿
瘦削
瘦小
瘦腰
瘦子
书案
书吧
书包
书报
书背
书本
书标
书册
书场
书城
书痴
书虫
书橱
书单
书道
书店
书殿
书钉
书法
书坊
书房
书稿
书馆
书柜
书海
书函
书号
书后
书画
书籍
书脊
书记
书夹
书家
书价
书架
书简
书经
书局
书卷
书刊
书口
书库
书里
书立
书吏
书林
书录
书路
书论
书眉
书盟
书迷
书面
书名
书目
书皮
书评
书启
书签
书情
书商
书上
书社
书生
书圣
书市
书摊
书坛
书套
书体
书亭
书童
书僮
书网
书屋
书物
书系
书香
书箱
书写
书信
书学
书讯
书页
书影
书友
书苑
书院
书云
书札
书斋
书摘
书展
书站
书证
书之
书中
书桌
抒发
抒怀
抒情
抒写
叔伯
叔父
叔公
叔母
叔婆
叔嫂
叔叔
叔侄
叔祖
枢机
枢纽
枢要
枢轴
倏地
倏尔
倏忽
倏然
殊荣
殊胜
殊死
殊途
殊异
梳篦
梳齿
梳理
梳拢
梳头
梳洗
梳妆
梳着
梳子
淑芳
淑芬
淑华
淑静
淑敏
淑女
淑仪
淑贞
淑珍
菽粟
疏导
疏伐
疏附
疏忽
疏解
疏浚
疏开
疏懒
疏朗
疏勒
疏离
疏理
疏漏
疏落
疏密
疏散
疏失
疏水
疏松
疏通
疏于
疏远
舒畅
舒城
舒服
舒缓
舒卷
舒兰
舒了
舒曼
舒奇
舒琪
舒适
舒爽
舒泰
舒坦
舒特
舒婷
舒同
舒心
舒乙
舒展
舒张
输诚
输出
输导
输得
输电
输掉
输给
输光
输家
输精
输了
输气
输钱
输球
输入
输水
输送
输往
输血
输氧
输液
输赢
输油
输运
输者
蔬菜
蔬果
秫秸
秫米
孰料
孰知
赎当
赎回
赎金
赎买
赎身
赎罪
塾师
熟谙
熟菜
熟道
熟地
熟读
熟饭
熟妇
熟化
熟记
熟客
熟练
熟了
熟料
熟路
熟虑
熟络
熟年
熟女
熟人
熟稔
熟肉
熟识
熟食
熟视
熟手
熟睡
熟铁
熟透
熟土
熟悉
熟习
熟语
熟知
熟字
暑促
暑假
暑期
暑气
暑热
暑天
暑瘟
黍离
黍子
署长
署理
署名
鼠辈
鼠标
鼠疮
鼠窜
鼠胆
鼠害
鼠年
鼠穴
鼠药
鼠疫
蜀道
蜀国
蜀汉
蜀桧
蜀锦
蜀葵
蜀南
蜀山
蜀黍
蜀相
蜀绣
蜀中
薯莨
薯类
薯片
薯条
薯蓣
曙光
曙色
术后
术科
术前
术士
术数
术业
术语
戍边
戍守
戍卒
束带
束发
束缚
束腹
束紧
束身
束手
束脩
束腰
束状
沭阳
述怀
述廉
述评
述说
述语
述职
树杈
树丛
树德
树敌
树顶
树洞
树墩
树蜂
树干
树高
树根
树挂
树冠
树胶
树懒
树篱
树立
树林
树龄
树苗
树名
树木
树旁
树皮
树起
树人
树森
树上
树梢
树身
树神
树薯
树突
树蛙
树王
树下
树心
树形
树型
树熊
树叶
树液
树阴
树荫
树影
树园
树汁
树枝
树脂
树种
树桩
树状
竖笛
竖井
竖立
竖排
竖起
竖琴
竖线
竖向
竖直
竖着
竖子
恕不
恕我
恕罪
庶出
庶几
庶民
庶母
庶人
庶务
庶子
数百
数倍
数步
数尺
数词
数次
数叨
数到
数独
数度
数额
数个
数家
数据
数控
数里
数理
数量
数了
数列
数论
数落
数码
数名
数模
数目
数年
数千
数钱
数人
数日
数声
数十
数数
数说
数天
数万
数为
数位
数显
数学
数一
数以
数亿
数源
数月
数值
数制
数轴
数珠
数着
数字
数组
漱口
漱漱
刷白
刷分
刷机
刷卡
刷了
刷毛
刷屏
刷钱
刷墙
刷去
刷刷
刷洗
刷新
刷牙
刷子
唰唰
耍横
耍滑
耍赖
耍弄
耍笑
衰败
衰变
衰草
衰减
衰竭
衰老
衰落
衰年
衰弱
衰颓
衰退
衰亡
衰微
衰萎
衰朽
摔打
摔倒
摔到
摔得
摔掉
摔坏
摔交
摔跤
摔角
摔了
摔破
摔伤
摔死
摔碎
摔下
甩出
甩掉
甩动
甩棍
甩开
甩了
甩卖
甩手
甩头
甩下
帅才
帅府
帅哥
帅猴
帅康
帅克
帅男
帅气
帅印
闩上
拴住
栓剂
栓塞
栓子
涮涮
涮洗
双百
双柏
双胞
双倍
双臂
双边
双彩
双侧
双层
双城
双程
双创
双唇
双打
双带
双刀
双儿
双耳
双方
双飞
双酚
双份
双丰
双峰
双幅
双杠
双高
双工
双沟
双钩
双拐
双关
双管
双规
双轨
双号
双河
双核
双环
双黄
双簧
双汇
双击
双机
双颊
双肩
双建
双剑
双键
双箭
双脚
双节
双晶
双开
双扣
双力
双连
双联
双恋
双良
双辽
双料
双林
双流
双龙
双轮
双眉
双门
双面
双敏
双模
双眸
双目
双牌
双拼
双频
双屏
双栖
双枪
双抢
双桥
双亲
双全
双拳
双人
双刃
双日
双乳
双色
双生
双声
双十
双石
双收
双手
双数
双双
双糖
双瞳
双筒
双头
双腿
双亡
双烯
双膝
双喜
双线
双响
双向
双薪
双星
双行
双姓
双休
双修
双选
双学
双眼
双艳
双翼
双音
双盈
双赢
双拥
双鱼
双语
双月
双掌
双重
双周
双子
双足
双座
霜晨
霜冻
霜风
霜枫
霜害
霜花
霜降
霜期
霜天
霜雪
霜叶
孀妇
孀居
爽吧
爽脆
爽肤
爽口
爽快
爽朗
爽利
爽了
爽目
爽片
爽气
爽然
爽爽
爽死
爽图
爽心
爽性
爽约
爽直
谁啊
谁不
谁的
谁都
谁敢
谁个
谁还
谁会
谁家
谁叫
谁就
谁来
谁了
谁料
谁呢
谁能
谁人
谁是
谁谁
谁说
谁想
谁呀
谁要
谁也
谁又
谁与
谁在
谁知
水坝
水霸
水保
水杯
水泵
水笔
水边
水扁
水标
水表
水滨
水兵
水波
水部
水彩
水槽
水草
水层
水虿
水产
水厂
水车
水城
水程
水池
水尺
水床
水带
水道
水稻
水滴
水底
水地
水电
水貂
水东
水洞
水斗
水痘
水碓
水遁
水儿
水发
水法
水肥
水费
水分
水粉
水份
水封
水富
水缸
水阁
水工
水沟
水垢
水臌
水怪
水管
水罐
水光
水鬼
水柜
水果
水害
水旱
水合
水鹤
水红
水壶
水浒
水花
水化
水患
水荒
水火
水货
水际
水剂
水价
水碱
水饺
水窖
水解
水界
水浸
水经
水晶
水井
水景
水警
水酒
水具
水军
水坑
水口
水库
水来
水兰
水牢
水涝
水雷
水冷
水里
水力
水利
水帘
水量
水疗
水灵
水流
水龙
水陆
水鹿
水路
水绿
水轮
水门
水面
水磨
水沫
水墨
水母
水幕
水能
水泥
水碾
水鸟
水牛
水暖
水牌
水炮
水泡
水疱
水培
水盆
水瓢
水平
水瓶
水萍
水气
水汽
水枪
水芹
水禽
水清
水情
水球
水区
水渠
水圈
水泉
水溶
水色
水杉
水上
水蛇
水深
水神
水生
水声
水师
水势
水手
水水
水塔
水獭
水潭
水塘
水体
水田
水桶
水筒
水头
水土
水洼
水湾
水网
水位
水温
水文
水舞
水务
水雾
水螅
水洗
水系
水下
水夏
水仙
水险
水线
水乡
水箱
水泻
水榭
水星
水性
水秀
水袖
水锈
水靴
水压
水鸭
水烟
水淹
水杨
水样
水妖
水银
水印
水鱼
水浴
水域
水源
水月
水云
水运
水灾
水蚤
水藻
水泽
水闸
水寨
水战
水针
水质
水蛭
水中
水肿
水珠
水竹
水煮
水柱
水准
水渍
水族
水钻
税案
税单
税额
税法
税费
税负
税赋
税管
税后
税金
税捐
税卡
税控
税款
税利
税率
税目
税票
税契
税前
税收
税务
税源
税则
税政
税制
税种
睡吧
睡袋
睡到
睡得
睡过
睡觉
睡裤
睡莲
睡了
睡帽
睡梦
睡眠
睡魔
睡袍
睡前
睡去
睡裙
睡狮
睡熟
睡态
睡下
睡乡
睡相
睡醒
睡眼
睡衣
睡椅
睡意
睡在
睡著
睡着
睡姿
睡足
吮吸
顺便
顺差
顺产
顺昌
顺畅
顺驰
顺次
顺从
顺达
顺带
顺当
顺导
顺道
顺德
顺电
顺耳
顺发
顺访
顺丰
顺风
顺服
顺酐
顺和
顺乎
顺化
顺脚
顺景
顺境
顺口
顺利
顺溜
顺流
顺路
顺民
顺平
顺其
顺气
顺时
顺式
顺势
顺手
顺水
顺遂
顺天
顺位
顺心
顺兴
顺序
顺延
顺眼
顺义
顺意
顺应
顺英
顺治
顺着
顺子
顺嘴
舜耕
舜天
舜网
瞬即
瞬间
瞬刻
瞬时
瞬息
说爱
说吧
说罢
说白
说别
说不
说唱
说成
说出
说穿
说词
说辞
说错
说到
说道
说得
说点
说定
说动
说对
说法
说服
说个
说给
说过
说好
说合
说和
说话
说谎
说教
说她
说尽
说句
说开
说客
说课
说来
说理
说了
说媒
说明
说你
说您
说频
说破
说起
说亲
说情
说人
说三
说上
说声
说时
说是
说书
说说
说死
说他
说它
说完
说文
说我
说戏
说项
说笑
说些
说呀
说要
说也
说与
说真
说著
说着
烁烁
朔方
朔风
朔料
朔日
朔望
朔月
朔州
硕大
硕果
硕菁
硕士
硕鼠
蒴果
嗽口
丝宝
丝虫
丝绸
丝带
丝杠
丝糕
丝瓜
丝光
丝毫
丝花
丝巾
丝兰
丝路
丝米
丝绵
丝棉
丝绒
丝束
丝丝
丝素
丝袜
丝网
丝弦
丝线
丝印
丝雨
丝织
丝质
丝竹
丝状
丝锥
司长
司乘
司铎
司法
司号
司机
司局
司考
司空
司寇
司库
司令
司炉
司马
司南
司徒
司务
司药
司仪
私奔
私弊
私藏
私产
私娼
私车
私仇
私处
私党
私德
私邸
私法
私房
私访
私费
私分
私愤
私服
私股
私话
私会
私活
私货
私家
私见
私交
私刻
私立
私利
私了
私卖
私密
私募
私囊
私念
私企
私情
私人
私商
私设
私事
私淑
私塾
私通
私图
私吞
私下
私枭
私心
私信
私刑
私蓄
私学
私盐
私隐
私营
私用
私有
私语
私欲
私怨
私运
私宅
私章
私自
咝咝
思辨
思辩
思博
思潮
思成
思春
思忖
思达
思恩
思凡
思古
思过
思考
思科
思克
思恋
思量
思路
思虑
思茅
思梦
思妙
思谋
思慕
思南
思念
思品
思齐
思亲
思情
思索
思网
思危
思惟
思维
思文
思乡
思想
思绪
思议
思域
思源
思远
思政
斯巴
斯堡
斯波
斯德
斯蒂
斯丁
斯顿
斯基
斯卡
斯科
斯克
斯兰
斯理
斯利
斯林
斯隆
斯洛
斯曼
斯密
斯纳
斯诺
斯琴
斯人
斯说
斯塔
斯坦
斯特
斯汀
斯廷
斯通
斯图
斯托
斯维
斯文
厮打
厮混
厮杀
厮守
嘶喊
嘶叫
嘶鸣
嘶声
嘶嘶
嘶哑
撕扯
撕打
撕掉
撕毁
撕开
撕烂
撕裂
撕票
撕破
撕去
撕碎
撕下
撕咬
死板
死别
死缠
死产
死沉
死城
死当
死党
死得
死敌
死地
死点
死掉
死而
死法
死谷
死光
死鬼
死海
死后
死缓
死灰
死活
死机
死鸡
死记
死寂
死角
死节
死结
死局
死磕
死扣
死里
死理
死力
死链
死了
死灵
死路
死马
死面
死灭
死命
死难
死你
死期
死棋
死契
死前
死囚
死球
死区
死去
死人
死伤
死神
死生
死尸
死时
死守
死水
死死
死锁
死胎
死亡
死物
死巷
死心
死信
死刑
死穴
死讯
死也
死因
死硬
死于
死在
死战
死仗
死账
死者
死症
死罪
四班
四宝
四倍
四边
四不
四册
四层
四厂
四成
四尺
四出
四处
四次
四达
四大
四代
四道
四等
四谛
四点
四段
四方
四分
四伏
四氟
四高
四哥
四个
四更
四顾
四国
四害
四号
四呼
四化
四环
四荒
四回
四级
四季
四家
四甲
四溅
四角
四届
四金
四九
四句
四卷
四绝
四开
四科
四款
四类
四联
四两
四楼
四路
四轮
四美
四门
四面
四名
四明
四年
四期
四起
四区
四驱
四人
四日
四色
四声
四省
四时
四室
四双
四四
四岁
四套
四天
四条
四外
四围
四维
四位
四五
四下
四乡
四项
四象
四校
四新
四星
四行
四要
四爷
四野
四溢
四有
四月
四则
四张
四镇
四只
四至
四中
四种
四重
四周
四柱
四字
四组
四座
寺观
寺里
寺庙
寺内
寺院
寺中
伺奉
伺服
伺候
伺机
似地
似乎
似锦
似能
似是
似水
似无
似笑
似已
似有
似曾
似真
泗洪
泗水
泗县
泗阳
饲草
饲料
饲喂
饲养
饲育
驷马
嗣后
嗣子
肆虐
肆意
松巴
松柏
松绑
松本
松弛
松驰
松脆
松动
松风
松糕
松果
松虎
松花
松华
松鸡
松江
松节
松紧
松劲
松开
松科
松口
松扣
松快
松了
松林
松萝
松明
松木
松潘
松气
松球
松仁
松日
松茸
松软
松散
松山
松狮
松手
松鼠
松树
松松
松塔
松涛
松土
松溪
松下
松香
松懈
松心
松蕈
松烟
松阳
松叶
松油
松鱼
松原
松针
松枝
松脂
松竹
松滋
松籽
松子
松嘴
淞沪
嵩明
嵩山
嵩县
怂恿
悚惧
悚然
耸动
耸肩
耸立
耸了
耸耸
耸听
耸峙
讼案
讼词
讼棍
讼师
讼事
宋朝
宋词
宋瓷
宋代
宋飞
宋家
宋健
宋江
宋柯
宋濂
宋平
宋人
宋诗
宋史
宋书
宋体
宋玉
宋元
诵读
诵经
送报
送别
送殡
送餐
送出
送达
送到
送电
送掉
送饭
送风
送给
送股
送花
送还
送回
送货
送检
送交
送她
送进
送经
送客
送来
送礼
送粮
送了
送料
送命
送你
送气
送钱
送亲
送去
送人
送入
送丧
送上
送审
送水
送死
送他
送往
送我
送信
送行
送药
送葬
送终
送走
颂词
颂德
颂歌
颂诗
颂扬
颂赞
嗖嗖
搜吧
搜霸
搜宝
搜豹
搜捕
搜查
搜出
搜店
搜房
搜歌
搜狗
搜购
搜刮
搜狐
搜虎
搜集
搜检
搜剿
搜缴
搜救
搜酷
搜括
搜罗
搜奇
搜求
搜人
搜身
搜神
搜书
搜索
搜听
搜图
搜网
搜星
搜秀
搜寻
搜游
飕飕
艘次
苏北
苏打
苏大
苏丹
苏堤
苏俄
苏尔
苏菲
苏共
苏果
苏哈
苏杭
苏家
苏教
苏瑾
苏剧
苏军
苏克
苏拉
苏里
苏联
苏林
苏美
苏木
苏南
苏秦
苏区
苏珊
苏轼
苏苏
苏铁
苏瓦
苏武
苏醒
苏绣
苏岩
苏中
苏州
苏子
酥脆
酥麻
酥软
酥松
酥糖
酥胸
酥油
俗称
俗话
俗家
俗名
俗气
俗人
俗尚
俗世
俗事
俗态
俗套
俗务
俗物
俗艳
俗谚
俗语
俗字
夙仇
夙诺
夙嫌
夙夜
夙愿
夙云
诉苦
诉请
诉求
诉权
诉述
诉说
诉讼
诉冤
诉愿
诉诸
诉状
肃反
肃静
肃立
肃穆
肃宁
肃清
肃然
肃杀
素白
素不
素材
素菜
素餐
素常
素称
素淡
素敌
素缎
素服
素裹
素鸡
素洁
素净
素酒
素来
素梅
素描
素女
素朴
素人
素日
素色
素食
素数
素素
素闻
素问
素席
素心
素性
素雅
素养
素以
素油
素有
素愿
素云
素志
素质
素装
速比
速查
速成
速达
速递
速冻
速读
速度
速滑
速记
速降
速决
速龙
速录
速率
速描
速跑
速配
速溶
速射
速生
速食
速算
速效
速写
速战
宿弊
宿便
宿娼
宿仇
宿敌
宿根
宿疾
宿将
宿命
宿迁
宿儒
宿舍
宿松
宿卫
宿县
宿夜
宿营
宿缘
宿怨
宿愿
宿债
宿志
宿州
宿主
宿醉
粟米
粟裕
粟子
嗉囊
嗉子
塑窗
塑封
塑钢
塑化
塑机
塑件
塑胶
塑壳
塑料
塑木
塑身
塑像
塑形
塑性
塑业
塑造
溯溪
溯雪
溯源
簌簌
狻猊
酸败
酸菜
酸臭
酸楚
酸豆
酸度
酸腐
酸酐
酸根
酸化
酸碱
酸辣
酸麻
酸梅
酸钠
酸奶
酸乳
酸软
酸涩
酸酸
酸疼
酸甜
酸痛
酸味
酸洗
酸辛
酸性
酸雨
酸枣
酸值
蒜瓣
蒜黄
蒜苗
蒜泥
蒜蓉
蒜苔
蒜薹
蒜头
算草
算错
算得
算法
算卦
算号
算计
算来
算了
算命
算你
算牌
算盘
算起
算清
算入
算式
算是
算术
算数
算算
算题
算我
算学
算帐
算账
算子
算作
虽不
虽多
虽非
虽经
虽快
虽然
虽是
虽说
虽为
虽未
虽无
虽小
虽已
虽有
虽则
睢宁
睢县
濉溪
绥滨
绥德
绥化
绥江
绥靖
绥棱
绥宁
绥阳
绥远
绥中
隋朝
隋代
隋书
隋唐
随笔
随便
随波
随处
随从
随带
随到
随地
随访
随风
随附
随感
随和
随后
随机
随即
随记
随军
随口
随你
随群
随身
随时
随侍
随手
随顺
随俗
随他
随同
随我
随喜
随想
随心
随行
随意
随员
随缘
随葬
随之
随州
随著
随着
髓鞘
髓质
岁差
岁出
岁除
岁寒
岁末
岁暮
岁入
岁首
岁数
岁岁
岁尾
岁星
岁修
岁序
岁月
遂昌
遂川
遂道
遂宁
遂平
遂溪
遂心
遂行
遂意
遂愿
碎布
碎步
碎花
碎块
碎裂
碎米
碎末
碎片
碎肉
碎尸
碎石
碎碎
碎屑
碎银
碎砖
隧道
隧洞
燧石
穗选
穗子
邃远
孙辈
孙膑
孙儿
孙家
孙剑
孙俊
孙莉
孙犁
孙丽
孙南
孙女
孙鹏
孙强
孙权
孙文
孙吴
孙武
孙晓
孙燕
孙子
损害
损耗
损坏
损毁
损人
损伤
损失
损益
损友
笋干
笋岗
笋瓜
笋鸡
笋尖
笋子
榫头
榫眼
榫子
唆使
娑婆
桫椤
梭镖
梭哈
梭罗
梭梭
梭巡
梭鱼
梭织
梭子
羧基
羧酸
蓑衣
缩编
缩尺
缩短
缩放
缩合
缩回
缩减
缩紧
缩进
缩聚
缩孔
缩略
缩排
缩手
缩水
缩缩
缩头
缩图
缩微
缩小
缩写
缩胸
缩阴
缩印
缩影
所爱
所办
所部
所藏
所长
所唱
所称
所乘
所持
所处
所穿
所传
所赐
所到
所得
所动
所读
所犯
所附
所感
所给
所购
所含
所画
所绘
所获
所及
所急
所见
所建
所讲
所教
所居
所具
所困
所里
所料
所列
所谋
所内
所能
所迫
所起
所欠
所求
所趋
所去
所杀
所伤
所生
所剩
所示
所售
所授
所述
所说
所思
所谈
所望
所为
所谓
所闻
所问
所辖
所下
所限
所想
所向
所写
所行
所幸
所需
所选
所学
所言
所要
所以
所应
所用
所有
所欲
所愿
所载
所在
所赠
所占
所知
所指
所至
所制
所致
所属
所住
所著
所撰
所走
所作
所做
唢呐
索爱
索昂
索贝
索道
索尔
索菲
索夫
索购
索广
索狐
索还
索回
索贿
索佳
索价
索具
索命
索尼
索赔
索桥
索求
索取
索然
索索
索县
索性
索要
索易
索引
索债
琐事
琐碎
琐琐
琐闻
琐细
琐屑
锁边
锁厂
锁匙
锁定
锁骨
锁簧
锁匠
锁具
锁孔
锁链
锁门
锁上
锁体
锁头
锁芯
锁眼
锁阳
锁业
锁钥
锁住
锁着
他爱
他吧
他把
他比
他便
他不
他才
他朝
他称
他处
他倒
他到
他道
他的
他都
他对
他方
他该
他刚
他给
他跟
他更
他国
他好
他和
他很
他话
他还
他会
他或
他既
他家
他见
他将
他叫
他竟
他就
他看
他可
他来
他老
他俩
他连
他了
他律
他妈
他吗
他没
他们
他命
他拿
他那
他呢
他能
他娘
他怕
他凭
他去
他却
他让
他人
他日
他若
他杀
他山
他时
他是
他受
他说
他送
他太
他听
他往
他为
他问
他物
他先
他乡
他想
他向
他像
他写
他要
他也
他已
他以
他因
他用
他有
他又
他于
他再
他在
他早
他曾
他站
他找
他真
他正
他只
他总
他走
他坐
他做
它把
它比
它不
它的
它对
它给
它很
它还
它会
它既
它将
它就
它来
它们
它那
它能
它却
它使
它是
它说
它为
它要
它也
它以
它用
它由
它又
它与
它在
它只
趿拉
塌方
塌了
塌落
塌实
塌台
塌陷
塔城
塔吊
塔顶
塔尔
塔河
塔机
塔基
塔尖
塔拉
塔林
塔楼
塔轮
塔罗
塔门
塔内
塔器
塔山
塔式
塔寺
塔塔
塔台
塔钟
塔座
獭兔
挞伐
榻前
榻上
踏板
踏遍
踏步
踏出
踏春
踏错
踏访
踏歌
踏过
踏进
踏勘
踏看
踏浪
踏平
踏破
踏青
踏入
踏上
踏实
踏踏
踏雪
踏月
踏着
踏足
胎动
胎毒
胎儿
胎发
胎记
胎教
胎具
胎毛
胎膜
胎盘
胎气
胎生
胎位
胎心
胎衣
胎痣
胎座
台安
台办
台胞
台北
台本
台笔
台币
台标
台布
台步
台长
台车
台秤
台词
台达
台大
台岛
台灯
台地
台电
台钓
台东
台独
台风
台甫
台阁
台海
台基
台架
台鉴
台江
台阶
台剧
台军
台历
台联
台盟
台面
台南
台盆
台前
台钳
台庆
台球
台山
台扇
台商
台上
台时
台式
台视
台塑
台弯
台湾
台网
台下
台榭
台秀
台语
台站
台帐
台账
台钟
台州
台属
台柱
台资
台子
台钻
台座
抬爱
抬秤
抬出
抬杠
抬高
抬价
抬肩
抬轿
抬举
抬筐
抬了
抬起
抬升
抬手
抬头
抬腿
抬眼
抬着
抬走
苔丝
苔藓
苔原
跆拳
太爱
太白
太饱
太保
太不
太仓
太差
太长
太常
太迟
太冲
太初
太大
太低
太短
太多
太傅
太钢
太高
太阁
太公
太古
太谷
太鼓
太贵
太过
太好
太和
太黑
太狠
太后
太厚
太湖
太华
太坏
太极
太急
太挤
太监
太紧
太近
太久
太旧
太君
太康
太空
太苦
太快
太狂
太郎
太乐
太累
太冷
太乱
太慢
太忙
太没
太美
太妹
太庙
太难
太浓
太平
太婆
太奇
太强
太轻
太热
太软
太弱
太傻
太上
太少
太深
太甚
太师
太史
太守
太岁
太太
太晚
太尉
太息
太溪
太小
太行
太虚
太学
太炎
太阳
太爷
太医
太乙
太阴
太渊
太原
太远
太早
太重
太子
太宗
太祖
态度
态势
肽酶
钛白
钛板
钛棒
钛材
钛管
钛晶
钛矿
钛铁
泰安
泰达
泰德
泰斗
泰丰
泰峰
泰国
泰和
泰华
泰康
泰科
泰克
泰来
泰勒
泰利
泰陵
泰龙
泰罗
泰宁
泰拳
泰然
泰瑞
泰森
泰山
泰顺
泰斯
泰坦
泰西
泰兴
泰星
泰阳
泰语
泰源
泰州
泰铢
泰族
坍方
坍塌
坍台
坍陷
贪杯
贪财
贪吃
贪多
贪官
贪婪
贪恋
贪墨
贪钱
贪求
贪色
贪生
贪食
贪睡
贪图
贪玩
贪污
贪心
贪欲
贪赃
贪占
贪嘴
摊薄
摊档
摊点
摊贩
摊还
摊开
摊牌
摊派
摊商
摊上
摊摊
摊位
摊销
摊主
摊子
滩地
滩簧
滩头
滩涂
滩羊
瘫痪
瘫软
瘫子
坛场
坛主
坛子
昙花
谈兵
谈成
谈到
谈得
谈点
谈定
谈锋
谈过
谈何
谈话
谈及
谈了
谈拢
谈论
谈判
谈起
谈情
谈谈
谈天
谈吐
谈妥
谈笑
谈心
谈兴
谈助
谈着
谈资
郯城
痰喘
痰厥
痰桶
痰盂
潭水
潭影
潭子
檀板
檀郎
檀木
檀香
檀越
忐忑
坦白
坦承
坦诚
坦荡
坦缓
坦克
坦率
坦然
坦途
坦言
坦直
坦洲
袒护
袒露
袒胸
毯子
叹词
叹道
叹服
叹了
叹气
叹赏
叹惋
叹为
叹息
叹惜
炭笔
炭黑
炭化
炭火
炭精
炭疽
炭炉
炭盆
炭刷
炭素
炭窑
炭渣
探案
探病
探测
探查
探察
探长
探出
探春
探底
探访
探风
探杆
探戈
探花
探家
探监
探井
探究
探勘
探看
探矿
探路
探马
探秘
探明
探摸
探亲
探求
探伤
探身
探视
探手
探索
探讨
探听
探头
探望
探微
探问
探析
探悉
探险
探寻
探询
探幽
探源
探照
探针
探知
探子
碳铵
碳棒
碳带
碳粉
碳钢
碳黑
碳化
碳氢
碳刷
碳水
碳素
碳酸
碳源
汤包
汤池
汤匙
汤罐
汤锅
汤剂
汤加
汤美
汤米
汤面
汤姆
汤尼
汤泉
汤山
汤勺
汤水
汤汤
汤头
汤团
汤碗
汤药
汤阴
汤原
汤圆
铴锣
羰基
镗床
镗刀
唐朝
唐代
唐恩
唐飞
唐风
唐海
唐河
唐花
唐璜
唐家
唐莉
唐龙
唐律
唐门
唐纳
唐娜
唐尼
唐宁
唐人
唐僧
唐山
唐诗
唐狮
唐书
唐宋
唐突
唐县
唐寅
唐韵
唐中
唐装
堂奥
堂弟
堂鼓
堂倌
堂号
堂花
堂皇
堂会
堂姐
堂客
堂课
堂妹
堂上
堂堂
堂屋
堂兄
堂中
堂主
堂子
棠棣
棠梨
塘坝
塘鹅
塘沽
塘南
塘泥
塘桥
塘堰
塘镇
搪瓷
搪塞
膛线
糖厂
糖炒
糖醋
糖弹
糖度
糖分
糖份
糖苷
糖膏
糖瓜
糖罐
糖果
糖化
糖价
糖浆
糖精
糖酒
糖块
糖类
糖料
糖蜜
糖尿
糖人
糖食
糖水
糖肽
糖糖
糖网
糖稀
糖业
糖衣
糖原
糖纸
螳螂
醣类
倘或
倘然
倘若
倘使
倘佯
淌下
躺倒
躺柜
躺了
躺卧
躺下
躺椅
躺在
躺着
烫发
烫花
烫画
烫金
烫面
烫伤
烫手
烫台
烫头
烫洗
烫衣
烫钻
趟马
涛声
涛涛
绦虫
绦子
掏宝
掏出
掏空
掏摸
掏钱
掏心
滔滔
滔天
韬奋
韬光
韬晦
韬略
饕餮
洮南
逃奔
逃避
逃兵
逃出
逃窜
逃到
逃得
逃掉
逃遁
逃犯
逃废
逃过
逃荒
逃回
逃汇
逃婚
逃开
逃课
逃离
逃了
逃路
逃命
逃难
逃匿
逃跑
逃票
逃去
逃入
逃散
逃生
逃税
逃脱
逃亡
逃往
逃学
逃逸
逃债
逃走
桃符
桃核
桃红
桃花
桃江
桃胶
桃李
桃木
桃仁
桃色
桃树
桃仙
桃心
桃汛
桃园
桃源
桃子
陶吧
陶瓷
陶缸
陶工
陶管
陶罐
陶钧
陶粒
陶器
陶然
陶塑
陶陶
陶土
陶冶
陶艺
陶俑
陶哲
陶制
陶铸
陶子
陶醉
淘吧
淘宝
淘换
淘金
淘箩
淘米
淘气
淘沙
淘汰
淘淘
淘洗
讨伐
讨饭
讨好
讨还
讨回
讨价
讨教
讨论
讨钱
讨巧
讨情
讨取
讨饶
讨人
讨嫌
讨薪
讨厌
讨要
讨债
讨账
套版
套包
套裁
套餐
套车
套袋
套房
套服
套改
套耕
套购
套管
套红
套话
套环
套汇
套间
套件
套接
套结
套裤
套牢
套利
套了
套料
套路
套内
套弄
套牌
套曲
套取
套圈
套裙
套色
套衫
套上
套书
套数
套索
套套
套筒
套头
套图
套问
套现
套鞋
套型
套袖
套印
套用
套语
套种
套装
套着
套子
特保
特变
特别
特步
特产
特长
特出
特此
特大
特德
特等
特地
特典
特点
特定
特多
特服
特钢
特稿
特工
特攻
特供
特好
特号
特护
特化
特惠
特级
特急
特集
特辑
特技
特价
特教
特警
特刊
特考
特科
特克
特快
特困
特拉
特来
特兰
特勒
特雷
特里
特立
特利
特例
特灵
特鲁
特洛
特码
特卖
特曼
特命
特纳
特尼
特派
特批
特聘
特遣
特强
特勤
特区
特权
特人
特锐
特色
特设
特赦
特使
特首
特殊
特斯
特网
特为
特委
特卫
特务
特向
特效
特写
特型
特性
特需
特许
特选
特邀
特药
特异
特意
特优
特有
特约
特招
特征
特徵
特指
特制
特质
特种
特准
特作
疼爱
疼得
疼了
疼痛
疼惜
腾冲
腾出
腾达
腾飞
腾格
腾贵
腾空
腾龙
腾挪
腾起
腾身
腾腾
腾信
腾讯
腾迅
腾涌
腾跃
腾越
腾云
誊本
誊录
誊清
誊写
滕州
藤编
藤黄
藤筐
藤篮
藤萝
藤蔓
藤牌
藤器
藤球
藤森
藤条
藤县
藤箱
藤椅
藤艺
藤真
藤子
剔出
剔除
剔红
剔透
剔牙
梯次
梯度
梯队
梯级
梯田
梯形
梯子
踢爆
踢出
踢打
踢倒
踢得
踢蹬
踢掉
踢回
踢毽
踢脚
踢开
踢了
踢起
踢球
踢人
踢踏
踢腿
啼叫
啼哭
啼鸣
啼声
啼笑
啼血
提案
提拔
提包
提笔
提拨
提倡
提成
提出
提纯
提词
提存
提单
提档
提到
提灯
提点
提调
提兜
提督
提法
提防
提干
提纲
提高
提供
提灌
提过
提盒
提壶
提花
提货
提及
提级
提价
提交
提举
提款
提拉
提篮
提炼
提梁
提了
提领
提留
提名
提婆
提起
提气
提前
提挈
提亲
提琴
提请
提取
提上
提神
提审
提升
提示
提手
提水
提速
提提
提桶
提问
提香
提箱
提携
提醒
提讯
提要
提议
提早
提振
提着
提子
鹈鹕
题跋
题匾
题材
题词
题辞
题海
题花
题记
题解
题库
题款
题名
题目
题签
题诗
题外
题为
题写
题型
题意
题旨
题注
题字
蹄膀
蹄筋
蹄声
蹄子
醍醐
体表
体裁
体彩
体操
体察
体长
体臭
体罚
体改
体格
体会
体积
体己
体检
体力
体例
体谅
体量
体毛
体貌
体面
体内
体能
体念
体魄
体腔
体认
体弱
体式
体视
体态
体坛
体贴
体统
体外
体委
体位
体味
体温
体悟
体系
体现
体香
体校
体协
体形
体型
体性
体恤
体癣
体验
体液
体育
体院
体征
体制
体质
体重
体壮
体总
屉子
剃刀
剃度
剃发
剃毛
剃头
剃须
倜傥
涕泪
涕零
涕泣
替班
替补
替代
替换
替她
替考
替你
替人
替身
替他
替我
替下
嚏喷
天啊
天安
天奥
天宝
天保
天边
天变
天兵
天禀
天波
天不
天才
天蚕
天长
天朝
天车
天成
天秤
天池
天虫
天窗
天赐
天大
天道
天等
天敌
天地
天帝
天电
天顶
天鼎
天冬
天都
天峨
天鹅
天蛾
天恩
天发
天方
天放
天分
天份
天丰
天风
天福
天府
天父
天赋
天盖
天干
天罡
天高
天工
天弓
天公
天宫
天沟
天狗
天官
天光
天国
天寒
天和
天河
天黑
天虹
天鸿
天后
天候
天湖
天虎
天花
天华
天幻
天皇
天灰
天会
天火
天机
天玑
天基
天级
天极
天际
天霁
天骥
天价
天剑
天健
天将
天降
天娇
天骄
天胶
天界
天金
天津
天京
天井
天镜
天绝
天军
天峻
天开
天空
天阔
天来
天赖
天籁
天蓝
天朗
天姥
天乐
天雷
天冷
天理
天力
天立
天利
天良
天亮
天了
天伦
天论
天罗
天麻
天马
天脉
天门
天敏
天明
天命
天魔
天母
天目
天幕
天那
天南
天呐
天年
天牛
天怒
天女
天棚
天蓬
天篷
天平
天齐
天启
天气
天谴
天堑
天桥
天青
天晴
天穹
天球
天趣
天全
天泉
天阙
天然
天壤
天人
天日
天容
天色
天山
天伤
天上
天神
天生
天师
天狮
天石
天时
天使
天授
天书
天数
天水
天顺
天丝
天松
天梭
天台
天坛
天堂
天梯
天体
天天
天条
天庭
天同
天头
天图
天外
天王
天网
天威
天文
天问
天舞
天喜
天下
天仙
天险
天线
天香
天祥
天翔
天象
天蝎
天心
天兴
天星
天行
天幸
天性
天雄
天旭
天呀
天崖
天涯
天雅
天阉
天眼
天演
天雁
天义
天亿
天逸
天意
天翼
天音
天英
天鹰
天影
天游
天佑
天娱
天宇
天渊
天元
天缘
天源
天云
天运
天灾
天葬
天择
天真
天镇
天正
天之
天职
天轴
天诛
天珠
天竹
天竺
天主
天柱
天姿
天资
天子
天字
天宗
天纵
天尊
添补
添彩
添仓
添丁
添购
添加
添乱
添上
添设
添香
添置
田产
田畴
田单
田地
田东
田父
田赋
田埂
田宫
田汉
田禾
田黄
田鸡
田家
田间
田径
田坎
田块
田里
田联
田猎
田林
田垄
田螺
田亩
田契
田赛
田舍
田鼠
田坛
田田
田头
田湾
田阳
田野
田园
田中
田主
田庄
田租
恬淡
恬静
恬美
恬然
恬适
畋猎
甜饼
甜菜
甜橙
甜点
甜歌
甜瓜
甜椒
甜酒
甜美
甜蜜
甜品
甜润
甜食
甜水
甜酸
甜甜
甜筒
甜头
甜味
甜香
甜心
甜言
甜枣
填饱
填报
填表
填补
填充
填词
填堵
填发
填方
填房
填缝
填好
填空
填料
填列
填埋
填满
填平
填权
填入
填塞
填上
填涂
填土
填写
填鸭
填膺
填制
舔她
舔食
舔舐
舔阴
舔着
挑拨
挑出
挑刺
挑错
挑担
挑灯
挑动
挑逗
挑夫
挑花
挑拣
挑开
挑了
挑明
挑起
挑食
挑水
挑唆
挑剔
挑挑
挑头
挑衅
挑选
挑战
挑中
挑着
挑子
挑嘴
条案
条播
条陈
条虫
条带
条凳
条幅
条钢
条贯
条规
条几
条件
条块
条款
条理
条例
条令
条路
条码
条目
条绒
条石
条数
条条
条文
条纹
条形
条鱼
条约
条状
条桌
条子
迢迢
迢遥
迢远
笤帚
眺望
跳板
跳槽
跳虫
跳出
跳荡
跳到
跳得
跳动
跳高
跳过
跳海
跳河
跳回
跳级
跳脚
跳进
跳井
跳开
跳空
跳栏
跳梁
跳踉
跳了
跳楼
跳马
跳票
跳棋
跳起
跳墙
跳球
跳入
跳伞
跳上
跳神
跳绳
跳鼠
跳水
跳台
跳跳
跳投
跳脱
跳舞
跳下
跳线
跳箱
跳行
跳远
跳跃
跳越
跳蚤
跳闸
跳转
跳着
贴吧
贴板
贴边
贴标
贴补
贴出
贴到
贴歌
贴好
贴合
贴花
贴画
贴换
贴金
贴紧
贴近
贴了
贴面
贴膜
贴牌
贴片
贴钱
贴切
贴上
贴身
贴士
贴数
贴水
贴题
贴贴
贴图
贴息
贴现
贴心
贴纸
贴着
贴子
铁案
铁板
铁棒
铁北
铁笔
铁臂
铁饼
铁铲
铁厂
铁成
铁城
铁窗
铁床
铁锤
铁打
铁道
铁钉
铁定
铁法
铁范
铁粉
铁盖
铁杆
铁镐
铁工
铁钩
铁箍
铁骨
铁管
铁罐
铁轨
铁柜
铁棍
铁锅
铁汉
铁盒
铁红
铁花
铁画
铁环
铁活
铁甲
铁架
铁匠
铁筋
铁军
铁块
铁矿
铁栏
铁力
铁链
铁林
铁岭
铁流
铁笼
铁路
铁律
铁轮
铁马
铁锚
铁门
铁面
铁木
铁幕
铁凝
铁牛
铁耙
铁皮
铁片
铁票
铁骑
铁器
铁钳
铁锹
铁桥
铁青
铁球
铁圈
铁泉
铁拳
铁人
铁沙
铁砂
铁杉
铁勺
铁生
铁石
铁手
铁树
铁水
铁丝
铁索
铁锁
铁塔
铁蹄
铁通
铁桶
铁头
铁腕
铁网
铁锨
铁线
铁箱
铁屑
铁心
铁芯
铁锈
铁血
铁衣
铁艺
铁则
铁闸
铁栅
铁砧
铁铮
铁证
铁质
铁中
铁柱
铁嘴
帖吧
帖数
帖图
帖子
厅长
厅房
厅级
厅局
厅内
厅堂
厅外
厅中
汀线
汀洲
听吧
听罢
听便
听不
听差
听潮
听出
听从
听错
听到
听得
听懂
听歌
听骨
听过
听海
听后
听候
听话
听会
听见
听讲
听她
听觉
听课
听来
听力
听了
听命
听那
听你
听凭
听取
听人
听任
听审
听书
听谁
听说
听讼
听他
听听
听筒
听完
听闻
听我
听戏
听写
听信
听秀
听雨
听阈
听者
听诊
听证
听政
听之
听众
听著
听装
廷布
廷芳
廷尉
廷杖
亭长
亭台
亭亭
亭中
亭子
庭长
庭审
庭外
庭园
庭院
庭中
停摆
停办
停闭
停表
停播
停泊
停步
停产
停车
停当
停电
停顿
停发
停放
停飞
停工
停航
停火
停机
停建
停经
停刊
停靠
停课
停了
停灵
停留
停牌
停赛
停尸
停驶
停手
停水
停停
停妥
停息
停下
停歇
停薪
停学
停药
停业
停用
停运
停在
停战
停诊
停职
停止
停滞
停住
停驻
停转
停着
婷美
婷婷
霆锋
挺拔
挺大
挺逗
挺多
挺好
挺进
挺举
挺快
挺括
挺立
挺起
挺身
挺尸
挺挺
挺胸
挺秀
挺直
挺着
艇长
通宝
通报
通便
通病
通才
通草
通产
通常
通畅
通车
通彻
通称
通城
通吃
通达
通到
通道
通敌
通典
通电
通牒
通读
通分
通风
通感
通钢
通稿
通告
通共
通关
通观
通国
通过
通海
通航
通好
通河
通红
通化
通话
通婚
通货
通缉
通辑
通家
通假
通奸
通鉴
通江
通经
通考
通栏
通览
通力
通例
通连
通联
通亮
通量
通辽
通灵
通令
通流
通路
通论
通名
通明
通年
通盘
通篇
通票
通铺
通气
通窍
通勤
通衢
通人
通融
通杀
通山
通商
通身
通史
通式
通事
通视
通书
通水
通顺
通俗
通缩
通体
通天
通条
通通
通同
通统
通透
通途
通网
通往
通渭
通县
通向
通宵
通晓
通信
通行
通性
通许
通学
通讯
通迅
通夜
通译
通用
通邮
通榆
通运
通则
通胀
通知
通志
通州
同案
同班
同伴
同胞
同辈
同比
同步
同侪
同场
同唱
同车
同城
同程
同吃
同传
同船
同窗
同创
同村
同党
同道
同德
同等
同调
同队
同发
同犯
同方
同房
同感
同格
同庚
同工
同构
同归
同好
同和
同贺
同化
同欢
同伙
同机
同级
同济
同价
同江
同她
同居
同科
同来
同乐
同类
同里
同理
同量
同僚
同龄
同路
同门
同盟
同名
同谋
同你
同年
同袍
同期
同情
同庆
同去
同人
同仁
同日
同三
同色
同上
同声
同时
同事
同室
同岁
同他
同台
同态
同堂
同体
同往
同望
同为
同维
同位
同文
同我
同屋
同喜
同现
同乡
同享
同向
同校
同心
同行
同形
同姓
同性
同修
同学
同样
同业
同义
同意
同音
同游
同源
同月
同在
同泽
同知
同志
同治
同质
同种
同舟
同洲
同轴
同属
同住
同桌
同宗
同族
同组
彤彤
彤云
茼蒿
桐柏
桐城
桐庐
桐木
桐乡
桐油
桐子
桐梓
铜板
铜版
铜棒
铜币
铜箔
铜材
铜厂
铜城
铜臭
铜川
铜锤
铜带
铜雕
铜粉
铜鼓
铜管
铜壶
铜环
铜价
铜奖
铜匠
铜镜
铜矿
铜梁
铜铃
铜陵
铜炉
铜绿
铜锣
铜门
铜模
铜排
铜牌
铜皮
铜片
铜器
铜钱
铜球
铜人
铜仁
铜山
铜丝
铜锁
铜套
铜网
铜线
铜像
铜锈
铜业
铜元
铜制
铜质
铜钟
铜字
童便
童车
童床
童服
童工
童话
童男
童年
童女
童仆
童趣
童山
童生
童声
童叟
童鞋
童心
童星
童颜
童谣
童瑶
童音
童贞
童真
童稚
童装
童子
酮类
酮体
酮症
僮仆
潼关
潼南
瞳孔
瞳人
瞳仁
统舱
统称
统筹
统共
统购
统管
统合
统货
统计
统建
统考
统括
统揽
统领
统率
统配
统摄
统帅
统通
统统
统辖
统销
统御
统战
统制
统治
捅咕
捅破
桶盖
桶装
桶状
桶子
筒仓
筒灯
筒管
筒裤
筒裙
筒瓦
筒子
恸哭
痛彻
痛陈
痛斥
痛楚
痛处
痛打
痛悼
痛得
痛恶
痛风
痛感
痛恨
痛悔
痛击
痛经
痛觉
痛哭
痛苦
痛快
痛了
痛骂
痛切
痛失
痛惜
痛心
痛痒
痛饮
痛责
偷安
偷车
偷盗
偷得
偷电
偷渡
偷工
偷欢
偷换
偷鸡
偷奸
偷看
偷空
偷窥
偷来
偷懒
偷了
偷猎
偷漏
偷录
偷摸
偷怕
偷拍
偷排
偷窃
偷情
偷去
偷人
偷生
偷税
偷逃
偷听
偷偷
偷袭
偷闲
偷香
偷笑
偷眼
偷营
偷越
偷运
偷着
偷走
偷嘴
头版
头孢
头部
头彩
头筹
头寸
头大
头带
头戴
头道
头灯
头等
头顶
头儿
头发
头盖
头功
头骨
头号
头花
头昏
头家
头奖
头角
头巾
头颈
头盔
头来
头里
头脸
头领
头颅
头马
头面
头名
头目
头脑
头年
头牌
头皮
头前
头钱
头球
头人
头上
头生
头绳
头虱
头式
头饰
头胎
头套
头疼
头天
头条
头痛
头头
头陀
头尾
头先
头衔
头象
头像
头屑
头型
头绪
头癣
头雁
头羊
头也
头油
头晕
头罩
头子
投案
投保
投奔
投标
投产
投诚
投出
投弹
投档
投到
投敌
投递
投毒
投放
投稿
投工
投合
投河
投壶
投缳
投机
投寄
投降
投进
投井
投考
投靠
投来
投篮
投劳
投了
投料
投拍
投票
投契
投钱
投枪
投亲
投球
投入
投射
投身
投生
投师
投石
投手
投书
投水
投送
投诉
投宿
投胎
投喂
投下
投向
投效
投行
投药
投医
投影
投缘
投掷
投中
投注
投资
投足
骰子
透辟
透彻
透澈
透出
透底
透顶
透风
透骨
透光
透过
透镜
透亮
透了
透漏
透露
透明
透平
透气
透热
透入
透射
透视
透水
透析
透雨
透支
透着
凸凹
凸版
凸出
凸点
凸镜
凸轮
凸面
凸起
凸显
凸现
凸缘
秃笔
秃疮
秃顶
秃发
秃鹫
秃驴
秃山
秃头
秃秃
秃鹰
秃子
突变
突出
突触
突堤
突地
突点
突发
突防
突击
突见
突降
突进
突厥
突来
突破
突起
突泉
突然
突入
突听
突突
突围
突兀
突袭
突显
突现
突眼
突遭
突增
图案
图吧
图霸
图板
图版
图报
图标
图表
图册
图层
图档
图钉
图二
图画
图集
图籍
图记
图鉴
图解
图景
图库
图酷
图块
图狂
图拉
图丽
图利
图例
图灵
图铃
图六
图录
图论
图门
图们
图名
图谋
图木
图片
图谱
图强
图区
图赏
图上
图示
图式
图释
图书
图说
图四
图腾
图贴
图图
图瓦
图王
图网
图为
图文
图象
图像
图形
图秀
图学
图样
图一
图摘
图站
图章
图纸
图中
图组
徒步
徒长
徒弟
徒儿
徒具
徒劳
徒然
徒涉
徒手
徒孙
徒刑
涂白
涂布
涂层
涂镀
涂覆
涂改
涂黑
涂胶
涂料
涂满
涂抹
涂片
涂漆
涂色
涂上
涂饰
涂刷
涂炭
涂写
涂鸦
涂油
涂装
荼毒
荼蘼
途安
途程
途经
途径
途乐
途锐
途胜
途中
屠场
屠城
屠刀
屠夫
屠户
屠龙
屠戮
屠杀
屠苏
屠宰
土坝
土邦
土包
土崩
土鳖
土布
土层
土产
土城
土地
土豆
土堆
土墩
土遁
土法
土方
土房
土肥
土匪
土风
土蜂
土改
土岗
土埂
土工
土狗
土棍
土豪
土话
土黄
土货
土鸡
土籍
土家
土建
土坎
土炕
土坑
土块
土矿
土狼
土牢
土路
土伦
土猫
土门
土木
土牛
土坯
土坡
土气
土墙
土丘
土壤
土人
土色
土山
土生
土石
土司
土豚
土温
土物
土戏
土系
土星
土性
土音
土语
土元
土葬
土灶
土纸
土制
土质
土中
土种
土著
土族
吐出
吐蕃
吐口
吐了
吐露
吐沫
吐纳
吐奶
吐气
吐丝
吐司
吐穗
吐痰
吐吐
吐温
吐泻
吐血
吐艳
吐着
兔唇
兔毫
兔毛
兔年
兔皮
兔肉
兔业
兔子
湍急
湍流
团拜
团部
团长
团场
团丁
团队
团费
团粉
团干
团歌
团购
团花
团徽
团伙
团级
团籍
团建
团结
团聚
团课
团块
团里
团粒
团练
团年
团脐
团旗
团契
团日
团扇
团身
团史
团体
团团
团委
团校
团音
团友
团鱼
团员
团圆
团藻
团章
团职
团中
团子
团组
推测
推车
推迟
推崇
推出
推辞
推戴
推导
推倒
推到
推掉
推定
推动
推度
推断
推翻
推杆
推高
推广
推后
推回
推及
推挤
推荐
推介
推进
推究
推举
推拒
推开
推拉
推理
推力
推了
推论
推门
推磨
推拿
推普
推敲
推求
推却
推让
推入
推搡
推上
推手
推说
推送
推算
推搪
推推
推托
推脱
推为
推诿
推下
推想
推向
推销
推卸
推行
推选
推延
推演
推移
推优
推油
推展
推知
推重
推着
推子
推走
颓败
颓废
颓靡
颓圮
颓然
颓丧
颓势
颓唐
腿部
腿脚
腿模
腿勤
腿上
腿疼
腿痛
腿子
退保
退避
退兵
退步
退场
退朝
退潮
退出
退磁
退党
退到
退敌
退掉
退订
退房
退稿
退耕
退股
退后
退化
退还
退换
退回
退婚
退火
退伙
退货
退浆
退居
退开
退款
退离
退了
退路
退赔
退票
退钱
退亲
退去
退却
退让
退热
退入
退色
退烧
退市
退守
退税
退缩
退堂
退庭
退位
退伍
退席
退下
退行
退休
退学
退押
退养
退役
退隐
退赃
退职
退走
退租
蜕变
蜕化
蜕皮
褪去
褪色
褪下
吞并
吞服
吞金
吞了
吞没
吞灭
吞声
吞食
吞噬
吞吐
吞吞
吞下
吞咽
屯兵
屯昌
屯积
屯集
屯垦
屯粮
屯留
屯门
屯田
屯扎
屯驻
屯子
豚草
豚鼠
臀部
臀尖
臀鳍
臀围
臀疣
托庇
托钵
托长
托出
托词
托辞
托德
托儿
托尔
托夫
托福
托付
托孤
托故
托管
托辊
托架
托举
托克
托老
托里
托轮
托马
托梦
托米
托尼
托派
托盘
托起
托生
托收
托维
托业
托幼
托运
托住
托着
托座
拖把
拖板
拖驳
拖布
拖长
拖车
拖出
拖船
拖沓
拖带
拖到
拖地
拖动
拖斗
拖放
拖挂
拖垮
拖拉
拖来
拖累
拖链
拖了
拖轮
拖欠
拖腔
拖入
拖堂
拖网
拖鞋
拖延
拖曳
拖运
拖住
拖拽
拖着
拖走
脱靶
脱产
脱臭
脱出
脱除
脱垂
脱氮
脱党
脱档
脱掉
脱毒
脱发
脱岗
脱肛
脱稿
脱钩
脱光
脱轨
脱机
脱缰
脱胶
脱节
脱臼
脱开
脱壳
脱空
脱口
脱困
脱离
脱粒
脱了
脱硫
脱漏
脱落
脱盲
脱毛
脱帽
脱模
脱泡
脱坯
脱皮
脱贫
脱气
脱氢
脱去
脱色
脱涩
脱身
脱手
脱水
脱俗
脱胎
脱碳
脱逃
脱兔
脱脱
脱位
脱误
脱下
脱险
脱销
脱鞋
脱卸
脱星
脱盐
脱氧
脱衣
脱颖
脱脂
脱罪
驮轿
驮马
驮着
驮子
陀佛
陀罗
陀螺
坨子
沱茶
沱河
沱江
驼背
驼峰
驼铃
驼鹿
驼马
驼鸟
驼群
驼绒
驼色
驼子
砣子
鸵鸟
酡红
妥当
妥善
妥实
妥贴
妥帖
妥协
椭球
椭圆
拓拔
拓跋
拓本
拓地
拓峰
拓荒
拓宽
拓片
拓扑
拓朴
拓人
拓印
拓展
拓殖
唾骂
唾沫
唾弃
唾液
哇嘎
哇靠
哇啦
哇塞
哇噻
哇赛
哇哇
娃儿
娃娃
娃子
挖补
挖出
挖除
挖掉
挖洞
挖方
挖机
挖角
挖掘
挖开
挖坑
挖空
挖孔
挖苦
挖矿
挖了
挖泥
挖潜
挖土
挖走
洼地
蛙类
蛙鸣
蛙人
蛙式
蛙跳
蛙泳
瓦茨
瓦当
瓦刀
瓦尔
瓦房
瓦工
瓦沟
瓦罐
瓦灰
瓦匠
瓦解
瓦块
瓦拉
瓦莱
瓦蓝
瓦楞
瓦砾
瓦垄
瓦伦
瓦罗
瓦盆
瓦片
瓦器
瓦圈
瓦全
瓦舍
瓦斯
瓦松
瓦特
瓦屋
瓦窑
佤族
袜带
袜底
袜机
袜套
袜筒
袜业
袜子
歪才
歪唱
歪道
歪风
歪歌
歪酷
歪理
歪了
歪路
歪门
歪曲
歪诗
歪歪
歪斜
歪着
歪嘴
外办
外邦
外包
外币
外壁
外边
外表
外宾
外部
外埠
外财
外侧
外层
外差
外长
外厂
外场
外钞
外城
外出
外传
外存
外带
外岛
外道
外敌
外地
外电
外调
外耳
外翻
外方
外访
外放
外敷
外感
外公
外功
外购
外挂
外观
外国
外海
外号
外化
外话
外患
外汇
外货
外祸
外籍
外加
外间
外交
外角
外教
外接
外界
外借
外经
外景
外径
外军
外卡
外科
外壳
外客
外空
外寇
外快
外廓
外来
外力
外联
外流
外露
外路
外轮
外卖
外贸
外貌
外门
外蒙
外面
外拍
外排
外派
外皮
外篇
外频
外屏
外婆
外戚
外企
外迁
外墙
外侨
外切
外勤
外圈
外人
外伤
外商
外设
外肾
外渗
外生
外甥
外省
外史
外市
外事
外水
外孙
外胎
外滩
外逃
外套
外头
外围
外文
外屋
外侮
外务
外县
外线
外乡
外相
外箱
外向
外项
外销
外泄
外心
外星
外行
外形
外型
外姓
外延
外焰
外扬
外衣
外溢
外因
外阴
外引
外用
外语
外域
外遇
外援
外缘
外院
外运
外在
外债
外展
外罩
外痔
外置
外转
外资
外子
外族
弯刀
弯道
弯度
弯儿
弯弓
弯管
弯角
弯矩
弯路
弯曲
弯身
弯头
弯弯
弯下
弯腰
弯月
弯着
弯子
湾流
湾头
湾仔
蜿蜒
豌豆
丸剂
丸药
丸子
纨绔
纨扇
完备
完毕
完璧
完场
完成
完蛋
完稿
完工
完好
完后
完婚
完结
完竣
完粮
完了
完满
完美
完全
完人
完善
完胜
完事
完税
完小
完形
完颜
完整
完中
玩吧
玩伴
玩出
玩到
玩儿
玩法
玩过
玩忽
玩火
玩家
玩具
玩酷
玩乐
玩了
玩命
玩闹
玩腻
玩弄
玩偶
玩牌
玩票
玩起
玩器
玩赏
玩耍
玩水
玩玩
玩味
玩物
玩笑
玩兴
玩艺
玩意
玩友
玩转
玩着
顽敌
顽钝
顽梗
顽固
顽疾
顽抗
顽劣
顽民
顽皮
顽强
顽石
顽童
顽癣
顽症
烷基
烷烃
宛平
宛然
宛如
宛若
宛转
挽词
挽歌
挽回
挽救
挽具
挽力
挽联
挽留
挽诗
挽手
挽着
晚安
晚班
晚报
晚辈
晚餐
晚场
晚车
晚春
晚祷
晚到
晚稻
晚点
晚饭
晚风
晚会
晚婚
晚间
晚节
晚近
晚景
晚课
晚来
晚恋
晚了
晚年
晚娘
晚期
晚起
晚清
晚秋
晚上
晚生
晚熟
晚霜
晚睡
晚唐
晚霞
晚些
晚宴
晚于
晚育
晚装
莞尔
婉辞
婉儿
婉拒
婉君
婉丽
婉容
婉顺
婉谢
婉言
婉约
婉转
惋惜
皖北
皖南
碗橱
碗碟
碗豆
碗柜
碗口
碗筷
碗中
万安
万般
万邦
万宝
万变
万博
万乘
万达
万代
万道
万德
万端
万吨
万恶
万方
万分
万丰
万福
万个
万古
万股
万贯
万国
万壑
万户
万机
万基
万家
万件
万斤
万金
万卷
万军
万钧
万籁
万里
万历
万隆
万马
万米
万民
万难
万能
万年
万宁
万千
万顷
万全
万人
万荣
万山
万盛
万世
万事
万寿
万水
万顺
万岁
万套
万通
万万
万王
万网
万维
万物
万县
万向
万象
万幸
万言
万亿
万用
万有
万宇
万语
万元
万源
万载
万张
万丈
万种
万众
万重
万州
万状
万紫
万字
腕表
腕部
腕带
腕骨
腕力
腕子
腕足
汪锋
汪涵
汪清
汪氏
汪汪
汪洋
亡党
亡夫
亡父
亡故
亡国
亡魂
亡灵
亡命
亡失
亡佚
亡友
王安
王斑
王弼
王冰
王波
王勃
王朝
王成
王城
王充
王储
王村
王大
王丹
王导
王道
王德
王迪
王店
王栋
王铎
王二
王法
王妃
王非
王府
王公
王宫
王官
王冠
王国
王海
王侯
王后
王虎
王辉
王惠
王集
王家
王建
王剑
王健
王浆
王锦
王晶
王婧
王静
王娟
王爵
王军
王俊
王凯
王康
王可
王克
王老
王蕾
王立
王利
王灵
王陵
王码
王莽
王蒙
王冕
王明
王某
王母
王牌
王平
王萍
王琦
王强
王庆
王琼
王权
王人
王睿
王珊
王氏
王室
王帅
王水
王朔
王孙
王台
王涛
王韬
王缇
王通
王威
王巍
王炜
王位
王文
王五
王霞
王相
王晓
王谢
王新
王兄
王选
王学
王雪
王岩
王炎
王爷
王毅
王颖
王玉
王元
王曰
王者
王振
王震
王征
王政
王志
王庄
王子
王族
王座
网吧
网板
网镖
网捕
网布
网城
网虫
网达
网大
网带
网袋
网点
网店
网兜
网段
网队
网纲
网格
网罟
网关
网管
网海
网号
网机
网际
网架
网间
网巾
网金
网景
网具
网卡
网刊
网孔
网篮
网里
网联
网恋
网链
网聊
网龄
网路
网罗
网络
网盟
网迷
网民
网名
网膜
网目
网内
网鸟
网片
网评
网桥
网球
网人
网上
网事
网守
网丝
网速
网坛
网谈
网通
网袜
网王
网文
网窝
网线
网箱
网校
网新
网讯
网眼
网妖
网页
网易
网银
网瘾
网印
网游
网友
网鱼
网员
网摘
网战
网站
网罩
网址
网中
网住
网赚
网状
网子
往北
往常
往床
往东
往返
往复
往后
往还
往回
往届
往来
往里
往南
往年
往前
往日
往上
往时
往事
往他
往外
往往
往西
往昔
往下
往右
往左
枉法
枉费
枉顾
枉然
枉死
罔顾
惘然
魍魉
妄称
妄动
妄加
妄念
妄求
妄人
妄说
妄图
妄为
妄想
妄言
妄语
妄自
忘本
忘带
忘掉
忘恩
忘返
忘怀
忘记
忘年
忘情
忘却
忘我
忘形
忘性
忘忧
忘在
旺苍
旺达
旺夫
旺火
旺季
旺健
旺角
旺年
旺盛
旺市
旺斯
旺旺
旺销
旺月
望城
望都
望断
望而
望风
望见
望江
望京
望奎
望了
望楼
望谟
望去
望日
望望
望向
望远
望月
望岳
望诊
望著
望着
望子
望族
危城
危殆
危笃
危房
危改
危害
危机
危及
危急
危境
危局
危惧
危楼
危难
危亡
危险
危象
危崖
危言
危重
威逼
威驰
威尔
威风
威刚
威海
威赫
威克
威乐
威力
威廉
威龙
威猛
威名
威娜
威尼
威鹏
威迫
威权
威慑
威盛
威势
威斯
威特
威望
威威
威武
威吓
威县
威胁
威信
威严
威仪
威远
威震
威姿
偎抱
偎依
偎倚
逶迤
葳蕤
微安
微白
微闭
微变
微波
微薄
微不
微车
微尘
微臣
微创
微词
微辞
微蹙
微带
微雕
微调
微动
微分
微粉
微风
微服
微观
微管
微光
微红
微机
微贱
微晶
微距
微克
微孔
微澜
微利
微粒
微亮
微量
微露
微码
微茫
微米
微秒
微妙
微末
微软
微弱
微山
微少
微升
微酸
微缩
微微
微细
微现
微小
微笑
微星
微行
微型
微醺
微言
微恙
微雨
微皱
薇拉
薇薇
薇姿
巍峨
巍然
巍巍
巍子
为爱
为把
为伴
为本
为别
为此
为大
为党
为敌
为二
为辅
为父
为副
为该
为纲
为给
为公
为怪
为官
为贵
为国
为害
为好
为何
为怀
为患
为己
为继
为佳
为她
为界
为君
为空
为快
为乐
为力
为例
为了
为零
为妙
为民
为名
为目
为难
为你
为您
为盼
为妻
为期
为其
为奇
为情
为求
为人
为荣
为三
为啥
为善
为上
为生
为师
为时
为食
为使
为首
为数
为谁
为他
为题
为天
为王
为我
为伍
为先
为限
为性
为序
为学
为宜
为意
为盈
为由
为有
为证
为政
为之
为止
为重
为主
为准
为着
为总
为左
韦伯
韦德
韦恩
韦尔
韦杰
韦氏
韦驮
圩堤
圩垸
圩子
围脖
围捕
围场
围成
围城
围兜
围堵
围攻
围观
围裹
围护
围击
围甲
围歼
围剿
围巾
围聚
围垦
围困
围栏
围了
围猎
围拢
围炉
围殴
围屏
围棋
围墙
围裙
围绕
围网
围岩
围堰
围住
围追
围桌
围着
围子
围嘴
围坐
帏幕
沩山
违碍
违拗
违背
违法
违反
违犯
违规
违纪
违建
违禁
违抗
违例
违令
违逆
违宪
违心
违约
违章
违者
桅灯
桅顶
桅杆
桅樯
唯独
唯开
唯恐
唯美
唯其
唯识
唯唯
唯我
唯物
唯心
唯有
帷幔
帷幕
帷幄
帷帐
帷子
惟独
惟恐
惟其
惟一
惟有
维奥
维持
维茨
维达
维德
维度
维尔
维和
维护
维华
维加
维佳
维艰
维康
维科
维克
维库
维利
维纶
维明
维那
维纳
维尼
维普
维奇
维权
维森
维生
维特
维维
维文
维希
维系
维新
维修
维亚
维语
维族
潍柴
潍坊
伟岸
伟成
伟大
伟德
伟哥
伟光
伟华
伟绩
伟力
伟民
伟强
伟人
伟翔
伟雄
伟业
伪币
伪钞
伪称
伪军
伪劣
伪满
伪品
伪善
伪饰
伪书
伪托
伪造
伪证
伪装
伪足
伪作
尾巴
尾部
尾灯
尾端
尾段
尾房
尾骨
尾花
尾款
尾矿
尾楼
尾盘
尾鳍
尾气
尾欠
尾声
尾数
尾随
尾行
尾页
尾翼
尾音
尾蚴
尾羽
尾追
纬编
纬度
纬纱
纬书
纬线
苇箔
苇丛
苇荡
苇塘
苇席
苇子
委办
委比
委顿
委会
委靡
委派
委培
委曲
委屈
委任
委蛇
委身
委实
委琐
委托
委婉
委以
委员
委中
委罪
娓娓
诿过
萎黄
萎靡
萎缩
萎谢
萎蔫
猥琐
猥亵
痿证
鲔鱼
卫兵
卫道
卫队
卫风
卫国
卫护
卫辉
卫慧
卫军
卫冕
卫民
卫平
卫青
卫生
卫士
卫视
卫戍
卫斯
卫校
卫星
卫戌
卫浴
未按
未被
未必
未便
未变
未卜
未尝
未成
未到
未定
未动
未对
未干
未敢
未果
未婚
未获
未及
未几
未嫁
未见
未接
未尽
未经
未竟
未决
未可
未来
未了
未落
未满
未眠
未免
未名
未明
未能
未然
未时
未始
未受
未熟
未死
未遂
未填
未完
未未
未闻
未详
未向
未消
未央
未有
未予
未雨
未遭
未曾
未知
未至
未作
未做
位处
位次
位点
位居
位宽
位列
位能
位势
位数
位图
位移
位于
位於
位育
位元
位址
位置
位子
位尊
味道
味儿
味精
味觉
味蕾
味全
味素
畏避
畏光
畏忌
畏惧
畏难
畏怯
畏缩
畏途
畏友
畏罪
胃癌
胃壁
胃病
胃部
胃肠
胃窦
胃寒
胃镜
胃口
胃热
胃酸
胃疼
胃痛
胃腺
胃炎
胃药
胃液
胃胀
尉迟
尉官
尉犁
尉氏
谓词
谓语
谓之
喂料
喂奶
喂食
喂喂
喂养
渭河
渭南
渭水
渭源
蔚成
蔚蓝
蔚起
蔚然
蔚为
蔚县
慰安
慰抚
慰藉
慰劳
慰留
慰勉
慰问
慰唁
魏碑
魏国
魏晋
魏玛
魏阙
魏群
魏三
魏书
魏巍
魏县
魏源
魏征
温饱
温标
温差
温床
温存
温带
温度
温格
温故
温和
温厚
温江
温酒
温觉
温课
温控
温良
温岭
温妮
温暖
温情
温泉
温热
温柔
温润
温莎
温湿
温室
温书
温水
温顺
温宿
温吞
温暾
温婉
温网
温文
温习
温县
温馨
温煦
温驯
温雅
温中
温州
瘟病
瘟神
瘟疫
文安
文案
文本
文笔
文彬
文斌
文波
文博
文部
文才
文采
文昌
文场
文成
文丑
文传
文辞
文丛
文萃
文存
文旦
文档
文道
文德
文登
文帝
文电
文鼎
文定
文东
文斗
文牍
文法
文房
文风
文稿
文告
文革
文蛤
文官
文光
文广
文海
文翰
文豪
文号
文虎
文华
文化
文辉
文汇
文慧
文火
文集
文件
文江
文教
文静
文句
文具
文娟
文卷
文军
文君
文俊
文凯
文康
文科
文库
文侩
文莱
文理
文联
文林
文龙
文论
文脉
文盲
文秘
文庙
文名
文明
文墨
文痞
文凭
文气
文契
文清
文情
文人
文弱
文森
文山
文身
文石
文史
文士
文事
文饰
文书
文殊
文水
文思
文斯
文泰
文坛
文涛
文体
文童
文玩
文王
文网
文卫
文文
文武
文物
文戏
文县
文献
文祥
文欣
文新
文胸
文秀
文宣
文选
文学
文雅
文言
文义
文艺
文意
文英
文友
文娱
文玉
文元
文员
文苑
文则
文责
文摘
文章
文正
文职
文治
文中
文忠
文竹
文字
文宗
纹板
纹理
纹路
纹眉
纹身
纹饰
纹丝
纹绣
纹样
纹银
纹章
闻出
闻达
闻到
闻风
闻见
闻名
闻其
闻人
闻声
闻天
闻听
闻闻
闻喜
闻香
闻讯
闻言
闻者
闻之
闻知
闻着
蚊虫
蚊蚋
蚊香
蚊蝇
蚊帐
蚊子
吻别
吻合
吻痕
吻她
吻了
吻我
吻着
紊流
紊乱
稳便
稳步
稳产
稳当
稳定
稳固
稳获
稳健
稳居
稳练
稳拿
稳婆
稳实
稳态
稳妥
稳稳
稳压
稳重
稳住
稳赚
问安
问案
问吧
问卜
问答
问到
问道
问得
问鼎
问个
问过
问好
问号
问候
问话
问及
问她
问津
问荆
问句
问卷
问了
问路
问明
问难
问你
问其
问起
问情
问世
问他
问题
问问
问我
问心
问询
问讯
问药
问曰
问斩
问诊
问着
问罪
汶川
汶麟
汶上
翁姑
翁虹
翁婿
翁源
翁仲
嗡嗡
蓊郁
瓮安
瓮城
蕹菜
倭瓜
倭寇
倭奴
涡河
涡街
涡流
涡轮
涡扇
涡旋
涡阳
莴苣
莴笋
喔喔
喔唷
窝藏
窝巢
窝点
窝工
窝火
窝家
窝囊
窝棚
窝铺
窝头
窝窝
窝心
窝赃
窝主
蜗杆
蜗角
蜗居
蜗轮
蜗牛
我啊
我爱
我吧
我把
我爸
我办
我帮
我辈
我本
我比
我便
我不
我部
我猜
我才
我操
我常
我厂
我朝
我丑
我处
我答
我打
我带
我当
我党
我倒
我到
我道
我得
我的
我等
我点
我店
我爹
我顶
我懂
我都
我读
我对
我多
我饿
我方
我该
我干
我敢
我刚
我给
我跟
我更
我国
我好
我和
我很
我恨
我还
我回
我会
我既
我家
我见
我将
我讲
我叫
我接
我谨
我竟
我就
我局
我绝
我军
我看
我靠
我可
我哭
我来
我老
我俩
我连
我了
我妈
我吗
我买
我忙
我么
我没
我们
我拿
我那
我呢
我能
我你
我娘
我怕
我拍
我呸
我陪
我瞧
我请
我求
我区
我去
我劝
我却
我让
我日
我若
我杀
我闪
我上
我社
我生
我省
我时
我市
我是
我受
我睡
我说
我司
我死
我送
我素
我所
我太
我谈
我替
我听
我玩
我往
我为
我闻
我问
我我
我系
我先
我县
我乡
我想
我向
我像
我校
我笑
我写
我心
我行
我姓
我幸
我秀
我学
我呀
我要
我也
我一
我已
我以
我亦
我因
我用
我有
我又
我于
我与
我欲
我原
我院
我愿
我晕
我再
我在
我早
我则
我曾
我摘
我站
我找
我这
我真
我镇
我正
我之
我知
我只
我州
我住
我自
我总
我走
我作
我坐
我做
沃茨
沃德
沃地
沃顿
沃恩
沃尔
沃勒
沃利
沃伦
沃森
沃特
沃田
沃土
沃野
沃洲
沃兹
卧病
卧舱
卧车
卧床
卧倒
卧底
卧房
卧佛
卧轨
卧具
卧龙
卧铺
卧射
卧式
卧室
卧榻
卧姿
握别
握紧
握力
握拳
握手
握有
握住
握着
斡旋
龌龊
乌迪
乌尔
乌发
乌龟
乌海
乌黑
乌呼
乌桓
乌鸡
乌江
乌金
乌桕
乌拉
乌兰
乌亮
乌龙
乌玛
乌梅
乌盟
乌木
乌恰
乌青
乌纱
乌什
乌市
乌斯
乌苏
乌头
乌涂
乌鸦
乌药
乌衣
乌有
乌鱼
乌云
乌枣
乌贼
污点
污垢
污痕
污秽
污迹
污吏
污蔑
污名
污泥
污染
污辱
污水
污损
污物
污浊
污渍
呜呼
呜呜
呜咽
巫女
巫婆
巫山
巫神
巫师
巫术
巫溪
巫峡
巫医
屋顶
屋后
屋基
屋脊
屋架
屋角
屋里
屋梁
屋门
屋面
屋内
屋前
屋上
屋舍
屋瓦
屋外
屋檐
屋宇
屋中
屋主
屋子
诬谤
诬告
诬害
诬赖
诬蔑
诬陷
钨钢
钨矿
钨钼
钨砂
钨丝
钨酸
无碍
无比
无臂
无边
无病
无波
无补
无不
无猜
无偿
无常
无尘
无成
无耻
无臭
无处
无此
无从
无存
无措
无错
无道
无敌
无底
无棣
无定
无毒
无度
无端
无二
无法
无方
无妨
无房
无纺
无非
无风
无缝
无氟
无干
无功
无垢
无辜
无故
无怪
无关
无光
无归
无轨
无果
无过
无害
无憾
无何
无核
无痕
无后
无花
无华
无话
无患
无悔
无机
无稽
无及
无级
无极
无几
无计
无忌
无际
无价
无间
无碱
无疆
无角
无界
无尽
无精
无惧
无菌
无可
无愧
无赖
无泪
无礼
无理
无力
无利
无量
无聊
无料
无路
无虑
无伦
无论
无码
无毛
无门
无眠
无名
无明
无谋
无奈
无能
无宁
无派
无盘
无匹
无凭
无妻
无期
无奇
无铅
无前
无钱
无情
无穷
无趣
无权
无缺
无人
无日
无如
无色
无上
无尚
无神
无声
无绳
无时
无事
无视
无手
无数
无双
无水
无私
无损
无所
无他
无题
无天
无痛
无头
无图
无土
无腿
无望
无为
无尾
无味
无畏
无谓
无闻
无我
无物
无误
无息
无锡
无暇
无瑕
无线
无限
无相
无效
无邪
无心
无新
无行
无形
无性
无袖
无须
无需
无序
无雪
无涯
无烟
无言
无眼
无恙
无业
无一
无衣
无依
无遗
无疑
无已
无以
无义
无异
无益
无意
无垠
无影
无庸
无用
无优
无忧
无由
无油
无余
无虞
无雨
无欲
无援
无缘
无源
无章
无照
无证
无知
无纸
无终
无主
无助
无着
无字
无踪
无足
无阻
无罪
毋宁
毋须
毋庸
吴堡
吴斌
吴承
吴城
吴川
吴哥
吴广
吴国
吴晗
吴昊
吴家
吴建
吴江
吴杰
吴军
吴磊
吴亮
吴某
吴平
吴旗
吴起
吴桥
吴青
吴山
吴淞
吴王
吴兴
吴雪
吴燕
吴仪
吴用
吴宇
吴语
吴中
吴忠
吾爱
吾辈
吾侪
吾等
吾国
吾将
吾人
芜湖
芜秽
芜菁
芜杂
唔唔
唔系
梧桐
梧州
蜈蚣
鼯鼠
五佰
五班
五倍
五比
五笔
五步
五层
五场
五成
五尺
五大
五代
五道
五帝
五点
五毒
五方
五分
五服
五福
五个
五更
五关
五国
五号
五河
五湖
五花
五级
五家
五角
五进
五矿
五郎
五老
五类
五里
五连
五两
五岭
五菱
五六
五龙
五楼
五路
五妹
五名
五年
五品
五区
五人
五日
五三
五色
五声
五时
五世
五岁
五台
五天
五条
五位
五味
五项
五小
五星
五行
五邑
五月
五载
五丈
五证
五中
五种
五铢
五子
午安
午餐
午饭
午后
午间
午觉
午门
午评
午前
午膳
午时
午睡
午休
午宴
午夜
仵作
伍佰
伍德
伍兹
妩媚
忤逆
怃然
武安
武备
武昌
武场
武城
武丑
武川
武打
武旦
武当
武德
武帝
武定
武斗
武断
武夫
武冈
武钢
武工
武功
武官
武馆
武汉
武魂
武火
武将
武进
武警
武举
武库
武力
武林
武隆
武略
武庙
武鸣
武宁
武平
武器
武强
武清
武人
武塞
武僧
武山
武生
武胜
武师
武士
武术
武松
武坛
武王
武威
武卫
武戏
武侠
武乡
武行
武宣
武穴
武学
武夷
武义
武艺
武邑
武者
武职
武陟
武装
武尊
侮慢
侮蔑
侮辱
捂住
捂着
舞伴
舞弊
舞步
舞场
舞池
舞蹈
舞道
舞动
舞钢
舞会
舞技
舞剑
舞剧
舞客
舞龙
舞美
舞迷
舞男
舞娘
舞弄
舞女
舞谱
舞曲
舞狮
舞台
舞坛
舞厅
舞团
舞王
舞鞋
舞星
舞阳
舞艺
舞者
舞姿
兀鹫
兀立
兀鹰
兀自
勿动
勿看
勿扰
勿忘
务本
务必
务川
务工
务局
务农
务期
务请
务求
务实
务使
务须
务虚
务员
务正
戊辰
戊醇
戊申
戊酸
戊酮
戊烷
戊午
戊烯
戊戌
戊寅
戊子
物产
物管
物耗
物候
物华
物化
物价
物件
物镜
物控
物类
物理
物力
物料
物流
物美
物品
物权
物色
物事
物态
物探
物体
物象
物像
物性
物业
物议
物语
物欲
物证
物质
物种
物主
物资
误差
误场
误车
误传
误打
误导
误点
误读
误工
误国
误会
误解
误码
误判
误区
误人
误认
误入
误杀
误伤
误食
误事
误信
误译
误用
误诊
悟彻
悟出
悟道
悟空
悟性
晤面
晤谈
婺剧
婺绿
婺源
痦子
雾霭
雾灯
雾滴
雾峰
雾化
雾里
雾气
雾水
雾凇
雾中
雾状
夕烟
夕阳
夕照
兮兮
汐止
西安
西岸
西奥
西班
西北
西本
西边
西部
西财
西餐
西藏
西侧
西昌
西沉
西城
西充
西畴
西楚
西川
西窗
西祠
西村
西大
西单
西德
西递
西点
西电
西丁
西东
西毒
西端
西段
西顿
西恩
西尔
西方
西飞
西非
西丰
西风
西峰
西服
西格
西宫
西贡
西沟
西瓜
西关
西光
西海
西汉
西航
西和
西河
西湖
西华
西化
西画
西吉
西甲
西江
西郊
西街
西捷
西进
西晋
西京
西经
西康
西科
西口
西裤
西拉
西兰
西乐
西里
西历
西凉
西梁
西辽
西林
西楼
西陆
西路
西麓
西玛
西门
西蒙
西米
西面
西南
西宁
西农
西欧
西皮
西平
西气
西羌
西樵
西秦
西青
西人
西戎
西塞
西沙
西晒
西山
西师
西施
西式
西数
西斯
西四
西索
西塘
西天
西亭
西头
西外
西湾
西王
西魏
西文
西西
西溪
西席
西峡
西下
西夏
西线
西乡
西厢
西校
西新
西行
西学
西亚
西洋
西药
西医
西游
西语
西域
西元
西园
西苑
西院
西岳
西站
西征
西政
西至
西周
西装
西子
西走
吸尘
吸虫
吸出
吸储
吸毒
吸附
吸怪
吸管
吸进
吸力
吸了
吸纳
吸盘
吸气
吸取
吸热
吸入
吸声
吸湿
吸食
吸收
吸水
吸吮
吸塑
吸头
吸吸
吸血
吸烟
吸氧
吸音
吸引
吸脂
吸住
吸着
希伯
希德
希尔
希罕
希冀
希杰
希捷
希腊
希罗
希曼
希姆
希奇
希求
希思
希图
希望
希文
希有
昔年
昔人
昔日
昔时
昔阳
昔者
析出
析疑
矽肺
矽钢
矽谷
矽砂
矽石
矽统
矽岩
唏嘘
奚落
息差
息烽
息港
息率
息怒
息肉
息诉
息息
息县
息影
浠水
牺牲
悉尼
悉数
悉心
惜败
惜别
惜福
惜力
惜时
惜售
惜缘
惜之
淅川
淅沥
淅淅
烯烃
硒粉
硒鼓
犀角
犀利
犀鸟
犀牛
稀薄
稀饭
稀罕
稀客
稀烂
稀朗
稀落
稀泥
稀奇
稀缺
稀少
稀世
稀释
稀疏
稀松
稀土
稀稀
稀有
稀粥
翕动
翕然
翕张
溪谷
溪涧
溪口
溪流
溪水
溪镇
锡安
锡伯
锡箔
锡锭
锡膏
锡匠
锡金
锡剧
锡矿
锡兰
锡林
锡炉
锡盟
锡器
锡石
锡丝
锡条
锡线
锡杖
锡纸
熄灯
熄风
熄火
熄灭
熙春
熙攘
熙熙
熙园
蜥蜴
嘻哈
嘻嘻
嘻笑
嬉闹
嬉皮
嬉耍
嬉水
嬉戏
嬉笑
膝部
膝盖
膝上
膝头
膝下
膝行
歙县
熹微
蟋蟀
曦曦
习得
习服
习惯
习见
习军
习练
习气
习尚
习水
习俗
习题
习武
习习
习性
习艺
习用
习语
习字
习作
席草
席次
席地
席间
席娟
席卷
席绢
席勒
席面
席篾
席上
席殊
席位
席子
袭击
袭警
袭来
袭取
袭扰
袭人
袭用
媳妇
隰县
檄书
檄文
洗菜
洗肠
洗车
洗尘
洗得
洗涤
洗掉
洗发
洗个
洗过
洗化
洗剂
洗脚
洗劫
洗净
洗礼
洗脸
洗练
洗了
洗马
洗眉
洗煤
洗面
洗牌
洗盘
洗钱
洗清
洗去
洗染
洗手
洗漱
洗刷
洗烫
洗头
洗脱
洗完
洗碗
洗胃
洗洗
洗选
洗雪
洗牙
洗液
洗衣
洗印
洗油
洗浴
洗冤
洗澡
洗濯
徙倚
铣床
铣刀
铣工
铣削
喜爱
喜报
喜不
喜蛋
喜道
喜得
喜德
喜逢
喜果
喜好
喜欢
喜获
喜酒
喜剧
喜看
喜乐
喜泪
喜力
喜联
喜满
喜娘
喜怒
喜铺
喜气
喜钱
喜庆
喜鹊
喜人
喜容
喜丧
喜色
喜事
喜树
喜糖
喜帖
喜新
喜信
喜幸
喜讯
喜筵
喜宴
喜迎
喜用
喜忧
喜雨
喜悦
喜跃
喜幛
喜子
喜字
戏班
戏本
戏称
戏词
戏单
戏法
戏份
戏剧
戏楼
戏路
戏码
戏迷
戏目
戏弄
戏票
戏曲
戏耍
戏水
戏说
戏台
戏文
戏侮
戏谑
戏言
戏衣
戏院
戏照
戏装
戏子
系泊
系部
系词
系辞
系带
系缚
系紧
系列
系念
系谱
系绳
系数
系统
系于
系指
细白
细胞
细别
细布
细部
细菜
细察
细长
细瓷
细带
细读
细度
细发
细纺
细分
细粉
细缝
细高
细工
细故
细管
细化
细活
细节
细究
细嚼
细菌
细看
细粒
细粮
细流
细毛
细密
细民
细目
细嫩
细腻
细品
细巧
细软
细润
细弱
细沙
细纱
细砂
细声
细绳
细事
细述
细说
细丝
细算
细碎
细谈
细条
细微
细纹
细问
细细
细线
细想
细小
细心
细辛
细腰
细雨
细语
细则
细枝
细致
细作
阋墙
隙地
隙缝
虾酱
虾饺
虾蟆
虾米
虾皮
虾片
虾球
虾仁
虾条
虾丸
虾子
瞎掰
瞎编
瞎猜
瞎扯
瞎吹
瞎搞
瞎逛
瞎话
瞎聊
瞎了
瞎忙
瞎闹
瞎炮
瞎说
瞎眼
瞎诌
瞎抓
瞎子
匣钵
匣子
侠传
侠盗
侠骨
侠客
侠侣
侠女
侠气
侠圣
侠士
侠义
侠影
狎妓
狎昵
峡谷
峡江
峡口
峡湾
狭隘
狭长
狭缝
狭谷
狭路
狭小
狭义
狭窄
遐迩
遐龄
遐思
遐想
瑕疵
瑕玷
辖区
辖制
霞彩
霞飞
霞光
霞客
霞帔
霞浦
霞石
黠慧
下巴
下吧
下摆
下拜
下班
下辈
下笔
下边
下标
下表
下拨
下部
下裁
下操
下册
下策
下层
下场
下车
下臣
下沉
下称
下乘
下厨
下处
下传
下船
下床
下垂
下唇
下次
下挫
下达
下单
下蛋
下档
下道
下得
下等
下底
下地
下调
下跌
下定
下毒
下肚
下端
下蹲
下颚
下发
下法
下凡
下饭
下方
下房
下放
下风
下浮
下腹
下疳
下岗
下个
下工
下关
下官
下跪
下锅
下过
下海
下颔
下河
下颌
下滑
下怀
下回
下机
下级
下集
下家
下架
下嫁
下贱
下江
下降
下角
下脚
下届
下界
下酒
下句
下卷
下课
下口
下款
下拉
下来
下痢
下联
下了
下列
下令
下流
下楼
下轮
下落
下马
下面
下年
下盘
下片
下篇
下品
下坡
下铺
下期
下棋
下气
下潜
下欠
下倾
下情
下去
下人
下任
下沙
下山
下设
下身
下生
下士
下世
下手
下首
下书
下述
下水
下榻
下台
下堂
下体
下田
下帖
下同
下头
下图
下土
下推
下网
下位
下文
下午
下辖
下下
下弦
下线
下限
下陷
下乡
下泄
下泻
下行
下雪
下旬
下压
下咽
下药
下野
下叶
下页
下一
下移
下阴
下游
下雨
下狱
下院
下月
下栽
下载
下崽
下葬
下站
下诏
下肢
下旨
下至
下种
下周
下属
下注
下坠
下着
下子
下作
吓出
吓倒
吓得
吓唬
吓坏
吓昏
吓了
吓跑
吓人
吓死
吓着
夏播
夏布
夏草
夏朝
夏锄
夏代
夏尔
夏河
夏侯
夏花
夏华
夏季
夏津
夏进
夏朗
夏历
夏利
夏粮
夏令
夏门
夏眠
夏末
夏普
夏秋
夏日
夏收
夏熟
夏天
夏娃
夏县
夏新
夏衍
夏夜
夏衣
夏邑
夏禹
夏耘
夏至
夏种
夏装
厦大
厦华
厦门
厦新
罅漏
罅隙
仙草
仙丹
仙道
仙蒂
仙都
仙儿
仙姑
仙鹤
仙界
仙境
仙镜
仙居
仙乐
仙流
仙茅
仙女
仙人
仙三
仙山
仙师
仙逝
仙术
仙台
仙桃
仙童
仙翁
仙侠
仙霞
仙乡
仙游
仙子
仙族
先把
先辈
先别
先慈
先带
先导
先到
先得
先帝
先顶
先端
先发
先锋
先夫
先父
先付
先富
先给
先公
先河
先后
先皇
先机
先见
先将
先教
先进
先决
先觉
先君
先看
先科
先来
先例
先烈
先令
先买
先民
先期
先前
先遣
先秦
先驱
先去
先让
先人
先入
先生
先声
先师
先世
先是
先手
先说
先死
先天
先头
先王
先问
先贤
先向
先写
先行
先验
先以
先用
先由
先于
先在
先占
先找
先兆
先哲
先知
先主
先走
先祖
先做
纤长
纤尘
纤度
纤夫
纤毫
纤毛
纤巧
纤柔
纤弱
纤绳
纤手
纤瘦
纤体
纤维
纤细
纤纤
纤小
纤腰
氙灯
氙气
籼稻
籼米
掀掉
掀动
掀翻
掀开
掀起
酰胺
酰氯
鲜卑
鲜贝
鲜菜
鲜蛋
鲜果
鲜红
鲜花
鲜活
鲜货
鲜见
鲜丽
鲜亮
鲜灵
鲜绿
鲜美
鲜明
鲜奶
鲜嫩
鲜肉
鲜食
鲜甜
鲜网
鲜味
鲜血
鲜妍
鲜艳
鲜有
鲜鱼
鲜枣
暹罗
闲扯
闲荡
闲房
闲逛
闲话
闲居
闲看
闲来
闲聊
闲气
闲弃
闲钱
闲情
闲趣
闲人
闲散
闲时
闲事
闲适
闲书
闲谈
闲庭
闲暇
闲闲
闲心
闲雅
闲逸
闲员
闲云
闲杂
闲章
闲职
闲置
闲着
闲坐
弦歌
弦乐
弦声
弦月
弦子
贤才
贤臣
贤达
贤德
贤弟
贤惠
贤慧
贤良
贤路
贤明
贤能
贤妻
贤契
贤人
贤士
贤淑
贤王
贤愚
贤哲
贤侄
咸菜
咸潮
咸蛋
咸丰
咸海
咸亨
咸宁
咸肉
咸湿
咸水
咸味
咸盐
咸阳
咸宜
咸鱼
涎沫
涎水
娴静
娴淑
娴熟
娴雅
舷窗
舷梯
衔接
衔枚
衔铁
衔冤
嫌恶
嫌犯
嫌弃
嫌隙
嫌疑
嫌怨
显摆
显出
显存
显达
显得
显贵
显赫
显豁
显见
显卡
显亮
显灵
显露
显明
显目
显然
显荣
显色
显圣
显示
显微
显现
显象
显像
显效
显形
显性
显学
显眼
显要
显耀
显影
显著
险隘
险段
险恶
险峰
险工
险关
险乎
险境
险绝
险峻
险情
险胜
险滩
险象
险些
险要
险遭
险诈
险症
险种
险阻
藓苔
县长
县丞
县城
县份
县府
县官
县级
县境
县局
县里
县立
县令
县民
县名
县内
县区
县人
县市
县委
县尉
县乡
县衙
县域
县政
县直
县志
县治
县属
岘港
苋菜
苋科
现场
现钞
现成
现丑
现出
现存
现代
现地
现房
现汇
现货
现价
现将
现浇
现今
现金
现就
现局
现款
现况
现量
现卖
现名
现年
现钱
现任
现身
现时
现实
现世
现势
现售
现为
现下
现象
现像
现行
现形
现眼
现洋
现已
现役
现银
现有
现予
现在
现正
现值
现职
现住
现状
线板
线棒
线材
线槽
线厂
线程
线虫
线带
线段
线管
线规
线机
线卡
线控
线缆
线了
线路
线面
线描
线呢
线谱
线圈
线人
线上
线绳
线束
线损
线索
线毯
线条
线头
线图
线外
线香
线形
线型
线性
线衣
线轴
线装
线状
限产
限定
限度
限额
限价
限界
限量
限令
限期
限时
限速
限位
限养
限于
限值
限止
限制
宪兵
宪法
宪章
宪政
陷害
陷进
陷井
陷阱
陷坑
陷落
陷没
陷入
陷身
陷于
陷阵
陷住
馅饼
馅儿
羡慕
献宝
献策
献唱
献丑
献出
献词
献辞
献给
献花
献计
献技
献祭
献金
献礼
献媚
献上
献身
献县
献血
献艺
腺癌
腺苷
腺瘤
腺毛
腺体
腺炎
霰弹
乡长
乡城
乡愁
乡村
乡党
乡丁
乡关
乡宦
乡级
乡间
乡居
乡里
乡邻
乡民
乡宁
乡亲
乡情
乡曲
乡人
乡绅
乡试
乡思
乡谈
乡土
乡下
乡贤
乡乡
乡野
乡谊
乡音
乡友
乡原
乡愿
乡镇
乡中
芗剧
相爱
相安
相伴
相帮
相背
相悖
相比
相变
相别
相簿
相册
相差
相称
相成
相承
相乘
相持
相斥
相冲
相处
相传
相待
相当
相得
相等
相抵
相斗
相对
相反
相仿
相逢
相符
相辅
相干
相告
相隔
相公
相顾
相关
相国
相好
相合
相互
相会
相击
相机
相继
相加
相奸
相间
相减
相见
相交
相角
相较
相接
相近
相救
相距
相聚
相看
相克
相扣
相框
相离
相连
相联
相恋
相邻
相率
相马
相貌
相面
相命
相陪
相配
相碰
相片
相扑
相切
相亲
相求
相去
相劝
相让
相认
相容
相溶
相如
相若
相商
相生
相声
相识
相士
相视
相守
相书
相熟
相术
相思
相似
相送
相随
相谈
相通
相同
相投
相图
相托
相望
相位
相惜
相向
相象
相像
相信
相形
相许
相续
相学
相邀
相依
相宜
相移
相异
相印
相应
相迎
相映
相拥
相与
相遇
相约
相悦
相赠
相争
相知
相纸
相中
相助
相撞
相左
香案
香包
香槟
香波
香菜
香草
香茶
香肠
香巢
香车
香橙
香臭
香川
香椿
香醇
香醋
香脆
香袋
香道
香调
香饵
香妃
香榧
香粉
香附
香干
香港
香格
香菇
香瓜
香河
香花
香灰
香会
香火
香肩
香江
香蕉
香精
香客
香辣
香兰
香料
香炉
香茅
香梅
香米
香茗
香囊
香凝
香农
香浓
香片
香蒲
香气
香芹
香薷
香山
香水
香酥
香甜
香丸
香味
香香
香榭
香型
香雪
香熏
香薰
香蕈
香烟
香艳
香油
香鱼
香橼
香皂
香泽
香樟
香脂
香纸
香珠
香猪
香烛
厢房
厢式
湘北
湘财
湘菜
湘大
湘赣
湘钢
湘江
湘剧
湘军
湘帘
湘莲
湘南
湘潭
湘西
湘乡
湘湘
湘绣
湘雅
湘阴
湘语
湘云
湘中
湘竹
箱包
箱底
箱盖
箱根
箱笼
箱内
箱式
箱体
箱子
襄城
襄樊
襄汾
襄理
襄王
襄阳
襄垣
襄赞
襄助
镶板
镶边
镶金
镶嵌
镶牙
镶有
镶着
镶钻
详备
详查
详察
详见
详解
详尽
详略
详密
详明
详评
详情
详实
详述
详谈
详图
详细
详阅
庠序
祥福
祥和
祥林
祥麟
祥瑞
祥云
祥子
翔升
翔实
翔宇
享福
享尽
享乐
享年
享受
享用
享有
享誉
响板
响鼻
响遍
响彻
响动
响度
响箭
响雷
响亮
响了
响铃
响马
响起
响晴
响声
响水
响头
响音
响应
响指
飨宴
想把
想必
想吃
想出
想到
想道
想得
想定
想都
想对
想多
想法
想干
想给
想跟
想过
想好
想喝
想家
想见
想将
想尽
想开
想看
想哭
想来
想了
想买
想念
想起
想请
想去
想让
想睡
想说
想他
想听
想头
想吐
想望
想问
想我
想想
想象
想像
想笑
想些
想写
想学
想要
想用
想再
想找
想着
想走
想做
向北
向背
向党
向导
向东
向该
向高
向海
向后
向火
向她
向来
向李
向例
向量
向梅
向明
向内
向那
向南
向你
向您
向其
向前
向人
向上
向省
向谁
向他
向天
向外
向晚
向往
向我
向吴
向西
向下
向斜
向心
向新
向性
向阳
向右
向隅
向原
向着
向左
巷道
巷口
巷陌
巷尾
巷战
巷子
项背
项城
项链
项目
项圈
项饰
项项
项英
项羽
象鼻
象个
象话
象马
象你
象皮
象棋
象人
象山
象声
象是
象素
象我
象限
象形
象牙
象样
象征
象徵
象中
象州
像册
像个
像她
像框
像你
像片
像是
像素
像他
像我
像样
像章
像只
橡果
橡胶
橡筋
橡木
橡皮
橡实
橡树
橡塑
橡子
枭龙
枭首
枭雄
削成
削除
削发
削藩
削价
削尖
削减
削面
削皮
削平
削球
削去
削弱
哓哓
骁将
骁骑
骁勇
宵禁
宵小
宵夜
消长
消沉
消愁
消除
消磁
消毒
消法
消防
消费
消耗
消化
消魂
消极
消减
消解
消渴
消弭
消灭
消磨
消气
消遣
消去
消融
消散
消声
消失
消蚀
消食
消逝
消释
消受
消瘦
消暑
消损
消停
消退
消亡
消息
消夏
消闲
消消
消协
消炎
消夜
消音
消灾
消脂
消肿
逍遥
萧鼎
萧峰
萧红
萧家
萧翎
萧乾
萧墙
萧然
萧洒
萧飒
萧瑟
萧森
萧疏
萧索
萧条
萧县
萧萧
萧逸
硝化
硝基
硝石
硝酸
硝烟
硝盐
硝唑
销案
销钉
销毁
销魂
销货
销假
销量
销路
销蚀
销势
销售
销往
销行
销赃
销账
销子
潇洒
潇湘
潇潇
霄汉
霄壤
嚣张
淆惑
淆乱
小艾
小爱
小巴
小班
小板
小版
小半
小包
小宝
小报
小杯
小贝
小辈
小本
小逼
小婢
小臂
小编
小便
小辫
小别
小兵
小病
小波
小檗
小不
小步
小菜
小产
小肠
小厂
小潮
小炒
小车
小陈
小成
小城
小乘
小吃
小池
小丑
小处
小川
小传
小船
小窗
小春
小词
小葱
小崔
小翠
小村
小错
小袋
小旦
小刀
小岛
小到
小道
小灯
小弟
小点
小调
小碟
小蝶
小丁
小东
小洞
小豆
小杜
小段
小队
小额
小儿
小而
小二
小凡
小范
小贩
小方
小芳
小房
小飞
小非
小费
小粉
小风
小枫
小凤
小佛
小幅
小富
小腹
小港
小高
小哥
小格
小个
小工
小沟
小狗
小姑
小鼓
小褂
小官
小管
小鬼
小郭
小锅
小国
小过
小孩
小海
小寒
小号
小河
小红
小胡
小湖
小虎
小户
小花
小华
小环
小黄
小辉
小惠
小慧
小火
小伙
小叽
小鸡
小集
小计
小记
小蓟
小家
小件
小建
小剑
小江
小将
小角
小脚
小叫
小街
小节
小杰
小结
小姐
小解
小金
小井
小径
小舅
小聚
小娟
小军
小卡
小开
小楷
小看
小康
小考
小可
小孔
小口
小块
小兰
小榄
小狼
小浪
小乐
小类
小莉
小李
小吏
小丽
小利
小粒
小脸
小梁
小量
小林
小玲
小令
小刘
小六
小龙
小笼
小楼
小鹿
小路
小罗
小锣
小马
小麦
小卖
小满
小猫
小毛
小锚
小帽
小眉
小梅
小美
小妹
小门
小米
小面
小苗
小庙
小民
小敏
小名
小明
小命
小脑
小年
小鸟
小宁
小妞
小牛
小农
小女
小牌
小盘
小跑
小鹏
小片
小票
小品
小平
小瓶
小萍
小铺
小七
小齐
小旗
小气
小器
小憩
小钱
小倩
小乔
小桥
小瞧
小巧
小琴
小青
小丘
小秋
小球
小区
小曲
小觑
小泉
小犬
小群
小人
小榕
小如
小三
小山
小商
小舌
小蛇
小生
小声
小胜
小诗
小狮
小石
小时
小食
小事
小视
小室
小手
小书
小叔
小舒
小暑
小鼠
小树
小数
小双
小水
小睡
小说
小厮
小四
小松
小宋
小穗
小孙
小摊
小汤
小唐
小桃
小题
小体
小天
小田
小艇
小童
小桶
小偷
小头
小图
小兔
小腿
小娃
小湾
小王
小威
小微
小薇
小尾
小文
小雯
小窝
小我
小巫
小屋
小吴
小五
小武
小西
小溪
小戏
小虾
小霞
小仙
小箱
小巷
小项
小象
小小
小鞋
小写
小心
小新
小星
小型
小杏
小熊
小修
小徐
小穴
小学
小雪
小丫
小鸭
小雅
小严
小眼
小燕
小羊
小杨
小样
小咬
小叶
小依
小姨
小议
小淫
小引
小饮
小英
小樱
小鹰
小影
小勇
小游
小渝
小于
小鱼
小渔
小雨
小语
小玉
小圆
小院
小月
小云
小灶
小泽
小贼
小寨
小站
小张
小赵
小照
小镇
小枝
小侄
小指
小众
小舟
小周
小朱
小珠
小猪
小住
小注
小柱
小筑
小篆
小桌
小资
小子
小字
小卒
小组
小嘴
小坐
晓波
晓畅
晓春
晓得
晓凡
晓芳
晓风
晓峰
晓光
晓航
晓红
晓华
晓辉
晓健
晓娟
晓军
晓君
晓林
晓玲
晓敏
晓明
晓晴
晓市
晓示
晓事
晓彤
晓伟
晓雯
晓霞
晓晓
晓燕
晓阳
晓雨
晓谕
晓月
晓云
晓庄
筱筱
孝昌
孝道
孝弟
孝服
孝感
孝经
孝敬
孝廉
孝女
孝顺
孝悌
孝心
孝行
孝衣
孝义
孝庄
孝子
肖邦
肖恩
肖飞
肖华
肖特
肖像
肖燕
肖扬
哮喘
效法
效仿
效果
效劳
效力
效率
效命
效能
效颦
效死
效验
效益
效应
效用
效尤
效忠
校办
校报
校本
校草
校长
校场
校车
校点
校订
校董
校队
校对
校方
校风
校服
校改
校歌
校工
校官
校规
校核
校花
校徽
校级
校际
校刊
校勘
校历
校门
校内
校旗
校企
校庆
校区
校舍
校史
校外
校尉
校务
校校
校训
校验
校样
校医
校友
校园
校阅
校正
校址
校注
校准
笑傲
笑吧
笑柄
笑道
笑得
笑话
笑剧
笑口
笑脸
笑料
笑林
笑骂
笑貌
笑纳
笑气
笑容
笑声
笑说
笑死
笑谈
笑网
笑纹
笑问
笑我
笑笑
笑星
笑言
笑颜
笑靥
笑意
笑影
笑语
笑曰
笑著
笑着
啸傲
啸聚
啸鸣
啸声
啸天
些微
些小
些须
些许
楔形
楔子
歇班
歇顶
歇工
歇脚
歇凉
歇晌
歇手
歇宿
歇息
歇夏
歇歇
歇业
歇着
蝎虎
蝎子
蝎座
协办
协查
协成
协调
协定
协防
协和
协亨
协会
协理
协力
协商
协同
协议
协约
协助
协奏
协作
邪道
邪恶
邪风
邪乎
邪见
邪教
邪路
邪门
邪魔
邪念
邪气
邪神
邪术
邪说
邪祟
邪心
邪行
胁逼
胁持
胁从
胁迫
挟持
挟带
挟嫌
挟制
挟着
偕老
偕同
偕行
斜边
斜槽
斜度
斜杆
斜杠
斜高
斜晖
斜角
斜井
斜颈
斜路
斜率
斜面
斜睨
斜坡
斜桥
斜切
斜射
斜视
斜塔
斜体
斜纹
斜线
斜斜
斜压
斜眼
斜阳
斜倚
斜照
斜着
谐波
谐调
谐和
谐美
谐趣
谐声
谐谑
谐音
谐振
携程
携带
携手
携着
撷取
撷英
鞋帮
鞋包
鞋材
鞋厂
鞋城
鞋带
鞋底
鞋店
鞋垫
鞋钉
鞋粉
鞋跟
鞋柜
鞋机
鞋架
鞋匠
鞋扣
鞋类
鞋里
鞋脸
鞋帽
鞋面
鞋模
鞋刷
鞋套
鞋袜
鞋网
鞋样
鞋业
鞋油
鞋子
写本
写成
写出
写到
写道
写得
写点
写法
写稿
写歌
写给
写过
写好
写进
写景
写就
写来
写了
写满
写明
写起
写人
写入
写上
写生
写诗
写实
写手
写书
写完
写下
写些
写写
写信
写序
写意
写于
写在
写照
写真
写着
写字
写作
泄底
泄愤
泄恨
泄洪
泄劲
泄漏
泄露
泄密
泄气
泄水
泄泻
泻出
泻肚
泻湖
泻剂
泻下
泻药
卸车
卸除
卸掉
卸货
卸扣
卸料
卸去
卸任
卸下
卸载
卸责
卸职
卸妆
卸装
械斗
亵渎
谢忱
谢词
谢顶
谢恩
谢尔
谢晖
谢家
谢绝
谢克
谢客
谢兰
谢礼
谢了
谢苗
谢幕
谢娜
谢强
谢却
谢神
谢世
谢天
谢帖
谢贤
谢谢
谢玄
谢意
谢罪
懈怠
薤白
邂逅
蟹粉
蟹黄
蟹壳
蟹苗
蟹肉
心爱
心安
心包
心病
心材
心裁
心肠
心潮
心尘
心诚
心传
心存
心胆
心淡
心道
心得
心德
心底
心地
心电
心动
心都
心儿
心耳
心法
心烦
心房
心扉
心肺
心服
心浮
心腹
心甘
心肝
心高
心阁
心海
心寒
心狠
心花
心怀
心慌
心灰
心火
心机
心肌
心迹
心急
心计
心悸
心尖
心间
心焦
心洁
心结
心劲
心经
心惊
心境
心静
心坎
心空
心口
心宽
心来
心浪
心里
心理
心力
心灵
心领
心路
心律
心率
心乱
心门
心目
心内
心念
心魄
心气
心强
心窍
心切
心情
心曲
心如
心软
心伤
心上
心身
心神
心生
心声
心事
心室
心术
心数
心衰
心水
心说
心思
心酸
心算
心碎
心态
心疼
心田
心跳
心痛
心头
心土
心王
心窝
心无
心系
心细
心弦
心香
心想
心向
心象
心心
心性
心胸
心虚
心绪
心学
心血
心眼
心痒
心也
心仪
心意
心音
心硬
心语
心缘
心愿
心云
心脏
心照
心折
心知
心志
心智
心中
心重
心轴
心醉
忻城
忻州
芯片
芯子
辛丑
辛醇
辛迪
辛亥
辛基
辛集
辛苦
辛辣
辛劳
辛卯
辛勤
辛巳
辛酸
辛烷
辛未
辛辛
辛夷
辛酉
辛追
欣逢
欣快
欣然
欣赏
欣慰
欣闻
欣悉
欣喜
欣羡
欣欣
欣幸
欣宜
欣悦
莘县
莘莘
莘庄
锌板
锌版
锌锭
锌粉
锌矿
锌片
新安
新奥
新版
新办
新宝
新报
新币
新编
新兵
新蔡
新昌
新场
新钞
新潮
新车
新城
新宠
新出
新传
新创
新春
新词
新村
新达
新大
新蛋
新党
新到
新低
新地
新店
新碟
新丁
新发
新法
新房
新飞
新丰
新风
新妇
新干
新钢
新港
新高
新歌
新沟
新购
新股
新官
新馆
新光
新规
新贵
新桂
新航
新好
新和
新河
新华
新化
新欢
新晃
新惠
新婚
新货
新机
新集
新辑
新家
新建
新疆
新绛
新交
新教
新街
新解
新界
新津
新近
新进
新晋
新景
新旧
新居
新剧
新军
新开
新刊
新康
新科
新课
新快
新款
新来
新蓝
新郎
新浪
新老
新乐
新蕾
新力
新历
新立
新联
新龙
新楼
新陆
新路
新绿
新论
新罗
新马
新买
新貌
新密
新苗
新民
新明
新南
新年
新娘
新宁
新农
新派
新盘
新片
新篇
新品
新奇
新侨
新桥
新巧
新秦
新区
新人
新任
新锐
新沙
新上
新邵
新生
新声
新胜
新诗
新式
新事
新视
新手
新书
新帅
新说
新宿
新岁
新泰
新塘
新天
新添
新田
新贴
新帖
新图
新网
新文
新闻
新屋
新禧
新戏
新鲜
新县
新线
新乡
新校
新新
新兴
新星
新型
新秀
新学
新训
新芽
新雅
新亚
新扬
新药
新野
新业
新叶
新一
新衣
新沂
新艺
新异
新意
新营
新颖
新邮
新余
新宇
新雨
新语
新元
新源
新苑
新约
新月
新悦
新造
新增
新站
新张
新招
新征
新正
新郑
新政
新知
新址
新制
新中
新竹
新著
新妆
新庄
新装
新姿
新字
新作
歆羡
薪柴
薪酬
薪传
薪俸
薪给
薪火
薪金
薪津
薪水
薪饷
薪资
馨儿
馨香
鑫达
鑫谷
鑫辉
鑫诺
鑫涛
鑫网
鑫颖
囟门
信报
信标
信步
信差
信产
信长
信诚
信达
信贷
信到
信道
信得
信德
信访
信丰
信风
信封
信奉
信佛
信服
信鸽
信函
信号
信合
信汇
信笺
信件
信教
信据
信口
信赖
信利
信了
信令
信念
信女
信任
信上
信石
信实
信史
信使
信手
信守
信条
信通
信筒
信徒
信托
信威
信文
信物
信息
信箱
信邪
信心
信阳
信仰
信宜
信义
信用
信誉
信元
信源
信噪
信札
信纸
信中
信众
兴安
兴办
兴邦
兴兵
兴城
兴达
兴东
兴发
兴奋
兴革
兴工
兴国
兴海
兴和
兴华
兴化
兴会
兴建
兴林
兴隆
兴宁
兴农
兴平
兴起
兴庆
兴趣
兴仁
兴山
兴盛
兴师
兴市
兴衰
兴泰
兴叹
兴替
兴田
兴头
兴亡
兴旺
兴味
兴文
兴县
兴修
兴许
兴学
兴业
兴义
兴致
星吧
星爆
星辰
星驰
星等
星点
星斗
星光
星海
星汉
星号
星河
星湖
星火
星级
星际
星姐
星界
星空
星浪
星马
星美
星梦
星盘
星期
星晴
星球
星群
星失
星矢
星宿
星探
星体
星图
星团
星王
星网
星闻
星系
星相
星象
星星
星形
星雪
星爷
星夜
星艺
星鱼
星雨
星语
星愿
星月
星云
星运
星占
星洲
星状
星子
星座
惺忪
惺惺
猩红
猩猩
腥臭
腥气
腥臊
腥膻
腥味
刑案
刑部
刑场
刑罚
刑法
刑房
刑警
刑拘
刑具
刑律
刑名
刑期
刑事
刑台
刑天
刑庭
刑讯
刑责
刑侦
行板
行帮
行辈
行笔
行藏
行草
行长
行车
行程
行船
行刺
行当
行道
行东
行动
行贩
行房
行风
行功
行宫
行规
行好
行号
行话
行会
行贿
行货
行迹
行家
行间
行健
行将
行脚
行劫
行进
行经
行径
行距
行军
行楷
行空
行款
行乐
行礼
行李
行列
行猎
行令
行路
行旅
行吗
行囊
行年
行骗
行频
行期
行乞
行窃
行情
行去
行人
行色
行善
行商
行省
行时
行使
行驶
行市
行事
行书
行署
行数
行唐
行头
行为
行尾
行文
行伍
行销
行星
行刑
行行
行凶
行业
行医
行吟
行营
行员
行辕
行云
行栈
行者
行政
行之
行知
行止
行至
行舟
行装
行状
行踪
行走
邢台
形变
形成
形而
形骸
形迹
形貌
形旁
形容
形如
形神
形声
形式
形势
形似
形态
形体
形同
形物
形相
形象
形像
形意
形影
形制
形状
型材
型钢
型号
型录
型煤
型谱
型砂
型式
型态
醒豁
醒酒
醒觉
醒来
醒木
醒目
醒脑
醒狮
醒世
醒悟
醒醒
醒眼
醒着
杏儿
杏脯
杏干
杏核
杏红
杏花
杏黄
杏仁
杏树
杏坛
杏眼
杏子
姓李
姓刘
姓名
姓氏
姓王
姓吴
姓张
姓朱
幸存
幸得
幸而
幸福
幸好
幸会
幸亏
幸免
幸甚
幸事
幸未
幸喜
幸运
性爱
性吧
性别
性病
性大
性恶
性福
性感
性高
性格
性好
性虎
性或
性及
性急
性交
性经
性具
性浪
性恋
性灵
性乱
性梦
性命
性能
性奴
性女
性虐
性气
性器
性情
性趣
性色
性善
性史
性事
性书
性图
性网
性为
性闻
性息
性腺
性向
性行
性学
性药
性也
性欲
性征
性质
性状
性子
悻悻
凶案
凶暴
凶残
凶恶
凶犯
凶光
凶悍
凶狠
凶横
凶狂
凶猛
凶年
凶气
凶器
凶杀
凶煞
凶神
凶事
凶手
凶徒
凶顽
凶嫌
凶险
凶相
凶信
凶焰
凶宅
凶兆
兄长
兄弟
兄妹
兄嫂
兄台
匈奴
汹汹
汹涌
胸痹
胸部
胸脯
胸腹
胸骨
胸花
胸怀
胸肌
胸甲
胸襟
胸径
胸卡
胸口
胸廓
胸毛
胸闷
胸膜
胸牌
胸片
胸鳍
胸前
胸腔
胸墙
胸饰
胸膛
胸痛
胸透
胸推
胸围
胸袭
胸腺
胸像
胸衣
胸臆
胸章
胸罩
胸针
胸中
胸椎
雄霸
雄辩
雄兵
雄才
雄大
雄风
雄蜂
雄关
雄豪
雄厚
雄花
雄黄
雄浑
雄鸡
雄健
雄杰
雄劲
雄居
雄踞
雄鹿
雄猫
雄奇
雄起
雄蕊
雄师
雄狮
雄视
雄图
雄威
雄伟
雄文
雄县
雄心
雄性
雄鹰
雄鱼
雄州
雄壮
雄姿
熊包
熊本
熊胆
熊蜂
熊猫
熊倪
熊皮
熊市
熊伟
熊熊
熊掌
休兵
休会
休假
休刊
休克
休眠
休谟
休姆
休宁
休戚
休憩
休书
休斯
休庭
休息
休闲
休想
休学
休养
休业
休渔
休战
休整
休止
修补
修长
修车
修成
修持
修船
修辞
修道
修得
修订
修定
修法
修复
修改
修好
修护
修剪
修建
修脚
修理
修练
修炼
修路
修罗
修眉
修面
修明
修女
修配
修葺
修缮
修身
修神
修士
修饰
修书
修水
修斯
修锁
修为
修文
修武
修习
修宪
修鞋
修行
修修
修学
修养
修业
修造
修真
修整
修正
修枝
修治
修竹
修筑
咻咻
羞惭
羞耻
羞得
羞恶
羞愤
羞红
羞愧
羞赧
羞恼
羞怯
羞人
羞辱
羞臊
羞色
羞涩
羞于
朽坏
朽烂
朽木
秀吧
秀才
秀场
秀出
秀发
秀芳
秀芬
秀禾
秀慧
秀娟
秀俊
秀兰
秀丽
秀莲
秀眉
秀梅
秀美
秀媚
秀敏
秀气
秀全
秀润
秀色
秀山
秀水
秀挺
秀网
秀文
秀舞
秀秀
秀雅
秀逸
秀珍
绣布
绣房
绣阁
绣花
绣品
绣球
绣图
绣线
绣像
绣鞋
绣衣
绣着
袖标
袖管
袖箭
袖口
袖扣
袖手
袖套
袖筒
袖章
袖珍
袖子
锈斑
锈病
锈迹
锈菌
锈蚀
溴酸
戌时
盱眙
须发
须根
须经
须眉
须弥
须生
须要
须臾
须知
须子
虚报
虚词
虚度
虚浮
虚高
虚功
虚构
虚汗
虚耗
虚怀
虚幻
虚火
虚假
虚惊
虚开
虚空
虚夸
虚劳
虚礼
虚力
虚名
虚拟
虚胖
虚荣
虚弱
虚设
虚实
虚饰
虚数
虚岁
虚套
虚脱
虚妄
虚伪
虚位
虚文
虚无
虚线
虚像
虚心
虚言
虚掩
虚应
虚职
虚字
嘘气
嘘声
嘘唏
需对
需方
需经
需求
需索
需要
需用
需知
徐冰
徐步
徐迟
徐福
徐工
徐海
徐弘
徐虎
徐缓
徐汇
徐家
徐杰
徐泾
徐筠
徐良
徐路
徐娘
徐若
徐水
徐图
徐文
徐闻
徐徐
徐铮
徐州
许昌
许多
许国
许辉
许婚
许久
许可
许诺
许配
许是
许下
许仙
许许
许勇
许愿
栩栩
旭川
旭东
旭日
序跋
序号
序列
序论
序目
序幕
序曲
序数
序文
序言
序章
叙别
叙旧
叙事
叙述
叙说
叙谈
叙写
叙言
叙永
恤衫
畜产
畜肥
畜栏
畜类
畜力
畜牧
畜禽
畜生
畜牲
畜养
绪论
绪言
续保
续编
续传
续道
续订
续断
续二
续费
续稿
续航
续集
续假
续建
续借
续篇
续聘
续期
续签
续娶
续完
续弦
续写
续续
续约
续展
酗酒
溆浦
絮叨
絮聒
絮棉
絮凝
絮絮
絮语
絮状
嗅出
嗅到
嗅觉
嗅着
蓄发
蓄洪
蓄积
蓄谋
蓄热
蓄势
蓄水
蓄须
蓄养
蓄意
轩昂
轩敞
轩轩
轩辕
轩轾
宣布
宣称
宣城
宣传
宣导
宣德
宣读
宣恩
宣肺
宣钢
宣告
宣汉
宣化
宣讲
宣教
宣判
宣示
宣誓
宣统
宣王
宣威
宣武
宣泄
宣宣
宣言
宣扬
宣战
宣召
宣纸
宣宗
喧哗
喧闹
喧嚷
喧扰
喧腾
喧天
喧嚣
喧喧
喧杂
喧噪
萱草
萱萱
煊赫
玄奥
玄彬
玄参
玄德
玄关
玄乎
玄狐
玄幻
玄机
玄门
玄秘
玄妙
玄青
玄霜
玄思
玄孙
玄武
玄想
玄虚
玄学
玄义
玄雨
玄远
玄奘
玄子
玄宗
悬案
悬臂
悬垂
悬吊
悬浮
悬挂
悬棺
悬河
悬乎
悬壶
悬架
悬空
悬梁
悬念
悬赏
悬殊
悬梯
悬停
悬腕
悬想
悬崖
悬疑
悬于
悬在
悬置
悬着
旋风
旋回
旋即
旋开
旋律
旋钮
旋绕
旋塞
旋梯
旋涡
旋压
旋翼
旋踵
旋转
旋子
漩流
漩涡
璇玑
选拔
选本
选编
选材
选场
选出
选萃
选粹
选单
选登
选点
选调
选定
选读
选段
选稿
选购
选股
选好
选号
选集
选辑
选件
选举
选刊
选课
选矿
选了
选料
选留
选录
选煤
选美
选民
选派
选配
选票
选聘
选区
选曲
选取
选人
选任
选入
选手
选帅
选送
选题
选为
选文
选项
选型
选修
选秀
选样
选用
选育
选择
选址
选中
选种
选准
选自
泫然
泫苑
炫彩
炫丽
炫铃
炫目
炫示
炫耀
绚烂
绚丽
眩光
眩惑
眩目
眩晕
渲染
楦头
楦子
靴裤
靴子
薛家
薛涛
穴道
穴居
穴头
穴位
穴穴
学案
学报
学步
学部
学长
学潮
学车
学成
学到
学道
学得
学弟
学点
学而
学阀
学法
学费
学分
学风
学佛
学府
学工
学棍
学过
学海
学好
学号
学画
学坏
学会
学籍
学记
学家
学监
学姐
学界
学究
学具
学军
学刊
学科
学来
学理
学力
学历
学联
学了
学龄
学妹
学名
学年
学农
学派
学期
学前
学琴
学区
学人
学舌
学舍
学社
学生
学时
学识
学士
学术
学说
学堂
学童
学徒
学网
学位
学文
学问
学武
学习
学系
学衔
学校
学学
学养
学样
学业
学医
学艺
学友
学员
学园
学苑
学院
学运
学者
学制
学中
学着
学子
学做
雪白
雪豹
雪暴
雪崩
雪碧
雪藏
雪场
雪车
雪城
雪耻
雪胆
雪道
雪地
雪雕
雪堆
雪纺
雪峰
雪糕
雪蛤
雪国
雪海
雪恨
雪后
雪狐
雪花
雪津
雪景
雪莱
雪狼
雪梨
雪莉
雪莲
雪亮
雪柳
雪龙
雪盲
雪梅
雪鸟
雪片
雪橇
雪撬
雪茄
雪青
雪球
雪人
雪山
雪上
雪水
雪松
雪天
雪团
雪线
雪乡
雪鞋
雪椰
雪野
雪夜
雪鱼
雪域
雪冤
雪原
雪缘
雪月
雪灾
雪中
鳕鱼
血癌
血案
血本
血崩
血泊
血肠
血沉
血仇
血滴
血防
血粉
血管
血海
血汗
血痕
血红
血花
血火
血迹
血祭
血检
血浆
血竭
血精
血口
血库
血块
血亏
血泪
血量
血流
血路
血脉
血盟
血魔
血尿
血凝
血泡
血拼
血气
血铅
血亲
血清
血球
血染
血热
血刃
血肉
血色
血书
血栓
血水
血丝
血糖
血统
血污
血洗
血象
血腥
血型
血性
血虚
血压
血样
血液
血衣
血疑
血印
血友
血雨
血缘
血源
血晕
血债
血战
血站
血症
血脂
血中
血肿
血渍
血族
勋绩
勋爵
勋劳
勋业
勋章
熏风
熏黑
熏染
熏肉
熏陶
熏香
熏熏
熏鱼
熏蒸
熏制
窨井
薰陶
薰香
薰衣
醺醺
寻宝
寻常
寻出
寻春
寻到
寻道
寻访
寻根
寻呼
寻欢
寻回
寻机
寻梦
寻觅
寻枪
寻亲
寻秦
寻求
寻人
寻思
寻死
寻味
寻问
寻乌
寻衅
寻星
寻医
寻找
寻址
寻踪
寻租
巡按
巡捕
巡查
巡察
巡防
巡抚
巡更
巡官
巡航
巡回
巡检
巡警
巡礼
巡逻
巡哨
巡视
巡天
巡行
巡幸
巡演
巡夜
巡弋
巡游
巡阅
巡展
巡诊
旬报
旬刊
旬空
旬阳
旬邑
驯服
驯化
驯良
驯鹿
驯马
驯兽
驯熟
驯顺
驯养
询价
询盘
询问
荀子
循环
循例
循序
鲟鱼
训斥
训词
训导
训迪
训诂
训话
训诲
训诫
训练
训令
训犬
训示
训育
训政
讯驰
讯号
讯景
讯雷
讯实
讯通
讯网
讯问
讯息
讯宜
讯怡
汛期
汛情
迅弛
迅驰
迅达
迅即
迅急
迅疾
迅捷
迅快
迅雷
迅猛
迅速
徇情
徇私
逊克
逊尼
逊色
逊位
逊于
殉道
殉国
殉教
殉节
殉难
殉情
殉葬
殉职
丫杈
丫环
丫鬟
丫头
丫丫
压板
压宝
压扁
压出
压倒
压得
压低
压电
压顶
压服
压盖
压根
压光
压痕
压花
压簧
压货
压机
压挤
压价
压脚
压紧
压惊
压境
压卷
压库
压垮
压力
压了
压裂
压滤
压片
压平
压迫
压气
压强
压实
压死
压岁
压碎
压缩
压条
压痛
压头
压下
压线
压压
压延
压抑
压印
压韵
压榨
压阵
压制
压轴
压住
压铸
压着
呀呀
押宝
押车
押花
押汇
押解
押金
押款
押送
押往
押尾
押运
押韵
押注
押着
押租
鸦片
桠杈
鸭蛋
鸭黄
鸭梨
鸭绿
鸭毛
鸭苗
鸭绒
鸭肉
鸭舌
鸭鸭
鸭掌
鸭仔
鸭子
牙板
牙病
牙碜
牙齿
牙床
牙雕
牙粉
牙缝
牙疳
牙膏
牙根
牙垢
牙关
牙冠
牙慧
牙具
牙科
牙口
牙轮
牙牌
牙鲆
牙婆
牙签
牙色
牙石
牙刷
牙髓
牙套
牙疼
牙痛
牙线
牙牙
牙医
牙音
牙龈
牙质
牙子
牙钻
伢子
芽孢
芽菜
芽茶
芽豆
芽接
芽苗
芽眼
蚜虫
崖壁
崖顶
崖谷
崖刻
崖下
睚眦
衙门
衙内
衙署
衙役
哑巴
哑弹
哑火
哑剧
哑口
哑铃
哑门
哑谜
哑炮
哑然
哑嗓
哑哑
哑语
哑子
雅安
雅宝
雅博
雅昌
雅称
雅迪
雅典
雅顿
雅芳
雅歌
雅阁
雅各
雅观
雅号
雅虎
雅集
雅佳
雅江
雅静
雅克
雅客
雅酷
雅兰
雅乐
雅礼
雅丽
雅量
雅龙
雅鹿
雅美
雅培
雅琪
雅倩
雅趣
雅燃
雅人
雅舍
雅绅
雅士
雅思
雅俗
雅特
雅图
雅途
雅信
雅兴
雅言
雅漾
雅意
雅苑
雅正
雅致
雅筑
雅姿
雅座
亚胺
亚伯
亚当
亚丁
亚东
亚都
亚非
亚砜
亚纲
亚冠
亚光
亚杰
亚姐
亚军
亚科
亚克
亚里
亚历
亚利
亚联
亚龙
亚伦
亚麻
亚美
亚明
亚纳
亚娜
亚男
亚南
亚尼
亚宁
亚诺
亚欧
亚盘
亚平
亚萍
亚齐
亚热
亚人
亚瑟
亚森
亚商
亚圣
亚视
亚述
亚斯
亚太
亚泰
亚特
亚铁
亚辛
亚新
亚信
亚型
亚迅
亚裔
亚于
亚运
亚种
亚洲
讶道
讶异
氩弧
氩气
咽喉
咽了
咽气
咽痛
咽头
咽下
咽咽
咽炎
恹恹
烟霭
烟标
烟波
烟草
烟厂
烟尘
烟囱
烟袋
烟道
烟蒂
烟点
烟斗
烟杆
烟缸
烟馆
烟管
烟鬼
烟海
烟盒
烟花
烟灰
烟火
烟机
烟碱
烟酒
烟具
烟卷
烟客
烟岚
烟煤
烟民
烟幕
烟农
烟气
烟枪
烟圈
烟色
烟水
烟丝
烟酸
烟台
烟摊
烟筒
烟头
烟土
烟味
烟雾
烟霞
烟熏
烟叶
烟瘾
烟油
烟雨
烟云
烟瘴
烟柱
烟嘴
胭红
胭脂
淹埋
淹没
淹溺
淹水
淹死
焉得
焉能
焉有
菸叶
阉党
阉割
阉鸡
阉了
阉人
湮没
湮灭
腌菜
腌肉
腌鱼
腌制
腌渍
鄢陵
嫣红
嫣然
蔫蔫
延安
延边
延长
延迟
延川
延宕
延搁
延河
延后
延缓
延吉
延津
延静
延揽
延米
延绵
延年
延聘
延平
延期
延请
延庆
延森
延烧
延伸
延时
延寿
延髓
延误
延性
延续
延用
延展
延至
延滞
严把
严办
严查
严惩
严词
严辞
严打
严冬
严防
严父
严复
严格
严管
严寒
严加
严紧
严谨
严禁
严峻
严苛
严控
严酷
严厉
严令
严密
严明
严命
严师
严实
严守
严霜
严肃
严刑
严严
严于
严阵
严整
严正
严重
妍媸
妍丽
芫花
芫荽
言罢
言表
言出
言传
言词
言辞
言道
言和
言欢
言及
言教
言路
言论
言明
言情
言人
言说
言谈
言下
言笑
言行
言叶
言语
言喻
言责
言之
言中
言重
岩崩
岩壁
岩层
岩茶
岩床
岩洞
岩谷
岩画
岩浆
岩礁
岩井
岩棉
岩溶
岩山
岩石
岩滩
岩土
岩屑
岩心
岩穴
岩盐
岩羊
沿岸
沿边
沿儿
沿革
沿海
沿河
沿湖
沿江
沿街
沿路
沿条
沿途
沿袭
沿线
沿用
沿著
沿着
炎帝
炎黄
炎凉
炎陵
炎龙
炎热
炎日
炎暑
炎天
炎夏
炎炎
炎阳
炎症
研读
研发
研华
研究
研磨
研拟
研判
研求
研碎
研讨
研析
研习
研祥
研修
研学
研招
研制
盐巴
盐边
盐场
盐城
盐池
盐店
盐度
盐分
盐湖
盐花
盐化
盐碱
盐津
盐井
盐矿
盐类
盐粒
盐卤
盐民
盐泉
盐山
盐商
盐霜
盐水
盐税
盐酸
盐滩
盐田
盐亭
盐土
盐枭
盐业
盐浴
盐源
盐沼
盐政
盐汁
盐渍
阎罗
阎森
阎王
筵席
筵宴
蜒蚰
颜料
颜面
颜容
颜色
颜射
颜体
檐沟
檐口
檐子
兖州
奄奄
俨然
俨如
衍变
衍化
衍射
衍生
衍文
偃师
偃月
掩鼻
掩蔽
掩藏
掩耳
掩盖
掩护
掩卷
掩码
掩埋
掩没
掩面
掩膜
掩上
掩饰
掩体
掩映
掩着
眼吧
眼白
眼病
眼波
眼部
眼馋
眼眵
眼袋
眼底
眼点
眼儿
眼福
眼光
眼红
眼花
眼疾
眼尖
眼睑
眼见
眼角
眼界
眼睛
眼镜
眼看
眼科
眼孔
眼快
眼眶
眼泪
眼里
眼力
眼帘
眼眉
眼膜
眼眸
眼目
眼内
眼泡
眼皮
眼前
眼球
眼圈
眼热
眼色
眼神
眼生
眼屎
眼熟
眼霜
眼跳
眼贴
眼窝
眼下
眼线
眼压
眼炎
眼药
眼影
眼晕
眼罩
眼中
眼珠
眼妆
眼拙
演变
演播
演唱
演出
演词
演得
演化
演技
演讲
演进
演剧
演练
演示
演说
演算
演替
演武
演习
演戏
演义
演艺
演绎
演员
演奏
鼹鼠
厌恶
厌烦
厌倦
厌弃
厌食
厌世
厌学
厌战
砚池
砚山
砚石
砚台
砚田
唁电
唁函
宴会
宴客
宴乐
宴请
宴席
宴饮
晏殊
晏婴
晏子
艳帝
艳芳
艳服
艳福
艳妇
艳红
艳丽
艳母
艳女
艳情
艳色
艳诗
艳史
艳事
艳舞
艳羡
艳星
艳艳
艳阳
艳遇
艳照
艳装
验钞
验车
验方
验放
验关
验光
验核
验货
验看
验明
验尿
验伤
验尸
验收
验算
验血
验孕
验证
验资
谚语
焰火
焰心
雁荡
雁过
雁门
雁鸣
雁南
雁群
雁行
雁阵
酽酽
餍足
燕大
燕丹
燕儿
燕尔
燕飞
燕国
燕化
燕郊
燕京
燕居
燕玲
燕麦
燕南
燕青
燕雀
燕莎
燕山
燕王
燕尾
燕窝
燕舞
燕燕
燕赵
燕姿
燕子
赝本
赝币
赝品
央告
央求
央视
央托
央行
泱泱
殃及
秧歌
秧龄
秧苗
秧田
秧子
扬鞭
扬长
扬场
扬尘
扬程
扬大
扬帆
扬花
扬剧
扬眉
扬名
扬旗
扬起
扬弃
扬琴
扬沙
扬声
扬手
扬水
扬威
扬言
扬扬
扬中
扬州
扬子
羊肠
羊场
羊城
羊齿
羊道
羊羔
羊羹
羊工
羊倌
羊毫
羊尖
羊角
羊毛
羊膜
羊奶
羊年
羊排
羊皮
羊圈
羊群
羊绒
羊肉
羊舍
羊水
羊汤
羊蹄
羊头
羊腿
羊脂
阳城
阳春
阳电
阳东
阳刚
阳高
阳沟
阳谷
阳关
阳光
阳极
阳间
阳江
阳具
阳历
阳陵
阳逻
阳面
阳平
阳坡
阳畦
阳气
阳曲
阳泉
阳伞
阳山
阳寿
阳朔
阳燧
阳台
阳萎
阳痿
阳文
阳物
阳西
阳线
阳新
阳信
阳性
阳虚
阳原
阳韵
阳宅
阳镇
杨晨
杨程
杨村
杨丹
杨度
杨梵
杨光
杨广
杨过
杨洪
杨家
杨坚
杨戬
杨绛
杨静
杨康
杨乐
杨亮
杨柳
杨梅
杨某
杨璞
杨浦
杨千
杨瑞
杨森
杨氏
杨树
杨朔
杨桃
杨文
杨逍
杨修
杨怡
杨朱
杨子
炀帝
佯称
佯动
佯攻
佯狂
佯死
佯言
佯装
洋布
洋财
洋菜
洋参
洋场
洋车
洋瓷
洋葱
洋底
洋缎
洋房
洋粉
洋服
洋镐
洋河
洋红
洋槐
洋灰
洋火
洋货
洋碱
洋姜
洋将
洋泾
洋酒
洋兰
洋流
洋楼
洋面
洋名
洋妞
洋奴
洋盘
洋浦
洋气
洋钱
洋枪
洋桥
洋琴
洋人
洋伞
洋山
洋商
洋式
洋思
洋铁
洋务
洋县
洋相
洋行
洋烟
洋洋
洋溢
洋银
洋油
洋芋
洋装
仰冲
仰恩
仰光
仰角
仰赖
仰面
仰慕
仰起
仰视
仰首
仰天
仰头
仰望
仰卧
仰泳
仰仗
仰着
养兵
养病
养蚕
养车
养成
养大
养鹅
养发
养肥
养分
养蜂
养父
养鸽
养狗
养龟
养汉
养虎
养护
养花
养活
养鸡
养家
养兰
养老
养廉
养料
养鹿
养路
养马
养猫
养母
养鸟
养牛
养女
养气
养禽
养犬
养人
养伤
养蛇
养身
养神
养生
养兔
养胃
养息
养虾
养心
养性
养血
养鸭
养颜
养眼
养羊
养养
养鱼
养育
养正
养植
养殖
养猪
养着
养子
氧吧
氧化
氧量
氧气
氧水
痒痒
怏怏
样板
样本
样册
样儿
样稿
样机
样件
样刊
样款
样例
样了
样貌
样片
样品
样式
样书
样样
样张
样子
漾奶
漾漾
夭矫
夭亡
夭夭
夭折
吆喝
妖道
妖法
妖风
妖妇
妖怪
妖狐
妖姬
妖精
妖媚
妖魔
妖孽
妖女
妖气
妖娆
妖人
妖术
妖物
妖雾
妖邪
妖言
妖艳
妖冶
妖族
腰板
腰包
腰背
腰部
腰缠
腰带
腰刀
腰腹
腰杆
腰鼓
腰果
腰花
腰际
腰间
腰上
腰身
腰酸
腰疼
腰痛
腰围
腰眼
腰斩
腰肢
腰椎
腰子
邀宠
邀功
邀击
邀集
邀您
邀请
邀约
尧山
尧舜
肴馔
姚安
姚夏
姚瑶
窑洞
窑坑
窑炉
窑主
窑子
谣传
谣风
谣言
徭役
摇把
摇摆
摇臂
摇出
摇船
摇床
摇荡
摇动
摇杆
摇滚
摇撼
摇晃
摇奖
摇控
摇篮
摇粒
摇了
摇铃
摇旗
摇身
摇手
摇头
摇摇
摇曳
摇椅
摇匀
摇着
遥测
遥感
遥见
遥控
遥望
遥想
遥遥
遥远
遥指
遥祝
瑶池
瑶华
瑶山
瑶族
杳渺
杳然
杳无
咬得
咬掉
咬定
咬断
咬合
咬紧
咬了
咬人
咬伤
咬死
咬碎
咬下
咬牙
咬住
咬着
咬字
咬嘴
窈窕
舀出
舀水
药包
药补
药材
药草
药茶
药厂
药单
药典
药店
药都
药饵
药方
药房
药费
药粉
药膏
药罐
药害
药剂
药价
药监
药检
药酒
药科
药理
药力
药量
药料
药流
药棉
药名
药囊
药捻
药农
药片
药品
药瓶
药铺
药山
药膳
药商
药师
药石
药市
药水
药筒
药丸
药王
药网
药味
药物
药线
药箱
药效
药械
药性
药学
药业
药液
药用
药浴
药皂
药渣
药枕
药疹
要隘
要案
要把
要办
要比
要不
要差
要吃
要冲
要带
要当
要到
要道
要得
要低
要地
要点
要端
要对
要多
要犯
要饭
要干
要搞
要给
要跟
要害
要好
要喝
要花
要回
要价
要嫁
要见
要件
要将
要交
要叫
要她
要津
要紧
要诀
要看
要靠
要哭
要快
要来
要览
要离
要脸
要了
要领
要路
要略
要买
要卖
要么
要命
要目
要拿
要你
要拍
要钱
要强
要请
要求
要去
要让
要人
要塞
要杀
要少
要使
要事
要是
要说
要死
要送
要素
要他
要谈
要听
要图
要为
要闻
要问
要我
要务
要先
要想
要向
要像
要挟
要写
要学
要以
要义
要因
要用
要由
要有
要员
要约
要再
要在
要则
要帐
要账
要找
要职
要旨
要走
要做
鹞鹰
鹞子
耀斑
耀邦
耀东
耀华
耀辉
耀江
耀目
耀县
耀眼
椰菜
椰风
椰胡
椰壳
椰林
椰奶
椰蓉
椰肉
椰树
椰油
椰枣
椰汁
椰子
噎嗝
噎膈
噎噎
噎住
爷儿
爷们
爷爷
耶诞
耶夫
耶克
耶鲁
耶律
耶罗
耶斯
耶酥
耶稣
耶耶
揶揄
也把
也罢
也比
也别
也不
也长
也常
也称
也出
也打
也大
也到
也得
也都
也对
也多
也该
也给
也更
也够
也好
也很
也还
也会
也即
也极
也将
也叫
也较
也就
也决
也绝
也看
也可
也快
也来
也离
也没
也门
也拿
也难
也能
也颇
也请
也去
也让
也少
也使
也是
也受
也说
也似
也算
也太
也谈
也听
也挺
也为
也未
也先
也想
也向
也像
也行
也须
也需
也许
也学
也要
也已
也以
也应
也用
也由
也有
也于
也在
也曾
也真
也正
也自
也走
也做
冶金
冶炼
冶铁
冶艳
冶游
冶铸
野菜
野餐
野草
野炊
野村
野地
野渡
野蜂
野鸽
野葛
野狗
野果
野合
野花
野火
野鸡
野景
野菊
野狼
野老
野鹿
野驴
野马
野蛮
野猫
野鸟
野牛
野炮
野禽
野趣
野人
野生
野食
野史
野兽
野鼠
野兔
野外
野望
野味
野物
野心
野性
野鸭
野宴
野营
野战
野种
野猪
业大
业户
业绩
业界
业经
业内
业师
业态
业务
业已
业余
业障
业者
业主
叶柄
叶城
叶丛
叶枫
叶峰
叶蜂
叶猴
叶开
叶兰
叶轮
叶脉
叶茂
叶面
叶片
叶鞘
叶青
叶群
叶肉
叶舌
叶酸
叶挺
叶童
叶县
叶辛
叶欣
叶序
叶旋
叶芽
叶腋
叶芝
叶枝
叶状
叶子
曳光
曳引
页次
页共
页码
页眉
页面
页首
页数
页尾
页心
页岩
夜吧
夜班
夜半
夜餐
夜叉
夜场
夜车
夜大
夜蛾
夜饭
夜风
夜工
夜光
夜航
夜壶
夜话
夜火
夜间
夜景
夜空
夜来
夜阑
夜郎
夜里
夜聊
夜盲
夜猫
夜幕
夜勤
夜曲
夜色
夜深
夜市
夜视
夜宿
夜谈
夜谭
夜晚
夜袭
夜宵
夜校
夜行
夜宴
夜夜
夜莺
夜鹰
夜游
夜雨
夜月
夜战
掖县
掖着
液氨
液氮
液化
液碱
液晶
液力
液氯
液面
液泡
液氢
液态
液体
液位
液相
液压
液氧
液汁
液状
谒见
腋臭
腋毛
腋窝
腋下
腋芽
一按
一案
一八
一把
一班
一帮
一包
一杯
一倍
一辈
一本
一笔
一壁
一边
一遍
一兵
一波
一步
一部
一餐
一册
一层
一厂
一场
一朝
一车
一成
一城
一池
一尺
一出
一处
一传
一串
一吹
一词
一次
一簇
一村
一寸
一撮
一打
一大
一代
一袋
一档
一刀
一到
一道
一等
一滴
一地
一点
一碟
一读
一度
一端
一段
一堆
一队
一对
一吨
一顿
一多
一朵
一二
一发
一番
一方
一飞
一分
一份
一封
一夫
一服
一幅
一副
一高
一哥
一格
一个
一根
一股
一关
一罐
一锅
一国
一毫
一号
一盒
一壶
一户
一滑
一画
一辉
一回
一伙
一击
一级
一集
一剂
一家
一架
一间
一见
一件
一建
一键
一角
一脚
一节
一姐
一届
一斤
一进
一惊
一九
一局
一举
一句
一卷
一绝
一觉
一看
一棵
一颗
一刻
一课
一口
一块
一款
一拉
一栏
一郎
一类
一愣
一例
一粒
一连
一脸
一两
一辆
一了
一列
一楼
一路
一缕
一轮
一毛
一枚
一门
一米
一面
一民
一名
一抹
一幕
一年
一女
一拍
一排
一盘
一炮
一盆
一批
一匹
一片
一偏
一篇
一票
一品
一瓶
一七
一妻
一期
一起
一锹
一青
一轻
一清
一球
一区
一曲
一去
一圈
一拳
一群
一人
一任
一日
一三
一扫
一色
一山
一闪
一商
一身
一声
一师
一十
一时
一世
一式
一室
一是
一收
一手
一首
一书
一束
一双
一说
一丝
一搜
一艘
一所
一索
一台
一趟
一套
一梯
一提
一天
一条
一跳
一贴
一听
一桶
一头
一团
一推
一拖
一碗
一万
一网
一尾
一位
一味
一文
一问
一窝
一五
一物
一吸
一息
一袭
一下
一现
一响
一想
一项
一校
一笑
一些
一行
一休
一绪
一言
一眼
一样
一叶
一页
一夜
一亿
一意
一又
一幼
一语
一元
一员
一园
一月
一则
一战
一站
一张
一章
一掌
一招
一针
一阵
一怔
一支
一职
一只
一掷
一种
一周
一转
一桩
一幢
一着
一字
一宗
一走
一足
一组
一座
伊安
伊川
伊春
伊德
伊甸
伊东
伊顿
伊恩
伊尔
伊凡
伊夫
伊红
伊军
伊朗
伊犁
伊利
伊敏
伊宁
伊人
伊萨
伊沙
伊始
伊氏
伊斯
伊苏
伊索
伊藤
伊万
伊吾
伊扬
衣摆
衣钵
衣橱
衣带
衣袋
衣兜
衣蛾
衣分
衣服
衣钩
衣冠
衣柜
衣夹
衣架
衣角
衣襟
衣扣
衣裤
衣恋
衣料
衣领
衣履
衣帽
衣片
衣裙
衣衫
衣裳
衣食
衣饰
衣物
衣箱
衣袖
衣著
衣装
衣着
医保
医病
医大
医道
医德
医方
医风
医改
医馆
医护
医患
医技
医家
医界
医科
医理
医疗
医生
医圣
医师
医士
医书
医术
医坛
医托
医网
医务
医学
医药
医用
医院
医者
医治
医嘱
医专
依安
依傍
依此
依次
依从
依存
依法
依附
依归
依纪
依旧
依据
依靠
依赖
依兰
依莲
依恋
依林
依凭
依其
依然
依人
依山
依顺
依天
依托
依偎
依文
依我
依稀
依循
依言
依样
依依
依约
依云
依允
依仗
依照
依着
咿呀
咿咿
铱星
壹仟
揖让
漪澜
漪涟
黟县
仪表
仪轨
仪节
仪陇
仪器
仪容
仪式
仪态
仪仗
仪征
夷狄
夷平
沂河
沂蒙
沂南
沂山
沂水
沂源
宜宾
宜昌
宜城
宜川
宜春
宜都
宜丰
宜黄
宜家
宜君
宜兰
宜良
宜林
宜人
宜兴
宜阳
宜于
宜章
宜州
怡宝
怡海
怡和
怡情
怡然
怡人
怡神
怡悦
迤逦
饴糖
姨表
姨夫
姨父
姨妈
姨妹
姨母
姨娘
姨婆
姨丈
贻贝
贻害
贻误
胰岛
胰腺
胰液
胰脏
胰子
移步
移出
移除
移到
移调
移动
移防
移花
移机
移交
移近
移居
移开
移来
移门
移苗
移民
移情
移去
移入
移山
移师
移送
移通
移往
移位
移向
移项
移行
移易
移印
移栽
移植
移至
移置
移转
移走
遗产
遗传
遗存
遗毒
遗风
遗腹
遗稿
遗孤
遗骨
遗骸
遗害
遗憾
遗恨
遗患
遗祸
遗迹
遗教
遗精
遗老
遗留
遗漏
遗落
遗民
遗墨
遗尿
遗篇
遗弃
遗缺
遗容
遗少
遗失
遗事
遗书
遗孀
遗俗
遗体
遗忘
遗文
遗闻
遗物
遗下
遗像
遗训
遗言
遗业
遗愿
遗赠
遗诏
遗照
遗址
遗志
遗属
遗嘱
遗著
遗族
遗作
颐达
颐和
颐养
颐中
疑案
疑兵
疑点
疑窦
疑犯
疑惑
疑忌
疑惧
疑虑
疑难
疑念
疑似
疑团
疑为
疑问
疑心
疑凶
疑义
疑议
疑云
疑阵
彝剧
彝良
彝人
彝族
乙胺
乙苯
乙丑
乙醇
乙方
乙肝
乙亥
乙基
乙级
乙腈
乙类
乙卯
乙醚
乙脑
乙醛
乙炔
乙巳
乙酸
乙烷
乙未
乙烯
乙酰
乙酉
乙酯
乙种
乙组
已把
已被
已成
已达
已到
已定
已读
已对
已而
已发
已非
已高
已故
已过
已很
已婚
已获
已极
已见
已将
已尽
已近
已经
已久
已可
已满
已能
已去
已然
已上
已使
已是
已逝
已售
已死
已晚
已往
已为
已无
已向
已用
已由
已有
已于
已远
已阅
已在
已占
已知
已至
已自
已走
以巴
以北
以备
以便
以诚
以此
以次
以待
以德
以东
以对
以防
以该
以高
以供
以故
以恒
以后
以及
以军
以来
以免
以内
以南
以期
以其
以前
以情
以求
以人
以上
以身
以示
以水
以死
以太
以图
以外
以往
以为
以文
以西
以下
以新
以远
以之
以至
以致
蚁蚕
蚁巢
蚁后
蚁民
蚁丘
蚁酸
蚁王
蚁穴
倚靠
倚赖
倚门
倚仗
倚重
倚着
椅背
椅垫
椅披
椅上
椅套
椅子
旖旎
义仓
义齿
义愤
义父
义工
义经
义举
义军
义理
义利
义马
义卖
义民
义母
义女
义旗
义气
义赛
义师
义士
义乌
义无
义务
义侠
义县
义项
义行
义兄
义学
义眼
义演
义勇
义战
义诊
义正
义肢
义冢
义子
亿拜
亿达
亿吨
亿房
亿虎
亿科
亿龙
亿唐
亿腾
亿通
亿万
亿网
亿邮
亿友
亿元
亿兆
弋阳
忆及
忆旧
忆念
忆起
忆唐
忆文
忆星
艺德
艺高
艺馆
艺伎
艺妓
艺界
艺考
艺林
艺龄
艺龙
艺名
艺能
艺品
艺人
艺术
艺坛
艺徒
艺文
艺校
艺员
艺苑
艺专
仡佬
议案
议标
议长
议程
议定
议购
议和
议会
议价
议决
议论
议事
议题
议席
议员
议院
议政
亦不
亦彩
亦称
亦凡
亦非
亦菲
亦会
亦或
亦即
亦将
亦可
亦难
亦能
亦然
亦如
亦舒
亦为
亦未
亦无
亦已
亦以
亦应
亦云
亦真
亦庄
亦作
屹立
屹然
异邦
异宝
异步
异才
异彩
异常
异词
异地
异动
异读
异度
异端
异父
异构
异国
异乎
异化
异幻
异己
异教
异界
异军
异类
异灵
异名
异母
异能
异趣
异人
异日
异声
异世
异兽
异说
异同
异位
异味
异文
异物
异乡
异香
异心
异形
异型
异性
异言
异样
异议
异域
异质
异种
异状
异族
佚名
呓语
役龄
役男
役使
役畜
抑或
抑菌
抑扬
抑郁
抑止
抑制
译本
译笔
译成
译丛
译稿
译码
译名
译为
译文
译音
译员
译者
译制
译注
译著
译作
易爆
易边
易表
易传
易地
易懂
易读
易感
易购
易患
易货
易经
易居
易赁
易贸
易美
易门
易名
易怒
易拍
易盘
易取
易趣
易燃
易人
易容
易生
易事
易手
易帅
易水
易斯
易俗
易碎
易损
易索
易通
易网
易位
易县
易行
易学
易讯
易用
易邮
易于
易帜
易装
驿道
驿馆
驿路
驿马
驿站
驿卒
奕奕
弈棋
弈天
疫病
疫疠
疫苗
疫情
疫区
轶事
轶闻
挹注
益虫
益处
益达
益发
益菌
益康
益民
益鸟
益气
益寿
益通
益阳
益友
益智
益州
翌晨
翌年
翌日
逸出
逸度
逸飞
逸风
逸夫
逸海
逸乐
逸民
逸群
逸史
逸士
逸事
逸闻
逸豫
意表
意动
意会
意即
意甲
意见
意境
意料
意林
意乱
意念
意气
意趣
意拳
意识
意思
意态
意图
意外
意为
意味
意谓
意下
意想
意向
意象
意兴
意绪
意杨
意义
意译
意淫
意犹
意欲
意愿
意蕴
意在
意旨
意指
意志
意中
溢彩
溢出
溢价
溢流
溢满
溢美
溢血
溢于
缢死
肄业
毅力
毅然
毅勇
熠熠
薏米
薏仁
薏苡
翼豹
翼侧
翼城
翼虎
翼龙
翼南
翼形
翼翼
翼展
臆测
臆断
臆见
臆说
臆想
臆造
癔病
癔症
懿德
懿行
懿旨
因病
因此
因打
因而
因公
因故
因果
因何
因患
因明
因你
因您
因其
因人
因伤
因式
因受
因数
因私
因素
因他
因为
因我
因袭
因循
因应
因由
因缘
因子
阴暗
阴部
阴曹
阴沉
阴唇
阴道
阴德
阴蒂
阴电
阴跌
阴毒
阴风
阴阜
阴干
阴功
阴沟
阴寒
阴核
阴狠
阴户
阴晦
阴魂
阴极
阴间
阴茎
阴精
阴冷
阴历
阴凉
阴霾
阴毛
阴门
阴面
阴谋
阴囊
阴平
阴坡
阴气
阴晴
阴柔
阴森
阴山
阴虱
阴湿
阴水
阴司
阴私
阴损
阴天
阴文
阴险
阴线
阴笑
阴性
阴虚
阴穴
阴阳
阴翳
阴阴
阴影
阴雨
阴郁
阴云
阴宅
姻亲
姻缘
茵宝
茵陈
茵茵
茵子
荫庇
荫蔽
荫凉
音版
音变
音标
音波
音叉
音长
音场
音程
音带
音调
音读
音分
音符
音高
音轨
音画
音阶
音节
音乐
音量
音律
音码
音名
音频
音品
音强
音区
音圈
音容
音色
音声
音素
音速
音位
音问
音箱
音响
音像
音效
音信
音型
音序
音讯
音义
音译
音域
音源
音韵
音障
音值
音质
音缀
音准
殷富
殷红
殷鉴
殷切
殷勤
殷商
殷实
殷桃
殷墟
殷殷
殷周
氤氲
喑哑
吟唱
吟哦
吟诗
吟诵
吟吟
吟咏
吟游
狺狺
寅时
淫虫
淫荡
淫妇
淫棍
淫秽
淫奸
淫贱
淫叫
淫具
淫浪
淫乐
淫乱
淫媒
淫美
淫妹
淫靡
淫民
淫魔
淫女
淫虐
淫人
淫色
淫声
淫兽
淫书
淫水
淫图
淫娃
淫威
淫猥
淫窝
淫笑
淫邪
淫亵
淫穴
淫液
淫逸
淫淫
淫雨
淫欲
淫贼
银白
银包
银杯
银币
银箔
银川
银带
银弹
银碟
银锭
银都
银盾
银耳
银发
银粉
银丰
银根
银冠
银光
银汉
银号
银河
银红
银狐
银湖
银花
银华
银桦
银黄
银灰
银婚
银价
银监
银奖
银匠
银镜
银矿
银联
银两
银亮
银铃
银龙
银楼
银鹭
银马
银幕
银牌
银票
银屏
银瓶
银器
银钱
银色
银沙
银杉
银衫
银蛇
银饰
银鼠
银丝
银泰
银滩
银条
银通
银团
银星
银行
银杏
银盐
银燕
银洋
银英
银鹰
银鱼
银元
银圆
银针
银质
银朱
银装
银子
银座
鄞县
鄞州
夤缘
引爆
引兵
引产
引出
引导
引到
引得
引动
引逗
引渡
引发
引凤
引航
引号
引河
引火
引见
引荐
引江
引脚
引进
引颈
引咎
引开
引来
引力
引领
引流
引路
引论
引起
引桥
引擎
引燃
引人
引入
引申
引伸
引述
引水
引退
引为
引文
引物
引线
引向
引信
引言
引以
引用
引诱
引语
引玉
引援
引证
引致
引智
引种
引资
引子
引自
吲哚
饮吧
饮茶
饮弹
饮恨
饮酒
饮料
饮马
饮片
饮品
饮泣
饮食
饮水
饮下
饮宴
饮用
饮誉
饮子
隐蔽
隐避
隐藏
隐遁
隐伏
隐睾
隐含
隐患
隐讳
隐晦
隐疾
隐居
隐瞒
隐没
隐秘
隐密
隐名
隐匿
隐情
隐去
隐然
隐忍
隐若
隐射
隐身
隐士
隐式
隐私
隐痛
隐退
隐现
隐形
隐性
隐血
隐逸
隐隐
隐映
隐忧
隐语
隐喻
隐约
隐者
隐衷
瘾头
印巴
印本
印钞
印次
印错
印地
印度
印发
印盒
印痕
印花
印机
印迹
印记
印鉴
印军
印量
印模
印尼
印泥
印欧
印谱
印前
印染
印色
印绶
印数
印刷
印台
印堂
印铁
印纹
印务
印玺
印象
印像
印信
印行
印油
印有
印张
印章
印证
印支
印制
印着
印子
印字
应按
应把
应变
应不
应承
应城
应酬
应从
应答
应当
应到
应道
应得
应敌
应对
应多
应分
应否
应付
应负
应该
应和
应激
应急
应将
应交
应缴
应届
应尽
应景
应举
应考
应力
应龙
应门
应募
应纳
应诺
应聘
应声
应时
应市
应试
应是
应收
应手
应税
应诉
应为
应先
应县
应向
应许
应选
应验
应邀
应以
应用
应由
应有
应于
应予
应与
应援
应约
应允
应运
应在
应战
应招
应召
应者
应诊
应征
应徵
应知
应制
应作
英磅
英镑
英报
英标
英才
英超
英尺
英寸
英德
英东
英法
英方
英格
英国
英汉
英航
英豪
英华
英皇
英魂
英甲
英杰
英军
英俊
英卡
英里
英烈
英灵
英伦
英美
英名
英明
英模
英亩
英年
英气
英山
英石
英士
英式
英特
英挺
英伟
英文
英武
英雄
英乙
英译
英勇
英语
英制
英卓
英姿
英宗
莺歌
莺谷
莺啼
莺莺
莺语
婴儿
婴孩
嘤咛
嘤嘤
缨帽
缨子
罂粟
樱草
樱唇
樱花
樱井
樱木
樱桃
璎珞
鹦哥
鹦鹉
膺品
鹰刀
鹰队
鹰牌
鹰派
鹰犬
鹰隼
鹰泰
鹰潭
鹰眼
鹰洋
鹰爪
迎宾
迎春
迎敌
迎风
迎合
迎候
迎击
迎驾
迎接
迎客
迎来
迎了
迎面
迎评
迎亲
迎娶
迎上
迎送
迎头
迎新
迎战
迎着
盈江
盈科
盈眶
盈亏
盈利
盈满
盈门
盈通
盈讯
盈溢
盈盈
盈余
盈月
荥经
荥阳
荧光
荧惑
荧幕
荧屏
荧荧
莹润
莹石
莹莹
萤光
萤火
萤幕
萤石
营办
营部
营长
营城
营地
营队
营房
营工
营火
营建
营救
营口
营垒
营力
营利
营林
营盘
营区
营山
营缮
营生
营收
营私
营销
营养
营业
营运
营造
营寨
营帐
萦怀
萦回
萦绕
萦系
萦纡
楹联
潆洄
蝇拍
蝇头
蝇子
嬴政
赢得
赢家
赢利
赢了
赢面
赢钱
赢球
赢取
赢下
赢余
赢政
瀛海
瀛寰
瀛台
瀛洲
颍川
颍上
颖果
颖慧
颖上
颖悟
影吧
影霸
影本
影币
影壁
影城
影驰
影带
影帝
影调
影碟
影都
影儿
影后
影集
影剧
影库
影楼
影迷
影棚
影片
影评
影赛
影射
影视
影坛
影网
影戏
影线
影响
影象
影像
影协
影星
影讯
影业
影艺
影音
影印
影友
影院
影展
影子
影踪
映衬
映出
映红
映画
映美
映派
映入
映射
映泰
映现
映象
映像
映雪
映月
映照
映着
硬板
硬棒
硬背
硬逼
硬笔
硬币
硬撑
硬地
硬碟
硬顶
硬度
硬腭
硬干
硬膏
硬铬
硬弓
硬功
硬汉
硬化
硬货
硬挤
硬件
硬接
硬结
硬壳
硬块
硬朗
硬面
硬膜
硬木
硬盘
硬皮
硬拼
硬气
硬伤
硬实
硬式
硬是
硬手
硬水
硬说
硬糖
硬体
硬挺
硬卧
硬席
硬线
硬性
硬要
硬硬
硬玉
硬仗
硬脂
硬质
硬座
佣兵
佣工
佣金
佣钱
佣人
拥抱
拥兵
拥戴
拥堵
拥趸
拥护
拥挤
拥进
拥军
拥入
拥塞
拥吻
拥有
拥着
痈疽
庸才
庸材
庸官
庸碌
庸人
庸俗
庸医
雍和
雍容
雍正
慵懒
壅塞
臃肿
喁喁
永安
永葆
永别
永波
永不
永昌
永城
永川
永春
永磁
永存
永达
永德
永登
永定
永发
永丰
永福
永刚
永固
永光
永贵
永和
永恒
永华
永辉
永徽
永基
永吉
永济
永嘉
永建
永健
永靖
永久
永诀
永康
永乐
永利
永亮
永眠
永明
永年
永宁
永平
永琪
永强
永清
永庆
永仁
永善
永生
永胜
永盛
永世
永寿
永顺
永泰
永伟
永无
永祥
永新
永信
永兴
永修
永续
永业
永永
永远
永正
永志
永中
永州
永驻
甬道
甬江
甬路
咏唱
咏春
咏怀
咏柳
咏梅
咏诗
咏叹
咏月
泳池
泳道
泳裤
泳帽
泳坛
泳衣
泳装
勇斗
勇夺
勇芳
勇夫
勇敢
勇悍
勇力
勇猛
勇气
勇士
勇为
勇武
勇于
勇者
涌出
涌到
涌动
涌进
涌来
涌浪
涌了
涌流
涌起
涌泉
涌入
涌上
涌现
涌向
踊跃
用笔
用兵
用餐
用场
用车
用处
用词
用刀
用到
用得
用地
用典
用电
用掉
用度
用法
用饭
用房
用费
用工
用功
用光
用过
用好
用户
用花
用汇
用火
用剑
用脚
用她
用尽
用劲
用具
用来
用力
用量
用了
用料
用煤
用命
用墨
用脑
用你
用品
用钱
用人
用色
用膳
用上
用时
用事
用手
用书
用刷
用水
用他
用它
用途
用完
用我
用武
用线
用项
用心
用刑
用血
用药
用以
用意
用用
用友
用于
用於
用语
用在
用纸
用着
用字
用作
优待
优等
优点
优度
优抚
优厚
优化
优惠
优价
优良
优劣
优伶
优美
优派
优盘
优容
优柔
优生
优胜
优势
优渥
优先
优闲
优秀
优选
优雅
优异
优游
优友
优于
优育
优裕
优遇
优越
优质
忧愁
忧烦
忧愤
忧患
忧惧
忧虑
忧闷
忧戚
忧容
忧色
忧伤
忧思
忧心
忧悒
忧郁
攸关
攸县
呦呦
幽暗
幽闭
幽草
幽城
幽愤
幽浮
幽媾
幽谷
幽篁
幽会
幽魂
幽寂
幽禁
幽静
幽居
幽兰
幽丽
幽灵
幽美
幽门
幽明
幽冥
幽默
幽僻
幽期
幽情
幽趣
幽深
幽思
幽邃
幽婉
幽微
幽闲
幽香
幽雅
幽咽
幽幽
幽远
幽怨
幽州
悠长
悠荡
悠风
悠忽
悠久
悠然
悠闲
悠扬
悠泳
悠悠
悠游
悠远
悠哉
悠着
尤佳
尤金
尤里
尤娜
尤其
尤如
尤甚
尤为
尤文
尤物
尤溪
尤以
尤因
由此
由该
由高
由她
由来
由美
由南
由你
由其
由区
由上
由市
由是
由谁
由他
由头
由我
由下
由县
由于
由於
由衷
由着
犹存
犹大
犹可
犹如
犹若
犹他
犹太
犹疑
犹豫
犹自
邮包
邮报
邮币
邮编
邮差
邮车
邮船
邮戳
邮袋
邮递
邮电
邮发
邮费
邮购
邮花
邮汇
邮集
邮寄
邮件
邮局
邮路
邮轮
邮码
邮票
邮品
邮区
邮商
邮市
邮售
邮亭
邮筒
邮务
邮箱
邮展
邮政
邮址
邮资
油泵
油饼
油驳
油布
油彩
油菜
油藏
油槽
油层
油茶
油厂
油车
油船
油灯
油坊
油封
油缸
油港
油膏
油垢
油管
油罐
油光
油锅
油耗
油黑
油壶
油花
油滑
油画
油荒
油灰
油机
油鸡
油迹
油剂
油价
油煎
油井
油锯
油库
油矿
油类
油梨
油亮
油料
油路
油绿
油轮
油麦
油门
油苗
油膜
油墨
油泥
油腻
油盘
油票
油品
油瓶
油粕
油漆
油气
油区
油裙
油然
油砂
油石
油饰
油水
油松
油酥
油酸
油桃
油田
油条
油汀
油桐
油桶
油污
油香
油箱
油鞋
油性
油压
油烟
油盐
油印
油油
油渣
油炸
油毡
油脂
油纸
油状
油子
油渍
油棕
油嘴
柚木
柚子
疣迪
莜麦
铀矿
蚰蜒
游伴
游遍
游标
游程
游船
游春
游荡
游动
游方
游逛
游过
游魂
游击
游记
游街
游客
游览
游廊
游乐
游离
游历
游猎
游龙
游轮
游民
游牧
游憩
游禽
游去
游人
游刃
游山
游士
游水
游说
游丝
游艇
游玩
游网
游戏
游隙
游侠
游兴
游行
游学
游医
游移
游弋
游艺
游泳
游勇
游游
游鱼
游园
游资
游子
游踪
游走
鱿鱼
友爱
友邦
友好
友会
友军
友立
友联
友邻
友朋
友情
友人
友善
友网
友协
友谊
有碍
有悖
有变
有别
有病
有才
有偿
有成
有次
有错
有待
有道
有得
有德
有的
有底
有点
有毒
有度
有多
有法
有方
有房
有份
有否
有福
有感
有个
有功
有关
有光
有轨
有鬼
有过
有害
有何
有恒
有货
有机
有加
有家
有假
有间
有奖
有角
有节
有劲
有旧
有救
有空
有愧
有赖
有劳
有礼
有理
有力
有利
有了
有鳞
有名
有难
有年
有期
有气
有钱
有情
有顷
有请
有趣
有权
有染
有人
有如
有色
有伤
有神
有生
有声
有失
有时
有识
有事
有售
有数
有谁
有司
有损
有所
有图
有望
有为
有违
有味
有我
有无
有误
有喜
有戏
有线
有限
有效
有些
有心
有形
有幸
有性
有序
有言
有氧
有一
有益
有意
有用
有余
有缘
有源
有约
有章
有志
有致
有种
有助
有著
有着
有罪
黝暗
黝黑
又把
又不
又称
又当
又到
又道
又得
又都
又对
又多
又该
又给
又会
又及
又见
又将
又叫
又可
又来
又没
又名
又拿
又能
又怕
又去
又让
又如
又是
又说
又添
又为
又问
又向
又讯
又要
又一
又已
又以
又因
又用
又有
又曰
又再
又找
又止
又走
右半
右臂
右边
右侧
右端
右耳
右方
右肺
右击
右肩
右键
右江
右脚
右军
右路
右面
右脑
右派
右倾
右上
右手
右首
右图
右腿
右卫
右下
右舷
右旋
右眼
右翼
右玉
右掌
右转
幼齿
幼虫
幼雏
幼儿
幼功
幼虎
幼教
幼君
幼林
幼龄
幼苗
幼嫩
幼年
幼女
幼犬
幼师
幼狮
幼时
幼兽
幼树
幼体
幼童
幼小
幼畜
幼芽
幼幼
幼鱼
幼崽
幼稚
幼株
幼子
佑助
囿于
诱逼
诱变
诱捕
诱出
诱导
诱敌
诱饵
诱发
诱供
诱拐
诱惑
诱奸
诱降
诱骗
诱人
诱杀
诱使
诱因
诱引
诱致
釉料
釉面
釉色
釉陶
釉质
釉子
鼬鼠
迂腐
迂缓
迂回
迂阔
迂曲
迂拙
淤积
淤泥
淤塞
淤血
淤滞
渝北
渝西
渝中
瘀斑
瘀伤
瘀血
于波
于此
于都
于飞
于光
于怀
于己
于坚
于她
于今
于蓝
于乐
于莉
于连
于民
于你
于七
于其
于谦
于晴
于人
于是
于水
于思
于天
于田
于阗
于心
于新
于漪
于众
予以
余波
余党
余地
余毒
余额
余风
余干
余割
余晖
余辉
余悸
余家
余江
余角
余杰
余烬
余款
余力
余利
余粮
余量
余留
余氯
余年
余孽
余钱
余切
余庆
余缺
余热
余生
余剩
余数
余头
余威
余味
余温
余文
余暇
余下
余弦
余香
余兴
余蓄
余姚
余音
余裕
余韵
余震
於此
於是
於他
於菟
盂县
鱼白
鱼鳔
鱼叉
鱼场
鱼池
鱼翅
鱼虫
鱼船
鱼唇
鱼刺
鱼肚
鱼儿
鱼饵
鱼贩
鱼粉
鱼杆
鱼竿
鱼缸
鱼钩
鱼狗
鱼骨
鱼鼓
鱼贯
鱼花
鱼际
鱼胶
鱼具
鱼口
鱼雷
鱼类
鱼梁
鱼鳞
鱼龙
鱼篓
鱼卵
鱼苗
鱼腩
鱼排
鱼片
鱼漂
鱼鳍
鱼群
鱼肉
鱼生
鱼市
鱼水
鱼松
鱼台
鱼汤
鱼塘
鱼头
鱼丸
鱼网
鱼尾
鱼虾
鱼鲜
鱼线
鱼形
鱼汛
鱼秧
鱼药
鱼业
鱼鹰
鱼油
鱼跃
鱼种
鱼籽
鱼子
娱乐
渔霸
渔叉
渔产
渔场
渔船
渔村
渔夫
渔父
渔妇
渔港
渔歌
渔工
渔鼓
渔户
渔火
渔家
渔具
渔捞
渔利
渔猎
渔轮
渔民
渔樵
渔区
渔人
渔网
渔翁
渔乡
渔汛
渔阳
渔药
渔业
渔政
渔舟
愉快
愉悦
逾期
逾越
愚笨
愚痴
愚蠢
愚钝
愚公
愚见
愚陋
愚鲁
愚昧
愚氓
愚蒙
愚民
愚弄
愚懦
愚人
愚顽
愚妄
愚味
愚兄
愚勇
愚直
愚忠
愚拙
榆荚
榆林
榆木
榆钱
榆社
榆树
榆中
瑜伽
瑜珈
虞城
虞姬
舆论
舆情
舆图
与本
与此
与非
与否
与该
与格
与共
与会
与她
与君
与兰
与你
与您
与其
与人
与时
与他
与它
与闻
与我
与与
与之
与众
与子
伛偻
宇春
宇光
宇航
宇宏
宇内
宇通
宇文
宇瞻
宇宙
羽翅
羽缎
羽冠
羽化
羽联
羽毛
羽球
羽绒
羽纱
羽扇
羽士
羽书
羽坛
羽西
羽衣
羽翼
羽轴
雨布
雨打
雨滴
雨点
雨果
雨后
雨季
雨脚
雨景
雨具
雨来
雨涝
雨里
雨量
雨林
雨淋
雨露
雨帽
雨魔
雨幕
雨棚
雨蓬
雨披
雨前
雨情
雨区
雨人
雨润
雨伞
雨声
雨势
雨水
雨说
雨丝
雨天
雨田
雨蛙
雨雾
雨巷
雨鞋
雨靴
雨雪
雨燕
雨夜
雨衣
雨意
雨雨
雨云
雨中
雨珠
禹城
禹州
语毕
语病
语出
语词
语带
语调
语法
语感
语汇
语境
语句
语聊
语料
语录
语气
语塞
语声
语丝
语素
语速
语态
语体
语委
语文
语系
语序
语言
语义
语意
语音
语源
语种
语族
庾信
玉杯
玉臂
玉帛
玉柴
玉成
玉带
玉道
玉帝
玉雕
玉儿
玉芬
玉峰
玉凤
玉佛
玉海
玉壶
玉华
玉环
玉皇
玉茭
玉洁
玉茎
玉兰
玉立
玉莲
玉麟
玉玲
玉龙
玉梅
玉门
玉米
玉面
玉明
玉女
玉盘
玉佩
玉瓶
玉器
玉桥
玉清
玉泉
玉容
玉乳
玉色
玉山
玉生
玉石
玉手
玉书
玉树
玉髓
玉碎
玉堂
玉体
玉田
玉兔
玉腿
玉网
玉溪
玉玺
玉祥
玉液
玉音
玉英
玉宇
玉簪
玉照
玉珍
玉枕
玉质
玉珠
玉竹
玉柱
玉镯
玉足
驭手
吁了
吁请
吁吁
芋艿
芋头
育碧
育才
育成
育雏
育达
育德
育儿
育肥
育红
育华
育林
育龄
育龙
育苗
育民
育人
育新
育秧
育英
育婴
育种
郁闭
郁愤
郁积
郁江
郁结
郁金
郁烈
郁闷
郁南
郁热
郁悒
郁郁
昱泉
狱警
狱吏
狱友
狱中
狱卒
峪口
浴霸
浴场
浴池
浴房
浴佛
浴缸
浴巾
浴具
浴帘
浴帽
浴女
浴袍
浴盆
浴室
浴桶
浴血
浴盐
浴液
浴衣
浴足
预案
预报
预备
预编
预卜
预测
预订
预定
预防
预付
预感
预告
预购
预估
预后
预计
预见
预交
预缴
预警
预科
预亏
预览
预冷
预料
预留
预谋
预期
预热
预赛
预设
预审
预示
预收
预售
预算
预习
预先
预想
预选
预压
预言
预演
预约
预增
预展
预兆
预支
预知
预制
预置
预祝
预装
预作
域名
域内
域图
域外
域网
欲出
欲得
欲滴
欲动
欲购
欲海
欲火
欲绝
欲裂
欲念
欲女
欲情
欲求
欲室
欲睡
欲望
欲言
欲以
欲与
欲知
欲坠
谕令
谕示
谕旨
阈限
阈值
喻为
喻义
寓公
寓教
寓居
寓所
寓言
寓意
寓于
御笔
御赐
御敌
御风
御寒
御驾
御览
御林
御前
御膳
御史
御侮
御翔
御医
御用
御苑
御者
御旨
御座
裕华
裕民
裕仁
裕如
裕兴
裕子
遇刺
遇到
遇敌
遇害
遇见
遇救
遇难
遇上
遇事
遇袭
遇险
遇着
遇阻
愈大
愈多
愈发
愈好
愈合
愈加
愈烈
愈演
愈益
誉为
毓婷
毓秀
豫北
豫东
豫见
豫剧
豫西
豫先
豫园
豫章
豫州
燠热
鹬鸵
鸢尾
冤案
冤仇
冤鬼
冤魂
冤家
冤苦
冤孽
冤气
冤情
冤屈
冤死
冤头
冤枉
冤狱
鸳鸯
渊博
渊海
渊深
渊薮
渊源
元宝
元斌
元朝
元初
元春
元代
元旦
元华
元吉
元嘉
元件
元军
元朗
元老
元麦
元谋
元年
元培
元配
元平
元气
元曲
元日
元戎
元山
元神
元史
元始
元氏
元首
元狩
元帅
元素
元通
元宵
元凶
元勋
元阳
元夜
元音
元鱼
元元
元月
元洲
元子
元祖
员额
员工
员警
员司
员外
园长
园地
园丁
园里
园林
园陵
园路
园内
园圃
园区
园田
园外
园艺
园囿
园中
园子
沅江
沅陵
垣曲
原案
原班
原版
原本
原产
原厂
原唱
原虫
原初
原处
原创
原地
原点
原订
原定
原封
原副
原稿
原告
原鸽
原故
原画
原话
原籍
原价
原件
原浆
原矿
原来
原理
原粮
原谅
原料
原路
原码
原貌
原煤
原棉
原名
原木
原判
原配
原平
原人
原色
原审
原生
原声
原诗
原始
原是
原书
原水
原诉
原素
原体
原田
原贴
原帖
原图
原为
原委
原位
原味
原文
原物
原先
原形
原型
原性
原盐
原阳
原样
原野
原液
原意
原因
原音
原由
原油
原有
原载
原则
原汁
原值
原址
原纸
原种
原主
原著
原装
原状
原子
原罪
原作
圆棒
圆饼
圆场
圆成
圆锉
圆凳
圆点
圆雕
圆顶
圆方
圆房
圆钢
圆管
圆光
圆规
圆号
圆弧
圆滑
圆环
圆浑
圆寂
圆角
圆锯
圆孔
圆脸
圆了
圆领
圆笼
圆满
圆梦
圆明
圆木
圆盘
圆球
圆圈
圆缺
圆融
圆润
圆石
圆熟
圆台
圆通
圆桶
圆筒
圆心
圆形
圆型
圆圆
圆月
圆睁
圆整
圆周
圆珠
圆柱
圆锥
圆桌
圆子
袁枚
袁绍
援兵
援藏
援朝
援建
援交
援救
援军
援例
援手
援外
援引
援用
援助
缘簿
缘分
缘份
缘故
缘何
缘灭
缘起
缘网
缘由
缘于
鼋鱼
源地
源点
源流
源码
源区
源泉
源氏
源头
源兴
源于
源源
源自
猿猴
猿人
猿声
辕马
辕门
远安
远比
远避
远程
远出
远处
远大
远道
远地
远点
远东
远端
远方
远房
远非
远赴
远隔
远古
远海
远航
远华
远见
远舰
远郊
远较
远近
远景
远客
远离
远了
远路
远虑
远门
远谋
远南
远期
远亲
远去
远山
远射
远涉
远视
远天
远眺
远投
远望
远销
远行
远扬
远洋
远因
远游
远缘
远远
远在
远征
远志
远走
远足
远祖
苑囿
怨艾
怨毒
怨怼
怨愤
怨妇
怨恨
怨悔
怨怒
怨女
怨偶
怨气
怨情
怨声
怨言
怨尤
怨怨
院坝
院报
院本
院长
院方
院里
院落
院门
院内
院墙
院庆
院士
院所
院系
院校
院中
院子
愿景
愿望
愿为
愿心
愿意
愿与
约旦
约迪
约定
约法
约分
约稿
约翰
约好
约合
约会
约计
约见
约克
约了
约略
约摸
约莫
约拿
约期
约请
约瑟
约束
约数
约谈
约为
约需
约言
约有
约约
约占
约战
月白
月半
月报
月饼
月出
月初
月底
月度
月儿
月份
月工
月宫
月光
月桂
月后
月华
月姬
月季
月经
月均
月卡
月刊
月考
月老
月历
月利
月亮
月了
月龄
月令
月轮
月明
月末
月内
月票
月前
月钱
月琴
月球
月日
月入
月嫂
月色
月神
月食
月氏
月事
月台
月坛
月尾
月息
月下
月相
月薪
月牙
月夜
月影
月圆
月月
月晕
月中
月终
月子
月租
岳池
岳飞
岳父
岳家
岳翎
岳庙
岳母
岳山
岳西
岳阳
岳云
岳丈
岳州
钥匙
悦达
悦耳
悦服
悦来
悦铃
悦目
阅报
阅兵
阅读
阅卷
阅览
阅历
阅世
跃出
跃动
跃过
跃进
跃居
跃龙
跃马
跃起
跃迁
跃然
跃入
跃上
跃升
跃下
跃跃
粤北
粤菜
粤东
粤港
粤海
粤华
粤江
粤剧
粤曲
粤西
粤绣
粤语
越办
越长
越出
越打
越大
越低
越调
越冬
越多
越发
越高
越共
越瓜
越轨
越过
越好
越级
越加
越界
越紧
越境
越剧
越军
越看
越快
越老
越南
越强
越墙
越区
越权
越少
越深
越是
越说
越王
越位
越西
越线
越想
越小
越秀
越洋
越野
越狱
越远
越早
越战
越障
越走
越做
云霭
云安
云板
云豹
云鬓
云彩
云层
云长
云淡
云道
云雕
云顶
云端
云朵
云儿
云尔
云飞
云峰
云浮
云岗
云港
云贵
云海
云汉
云何
云和
云集
云际
云间
云锦
云景
云居
云里
云量
云林
云岭
云龙
云楼
云锣
云门
云梦
云母
云娜
云南
云鹏
云气
云雀
云散
云山
云杉
云石
云室
云手
云涛
云梯
云天
云头
云图
云团
云吞
云网
云雾
云霞
云县
云翔
云霄
云崖
云烟
云阳
云翳
云翼
云英
云影
云涌
云游
云雨
云云
云芝
云中
云状
匀称
匀浆
匀净
匀实
匀速
匀整
纭纭
芸豆
芸香
芸芸
郧西
郧县
耘锄
允承
允当
允浩
允诺
允许
允准
陨落
陨石
陨铁
陨星
殒落
殒灭
殒命
孕产
孕妇
孕检
孕期
孕前
孕穗
孕酮
孕吐
孕婴
孕育
运笔
运钞
运城
运程
运筹
运出
运达
运单
运到
运道
运抵
运动
运放
运费
运功
运管
运河
运回
运会
运货
运价
运劲
运来
运力
运粮
运量
运命
运气
运球
运势
运输
运数
运思
运送
运算
运通
运往
运销
运星
运行
运营
运用
运载
运转
运走
运作
运做
郓城
晕菜
晕车
晕船
晕倒
晕机
晕厥
晕死
晕眩
晕晕
酝酿
愠怒
愠色
韵白
韵腹
韵脚
韵律
韵母
韵诗
韵事
韵头
韵尾
韵味
韵文
韵语
韵致
熨斗
熨平
熨烫
熨帖
蕴藏
蕴含
蕴涵
蕴结
蕴藉
蕴酿
蕴蓄
匝道
匝地
咂摸
咂嘴
杂拌
杂草
杂差
杂凑
杂沓
杂多
杂费
杂感
杂工
杂烩
杂货
杂记
杂技
杂家
杂件
杂交
杂居
杂剧
杂粮
杂录
杂乱
杂面
杂念
杂牌
杂品
杂糅
杂色
杂诗
杂食
杂史
杂事
杂耍
杂税
杂说
杂碎
杂谈
杂文
杂务
杂物
杂项
杂讯
杂役
杂音
杂用
杂院
杂症
杂志
杂质
杂种
砸锅
砸坏
砸毁
砸烂
砸了
砸伤
砸死
砸碎
砸下
砸在
灾变
灾害
灾后
灾患
灾荒
灾祸
灾民
灾难
灾年
灾情
灾区
灾星
灾殃
甾醇
栽插
栽倒
栽花
栽了
栽培
栽绒
栽树
栽秧
栽在
栽赃
栽植
栽种
宰辅
宰割
宰客
宰了
宰牛
宰杀
宰相
宰羊
宰制
载波
载带
载荷
载货
载机
载客
载满
载明
载频
载人
载入
载体
载文
载有
载誉
载运
载重
载舟
载着
崽子
再按
再把
再拜
再版
再不
再吃
再出
再创
再次
再打
再大
再到
再等
再点
再顶
再读
再度
再对
再多
再发
再犯
再分
再给
再跟
再过
再好
再回
再会
再婚
再加
再嫁
再见
再建
再将
再讲
再降
再叫
再醮
再接
再借
再开
再看
再来
再买
再没
再起
再取
再去
再燃
再让
再认
再如
再入
再上
再审
再生
再世
再试
再说
再送
再谈
再提
再添
再听
再推
再往
再为
再问
再无
再下
再掀
再现
再线
再想
再向
再写
再行
再续
再选
再演
再要
再也
再以
再议
再用
再由
再有
再造
再则
再战
再障
再找
再者
再植
再装
再走
再作
再做
在案
在编
在册
在场
在此
在地
在读
在对
在岗
在后
在乎
在华
在即
在家
在教
在京
在理
在内
在那
在旁
在前
在任
在上
在世
在手
在他
在台
在逃
在途
在外
在望
在位
在我
在握
在熙
在下
在先
在线
在校
在心
在行
在学
在押
在野
在业
在一
在意
在于
在与
在在
在这
在职
在中
在座
糌粑
簪花
簪缨
簪子
咱村
咱家
咱俩
咱们
攒动
攒盒
攒机
攒眉
攒攒
暂别
暂不
暂存
暂定
暂缓
暂居
暂扣
暂留
暂且
暂缺
暂时
暂停
暂未
暂无
暂行
暂用
暂住
赞成
赞词
赞辞
赞道
赞歌
赞皇
赞礼
赞美
赞佩
赞赏
赞颂
赞叹
赞同
赞许
赞扬
赞语
赞誉
赞助
錾刀
錾子
赃官
赃款
赃物
赃证
臧否
脏弹
脏腑
脏话
脏活
脏了
脏乱
脏器
脏水
脏土
脏污
脏物
脏字
葬礼
葬埋
葬身
葬送
葬仪
遭此
遭到
遭逢
遭际
遭劫
遭禁
遭拒
遭了
遭难
遭殴
遭人
遭受
遭袭
遭殃
遭遇
遭灾
遭致
遭罪
糟糕
糟践
糟糠
糟了
糟粕
糟踏
糟蹋
糟心
凿洞
凿井
凿开
凿空
凿孔
凿岩
凿凿
凿子
早安
早班
早报
早搏
早餐
早操
早茶
早产
早场
早朝
早晨
早春
早到
早稻
早点
早发
早饭
早该
早慧
早婚
早间
早教
早就
早课
早恋
早了
早年
早盘
早期
早起
早前
早秋
早日
早上
早市
早逝
早熟
早衰
早霜
早睡
早死
早退
早晚
早先
早些
早泄
早泻
早已
早有
早于
早孕
早在
早早
早知
枣糕
枣核
枣红
枣林
枣泥
枣强
枣树
枣阳
枣园
枣庄
枣子
澡盆
澡堂
澡塘
藻井
藻类
藻饰
灶房
灶火
灶间
灶具
灶君
灶神
灶台
灶膛
灶头
皂白
皂甙
皂粉
皂苷
皂化
皂荚
皂角
皂隶
皂石
皂素
皂洗
造爱
造币
造册
造车
造成
造船
造词
造次
造反
造访
造福
造化
造价
造假
造景
造就
造句
造粒
造林
造孽
造桥
造人
造势
造田
造物
造像
造形
造型
造血
造谣
造诣
造影
造园
造纸
造字
造作
噪点
噪声
噪音
噪杂
燥热
燥湿
躁动
躁急
躁狂
则把
则对
则该
则更
则会
则将
则可
则灵
则能
则其
则甚
则是
则说
则为
则需
则徐
则要
则已
则以
则因
则应
则用
则由
则有
则又
则在
择菜
择吉
择偶
择期
择日
择校
择要
择业
择优
择友
泽地
泽东
泽尔
泽国
泽库
泽兰
泽普
泽漆
泽塔
泽西
泽泻
泽州
责备
责编
责成
责打
责罚
责怪
责令
责骂
责难
责任
责问
啧啧
舴艋
仄声
贼巢
贼船
贼党
贼风
贼寇
贼人
贼王
贼窝
贼心
贼星
贼眼
贼赃
怎办
怎不
怎的
怎地
怎敢
怎会
怎么
怎奈
怎能
怎生
怎样
怎知
曾把
曾到
曾对
曾给
曾巩
曾获
曾家
曾江
曾经
曾静
曾就
曾黎
曾任
曾山
曾使
曾说
曾孙
曾为
曾向
曾以
曾毅
曾因
曾有
曾于
曾与
曾在
曾祖
增白
增兵
增拨
增补
增仓
增产
增长
增城
增持
增大
增订
增多
增发
增肥
增幅
增高
增光
增广
增厚
增辉
增加
增减
增建
增进
增开
增刊
增量
增派
增胖
增强
增容
增色
增删
增设
增生
增势
增收
增速
增添
增温
增效
增选
增压
增益
增盈
增援
增支
增值
增殖
增至
增重
增资
憎恶
憎恨
锃亮
赠别
赠答
赠给
赠款
赠礼
赠票
赠品
赠券
赠书
赠送
赠物
赠言
赠予
赠与
赠阅
咋办
咋呼
咋舌
咋样
喳喳
渣打
渣土
渣油
渣子
渣滓
扎带
扎堆
扎根
扎花
扎紧
扎克
扎了
扎囊
扎染
扎实
扎手
扎西
扎下
扎眼
扎营
扎扎
扎针
扎挣
札达
札幌
札记
轧钢
轧光
轧辊
轧机
轧染
轧死
轧轧
轧制
闸把
闸坝
闸板
闸北
闸刀
闸阀
闸盒
闸口
闸门
闸皮
闸坡
闸瓦
铡刀
眨巴
眨动
眨了
眨眼
眨眨
眨着
乍得
乍看
乍然
乍现
乍泄
诈病
诈称
诈弹
诈唬
诈降
诈骗
诈欺
诈取
诈尸
诈死
诈语
栅格
栅极
栅距
栅栏
栅门
炸成
炸弹
炸得
炸掉
炸断
炸糕
炸锅
炸毁
炸鸡
炸酱
炸开
炸雷
炸了
炸裂
炸伤
炸死
炸药
炸鱼
痄腮
蚱蜢
榨菜
榨出
榨干
榨取
榨油
榨汁
斋菜
斋饭
斋醮
斋戒
斋期
斋日
斋堂
斋月
摘吧
摘编
摘抄
摘除
摘得
摘登
摘掉
摘发
摘花
摘记
摘录
摘牌
摘取
摘下
摘星
摘要
摘译
摘引
摘自
摘走
宅邸
宅第
宅基
宅门
宅院
宅子
窄带
窄幅
窄告
窄路
窄门
窄巷
窄小
窄窄
债额
债户
债款
债利
债权
债券
债市
债务
债主
寨主
寨子
沾边
沾光
沾化
沾了
沾满
沾亲
沾染
沾惹
沾上
沾湿
沾手
沾水
沾污
沾益
沾沾
沾着
毡包
毡房
毡帽
毡子
旃檀
粘虫
粘稠
粘度
粘附
粘合
粘胶
粘接
粘结
粘菌
粘牢
粘连
粘膜
粘上
粘贴
粘土
粘性
粘液
粘住
粘着
詹妮
詹森
谵妄
谵语
澶渊
瞻礼
瞻望
瞻仰
斩仓
斩断
斩获
斩杀
斩首
斩妖
展板
展播
展场
展翅
展出
展读
展馆
展柜
展会
展架
展具
展开
展宽
展览
展露
展卖
展品
展评
展期
展区
展商
展示
展室
展台
展厅
展团
展望
展位
展现
展销
展性
展演
展翼
展映
展昭
展转
盏茶
盏灯
崭新
搌布
辗过
辗转
占卜
占城
占到
占道
占地
占卦
占尽
占居
占据
占理
占了
占领
占满
占其
占取
占去
占山
占位
占先
占线
占星
占压
占用
占优
占有
占住
占着
占总
占座
战罢
战败
战报
战备
战场
战车
战船
战刀
战地
战斗
战抖
战队
战法
战犯
战俘
战斧
战歌
战功
战鼓
战国
战果
战壕
战后
战火
战祸
战机
战绩
战记
战舰
战将
战警
战局
战具
战况
战力
战例
战栗
战乱
战略
战马
战幕
战炮
战袍
战平
战旗
战前
战勤
战情
战区
战伤
战神
战胜
战时
战史
战士
战事
战书
战术
战死
战天
战团
战网
战线
战靴
战役
战鹰
战友
战云
战战
战阵
战争
战中
栈板
栈道
栈房
栈桥
站标
站长
站到
站得
站点
站定
站队
站岗
站里
站立
站了
站名
站内
站牌
站票
站起
站区
站上
站台
站位
站稳
站务
站在
站站
站直
站住
站著
站着
绽出
绽放
绽开
绽裂
湛江
湛蓝
湛清
湛深
张榜
张宝
张北
张本
张波
张槎
张晨
张弛
张大
张岱
张帝
张东
张帆
张飞
张工
张弓
张挂
张光
张合
张赫
张华
张皇
张籍
张继
张家
张謇
张建
张剑
张健
张江
张角
张进
张晋
张静
张君
张开
张口
张狂
张磊
张力
张脸
张良
张量
张辽
张了
张玲
张路
张罗
张敏
张明
张某
张目
张鹏
张骞
张强
张青
张清
张三
张氏
张顺
张说
张贴
张廷
张网
张望
张维
张伟
张文
张霞
张先
张晓
张萱
张璇
张学
张勋
张艳
张堰
张扬
张掖
张引
张永
张玉
张跃
张越
张载
张张
张志
张着
张嘴
章草
章程
章法
章光
章回
章节
章句
章丘
章鱼
章则
章子
彰化
彰武
彰显
彰扬
漳河
漳平
漳浦
漳县
漳州
獐子
樟木
樟脑
樟树
蟑螂
涨潮
涨到
涨得
涨跌
涨风
涨幅
涨价
涨了
涨落
涨钱
涨升
涨势
涨水
涨停
掌班
掌鞭
掌厨
掌灯
掌舵
掌法
掌风
掌骨
掌故
掌管
掌柜
掌机
掌控
掌力
掌门
掌权
掌上
掌勺
掌声
掌势
掌纹
掌握
掌下
掌心
掌印
掌中
掌状
掌嘴
丈二
丈夫
丈量
丈母
丈人
丈外
丈许
丈余
仗剑
仗势
仗恃
仗义
仗着
帐本
帐簿
帐册
帐单
帐房
帐号
帐户
帐款
帐幔
帐面
帐目
帐幕
帐内
帐棚
帐蓬
帐篷
帐上
帐务
帐下
帐中
帐子
胀大
胀满
胀气
账本
账簿
账册
账单
账房
账号
账户
账款
账面
账目
账上
账务
障碍
障蔽
障子
幛子
瘴疠
瘴气
招安
招办
招标
招兵
招骋
招待
招儿
招法
招飞
招风
招抚
招干
招工
招供
招股
招呼
招唤
招魂
招祸
招集
招妓
招架
招降
招警
招考
招来
招徕
招揽
招了
招领
招录
招募
招纳
招牌
招嫖
招聘
招亲
招惹
招人
招认
招商
招生
招式
招事
招收
招手
招数
招贴
招贤
招行
招眼
招摇
招引
招用
招远
招灾
招展
招招
招致
招赘
招子
招租
昭贵
昭和
昭觉
昭君
昭陵
昭平
昭然
昭示
昭苏
昭通
昭雪
昭彰
昭昭
昭著
啁啾
找遍
找补
找茬
找碴
找出
找错
找打
找到
找房
找歌
找个
找工
找过
找还
找回
找她
找来
找乐
找了
找零
找你
找平
找齐
找钱
找人
找上
找事
找谁
找死
找他
找头
找我
找寻
找药
找找
找准
沼地
沼气
沼泽
召唤
召回
召集
召妓
召见
召开
召来
召募
兆赫
兆麟
兆龙
兆欧
兆头
兆瓦
兆周
诏安
诏令
诏书
诏谕
诏曰
赵安
赵成
赵国
赵佶
赵家
赵军
赵亮
赵林
赵琳
赵敏
赵明
赵铭
赵某
赵萍
赵氏
赵体
赵王
赵微
赵伟
赵县
赵雅
赵云
赵赵
赵正
赵州
赵庄
笊篱
照搬
照办
照壁
照常
照抄
照出
照此
照到
照得
照登
照度
照发
照拂
照顾
照管
照护
照会
照见
照旧
照看
照理
照例
照亮
照了
照料
照临
照面
照明
照排
照片
照人
照射
照实
照说
照相
照像
照样
照耀
照应
照映
照章
照照
照直
照准
照着
照做
罩杯
罩壳
罩袍
罩棚
罩衫
罩上
罩袖
罩衣
罩住
罩着
罩子
肇东
肇端
肇祸
肇庆
肇始
肇事
肇因
肇源
肇州
遮蔽
遮丑
遮挡
遮断
遮盖
遮光
遮护
遮拦
遮面
遮瑕
遮羞
遮掩
遮眼
遮阳
遮阴
遮荫
遮住
折半
折本
折变
折成
折尺
折冲
折刀
折抵
折迭
折叠
折断
折兑
折返
折服
折光
折桂
折合
折痕
折回
折价
折旧
折扣
折了
折磨
折起
折让
折辱
折杀
折扇
折射
折寿
折算
折腾
折弯
折线
折腰
折页
折椅
折枝
折纸
折中
折衷
折皱
折转
折子
哲夫
哲理
哲人
哲思
哲学
蛰伏
蛰居
谪居
谪戍
摺叠
辙叉
辙口
者也
赭色
赭石
褶痕
褶裙
褶皱
褶子
这八
这吧
这把
这班
这般
这半
这帮
这杯
这本
这比
这笔
这边
这便
这柄
这并
这病
这波
这不
这步
这部
这才
这层
这场
这车
这臭
这出
这处
这词
这次
这从
这大
这倒
这道
这得
这等
这点
这顶
这栋
这都
这段
这堆
这对
这顿
这朵
这儿
这番
这分
这份
这幅
这副
这该
这歌
这个
这给
这根
这跟
这更
这股
这关
这鬼
这好
这号
这和
这后
这花
这话
这还
这回
这会
这伙
这既
这家
这架
这间
这件
这将
这叫
这节
这届
这九
这酒
这就
这句
这具
这看
这棵
这颗
这可
这刻
这口
这块
这款
这来
这类
这里
这粒
这俩
这辆
这了
这令
这路
这轮
这么
这没
这枚
这门
这面
这名
这能
这你
这盘
这批
这匹
这片
这篇
这瓶
这破
这七
这岂
这起
这钱
这全
这却
这确
这群
这让
这人
这日
这三
这傻
这山
这扇
这身
这时
这事
这是
这首
这书
这双
这水
这厮
这四
这艘
这算
这所
这台
这太
这趟
这套
这条
这贴
这帖
这听
这头
这晚
这碗
这为
这位
这我
这五
这下
这厢
这项
这像
这些
这新
这行
这姓
这样
这药
这要
这也
这夜
这一
这应
这有
这又
这与
这在
这则
这张
这招
这这
这真
这阵
这支
这只
这种
这周
这桩
这幢
这宗
这组
这尊
这座
柘城
柘荣
浙菜
浙大
浙东
浙赣
浙江
浙南
浙商
浙西
蔗农
蔗糖
蔗渣
鹧鸪
贞操
贞德
贞丰
贞观
贞节
贞洁
贞烈
贞女
贞淑
贞子
针鼻
针砭
针布
针车
针刺
针刀
针对
针阀
针法
针管
针剂
针尖
针脚
针灸
针孔
针芒
针式
针筒
针头
针线
针眼
针鼹
针叶
针织
针黹
针炙
针状
侦办
侦测
侦查
侦察
侦缉
侦结
侦破
侦探
侦听
侦讯
珍爱
珍奥
珍宝
珍本
珍藏
珍妃
珍贵
珍妮
珍品
珍奇
珍禽
珍视
珍玩
珍闻
珍惜
珍稀
珍馐
珍异
珍珍
珍重
珍珠
真棒
真北
真笨
真不
真彩
真诚
真传
真道
真得
真谛
真逗
真多
真儿
真烦
真格
真个
真够
真乖
真怪
真光
真果
真好
真话
真坏
真会
真火
真货
真迹
真假
真金
真经
真菌
真空
真酷
真快
真累
真理
真力
真率
真美
真名
真难
真能
真牛
真皮
真品
真气
真巧
真切
真情
真确
真人
真容
真如
真傻
真身
真神
真实
真事
真是
真释
真书
真帅
真丝
真髓
真题
真伪
真我
真武
真相
真想
真象
真像
真心
真性
真凶
真言
真要
真意
真影
真有
真圆
真真
真正
真知
真值
真挚
真重
真珠
真主
真抓
真宗
砧板
砧木
砧子
斟茶
斟酒
斟满
斟酌
甄别
甄审
甄选
甄珍
蓁蓁
榛莽
榛树
榛榛
榛子
箴言
臻于
诊病
诊查
诊察
诊断
诊费
诊疗
诊脉
诊视
诊室
诊所
诊治
枕边
枕骨
枕藉
枕巾
枕木
枕上
枕套
枕头
枕席
枕心
枕芯
枕叶
枕着
畛域
疹子
缜密
阵地
阵法
阵风
阵脚
阵列
阵前
阵容
阵式
阵势
阵痛
阵亡
阵线
阵形
阵型
阵营
阵雨
阵阵
阵中
鸩毒
振拔
振邦
振臂
振翅
振荡
振动
振奋
振幅
振国
振海
振华
振铃
振宁
振起
振兴
振翼
振宇
振中
振作
朕兆
赈济
赈款
赈恤
赈灾
镇安
镇巴
镇长
镇尺
镇定
镇东
镇反
镇江
镇惊
镇静
镇康
镇赉
镇里
镇民
镇平
镇坪
镇区
镇日
镇上
镇守
镇痛
镇西
镇星
镇雄
镇压
镇原
镇远
镇镇
镇纸
镇中
镇子
震波
震颤
震川
震旦
震荡
震得
震动
震耳
震幅
震感
震骇
震憾
震撼
震后
震级
震惊
震怒
震情
震慑
震天
震响
震音
震宇
震源
震灾
震中
争霸
争辩
争常
争吵
争持
争宠
争创
争当
争得
争斗
争端
争夺
争锋
争购
争冠
争光
争衡
争论
争鸣
争闹
争奇
争气
争强
争抢
争取
争权
争胜
争先
争相
争雄
争艳
争议
争战
争执
争逐
争着
争嘴
争做
征兵
征尘
征程
征得
征地
征调
征订
征发
征伐
征帆
征夫
征服
征稿
征购
征管
征候
征婚
征稽
征集
征缴
征联
征粮
征募
征聘
征求
征收
征税
征讨
征途
征文
征象
征信
征询
征引
征用
征友
征战
征召
征兆
征状
怔忡
怔了
怔怔
怔住
峥嵘
挣到
挣得
挣点
挣断
挣开
挣来
挣了
挣命
挣钱
挣脱
挣扎
狰狞
睁大
睁得
睁开
睁眼
睁着
铮亮
铮铮
蒸饼
蒸菜
蒸发
蒸锅
蒸饺
蒸馏
蒸笼
蒸馍
蒸气
蒸汽
蒸食
蒸腾
蒸蒸
蒸煮
徵兵
徵求
徵收
徵兆
拯救
整版
整备
整编
整部
整场
整车
整饬
整除
整党
整地
整点
整队
整顿
整风
整复
整改
整个
整蛊
整固
整合
整机
整件
整建
整洁
整句
整军
整块
整理
整料
整流
整年
整篇
整瓶
整齐
整人
整日
整容
整式
整饰
整数
整肃
整台
整烫
整套
整体
整天
整条
整晚
整形
整型
整修
整训
整夜
整月
整张
整章
整整
整枝
整治
整装
整座
正安
正版
正北
正本
正比
正步
正餐
正册
正常
正出
正传
正达
正大
正待
正旦
正当
正道
正德
正点
正电
正殿
正定
正东
正对
正法
正反
正方
正房
正逢
正负
正副
正该
正刚
正高
正告
正割
正格
正根
正宫
正骨
正光
正规
正轨
正果
正酣
正好
正号
正红
正华
正话
正火
正畸
正极
正见
正交
正教
正解
正经
正剧
正觉
正楷
正蓝
正理
正丽
正梁
正龙
正隆
正路
正论
正门
正面
正名
正明
正南
正宁
正牌
正派
正片
正品
正平
正气
正桥
正巧
正切
正清
正确
正人
正日
正如
正色
正身
正声
正时
正史
正始
正式
正事
正视
正室
正是
正手
正书
正数
正说
正朔
正泰
正题
正体
正厅
正通
正统
正投
正途
正为
正位
正文
正屋
正午
正误
正西
正弦
正想
正向
正象
正像
正邪
正心
正兴
正行
正凶
正压
正言
正盐
正眼
正阳
正要
正业
正以
正义
正因
正音
正印
正欲
正源
正月
正在
正则
正正
正直
正值
正职
正治
正中
正轴
正着
正字
正自
正宗
正座
证词
证号
证婚
证见
证件
证据
证卷
证卡
证明
证券
证人
证实
证书
证物
证言
证验
证章
证照
诤臣
诤谏
诤言
诤友
郑大
郑国
郑和
郑经
郑强
郑氏
郑涛
郑燮
郑玄
郑媛
郑重
郑州
帧频
帧数
帧速
政办
政变
政柄
政策
政党
政敌
政发
政法
政风
政府
政纲
政工
政和
政绩
政纪
政见
政教
政界
政经
政局
政客
政令
政略
政论
政派
政企
政情
政区
政权
政商
政审
政事
政坛
政体
政通
政委
政务
政协
政研
政要
政制
政治
症候
症结
症状
之爱
之宝
之北
之辈
之本
之比
之便
之变
之别
之滨
之才
之策
之差
之长
之臣
之称
之城
之仇
之初
之处
之窗
之春
之词
之辞
之大
之道
之德
之敌
之地
之巅
之都
之毒
之多
之恩
之二
之法
之分
之风
之夫
之福
之父
之感
之高
之歌
之隔
之功
之谷
之故
之冠
之光
之广
之国
之过
之好
之和
之后
之花
之患
之魂
之火
之祸
之机
之极
之计
之际
之家
之间
之见
之剑
之交
之境
之久
之举
之君
之客
之口
之苦
之快
之劳
之乐
之类
之礼
之理
之力
之利
之恋
之列
之林
之灵
之流
之六
之路
之旅
之乱
之论
之美
之门
之梦
之迷
之谜
之妙
之名
之明
之命
之母
之内
之南
之难
之能
之年
之念
之女
之旁
之妻
之气
之前
之强
之情
之躯
之人
之日
之三
之色
之上
之身
之深
之神
之声
之师
之石
之时
之始
之士
之世
之事
之势
之手
之首
之书
之术
之树
之数
之水
之说
之死
之四
之态
之谈
之体
之痛
之徒
之外
之王
之位
之谓
之文
之吻
之五
之舞
之物
之下
之先
之嫌
之险
之乡
之相
之象
之效
之心
之星
之行
之性
之选
之学
之言
之遥
之也
之夜
之一
之以
之义
之役
之意
之音
之用
之忧
之友
之于
之余
之虞
之语
之誉
之缘
之源
之曰
之约
之灾
之责
之战
之章
之争
之职
之至
之志
之中
之众
之重
之珠
之主
之助
之状
之子
之最
之罪
之作
支边
支部
支撑
支承
支持
支出
支点
支店
支队
支付
支歌
支沟
支护
支会
支架
支教
支解
支局
支开
支离
支流
支路
支脉
支那
支农
支派
支配
支票
支起
支前
支渠
支取
支使
支书
支数
支委
支吾
支系
支线
支行
支应
支援
支招
支助
支柱
支着
支子
支左
支座
汁水
汁液
芝兰
芝麻
芝诺
芝士
芝芝
吱声
吱呀
吱吱
枝杈
枝干
枝江
枝节
枝柯
枝蔓
枝梢
枝条
枝头
枝丫
枝桠
枝叶
枝子
知本
知彼
知耻
知春
知道
知底
知法
知否
知府
知画
知会
知己
知交
知觉
知客
知礼
知了
知名
知命
知母
知能
知青
知情
知秋
知趣
知人
知识
知世
知事
知网
知悉
知县
知晓
知心
知性
知已
知音
知遇
知照
知者
知之
知州
知足
织补
织布
织成
织带
织法
织工
织机
织金
织锦
织唛
织女
织品
织袜
织网
织物
织造
肢残
肢解
肢势
肢体
栀子
脂肪
脂粉
脂膏
脂油
脂质
蜘蛛
执拗
执白
执笔
执鞭
执导
执罚
执法
执绋
执黑
执纪
执教
执迷
执勤
执事
执委
执信
执行
执业
执意
执掌
执照
执政
执著
执着
执子
侄儿
侄女
侄孙
侄媳
侄子
直白
直板
直奔
直逼
直笔
直拨
直播
直肠
直陈
直尺
直冲
直传
直达
直打
直捣
直到
直道
直抵
直读
直裰
直发
直飞
直感
直根
直观
直航
直呼
直话
直击
直角
直接
直截
直径
直觉
直立
直隶
直链
直了
直列
直溜
直流
直录
直路
直率
直落
直冒
直面
直拍
直喷
直扑
直入
直上
直射
直升
直视
直爽
直说
直体
直条
直挺
直通
直往
直系
直辖
直下
直线
直响
直销
直行
直选
直言
直译
直营
直直
直指
直至
直属
直追
值班
值此
值得
值钱
值勤
值日
值守
值为
值星
值夜
值域
值遇
职别
职场
职称
职大
职分
职改
职高
职工
职官
职级
职教
职介
职能
职权
职事
职守
职数
职司
职位
职务
职衔
职校
职业
职员
职院
职责
职掌
职中
职专
植保
植被
植发
植根
植筋
植苗
植皮
植绒
植入
植树
植酸
植物
植株
殖民
跖骨
踯躅
止步
止跌
止付
止境
止咳
止渴
止水
止损
止痛
止息
止泻
止血
止痒
止于
止住
只爱
只把
只比
只差
只吃
只此
只待
只当
只道
只得
只等
只读
只对
只敢
只给
只跟
只供
只够
只顾
只管
只好
只恨
只会
只鸡
只见
只讲
只觉
只看
只靠
只恐
只留
只卖
只猫
只能
只怕
只盼
只凭
只求
只认
只身
只剩
只是
只收
只售
只睡
只说
只谈
只铁
只听
只图
只为
只问
只限
只想
只消
只写
只须
只需
只许
只选
只眼
只要
只以
只因
只用
只由
只有
只缘
只在
只占
只准
只字
只作
只做
旨趣
旨意
旨在
纸板
纸版
纸包
纸杯
纸笔
纸币
纸厂
纸船
纸带
纸袋
纸灯
纸管
纸盒
纸鹤
纸花
纸灰
纸婚
纸机
纸夹
纸浆
纸巾
纸卷
纸马
纸面
纸捻
纸牌
纸盘
纸皮
纸片
纸票
纸品
纸钱
纸人
纸伞
纸扇
纸上
纸条
纸桶
纸筒
纸头
纸团
纸托
纸匣
纸箱
纸屑
纸芯
纸型
纸烟
纸鹞
纸业
纸艺
纸鸢
纸张
纸制
纸质
芷江
芷若
咫尺
指标
指称
指斥
指出
指代
指导
指点
指定
指端
指法
指缝
指给
指骨
指痕
指画
指环
指挥
指甲
指尖
指教
指节
指靠
指控
指力
指了
指令
指路
指名
指明
指南
指派
指其
指认
指日
指涉
指使
指示
指事
指数
指套
指头
指望
指为
指纹
指向
指压
指引
指印
指责
指摘
指针
指正
指证
指指
指着
枳壳
枳实
趾骨
趾甲
酯化
至爱
至宝
至诚
至迟
至此
至道
至德
至第
至多
至刚
至高
至关
至好
至极
至交
至今
至美
至强
至亲
至情
至善
至上
至少
至深
至圣
至死
至为
至尾
至友
至于
至於
至元
至正
至尊
志哀
志安
志斌
志成
志诚
志丹
志峰
志刚
志高
志工
志光
志国
志豪
志红
志宏
志华
志坚
志杰
志军
志良
志敏
志明
志摩
志鹏
志平
志气
志强
志清
志庆
志趣
志士
志书
志伟
志文
志祥
志向
志新
志雄
志异
志勇
志远
志愿
志子
制板
制版
制备
制笔
制表
制冰
制材
制裁
制成
制程
制单
制氮
制导
制钉
制订
制定
制动
制毒
制度
制法
制粉
制伏
制服
制盖
制革
制管
制罐
制衡
制黄
制剂
制假
制件
制浆
制卡
制冷
制片
制品
制瓶
制漆
制钱
制氢
制取
制热
制人
制伞
制胜
制式
制售
制刷
制锁
制糖
制图
制线
制宪
制鞋
制盐
制氧
制药
制衣
制宜
制艺
制约
制造
制止
制种
制作
制做
治癌
治安
治保
治本
治标
治病
治厂
治超
治党
治痘
治多
治法
治国
治好
治河
治淮
治家
治教
治具
治军
治理
治疗
治乱
治平
治权
治丧
治沙
治世
治水
治税
治污
治校
治癣
治学
治印
治愈
治装
治罪
炙烤
炙热
质保
质变
质地
质点
质感
质监
质检
质粒
质量
质料
质朴
质谱
质权
质数
质素
质体
质问
质心
质询
质押
质疑
质优
质证
质直
质子
栉比
栉沐
挚爱
挚诚
挚友
桎梏
秩序
致哀
致癌
致病
致残
致词
致辞
致电
致福
致富
致公
致函
致贺
致畸
致敬
致冷
致力
致盲
致密
致命
致其
致歉
致人
致伤
致胜
致使
致仕
致死
致谢
致信
致以
致意
致用
致远
掷出
掷下
痔疮
痔漏
窒碍
窒闷
窒息
鸷鸟
智齿
智斗
智冠
智光
智海
智慧
智力
智利
智联
智龄
智略
智谋
智囊
智能
智取
智人
智仁
智商
智胜
智识
智术
智通
智网
智贤
智勇
智育
智源
智障
智者
滞碍
滞洪
滞后
滞留
滞销
滞胀
蛭石
稚嫩
稚女
稚气
稚童
稚拙
稚子
置办
置备
置辩
置顶
置放
置换
置喙
置酒
置买
置评
置入
置身
置信
置业
置疑
置于
置之
雉鸡
雉鸠
中安
中澳
中巴
中把
中百
中班
中板
中办
中邦
中宝
中饱
中保
中报
中标
中表
中波
中不
中部
中才
中财
中彩
中餐
中册
中策
中层
中产
中长
中常
中场
中唱
中超
中朝
中称
中城
中程
中出
中传
中创
中辍
中词
中村
中大
中带
中弹
中档
中道
中稻
中得
中德
中等
中点
中电
中东
中都
中毒
中度
中段
中断
中队
中对
中俄
中耳
中发
中法
中饭
中方
中纺
中非
中分
中风
中锋
中缝
中伏
中服
中复
中富
中钢
中港
中高
中耕
中共
中古
中固
中关
中观
中广
中国
中海
中韩
中航
中豪
中号
中昊
中和
中很
中恒
中华
中化
中环
中黄
中汇
中会
中或
中级
中集
中计
中技
中继
中加
中甲
中坚
中间
中碱
中见
中建
中剑
中江
中将
中奖
中焦
中捷
中介
中金
中经
中晶
中景
中就
中局
中举
中军
中均
中看
中考
中科
中肯
中空
中控
中来
中栏
中郎
中乐
中立
中坜
中联
中粮
中了
中凌
中流
中路
中旅
中略
中论
中煤
中美
中蒙
中牟
中南
中脑
中能
中你
中年
中宁
中农
中欧
中排
中派
中盘
中篇
中频
中平
中评
中铺
中期
中企
中起
中气
中汽
中签
中桥
中青
中情
中庆
中秋
中求
中区
中取
中去
中却
中人
中日
中阮
中软
中散
中山
中伤
中商
中上
中烧
中生
中师
中时
中士
中世
中式
中视
中试
中书
中枢
中暑
中数
中水
中说
中搜
中苏
中速
中他
中泰
中堂
中套
中特
中体
中天
中田
中铁
中听
中庭
中统
中投
中图
中途
中土
中外
中网
中为
中伟
中卫
中未
中味
中尉
中文
中午
中西
中下
中夏
中线
中向
中小
中校
中邪
中心
中芯
中新
中信
中兴
中星
中行
中型
中性
中休
中选
中学
中雪
中旬
中压
中亚
中演
中央
中阳
中药
中要
中也
中叶
中医
中以
中意
中因
中音
中银
中印
中应
中英
中营
中影
中庸
中用
中油
中游
中有
中又
中与
中雨
中域
中元
中原
中远
中院
中月
中岳
中越
中再
中曾
中占
中招
中找
中正
中证
中知
中直
中值
中职
中止
中指
中智
中中
中州
中周
中洲
中轴
中专
中转
中装
中缀
中资
中子
中字
中做
忠臣
忠诚
忠告
忠骨
忠厚
忠魂
忠君
忠良
忠烈
忠实
忠恕
忠顺
忠县
忠孝
忠心
忠信
忠言
忠义
忠勇
忠于
忠贞
终场
终成
终点
终端
终古
终归
终极
终将
终结
终竟
终究
终久
终局
终老
终了
终南
终年
终其
终日
终身
终审
终生
终天
终须
终因
终于
终於
终止
盅子
钟爱
钟摆
钟表
钟点
钟鼎
钟鼓
钟馗
钟离
钟灵
钟楼
钟琴
钟情
钟山
钟神
钟声
钟头
钟祥
钟秀
钟意
衷肠
衷情
衷曲
衷心
锺情
螽斯
肿大
肿块
肿瘤
肿起
肿痛
肿物
肿胀
种别
种菜
种草
种蛋
种稻
种地
种肥
种鸽
种花
种鸡
种类
种粮
种了
种麻
种马
种苗
种牛
种皮
种禽
种群
种人
种树
种数
种田
种兔
种下
种姓
种畜
种羊
种养
种业
种植
种质
种种
种猪
种籽
种子
种族
仲巴
仲裁
仲春
仲达
仲冬
仲介
仲恺
仲尼
仲秋
仲孙
仲夏
仲元
众多
众将
众口
众联
众目
众怒
众女
众人
众神
众生
众数
众说
众泰
众望
众位
众星
众院
众志
众智
众中
重版
重办
重磅
重臂
重兵
重病
重拨
重播
重彩
重仓
重唱
重臣
重出
重创
重锤
重挫
重达
重打
重大
重担
重蹈
重地
重典
重点
重迭
重叠
重读
重度
重发
重罚
重返
重犯
重访
重放
重逢
重负
重复
重覆
重工
重构
重估
重光
重轨
重合
重荷
重画
重回
重婚
重活
重获
重击
重机
重价
重建
重剑
重奖
重教
重金
重聚
重卡
重开
重考
重来
重力
重利
重量
重码
重名
重农
重拍
重排
重炮
重启
重汽
重氢
重庆
重拳
重任
重赛
重色
重伤
重赏
重设
重申
重审
重生
重师
重拾
重视
重试
重述
重水
重税
重说
重塑
重孙
重提
重听
重头
重托
重围
重温
重物
重现
重霄
重孝
重写
重心
重新
重刑
重型
重修
重选
重压
重言
重檐
重演
重阳
重洋
重样
重要
重医
重义
重译
重音
重印
重用
重邮
重油
重游
重又
重于
重载
重在
重则
重责
重振
重镇
重整
重症
重置
重中
重重
重装
重子
重奏
重组
重罪
重做
州长
州府
州官
州际
州界
州郡
州里
州立
州牧
州区
州委
州县
舟车
舟楫
舟桥
舟曲
舟山
舟子
周报
周边
周遍
周波
周长
周朝
周处
周代
周到
周道
周公
周弘
周后
周会
周记
周济
周家
周健
周角
周洁
周界
周军
周凯
周刊
周口
周礼
周率
周密
周末
周某
周年
周宁
周期
周强
周全
周日
周身
周书
周岁
周天
周围
周伟
周未
周文
周线
周详
周薪
周旋
周延
周易
周游
周瑜
周缘
周匝
周遭
周章
周折
周正
周知
周至
周周
周转
周庄
洲际
粥店
粥铺
粥样
妯娌
轴衬
轴承
轴颈
轴距
轴流
轴套
轴突
轴瓦
轴线
轴箱
轴向
轴心
轴子
肘部
肘窝
肘腋
肘子
纣王
咒符
咒骂
咒术
咒文
咒语
咒怨
咒诅
宙斯
绉布
绉纱
昼间
昼夜
皱襞
皱痕
皱了
皱眉
皱起
皱缩
皱纹
皱褶
皱着
骤变
骤降
骤起
骤然
骤雨
骤增
朱笔
朱耷
朱德
朱迪
朱顶
朱红
朱家
朱江
朱槿
朱莉
朱丽
朱琳
朱门
朱明
朱墨
朱某
朱诺
朱批
朱漆
朱雀
朱色
朱砂
朱氏
朱挺
朱文
朱熹
朱颜
朱颖
朱子
侏儒
诛戮
诛灭
诛求
诛杀
茱迪
茱莉
茱萸
株高
株距
株连
株式
株型
株州
株洲
珠蚌
珠宝
珠翠
珠儿
珠峰
珠光
珠海
珠玑
珠江
珠兰
珠泪
珠帘
珠联
珠母
珠片
珠饰
珠算
珠绣
珠影
珠玉
珠子
诸般
诸城
诸多
诸法
诸佛
诸葛
诸公
诸国
诸侯
诸候
诸暨
诸家
诸将
诸军
诸君
诸人
诸如
诸神
诸生
诸事
诸天
诸王
诸位
诸仙
诸子
猪病
猪草
猪场
猪肚
猪儿
猪肺
猪肝
猪狗
猪倌
猪獾
猪价
猪脚
猪栏
猪苓
猪猡
猪毛
猪苗
猪脑
猪年
猪排
猪皮
猪圈
猪肉
猪舍
猪食
猪蹄
猪头
猪娃
猪网
猪尾
猪瘟
猪血
猪油
猪崽
猪猪
猪仔
猪鬃
猪嘴
蛛丝
蛛网
蛛蛛
潴留
竹板
竹北
竹编
竹鞭
竹帛
竹布
竹材
竹岛
竹笛
竹雕
竹筏
竹竿
竹杠
竹阁
竹管
竹海
竹黄
竹簧
竹简
竹剑
竹浆
竹节
竹刻
竹筷
竹筐
竹篮
竹篱
竹笠
竹帘
竹林
竹笼
竹楼
竹篓
竹马
竹篾
竹木
竹排
竹片
竹器
竹签
竹琴
竹茹
竹山
竹石
竹丝
竹荪
竹笋
竹炭
竹碳
竹条
竹筒
竹溪
竹席
竹下
竹箱
竹盐
竹业
竹叶
竹椅
竹艺
竹芋
竹园
竹韵
竹枝
竹纸
竹子
烛光
烛花
烛火
烛泪
烛台
烛影
逐笔
逐步
逐臭
逐出
逐次
逐个
逐户
逐级
逐渐
逐句
逐客
逐浪
逐流
逐鹿
逐年
逐日
逐条
逐项
逐月
逐字
舳舻
主啊
主板
主版
主办
主笔
主编
主宾
主播
主簿
主材
主裁
主菜
主产
主场
主唱
主潮
主城
主持
主厨
主创
主词
主次
主从
主存
主打
主刀
主导
主道
主调
主动
主队
主儿
主罚
主犯
主峰
主妇
主干
主格
主根
主公
主攻
主顾
主观
主管
主婚
主机
主祭
主见
主键
主将
主讲
主角
主叫
主教
主句
主考
主科
主客
主课
主控
主理
主力
主粮
主料
主流
主楼
主面
主谋
主脑
主炮
主频
主仆
主权
主人
主任
主日
主神
主审
主胜
主食
主使
主事
主帅
主诉
主题
主体
主贴
主推
主委
主卫
主谓
主文
主卧
主席
主线
主项
主销
主校
主星
主刑
主修
主演
主要
主业
主页
主义
主意
主因
主音
主营
主语
主宰
主战
主站
主张
主掌
主政
主枝
主旨
主治
主轴
主抓
主子
拄杖
拄着
属地
属狗
属国
属鸡
属灵
属马
属实
属下
属相
属性
属意
属于
属於
属员
属原
煮菜
煮成
煮蛋
煮饭
煮沸
煮烂
煮熟
煮粥
嘱咐
嘱托
瞩目
瞩望
伫立
住持
住处
住得
住地
住店
住读
住房
住过
住户
住家
住进
住居
住口
住了
住民
住人
住手
住宿
住所
住屋
住下
住校
住行
住友
住于
住院
住在
住宅
住址
住着
住总
住嘴
助残
助产
助长
助词
助耕
助工
助攻
助剂
助教
助考
助理
助力
助跑
助燃
助人
助手
助推
助威
助兴
助学
助研
助益
助战
助阵
苎麻
注册
注定
注会
注记
注浆
注脚
注解
注满
注明
注目
注入
注射
注视
注释
注疏
注数
注水
注塑
注文
注销
注意
注音
注油
注重
注资
贮备
贮藏
贮槽
贮存
贮罐
贮水
贮运
驻澳
驻跸
驻波
驻场
驻地
驻点
驻防
驻沪
驻华
驻京
驻军
驻留
驻美
驻守
驻屯
驻外
驻颜
驻伊
驻扎
驻站
驻足
柱础
柱国
柱廊
柱面
柱塞
柱身
柱石
柱体
柱头
柱状
柱子
祝词
祝辞
祝祷
祝典
祝福
祝贺
祝捷
祝酒
祝你
祝您
祝寿
祝颂
祝语
祝愿
疰夏
著称
著火
著急
著她
著力
著录
著名
著色
著手
著书
著述
著他
著文
著我
著有
著者
著重
著作
蛀齿
蛀虫
蛀蚀
蛀牙
筑坝
筑巢
筑成
筑城
筑堤
筑龙
筑路
筑起
筑墙
铸币
铸成
铸锭
铸锻
铸钢
铸工
铸管
铸件
铸剑
铸就
铸铝
铸模
铸石
铸铁
铸铜
铸型
铸造
铸字
抓捕
抓差
抓出
抓到
抓得
抓点
抓斗
抓赌
抓饭
抓轨
抓好
抓痕
抓获
抓紧
抓阄
抓举
抓来
抓牢
抓了
抓挠
抓拍
抓破
抓起
抓取
抓去
抓人
抓伤
抓实
抓手
抓图
抓握
抓瞎
抓下
抓痒
抓药
抓贼
抓周
抓住
抓抓
抓着
抓走
爪儿
爪哇
爪牙
爪子
拽着
专案
专版
专才
专差
专长
专场
专车
专诚
专程
专递
专电
专断
专发
专访
专干
专稿
专攻
专供
专管
专柜
专函
专号
专横
专户
专机
专集
专辑
专家
专刊
专科
专款
专栏
专利
专列
专论
专卖
专美
专门
专名
专区
专权
专人
专任
专杀
专擅
专设
专使
专事
专署
专司
专四
专题
专网
专为
专文
专线
专向
专项
专心
专修
专讯
专业
专页
专营
专用
专有
专员
专责
专政
专职
专制
专治
专属
专注
专著
专座
砖茶
砖厂
砖雕
砖混
砖机
砖块
砖坯
砖墙
砖石
砖头
砖瓦
砖窑
颛顼
转包
转笔
转变
转播
转产
转厂
转场
转车
转成
转出
转存
转达
转贷
转导
转到
转道
转递
转调
转动
转而
转发
转干
转岗
转告
转给
转鼓
转关
转归
转轨
转过
转好
转化
转换
转回
转会
转机
转寄
转嫁
转交
转角
转接
转借
转筋
转矩
转开
转口
转来
转脸
转了
转捩
转炉
转录
转轮
转卖
转门
转年
转念
转暖
转盘
转晴
转去
转圈
转染
转让
转任
转入
转身
转生
转世
转手
转售
转述
转数
转瞬
转送
转速
转台
转体
转贴
转帖
转头
转投
转弯
转为
转向
转写
转行
转型
转学
转眼
转业
转移
转椅
转义
转阴
转引
转印
转用
转悠
转由
转圜
转院
转运
转载
转增
转赠
转摘
转债
转战
转帐
转账
转折
转诊
转正
转职
转至
转制
转轴
转注
转转
转着
转子
转自
转租
赚到
赚得
赚点
赚翻
赚来
赚了
赚钱
赚取
赚头
赚足
撰稿
撰述
撰文
撰写
撰著
篆刻
篆书
篆体
篆文
篆字
妆扮
妆点
妆奁
妆容
妆饰
庄村
庄丁
庄妃
庄股
庄河
庄户
庄家
庄稼
庄浪
庄里
庄路
庄田
庄严
庄园
庄院
庄镇
庄重
庄周
庄主
庄子
桩机
桩基
桩脚
桩考
桩头
桩桩
桩子
装扮
装备
装裱
装病
装车
装出
装船
装袋
装弹
装得
装点
装订
装疯
装好
装潢
装璜
装货
装机
装甲
装假
装进
装殓
装了
装料
装满
装模
装配
装瓶
装腔
装穷
装入
装傻
装上
装设
装饰
装束
装睡
装死
装蒜
装填
装下
装箱
装卸
装修
装佯
装有
装运
装载
装在
装桢
装祯
装帧
装置
装着
装作
装做
壮大
壮胆
壮丁
壮歌
壮工
壮观
壮汉
壮怀
壮健
壮锦
壮举
壮阔
壮丽
壮了
壮烈
壮美
壮苗
壮男
壮年
壮实
壮士
壮硕
壮心
壮行
壮阳
壮语
壮志
壮族
状告
状况
状貌
状态
状物
状语
状元
状纸
状子
幢幢
撞车
撞出
撞锤
撞倒
撞到
撞得
撞断
撞坏
撞击
撞机
撞见
撞进
撞开
撞了
撞骗
撞墙
撞球
撞去
撞人
撞入
撞衫
撞伤
撞上
撞死
撞锁
撞在
撞针
撞钟
撞撞
追逼
追兵
追补
追捕
追查
追偿
追出
追打
追到
追悼
追得
追肥
追风
追赶
追根
追还
追回
追悔
追魂
追击
追缉
追记
追加
追歼
追剿
追缴
追究
追来
追了
追猎
追梦
追命
追念
追女
追捧
追平
追求
追去
追认
追杀
追上
追施
追授
追述
追思
追诉
追溯
追随
追索
追逃
追讨
追尾
追问
追想
追星
追叙
追寻
追忆
追赃
追赠
追债
追涨
追逐
追着
追踪
椎骨
椎管
椎体
锥度
锥栗
锥面
锥体
锥形
锥子
坠地
坠海
坠毁
坠机
坠楼
坠落
坠入
坠下
坠子
缀出
缀文
惴惴
赘瘤
赘肉
赘述
赘婿
赘言
赘疣
窀穸
谆谆
准保
准备
准点
准儿
准假
准将
准据
准能
准你
准确
准入
准绳
准时
准提
准头
准尉
准线
准心
准星
准许
准予
准则
准字
卓博
卓见
卓绝
卓立
卓玛
卓尼
卓然
卓识
卓异
卓有
卓越
卓著
卓资
拙笨
拙笔
拙见
拙荆
拙劣
拙朴
拙于
拙著
拙作
捉刀
捉到
捉奸
捉摸
捉拿
捉弄
捉鱼
捉贼
捉住
桌案
桌边
桌布
桌灯
桌而
桌脚
桌巾
桌面
桌旁
桌前
桌球
桌上
桌下
桌椅
桌子
涿鹿
涿县
涿州
灼见
灼热
灼伤
灼烧
灼痛
灼灼
茁实
茁壮
浊度
浊酒
浊浪
浊流
浊气
浊世
浊水
浊音
酌办
酌处
酌定
酌减
酌量
酌情
啄食
着笔
着边
着床
着地
着儿
着慌
着火
着急
着哩
着力
着凉
着了
着陆
着落
着忙
着迷
着魔
着墨
着呢
着色
着实
着手
着数
着想
着眼
着意
着重
着装
着作
琢磨
擢升
濯濯
镯子
仔鸡
仔细
仔畜
仔猪
仔仔
孜然
孜孜
兹尼
咨文
咨寻
咨询
咨讯
姿容
姿色
姿势
姿态
资本
资材
资财
资产
资方
资费
资格
资金
资力
资历
资料
资浅
资深
资望
资溪
资信
资兴
资讯
资阳
资源
资政
资质
资中
资助
淄博
淄川
缁衣
谘商
谘询
孳乳
孳生
孳息
孳孳
滋补
滋长
滋扰
滋润
滋生
滋事
滋味
滋养
滋阴
滋滋
辎重
锱铢
龇牙
髭须
籽粒
籽棉
籽实
籽种
子版
子波
子长
子城
子代
子弹
子道
子堤
子弟
子都
子儿
子房
子宫
子贡
子规
子环
子鸡
子集
子金
子衿
子句
子爵
子口
子类
子粒
子陵
子龙
子路
子美
子棉
子民
子母
子目
子囊
子女
子清
子区
子群
子时
子实
子书
子树
子说
子思
子嗣
子孙
子网
子文
子午
子夏
子虚
子畜
子婿
子轩
子牙
子叶
子夜
子音
子有
子云
子侄
子洲
姊夫
姊妹
姊姊
秭归
梓里
梓鸣
梓树
梓潼
紫斑
紫菜
紫草
紫辰
紫宸
紫癜
紫貂
紫绀
紫宫
紫光
紫毫
紫黑
紫红
紫花
紫环
紫胶
紫金
紫荆
紫晶
紫鹃
紫蓝
紫琅
紫米
紫凝
紫袍
紫日
紫塞
紫色
紫砂
紫杉
紫苏
紫檀
紫藤
紫铜
紫外
紫菀
紫微
紫薇
紫霞
紫烟
紫阳
紫衣
紫玉
紫苑
紫云
紫芝
紫珠
紫竹
字表
字串
字词
字典
字调
字段
字儿
字符
字幅
字根
字号
字画
字汇
字迹
字节
字句
字据
字诀
字库
字裤
字里
字码
字迷
字谜
字面
字模
字母
字幕
字频
字首
字书
字数
字体
字条
字贴
字帖
字头
字形
字型
字眼
字样
字义
字音
字元
字源
字纸
字字
自爱
自傲
自拔
自白
自办
自保
自报
自爆
自卑
自备
自本
自闭
自编
自便
自裁
自残
自惭
自测
自查
自产
自嘲
自称
自成
自持
自筹
自传
自创
自吹
自此
自从
自忖
自打
自大
自带
自担
自当
自导
自得
自定
自动
自发
自肥
自费
自分
自焚
自封
自负
自缚
自感
自个
自给
自供
自贡
自古
自顾
自豪
自华
自会
自毁
自己
自家
自驾
自检
自建
自荐
自交
自解
自尽
自禁
自刭
自警
自净
自咎
自救
自居
自决
自绝
自觉
自考
自控
自夸
自来
自乐
自理
自力
自立
自利
自励
自怜
自恋
自量
自流
自留
自录
自律
自满
自勉
自明
自命
自摸
自谋
自那
自馁
自虐
自拍
自评
自曝
自欺
自弃
自谦
自戕
自强
自清
自取
自然
自燃
自认
自荣
自如
自若
自杀
自伤
自设
自身
自生
自省
自食
自视
自恃
自是
自守
自首
自梳
自述
自私
自诉
自他
自体
自为
自卫
自尉
自慰
自刎
自问
自我
自习
自喜
自相
自销
自小
自写
自心
自新
自信
自行
自性
自修
自许
自诩
自序
自叙
自旋
自选
自学
自寻
自言
自演
自养
自已
自缢
自应
自营
自用
自由
自有
自幼
自娱
自语
自愈
自远
自愿
自在
自责
自找
自知
自制
自治
自重
自主
自住
自助
自转
自足
自尊
自作
恣情
恣肆
恣睢
恣意
渍水
宗祠
宗法
宗匠
宗教
宗庙
宗派
宗璞
宗谱
宗亲
宗申
宗师
宗室
宗宪
宗旨
宗主
宗族
综观
综合
综括
综览
综上
综述
综艺
综治
棕绷
棕黑
棕红
棕黄
棕榈
棕毛
棕色
棕绳
棕树
棕熊
棕油
棕竹
踪迹
踪影
鬃毛
鬃刷
总爱
总比
总编
总兵
总部
总裁
总参
总产
总长
总厂
总场
总称
总成
总得
总店
总督
总队
总舵
总额
总发
总分
总该
总纲
总工
总攻
总共
总管
总归
总合
总和
总后
总汇
总会
总机
总集
总计
总价
总监
总角
总结
总局
总括
总览
总揽
总理
总量
总论
总目
总能
总评
总谱
总社
总是
总手
总署
总数
总说
总算
总台
总坛
总体
总统
总图
总网
总务
总线
总想
总校
总行
总要
总也
总院
总则
总责
总站
总帐
总账
总政
总之
总支
总值
总重
总装
纵波
纵步
纵队
纵隔
纵谷
纵观
纵贯
纵横
纵火
纵酒
纵览
纵令
纵论
纵马
纵目
纵情
纵然
纵容
纵身
纵深
纵声
纵使
纵谈
纵向
纵行
纵欲
纵轴
粽子
邹城
邹忌
邹平
邹县
邹游
走吧
走笔
走避
走边
走遍
走步
走出
走错
走到
走道
走得
走低
走调
走掉
走动
走读
走访
走高
走狗
走光
走过
走好
走红
走后
走回
走婚
走火
走近
走进
走开
走来
走廊
走了
走漏
走路
走马
走强
走俏
走禽
走去
走人
走入
走软
走弱
走散
走上
走神
走失
走时
走势
走兽
走水
走私
走台
走题
走完
走味
走下
走向
走形
走秀
走穴
走眼
走样
走远
走运
走在
走着
走走
走卒
奏本
奏出
奏功
奏捷
奏凯
奏乐
奏鸣
奏请
奏疏
奏响
奏效
奏议
奏章
奏折
租摆
租车
租船
租地
租佃
租房
租费
租给
租户
租价
租界
租借
租金
租客
租来
租了
租赁
租期
租让
租售
租书
租税
租屋
租下
租用
租约
租住
足部
足彩
足赤
足道
足底
足额
足跟
足够
足迹
足尖
足见
足金
足可
足联
足量
足疗
足了
足球
足岁
足坛
足贴
足下
足校
足协
足以
足矣
足音
足印
足浴
足月
足趾
足总
足足
卒业
卒于
卒中
卒子
族长
族规
族类
族谱
族权
族群
族人
族裔
诅咒
阻碍
阻挡
阻断
阻遏
阻隔
阻垢
阻击
阻截
阻绝
阻抗
阻拦
阻力
阻难
阻挠
阻尼
阻燃
阻扰
阻塞
阻值
阻止
阻滞
组胺
组办
组编
组别
组播
组长
组成
组词
组队
组分
组稿
组歌
组阁
组工
组合
组画
组件
组建
组接
组里
组培
组曲
组态
组头
组图
组团
组网
组委
组训
组员
组织
组中
组装
祖辈
祖本
祖产
祖传
祖代
祖德
祖坟
祖父
祖国
祖籍
祖居
祖鲁
祖率
祖马
祖玛
祖母
祖山
祖上
祖师
祖述
祖孙
祖先
祖业
祖茔
祖宗
祖祖
纂修
钻采
钻出
钻床
钻到
钻洞
钻杆
钻工
钻机
钻戒
钻劲
钻进
钻井
钻具
钻孔
钻了
钻入
钻石
钻饰
钻塔
钻台
钻探
钻头
钻心
钻研
钻营
钻子
攥紧
攥住
攥着
嘴巴
嘴笨
嘴边
嘴馋
嘴唇
嘴尖
嘴角
嘴快
嘴里
嘴脸
嘴软
嘴上
嘴甜
嘴头
嘴硬
嘴直
嘴中
最爱
最棒
最薄
最不
最惨
最差
最长
最常
最迟
最初
最大
最低
最短
最多
最富
最高
最广
最贵
最好
最恨
最红
最后
最坏
最会
最火
最忌
最佳
最近
最久
最具
最苦
最酷
最快
最宽
最老
最冷
最亮
最令
最慢
最美
最妙
最末
最难
最能
最怕
最强
最轻
最全
最让
最热
最弱
最少
最深
最受
最疼
最痛
最晚
最旺
最为
最先
最想
最小
最新
最炫
最易
最优
最有
最远
最早
最终
最最
罪案
罪恶
罪犯
罪过
罪魁
罪名
罪孽
罪愆
罪人
罪行
罪责
罪证
罪状
醉倒
醉鬼
醉汉
醉话
醉酒
醉枪
醉拳
醉人
醉态
醉翁
醉乡
醉心
醉眼
醉意
醉枣
尊宝
尊卑
尊长
尊称
尊驰
尊崇
尊奉
尊贵
尊号
尊驾
尊敬
尊老
尊亲
尊荣
尊容
尊师
尊为
尊翁
尊姓
尊严
尊者
尊重
遵从
遵奉
遵化
遵纪
遵命
遵守
遵行
遵循
遵义
遵照
遵旨
鳟鱼
撙节
昨儿
昨日
昨天
昨晚
昨夜
左岸
左臂
左边
左侧
左传
左道
左端
左耳
左方
左贡
左家
左肩
左键
左脚
左近
左拉
左路
左轮
左面
左脑
左派
左迁
左倾
左丘
左权
左券
左上
左手
左首
左图
左腿
左下
左舷
左旋
左眼
左翼
左右
左云
左掌
左转
佐餐
佐夫
佐剂
佐酒
佐理
佐料
佐罗
佐藤
佐证
佐助
佐佐
作爱
作案
作罢
作伴
作保
作弊
作别
作成
作出
作词
作答
作到
作东
作对
作恶
作法
作坊
作废
作风
作个
作梗
作古
作怪
作官
作鬼
作好
作何
作画
作家
作价
作假
作嫁
作践
作客
作乐
作了
作料
作乱
作梦
作难
作孽
作弄
作女
作呕
作派
作陪
作品
作曲
作色
作声
作诗
作势
作死
作祟
作态
作痛
作图
作为
作伪
作文
作物
作息
作戏
作响
作些
作协
作新
作秀
作序
作业
作揖
作义
作用
作战
作者
作证
作主
坐吧
坐班
坐标
坐禅
坐车
坐船
坐床
坐大
坐待
坐到
坐得
坐等
坐垫
坐定
坐功
坐骨
坐果
坐过
坐化
坐回
坐监
坐具
坐困
坐牢
坐了
坐落
坐骑
坐起
坐商
坐上
坐失
坐视
坐守
坐台
坐探
坐堂
坐位
坐稳
坐卧
坐席
坐下
坐像
坐椅
坐浴
坐在
坐诊
坐镇
坐著
坐庄
坐着
坐姿
坐坐
柞蚕
柞木
柞树
柞水
柞丝
唑啉
唑酮
座标
座舱
座车
座充
座次
座垫
座号
座机
座驾
座落
座圈
座山
座上
座谈
座位
座席
座下
座像
座椅
座钟
座子
座座
做爱
做案
做伴
做弊
做菜
做操
做成
做出
做错
做到
做得
做点
做东
做多
做法
做饭
做个
做工
做功
做官
做鬼
做过
做好
做活
做假
做客
做空
做媒
做梦
做派
做起
做强
做人
做声
做诗
做事
做寿
做题
做头
做完
做为
做文
做戏
做些
做秀
做鸭
做贼
做主
做庄
做着
做足
做作
做做
阿巴丹
阿巴嘎旗
阿巴拉
阿巴斯
阿坝藏族羌族自治州
阿坝县
阿坝州
阿鼻地狱
阿比让
阿比亚蒂
阿兵哥
阿波罗
阿伯丁
阿博特
阿卜杜
阿卜杜拉
阿卜杜勒
阿不来
阿不来提
阿布杜
阿布哈兹
阿布贾
阿布拉
阿布沙
阿布扎比
阿昌族
阿达连连看
阿达姆
阿代尔
阿党比周
阿党相为
阿道夫
阿德勒
阿德里
阿德里安
阿德南
阿的平
阿迪达斯
阿迪力
阿尔巴
阿尔巴尼亚
阿尔卑斯
阿尔卑斯山
阿尔卑斯山脉
阿尔比
阿尔伯特
阿尔发
阿尔法
阿尔法射线
阿尔及尔
阿尔及利亚
阿尔金山
阿尔卡特
阿尔卡特手机
阿尔克
阿尔诺
阿尔派
阿尔萨斯
阿尔塞
阿尔山
阿尔山市
阿尔斯
阿尔斯特
阿尔泰
阿尔泰山
阿尔特
阿尔西诺
阿法拉
阿凡提
阿房宫
阿非利加
阿弗莱克
阿富汗
阿富汗人
阿富汗战争
阿甘正传
阿格拉
阿根廷
阿根廷队
阿根廷人
阿狗阿猫
阿姑阿翁
阿合奇
阿合奇县
阿基拉
阿基米德
阿加莎
阿家阿翁
阿娇金屋
阿姐鼓
阿喀琉斯
阿克拉
阿克萨
阿克苏
阿克苏市
阿克陶
阿克陶县
阿肯色
阿肯色州
阿库拉
阿库里
阿奎莱拉
阿拉巴马
阿拉巴马州
阿拉伯
阿拉伯半岛
阿拉伯国家
阿拉伯海
阿拉伯联合酋长国
阿拉伯联盟
阿拉伯人
阿拉伯数字
阿拉伯文
阿拉伯语
阿拉丁
阿拉尔
阿拉法特
阿拉蕾
阿拉木图
阿拉善
阿拉善盟
阿拉善右旗
阿拉善左旗
阿拉斯加
阿拉斯加州
阿拉维
阿莱克斯
阿勒泰
阿勒泰市
阿里巴巴
阿里汉
阿里山
阿利安人
阿联酋
阿联酋队
阿列克
阿灵顿
阿留申群岛
阿龙索
阿鲁巴
阿鲁巴岛
阿鲁科尔沁旗
阿仑膦酸钠
阿罗汉
阿洛糖
阿玛尼
阿曼达
阿曼队
阿曼尼
阿猫阿狗
阿霉素
阿弥陀佛
阿米巴
阿米尔
阿摩尼亚
阿莫西林
阿姆罗
阿姆斯特丹
阿姆斯壮
阿穆尔
阿内尔卡
阿尼玛
阿牛哥
阿诺德
阿帕奇
阿皮亚
阿毗地狱
阿平绝倒
阿齐兹
阿其所好
阿荣旗
阿瑞斯
阿萨莫阿
阿萨姆
阿塞拜疆
阿塞拜疆共和国
阿瑟斯
阿诗玛
阿什哈巴德
阿什利
阿时趋俗
阿世盗名
阿世媚俗
阿世取容
阿司匹林
阿斯巴甜
阿斯顿
阿斯兰
阿斯利
阿斯匹林
阿斯塔
阿泰斯特
阿汤哥
阿特金斯
阿特拉斯
阿童木
阿图什
阿图什市
阿托品
阿瓦提
阿瓦提县
阿旺新传
阿维菌素
阿魏酸
阿西莫
阿西莫夫
阿修罗
阿呀呀
阿雅克
阿亚拉
阿意取容
阿谀谄媚
阿谀逢迎
阿谀奉承
阿谀取容
阿育王
阿扎尼亚
啊啊啊
啊啊啊啊啊啊
啊呀呀
哀哀父母
哀哀欲绝
哀兵必胜
哀的美敦书
哀而不伤
哀感天地
哀感顽艳
哀感中年
哀告宾服
哀鸿遍地
哀鸿遍野
哀毁骨立
哀毁瘠立
哀梨蒸食
哀莫大于心死
哀求道
哀声叹气
哀丝豪竹
哀思如潮
哀天叫地
哀痛欲绝
唉声叹气
埃德加
埃德蒙
埃德蒙顿
埃尔伯
埃尔顿
埃尔夫
埃尔富特
埃尔切
埃尔斯
埃尔文
埃菲尔
埃菲尔铁塔
埃菲社
埃弗顿
埃弗顿队
埃弗森
埃及人
埃克森
埃克斯
埃莉诺
埃里克
埃里克森
埃里克松
埃里温
埃利奥特
埃利斯
埃米尔
埃莫森
埃默森
埃姆雷
埃塞俄比亚
埃森哲
埃斯库
埃斯特
埃托奥
埃文斯
埃因霍温
挨板子
挨冻受饿
挨饿受冻
挨风缉缝
挨个儿
挨家挨户
挨肩并足
挨肩擦膀
挨肩擦背
挨肩擦脸
挨肩搭背
挨肩迭背
挨肩叠背
挨门挨户
挨山塞海
捱风缉缝
癌细胞
癌症病人
嗳声叹气
矮墩墩
矮个儿
矮个子
矮牵牛
矮人村
矮人观场
矮人看场
矮人看戏
矮人族
矮树丛
矮子观场
矮子看戏
蔼然仁者
艾伯特
艾尔沙
艾尔莎
艾菲尔
艾佛森
艾哈迈德
艾莉婕
艾丽丝
艾利和
艾利斯
艾略特
艾马尔
艾买提
艾曼妞
艾曼纽
艾美加
艾美奖
艾美特
艾米尔
艾米莉
艾默生
艾尼克斯
艾瑞克
艾萨克
艾森豪
艾森豪威尔
艾微儿
艾薇尔
艾维斯
艾文莉
艾窝窝
艾泽拉斯
艾滋病
艾滋病病毒
艾滋病毒
艾滋病防治
艾滋病感染者
爱爱医
爱别离苦
爱波网
爱博而情不专
爱不忍释
爱不释
爱不释手
爱才如渴
爱才如命
爱才若渴
爱财如命
爱厂如家
爱车人
爱吃鱼
爱达荷
爱达荷州
爱答不理
爱大米
爱得乐
爱德华
爱德蒙
爱的人
爱的色放
爱的天国
爱登堡
爱迪尔
爱迪生
爱丁堡
爱尔兰
爱尔兰队
爱尔兰共和国
爱尔兰共和军
爱尔兰人
爱耳日
爱发脾气
爱富嫌贫
爱岗敬业
爱国人士
爱国如家
爱国卫生
爱国卫生运动
爱国心
爱国者
爱国志士
爱国主义
爱国主义教育
爱国主义精神
爱过谁
爱过我
爱好者
爱好者们
爱喝咖啡
爱荷华州
爱鹤失众
爱华顿
爱还在
爱家乡
爱建园
爱江山
爱就是爱
爱卡币
爱科学
爱可视
爱可欣
爱克发
爱克赛
爱克斯光
爱劳动
爱唠叨
爱乐乐团
爱礼存羊
爱理不理
爱立信
爱丽舍
爱丽舍宫
爱丽丝
爱丽斯
爱莲说
爱龙卷风
爱马仕
爱毛反裘
爱美丽
爱面子
爱民如子
爱茉莉
爱莫能助
爱莫之助
爱默生
爱慕你
爱内里
爱那么重
爱鸟周
爱农网
爱女人
爱普生
爱普泰克
爱妻子
爱钱如命
爱琴海
爱情餐歌
爱情电影
爱情故事
爱情观
爱情海
爱情路
爱情片
爱情诗
爱情史
爱情网
爱情喜剧
爱情小说
爱情真
爱人好士
爱人利物
爱人民
爱人以德
爱日惜力
爱如己出
爱如空气
爱如珍宝
爱撒娇
爱沙尼亚
爱沙尼亚共和国
爱沙尼亚人
爱上别人
爱上猫
爱上你
爱上我
爱上一个
爱生恶死
爱生恨
爱仕达
爱是个
爱书吧
爱书人
爱睡觉
爱斯基
爱斯基摩
爱斯基摩人
爱死你
爱素好古
爱贴图
爱听音乐网
爱威海
爱委会
爱卫办
爱卫会
爱我吗
爱我们
爱我所爱
爱屋及乌
爱无能
爱惜羽毛
爱新觉罗
爱学习
爱一行
爱因斯坦
爱与恨
爱与梦
爱则加诸膝恶则坠诸渊
爱憎分明
爱之梦
爱之欲其生
爱之欲其生恶之欲其死
爱知世
爱着你
爱着谁
爱着他
爱着我
爱滋病
爱祖国
爱做梦
碍口识羞
碍面子
碍难从命
碍手碍脚
碍于情面
碍足碍手
暧昧不明
暧昧关系
暧昧之情
安安定定
安安静静
安安全全
安安稳稳
安安心心
安巴尔
安邦定国
安邦治国
安倍晋三
安必信
安博士
安不忘危
安步当车
安常处顺
安常履顺
安常守分
安常守故
安常习故
安车蒲轮
安达充
安达曼
安达市
安达信
安大略
安道尔
安德顿
安德海
安德雷
安德里
安德列
安德列治
安德烈
安德鲁
安德鲁斯
安德森
安德斯
安第斯山
安第斯山脉
安定路
安定门
安定片
安定团结
安定性
安东尼
安东尼奥
安堵乐业
安堵如故
安多县
安防产品
安防网
安非他明
安非他命
安菲尔德
安分守己
安分守已
安分知足
安份守己
安福县
安富恤贫
安富恤穷
安富尊荣
安哥拉
安格鲁萨克逊
安格斯
安故重迁
安圭拉岛
安国富民
安国宁家
安国市
安赫尔
安化县
安徽大学
安徽阜阳
安徽合肥
安徽理工
安徽省
安惠君
安慧里
安魂定魄
安魂曲
安吉尔
安吉拉
安吉丽娜
安吉县
安家费
安家乐业
安家立业
安家落户
安监局
安检门
安检员
安捷伦
安居房
安居工程
安居乐业
安卡拉
安康杯
安康地区
安康社区
安康市
安克雷奇
安老怀少
安乐死
安乐窝
安乐椅
安莉芳
安理会
安理会常任理事国
安立路
安良除暴
安龙县
安陆市
安禄山
安眉带眼
安眠药
安民告示
安内攘外
安那州
安纳线
安娜苏
安乃近
安奈特
安耐克
安妮宝贝
安妮斯顿
安妮塔
安妮特
安宁市
安排表
安培计
安培力
安贫乐道
安贫乐贱
安贫守道
安平县
安琪儿
安琪拉
安切洛蒂
安庆市
安丘市
安全保护
安全保密
安全保卫
安全保卫工作
安全保障
安全标志
安全标准
安全玻璃
安全补丁
安全部
安全部队
安全部门
安全策略
安全产品
安全措施
安全带
安全岛
安全灯
安全电压
安全阀
安全法
安全防范
安全防护
安全感
安全工程
安全工程师
安全管理
安全管理体系
安全管理制度
安全级别
安全监察
安全监督
安全监督管理
安全监管
安全检查
安全教育
安全解决方案
安全局
安全理事会
安全漏洞
安全帽
安全门
安全评价
安全期
安全气囊
安全器材
安全区
安全认证
安全设备
安全生产
安全生产工作
安全生产管理
安全生产监督
安全生产监督管理局
安全生产事故
安全生产条件
安全生产许可证
安全生产责任制
安全事故
安全套
安全剃刀
安全网
安全网关
安全网站
安全卫生
安全卫士
安全问题
安全系数
安全线
安全鞋
安全形势
安全性
安全性评价
安全意识
安全隐患
安全员
安全栅
安全知识
安全组合装
安然如故
安然无事
安然无恙
安仁县
安忍无亲
安如磐石
安如太山
安如泰山
安若泰山
安塞县
安森美
安身乐业
安身立命
安身为乐
安身之处
安身之地
安神定魄
安生服业
安生乐业
安时处顺
安史之乱
安室利处
安适如常
安守本分
安顺市
安特卫
安特卫普
安提瓜和巴布达
安替比林
安图县
安徒生
安土乐业
安土重旧
安土重居
安土重迁
安托万
安万特
安危祸福
安危相易
安危与共
安委会
安慰道
安慰剂
安慰自己
安西县
安息日
安息香
安溪县
安闲自得
安闲自在
安乡县
安享晚年
安心定志
安心乐业
安心乐意
安心落意
安新县
安阳市
安阳县
安养院
安以轩
安义县
安营下寨
安营扎寨
安于故俗
安于故俗溺于旧闻
安于盘石
安于现状
安远县
安岳县
安泽县
安宅正路
安贞里
安贞桥
安枕而卧
安之若命
安之若素
安知非福
安志杰
安置费
安置工作
安装版
安装包
安装程序
安装费
安装工程
安装光盘
安装过程
安装了
安装目录
安装盘
安装驱动程序
安装完成后
安装在
安坐待毙
氨苄西林
氨茶碱
氨基甲酸酯
氨基酸
氨肽酶
鹌鹑蛋
鞍不离马
鞍不离马甲不离身
鞍马劳顿
鞍马劳倦
鞍马劳困
鞍马劳神
鞍马之劳
鞍前马后
鞍山市
俺也来
岸谷之变
岸然道貌
按比例
按兵不动
按兵不举
按兵束甲
按步就班
按部就班
按察使
按堵如故
按惯例
按规定
按回车
按计划
按甲寝兵
按甲休兵
按键精灵
按揭贷款
按劳分配
按劳付酬
按劳取酬
按理说
按名责实
按摩棒
按摩床
按摩法
按摩房
按摩女
按摩器
按摩乳
按摩师
按摩椅
按摩浴缸
按捺不住
按钮开关
按钮图标
按辔徐行
按拼音
按商贸通
按图索骥
按图索骏
按行自抑
按需分配
按照国际惯例
按照提示
按质论价
按资排辈
案兵束甲
案牍劳形
案牍之劳
案二审
案甲休兵
案件审理
案件适用法律若干问题
案剑瞋目
案开审
案开庭
案例分析
案庭审
案头工作
案无留牍
案宣判
案一审
案侦破
案中案
暗暗淡淡
暗沉沉
暗疮印
暗锤打人
暗淡无光
暗地里
暗斗明争
暗度陈仓
暗度金针
暗渡陈仓
暗褐色
暗黑破坏神
暗红色
暗箭明枪
暗箭难防
暗箭伤人
暗箭中人
暗箭最难防
暗绿稀红
暗昧之事
暗气暗恼
暗弱无断
暗射地图
暗示性
暗室不欺
暗室逢灯
暗室亏心
暗室欺心
暗室求物
暗室私心
暗室屋漏
暗送秋波
暗无天日
暗物质
暗香疏影
暗夜精灵
暗夜里
暗影里
暗中摸索
黯淡无光
黯晦消沉
黯然泪下
黯然伤神
黯然神伤
黯然失色
黯然无色
黯然销魂
肮肮脏脏
昂然直入
昂然自得
昂然自若
昂仁县
昂首阔步
昂首伸眉
昂首天外
昂首挺胸
昂首望天
昂头阔步
昂头天外
昂头挺胸
昂霄耸壑
盎格鲁
盎盂相击
盎盂相敲
凹面镜
凹透镜
凹凸棒
凹凸不平
凹凸感
凹凸镜
凹陷处
凹印机
敖不可长
敖德萨
敖汉旗
敖世轻物
嗷嗷待哺
嗷嗷好
嗷嗷叫
遨翔自得
熬肠刮肚
熬更守夜
熬姜呷醋
熬枯受淡
熬清守淡
熬清守谈
熬清受淡
熬心费力
熬油费火
聱牙佶屈
聱牙戟口
聱牙诘曲
聱牙诘屈
謷牙诘屈
鳌愤龙愁
鳌里夺尊
鳌鸣鳖应
鳌头独占
鳌掷鲸呿
鳌掷鲸吞
拗不过
拗口令
傲不可长
傲骨嶙嶙
傲慢不逊
傲慢少礼
傲慢无礼
傲慢与偏见
傲睨得志
傲睨万物
傲睨自若
傲然挺立
傲然屹立
傲神传
傲世轻物
傲视群雄
傲霜斗雪
傲头傲脑
傲贤慢士
傲雪凌霜
傲雪欺霜
奥巴桑
奥巴桑乔
奥本山
奥布莱恩
奥布赖恩
奥黛丽
奥德曼
奥德赛
奥迪氏
奥地利
奥地利帝国
奥地利人
奥蒂斯
奥多姆
奥尔布
奥尔德
奥尔夫
奥尔加
奥尔良
奥尔诺
奥尔森
奥尔特
奥古斯
奥古斯丁
奥古斯塔
奥古斯特
奥卡福
奥康纳
奥克兰
奥克斯
奥克斯告
奥拉朱旺
奥兰多
奥里亚
奥利佛
奥利弗
奥利拉
奥林巴斯
奥林帕斯
奥林匹
奥林匹克
奥林匹克试题
奥林匹克运动会
奥林匹亚
奥马尔
奥马哈
奥美定
奥美嘉
奥妙无穷
奥普拉
奥赛罗
奥申委
奥神队
奥氏体
奥数班
奥数网
奥斯本
奥斯达
奥斯丁
奥斯卡
奥斯卡奖
奥斯卡金像奖
奥斯卡最佳
奥斯陆
奥斯陆市
奥斯曼
奥斯特
奥斯汀
奥斯威辛
奥斯维辛
奥索卡
奥特加
奥特朗
奥特丽
奥特曼
奥体中心
奥拓车
奥委会
奥援有灵
奥运场馆
奥运村
奥运冠军
奥运会
奥运会冠军
奥运会徽
奥运会吉祥物
奥运会上
奥运吉祥物
奥运健儿
奥运金牌
奥组委
澳大利
澳大利亚
澳大利亚人
澳大利亚移民
澳地利
澳门币
澳门回归
澳门街
澳门路
澳门人
澳门日报
澳门特别
澳门特别行政区
澳门元
澳瑞特
澳元兑
澳洲人
懊悔无及
八百里
八百年
八百元
八佰伴
八杯酒
八达通
八大菜系
八大处
八大关
八点半
八点党
八点档
八点钟
八方客
八方支持
八方资源
八方资源网
八分饱
八分音符
八分斋
八个月
八公山上草木皆兵
八卦岭
八卦图
八卦新闻
八卦娱乐
八极拳
八角街
八角亭
八戒道
八九点
八九个
八九年
八九岁
八骏图
八里沟
八里庄
八目妖
八难三灾
八年级
八年级上册
八旗子弟
八千元
八强赛
八强战
八日游
八荣八
八荣八耻
八荣八辱
八神庵
八十八章
八十二章
八十分
八十六章
八十年
八十年代
八十七章
八十岁
八十天
八十五章
八思巴
八宿县
八通网
八万里
八万人
八万元
八王坟
八五折
八仙过海各显神通
八项注意
八小时
八一队
八一路
八月八
八运会
八阵图
八字贴儿
巴巴多斯
巴巴急急
巴巴劫劫
巴巴结结
巴巴拉
巴比伦
巴比特
巴博萨
巴不得
巴布豆
巴布亚新几内亚
巴楚县
巴旦杏
巴蒂尔
巴蒂斯图塔
巴东县
巴恩斯
巴儿狗
巴尔德
巴尔的摩
巴尔干
巴尔干半岛
巴尔干山脉
巴尔喀什
巴尔喀什湖
巴尔赞
巴尔扎克
巴伐利亚
巴非特
巴菲特
巴甫洛夫
巴高望上
巴高枝儿
巴格达
巴格拉
巴哈马
巴哈马群岛
巴哈姆
巴基斯坦
巴激进
巴吉尔米
巴戟天
巴解组织
巴克莱
巴克利
巴克斯
巴拉顿湖
巴拉圭
巴拉圭队
巴拉斯
巴勒斯坦
巴雷特
巴厘岛
巴黎公社
巴黎人
巴里岛
巴里坤哈萨克自治县
巴林队
巴林右旗
巴林站
巴林左旗
巴罗克
巴罗斯
巴洛克
巴马科
巴马瑶族自治县
巴马州
巴拿马
巴拿马城
巴拿马共和国
巴拿马运
巴拿马运河
巴纳德
巴南区
巴前算后
巴乔夫
巴青县
巴人下里
巴塞尔
巴塞隆
巴塞隆纳
巴塞罗那
巴塞罗纳
巴三揽四
巴山蜀水
巴山夜雨
巴山越岭
巴什基尔
巴士拉
巴士站
巴氏奶
巴斯德
巴斯夫
巴斯克
巴斯滕
巴塘县
巴特勒
巴特斯
巴头探脑
巴武装
巴西队
巴西龟
巴西利亚
巴西木
巴西人
巴西站
巴希尔
巴彦淖
巴彦淖尔
巴彦淖尔盟
巴彦县
巴耶夫
巴音郭楞
巴中市
巴自治
叭儿狗
扒耳搔腮
扒高踩低
芭比娃娃
芭堤雅
芭蕉扇
芭乐汁
芭蕾舞
芭蕾舞团
芭蕾舞演员
芭芘娃娃
疤痕疙瘩
疤瘌眼儿
拔本塞原
拔本塞源
拔丛出类
拔萃出类
拔萃出群
拔刀相向
拔刀相助
拔刀斋
拔地参天
拔地而起
拔地摇山
拔地倚天
拔丁抽楔
拔锅卷席
拔火罐
拔尖儿
拔剑论功
拔葵啖枣
拔葵去织
拔来报往
拔类超群
拔了萝卜地皮宽
拔萝卜
拔毛济世
拔毛连茹
拔苗助长
拔群出萃
拔山超海
拔山盖世
拔山举鼎
拔山扛鼎
拔树撼山
拔树搜根
拔树寻根
拔犀擢象
拔辖投井
拔新领异
拔宅飞升
拔宅上升
拔赵易汉
拔赵帜立赤帜
拔赵帜易汉帜
拔帜树帜
拔帜易帜
跋胡疐尾
跋扈飞扬
跋扈自恣
跋扈恣睢
跋履山川
跋前踕后
跋前踬后
跋山涉川
跋山涉水
跋涉山川
把臂入林
把臂徐去
把持不定
把饭叫饥
把好关
把酒持螯
把酒言欢
把目光
把素持斋
把它买
把玩无厌
把握好
把握机会
把握机遇
把握住
把薪助火
把兄弟
罢黜百家
罢免权
霸道横行
霸陵醉尉
霸权主义
霸天虎
霸王鞭
霸王别姬
霸王餐
霸王车
霸王传
霸王风月
霸王花
霸王龙
霸王枪
霸王条款
霸王丸
霸州市
白皑皑
白矮星
白白地
白白嫩
白白胖胖
白白朱朱
白斑病
白斑症
白板笔
白板纸
白报纸
白鼻子
白璧青蝇
白璧三献
白璧微瑕
白璧无瑕
白扁豆
白不呲咧
白菜价
白菜心
白草黄云
白衬衫
白衬衣
白城市
白痴梦
白齿青眉
白炽灯
白炽电灯
白崇禧
白春礼
白唇鹿
白大夫
白大褂
白带多
白蛋白
白刀子进红刀子出
白堤路
白帝城
白癫风
白癜风
白藋同心
白丁俗客
白对虾
白俄罗斯
白俄罗斯共和国
白垩纪
白恩培
白发苍苍
白发苍颜
白发丹心
白发红颜
白发千丈
白发青衫
白发朱颜
白饭青刍
白芳礼
白飞飞
白费口舌
白费蜡
白费力气
白费心机
白粉病
白茯苓
白刚玉
白公馆
白骨精
白骨露野
白骨再肉
白瓜子
白圭之玷
白果树
白海豚
白河愁
白河县
白鹤梁
白黑不分
白黑颠倒
白黑分明
白虹贯日
白胡椒
白胡椒粉
白胡子
白虎星
白花花
白花钱
白花蛇
白华之怨
白化病
白话八股
白话诗
白话文
白话文学
白桦林
白桦树
白晃晃
白暨豚
白家庄
白袷蓝衫
白介素
白金版
白金汉
白金汉宫
白金卡
白晶晶
白净净
白酒业
白居寺
白居易
白驹过隙
白驹空谷
白菊花
白卡纸
白开水
白口铁
白蜡虫
白蜡明经
白蜡树
白兰地
白兰地酒
白兰度
白兰恩
白兰花
白朗县
白浪滔天
白浪掀天
白乐天
白莲教
白亮亮
白灵菇
白领阶层
白领丽人
白令海
白龙马
白龙潭
白龙鱼服
白鹿洞
白鹿原
白鹭飞
白鹭洲
白萝卜
白马非马
白马股
白马湖
白马寺
白马王子
白茫茫
白毛女
白旄黄钺
白眉赤眼
白门楼
白蒙蒙
白米饭
白面儿
白面儒冠
白面儒生
白面书郎
白面书生
白茉莉
白木耳
白内障
白娘子
白皮书
白皮松
白平衡
白葡萄酒
白鳍豚
白帢青衫
白巧克力
白求恩
白屈菜
白热化
白刃战
白日飞升
白日见鬼
白日梦
白日青天
白日上升
白日升天
白日绣衣
白日衣绣
白日作梦
白日做梦
白乳胶
白塞氏
白塞氏病
白三色
白三叶
白色巨塔
白色恐怖
白色污染
白沙黎族自治县
白沙瓦
白沙在涅与之俱黑
白沙洲
白砂糖
白山黑水
白山市
白蛇传
白麝香
白生生
白石桥
白石山
白石洲
白手成家
白手空拳
白手起家
白首北面
白首不渝
白首空归
白首齐眉
白首穷经
白首如新
白首同归
白首为郎
白首相知
白首相庄
白首一节
白首之心
白水河
白水鉴心
白水晶
白水泥
白水台
白水县
白叟黄童
白素道
白塔山
白塔寺
白炭黑
白碳黑
白天鹅
白天见鬼
白条鸡
白铁皮
白头不终
白头到老
白头而新
白头发
白头如新
白头山
白头翁
白头相并
白头相守
白头偕老
白头之叹
白兔赤乌
白袜子
白往黑来
白屋寒门
白屋之士
白钨矿
白细胞
白先勇
白小姐
白歆惠
白雪皑皑
白雪公主
白雪难和
白雪阳春
白血病
白血球
白眼狼
白眼相看
白眼珠
白羊座
白杨木
白杨树
白洋淀
白衣公卿
白衣卿相
白衣人
白衣天使
白衣秀士
白衣宰相
白衣战士
白颐路
白蚁防治
白蚁争穴
白银目
白银市
白鱼赤乌
白鱼登舟
白鱼入舟
白玉兰
白玉堂
白玉微瑕
白玉无瑕
白玉县
白月光
白云苍狗
白云飞
白云孤飞
白云观
白云机场
白云路
白云亲舍
白云山
白云石
白云岩
白芸豆
白斩鸡
白芝麻
白纸坊
白纸黑字
白种人
百安居
百般刁难
百般奉承
百般抚慰
百般无奈
百般折磨
百宝万货
百宝箱
百兵斋
百不当一
百不为多一不为少
百不一贷
百不一遇
百步穿杨
百步亭
百草堂
百草园
百城之富
百尺竿头
百尺无枝
百川朝海
百川赴海
百川归海
百辞莫辩
百代过客
百代文宗
百动不如一静
百读不厌
百堵皆作
百度查找
百度快照
百度搜
百度搜索
百度搜索引擎
百度网
百度下吧
百端待举
百端交集
百堕俱举
百儿八十
百二关河
百二金瓯
百二山川
百二山河
百发百中
百凡待举
百废待举
百废待兴
百废具举
百废具兴
百废具作
百废俱举
百废俱兴
百废咸举
百分百
百分比
百分表
百分点
百分号
百分率
百分数
百分之
百分之百
百分之一
百分制
百夫长
百夫决拾
百福具臻
百富榜
百感交集
百舸争流
百公里
百怪千奇
百鬼众魅
百合花
百花宫
百花奖
百花齐放
百花齐放百家争鸣
百花山
百花生日
百花园
百花争妍
百花争艳
百花洲
百卉千葩
百喙莫辩
百喙难辩
百喙难辞
百喙如一
百喙一词
百货大楼
百货店
百货公司
百货类
百货商场
百货商店
百货业
百计千方
百计千谋
百计千心
百家饭
百家讲坛
百家乐
百家姓
百家争鸣
百洁布
百结愁肠
百结悬鹑
百举百捷
百举百全
百看不厌
百科辞典
百科全书
百科知识
百孔千疮
百孔千创
百口莫辩
百口难分
百口同声
百老汇
百里不同俗
百里之才
百利威
百莲凯
百炼成刚
百炼成钢
百了千当
百伶百俐
百灵达
百灵鸟
百灵网
百龄眉寿
百虑一致
百虑攒心
百脉泉
百忙之中
百媚生
百密一疏
百谋千计
百慕达
百慕大
百慕大群岛
百衲本
百衲衣
百脑汇
百年不遇
百年大计
百年大业
百年孤独
百年好合
百年好事
百年老
百年难遇
百年树人
百年偕老
百年谐老
百年之柄
百年之好
百年之后
百年之业
百年之约
百念皆灰
百鸟朝凤
百鸟园
百鸟之王
百品千条
百强企业
百强县
百巧成穷
百巧千穷
百犬吠声
百人斩
百忍成金
百日红
百日咳
百日维新
百蕊草
百色市
百舌鸟
百舌之声
百舍重茧
百舍重趼
百身何赎
百身莫赎
百世不磨
百世不易
百世流芳
百世流芬
百世师
百世一人
百世之利
百世之师
百仕达
百事大吉
百事可乐
百事灵
百事通
百事无成
百事音乐
百兽率舞
百顺百依
百顺千随
百思不得其解
百思不解
百思买
百思莫解
百死一生
百岁千秋
百岁之好
百岁之后
百岁之盟
百万富翁
百万买宅
百万买宅千万买邻
百万雄兵
百万雄师
百万元
百万庄
百无禁忌
百无聊赖
百无是处
百无所成
百无一堪
百下百全
百下百着
百香果
百晓生
百姓家
百姓生活
百姓网
百业网
百业萧条
百叶窗
百叶箱
百衣百随
百依百从
百依百顺
百忧解
百余人
百载树人
百战百败
百战百胜
百战不殆
百战天虫
百丈竿头
百折不回
百折不挠
百折不屈
百折不移
百折千回
百褶裙
百中百发
百转千回
百啭千声
百拙千丑
百紫千红
百纵千随
百足不僵
百足之虫
百足之虫断而不蹶
百足之虫死而不僵
百足之虫至断不蹶
百足之虫至死不僵
佰草集
柏克莱
柏拉图
柏辽兹
柏林墙
柏乡县
柏油路
柏舟之节
柏舟之誓
柏子仁
捭阖纵横
摆地摊
摆渡人
摆架子
摆阔气
摆擂台
摆龙门阵
摆迷魂阵
摆事实
摆摊子
摆脱了
摆尾摇头
摆乌龙
摆袖却金
摆样子
摆姿势
败不馁
败不旋踵
败材伤锦
败德辱行
败法乱纪
败鼓之皮
败国丧家
败国亡家
败化伤风
败绩失据
败家女
败家子
败将残兵
败酱草
败井颓垣
败军之将
败鳞残甲
败柳残花
败事有余
败事有余成事不足
败俗伤风
败俗伤化
败下阵来
败兴而归
败絮其中
败血病
败血症
败也萧何
败于垂成
败则为寇
败则为贼
败走麦城
拜把兄弟
拜把子
拜城县
拜赐之师
拜倒辕门
拜恩私室
拜鬼求神
拜火教
拜将封侯
拜金女
拜金主义
拜科努尔
拜年了
拜泉县
拜仁队
拜上帝会
拜天地
拜托了
拜托了老师
拜托你
拜物教
拜占庭
稗官小说
稗官野史
扳不倒儿
扳龙附凤
班班可考
班驳陆离
班禅额尔德尼
班德拉斯
班队会
班干部
班戈县
班功行赏
班会课
班级管理
班集体
班结业
班荆道故
班荆道旧
班克斯
班马文章
班玛县
班门弄斧
班尼路
班师得胜
班师回朝
班师回俯
班务会
班香宋艳
班衣戏采
班招生
班珠尔
班主任
班主任工作
班主任工作总结
班子建设
班组长
颁发了
颁奖词
颁奖典礼
颁奖礼
颁奖盛典
颁奖晚会
斑斑驳驳
斑斑点点
斑驳陆离
斑点狗
斑马线
斑衣戏彩
搬唇递舌
搬唇弄舌
搬钢琴
搬家公司
搬斤播两
搬救兵
搬口弄舌
搬弄是非
搬起石头打自己的脚
搬迁户
搬上大
搬石砸脚
搬写字楼
搬新家
搬运车
搬运费
搬运工
阪上走丸
板板六十四
板蓝根
板门店
板桥市
板上钉钉
板上砸钉
板式换热器
板式家具
板书设计
板着脸
版本号
版本浏览器
版补丁
版点点通
版画家
版精华区
版客户端
版面费
版面设计
版权保护
版权法
版权归
版权局
版权声明
版权所有
版权问题
版权页
版压缩
版筑饭牛
钣金件
办案费
办不成
办不到
办得到
办公场所
办公处
办公大楼
办公地址
办公房
办公费
办公环境
办公会议
办公家具
办公楼
办公软件
办公设备
办公设备维修
办公室
办公室秘书
办公室主任
办公室装修
办公台
办公厅
办公厅关于
办公厅转发
办公外设
办公网
办公系统
办公椅
办公用房
办公用品
办公桌
办公桌椅
办公自动化
办公自动化软件
办公自动化设备
办公自动化系统
办好事
办护照
办理程序
办理手续
办企业
办实事
办事处
办事机构
办事效率
办事员
办事指南
办喜事
办学特色
办证费
办主任
半半路路
半辈子
半壁河山
半壁江山
半壁山河
半边莲
半边人
半边天
半部论语
半部论语治天下
半成品
半痴不颠
半筹不纳
半筹莫展
半大不小
半导体
半导体材料
半导体产业
半导体器件
半导体设备
半岛电视台
半岛网
半低不高
半点儿
半点钟
半吊子
半封建
半干旱
半个月
半工半读
半挂车
半挂牵引
半胱氨酸
半胱胺
半饥半饱
半价票
半间半界
半间不界
半截入土
半斤八面
半句多
半决赛
半决赛权
半军事化
半开门儿
半空中
半拉子
半劳动力
半老徐娘
半路出家
半路修行
半梦半醒
半面不忘
半面之交
半面之旧
半明半暗
半年报
半年度
半年内
半年线
半农半牧区
半瓶醋
半青半黄
半球盘
半球形
半球型
半全场
半日闲
半日制
半乳糖
半山腰
半上半下
半上落下
半身不遂
半身裙
半身像
半生半熟
半生不熟
半湿润
半世纪
半兽人
半衰期
半双工
半丝半缕
半死半生
半死不活
半死辣活
半糖主义
半条命
半透明
半透明状
半涂而罢
半涂而废
半途而废
半吐半露
半推半就
半吞半吐
半脱产
半文半白
半文不白
半文盲
半无产阶级
半小时
半新半旧
半新不旧
半信半疑
半信不信
半醒半睡
半夜里
半疑半信
半音阶
半元音
半圆形
半月板
半月刊
半月内
半月谈
半月形
半遮半掩
半真半假
半支莲
半殖民地
半制品
半中腰
半自动
伴唱版
伴食宰相
伴食中书
伴随着
伴我飞
伴我行
伴奏带
伴奏网
扮鬼脸
扮演者
拌和站
绊脚石
绊马索
瓣膜病
邦定机
邦弗雷
邦国殄瘁
邦交国
邦交正常化
邦以民为本
帮帮忙
帮帮忙吧
帮帮我
帮宝适
帮别人
帮不上
帮不上忙
帮倒忙
帮狗吃食
帮虎吃食
帮你顶
帮你忙
帮闲钻懒
帮助你
帮助文档
帮助文件
帮助中心
梆子腔
绑架案
绑架者
绑起来
榜前列
榜上无名
榜上有名
榜中榜
膀大腰圆
膀胱癌
膀胱经
膀胱炎
膀阔腰圆
蚌病成珠
蚌病生珠
蚌埠市
蚌鹬相持
傍观冷眼
傍观者清
傍观者审当局者迷
傍花随柳
傍人篱壁
傍人篱落
傍人门户
傍若无人
棒棒鸡
棒棒糖
棒打鸳鸯
棒极了
棒球棒
棒球场
棒球队
棒球帽
棒子面
徬徨失措
包办代替
包庇罪
包藏祸心
包藏奸心
包产到户
包车费
包乘制
包乘组
包打天下
包打听
包法利
包房里
包袱底儿
包干制
包工队
包工头
包裹单
包过户
包含了
包豪斯
包河区
包间里
包饺子
包教包会
包举宇内
包揽词讼
包罗万象
包罗万有
包门套
包牌价
包平邮
包起来
包青天
包容心
包容性
包上牌
包身工
包头市
包围圈
包围网
包下来
包厢里
包厢内
包销商
包小松
包心菜
包羞忍耻
包圆儿
包月费
包月仅
包月卡
包月制
包转发
包装材料
包装厂
包装带
包装袋
包装费
包装盒
包装盒内
包装机
包装机械
包装机械设备
包装机械有限公司
包装品
包装容器
包装设备
包装设计
包装桶
包装网
包装物
包装箱
包装业
包装印刷
包装纸
包装制品
包子铺
包子馅
包粽子
包租公
包租婆
孢子粉
孢子囊
孢子植物
苞苴竿牍
胞嘧啶
胞兄弟
煲仔饭
褒贬与夺
褒善贬恶
褒衣博带
褒衣危冠
褒义词
宝宝版
宝宝网
宝宝秀
宝贝儿
宝贝疙瘩
宝刀不老
宝刀未老
宝坻区
宝丰县
宝盖头
宝钢集团
宝钢权证
宝格丽
宝光寺
宝鸡市
宝剑锋
宝来车
宝利通
宝莲灯
宝马车
宝马汽车
宝马香车
宝马新
宝瓶座
宝亲王
宝清县
宝泉岭
宝山空回
宝山路
宝山区
宝石花
宝石蓝
宝时捷
宝视通
宝塔山
宝兴县
宝应县
宝玉石
宝中之宝
宝珠笔
宝珠市饼
饱谙世故
饱汉不知饿汉饥
饱和点
饱和度
饱和溶液
饱经沧桑
饱经风霜
饱经风雨
饱经世变
饱经世故
饱经霜雪
饱经忧患
饱练世故
饱暖生淫欲
饱暖思淫欲
饱人不知饿人饥
饱食暖衣
饱食终日
饱飨老拳
饱学之士
饱眼福
饱以老拳
保安队
保安服
保安人员
保安厅
保安员
保安族
保不定
保不齐
保不住
保残守缺
保持沉默
保持党的先进性
保持党员先进性
保持党员先进性教育
保持共产党员
保持共产党员先进
保持架
保持乐观
保持先进性
保持一致
保持者
保存期
保存为
保存文件
保得住
保德县
保德信
保定市
保法止
保费收入
保管费
保管人
保管箱
保管员
保国安民
保护层
保护程序
保护措施
保护动物
保护法
保护费
保护功能
保护关税
保护国
保护环
保护环境
保护剂
保护价
保护卡
保护膜
保护期
保护器
保护区
保护人
保护伞
保护色
保护神
保护生态环境
保护条例
保护网
保护性
保护野生动物
保护意识
保护者
保护知识产权
保护主义
保护装置
保护自己
保皇党
保皇派
保级战
保加利亚
保家卫国
保监会
保监局
保荐人
保健操
保健茶
保健产品
保健酒
保健品
保健品公司
保健品有限公司
保健食品
保健室
保健网
保健药
保健用品
保健院
保健站
保健枕
保健知识
保健作用
保洁员
保靖县
保境息民
保康县
保龄球
保龄球馆
保龄球赛
保留地
保留剧目
保密法
保密工作
保密局
保密性
保母车
保暖内衣
保暖性
保山市
保湿面膜
保湿霜
保时捷
保释金
保守党
保守派
保守主义
保水剂
保税仓库
保税区
保送生
保泰持盈
保亭黎族苗族自治县
保外就医
保外执行
保卫处
保卫工作
保卫科
保卫战
保卫者
保温板
保温杯
保温材料
保温层
保温隔热材料
保温管
保温瓶
保温箱
保鲜袋
保鲜盒
保鲜剂
保鲜库
保鲜膜
保鲜期
保鲜纸
保险产品
保险代理
保险代理人
保险带
保险单
保险刀
保险灯
保险法
保险费
保险费率
保险粉
保险杆
保险杠
保险公司
保险股份有限公司
保险管
保险柜
保险合同
保险盒
保险机构
保险金
保险金额
保险经纪
保险理赔
保险期
保险人
保险商
保险市场
保险丝
保险套
保险条款
保险条例
保险网
保险箱
保险行业
保险行业协会
保险学
保险业
保险业务
保险制度
保险资金
保修单
保修卡
保修期
保养费
保养品
保盈持泰
保有量
保育员
保育院
保障部
保障措施
保障机制
保障基金
保障金
保障局
保障体系
保障制度
保真度
保证金
保证期
保证其
保证人
保证书
保证体系
保证责任
保证质量
保值增值
保质保量
保质期
堡垒作用
报案称
报案人
报本反始
报表分析
报冰公事
报菜名
报仇雪耻
报仇雪恨
报酬率
报雠雪恨
报春花
报答你
报到证
报道称
报道说
报电子版
报恩寺
报废车
报父仇
报复性
报告单
报告会
报告期
报告人
报告书
报告团
报告文学
报告显示
报告指出
报关单
报关行
报关员
报关员考试
报国寺
报话机
报价表
报价单
报价网
报价中心
报检员
报警电话
报警阀
报警器
报警系统
报警仪
报警主机
报警装置
报刊发行
报刊杂志
报考公务员
报考人数
报考条件
报考指南
报考资格
报李投桃
报料称
报料人
报每桶
报名表
报名参加
报名地点
报名点
报名方式
报名费
报名工作
报名人数
报名时间
报名条件
报名资格
报幕员
报网络版
报务员
报喜贺
报喜鸟
报效万一
报业集团
报业网
报应不爽
报章杂志
报之以
报之以李
报纸广告
报纸夹
报纸上
报纸杂志
抱宝怀珍
抱抱熊
抱表寝绳
抱冰公事
抱不平
抱布贸丝
抱残守缺
抱残守阙
抱诚守真
抱打不平
抱法处势
抱佛脚
抱负不凡
抱关击柝
抱关执钥
抱关执籥
抱恨黄泉
抱恨终身
抱恨终天
抱火厝薪
抱火寝薪
抱火卧薪
抱令守律
抱蔓摘瓜
抱璞泣血
抱朴含真
抱起来
抱椠怀铅
抱屈衔冤
抱头鼠窜
抱头痛哭
抱团儿
抱瓮出灌
抱瓮灌园
抱薪救焚
抱薪救火
抱玉握珠
抱怨道
抱怨雪耻
抱枝拾叶
抱柱对儿
抱柱之信
抱着书
抱子弄孙
豹死留皮
豹头环眼
豹子胆
豹子头
趵突泉
鲍尔默
鲍尔森
鲍里斯
鲍威尔
鲍鱼之次
鲍鱼之肆
鲍子知我
暴发户
暴风城
暴风疾雨
暴风圈
暴风雪
暴风影音
暴风雨
暴风骤雨
暴虎冯河
暴力犯罪
暴力事件
暴力行为
暴利税
暴利行业
暴戾恣睢
暴敛横征
暴露出
暴露狂
暴露了
暴露文学
暴露无遗
暴内陵外
暴虐无道
暴取豪夺
暴腮龙门
暴殄天物
暴跳如雷
暴衣露盖
暴衣露冠
暴饮暴食
暴躁如雷
暴走鞋
暴走族
爆肚儿
爆发变星
爆发力
爆发了
爆发性
爆冷门
爆裂声
爆米花
爆破手
爆破筒
爆跳如雷
爆笑图片
爆笑网文
爆炸案
爆炸力
爆炸品
爆炸声
爆炸事故
爆炸事件
爆炸物
爆炸性
爆竹声
陂湖禀量
卑卑不足道
卑鄙龌龊
卑鄙无耻
卑谄足恭
卑辞厚币
卑辞厚礼
卑辞重币
卑宫菲食
卑躬屈节
卑躬屈膝
卑礼厚币
卑陋龌龊
卑身贱体
卑身屈体
卑斯山
卑以自牧
卑之无甚高论
杯羹之让
杯弓蛇影
杯弓市虎
杯觥交错
杯酒戈矛
杯酒解怨
杯酒释兵权
杯酒言欢
杯茗之敬
杯盘狼籍
杯盘狼藉
杯蛇鬼车
杯蛇幻影
杯水车薪
杯水粒粟
杯水舆薪
杯水之敬
杯水之谢
杯影蛇弓
杯中酒
杯中蛇影
杯中物
杯中之物
杯子里
悲悲切切
悲不自胜
悲惨惨
悲惨世界
悲惨遭遇
悲愁垂涕
悲从中来
悲愤填膺
悲歌击筑
悲歌慷慨
悲歌易水
悲观失望
悲观厌世
悲观主义
悲欢离合
悲剧性
悲声载道
悲天悯人
悲痛欲绝
悲喜交集
悲喜交加
悲喜剧
北爱尔兰
北安市
北半球
北碚区
北鄙之声
北鄙之音
北冰洋
北部湾
北朝南
北朝鲜
北辰区
北辰星拱
北窗高卧
北达科他
北达科他州
北大毕业生
北大仓
北大方正
北大附中
北大荒
北大街
北大青鸟
北大清华
北大西洋
北大西洋公约组织
北大学生
北大演讲
北戴河
北道主人
北斗神拳
北斗星
北斗之尊
北豆根
北二环
北二路
北伐军
北伐战争
北方地区
北方工业
北方话
北方交大
北方交通
北方交通大学
北方人
北方四岛
北方网
北风吹
北风之恋
北高加索
北工大
北宫婴儿
北固山
北广场
北郭先生
北国网
北海道
北海旅游
北海市
北寒带
北环路
北回归线
北极冰
北极村
北极光
北极海
北极狐
北极区
北极圈
北极星
北极熊
北极雪
北交大
北京奥运
北京奥运会
北京奥运会吉祥物
北京奥运吉祥物
北京奥组委
北京办事处
北京北京
北京奔驰
北京宾馆
北京昌平
北京长城
北京朝阳
北京车展
北京晨报
北京城
北京打折机票
北京大
北京大学
北京大学出版社
北京大学医学部
北京代表处
北京地区
北京地铁
北京电视台
北京电信
北京电影学院
北京东城
北京东方
北京二手房
北京翻译
北京饭店
北京房
北京房产
北京房产网
北京房价
北京飞机票
北京分公司
北京分行
北京丰台
北京服装
北京福利彩票
北京高校
北京工商
北京工业大学
北京工作服
北京公交
北京公寓
北京故宫
北京广播
北京国安
北京海淀
北京航空航天
北京航天
北京户口
北京华
北京华联
北京化工
北京话
北京机票
北京吉普
北京驾校
北京交通
北京郊区
北京街头
北京今天
北京警方
北京酒吧
北京军区
北京烤鸭
北京科技大学
北京礼品公司
北京理工
北京理工大学
北京联通
北京林业大学
北京路
北京旅游
北京某
北京汽车租赁
北京青年报
北京犬
北京人
北京人才
北京人民大会堂
北京人民广播电台
北京人文大学
北京日报
北京日报报业集团
北京商场
北京商场打折
北京申奥
北京师范大学
北京石景山
北京石油
北京时间
北京市
北京市民
北京市区
北京市委
北京市政府
北京首都
北京首放
北京特价机票
北京铁路局
北京通州
北京外国语大学
北京外国语学院
北京晚报
北京网
北京网通
北京西客站
北京西站
北京鲜花
北京现代
北京小吃
北京小灵通
北京协和医院
北京新东方
北京新闻
北京新兴
北京鸭
北京演唱会
北京医科大学
北京移动
北京邮电
北京娱乐
北京语言文化大学
北京猿人
北京站
北京证券
北京中关村
北京中医药
北京中医药大学
北京周边
北京自考
北京租房
北京租房网
北卡罗
北卡罗来纳州
北科大
北理工
北流市
北路甲
北仑港
北马里亚纳群岛
北美版
北美华人
北美票房
北美洲
北门管钥
北门南牙
北门锁钥
北门之管
北门之寄
北面称臣
北宁市
北票市
北齐书
北汽福田
北青报
北青网
北三环
北三面
北沙参
北师大
北师大版
北四环
北叟失马
北太平
北太平庄
北体大
北条司
北外滩
北温带
北校区
北新桥
北信源
北阳台
北洋军
北洋军阀
北野武
北影厂
北园春
北园路
北辕适楚
北辕适粤
北苑路
北约东扩
北运河
北辙南辕
北注协
贝迪斯
贝蒂尼
贝蒂斯
贝多芬
贝尔蒂
贝尔法
贝尔法斯特
贝尔格
贝尔格莱德
贝尔金
贝尔莫潘
贝尔萨
贝尔特
贝格尔
贝加尔
贝加尔湖
贝佳斯
贝金赛尔
贝壳类
贝克尔
贝克汉姆
贝克曼
贝克特
贝肯鲍尔
贝莱蒂
贝莱特
贝莱特队
贝勒爷
贝雷帽
贝里尼
贝鲁奇
贝鲁斯
贝鲁特
贝内特
贝纳通
贝尼尼
贝阙珠宫
贝瑞特
贝司手
贝斯手
贝斯特
贝塔粒子
贝塔射线
贝塔斯曼
贝辛格
贝因美
贝聿铭
备案登记
备案号
备案制
备不住
备尝艰苦
备尝辛苦
备多力分
备而不用
备份工具
备份软件
备份文件
备课室
备课组
备品备件
备忘录
备位充数
备用机
备用金
备用品
备注栏
背暗投明
背包党
背包袱
背包客
背包里
背包族
背碑覆局
背背佳
背本就末
背本趋末
背搭子
背带裤
背单词
背道而驰
背地里
背对背
背恩负义
背恩弃义
背恩忘义
背风处
背腹受敌
背旮旯儿
背公向私
背公营私
背光板
背光灯
背光性
背光源
背黑锅
背惠食言
背井离乡
背景灯
背景墙
背景色
背景图
背景图片
背景下
背景音乐
背靠背
背盟败约
背叛者
背前面后
背曲腰躬
背曲腰弯
背日性
背若芒刺
背山起楼
背上了
背生芒刺
背水阵
背投彩电
背投电视
背乡离井
背心袋
背信弃义
背义负恩
背义负信
背义忘恩
倍半萜
倍道而进
倍道而行
倍道兼进
倍道兼行
倍加福
倍可亲
倍捻机
倍频器
倍日并行
倍赏千惠子
倍增器
倍增学
悖入悖出
悖言乱辞
被保护人
被保险人
被保证人
被剥削
被剥削阶级
被车撞
被称为
被称作
被乘数
被宠若惊
被除数
被盗案
被调查者
被动式
被动性
被发文身
被发缨冠
被发左衽
被访者
被服厂
被告方
被告人
被告席
被拐骗
被广泛
被害案
被害人
被害者
被褐怀玉
被褐怀珠
被忽略了
被加数
被甲持兵
被甲据鞍
被甲枕戈
被甲执兵
被减数
被劫走
被开方数
被捆绑
被勒死
被列入
被列为
被领导者
被轮奸
被埋在
被虐待狂
被判赔
被抛弃了
被评为
被屏蔽
被强暴
被强奸
被人称为
被杀案
被山带河
被上诉人
被申请人
被视为
被试者
被授予
被淘汰
被统治者
被窝儿
被窝里
被选举权
被选为
被压迫
被压迫民族
被遗忘
被誉为
被泽蒙庥
被炸飞
被占领土
被折磨
被执行人
被子里
被子植物
奔驰车
奔牛节
奔小康
奔轶绝尘
奔逸绝尘
奔走呼号
奔走如市
奔走相告
奔走钻营
贲门癌
本版面
本办法
本报记者
本报特约记者
本报讯
本本分分
本本主义
本不该
本部门
本草纲目
本场比赛
本初子午线
本词典
本辞典
本丛书
本单位
本地股
本地化
本地连接
本地区
本地人
本地网
本地文件
本地下载
本地硬盘
本发明
本房源
本菲卡
本分人
本港台
本工作室
本公司
本固邦宁
本固枝荣
本光盘
本规程
本机构
本机振荡器
本季度
本科毕业
本科毕业生
本科段
本科教学
本科教学工作
本科课程
本科生
本科学历
本科以上
本科以上学历
本科招生
本科专业
本拉登
本来就
本来就是
本来面目
本来无一物
本栏目
本垒打
本留言
本留言版
本论坛
本苗圃
本名录
本命年
本末倒置
本末源流
本年度
本频道
本器具
本人所
本人因
本赛季
本商店
本商行
本少爷
本社区
本生财
本生灯
本世纪
本世纪末
本手册
本首歌曲
本套装
本特利
本体论
本田汽车
本田雅阁
本条例
本同末离
本同末异
本图集
本土化
本外币
本网将
本网页
本网站
本位币
本位货币
本位主义
本无事
本无树
本溪满族自治县
本溪市
本系统
本细则
本乡本土
本相毕露
本小利大
本小利微
本协定
本新闻
本性难移
本学科
本学年
本学期
本页面
本页面仅
本以为
本议定书
本益比
本院系
本愿经
本月初
本月底
本站点
本站默认
本站声明
本站所有
本站推荐
本站域名
本张专辑
本招股
本支百世
本枝百世
本职工作
本质上
本质特征
本周末
本周内
本周日
本主儿
本主题
本专科
本专科生
本专题
本专业
本族语
苯丙氨酸
苯丙胺
苯并咪唑
苯并芘
苯甲酸
苯甲酸钠
苯硫酚
苯乙胺
苯乙酸
苯乙酮
苯乙烯
苯中毒
坌鸟先飞
笨笨熊
笨笨猪
笨家伙
笨口拙舌
笨鸟先飞
笨手笨脚
笨头笨脑
笨小孩
笨嘴笨舌
笨嘴拙舌
崩溃了
崩龙族
绷巴吊拷
绷扒吊拷
绷爬吊拷
绷着脸
泵阀网
蹦蹦儿戏
蹦蹦跳
蹦蹦跳跳
蹦极跳
逼不得已
逼供信
逼良为娼
逼人太甚
逼上梁山
鼻出血
鼻窦炎
鼻端出火
鼻端生火
鼻垩挥斤
鼻孔朝天
鼻孔辽天
鼻孔撩天
鼻梁骨
鼻内窥镜
鼻黏膜
鼻青额肿
鼻青脸肿
鼻青眼乌
鼻青眼肿
鼻青眼紫
鼻塌唇青
鼻塌脣青
鼻塌嘴歪
鼻涕虫
鼻头出火
鼻息肉
鼻息如雷
鼻咽癌
鼻烟盒
鼻烟壶
鼻韵母
鼻粘膜
鼻中隔
鼻肿眼青
鼻子眼儿
鼻子走
匕鬯不惊
匕鬯无惊
比安奇
比比皆然
比比皆是
比比看
比比谁
比不上
比得上
比尔盖茨
比方说
比哈尔
比户可封
比基尼
比基尼秀
比肩并起
比肩迭迹
比肩迭踵
比肩叠迹
比肩叠踵
比肩而立
比肩继踵
比肩皆是
比肩接迹
比肩接踵
比肩连袂
比肩齐声
比肩随踵
比肩系踵
比较大
比较多
比较法
比较好
比较合理
比较合适
比较级
比较价格
比较慢
比较明显
比较容易
比较少
比较文学
比较喜欢
比较优势
比较语言学
比卡丘
比科尔
比勒陀利亚
比类从事
比利时
比利时队
比利时人
比例尺
比例阀
比例规
比例式
比例税制
比例为
比例中项
比量齐观
比邻星
比卢普斯
比目连枝
比目鱼
比你多
比你早
比年不登
比前年
比丘尼
比去年同期下降
比去年同期增长
比权量力
比人强
比如说
比如县
比萨饼
比赛场
比赛场地
比赛规则
比赛结果
比赛结束
比赛录像
比赛时间
比赛现场
比赛项目
比赛中
比色计
比色皿
比上不足
比上不足比下有余
比上年
比上期
比上月
比上周
比什凯克
比手划脚
比手画脚
比斯查
比岁不登
比特精灵
比特铃
比特流
比特率
比我强
比屋而封
比屋可封
比屋连甍
比武大会
比舞招亲
比物丑类
比物此志
比物假事
比物连类
比物属事
比下有余
比熊犬
比学赶帮
比亚迪
比以前
比翼连枝
比翼鸟
比翼齐飞
比翼双飞
比喻句
比约克
比众不同
比重计
吡啶甲酸
吡咯烷
吡咯烷酮
吡喃糖
彼岸花
彼倡此和
彼唱此和
彼此彼此
彼此间
彼此相爱
彼得堡
彼得大帝
彼得格勒
彼得森
彼德森
彼竭我盈
彼弃我取
彼一时此一时
彼众我寡
秕言谬说
俾路支
俾斯麦
俾夜作昼
俾昼作夜
笔饱墨酣
笔大如椽
笔底超生
笔底春风
笔底龙蛇
笔底下
笔伐口诛
笔杆子
笔歌墨舞
笔耕砚田
笔酣墨饱
笔翰如流
笔画数
笔记本
笔记本报价
笔记本促销
笔记本电池
笔记本电脑
笔记本电脑市场
笔记本电脑维修
笔记本论坛
笔记本配件
笔记本驱动
笔记本维修
笔记本硬盘
笔记本专用
笔记簿
笔记型
笔架山
笔老墨秀
笔墨官司
笔墨横姿
笔墨之林
笔墨纸砚
笔扫千军
笔头生花
笔下超生
笔下生花
笔削褒贬
笔冢研穿
笔诛墨伐
笔走龙蛇
鄙俚浅陋
鄙吝复萌
鄙视你
鄙夷不屑
鄙于不屑
币外挂
币重言甘
必备品
必备条件
必不得已
必不可少
必不挠北
必操胜券
必答题
必恭必敬
必躬必亲
必经之路
必里迟离
必然会
必然王国
必然性
必杀计
必杀令
必胜客
必先利其器
必先与之
必修课
必须安装
必须服从
必须符合
必须具备
必须先
必须要
必需品
必要产品
必要劳动
必要条件
必要性
必也正名
必由之路
必有近忧
必有路
必有我师
必有一伤
必有因
必有勇夫
必有用
必争之地
毕达哥拉斯
毕尔巴
毕尔巴鄂
毕飞宇
毕福剑
毕恭毕敬
毕加索
毕节市
毕竟是
毕力同心
毕马威
毕淑敏
毕业班
毕业后
毕业了
毕业论文
毕业论文库
毕业设计
毕业生
毕业生就业
毕业生求职
毕业生招聘
毕业时
毕业文凭
毕业证
毕业证书
毕雨箕风
毕玉玺
闭壁清野
闭阁思过
闭阁自责
闭关绝市
闭关却扫
闭关锁国
闭关自守
闭关自主
闭合电路
闭合思过
闭合自责
闭户读书
闭境自守
闭壳肌
闭口捕舌
闭口不言
闭口藏舌
闭口结舌
闭口无言
闭路电视
闭路电视监控
闭门不出
闭门不纳
闭门读书
闭门羹
闭门酣歌
闭门合辙
闭门墐户
闭门觅句
闭门器
闭门却轨
闭门却扫
闭门塞窦
闭门塞户
闭门扫轨
闭门扫迹
闭门埽轨
闭门思过
闭门思愆
闭门投辖
闭门谢客
闭门造车
闭门自守
闭明塞聪
闭目塞聪
闭目塞耳
闭目塞听
闭目养神
闭幕词
闭幕会
闭幕式
闭塞眼睛捉麻雀
闭上眼
闭上眼睛
闭上嘴
闭一只眼
闭月羞花
闭只眼
闭着眼睛
庇护权
庇护所
荜门圭窦
毙而后已
婢膝奴颜
婢作夫人
敝盖不弃
敝鼓丧豚
敝绨恶粟
敝綈恶粟
敝帷不弃
敝衣粝食
敝衣枵腹
敝帚千金
敝帚自享
敝帚自珍
筚路蓝缕
筚路褴褛
筚门圭窬
筚门闺窦
蓖麻油
蓖麻子
弊车羸马
弊绝风清
弊衣箪食
弊衣疏食
弊衣蔬食
弊帚千金
弊帚自珍
碧昂丝
碧波万顷
碧桂园
碧海青天
碧海银沙
碧鬟红袖
碧空如洗
碧绿色
碧螺春
碧螺春茶
碧落黄泉
碧欧泉
碧水湾
碧血丹心
碧血剑
碧油油
碧云寺
碧云天
蔽聪塞明
蔽明塞聪
蔽日干云
蔽日遮天
壁挂炉
壁挂式
壁柜门
壁画墓
壁间蛇影
壁垒森严
壁立千仞
壁纸集
壁纸酷
壁纸漆
壁纸图片
壁纸下载
薜凯琪
避而不谈
避烦斗捷
避风港
避风塘
避风头
避瓜防李
避害就利
避毁就誉
避祸就福
避祸求福
避迹藏时
避迹违心
避井入坎
避阱入坑
避穽入坑
避坑落井
避雷器
避雷线
避雷针
避李嫌瓜
避凉附炎
避面尹邢
避难就易
避难趋易
避难权
避难所
避难者
避溺山隅
避其锐气
避其锐气击其惰归
避强打弱
避强击惰
避强击弱
避让贤路
避人耳目
避人眼目
避实击虚
避实就虚
避世金马
避世金门
避世绝俗
避世离俗
避世墙东
避暑山庄
避俗趋新
避凶趋吉
避影敛迹
避影匿形
避孕措施
避孕法
避孕方法
避孕环
避孕套
避孕药
避孕药具
避震器
避之若浼
避重就轻
避重逐轻
臂有四肘
髀里肉生
髀肉复生
璧合珠连
璧合珠联
璧山县
璧坐玑驰
边坝县
边边角角
边尘不惊
边防军
边防证
边荒集
边检站
边角料
边角余料
边界层
边界线
边境线
边境证
边塞诗
边缘化
边缘科学
边缘人
边走边
边走边聊
砭庸针俗
编程工具
编程技巧
编程技术
编程开发
编程器
编程语言
编出来
编后语
编辑部
编辑出版
编辑工具
编辑卡
编辑器
编辑软件
编辑室
编解码
编解码器
编剧奖
编码器
编码员
编目员
编年史
编年体
编曲人
编委会
编写者
编译成
编译程序
编译馆
编译器
编者按
编者注
编织布
编织厂
编织带
编织袋
编织机
编织品
编织绳
编织物
编著者
编组站
蝙蝠衫
鞭辟近里
鞭辟入里
鞭辟向里
鞭辟着里
鞭不及腹
鞭长不及
鞭长不及马腹
鞭长驾远
鞭长莫及
鞭毛虫
鞭毛藻
鞭驽策蹇
鞭炮厂
鞭炮声
鞭擗进里
鞭擗向里
鞭丝帽影
鞭约近里
贬义词
扁平化
扁平苔藓
扁平疣
扁平足
扁桃体
扁桃体炎
扁桃腺
扁形动物
扁圆形
卞之琳
抃风舞润
便把令来行
便辞巧说
便匆匆
便当盒
便急急
便利店
便利性
便民服务
便民网
便掏出
便携包
便携机
便携式
便携性
便欣然
便宜从事
便宜货
便宜施行
便宜外挂
便宜行事
便站起
变本加厉
变成了
变得更加
变电所
变电站
变动不居
变动情况
变多了
变法维新
变废为宝
变分法
变风改俗
变风量
变风易俗
变凤凰
变更登记
变更手续
变躬迁席
变古乱常
变古易常
变古易俗
变故易常
变化不测
变化不穷
变化多端
变化莫测
变化器
变化球
变化趋势
变化如神
变化无常
变化无穷
变幻不测
变幻莫测
变幻无常
变幻无穷
变换器
变黄金
变焦镜头
变节者
变矩器
变醨养瘠
变脸变色
变脸王
变量名
变量值
变了样
变流器
变魔术
变配电
变频调速
变频管
变频空调
变频器
变青蛙
变容二极管
变色杯
变色镜
变色龙
变色易容
变色之言
变生不测
变生肘腋
变声期
变送器
变俗易教
变速齿轮
变速杆
变速机
变速器
变速箱
变速运动
变态百出
变态版
变态传奇
变态传奇私服
变态反应
变态狂
变态男
变态心理
变态心理学
变态性
变贪厉薄
变通途
变危为安
变温动物
变戏法
变心易虑
变形虫
变形缝
变形记
变形金刚
变性酒精
变性人
变性手术
变炫无穷
变压器
变压器厂
变颜变色
变异性
变音器
变则通
变质岩
变着法儿
变奏曲
变阻器
遍地开花
遍体鳞伤
辨别力
辨认出
辨日炎凉
辨如悬河
辨若悬河
辨物居方
辨析题
辨证法
辨证论治
辩才无碍
辩才无阂
辩护词
辩护律师
辩护权
辩护人
辩护士
辩护者
辩口利辞
辩口利舌
辩论会
辩论赛
辩论网
辩证法
辩证关系
辩证逻辑
辩证唯物
辩证唯物论
辩证唯物主义
彪炳千古
彪形大汉
标本兼治
标本室
标的额
标的物
标点符号
标记原子
标价签
标牌厂
标牌机
标签打印机
标签机
标情夺趣
标识符
标识码
标识牌
标示牌
标题栏
标题音乐
标同伐异
标新创异
标新竞异
标新立异
标新领异
标新竖异
标一晚
标语牌
标枝野鹿
标志灯
标志服
标志牌
标志物
标志性
标志著
标志着
标准版
标准表
标准差
标准厂房
标准答案
标准大气压
标准单位
标准粉
标准杆
标准规
标准规范
标准化
标准化工作
标准化管理
标准化技术
标准化技术委员会
标准化建设
标准化组织
标准间
标准件
标准局
标准煤
标准配置
标准普尔
标准时
标准时区
标准网
标准像
标准型
标准音
标准语
膘肥体壮
飙车族
飙发电举
飙举电至
表达爱意
表达方式
表达式
表达自己
表姐夫
表姐妹
表舅母
表决器
表决权
表里不一
表里山河
表里受敌
表里为奸
表里相符
表里相济
表里相依
表里相应
表率作用
表蒙子
表面波
表面处理
表面工程
表面光
表面光洁度
表面化
表面活性剂
表面积
表面抗原
表面上
表面温度
表面文章
表面性
表面张力
表明了
表皮层
表情符号
表情图
表情图片
表示感谢
表示热烈
表示衷心
表示祝贺
表土层
表现出
表现力
表现手法
表现为
表现形式
表现型
表现值
表现主义
表兄弟
表兄妹
表演唱
表演队
表演区
表演赛
表演性
表演艺术
表演艺术家
表演者
表扬我
表扬信
表姨父
表意文字
表音文字
表彰大会
表彰会
表彰奖励
表彰先进
表侄女
表壮不如里壮
表姊妹
摽梅之年
憋不住
别抱琵琶
别别扭扭
别财异居
别出机杼
别出手眼
别出心裁
别出新裁
别出新意
别错过
别打我
别当真
别的男人
别的女人
别动队
别风淮雨
别跟我
别怪他
别怪我
别喝了
别鹤孤鸾
别鹤离鸾
别胡说
别籍异财
别籍异居
别叫我
别介意
别居异财
别具肺肠
别具慧眼
别具匠心
别具手眼
别具特色
别具心肠
别具只眼
别开蹊径
别开生面
别看了
别看我
别康桥
别克君威
别克凯越
别来无恙
别老是
别类分门
别林斯基
别难过
别趴下
别嘌呤醇
别谦虚
别去了
别人找
别善恶
别生气
别生枝节
别墅设计
别墅网
别睡了
别说我
别斯兰
别忘记
别忘了
别忘了我
别为我
别无长物
别无出路
别无分店
别无良策
别无他法
别无他物
别无选择
别误会
别吓唬
别想得
别笑我
别样红
别以为
别有洞天
别有肺肠
别有风趣
别有风味
别有人间
别有天地
别有心肠
别有心肝
别有用心
别有滋味
别找我
别着急
别作良图
宾川县
宾馆饭店
宾馆酒店
宾饯日月
宾餞日月
宾客如云
宾客迎门
宾客盈门
宾来如归
宾朋满座
宾入如归
宾夕法尼亚
宾夕法尼亚大学
宾夕法尼亚州
宾西法尼亚
宾阳县
宾至如归
彬彬济济
彬彬有礼
滨海路
滨海区
滨海县
滨海新区
滨海学院
滨河路
滨江道
滨江路
滨州市
缤纷多彩
殡仪馆
鬓乱钗横
冰冰凉
冰碴儿
冰橙子
冰川期
冰川学
冰醋酸
冰点价
冰冻期
冰冻三尺非一日之寒
冰毒案
冰风谷
冰封王座
冰封雪裹
冰柜里
冰棍儿
冰寒于水
冰河期
冰河世纪
冰红茶
冰壶秋月
冰花土
冰魂素魄
冰魂雪魄
冰肌雪肠
冰肌玉骨
冰激淋
冰激凌
冰洁玉清
冰洁渊清
冰解的破
冰解冻释
冰解壤分
冰解云散
冰晶石
冰壸秋月
冰美人
冰牛奶
冰淇淋
冰淇淋店
冰淇淋机
冰清水冷
冰清玉粹
冰清玉洁
冰清玉润
冰球场
冰散瓦解
冰山难靠
冰山上
冰山易倒
冰上运动
冰水儿
冰炭不同炉
冰炭不同器
冰炭不投
冰炭不言
冰炭不言冷热自明
冰糖葫芦
冰天雪地
冰天雪窖
冰天雪窑
冰箱里
冰箱门
冰箱压缩机
冰消冻解
冰消瓦解
冰消雾散
冰消雪释
冰消云散
冰销叶散
冰心一片
冰雪聪明
冰雪儿
冰雪节
冰雪严寒
冰乙酸
兵败如山倒
兵不接刃
兵不污刃
兵不雪刃
兵不血刃
兵不厌权
兵不厌诈
兵不由将
兵藏武库马入华山
兵车行
兵车之会
兵出无名
兵多将广
兵多者败
兵法云
兵戈扰攘
兵哥哥
兵工厂
兵贵神速
兵贵先声
兵荒马乱
兵慌马乱
兵家必争之地
兵来将挡
兵来将挡水来土掩
兵来将敌水来土堰
兵来将迎水来土堰
兵连祸接
兵连祸结
兵临城下
兵马不动粮草先行
兵马未动
兵马未动粮草先行
兵马俑
兵马俑坑
兵拏祸结
兵器库
兵器谱
兵强将勇
兵强马壮
兵强则灭
兵戎相见
兵微将寡
兵未血刃
兵闻拙速
兵无常势
兵无常形
兵无血刃
兵销革偃
兵行诡道
兵凶战危
兵役法
兵役制
兵在精而不在多
兵在其颈
掤扒吊拷
丙氨酸
丙磺舒
丙酮酸
丙烯醇
丙烯腈
丙烯醛
丙烯酸
丙烯酸酯
丙烯酰胺
丙稀酸
丙型肝炎
丙种射线
秉笔直书
秉公办理
秉公灭私
秉公任直
秉公无私
秉公执法
秉节持重
秉钧持轴
秉钧当轴
秉文兼武
秉文经武
秉性难移
秉要执本
秉正无私
秉烛待旦
秉烛夜游
炳炳烺烺
炳如观火
炳如日星
炳若观火
炳若日星
炳烛夜游
禀性难移
并安装
并保存
并不大
并不代表
并不等于
并不多
并不难
并不能
并不是
并不算
并不象
并不像
并不一定
并不曾
并存不悖
并蒂芙蓉
并蒂莲
并发症
并非如此
并非易事
并附带
并给予
并购案
并购买
并及时
并驾齐驱
并肩作战
并将其
并疆兼巷
并结合
并举例
并具备
并力图
并没收
并没有
并签署
并驱争先
并取得
并日而食
并容徧覆
并世无两
并网发电
并威偶势
并行不悖
并行口
并严格按
并赃拿贼
并逐步
病包儿
病病歪歪
病虫害
病虫害防治
病床边
病床旁
病从口入
病毒防护
病毒感染
病毒感染者
病毒库
病毒码
病毒软件
病毒扫描
病毒杀
病毒携带者
病毒性
病毒性肝炎
病毒性疾病
病毒学
病毒疣
病毒专杀工具
病毒唑
病防治
病防治所
病防治院
病房里
病房内
病骨支离
病国殃民
病号饭
病号服
病患者
病急乱投医
病理学
病历室
病民蛊国
病民害国
病魔缠身
病染膏肓
病入膏肓
病入骨隨
病入骨髓
病死率
病死猪
病歪歪
病恹恹
病秧子
病怏怏
病疫苗
病疫情
病因学
病由口入
病原虫
病原菌
病原体
病原学
病在膏肓
病症状
拨草寻蛇
拨草瞻风
拨打电话
拨号连接
拨号盘
拨号器
拨号软件
拨号上网
拨号网络
拨浪鼓
拨乱反正
拨乱反治
拨乱济时
拨乱济危
拨乱为治
拨千斤
拨万轮千
拨万论千
拨雨撩云
拨云睹日
拨云见日
拨云撩雨
拨云雾见青天
拨嘴撩牙
波霸女
波霸乔丹
波波碌碌
波茨坦
波带片
波导管
波导手机
波导手机铃声
波动性
波多黎各
波多诺伏
波尔多
波尔多液
波尔加
波尔卡
波尔山羊
波尔塔
波尔图
波尔图队
波峰焊
波哥大
波光粼粼
波光鳞鳞
波骇云属
波谲云诡
波拉克
波兰队
波兰人
波澜不惊
波澜老成
波澜壮阔
波浪式
波浪形
波丽宝
波利尼西亚
波流茅靡
波路壮阔
波罗的海
波罗蜜
波罗塞戏
波罗奢花
波密县
波普尔
波士顿
波斯顿
波斯菊
波斯猫
波斯尼亚
波斯人
波斯湾
波斯王子
波斯语
波涛汹涌
波特兰
波特率
波特曼
波纹补偿器
波纹管
波希米亚
波义耳
波属云委
玻化砖
玻璃板
玻璃棒
玻璃包装
玻璃杯
玻璃茶几
玻璃产品
玻璃厂
玻璃窗
玻璃灯
玻璃粉
玻璃缸
玻璃钢
玻璃钢管道
玻璃钢冷却塔
玻璃钢型材
玻璃钢制品
玻璃工艺
玻璃工艺品
玻璃管
玻璃罐
玻璃柜
玻璃花
玻璃化
玻璃机械
玻璃胶
玻璃门
玻璃棉
玻璃幕墙
玻璃盆
玻璃片
玻璃瓶
玻璃瓶厂
玻璃器皿
玻璃球
玻璃设备
玻璃水
玻璃丝
玻璃体
玻璃网
玻璃微珠
玻璃屋
玻璃纤维
玻璃心
玻璃仪器
玻璃罩
玻璃纸
玻璃制品
玻璃珠
玻璃砖
玻利维亚
玻色子
玻纤布
剥床及肤
剥夺政治权利终身
剥肤及髓
剥肤之痛
剥肤椎髓
剥极必复
剥极将复
剥极则复
剥茧抽丝
剥离机
剥皮抽筋
剥皮机
剥线机
剥削阶级
剥削者
脖子上
脖子酸
菠萝包
菠萝蜜
菠萝派
菠萝油
菠萝汁
播出时间
播放按钮
播放程序
播放地址
播放歌曲
播放格式
播放工具
播放机
播放列表
播放器
播放器下载
播放软件
播放时间
播放速度
播放页
播穅眯目
播糠眯目
播客网
播弄是非
播音室
播音王
播音员
播映权
播种机
播种期
播种者
伯道无儿
伯恩斯
伯恩斯坦
伯尔尼
伯歌季舞
伯克利
伯劳飞燕
伯乐相马
伯利恒
伯利兹
伯罗奔尼撒
伯明翰
伯纳德
伯纳乌
伯特利
伯埙仲篪
伯玉知非
伯仲之间
伯祖母
驳壳枪
泊秦淮
泊头市
勃勃生机
勃拉姆斯
勃朗宁
勃朗特
勃利县
勃列日涅夫
勃起功能障碍
勃然变色
勃然大怒
勃然奋励
亳州市
铂电阻
铂金版
铂金卡
舶来品
博爱路
博爱县
博爱医院
博白县
博采众长
博采众议
博彩税
博彩业
博茨瓦纳
博大精深
博德曼
博而不精
博而寡要
博尔德
博尔顿
博尔塔拉
博甘斯
博格达
博格坎普
博古架
博古通今
博湖县
博基尼
博客地址
博客论坛
博客搜索
博客网站
博客园
博客中国
博览古今
博览会
博览会上
博览群书
博览园
博览中心
博乐市
博罗县
博洛尼
博洛尼亚
博美犬
博洽多闻
博球网
博燃网
博瑞祥
博施济众
博时基金
博识多通
博士点
博士后
博士后流动站
博士伦
博士论文
博士买驴
博士生
博士学位
博士研究生
博硕肥腯
博斯克
博斯普鲁斯海峡
博斯腾湖
博通经籍
博文约礼
博闻辩言
博闻多识
博闻强记
博闻强识
博闻强志
博物多闻
博物馆
博物洽闻
博物学家
博物院
博物院藏
博兴县
博学多才
博学多闻
博学洽闻
博亚网
博野县
博弈论
博弈犹贤
渤海海峡
渤海湾
渤澥桑田
搏击操
搏牛之虻
搏手无策
踣地呼天
薄唇轻言
薄寒中人
薄荷醇
薄荷脑
薄荷糖
薄荷香
薄荷叶
薄荷油
薄技在身
薄利多销
薄命佳人
薄膜袋
薄膜晶体管
薄膜开关
薄暮冥冥
薄情无义
薄弱环节
薄纱裙
薄物细故
薄熙来
薄一波
跛鳖千里
跛行千里
簸土扬沙
擘肌分理
擘两分星
逋慢之罪
逋逃之臣
逋逃之薮
餔糟啜漓
餔糟啜醨
餔糟歠漓
餔糟歠醨
卜算子
卜祥志
卜夜卜昼
卜昼卜夜
补报名
补偿安置
补偿标准
补偿费
补偿金
补偿款
补偿贸易
补偿器
补偿性
补充材料
补充道
补充规定
补充品
补充通知
补充协议
补充营养
补丁包
补丁集
补丁下载
补肝肾
补给船
补给舰
补给品
补给线
补给站
补骨脂
补锅匠
补过拾遗
补过饰非
补苴罅漏
补考费
补课费
补牢顾犬
补偏救弊
补气血
补阙灯檠
补阙挂漏
补阙拾遗
补肾阳
补天浴日
补天柱地
补填志愿
补贴费
补西墙
补习班
补习社
补血剂
补助标准
补助费
补助金
补助款
补助资金
哺乳动物
哺乳类
哺乳期
哺乳期妇女
哺乳室
哺糟啜醨
哺糟歠醨
捕风捉影
捕获量
捕鲸船
捕食者
捕鼠器
捕蝇纸
捕鱼机
捕鱼器
捕捉剂
不爱护
不安定因素
不安分
不安静
不安其室
不安全
不安全因素
不安于室
不安于位
不按君臣
不按时
不拔之志
不白之冤
不败之地
不包含
不包括
不包邮
不饱和
不饱和树脂
不保存
不卑不亢
不必要
不辟斧钺
不避斧钺
不避艰险
不避水火
不避汤火
不贬值
不便水土
不便宜
不变价格
不变其文
不变形
不变性
不变资本
不辨菽麦
不辨菽粟
不辨真伪
不辩菽麦
不步人脚
不测风云
不测之祸
不测之忧
不测之罪
不插电
不茶不饭
不差毫发
不差毫厘
不差累黍
不差上下
不差什么
不偿命
不畅通
不超过
不臣之心
不称职
不成比例
不成材
不成方圆
不成功
不成话
不成立
不成器
不成熟
不成体统
不成文
不成文法
不成形
不承担
不承认
不诚实
不逞之徒
不吃饭
不吃亏
不吃人
不吃肉
不吃香
不吃烟火食
不吃羊肉空惹一身膻
不吃药
不痴不聋
不齿于人
不耻下问
不耻最后
不啻天渊
不充分
不抽烟
不愁嫁
不愁卖
不愁没柴烧
不偢不倸
不瞅不睬
不出来
不出去
不出所料
不揣冒昧
不穿内衣
不穿鞋
不吹牛
不辞而别
不辞劳苦
不辞辛苦
不辞辛劳
不次之迁
不次之位
不存不济
不存芥蒂
不存在
不达标
不打不成相识
不打不相识
不打紧
不打算
不打折
不打针
不打自招
不大不小
不代表
不带任何
不带走
不待蓍龟
不待言
不戴眼镜
不但是
不当不正
不当人子
不倒翁
不到长城非好汉
不到黄河心不死
不到位
不道德
不得不
不得不尔
不得当
不得而知
不得劲
不得开交
不得了
不得其死
不得其所
不得人心
不得善终
不得擅自
不得体
不得违误
不得要领
不得已
不得已而为之
不得已而用之
不登大雅
不登大雅之堂
不等号
不等价交换
不等式
不等于
不低头
不低于
不低於
不抵抗
不调和
不掉泪
不掉色
不掉线
不定根
不定冠词
不定积分
不定期
不定式
不懂得
不懂事
不懂装懂
不动产
不动产税
不动明王
不动声色
不动心
不动摇
不冻港
不读盘
不端正
不断发展
不断更新
不断加强
不断开创
不断如带
不断提高
不断完善
不断增强
不对茬儿
不对称
不对称性
不对劲
不对所
不对头
不多不少
不多见
不多久
不多了
不多时
不恶而严
不二雄
不发达
不发达地区
不发火
不发了
不乏其人
不乏先例
不法常可
不法分子
不法古不修今
不法之徒
不方便
不放假
不放弃
不放手
不放松
不放心
不肥不瘦
不悱不发
不废江河
不费吹灰之力
不费之惠
不分彼此
不分伯仲
不分配
不分青白
不分青红皂白
不分轩轾
不分玉石
不分皂白
不分畛域
不愤不启
不丰不俭
不丰不杀
不伏烧埋
不扶自直
不服从
不服老
不服气
不服输
不服谁
不服水土
不浮躁
不符合
不腐蚀
不负责任
不负众望
不复存在
不复发
不复返
不复回
不复堪命
不该发生
不改变
不改其乐
不干不净
不干活
不干胶
不干胶标签
不干胶商标
不干胶印刷
不干胶纸
不干净
不干预
不甘雌伏
不甘后人
不甘寂寞
不甘落后
不甘示弱
不甘心
不尴不尬
不敢当
不敢高攀
不敢告劳
不敢苟同
不敢后人
不敢掠美
不敢旁骛
不敢问津
不敢相信
不敢造次
不敢自专
不高兴
不告而别
不告诉你
不给钱
不根之论
不根之谈
不跟你
不公布
不公开
不公平
不公正
不攻自破
不共戴天
不苟言笑
不够格
不够用
不古不今
不瞽不聋
不顾大局
不顾前后
不顾死活
不关紧要
不关痛痒
不关心
不关注
不管不顾
不管部长
不管路
不管一二
不管用
不管怎么样
不管怎样
不灌水
不光彩
不归家
不归宿
不龟手药
不规范
不规矩
不规则
不轨之徒
不果断
不过尔尔
不过关
不过如此
不过是
不过我
不过意
不害羞
不含糊
不含税
不寒而栗
不好吃
不好过
不好看
不好了
不好惹
不好意思
不喝酒
不喝水
不合法
不合格
不合格率
不合理
不合逻辑
不合群
不合时宜
不合适
不合算
不合宜
不合作
不和谐
不哼不哈
不厚道
不糊涂
不护细行
不花钱
不化妆
不划算
不怀好意
不怀疑
不欢而散
不还口
不还手
不慌不乱
不慌不忙
不遑枚举
不遑宁处
不遑宁息
不遑启处
不遑暇食
不回避
不回家
不回贴
不回帖
不回头
不会吧
不会忘记
不会游泳
不讳之朝
不讳之路
不讳之门
不惑之年
不饥不寒
不羁之才
不羁之民
不及格
不及格者
不及其余
不及物动词
不及之法
不吉利
不即不离
不急之务
不疾不徐
不几天
不计较
不计其数
不记得
不记前仇
不忌口
不济事
不寂寞
不加价
不加密
不加糖
不假思索
不稼不穑
不间不界
不间断
不间断电源
不兼容
不减当年
不简单
不见不散
不见得
不见棺材不掉泪
不见棺材不落泪
不见棺材不下泪
不见经传
不见了
不见人下来
不见森林
不见泰山
不见天日
不见踪影
不健康
不健全
不讲价
不讲理
不交钱
不交税
不骄不躁
不叫座
不教而杀
不教而诛
不教之教
不接收
不接受
不结盟
不结盟运动
不解风情
不解决
不解之仇
不解之缘
不介意
不今不古
不矜不伐
不矜细行
不仅仅
不仅仅在于
不仅如此
不紧不慢
不谨慎
不尽合理
不尽然
不尽人意
不近道理
不近人情
不进球
不进去
不进食
不进则退
不禁不由
不经过
不经世故
不经一事不长一智
不经意
不经意间
不经之说
不经之谈
不经之语
不精确
不景气
不胫而走
不揪不采
不揪不採
不揪不睬
不久前
不久以后
不咎既往
不拘泥
不拘细节
不拘细行
不拘小节
不拘形迹
不具备
不绝如带
不绝如发
不绝如缕
不绝如线
不绝若线
不绝于耳
不觉技痒
不均衡
不均匀
不开刀
不开放
不开机
不开门
不开启
不开心
不刊之典
不刊之论
不刊之书
不刊之说
不堪回首
不堪其忧
不堪入耳
不堪入目
不堪设想
不堪言状
不堪造就
不堪重负
不看好
不看僧面看佛面
不亢不卑
不抗不卑
不科学
不可爱
不可避免
不可不
不可不看
不可错过
不可动摇
不可端倪
不可多得
不可分
不可分割
不可告人
不可估量
不可忽视
不可或缺
不可兼得
不可教
不可教训
不可究诘
不可救疗
不可救药
不可开交
不可抗力
不可靠
不可靠性
不可揆度
不可理喻
不可枚举
不可名状
不可摸捉
不可磨灭
不可奈何
不可能
不可能事件
不可逆转
不可偏废
不可企及
不可取
不可胜道
不可胜计
不可胜记
不可胜纪
不可胜举
不可胜数
不可胜算
不可胜言
不可收拾
不可数
不可思议
不可同日而语
不可限量
不可乡迩
不可向迩
不可信
不可言传
不可言喻
不可言状
不可以
不可用
不可逾越
不可造次
不可知
不可知论
不可终日
不可捉摸
不刻意
不客气
不肯走
不宽恕
不媿下学
不愧不作
不愧不怍
不愧为
不愧屋漏
不愧下学
不扩散
不来了
不来梅
不来提
不来往
不莱梅
不郎不秀
不稂不莠
不劳而成
不劳而获
不老化
不老实
不乐观
不冷不热
不离开
不离口
不离手
不礼貌
不理不睬
不理会
不理解
不理我
不理想
不理智
不立文字
不利因素
不利于
不利於
不连贯
不连续
不良贷款
不良导体
不良反应
不良情绪
不良少年
不良信息
不良信息举报
不良行为
不良资产
不凉不酸
不了不当
不了而了
不了解
不了了之
不了情
不列颠
不劣方头
不磷不缁
不吝赐教
不吝指教
不吝珠玉
不灵敏
不流行
不留名
不留人
不留行
不留爷
不留余地
不漏水
不露锋芒
不露锋铓
不露圭角
不露神色
不露声色
不露形色
不伦不类
不落边际
不落地
不落窠臼
不落空
不落实
不落俗套
不麻烦
不买跌
不买帐
不买账
不满意
不满足
不蔓不支
不蔓不枝
不忙不暴
不毛之地
不美观
不眠之夜
不民主
不名誉
不明白
不明不白
不明飞行物
不明朗
不明确
不明显
不明原因
不明智
不明罪
不鸣则已
不谋而合
不谋而同
不谋其政
不谋同辞
不牧之地
不奈之何
不耐烦
不男不女
不挠不屈
不挠不折
不能播放
不能不
不能超过
不能成方圆
不能承受
不能吃
不能登大雅之堂
不能干
不能够
不能少
不能下载
不能用
不能赞一词
不能正常
不能自拔
不能自己
不能自已
不念旧恶
不念僧面念佛面
不宁唯是
不努力
不怕官
不怕官只怕管
不怕苦
不怕没柴烧
不怕牺牲
不排斥
不排除
不配合
不配套
不匹配
不偏不党
不偏不倚
不偏食
不骗人
不平等
不平等条约
不平凡
不平衡
不平衡性
不平则鸣
不平整
不破不立
不期而会
不期而然
不期而同
不期而遇
不期然而然
不期修古
不欺闇室
不欺暗室
不欺负
不欺屋漏
不齐全
不起来
不起诉
不起眼
不起眼儿
不起作用
不弃草昧
不恰当
不恰当地
不迁之庙
不谦虚
不签合同
不强调
不强求
不切实际
不勤而获
不擒二毛
不轻然诺
不轻易
不清不楚
不清楚
不清洁
不情愿
不情之请
不求多
不求甚解
不求闻达
不求有功
不求有功但求无过
不屈不挠
不屈服
不去了
不全面
不全者
不确定
不确定性
不确定因素
不确切
不确实
不然的话
不让任何人
不人道
不忍心
不忍卒读
不认错
不认人
不认识
不认输
不认账
不认真
不认罪
不日不月
不容错过
不容分说
不容忽视
不容乐观
不容小视
不容许
不容易
不容置辩
不容置喙
不容置疑
不如薄技在身
不如归去
不如死
不如意
不辱使命
不入虎穴
不入虎穴不得虎子
不入流
不入时宜
不塞不流
不塞不流不止不行
不塞下流
不塞下流不止不行
不僧不俗
不杀生
不衫不履
不伤脾胃
不赏之功
不上不落
不上不下
不上网
不少人
不少于
不舍昼夜
不设防
不射精
不甚了了
不渗漏
不慎重
不生不灭
不声不吭
不声不气
不声不响
不胜杯杓
不胜桮杓
不胜烦
不胜寒
不胜酒力
不胜枚举
不胜其烦
不胜其苦
不胜其任
不胜任
不省人事
不失圭撮
不失毫厘
不失时机
不失黍絫
不失为
不失真
不时有
不时之需
不识不知
不识大体
不识东家
不识高低
不识好歹
不识货
不识局面
不识庐山真面目
不识马肝
不识起倒
不识人间有羞耻事
不识时变
不识时务
不识抬举
不识泰山
不识闲儿
不识之无
不识字
不实用
不实之词
不食马肝
不食人间烟火
不食烟火
不食之地
不食周粟
不世之功
不世之业
不事边幅
不是处女
不是故意
不是很
不是会员
不是梦
不是你
不是你的错
不是万能
不是味儿
不是一种
不是因为
不是冤家不聚头
不是真的
不适当
不适感
不适合
不适宜
不适应
不适用
不适用于
不收费
不收礼
不收钱
不受欢迎
不受欢迎的人
不舒服
不熟练
不熟悉
不刷牙
不爽毫发
不爽累黍
不睡觉
不顺畅
不顺利
不顺手
不顺心
不顺眼
不说话
不说了
不思悔改
不思进取
不思量
不思议
不死不活
不死鸟
不死人
不死心
不死族
不松口
不送礼
不速之客
不算爱
不算多
不算贵
不算数
不随地
不随以止
不随意肌
不缩水
不太懂
不太好
不太冷
不贪为宝
不贪心
不提倡
不提价
不体面
不腆之仪
不挑食
不挑之祖
不祧之宗
不祧之祖
不听话
不停地
不通风
不通过
不通水火
不同步
不同层次
不同程度上
不同戴天
不同点
不同凡响
不同类型
不同流俗
不同年龄
不同寻常
不同颜色
不同意
不同于
不同之处
不痛不痒
不痛苦
不痛快
不透风
不透光
不透明
不透气
不透水
不吐不茹
不退款
不退色
不褪色
不脱产
不脱落
不外乎
不完备
不完美
不完全
不完善
不完整
不玩了
不忘沟壑
不忘故旧
不为牛后
不为其
不为人知
不为所动
不为瓦全
不为已甚
不违背
不违农时
不卫生
不畏虎
不畏强暴
不瘟不火
不文不武
不文明
不文雅
不闻不问
不稳定
不稳定性
不稳平衡
不问不闻
不问青红皂白
不问皂白
不猧不魀
不无裨益
不无道理
不无关系
不无小补
不无遗憾
不舞之鹤
不务空名
不务正业
不吸水
不吸烟
不惜工本
不稀饭
不习地土
不习惯
不习水土
不習水土
不喜欢
不下去了
不下雨
不咸不淡
不显山不露水
不现实
不限时
不相称
不相等
不相逢
不相符
不相干
不相关
不相容
不相容性
不相上下
不相识
不相适应
不相为谋
不相闻问
不相问闻
不相信
不祥之兆
不想买
不象话
不像话
不消化
不消说
不小于
不晓世务
不肖子孙
不协调
不屑毁誉
不屑教诲
不懈努力
不信任
不信邪
不行啊
不行了
不幸而言中
不幸福
不休息
不修边幅
不修小节
不羞当面
不脩边幅
不锈钢
不锈钢板
不锈钢材料
不锈钢餐具
不锈钢产品
不锈钢厨具
不锈钢阀门
不锈钢工程
不锈钢管
不锈钢管件
不锈钢价格
不锈钢生产
不锈钢市场
不锈钢水槽
不锈钢水箱
不锈钢丝
不锈钢丝网
不锈钢网
不锈钢无缝管
不锈钢制品
不锈钢制品厂
不锈钢制造
不锈钢装饰
不锈铁
不虚此行
不需要
不需要安装
不需要任何
不需用
不徐不疾
不许百姓点灯
不许动
不许提
不许笑
不许用
不恤人言
不宣而战
不旋踵
不学无识
不学无术
不学习
不徇私情
不亚于
不严格
不严重
不言不语
不言愁
不言而信
不言而谕
不言而喻
不言谢
不言自明
不厌其烦
不厌其繁
不厌其详
不腰疼
不药而愈
不要啊
不要吃
不要错过
不要带
不要怪我
不要紧
不要脸
不要买
不要命
不要怕
不要钱
不要轻易
不要让
不要太
不要忘记
不要忘了
不要想
不要小看
不要以为
不要用
不要再
不要在
不要走
不夜城
不一般
不一会
不一一
不一致
不一致性
不依不饶
不依赖
不壹而足
不夷不惠
不宜吃
不遗寸长
不遗巨细
不遗余力
不以辞害志
不以规矩
不以规矩不成方圆
不以规矩不能成方圆
不以人废言
不以为耻
不以为奇
不以为然
不以为意
不义之财
不亦乐乎
不亦善夫
不易之典
不易之论
不翼而飞
不因不由
不因人热
不阴不阳
不饮盗泉
不应期
不用愁
不用花
不用说
不由得
不由分说
不由自主
不友好
不愉快
不虞之誉
不育系
不育症
不预则废
不远处
不远千里
不远万里
不愿意
不约而同
不越雷池
不允许
不孕不育
不孕症
不再问
不再有
不在场
不在乎
不在话下
不在家
不在了
不在其位
不在其位不谋其政
不在少数
不在线
不在意
不赞成
不赞同
不择生冷
不择手段
不怎么
不怎么样
不沾边
不沾身
不粘锅
不占用
不战而胜
不战自败
不张扬
不涨价
不折不扣
不折不挠
不真诚
不真实
不争气
不整洁
不整齐
不正常
不正当
不正当竞争
不正当手段
不正经
不正派
不正确
不正之风
不正宗
不支持
不知不觉
不知道该怎么
不知道为什么
不知道怎么
不知颠倒
不知丁董
不知薡蕫
不知端倪
不知凡几
不知该怎么
不知甘苦
不知高低
不知高下
不知好歹
不知火舞
不知纪极
不知进退
不知就里
不知觉
不知老之将至
不知利害
不知名
不知其可
不知其所以然
不知起倒
不知寝食
不知轻重
不知情
不知去向
不知人间有羞耻事
不知肉味
不知深浅
不知世务
不知死活
不知所出
不知所厝
不知所措
不知所错
不知所可
不知所言
不知所以
不知所云
不知所终
不知疼痒
不知天高地厚
不知痛痒
不知头脑
不知为不知
不知有汉
不知有汉何论魏晋
不知怎么
不知者不罪
不知自爱
不知自量
不知足
不织布
不直接
不值得一提
不值钱
不值一驳
不值一文
不止不行
不至于
不忮不求
不治之症
不栉进士
不致于
不置褒贬
不置可否
不中用
不忠诚
不忠实
不重要
不周延
不主故常
不属于
不住火
不住气
不注意
不专心
不转增
不赚钱
不追既往
不准确
不着北
不着边际
不着急
不着疼热
不仔细看
不自爱
不自安
不自觉
不自夸
不自量
不自量力
不自满假
不自然
不自私
不自信
不自由
不自在
不走样
不走运
不足称道
不足齿数
不足道
不足挂齿
不足介意
不足轻重
不足取
不足为法
不足为怪
不足为据
不足为凭
不足为奇
不足为外人道
不足为训
不足为意
不足以
不足之处
不尊敬
不作美
不作为
不做不休
不做声
布被瓦器
布达拉
布达拉宫
布达佩斯
布袋除尘器
布袋里老鸦
布袋内
布袋戏
布道者
布尔津县
布尔乔亚
布尔什维
布尔什维克
布尔斯
布尔值
布法罗
布帆无恙
布颿无恙
布告栏
布格勒
布谷鸟
布鼓雷门
布基纳法索
布吉镇
布加迪
布加勒斯特
布局调整
布拉柴维尔
布拉德利
布拉德皮特
布拉格
布拉吉
布拉斯
布拉特
布莱德
布莱顿
布莱恩
布莱恩特
布莱尔
布莱克
布莱克本
布莱曼
布莱特
布兰达
布兰德
布兰登
布兰卡
布兰科
布兰克
布兰尼
布兰切特
布兰森
布兰特
布朗宁
布朗特
布朗运动
布朗族
布老虎
布雷德
布雷克
布雷默
布雷斯
布雷艇
布雷西亚
布里克
布里奇顿
布里斯本
布里亚
布列瑟农
布列塔尼
布隆迪
布鲁根
布鲁克
布鲁克林
布鲁克斯
布鲁姆
布鲁纳
布鲁诺
布鲁日
布鲁塞尔
布鲁氏菌
布鲁斯
布鲁斯南
布伦达
布伦特
布罗迪
布洛芬
布洛赫
布洛斯
布琼布拉
布裙荆钗
布仁巴雅尔
布瑞特
布什政府
布什总统
布手套
布天盖地
布拖县
布娃娃
布袜青鞋
布纹纸
布衣粝食
布衣黔首
布衣蔬食
布衣韦带
布衣之交
布依族
布宜诺斯
布宜诺斯艾利斯
布艺店
布艺沙发
布置图
步兵旅
步兵师
步兵团
步兵营
步步登高
步步高
步步高升
步步莲花
步步生莲花
步步通
步步为营
步斗踏罡
步非烟
步罡踏斗
步话机
步进电机
步进电机驱动器
步惊云
步履艰难
步履蹒跚
步履维艰
步人后尘
步线行针
步行街
步行街上
步行者
步行者队
步雪履穿
步月登云
部长级
部队长
部分内容
部落币
部门规章
部门经理
部门审批
簿记员
擦边球
擦肩而过
擦皮鞋
擦屁股
擦拳磨掌
擦拳抹掌
擦身而过
擦拭布
擦拭纸
擦手纸
擦鞋机
擦鞋童
擦掌磨拳
擦脂抹粉
猜猜看
猜灯谜
猜火车
猜枚行令
猜谜儿
猜谜语
猜拳行令
猜一字
才蔽识浅
才薄智浅
才大难用
才大如海
才旦卓玛
才得以
才德兼备
才短气粗
才短思涩
才多识寡
才发现
才高气清
才高识远
才高行厚
才高行洁
才高意广
才高运蹇
才贯二酉
才广妨身
才过屈宋
才华超众
才华盖世
才华横溢
才换来
才会出现
才会赢
才兼文武
才尽其用
才可以
才夸八斗
才貌兼全
才貌俱全
才貌两全
才貌双绝
才貌双全
才墨之薮
才能够
才能救
才能救中国
才能正常
才能做到
才气过人
才气无双
才轻德薄
才识过人
才是硬道理
才是真正
才疏德薄
才疏计拙
才疏学浅
才疏意广
才疏志大
才思敏捷
才望高雅
才秀人微
才学兼优
才占八斗
才知道
才知晓
才子佳人
材薄质衰
材大难用
材德兼备
材高知深
材积表
材剧志大
材料厂
材料费
材料加工
材料价格
材料科
材料科学
材料力学
材料试验机
材料有限公司
材茂行洁
材茂行絜
材能兼备
材轻德薄
材士练兵
材疏志大
材雄德茂
材朽行秽
材优干济
材质库
财宝箱
财不露白
财产保险
财产法
财产纠纷
财产来源
财产来源不明
财产权
财产税
财产损失
财大气粗
财殚力竭
财殚力尽
财殚力痡
财富网
财会人员
财会网
财会字
财竭力尽
财经报道
财经大学
财经界
财经类
财经论文
财经频道
财经网
财经网站
财经新闻
财经信息网
财经学院
财经证券
财经政法大学
财经纵横
财匮力绌
财迷心窍
财扑面来
财神老爷
财神爷
财税局
财税网
财税字
财团法人
财务报表
财务报告
财务部
财务部门
财务处
财务费用
财务分析
财务顾问
财务管理
财务管理软件
财务管理系统
财务管理制度
财务核算
财务会计
财务监督
财务经理
财务局
财务决算
财务科
财务人员
财务软件
财务审计
财务室
财务收支
财务数据
财务危机
财务预算
财务指标
财务制度
财务主管
财务状况
财务咨询
财务总监
财物罪
财运亨通
财政补贴
财政部
财政部长
财政部关于
财政部门
财政赤字
财政法
财政寡头
财政金融
财政局
财政困难
财政收入
财政收支
财政司
财政所
财政厅
财政投入
财政危机
财政学
财政预算
财政政策
财政支出
财政资本
财政资金
裁长补短
裁定书
裁断机
裁缝店
裁缝师
裁红点翠
裁剪机
裁决定
裁决书
裁量权
裁判长
裁判官
裁判权
裁判员
裁切机
裁委会
裁心镂舌
裁月镂云
裁云剪水
裁纸刀
采编部
采茶戏
采椽不斫
采访部
采访团
采访中
采风问俗
采葑采菲
采供血
采购部
采购成本
采购供应站
采购管理
采购合同
采购商
采购商机
采购师
采购团
采购网
采购信息
采购员
采购站
采购中心
采光板
采光罩
采花贼
采及葑菲
采集卡
采集器
采集系统
采掘业
采空区
采矿工程
采矿权
采矿业
采兰赠芍
采兰赠药
采莲船
采煤机
采蘑菇
采暖费
采暖炉
采暖期
采暖设备
采暖系统
采取措施
采取多种形式
采桑子
采砂船
采石场
采收期
采薪之患
采薪之疾
采薪之忧
采血车
采样率
采样器
采用了
采油厂
彩霸王
彩笔生花
彩电价格
彩电业
彩凤随鸦
彩福星
彩钢板
彩钢复合板
彩钢瓦
彩虹六号
彩虹门
彩虹桥
彩绘机
彩扩店
彩扩机
彩铃网
彩铃网站
彩铃下载
彩铃业务
彩泥画
彩喷纸
彩票案
彩票分析
彩票工具
彩票论坛
彩票软件
彩票网
彩票预测
彩屏机
彩屏手机
彩色玻璃
彩色打印
彩色打印机
彩色带
彩色电视
彩色电视机
彩色动画
彩色钢板
彩色激光打印机
彩色监视器
彩色滤光片
彩色喷墨打印机
彩色片
彩色片儿
彩色图片
彩色显示器
彩色印刷
彩色钥匙
彩色纸
彩陶文化
彩图版
彩图库
彩图下载
彩涂板
彩涂卷
彩瓦机
彩霞满天
彩信动画
彩信发送
彩信铃声
彩信铃声下载
彩信设置
彩信手机
彩信图片
彩信网
彩信网站
彩信下载
彩信相册
彩信业务
彩秀网
彩衣娱亲
彩印包装
彩印厂
彩云飞
彩云间
彩云易散
彩云追月
彩妆品
彩妆师
踩高跷
踩刹车
踩油门
菜单栏
菜单项
菜单中
菜粉蝶
菜根谭
菜篮子
菜青虫
菜市场
菜市口
菜蔬之色
菜园子
菜籽油
菜子油
蔡康永
蔡诗芸
蔡淑臻
蔡文姬
蔡元培
蔡志忠
蔡智恒
参拜靖国神社
参变量
参不透
参差不齐
参差错落
参辰卯酉
参辰日月
参观团
参观学习
参观者
参横斗转
参回斗转
参加奥运会
参加北京
参加高考
参加国
参加婚礼
参加了
参加培训
参加人
参加者
参考报
参考答案
参考价
参考价格
参考人
参考手册
参考书
参考书目
参考文献
参考系
参考消息
参考值
参考资料
参谋部
参谋长
参前倚衡
参赛队
参赛权
参赛选手
参赛者
参商之虞
参数表
参数设置
参天大树
参天贰地
参天两地
参透机关
参伍错综
参伍错纵
参选人
参议会
参议员
参议院
参与感
参与者
参赞处
参展商
参战国
参照物
参照系
参政党
参政议政
参众两院
骖风驷霞
骖鸾驭鹤
餐风露宿
餐风沐雨
餐风啮雪
餐风茹雪
餐风宿草
餐风宿露
餐风宿水
餐风宿雨
餐风咽露
餐风饮露
餐巾纸
餐具柜
餐葩饮露
餐松啖柏
餐松饮涧
餐台椅
餐霞漱瀣
餐霞吸露
餐霞饮景
餐霞饮瀣
餐霞饮液
餐腥啄腐
餐饮部
餐饮店
餐饮服务
餐饮公司
餐饮管理
餐饮管理软件
餐饮企业
餐饮网
餐饮行业
餐饮业
餐云卧石
餐桌椅
残奥会
残暴不仁
残杯冷炙
残编断简
残编裂简
残兵败将
残茶剩饭
残次品
残废人
残膏剩馥
残羹冷饭
残羹冷炙
残羹剩饭
残圭断璧
残花败柳
残疾儿童
残疾女
残疾人
残疾人就业
残疾人联合会
残疾人用品
残疾证
残军败将
残酷无情
残留量
残留物
残民害理
残民害物
残民以逞
残年暮景
残年余力
残篇断简
残缺不全
残忍度
残山剩水
残汤剩饭
残余物
残垣断壁
残运会
残渣余孽
残章断简
蚕宝宝
蚕丛鸟道
蚕绩蟹匡
蚕食鲸吞
蚕丝被
蚕头燕尾
惭凫企鹤
惨不忍睹
惨不忍闻
惨不忍言
惨淡经营
惨澹经营
惨叫声
惨绝人寰
惨绿愁红
惨绿年华
惨绿少年
惨然不乐
惨无人道
惨无人理
惨无天日
惨兮兮
惨雨酸风
灿烂辉煌
灿若繁星
灿若群星
粲花之论
粲然可观
仓储笼
仓储式
仓储物流设备
仓储业
仓管员
仓皇出逃
仓皇失措
仓皇无措
仓库管理
仓库管理软件
仓库管理系统
仓库货架
仓库里
仓卒之际
仓卒主人
沧海横流
沧海桑田
沧海笑
沧海遗珠
沧浪老人
沧浪亭
沧桑感
沧源佤族自治县
沧州市
苍白球
苍白无力
苍翠欲滴
苍耳子
苍狗白衣
苍狗白云
苍黄翻复
苍黄翻覆
苍黄反复
苍南县
苍髯如戟
苍山县
苍生涂炭
苍松翠柏
苍天笑
苍天有泪
苍天有眼
苍梧县
苍溪县
苍颜白发
苍蝇粉
苍蝇见血
苍蝇拍
苍蝇水
苍之涛
藏宝阁
藏宝图
藏不住
藏传佛教
藏锋敛锷
藏锋敛锐
藏锋敛颖
藏弓烹狗
藏垢纳污
藏红花
藏经阁
藏经楼
藏羚羊
藏龙卧虎
藏漫阁
藏怒宿怨
藏品展
藏起来
藏器待时
藏巧于拙
藏青色
藏身处
藏书阁
藏书家
藏书架
藏书库
藏书量
藏书楼
藏书票
藏书室
藏头亢脑
藏头露尾
藏头诗
藏污纳垢
藏形匿影
藏医院
藏音吧
藏语系
藏之名山
藏之名山传之其人
藏诸名山
藏诸名山传之其人
藏踪蹑迹
藏族人
操场上
操刀必割
操刀伤锦
操刀制锦
操斧伐柯
操戈入室
操戈同室
操觚染翰
操翰成章
操控性
操矛入室
操你妈
操盘手
操奇计赢
操奇逐赢
操揉磨治
操身行世
操赢致奇
操之过蹙
操之过激
操之过急
操之过切
操纵杆
操纵台
操纵性
操纵员
操纵者
操纵自如
操作步骤
操作法
操作方法
操作工
操作规程
操作规范
操作过程
操作技能
操作技巧
操作界面
操作流程
操作平台
操作实务
操作手
操作手册
操作台
操作题
操作系统
操作性
操作员
操作者
操作指南
糙米饭
曹伯纯
曹操传
曹操就到
曹查理
曹大元
曹妃甸
曹国俊
曹建明
曹聚仁
曹社之谋
曹文轩
曹文庄
曹雪芹
嘈嘈切切
嘈杂声
漕宝路
漕溪路
槽罐车
草本植物
草草了事
草草率率
草草收兵
草草收场
草长莺飞
草船借箭
草创未就
草丛里
草地上
草甸子
草垫子
草豆蔻
草腹菜肠
草稿箱
草稿纸
草间求活
草菅人命
草芥人命
草决明
草料场
草庐三顾
草履虫
草率从事
草率将事
草率收兵
草绿色
草满囹圄
草莽英雄
草靡风行
草木灰
草木皆兵
草木俱朽
草木萧疏
草木愚夫
草木知威
草坪灯
草裙舞
草珊瑚
草蛇灰线
草酸钙
草酸盐
草台班子
草薙禽狝
草头天子
草酰乙酸
草行露宿
草血竭
草偃风从
草偃风行
草样年华
草衣木食
草原法
草原上
草字头
册亨县
侧面图
侧目而视
侧视图
侧卧位
侧重点
侧重于
侧足而立
厕身其间
厕所里
厕足其间
恻怛之心
恻隐之心
测电笔
测定法
测定方法
测定器
测定仪
测高仪
测功机
测厚仪
测谎仪
测绘兵
测绘局
测绘学
测距器
测距仪
测控网
测控站
测力计
测力器
测量方法
测量机
测量计
测量器
测量师
测量学
测量仪
测量仪器
测量员
测评师
测试版
测试报告
测试工具
测试卷
测试你的
测试数据
测试题
测试一下
测试仪
测试仪器
测试中
测试中心
测速器
测速仪
测体温
测温仪
测血压
测压管
测验题
测振仪
测智商
策划案
策划部
策划方案
策划人
策划师
策划书
策划者
策勒县
策略性
策略游戏
策马飞舆
策名就列
策名委质
策驽砺钝
策顽磨钝
策无遗算
策源地
岑巩县
岑凯伦
岑楼齐末
岑溪市
层层叠叠
层出不穷
层出迭见
层出叠见
层次感
层见错出
层见迭出
层见叠出
层峦迭嶂
层峦叠翠
层峦叠嶂
层面上
层台累榭
层压板
叉车配件
叉烧饭
插班生
插槽数
插齿机
插翅难飞
插翅难逃
插队落户
插架万轴
插件包
插进去
插卡式
插科打诨
插科使砌
插口道
插圈弄套
插入图片
插头线
插图本
插秧机
查补税款
查处力度
查到了
查尔顿
查尔斯
查号台
查话费
查看更多
查看评论
查看器
查看详情
查看详细信息
查里斯
查理斯
查良镛
查木马
查内尔
查杀病毒
查维斯
查无实据
查询功能
查询结果
查询留言
查询器
查询软件
查询台
查询系统
查找更多
查准率
查字典
茶博士
茶不思
茶餐厅
茶多酚
茶饭不思
茶饭无心
茶缸子
茶褐色
茶花女
茶话会
茶鸡蛋
茶陵县
茶楼酒肆
茶树菇
茶树油
茶文化
茶文化节
茶叶蛋
茶叶店
茶叶罐
茶叶末
茶叶网
茶艺馆
茶饮料
茶余饭饱
茶余饭后
茶余酒后
茶籽油
搽脂抹粉
察布查尔锡伯自治县
察察而明
察察为明
察哈尔
察哈尔省
察哈尔右翼后旗
察哈尔右翼前旗
察哈尔右翼中旗
察己知人
察见渊鱼
察今知古
察觉到
察雅县
察言观色
察言观行
察颜观色
察隅县
姹紫嫣红
差不多
差不多了
差不离
差错率
差得远
差点儿
差多了
差额选举
差分放大器
差价款
差旅费
差强人意
差若毫厘谬以千里
差速器
差以毫厘
差以毫厘谬以千里
差以毫厘失之千里
差异化
差异性
差之毫厘
差之毫厘谬以千里
差之千里
拆白道字
拆东补西
拆东墙
拆东墙补西墙
拆牌道字
拆迁安置
拆迁办
拆迁补偿
拆迁工作
拆迁户
拆迁人
拆墙脚
拆西补东
拆装机
钗横鬓乱
钗荆裙布
柴达木
柴达木河
柴达木盆地
柴毁骨立
柴毁灭性
柴科夫斯基
柴可夫斯
柴可夫斯基
柴立不阿
柴米夫妻
柴米油盐
柴米油盐酱醋茶
柴天改物
柴天改玉
柴油车
柴油发电机组
柴油发动机
柴油机
柴油机厂
柴油机配件
柴油机油
柴油价格
柴智屏
豺狐之心
豺虎肆虐
豺狼成性
豺狼当道
豺狼当路
豺狼当涂
豺狼横道
豺狼虎豹
豺狼野心
豺狼之吻
掺杂使假
搀前落后
搀行夺市
谗口铄金
谗言佞语
禅世雕龙
禅絮沾泥
馋涎欲滴
缠缠绵绵
缠夹不清
缠绵床褥
缠绵悱恻
缠绵蕴藉
缠绕管
缠绕机
缠绕茎
缠绕膜
蝉不知雪
蝉喘雷干
蝉腹龟肠
蝉翼为重
蝉翼为重千钧为轻
潺潺流水
蟾宫折桂
产成品
产出率
产蛋鸡
产地证
产供销
产粮区
产卵场
产能过剩
产品包装
产品包装设计
产品报价
产品编号
产品采购网
产品策划
产品出口
产品代理
产品定位
产品对比
产品分类
产品更新换代
产品规格
产品价格
产品检验
产品简介
产品结构
产品介绍
产品开发
产品库
产品类别
产品类型
产品描述
产品名称
产品目录
产品品质
产品认证
产品设计
产品世界
产品数量
产品税
产品说明
产品说明书
产品图片
产品推介
产品外观设计
产品线
产品销售
产品效果图
产品信息
产品型号
产品研发
产品展示
产品质量
产品质量法
产品质量问题
产品资料
产品组合
产前诊断
产权登记
产权改革
产权交易
产权酒店
产权局
产权证
产权制度
产权转让
产褥期
产褥热
产生了
产生器
产水量
产销合同
产销量
产销率
产学研
产业博览会
产业布局
产业部
产业发展
产业革命
产业工人
产业化
产业化经营
产业基地
产业集聚
产业集群
产业结构
产业结构调整
产业界
产业开发
产业联盟
产业链
产业链条
产业升级
产业协会
产业园
产业政策
产业转移
产业资本
产油国
刬草除根
刬恶锄奸
刬旧谋新
剗草除根
剗恶锄奸
剗旧谋新
谄词令色
谄上傲下
谄上骄下
谄上欺下
谄上抑下
谄笑胁肩
谄谀取容
铲迹销声
铲土机
铲运车
铲运机
阐述了
阐扬光大
阐幽抉微
阐幽明微
冁然而笑
忏悔录
忏悔书
忏悔者
颤声道
颤巍巍
颤悠悠
昌歜羊枣
昌都县
昌吉市
昌吉州
昌江黎族自治县
昌乐县
昌黎县
昌宁县
昌平区
昌亭旅食
昌亭之客
昌图县
昌言无忌
昌邑市
长安城
长安大学
长安道上
长安福特
长安街
长安街上
长安铃木
长安棋局
长安少年
长安镇
长傲饰非
长白朝鲜族自治县
长白山
长坂坡
长辈们
长臂猿
长才短驭
长才广度
长材茂学
长材小试
长长短短
长城卡
长城宽带
长城汽车
长春不老
长春花
长春碱
长春人
长春市
长春藤
长春亚泰
长此下去
长此以往
长大成人
长大后
长大了
长大衣
长岛县
长痘痘
长度为
长短句
长恶不悛
长恶靡悛
长发女
长方脸
长方体
长方形
长方型
长丰县
长风破浪
长歌当哭
长葛市
长海县
长恨歌
长虹彩电
长虹空调
长胡子
长话短说
长话费
长虺成蛇
长戟高门
长计远虑
长驾远驭
长见识
长江大桥
长江大学
长江东
长江干
长江后浪推前浪
长江口
长江流域
长江路
长江日报
长江上游
长江天堑
长江网
长江源
长江证券
长江中下游地区
长焦端
长焦机
长焦数码相机
长角牛
长街短巷
长颈鹿
长颈鸟喙
长镜头
长久以来
长久之计
长距离
长卷发
长濑智也
长老会
长乐路
长乐市
长乐未央
长李金华
长林丰草
长岭县
长路漫漫
长虑顾后
长虑后顾
长虑却顾
长毛绒
长毛兔
长毛象
长眠不起
长眠不醒
长明灯
长鸣都尉
长命百岁
长命富贵
长命锁
长目飞耳
长年累月
长年三老
长念却虑
长宁店
长宁路
长宁区
长宁县
长辔远御
长篇大论
长篇大套
长篇累牍
长篇连载
长篇小说
长期从事
长期供应
长期化
长期投资
长期性
长期以来
长茄子
长青春痘
长青路
长青树
长青藤
长驱深入
长驱直进
长驱直入
长三角地区
长沙人
长沙市
长沙铁道学院
长沙晚报
长沙县
长舌妇
长舌之妇
长蛇封豕
长蛇阵
长生不老
长生不死
长生殿
长生果
长生剑
长生久视
长绳系景
长绳系日
长盛不衰
长时间
长时期
长寿路
长寿面
长寿命
长寿区
长顺县
长丝级
长算远略
长泰县
长谈阔论
长条形
长汀县
长亭外
长统袜
长统靴
长筒袜
长途跋涉
长途车
长途电话
长途客车
长途客运
长途汽车
长途汽车站
长往远引
长围巾
长尾巴
长尾猴
长文件名
长武县
长效机制
长辛店
长兴岛
长兴县
长袖衫
长袖善舞
长须鲸
长嘘短叹
长阳路
长阳土家族自治县
长夜短
长夜漫漫
长夜难明
长揖不拜
长幼有序
长幼有叙
长幼尊卑
长吁短气
长吁短叹
长垣县
长远规划
长远性
长斋绣佛
长枕大被
长枕大衾
长征路
长治久安
长治市
长治县
长皱纹
长子县
肠病毒
肠穿孔
肠道内
肠肥脑满
肠梗阻
肠激酶
肠结核
肠痉挛
肠清茶
肠绒毛
肠蠕动
肠套叠
肠胃病
肠胃炎
肠系膜
肠粘连
苌弘碧血
苌弘化碧
尝胆眠薪
尝胆卧薪
尝到了
尝禁果
偿付能力
偿其大欲
偿债能力
常备不懈
常备军
常常会
常春藤
常德路
常德市
常规检查
常规赛
常规武器
常规战争
常回家
常见病
常见故障
常见疾病
常见问题
常见于
常来常往
常鳞凡介
常绿阔叶林
常绿树
常绿植物
常年累月
常宁市
常盘贵子
常平镇
常青树
常青藤
常任理事
常任理事国
常山县
常设性
常胜将军
常胜军
常识性
常熟路
常熟市
常微分
常委会
常温奶
常务董事
常务副
常务会议
常务委员
常务委员会
常务委员会关于
常小兵
常言道
常言说得好
常用词
常用对数
常用工具
常用命令
常用软件
常用字
常州市
常住人口
常驻程序
常抓不懈
徜徉恣肆
嫦娥奔月
厂长负责制
厂房内
厂房信息
厂商稿
厂务公开
场馆建设
场面话
场强仪
场效应管
惝恍迷离
敞开式
敞蓬车
敞篷版
敞篷车
怅然若失
怅然自失
畅叫扬疾
畅所欲为
畅所欲言
畅通无阻
畅想曲
畅销车
畅销货
畅销品
畅销书
畅销小说
畅行无碍
畅行无阻
畅游人
倡导者
倡而不和
倡情冶思
倡条冶叶
倡议书
唱筹量沙
唱大戏
唱的歌
唱独角戏
唱对台戏
唱反调
唱高调
唱歌曲
唱国歌
唱空城计
唱录机
唱片名
唱片业
唱起歌
唱起来
唱沙作米
唱山歌
唱诗班
唱首歌
唱双簧
唱一首歌
唱赞歌
唱主角
唱着歌
抄表系统
抄后路
抄近路
抄小路
超霸杯
超霸赛
超白金
超逼真
超必杀
超必杀技
超便携
超便宜
超标准
超薄型
超长版
超长待机
超常规
超超玄著
超超玄箸
超尘拔俗
超尘出俗
超出了
超纯水
超大规模
超大容量
超大型
超导电性
超导体
超低价
超低价位
超低空
超低温
超跌股
超度众生
超短波
超短裤
超短裙
超额利润
超恶心
超凡出世
超凡入圣
超凡脱俗
超范围
超负荷
超负荷运转
超感人
超高产
超高分子量
超高分子量聚乙烯
超高亮
超高频
超高速
超高压
超搞笑
超广角
超过了
超豪华
超豪华型
超乎寻常
超级变态
超级变态传奇私服
超级大国
超级稻
超级搞笑
超级管理员
超级豪宅
超级机器人大战
超级解霸
超级可爱
超级连接
超级联赛
超级链接
超级论坛
超级男生
超级女
超级女生
超级市场
超级兔子
超级兔子魔法设置
超级无敌
超阶级
超阶越次
超今冠古
超今绝古
超今越古
超精细
超警戒
超静音
超可爱
超类绝伦
超廉价
超链接
超临界
超临界萃取
超临界流体
超滤膜
超迈绝伦
超能力
超能力者
超女演唱会
超频版
超期羁押
超前绝后
超强版
超轻薄
超轻型
超清纯
超清晰
超群拔类
超群出众
超群绝伦
超群轶类
超群越辈
超然不群
超然独处
超然独立
超然绝俗
超然迈伦
超然物外
超然远举
超然远引
超然自得
超然自逸
超人高校
超人气
超声波
超声波传感器
超声波流量计
超声波清洗机
超声波液位计
超声速
超声仪
超时空
超世拔俗
超世绝伦
超世绝俗
超市发
超市货架
超市里
超水平
超俗绝世
超完美
超微粉
超微距
超微型
超文本
超五类
超五星级
超细粉
超细纤维
超现实
超现实主义
超线程
超限战
超小型
超写实
超新星
超性感
超氧化物
超一流
超以象外
超轶绝尘
超逸绝尘
超音波
超音鼠
超音速
超音速队
超远距离
超越了
超越者
超越自我
超载车
超正点
超值版
超值价
超重型
超自然
巢焚原燎
巢湖市
巢毁卵破
巢居穴处
巢倾卵覆
巢倾卵破
朝不保暮
朝不保夕
朝不及夕
朝不虑夕
朝不谋夕
朝朝暮暮
朝趁暮食
朝成暮徧
朝成暮遍
朝成暮毁
朝成夕毁
朝穿暮塞
朝发暮至
朝发夕至
朝歌暮弦
朝歌夜弦
朝更暮改
朝过夕改
朝核问题
朝花夕拾
朝华网
朝华夕秀
朝欢暮乐
朝晖路
朝齑暮盐
朝经暮史
朝里无人莫做官
朝梁暮陈
朝梁暮晋
朝梁暮周
朝令暮改
朝令夕改
朝露溘至
朝攀暮折
朝气蓬勃
朝前夕惕
朝乾夕愓
朝乾夕惕
朝秦暮楚
朝日新闻
朝升暮合
朝生暮死
朝生夕死
朝圣者
朝思暮想
朝斯夕斯
朝天宫
朝天椒
朝天门
朝闻夕改
朝闻夕死
朝夕相处
朝鲜半岛
朝鲜队
朝鲜人
朝鲜人民
朝鲜语
朝鲜战争
朝鲜族
朝阳丹凤
朝阳公园
朝阳花
朝阳鸣凤
朝阳区
朝阳区东
朝阳市
朝阳县
朝野上下
朝衣东市
朝夷暮跖
朝饔夕飧
朝云暮雨
朝章国典
朝章国故
朝折暮折
朝中社
朝钟暮鼓
朝锺暮鼓
朝种暮获
朝奏暮召
朝奏夕召
嘲风弄月
嘲风咏月
潮安县
潮白河
潮乎乎
潮鸣电掣
潮鸣电挚
潮南区
潮汕人
潮水般
潮涨潮
潮涨潮落
潮州菜
潮州市
吵吵闹闹
吵吵嚷嚷
炒冰机
炒地皮
炒房客
炒房团
炒房者
炒股法
炒股票
炒花生
炒鸡蛋
炒冷饭
炒买炒卖
炒年糕
炒青菜
炒鱿鱼
车把式
车尘马迹
车尘马足
车驰马骤
车船费
车船使用税
车船税
车窗外
车床族
车次表
车怠马烦
车殆马烦
车贷险
车到山前必有路
车尔尼雪夫斯基
车烦马毙
车改装
车公庄
车轱辘
车轱辘话
车管所
车后窗
车击舟连
车架号
车间里
车间主任
车库里
车库门
车笠之盟
车辆保险
车辆厂
车辆管理
车辆配件
车辆行驶
车流量
车旅费
车轮锁
车轮战
车轮子
车马费
车马辐辏
车马坑
车马骈阗
车马填门
车马盈门
车门数
车迷网
车牌号
车前草
车前子
车仁表
车市场
车水马龙
车太铉
车体广告
车天车
车天下
车填马隘
车同轨
车头灯
车位费
车位锁
车无退表
车厢里
车厢内
车行道
车行网
车讯网
车友会
车友俱乐部
车友们
车载充电器
车载船装
车载斗量
车载台
车在马前
车辙马迹
车主们
车撞倒
车撞到
车撞了
扯鼓夺旗
扯后腿
扯空砑光
扯篷拉纤
扯旗放炮
扯顺风旗
扯下来
扯纤拉烟
彻彻底底
彻底解决
彻底清除
彻底删除
彻底性
彻底治愈
彻里彻外
彻里至外
彻内彻外
彻上彻下
彻首彻尾
彻头彻尾
彻夜不眠
彻夜未眠
掣襟露肘
撤销权
澈底澄清
郴州市
嗔目切齿
嗔拳不打笑面
瞋目扼腕
瞋目切齿
尘埃落定
尘饭涂羹
尘肺病
尘羹涂饭
尘垢秕糠
尘垢粃糠
尘满面
尘世间
臣门如市
臣心如水
沉博绝丽
沉甸甸
沉淀池
沉淀法
沉淀剂
沉淀物
沉烽静柝
沉浮俯仰
沉痼自若
沉厚寡言
沉积物
沉积岩
沉浸于
沉静寡言
沉疴难起
沉疴宿疾
沉李浮瓜
沉迷不悟
沉密寡言
沉湎酒色
沉湎淫逸
沉默寡言
沉默了
沉默权
沉谋研虑
沉谋重虑
沉溺于
沉潜刚克
沉声道
沉声静气
沉思道
沉思熟虑
沉下去
沉香木
沉心静气
沉毅寡言
沉吟不决
沉吟未决
沉吟章句
沉鱼落雁
沉郁顿挫
沉冤莫白
沉冤莫雪
沉灶产蛙
沉灶生蛙
沉重寡言
沉重少言
沉舟破釜
沉住气
沉著痛快
沉着脸
沉着痛快
沉滓泛起
沉醉于
辰溪县
陈安之
陈巴尔虎旗
陈百祥
陈柏霖
陈炳德
陈伯达
陈陈相因
陈词滥调
陈辞滥调
陈村镇
陈德铭
陈定南
陈独秀
陈法蓉
陈刚毅
陈古刺今
陈谷子烂芝麻
陈规陋习
陈国强
陈化粮
陈焕然
陈家祠
陈家沟
陈家洛
陈嘉庚
陈建国
陈建华
陈建军
陈建民
陈建宁
陈建平
陈建州
陈键锋
陈锦华
陈劲松
陈经纶
陈炯明
陈久霖
陈俊杰
陈老师
陈乐融
陈莉莉
陈力就列
陈立夫
陈良宇
陈列馆
陈列柜
陈列架
陈列品
陈列室
陈妙瑛
陈敏之
陈明仁
陈纳德
陈女士
陈皮梅
陈乔恩
陈青云
陈清泰
陈情表
陈日君
陈瑞华
陈善闭邪
陈尚实
陈胜吴广
陈省身
陈师鞠旅
陈世美
陈淑芬
陈述句
陈水扁
陈思璇
陈唐山
陈天华
陈天宇
陈维亚
陈伟明
陈文灯
陈文茜
陈希同
陈先奎
陈先生
陈香梅
陈晓明
陈晓旭
陈新华
陈秀丽
陈旭东
陈训秋
陈雅伦
陈言肤词
陈言老套
陈言务去
陈耀烨
陈一舟
陈逸飞
陈寅恪
陈永贵
陈永华
陈永仁
陈玉莲
陈圆圆
陈苑淇
陈哲男
陈政高
陈至立
陈志刚
陈志强
陈志远
陈忠实
陈子昂
陈紫函
陈自强
晨报讯
晨参暮礼
晨参暮省
晨炊星饭
晨光熹微
晨昏定省
晨兢夕厉
晨秦暮楚
晨提夕命
晨兴夜寐
晨钟暮鼓
闯荡江湖
闯关东
闯红灯
闯江湖
闯南走北
闯情关
衬衫面料
称柴而爨
称臣纳贡
称得起
称得上
称德度功
称多县
称功颂德
称孤道寡
称家有无
称奇道绝
称赏不已
称体裁衣
称体载衣
称王称霸
称贤荐能
称心快意
称心满意
称心如意
称薪而爨
称兄道弟
称雨道晴
称赞道
称之为
趁波逐浪
趁风使柁
趁哄打劫
趁火打劫
趁火抢劫
趁热打铁
趁人之危
趁势落篷
趁水和泥
趁现在
趁心如意
趁心像意
趁虚而入
撑岸就船
撑肠拄肚
撑肠拄腹
撑场面
撑杆跳
撑杆跳高
撑竿跳
撑竿跳高
撑门面
撑天拄地
撑霆裂月
瞠乎其后
瞠目而视
瞠目结舌
成安县
成百上千
成败得失
成败利钝
成败论
成败论人
成败兴废
成败在此一举
成帮结队
成本低
成本费用
成本管理
成本核算
成本会计
成本价
成本控制
成不了
成材林
成长过程
成长经历
成长历程
成长篇
成长期
成长日记
成长史
成长型
成长性
成长之路
成城断金
成大器
成都城
成都打折机票
成都房产
成都房地产
成都机票
成都酒店
成都军区
成都理工
成都旅游
成都平原
成都日报
成都商报
成都市
成都铁路局
成都晚报
成都五牛
成反比
成分股
成份股
成风尽垩
成风之斫
成佛道
成佛作祖
成功案例
成功大学
成功经理人
成功经验
成功举办
成功率
成功率达
成功秘诀
成功人士
成功网
成功学
成功者
成功之道
成功之路
成果鉴定
成果奖
成果转化
成活率
成绩表
成绩不好
成绩查询
成绩单
成绩斐然
成绩公布
成绩管理系统
成绩排名
成吉思汗
成己成物
成家立计
成家立业
成交额
成交价
成交金额
成交量
成教院
成就感
成就奖
成就展
成克杰
成矿作用
成立大会
成立了
成立时间
成立香港公司
成立以来
成立于
成龙金喜善
成龙配套
成名成家
成名曲
成名作
成年古代
成年累月
成年人
成年人了
成年组
成品率
成品油
成品油价格
成气候
成千成万
成千累万
成千上万
成群打伙
成群集党
成群结党
成群结队
成群结伙
成群逐队
成群作队
成人版
成人不自在
成人不自在自在不成人
成人电影下载
成人动漫
成人高考
成人高校
成人教育
成人教育学院
成人节
成人卡通
成人礼
成人论坛
成人漫画
成人免费电影
成人片
成人情色
成人区
成人色情
成人贴图
成人图
成人图片
成人网
成人网站
成人文学
成人小
成人小电影
成人笑话
成人性
成人影
成人影院
成人用品
成人游戏
成人站
成人之美
成人之善
成仁取义
成日成夜
成山头
成事不说
成事不足
成事不足败事有余
成事在天
成熟度
成熟林
成熟女人
成熟期
成双成对
成双作对
成思危
成算在心
成套设备
成团打块
成王败寇
成为会员
成为联合国
成为了
成为世界
成为一个
成为一名
成为一种
成为中国
成文法
成文章
成问题
成武县
成像仪
成新宠
成形术
成型机
成也萧何
成也萧何败萧何
成也萧何败也萧何
成一家言
成衣店
成衣展
成瘾性
成瘾者
成瘾症
成宥利
成语词典
成语故事
成语接龙
成员国
成员名单
成员数
成则为王
成则为王败则为寇
成则为王败则为虏
成则为王败则为贼
成正比
成竹在胸
成追忆
呈长方形
呈贡县
呈几何
呈三角形
呈上升
呈上升趋势
呈酸性
呈现出
呈现在
呈献给
呈阳性
呈阴性
呈圆形
承办人
承办者
承包方
承包费
承包合同
承包户
承包经营
承包人
承包商
承包责任制
承包者
承包制
承保人
承担人
承德市
承德县
承兑汇票
承兑人
承欢膝下
承建方
承建商
承诺书
承平盛世
承气汤
承前启后
承认学历
承认自己
承嬗离合
承上启下
承上起下
承受力
承受能力
承天之祜
承天之佑
承天之祐
承先启后
承销商
承星履草
承颜候色
承运人
承载力
承载量
承重墙
承租方
承租权
承租人
诚成文化
诚诚恳恳
诚惶诚恐
诚可贵
诚实守信
诚实信用
诚实信用原则
诚心诚意
诚心实意
诚心正意
诚信度
诚信建设
诚信教育
诚信经营
诚信通
诚信网
诚信网站
诚信为本
诚意金
诚招代理
诚招代理商
诚招各地
诚招全国
诚征代理
诚征代理商
诚征各地
诚征全国
诚至金开
城北徐公
城步苗族自治县
城调队
城东路
城东南
城固县
城关镇
城管办
城管局
城狐社鼠
城隍庙
城际通
城建局
城建税
城郊乡
城口县
城里人
城门口
城门失火
城门失火殃及池鱼
城门鱼殃
城商行
城上城
城市边缘
城市道路
城市地图
城市雕塑
城市防洪
城市房地产
城市房价
城市房屋拆迁
城市供水
城市管理
城市规划
城市规划设计
城市轨道
城市花园
城市化
城市环境
城市基础设施
城市建设
城市建设开发
城市交通
城市居民
城市里
城市绿化
城市论坛
城市贫民
城市群
城市人口
城市商业银行
城市设计
城市社会学
城市生活
城市通
城市信用社
城市形象
城市园林
城市中国
城外诚
城西北
城西南
城下之盟
城下之辱
城乡规划
城乡建设
城乡经济
城乡居民
城影院
城域网
城运会
城镇化
城镇建设
城镇居民
城镇职工
城中城
城中村
城中路
城中学
乘车戴笠
乘法表
乘法器
乘飞机
乘肥衣轻
乘风破浪
乘风兴浪
乘风扬帆
乘风转舵
乘高决水
乘火车
乘机打劫
乘坚策肥
乘间抵隙
乘间伺隙
乘间投隙
乘客电梯
乘快艇
乘利席胜
乘龙快婿
乘龙配凤
乘鸾跨凤
乘其不备
乘其不意
乘轻驱肥
乘热打铁
乘人不备
乘人之危
乘胜前进
乘胜逐北
乘胜追击
乘时乘势
乘势使气
乘顺水船
乘伪行诈
乘务员
乘隙捣虚
乘隙而入
乘险抵巇
乘兴而来
乘兴而来败兴而归
乘虚蹈隙
乘虚迭出
乘虚而入
乘用车
乘舆播越
乘云行泥
乘专机
乘坐飞机
惩恶劝善
惩罚性
惩忿窒欲
惩羹吹齑
惩前毖后
惩治腐败
程度上
程控电话交换机
程控交换机
程门立雪
程鹏辉
程式化
程式库
程思远
程维高
程小蝶
程序包
程序代码
程序化
程序开发
程序控制
程序设计
程序设计语言
程序下载
程序性
程序语言
程序员
程咬金
澄城县
澄江如练
澄江县
澄迈县
澄清天下
澄沙汰砾
澄神离形
澄思渺虑
橙红色
橙黄桔绿
橙黄橘绿
橙黄色
逞工炫巧
逞工衒巧
逞怪披奇
逞己失众
逞娇呈美
逞娇斗媚
逞奇眩异
逞强称能
逞强好胜
逞威风
逞心如意
逞性妄为
逞性子
逞凶肆虐
逞妍斗色
逞异夸能
逞英雄
骋怀游目
骋耆奔欲
秤不离砣
秤锤落井
秤斤注两
秤盘子
秤平斗满
秤砣虽小压千斤
秤薪而爨
吃白饭
吃白食
吃败仗
吃闭门羹
吃不饱
吃不服
吃不开
吃不来
吃不了
吃不了兜着走
吃不胖
吃不上
吃不下
吃不香
吃不消
吃不住
吃吃喝喝
吃穿用度
吃错药
吃大便
吃大锅饭
吃大户
吃得饱
吃得开
吃得来
吃得少
吃得下
吃得消
吃得住
吃东西
吃豆豆
吃豆腐
吃独食
吃多了
吃饭时
吃粉笔灰
吃幅千里
吃官司
吃馆子
吃过饭
吃海鲜
吃好饭
吃喝风
吃喝嫖赌
吃喝玩乐
吃后悔药
吃皇粮
吃回扣
吃火锅
吃饺子
吃惊受怕
吃空额
吃苦耐劳
吃苦头
吃快餐
吃老本
吃里扒外
吃里爬外
吃力不讨好
吃粮不管事
吃了饭
吃了亏
吃零食
吃零嘴
吃螃蟹
吃偏饭
吃人不吐骨头
吃人肉
吃软不吃硬
吃软饭
吃什么
吃什么药
吃水果
吃水量
吃水难
吃水线
吃瓦片儿
吃完饭
吃晚饭
吃闲饭
吃现成
吃现成饭
吃香喝辣
吃鸭蛋
吃哑巴亏
吃一堑长一智
吃硬不吃软
吃着不尽
吃着碗里瞧着锅里
鸱目虎吻
鸱视虎顾
鸱视狼顾
鸱鸮弄舌
鸱鸦嗜鼠
鸱张门户
鸱张鼠伏
鸱张蚁聚
鸱张鱼烂
嗤之以鼻
痴呆症
痴儿呆女
痴迷者
痴男怨女
痴情女
痴人说梦
痴心妄想
魑魅罔两
魑魅魍魉
弛高骛远
弛魂宕魄
池酒林胾
池塘边
池塘里
池鱼林木
池鱼笼鸟
池鱼幕燕
池鱼堂燕
池鱼之祸
池鱼之虑
池鱼之殃
池中物
池州市
驰骋疆场
驰风骋雨
驰高鹜远
驰魂夺魄
驰马试剑
驰名当世
驰名商标
驰名天下
驰名中外
驰声走誉
驰志伊吾
迟迟吾行
迟到了
迟浩田
迟徊不决
迟徊观望
迟回观望
迟眉钝眼
迟暮之年
迟日旷久
迟尚斌
迟疑不定
迟疑不断
迟疑不决
迟疑顾望
迟疑观望
迟疑未决
茌平县
持螯把酒
持币待购
持仓量
持筹握算
持刀动杖
持戈试马
持股比例
持衡拥璇
持久力
持久美
持久性
持久战
持久之计
持卡人
持蠡测海
持禄养交
持论公允
持满戒盈
持平之论
持权合变
持人长短
持橐簪笔
持危扶颠
持续发展
持续改进
持续健康发展
持续了
持续时间
持续稳定
持续性
持续增长
持异议
持盈保泰
持盈守成
持有人
持有者
持斋把素
持正不阿
持证上岗
持之以恒
持之有故
尺板斗食
尺壁寸阴
尺兵寸铁
尺波电谢
尺布斗粟
尺步绳趋
尺椽片瓦
尺寸可取
尺寸千里
尺寸为
尺寸之柄
尺寸之地
尺寸之功
尺短寸长
尺幅寸缣
尺幅千里
尺蠖求伸
尺籍伍符
尺山寸水
尺树寸泓
尺水丈波
尺蚓穿堤
尺蚓穿堤能漂一邑
尺有所短
尺有所短寸有所长
尺瑜寸瑕
尺泽之鲵
尺竹伍符
侈侈不休
侈恩席宠
侈丽闳衍
侈人观听
侈衣美食
侈纵偷苟
齿白唇红
齿弊舌存
齿唇音
齿甘乘肥
齿过肩随
齿豁头童
齿颊挂人
齿颊生香
齿剑如归
齿轮泵
齿轮厂
齿轮减速电机
齿轮减速机
齿轮箱
齿轮油
齿轮轴
齿落舌钝
齿如编贝
齿如含贝
齿如齐贝
齿若编贝
齿少气锐
齿少心锐
齿亡舌存
齿危发秀
齿牙春色
齿牙为猾
齿牙为祸
齿牙余论
齿牙馀惠
齿牙馀慧
齿牙馀论
齿牙之猾
齿龈炎
耻居人下
耻居王后
耻辱感
耻言人过
耻与哙伍
叱嗟风云
叱咤风云
斥之为
赤壁鏖兵
赤壁赋
赤壁市
赤壁之战
赤膊上阵
赤诚相待
赤城县
赤胆忠心
赤道几内亚
赤地千里
赤峰市
赤瓜礁
赤褐色
赤脚医生
赤口白舌
赤口毒舌
赤练蛇
赤裸裸
赤霉病
赤霉素
赤贫如洗
赤舌烧城
赤身露体
赤身裸体
赤绳系足
赤石脂
赤手空拳
赤水河
赤水市
赤条条
赤铁矿
赤铜矿
赤兔马
赤卫队
赤卫军
赤西仁
赤县神州
赤小豆
赤心报国
赤心相待
赤眼蜂
赤子心
赤子之心
炽天使
翅片管
敕始毖终
充充电
充电电池
充电机
充电器
充电时间
充电式
充电站
充栋汗牛
充栋盈车
充耳不闻
充放电
充分发挥
充分利用
充分认识
充分体现
充饥画饼
充类至尽
充闾之庆
充满活力
充满著
充其量
充气泵
充气床
充气袋
充气卡通
充气式
充气娃娃
充天塞地
充填机
充箱盈架
充血性
充要条件
充值卡
充足率
冲床工
冲刺班
冲动了
冲风冒雨
冲风破浪
冲锋队
冲锋号
冲锋裤
冲锋枪
冲锋陷坚
冲锋陷锐
冲锋陷阵
冲锋衣
冲高回落
冲古寺
冲冠发怒
冲冠怒发
冲冠眦裂
冲昏头脑
冲击波
冲击力
冲击试验机
冲击钻
冲积平原
冲积扇
冲坚毁锐
冲劲儿
冲孔网
冲口而出
冲浪板
冲浪者
冲片机
冲上去
冲上云霄
冲绳岛
冲天炉
冲天炮
冲洗阀
冲洗器
冲压机
冲压件
冲印店
冲云破雾
冲值卡
冲州过府
冲州撞府
舂容大雅
虫白蜡
虫臂鼠肝
虫吃牙
虫虫新
虫虫新女装
虫虫新女装漂亮才被抢
虫媒花
虫沙猿鹤
虫鱼之学
崇拜者
崇礼县
崇论吰议
崇论宏议
崇论闳议
崇论谹议
崇明岛
崇明县
崇仁县
崇山峻岭
崇文门
崇文区
崇信县
崇雅黜浮
崇阳县
崇洋媚外
崇义县
崇墉百雉
崇州市
宠爱有加
宠柳娇花
宠辱不惊
宠辱皆忘
宠辱若惊
宠物蛋
宠物店
宠物狗
宠物交易
宠物论坛
宠物猫
宠物鸟
宠物犬
宠物商店
宠物食品
宠物市场
宠物玩具
宠物网
宠物医院
宠物用品
宠物中心
宠物猪
抽查结果
抽抽搭搭
抽抽噎噎
抽出空
抽刀断水
抽丁拔楔
抽动症
抽肥补瘦
抽风机
抽功夫
抽黄对白
抽奖活动
抽奖券
抽筋拔骨
抽筋剥皮
抽冷子
抽梁换柱
抽祕骋妍
抽秘骋妍
抽气机
抽湿机
抽水机
抽水马桶
抽水站
抽丝剥茧
抽穗期
抽胎换骨
抽屉里
抽屉式
抽屉锁
抽象化
抽象画
抽象劳动
抽象类
抽象派
抽象思维
抽象性
抽薪止沸
抽样调查
抽印本
抽油机
抽油烟机
抽壮丁
仇人见面
仇人见面分外眼红
仇人相见
仇人相见分外明白
仇人相见分外眼红
仇人相见分外眼明
仇人相见分外眼睁
绸缪束薪
绸缪帷幄
畴咨之忧
愁长殢酒
愁肠百结
愁肠寸断
愁肠九回
愁肠殢酒
愁多夜长
愁红惨绿
愁红怨绿
愁眉不展
愁眉蹙额
愁眉苦脸
愁眉苦眼
愁眉泪眼
愁眉锁眼
愁眉啼妆
愁潘病沈
愁容满面
愁山闷海
愁绪如麻
愁云惨淡
愁云惨雾
愁滋味
稠人广众
稠人广坐
稠人广座
筹备处
筹备会
筹备组
筹集资金
筹建处
筹建中
筹委会
筹资额
酬功给效
踌躇不决
踌躇不前
踌躇满志
丑类恶物
丑女人
丑声远播
丑态百出
丑态毕露
丑媳妇总得见公婆
丑小鸭
臭不可当
臭不可闻
臭豆腐
臭烘烘
臭乎乎
臭架子
臭名远扬
臭名昭彰
臭名昭著
臭男人
臭皮囊
臭肉来蝇
臭水沟
臭味相投
臭丫头
臭氧层
臭氧洞
臭氧发生器
臭氧机
出埃及记
出版发行
出版集团
出版界
出版商
出版社
出版社出版
出版时间
出版物
出版业
出版者
出不来
出岔子
出差错
出差费
出产地
出厂价
出厂价格
出场费
出尘不染
出陈易新
出成果
出丑放乖
出丑扬疾
出出进进
出出律律
出出气
出处进退
出处殊涂
出处殊途
出处语默
出词吐气
出道时
出敌不意
出敌意外
出点子
出尔反尔
出发地
出发点
出凡入胜
出份子
出风口
出风头
出公忘私
出谷迁乔
出乖露丑
出乖弄丑
出鬼入神
出国考察
出国旅游
出国人员
出国游
出汗多
出何典记
出何经典
出乎反乎
出乎意表
出乎意料
出乎意料之外
出乎意外
出乎预料
出货量
出家人
出将入相
出境部
出境旅游
出境游
出境证
出镜率
出口部
出口产品
出口成章
出口额
出口额达
出口关税
出口国
出口货物
出口加工
出口加工区
出口量
出口贸易
出口配额
出口企业
出口入耳
出口伤人
出口商
出口商品
出口税
出口退税
出口增长
出来了
出类拔萃
出冷门
出力不讨好
出了门
出漏子
出乱子
出卖方
出卖灵魂
出卖人
出毛病
出没不常
出没无常
出门合辙
出门如宾
出门应辙
出门在外
出苗率
出名门
出谋划策
出谋画策
出谋献策
出内之吝
出纳台
出纳员
出难题
出奴入主
出品地
出品人
出品商
出其不意
出其不意攻其不备
出其不意攻其无备
出其不意掩其不备
出其不虞
出奇不穷
出奇划策
出奇取胜
出奇无穷
出奇制胜
出奇致胜
出气筒
出浅入深
出勤率
出去了
出去玩
出群拔萃
出让金
出人命
出人头地
出人望外
出人意表
出人意料
出人意外
出如脱兔
出入将相
出入境
出入境管理
出入境检验
出入境检验检疫局
出入口
出入人罪
出入神鬼
出入生死
出入无间
出入证
出塞曲
出山泉水
出神入定
出神入化
出生地
出生率
出生日期
出生入死
出生于
出圣入神
出师表
出师不利
出师无名
出师有名
出世超凡
出世离群
出手不凡
出手得卢
出售二手
出售各种
出售价格
出售全新
出售信息
出水芙蓉
出水管
出水口
出水量
出死断亡
出死入生
出头露面
出头鸟
出头之日
出土文物
出文入武
出问题
出污泥而不染
出席会议
出席人
出现错误
出现故障
出现了
出现了一个
出现乱码
出现在
出线权
出新规
出新招
出行者
出虚汗
出血病
出血点
出血热
出言不逊
出言成章
出言吐词
出言吐气
出言吐语
出言无状
出言有章
出洋相
出夷入险
出以公心
出幽迁乔
出幽升高
出油率
出有入无
出淤泥而不染
出于无奈
出于意表
出于意外
出舆入辇
出语成章
出远门
出云入泥
出招表
出震继离
出主意
出资额
出资人
出自意外
出自于
出租车
出租车司机
出租店
出租房
出租房内
出租房屋
出租房信息
出租率
出租汽车
出租人
出租司机
出租屋
出租屋里
出租信息
初步判断
初步设计
初步形成
初产妇
初长成
初出茅庐
初次见面
初等教育
初二年级
初级班
初级教程
初级阶段
初级社
初级线圈
初级小学
初级中学
初加工
初见成效
初具规模
初开始
初来乍到
初恋女友
初恋情人
初露锋芒
初露头角
初三化学
初生犊
初生牛犊
初生牛犊不怕虎
初生之犊
初生之犊不惧虎
初生之犊不畏虎
初始化
初始密码
初始值
初试锋芒
初体验
初为人
初相遇
初写黄庭
初学者
初夜权
初一学生
初一英语
初中版
初中毕业
初中毕业生
初中部
初中二年级
初中化学
初中历史
初中三年级
初中生
初中生物
初中试卷
初中数学
初中一年级
初中英语
初中语文
初装费
樗栎庸材
刍荛之见
刍荛之言
除暴安良
除残去秽
除草机
除草剂
除尘器
除虫菊
除臭剂
除此而外
除此以外
除此之外
除恶务本
除恶务尽
除法律
除非己莫为
除风湿
除个别
除垢剂
除垢器
除垢仪
除害兴利
除患兴利
除秽布新
除疾遗类
除甲醛
除奸革弊
除静电
除旧布新
除旧更新
除狼得虎
除权除息日
除权日
除少数
除湿机
除湿量
除四害
除铁器
除味剂
除夕夜
除邪惩恶
除锈剂
除眼袋
除氧器
除异味
除油剂
除皱术
厨房电器
厨房家具
厨房间
厨房里
厨房门
厨房设备
厨房设施
厨房用具
厨房用品
厨具全
厨师长
滁州市
锄大地
锄强扶弱
雏凤清声
雏鹰网
雏鹰展翅
橱窗里
橱窗内
橱柜门
杵臼交
杵臼之交
础泣而雨
础润而雨
储备金
储备库
储备粮
储备量
储藏柜
储藏间
储藏库
储藏量
储藏室
储存罐
储存卡
储存库
储存量
储存器
储存区
储量达
储气罐
储水量
储物箱
储蓄存款
储蓄额
储蓄卡
储蓄率
储蓄所
储油罐
储油量
储运部
储值卡
楮实子
楚霸王
楚璧隋珍
楚才晋用
楚材晋用
楚楚不凡
楚楚动人
楚楚可爱
楚楚可怜
楚楚谡谡
楚楚有致
楚楚作态
楚得楚弓
楚歌之计
楚弓楚得
楚弓复得
楚弓遗影
楚棺秦楼
楚馆秦楼
楚管蛮弦
楚汉相争
楚汉争
楚河汉界
楚界汉河
楚留香
楚留香道
楚梦云雨
楚囊之情
楚囚对泣
楚囚相对
楚水吴山
楚天金
楚天舒
楚天云雨
楚舞吴歌
楚雄市
楚雄州
楚腰蛴领
楚腰卫鬓
楚腰纤细
楚雨巫云
楚越之急
楚云飞
楚云湘雨
褚小杯大
褚小怀大
处变不惊
处处长
处罚法
处罚条例
处方药
处高临深
处级干部
处理机
处理剂
处理品
处理器
处理器类型
处理器频率
处理软件
处女地
处女航
处女率
处女膜
处女身
处女秀
处女作
处女座
处实效功
处堂燕雀
处堂燕鹊
处心积虑
处于领先地位
处之泰然
处主任
处子秀
处子站
处尊居显
怵目惊心
触处机来
触地号天
触斗蛮争
触发器
触机便发
触景伤怀
触景伤情
触景伤心
触景生情
触控板
触控笔
触控式
触类而长
触类而通
触类旁通
触霉头
触摸板
触摸查询一体机
触摸屏
触摸式
触目崩心
触目成诵
触目皆是
触目经心
触目惊心
触目儆心
触目警心
触目如故
触目伤怀
触目伤心
触目恸心
触目兴叹
触石决木
触手可及
触手生春
触物伤情
触物兴怀
黜昏启圣
黜奢崇俭
黜邪崇正
黜衣缩食
黜幽陟明
黜陟幽明
揣骨听声
揣合逢迎
揣奸把猾
揣时度力
啜食吐哺
啜菽饮水
啜英咀华
川贝母
川菜馆
川藏线
川次郎
川岛芳子
川端康成
川楝子
川流不息
川妹子
川木香
川沙镇
川师大
川渟岳峙
川芎嗪
川壅必溃
川泽纳污
穿白色
穿比基尼
穿壁引光
穿不下
穿长裤
穿长袍
穿长裙
穿超短裙
穿刺针
穿低胸
穿吊带
穿短裙
穿耳洞
穿红衣
穿红着绿
穿花纳锦
穿甲弹
穿紧身
穿井得人
穿警服
穿孔机
穿孔器
穿内衣
穿牛仔裤
穿旗袍
穿墙术
穿裙子
穿三点式
穿山甲
穿山龙
穿丝袜
穿梭机
穿梭外交
穿堂风
穿堂门
穿透力
穿透率
穿透明
穿透视装
穿透性
穿拖鞋
穿西装
穿线管
穿小鞋
穿校服
穿心莲
穿新鞋
穿新衣
穿靴戴帽
穿衣服
穿衣镜
穿泳衣
穿窬之盗
穿云裂石
穿云破雾
穿凿附会
穿针引线
穿着打扮
穿着黑色
穿着者
传帮带
传杯换盏
传杯弄盏
传柄移藉
传播媒介
传播媒体
传播速度
传播途径
传播网
传播学
传播学院
传播有限公司
传播者
传承者
传达贯彻
传达了
传达室
传导性
传道受业
传道授业
传递窗
传动比
传动带
传动件
传动链
传动系统
传动轴
传绯闻
传风搧火
传风扇火
传感器
传圭袭组
传龟袭紫
传呼电话
传呼机
传记片
传家宝
传家之宝
传教士
传接球
传捷报
传经送宝
传爵袭紫
传来了
传令兵
传媒大学
传媒广告
传媒界
传媒人
传媒网
传媒业
传媒有限公司
传美版
传奇登陆器
传奇幻想
传奇论坛
传奇人物
传奇三
传奇世界
传奇世界私服
传奇世界外挂
传奇私服
传奇私服登陆器
传奇私服开机
传奇私服论坛
传奇私服外挂
传奇外挂
传奇性
传奇一生
传染病
传染科
传染性
传染源
传热学
传入神经
传上来
传神阿堵
传声器
传声筒
传世私服
传输率
传输速度
传输网
传输文件
传输线
传输协议
传说中
传诵一时
传送带
传送带下载
传送门
传送器
传统产业
传统服装
传统工艺
传统节日
传统媒体
传统美德
传统文化
传统武术
传统习俗
传统相机
传统性
传统医学
传为佳话
传为美谈
传为笑柄
传为笑谈
传闻不如亲见
传闻异辞
传檄而定
传下去
传销案
传真电报
传真号码
传真机
传真机维修
传真纸
传之其人
传中球
传宗接代
船舶工业
船舶机械
船舶设计
船长室
船到江心补漏迟
船到桥门自会直
船多不碍路
船夫曲
船级社
船坚炮利
船老大
舛讹百出
喘喘气
喘气声
喘息声
喘息未定
喘息之间
喘吁吁
喘月吴牛
串并口
串并联
串串香
串讲班
串口卡
串口线
串联词
串联式
串门子
串亲访友
串亲戚
串烧版
串味儿
串行化
串行口
疮痍满目
窗玻璃
窗格子
窗户纸
窗间过马
窗口化
窗口期
窗口中
窗帘布
窗帘杆
窗帘轨道
窗帘盒
窗明几净
窗外事
床上安床
床上迭床
床上叠床
床上功夫
床上施床
床上戏
床上用品
床上运动
床头灯
床头柜
床头金尽
床位费
床位数
床下安床
床下牛斗
床笫之私
创办人
创办于
创办者
创产值
创汇达
创汇额
创纪录
创建工作
创建活动
创建人
创建日期
创建文明
创建学习型
创建一个
创建于
创建者
创巨痛仍
创巨痛深
创钜痛仍
创钜痛深
创剧痛深
创刊词
创刊号
创立了
创立于
创立者
创利税
创名牌
创牌子
创伤性
创始人
创始者
创世纪
创世纪战
创世神
创下了
创新高
创新基金
创新奖
创新精神
创新能力
创新思维
创新意识
创业板
创业垂统
创业故事
创业机会
创业计划
创业家
创业精神
创业论坛
创业史
创业投资
创业网
创业维艰
创业项目
创业者
创业致富
创一流
创意设计
创意造言
创意作品
创造财富
创造价值
创造力
创造良好
创造了
创造奇迹
创造人
创造物
创造性
创造性劳动
创造性思维
创造学
创造一个
创造者
创作力
创作人
创作室
创作者
怆地呼天
怆然涕下
怆天呼地
吹篪乞食
吹吹打打
吹唇唱吼
吹弹得破
吹弹歌舞
吹灯拔蜡
吹法螺
吹风会
吹风机
吹垢索瘢
吹鼓手
吹过来
吹胡子瞪眼
吹花嚼蕊
吹灰之力
吹角连营
吹糠见米
吹口哨
吹喇叭
吹冷风
吹冷气
吹毛利刃
吹毛求疵
吹毛求瑕
吹毛数睫
吹毛索瘢
吹毛索疵
吹毛索垢
吹毛洗垢
吹膜机
吹牛拍马
吹牛皮
吹泡泡
吹瓶机
吹气如兰
吹气胜兰
吹塑机
吹网欲满
吹箫乞食
吹氧管
吹叶嚼蕊
吹影镂尘
吹竹弹丝
吹奏乐
炊金馔玉
炊臼之戚
炊臼之痛
炊粱跨卫
炊琼爇桂
炊沙成饭
炊沙镂冰
炊沙作饭
炊沙作糜
炊砂作饭
炊事班
炊事员
炊鲜漉清
炊烟袅袅
垂耳下首
垂饵虎口
垂范百世
垂拱而治
垂花门
垂帘听决
垂帘听政
垂名青史
垂名竹帛
垂暮之年
垂盆草
垂手而得
垂手可得
垂手帖耳
垂首丧气
垂死挣扎
垂体瘤
垂头塞耳
垂头丧气
垂头铩羽
垂头塌翅
垂头搨翼
垂涎欲滴
垂杨柳
垂裕后昆
垂直地带性
垂直管理
垂直面
垂直平分线
垂直线
捶床捣枕
捶床拍枕
捶骨沥髓
捶胸跌脚
捶胸跌足
捶胸顿脚
捶胸顿足
槌牛酾酒
槌仁提义
槌胸蹋地
锤子敲
春冰虎尾
春蚕到死丝方尽
春大麦
春分点
春风吹又生
春风得意
春风风人
春风和气
春风化雨
春风来
春风满面
春风夏雨
春风野火
春风沂水
春风雨露
春宫画
春宫图
春光漏泄
春光明媚
春光乍泄
春闺梦
春寒料峭
春和景明
春花秋实
春花秋月
春华秋实
春晖寸草
春回大地
春江花
春江花月夜
春交会
春节假期
春节联欢晚会
春节期间
春节前夕
春节晚会
春来早
春兰杯
春兰秋菊
春露秋霜
春梦无痕
春暖花开
春暖花香
春葩丽藻
春秋笔法
春秋鼎盛
春秋时期
春秋书院
春秋战国
春秋装
春去秋来
春日里
春色撩人
春色满园
春山如笑
春蛇秋蚓
春申路
春深似海
春生秋杀
春生夏长
春生夏长秋收冬藏
春树暮云
春诵夏弦
春笋怒发
春蛙秋蝉
春熙路
春夏秋冬
春夏时装
春香传
春宵一刻
春小麦
春意盎然
春意阑珊
春意闹
春意浓
春蚓秋蛇
春雨贵如油
春雨如油
春运期间
春之歌
春之声
椿庭萱室
椿萱并茂
纯白色
纯洁性
纯净界
纯净水
纯净水设备
纯利润
纯棉布
纯棉纱
纯牛奶
纯情房东
纯收入
纯收入达
纯收益
纯手工
纯水机
纯天然
纯文学
纯文字
纯亚麻
纯羊毛
纯一不杂
纯音乐
纯音乐碟
纯银饰品
纯银首饰
纯真版
纯正无邪
纯种马
纯属骗局
唇敝舌腐
唇不离腮
唇齿相须
唇齿相依
唇齿之邦
唇腭裂
唇辅相连
唇腐齿落
唇干口燥
唇红齿白
唇尖舌利
唇焦口燥
唇揭齿寒
唇竭齿寒
唇枪舌剑
唇亡齿寒
唇系带
莼羹鲈脍
莼鲈之思
淳安县
淳化县
鹑居鷇食
鹑居鷇饮
鹑衣百结
鹑衣鹄面
鹑衣鷇食
醇酒妇人
醇酒美人
蠢蠢欲动
踔绝之能
踔厉奋发
踔厉风发
踔厉骏发
戳无路儿
戳心灌髓
惙怛伤悴
绰绰有余
绰绰有裕
绰有余裕
绰约多姿
逴俗绝物
辍毫栖牍
辍学率
歠菽饮水
词不达意
词不逮理
词不逮意
词钝意虚
词华典赡
词汇表
词汇量
词汇学
词库版
词牌名
词清讼简
词穷理极
词穷理尽
词穷理屈
词曲创作
词曲作者
词无枝叶
词严义密
词言义正
词约指明
词正理直
茨威格
瓷器活
瓷娃娃
慈悲为本
慈悲心
慈利县
慈眉善目
慈眉善眼
慈明无双
慈善机构
慈善家
慈善赛
慈善事业
慈善总会
慈乌反哺
慈乌返哺
慈溪市
慈溪网
慈禧太后
慈云寺
辞不达义
辞不达意
辞不获命
辞多受少
辞富居贫
辞简义赅
辞金蹈海
辞旧迎新
辞巧理拙
辞穷理屈
辞微旨远
辞严气正
辞严义正
辞严谊正
辞严意正
辞职报告
辞职书
辞职信
辞尊居卑
磁场强度
磁带机
磁带库
磁导率
磁电机
磁碟机
磁碟片
磁浮列车
磁感应强度
磁共振
磁控管
磁控溅射
磁力泵
磁力计
磁力锁
磁力线
磁盘分区
磁盘工具
磁盘空间
磁盘驱动器
磁盘碎片
磁盘碎片整理
磁盘阵列
磁强计
磁倾角
磁条卡
磁铁矿
磁通量
磁头数
磁效应
磁性材料
磁性瓷
磁悬浮
磁选机
磁州窑
雌二醇
雌激素
雌老虎
雌雄同体
雌雄同株
雌雄未决
雌雄异体
雌雄异株
此唱彼和
此处不留人
此处不留人自有留人处
此动彼应
此而可忍孰不可忍
此发彼应
此风不可长
此伏彼起
此歌词
此功能
此恨绵绵
此呼彼应
此疆尔界
此界彼疆
此栏目
此路不通
此篇文章
此起彼伏
此起彼落
此情此景
此时此刻
此时会
此事体大
此贴子
此问彼难
此消彼长
此新闻
此信息
此页面
此中三昧
此主题
次大陆
次黄嘌呤
次级线圈
次级债
次列车
次氯酸
次氯酸钠
次生林
次声波
次世代
次数最多
次新股
刺刺不休
刺儿头
刺股读书
刺股悬梁
刺虎持鹬
刺激法
刺激剂
刺激素
刺激物
刺激性
刺秦王
刺上化下
刺痛感
刺心刻骨
刺心裂肝
刺心切骨
赐茅授土
赐墙及肩
从壁上观
从长计较
从长计议
从长商议
从长远看
从长远来看
从此不再
从此以后
从从容容
从恶如崩
从恶若崩
从恶是崩
从而使
从风而服
从风而靡
从根本上
从古到
从古到今
从古至今
从化市
从即日起
从价税
从谏如流
从江县
从今年起
从今以后
从井救人
从军行
从宽发落
从来不
从来都
从来都没有
从来没
从来没有
从来没有过
从里到外
从零开始
从令如流
从流忘反
从明年起
从明天开始
从哪里
从那时起
从那以后
从南到北
从难从严
从前一样
从轻发落
从去年
从容不迫
从容就义
从容应对
从容自如
从容自若
从善如登
从善如登从恶如崩
从善如流
从善若流
从上到下
从什么时候开始
从事个体经营
从事于
从俗浮沉
从俗就简
从天而降
从天而下
从头彻尾
从头到脚
从头到尾
从头越
从头至尾
从未有过
从我身边
从我做起
从无到有
从下到上
从现在起
从小到
从小到大
从心所欲
从业人员
从业员
从业资格
从业资格考试
从源头
从早到晚
从这时起
从这以后
从中渔利
从中作梗
从属性
从属于
从总体上
匆匆离去
匆匆忙忙
枞阳县
葱蒜类蔬菜
葱油饼
聪明才智
聪明反被聪明误
聪明绝世
聪明伶俐
聪明人
聪明睿智
聪明正直
聪明智慧
聪明智能
丛林里
丛林战
丛轻折轴
丛雀渊鱼
丛山峻岭
丛书名
凑份子
凑趣儿
凑热闹
粗糙度
粗糙度仪
粗茶淡饭
粗放经营
粗放型
粗风暴雨
粗服乱头
粗加工
粗袍粝食
粗纱机
粗声粗气
粗饲料
粗通文墨
粗纤维
粗线条
粗心大意
粗心浮气
粗衣淡饭
粗衣恶食
粗衣粝食
粗枝大叶
粗脂肪
粗制滥造
粗制品
粗中有细
促发展
促进法
促进会
促进剂
促进经济发展
促进就业
促进两岸
促进了
促进农民
促进派
促进社会
促进委员会
促进我国
促进学生
促凝剂
促排卵
促生产
促膝长谈
促膝交谈
促膝谈心
促销方案
促销服
促销活动
促销价
促销礼品
促销品
促销信息
促销员
猝不及防
酢浆草
踧踖不安
醋罐子
醋海翻波
醋溜族
醋酸丁酯
醋酸钠
醋酸纤维
醋坛子
簇锦团花
蹙蹙靡骋
蹙金结绣
撺拳拢袖
蹿房越脊
窜端匿迹
篡夺者
篡位夺权
爨桂炊玉
崔尚宫
催产素
催干剂
催化剂
催化裂化
催化器
催泪弹
催泪瓦斯
催眠曲
催眠术
催眠药
催情粉
催情剂
催情药
催人奋进
催人老
催人泪下
催乳素
催生出
催吐剂
摧锋陷坚
摧锋陷阵
摧刚为柔
摧毁性
摧坚获丑
摧坚陷阵
摧枯拉腐
摧枯拉朽
摧枯折腐
摧枯振朽
摧兰折玉
摧眉折腰
摧身碎首
摧陷廓清
摧心剖肝
摧朽拉枯
摧折豪强
榱崩栋折
榱栋崩折
璀璨夺目
脆而不坚
脆弱性
脆生生
啛啛喳喳
萃取液
翠华山
翠绿色
翠屏山
翠生生
翠微居
翠微路
翠围珠绕
翠消红减
翠竹黄花
翠竹路
村村通
村村通工程
村夫俗子
村夫野老
村干部
村哥里妇
村歌社鼓
村歌社舞
村规民约
村酒野蔬
村两委
村落里
村民代表
村民们
村民委员会
村民自治
村上春树
村生泊长
村委会
村务公开
村箫社鼓
村学究语
村野匹夫
村支书
村子里
存车处
存储产品
存储过程
存储介质
存储卡
存储空间
存储量
存储器
存储容量
存储设备
存储系统
存而不论
存放处
存乎其人
存活率
存活期
存货量
存款簿
存款单
存款额
存款利率
存款利息
存栏数
存量房
存钱罐
存取款
存十一于千百
存托凭证
存亡安危
存亡继绝
存亡绝续
存亡未卜
存亡续绝
存小异
存心不良
存心积虑
存心养性
存在问题
存在主义
存贮卡
存贮器
寸兵尺铁
寸步不离
寸步不让
寸步难行
寸步难移
寸步千里
寸草不留
寸草不生
寸草春晖
寸草衔结
寸长尺短
寸长尺技
寸长片善
寸地尺天
寸积铢累
寸进尺退
寸利必得
寸量铢称
寸木岑楼
寸男尺女
寸善片长
寸丝半粟
寸丝不挂
寸蹄尺缣
寸田尺宅
寸铁杀人
寸铁在手
寸土必争
寸土不让
寸土尺地
寸土尺金
寸辖制轮
寸心千古
寸阴尺璧
寸阴若岁
寸阴是惜
寸有所长
寸指测渊
搓手顿脚
搓手顿足
搓澡工
撮科打哄
撮科打閧
撮土焚香
撮盐入火
撮盐入水
蹉跎日月
蹉跎时日
蹉跎岁月
蹉跎自误
厝火积薪
厝火燎原
挫骨扬灰
挫折感
措美县
措勤县
措手不及
措心积虑
措置得当
措置失当
错别字
错彩镂金
错地方
错节盘根
错落不齐
错落高下
错落有致
错那县
错认颜标
错失良机
错误报告
错误代码
错误率
错误码
错误提示
错误信息
错综复杂
搭便车
搭茬儿
搭错车
搭搭撒撒
搭积木
搭架子
搭街坊
搭桥术
搭顺风车
嗒然若丧
达坂城
达标率
达不到
达达乐队
达到顶峰
达到高潮
达到了
达到性高潮
达地知根
达电子
达尔罕茂明安联合旗
达尔曼
达尔文
达尔文主义
达芬奇
达芙妮
达官贵人
达官贵要
达官显宦
达官要人
达官知命
达荷美
达喀尔
达喀尔拉力赛
达科技
达科塔
达克罗
达克宁
达克斯
达拉然
达拉斯
达拉特旗
达赖喇嘛
达累斯萨拉姆
达里奥
达林顿
达明一派
达姆弹
达尼尔
达权通变
达权知变
达人知命
达日县
达士通人
达斯汀
达瓦卓玛
达斡尔
达斡尔族
达州市
达孜县
怛然失色
沓冈复岭
沓来麕至
沓来踵至
答辩会
答辩状
答茬儿
答非所问
答录机
答题卡
答谢词
答谢会
答应了
打把势
打靶场
打白条
打摆子
打败仗
打板子
打包带
打包机
打包票
打包下载
打保票
打抱不平
打比方
打边鼓
打遍天下
打标机
打补丁
打不开
打不死
打不通
打草稿
打草惊蛇
打草蛇惊
打长途
打赤膊
打冲锋
打出了
打打闹闹
打打牌
打打气
打打球
打打杀杀
打蛋器
打道回府
打得火热
打得赢
打的好
打灯谜
打底子
打地鼠
打点滴
打电报
打电话
打斗片
打斗声
打短工
打断了
打盹儿
打哆嗦
打耳洞
打耳光
打发走
打翻身仗
打飞机
打分数
打凤捞龙
打富济贫
打嗝儿
打个电话
打工妹
打工者
打工仔
打恭作揖
打躬作揖
打拱作揖
打狗棒
打狗看主
打谷场
打官腔
打官司
打光棍
打光棍儿
打滚撒泼
打棍子
打过工
打过架
打过仗
打哈哈
打哈欠
打号机
打呵欠
打呼噜
打虎牢龙
打诨插科
打火机
打击报复
打击犯罪
打击乐
打击乐器
打鸡骂狗
打基础
打家劫舍
打家截道
打家截舍
打架斗殴
打浆机
打交道
打街骂巷
打卡机
打卡钟
打开了
打开浏览器
打开门
打开天窗说亮话
打开网页
打开下载
打开注册表
打瞌睡
打孔机
打孔器
打篮球
打捞起
打老婆
打擂台
打冷颤
打冷枪
打冷战
打了个
打领带
打落水狗
打马虎眼
打码机
打埋伏
打麦场
打毛衣
打闷葫芦
打鸣儿
打磨机
打拍子
打喷嚏
打屁股
打屁屁
打平手
打破常规
打破纪录
打破了
打破迷关
打破沙锅问到底
打破砂锅问到底
打扑克
打企鹅
打起精神
打气筒
打前站
打情骂俏
打情骂趣
打情卖笑
打秋风
打圈子
打群架
打扰了
打人骂狗
打人者
打入冷宫
打胜仗
打手机
打手枪
打手势
打死虎
打死老虎
打死我也
打算盘
打天下
打铁趁热
打通关
打头风
打头阵
打退堂鼓
打下手
打先锋
打小报告
打小算盘
打雪仗
打鸭惊鸳
打鸭惊鸳鸯
打鸭子上架
打牙犯嘴
打牙祭
打牙配嘴
打掩护
打一字
打印出来
打印服务器
打印工具
打印耗材
打印机
打印机打印
打印机耗材
打印机墨盒
打印机配件
打印机驱动
打印机驱动程序
打印机维修
打印口
打印速度
打印头
打印纸
打印质量
打硬仗
打油诗
打游击
打游戏
打圆场
打砸抢
打招呼
打招呼道
打照面儿
打折飞机票
打折机票
打折机票查询
打折扣
打肿脸充胖子
打主意
打砖块
打转儿
打桩机
打装备
打字机
打字通
打字员
打嘴仗
大阿哥
大安市
大案要案
大巴车
大巴回
大巴山
大巴扎
大罢工
大霸王
大白菜
大白痴
大白话
大白鲨
大白鼠
大白天
大白兔
大白熊
大白于天下
大百科
大百科全书
大败亏轮
大败亏输
大班台
大班椅
大阪府
大板车
大半生
大半天
大包大揽
大包干
大包月
大包装
大宝贝
大宝库
大饱口福
大饱眼福
大堡礁
大暴动
大暴光
大暴雨
大爆发
大爆光
大爆料
大爆炸
大悲咒
大背景
大本大宗
大本营
大本钟
大崩盘
大鼻子
大比分
大比例
大比拼
大比武
大笔如椽
大便秘结
大便宜
大变动
大变革
大变局
大变脸
大变身
大变样
大辩不言
大辩论
大辩若讷
大辫子
大别山
大兵团
大波浪
大波妹
大脖子病
大伯子
大补贴
大补帖
大补丸
大不大
大不了
大不列颠
大不列颠联合王国
大不一样
大步流星
大部分
大部分地区
大部份
大部头
大才榱盘
大才榱槃
大才盘盘
大才槃槃
大材小用
大财团
大裁员
大参考
大藏经
大操大办
大草坪
大草原
大拆解
大长江
大长老
大肠癌
大肠杆菌
大肠经
大肠菌
大肠菌群
大厂回族自治县
大场面
大吵大闹
大车以载
大彻大悟
大澈大悟
大成殿
大成拳
大城市
大城县
大吃大喝
大抽奖
大酬宾
大出风头
大出血
大厨师
大处落墨
大处着墨
大处着眼
大串联
大串烧
大吹大打
大吹大擂
大吹法螺
大醇小疵
大词典
大慈大悲
大辞典
大促销
大错特错
大打出手
大大超
大大的
大大方方
大大咧咧
大大落落
大大小小
大胆包身
大胆地
大蛋糕
大当家
大刀阔斧
大道北
大道理
大道南
大得人心
大敌当前
大地春回
大地飞歌
大地回春
大地上
大地震
大弟子
大吊车
大调查
大调整
大跌眼镜
大东海
大动干戈
大动肝火
大动公惯
大动脉
大都会
大都市
大豆蛋白
大豆价格
大豆磷脂
大豆异黄酮
大豆油
大豆制品
大毒枭
大独裁者
大肚量
大肚皮
大肚婆
大肚子
大肚子痞
大度包容
大渡河
大渡河路
大渡口
大渡口区
大队长
大队人马
大对决
大吨位
大敦煌
大多数
大多数人
大鳄鱼
大恩大德
大儿子
大而化之
大而无当
大耳朵
大发慈悲
大发横财
大发雷霆
大发明家
大发谬论
大发议论
大发展
大发作
大法官
大法师
大法小廉
大帆船
大番薯
大翻身
大蕃薯
大反攻
大饭店
大方县
大方向
大方之家
大房间
大房子
大放悲声
大放厥词
大放厥辞
大放送
大放血
大放异彩
大飞机
大肥猪
大分子
大芬村
大丰市
大丰收
大风车
大风大浪
大风歌
大风雪
大奉献
大佛山
大佛寺
大夫网
大扶康
大幅度
大幅面
大福星
大福源
大富豪
大富翁
大腹便便
大腹皮
大盖帽
大概是
大港区
大高个
大哥大
大革命
大个儿
大个子
大工地
大工告成
大工业
大公报
大公馆
大公国
大公鸡
大公开
大公司
大公网
大公无私
大功毕成
大功告成
大功率
大姑娘
大姑子
大孤山
大沽路
大股东
大骨节病
大关县
大观楼
大观路
大观园
大官人
大管家
大灌篮
大龟头
大规模
大规模集成电路
大锅饭
大过年
大过天
大海捞针
大海里
大海战
大含细入
大寒索裘
大韩民国
大喊大叫
大汉族主义
大汗淋漓
大旱望云
大航海
大航海家
大航海时代
大好河山
大好人
大好事
大合唱
大合集
大合照
大河网
大黑马
大轰大嗡
大轰炸
大红包
大红大绿
大红大紫
大红花
大红门
大红袍
大红人
大红色
大洪水
大后方
大后年
大后天
大呼小喝
大呼小叫
大忽悠
大胡子
大户室
大户型
大花脸
大花猫
大花园
大华网
大滑坡
大化瑶族自治县
大话三国
大话西游
大坏蛋
大黄蜂
大黄页
大黄鱼
大灰狼
大灰熊
大回转
大茴香
大汇演
大汇总
大会常务
大会决议
大会开幕
大会上
大会堂
大会战
大荟萃
大活人
大伙儿
大货车
大获全胜
大惑不解
大鸡巴
大吉大利
大集合
大集会
大集体
大集中
大计小用
大纪元
大剂量
大祭司
大家都
大家都来
大家都喜欢
大家都在
大家多多
大家分享
大家风范
大家共同
大家闺秀
大家好
大家伙
大家伙儿
大家能
大家庭
大家庭里
大家一起
大家一起分享
大家用
大甲溪
大检查
大剑师
大渐弥留
大江东去
大江健
大江健三郎
大江南北
大江网
大将军
大讲堂
大奖赛
大匠运斤
大降价
大脚板
大脚怪
大叫道
大教堂
大接访
大接龙
大揭秘
大揭密
大街上
大街小巷
大节不夺
大劫案
大结局
大捷龙
大姐大
大姐们
大解密
大金湖
大金矿
大经大法
大惊失色
大惊小怪
大静脉
大酒店
大酒楼
大舅子
大局观
大局意识
大剧院
大聚会
大决战
大觉寺
大卡车
大开大合
大开发
大开方便之门
大开间
大开眼界
大可不必
大客车
大空翼
大口径
大跨度
大块头
大块文章
大快朵颐
大快人心
大喇叭
大喇嘛
大懒虫
大狼狗
大朗镇
大浪淘沙
大老板
大老粗
大老二
大老爷
大老爷们儿
大佬爱
大佬们
大乐队
大乐透
大擂台
大礼拜
大礼包
大礼服
大礼盒
大礼堂
大理石
大理石厂
大理市
大理寺
大理由
大理州
大鲤鱼
大力发展
大力弘扬
大力神
大力神杯
大力士
大力推进
大力支持
大丽花
大沥镇
大荔县
大连队
大连房地产
大连港
大连酒店
大连理工
大连理工大学
大连旅游
大连人
大连日报
大连实德
大连市
大连网
大联欢
大联盟
大联展
大练兵
大炼钢铁
大量供应
大量库存
大量求购
大了点
大了些
大灵通
大菱鲆
大流士
大柳树
大六壬
大龙虾
大露背
大露台
大陆地区
大陆法系
大陆歌手
大陆架
大陆妹
大陆坡
大陆投资
大陆行
大陆性
大陆性气候
大辂椎轮
大路货
大路上
大路通
大路椎轮
大律师
大乱斗
大论战
大萝卜
大麻袋
大麻哈鱼
大麻子
大马帮
大马哈鱼
大马金刀
大马力
大马路
大马士革
大麦茶
大卖场
大满贯
大满贯赛
大忙人
大蟒蛇
大冒险
大帽子
大梅沙
大湄公河
大美女
大美人
大门口
大门外
大梦初醒
大梦方醒
大咪咪
大米饭
大米粥
大秘书
大面积
大面子
大灭绝
大名单
大名鼎鼎
大名难居
大名县
大明白
大明法度
大明宫
大明山
大明星
大鸣大放
大谬不然
大缪不然
大模大样
大魔导师
大魔王
大魔咒
大莫与京
大漠风
大谋不谋
大拇指
大木头
大奶妹
大奶子
大男人主义
大难不死
大难临头
大脑皮层
大脑皮质
大脑炎
大闹天宫
大逆不道
大逆无道
大逆转
大年夜
大宁县
大牛股
大牛市
大排查
大排挡
大排档
大排量
大排名
大排行
大牌明星
大盘点
大盘股
大盘鸡
大盘指数
大盘走势
大胖子
大鹏湾
大鹏湾畔
大篷车
大碰撞
大批量
大屁股
大骗子
大拼盘
大屏幕
大屏幕显示
大璞不完
大埔县
大浦安娜
大曝光
大旗网
大起大落
大起义
大气磅礴
大气层
大气候
大气环境
大气圈
大气污染
大气压
大器晚成
大千世界
大迁徙
大前锋
大前年
大前提
大前天
大桥路
大巧若拙
大切诺基
大青龙汤
大青山
大青叶
大清白日
大清官
大清国
大清洗
大清早
大清真寺
大请大受
大庆路
大庆市
大庆网
大庆油田
大邱庄
大秋作物
大曲酒
大权独揽
大权旁落
大权在握
大泉州
大染坊
大热天
大人物
大人先生
大仁大义
大容量
大榕树
大肉棒
大如斗
大乳房
大润发
大赛总决赛
大三巴
大三通
大三阳
大三元
大扫除
大扫荡
大嫂子
大色狼
大沙河
大沙漠
大沙头
大鲨鱼
大煞风景
大煞风趣
大山里
大山子
大伤脑筋
大商场
大商机
大商人
大商所
大少奶奶
大少爷
大舌头
大蛇丸
大社区
大婶儿
大生意
大声道
大声疾呼
大声说
大牲畜
大圣堂
大失人望
大失所望
大师杯
大师傅
大师级
大师们
大师赛
大师兄
大石桥市
大石头
大石围
大石镇
大史记
大使馆
大使级
大世界
大市场
大事不糊涂
大事化小
大事记
大事件
大事铺张
大事去矣
大势所趋
大势已去
大视野
大是大非
大手笔
大手大脚
大手术
大受欢迎
大书特书
大舒马赫
大输液
大树将军
大树下
大甩卖
大水池
大水法
大水缸
大水沟
大水坑
大水库
大水牛
大司马
大四喜
大四学生
大肆挥霍
大肆厥辞
大肆宣传
大宋提刑官
大搜捕
大搜查
大搜查线
大搜罗
大搜寻
大苏打
大蒜素
大蒜油
大缩水
大踏步
大唐双龙传
大堂里
大堂内
大逃杀
大逃亡
大讨论
大特写
大提花
大提琴
大提琴手
大提速
大题小作
大题小做
大体上
大天白日
大天鹅
大田湾
大田县
大田作物
大跳水
大跳艳舞
大厅里
大厅内
大廷广众
大庭广众
大停电
大通道
大通关
大通回族土族自治县
大通银行
大同江
大同路
大同盟
大同世界
大同市
大同县
大同小异
大头菜
大头陈
大头鬼
大头贴
大头帖
大头虾
大头小尾
大头鱼
大头照
大头针
大图片
大屠杀
大吐苦水
大团购
大团结
大团圆
大腿骨
大腿内侧
大洼县
大碗茶
大腕儿
大腕们
大王旗
大望路
大尾巴
大文豪
大文件
大问题
大无畏
大悟县
大西北
大西南
大西洋
大西洋城
大喜道
大喜过望
大喜若狂
大喜事
大戏台
大戏院
大虾们
大侠们
大峡谷
大厦栋梁
大厦将颠
大厦将倾
大显身手
大显神通
大显手机
大馅饼
大相径庭
大相迳庭
大箱子
大小便
大小球
大小头
大小写
大小叶
大笑话
大写意
大写字母
大芯板
大新县
大兴安岭
大兴区
大兴土木
大猩猩
大行大市
大行动
大行宫
大行其道
大行情
大行星
大型超市
大型国企
大型活动
大型机
大型计算机
大型企业
大型犬
大型软件
大型软件下载
大型商场
大型文艺晚会
大型演唱会
大雄宝殿
大熊猫
大熊座
大修改
大修理
大许多
大学本科
大学毕业
大学毕业生
大学毕业生就业
大学部
大学城
大学出版社
大学附属
大学化学
大学计算机
大学教授
大学录取
大学美术
大学女生
大学排名
大学排行榜
大学人文
大学生
大学生创业
大学生活
大学生就业
大学生们
大学生求职
大学生思想
大学生思想政治教育
大学生网
大学生心理
大学士
大学四年
大学图书馆
大学网
大学网站
大学物理
大学校长
大学校园
大学学报
大学学生会
大学研究生
大学艺术学院
大学英语
大学英语六级
大学英语四级
大学英语四级考试
大学英语四六级
大学语文
大学预科
大学招生
大学中文系
大学专科
大雪纷飞
大雪山
大寻宝
大循环
大雅君子
大雅之堂
大亚湾
大烟囱
大烟鬼
大言不惭
大沿帽
大檐帽
大眼瞪
大眼瞪小眼
大眼望小眼
大宴宾客
大雁塔
大阳具
大阳台
大阳线
大杨树
大洋论坛
大洋书城
大洋网
大洋新闻
大洋洲
大样图
大吆小喝
大姚县
大窑湾
大摇大摆
大药房
大要案
大冶市
大叶桉
大叶黄杨
大叶杨
大一岁
大一些
大衣柜
大衣呢
大医院
大姨妈
大姨子
大义凛然
大义灭亲
大邑县
大意失
大意失荆州
大因扎吉
大阴唇
大阴茎
大音希声
大银幕
大隐隐
大英百科全书
大英帝国
大英县
大樱桃
大赢家
大勇若怯
大用场
大用处
大游行
大有裨益
大有见地
大有径庭
大有迳庭
大有可观
大有可为
大有起色
大有人在
大有文章
大有益处
大有作为
大又圆
大于利
大于求
大余县
大鱼吃
大鱼吃小鱼
大鱼大肉
大鱼缸
大榆树
大雨滂沱
大雨倾盆
大雨如注
大禹治水
大玉儿
大预言
大元帅
大圆机
大圆满
大院里
大院内
大约克
大约有
大约在
大阅兵
大跃进
大运村
大运河
大运会
大杂烩
大杂院
大灾难
大赠送
大闸蟹
大栅栏
大宅院
大展宏图
大展经纶
大战略
大张口
大张其词
大张旗鼓
大张声势
大张挞伐
大张伟
大掌柜
大丈夫
大帐篷
大昭寺
大侦探
大政方针
大直若诎
大直若屈
大致上
大致说来
大智大勇
大智慧
大智如愚
大智若愚
大中城市
大中电器
大中华
大中企业
大中小
大中型
大中型企业
大中型项目
大中学校
大中至正
大中专
大钟寺
大仲马
大众版
大众传媒
大众点
大众化
大众卡
大众汽车
大众日报
大众网
大众消费
大周天
大轴子
大珠三角
大珠小珠落玉盘
大竹县
大主教
大专班
大专生
大专学校
大专院校
大转弯
大转折
大庄园
大仔恋
大字报
大字典
大字符集
大字体
大自然
大总统
大走光
大足县
大嘴巴
大嘴鸟
大醉侠
大作家
大作战
大做文章
呆宝静
呆里撒奸
呆如木鸡
呆若木鸡
呆似木鸡
呆头呆脑
代办处
代办点
代办费
代办所
代币券
代表处
代表大会
代表大会常务委员会
代表大会上
代表队
代表会
代表会议
代表权
代表人
代表人物
代表团
代表团成员
代表我的心
代表性
代表作
代步车
代部长
代代传
代代相承
代代相传
代工厂
代加工
代建制
代金券
代扣代缴
代理处
代理词
代理店
代理费
代理服务
代理服务器
代理机构
代理权
代理人
代理商
代理销售
代理行
代理制
代理中心
代马望北
代马依风
代码生成器
代码证
代名词
代人受过
代人说项
代人捉刀
代省长
代市长
代售点
代数方程
代数和
代数式
代数学
代斯勒
代替了
代替品
代为说项
代位继承
代位权
代县长
代销点
代销店
代销商
代谢物
代言人
代议制
代用品
代越庖俎
代孕网
代之以
代主席
代总理
代总统
岱山县
带背光
带兵官
带病毒
带不带
带刺儿
带电池
带动了
带动下
带毒者
带分数
带阁楼
带给你
带给他
带给我们
带光盘
带孩子
带回家
带减腰围
带金佩紫
带锯床
带锯条
带菌者
带来了
带砺河山
带领下
带你去
带牛佩犊
带式输送机
带水拖泥
带天窗
带头人
带头作用
带团建
带我去
带月披星
带状疱疹
带着铃铛去做贼
带走了
带罪立功
待产室
待定系数法
待会儿
待机彩图
待机而动
待机时间
待机图
待机图片
待机图片下载
待机王
待贾而沽
待价而沽
待理不理
待人接物
待时而动
待时守分
待摊费用
待兔守株
待业青年
待业者
待月西厢
待字闺中
怠惰因循
殆无孑遗
殆无虚日
贷记卡
贷款担保
贷款额
贷款风险
贷款合同
贷款利率
贷款利息
贷款买房
贷款人
贷款业务
袋泡茶
袋子里
逮捕令
逮捕证
戴爱莲
戴安芬
戴安娜
戴草帽
戴春华
戴尔笔记本
戴尔电脑
戴耳环
戴发含齿
戴发含牙
戴高乐
戴高帽儿
戴高帽子
戴红花
戴鸡佩豚
戴假发
戴娇倩
戴口罩
戴笠乘车
戴笠故交
戴绿帽
戴帽子
戴眉含齿
戴梦得
戴面具
戴墨镜
戴姆勒
戴盆望天
戴清履浊
戴日戴斗
戴上了
戴手铐
戴霜履冰
戴天蹐地
戴天履地
戴头识脸
戴望舒
戴维森
戴维营
戴胸罩
戴玄履黄
戴眼镜
戴圆履方
戴月披星
戴罪立功
黛安娜
丹巴县
丹参酮
丹顶鹤
丹东市
丹凤朝阳
丹凤县
丹凤眼
丹佛斯
丹黄甲乙
丹江口
丹江口市
丹棱县
丹麦队
丹麦人
丹麦语
丹妮尔
丹妮丝
丹尼尔
丹尼尔斯
丹尼斯
丹皮尔
丹漆随梦
丹铅甲乙
丹青不渝
丹青妙手
丹书白马
丹书铁契
丹书铁券
丹霞山
丹心碧血
丹心如故
丹心照
丹阳市
丹泽尔
丹寨县
丹之所藏者赤
单板计算机
单倍体
单兵孤城
单不饱和
单程票
单纯词
单纯性
单词通
单打独斗
单刀赴会
单刀球
单刀直入
单独考试
单反相机
单方面
单放机
单峰驼
单根独苗
单鹄寡凫
单轨铁路
单核心
单簧管
单机版
单机小游戏
单机游戏
单机游戏下载
单季稻
单见浅闻
单脚跳
单孑独立
单晶硅
单晶体
单克隆
单克隆抗体
单口相声
单立文
单螺杆
单门独户
单宁酸
单片机
单片机开发
单片装
单枪独马
单枪匹马
单亲家庭
单曲榜
单人床
单人独马
单人房
单人滑
单人间
单人舞
单人游戏
单色光
单身白领
单身贵族
单身汉
单身男女
单身男人
单身女人
单身女性
单身生活
单声道
单手剑
单双面
单丝不成线
单丝不线
单通道
单位地址
单位负责人
单位领导
单位面积产量
单位名称
单位名单
单位制
单文孤证
单细胞
单线程
单相电
单相思
单向阀
单向性
单项奖
单项式
单硝酸
单行本
单行道
单行线
单性花
单选框
单选题
单循环
单循环赛
单眼皮
单一性
单音词
单音铃声
单音铃声下载
单引号
单用户
单忧极瘁
单元测试
单元格
单元格内
单则易折
单则易折众则难摧
单证员
单注奖金
单子叶植物
单组分
担保贷款
担保法
担保机构
担保人
担保书
担不是
担担面
担风险
担架队
担惊忍怕
担惊受恐
担惊受怕
担心了
担雪塞井
担雪填河
担雪填井
眈眈逐逐
耽惊受怕
郸城县
躭惊受怕
殚财竭力
殚诚毕虑
殚见洽闻
殚精毕力
殚精极虑
殚精竭力
殚精竭虑
殚谋戮力
殚思极虑
殚思竭虑
殚智竭力
箪豆见色
箪瓢屡空
箪食壶浆
箪食壶酒
儋石之储
儋州市
胆颤心惊
胆粗气壮
胆大包天
胆大泼天
胆大妄为
胆大心粗
胆大心细
胆大心小
胆大心雄
胆大于身
胆固醇
胆管癌
胆管炎
胆寒发竖
胆红素
胆碱钠
胆碱能
胆结石
胆裂魂飞
胆囊癌
胆囊结石
胆囊息肉
胆囊炎
胆破心寒
胆破心惊
胆丧魂惊
胆丧魂消
胆色素
胆石病
胆石症
胆识过人
胆小鬼
胆小怕事
胆小如豆
胆小如鼠
胆小如鼷
胆战心寒
胆战心慌
胆战心惊
胆战心摇
胆壮气粗
胆壮心雄
旦旦而伐
旦暮入地
旦夕祸福
旦夕之危
旦种暮成
但毕竟
但不管
但没想到
但那次
但求无过
但仍然
但事实上
但是她
但是你
但是他
但是我
但是有
但是在
但随着
但他却
但我怕
但我想
但由于
但愿人长久
但这次
但至少
诞幻不经
诞谩不经
诞生地
诞生记
诞生了
诞生石
诞罔不经
诞妄不经
啖以重利
弹拨乐
弹拨乐器
弹出窗口
弹出式
弹道导弹
弹道学
弹钢琴
弹冠结绶
弹冠相庆
弹冠振衿
弹冠振衣
弹劾案
弹花机
弹簧厂
弹簧秤
弹簧床
弹簧刀
弹簧钢
弹簧机
弹簧门
弹簧片
弹簧锁
弹铗无鱼
弹剑作歌
弹斤估两
弹尽粮绝
弹尽援绝
弹空说嘴
弹力布
弹力面料
弹射器
弹丝品竹
弹跳力
弹丸黑志
弹丸黑子
弹丸脱手
弹丸之地
弹无虚发
弹性模量
弹性体
弹性元件
弹药库
弹药箱
弹药罪
弹雨枪林
弹指间
弹指之间
弹珠台
弹着点
弹子房
惮赫千里
淡泊明志
淡泊以明志宁静以致远
淡淡道
淡而不厌
淡而无味
淡饭黄齑
淡褐色
淡红色
淡黄色
淡江大学
淡兰色
淡蓝色
淡绿色
淡马锡
淡青色
淡然处之
淡然置之
淡如水
淡汝浓抹
淡扫蛾眉
淡水河
淡水湖
淡水交情
淡水鱼
淡写轻描
淡盐水
淡竹叶
淡妆浓抹
淡妆轻抹
淡紫色
蛋氨酸
蛋白胨
蛋白粉
蛋白酶
蛋白尿
蛋白石
蛋白饲料
蛋白质
蛋炒饭
蛋糕店
蛋糕网
蛋黄酱
蛋黄派
蛋制品
氮肥厂
氮化硅
氮化硼
氮化物
澹泊寡欲
澹泊明志
澹泊明志宁静致远
当爱已
当不了
当场出丑
当场死亡
当代大学生
当代人
当代世界
当代文学
当代小说
当代艺术
当代中国
当代作家
当当价
当当网
当地人
当地时间
当断不断
当耳边风
当耳旁风
当风秉烛
当刮目相待
当过兵
当机立断
当机立决
当记者
当家理财
当家理纪
当家立计
当家立纪
当家立事
当家立业
当家人
当家作主
当家做主
当间儿
当街卖
当今社会
当今时代
当今世界
当今无辈
当今中国
当局者迷
当局者迷旁观者清
当空舞
当空照
当老板
当立之年
当量浓度
当门抵户
当面错过
当面交易
当面锣
当面锣对面鼓
当面输心背面笑
当你孤单你会
当你孤单时
当年老
当前位置
当前我国
当前心情
当前页
当前应
当权派
当权者
当然了
当仁不让
当世才度
当世无双
当事国
当事人
当事者
当鼠标
当头棒喝
当头对面
当头炮
当涂县
当我们
当务始终
当务之急
当刑而王
当行本色
当行出色
当雄县
当选人
当选为
当选者
当阳市
当夜幕
当政者
当之无愧
当之有愧
当众脱
当轴处中
当着不着
当自强
挡不住
挡车工
挡车器
挡风玻璃
挡箭牌
挡泥板
挡土墙
党豺为虐
党代表
党代会
党的基本路线
党的基层组织
党的建设
党的十六届五中全会
党的先进性建设
党的执政能力
党的执政能力建设
党的作风建设
党恶佑奸
党风廉政
党风廉政建设
党风廉政建设责任制
党工委
党和国家
党和国家领导人
党和政府
党纪国法
党纪政纪
党坚势盛
党建工作
党建网
党领导
党领导人
党内监督
党内民主
党内外
党群关系
党同妒异
党同伐异
党团活动
党团员
党外人士
党委办公室
党委副书记
党委会
党委书记
党委委员
党委政府
党委制
党卫队
党卫军
党务工作
党小组
党邪丑正
党邪陷正
党性分析
党性分析材料
党性修养
党员大会
党员队伍
党员干部
党员个人
党员领导干部
党员素质
党员先进性
党员先进性教育
党员先进性教育活动
党员意识
党政不分
党政部门
党政机关
党政军
党政领导
党政领导干部
党政领导干部选拔
党政群
党支部
党支部书记
党执政
党执政兴国
党中央
党主席
党总支
党组会
党组织
党组织建设
谠论侃侃
谠言嘉论
谠言直声
宕昌县
砀山县
荡产倾家
荡荡悠悠
荡海拔山
荡魂摄魄
荡检逾闲
荡气回肠
荡秋千
荡然无存
荡神志
荡析离居
档案大小
档案袋
档案法
档案馆
档案管理
档案管理系统
档案柜
档案盒
档案夹
档案局
档案室
档案文件
档案学
档案资料
刀把子
刀刀见血
刀锋冷
刀锋战士
刀斧手
刀耕火耨
刀耕火耘
刀耕火种
刀光剑影
刀光血影
刀过竹解
刀剑笑
刀具厂
刀锯斧钺
刀马旦
刀片式
刀枪不入
刀枪剑戟
刀枪入库
刀山火海
刀山剑林
刀山剑树
刀头剑首
刀头舔蜜
刀头燕尾
刀下留人
刀削面
刀子嘴
刀俎余生
叨陪末座
叨在知己
导报讯
导出单位
导出到
导磁率
导弹驱逐舰
导弹艇
导德齐礼
导电布
导电胶
导电性
导购网
导光板
导航条
导航网
导航系统
导航页
导火索
导火线
导盲犬
导尿管
导热管
导热性
导热油
导入到
导入期
导师制
导演奖
导医网
导以取保
导引头
导游词
导游服务
导游人员
导游图
导游网
导游员
导游证
导致白血病
岛瘦郊寒
倒背如流
倒绷孩儿
倒不如
倒插门
倒车镜
倒车雷达
倒持干戈
倒持戈矛
倒持手板
倒持泰阿
倒春寒
倒儿爷
倒凤颠鸾
倒戈卸甲
倒挂金钩
倒挂金钟
倒冠落佩
倒冠落珮
倒果为因
倒过来
倒海翻江
倒戢干戈
倒计时
倒计时牌
倒记时
倒角机
倒街卧巷
倒廪倾囷
倒买倒卖
倒霉蛋
倒霉事
倒霉熊
倒箧倾筐
倒箧倾囊
倒三七
倒山倾海
倒裳索领
倒时差
倒胃口
倒屣相迎
倒峡泻河
倒行逆施
倒悬之急
倒悬之苦
倒因为果
倒栽葱
倒载干戈
倒执手版
倒置干戈
捣蛋鬼
捣虚批吭
捣虚撇抗
蹈常习故
蹈常袭故
蹈锋饮血
蹈赴汤火
蹈故习常
蹈规循矩
蹈火赴汤
蹈火探汤
蹈机握杼
蹈节死义
蹈矩践墨
蹈矩循规
蹈矩循彟
蹈厉奋发
蹈厉之志
蹈其覆辙
蹈人旧辙
蹈仁履义
蹈刃不旋
蹈汤赴火
蹈袭覆辙
蹈袭前人
到处跑
到此为止
到达某
到底是什么
到底是谁
到底谁
到底有多少
到底有没有
到会者
到极点
到来之际
到了极点
到哪儿
到哪里
到哪去
到期日
到时候
到头来
到站时间
悼心疾首
悼心失图
盗版碟
盗版软件
盗版书
盗车贼
盗佛线
盗号者
盗火线
盗铃掩耳
盗名暗世
盗名欺世
盗墓贼
盗窃案
盗窃犯
盗窃罪
盗嫂受金
盗食致饱
盗亦有道
盗用了
盗玉窃钩
盗怨主人
盗贼团
盗贼王
盗憎主人
盗跖之物
盗钟掩耳
道傍苦李
道傍之筑
道傍筑室
道边苦李
道不掇遗
道不举遗
道不拾遗
道不同不相为谋
道不相谋
道长道
道长论短
道长争短
道存目击
道大莫容
道道儿
道德风险
道德感
道德观
道德规范
道德建设
道德教育
道德经
道德品质
道德上
道德素质
道德文章
道德修养
道德与法
道弟称兄
道东说西
道而不径
道尔顿
道孚县
道高德重
道高魔重
道高一尺魔高一丈
道高益安
道高益安势高益危
道格拉斯
道骨仙风
道寡称孤
道光帝
道合志同
道教徒
道尽涂殚
道尽涂穷
道尽途殚
道尽途穷
道殣相望
道殣相枕
道殣相属
道具中心
道康宁
道林纸
道路灯
道路交通
道路交通安全
道路交通管理
道路上
道路设施
道路网
道路以目
道路运输
道貌岸然
道貌凛然
道貌俨然
道明寺
道旁苦李
道歉信
道茄子
道琼斯
道山学海
道听耳食
道听涂说
道听途说
道同契合
道同义合
道同志合
道头知尾
道微德薄
道无拾遗
道西说东
道学先生
道依茨
道义之交
道远日暮
道远知骥
道远知骥世伪知贤
道在人为
道在屎溺
稻草人
稻城县
稻城亚丁
稻田里
稻瘟病
稻瘿蚊
得薄能鲜
得不补失
得不偿丧
得不偿失
得不酬失
得不到
得步进步
得尺得寸
得寸得尺
得寸进尺
得到了
得道多助
得道多助失道寡助
得而复失
得分王
得过且过
得奖人
得奖者
得克萨斯
得克萨斯州
得来全不费工夫
得利卡
得陇望蜀
得马生灾
得马失马
得马折足
得票率
得其三昧
得其所哉
得饶人处且饶人
得人惊
得人死力
得人心
得人者昌
得人者昌失人者亡
得荣县
得胜回朝
得胜头回
得失参半
得失成败
得失荣枯
得失相半
得失在人
得手应心
得天独厚
得兔忘蹄
得未尝有
得未曾有
得心应手
得婿如龙
得益于
得意门生
得意忘象
得意忘形
得意忘言
得意扬扬
得意洋洋
得意之色
得意之作
得鱼忘荃
得鱼忘筌
得与失
得月较先
得罪人
德安县
德昂族
德巴赫
德保县
德本财末
德比郡
德比战
德彪西
德薄才鲜
德薄能鲜
德才兼备
德昌县
德尔福
德尔惠
德尔塔
德高望重
德格县
德国队
德国法西斯
德国科隆
德国人
德国世界杯
德黑兰
德宏州
德厚流光
德化县
德怀特
德惠市
德基水库
德加拉
德甲联赛
德江县
德克萨斯
德克萨斯州
德克士
德拉瓦河
德雷克
德雷斯
德里达
德里克
德力西
德令哈
德令哈市
德隆望重
德隆望尊
德隆系
德鲁克
德鲁伊
德鲁依
德罗巴
德罗夫
德迈尔
德美特
德谟克里特
德尼尔森
德尼罗
德配天地
德浅行薄
德钦县
德清县
德庆县
德容兼备
德容言功
德胜路
德胜门
德胜头迴
德盛小盘
德天瀑布
德维尔
德文版
德沃夏克
德新社
德兴市
德言工貌
德言工容
德言容功
德阳市
德洋恩普
德艺双馨
德意志
德意志帝国
德音莫违
德輶如毛
德輶如羽
德语系
德育处
德育工作
德育教育
德育论文
德元帅
德约卡夫
德云社
德智体
德重恩弘
德州人
德州市
德州仪器
德尊望重
的的确确
的歌者
的花海
的黎波里
的确良
的确如此
的士高
的一确二
灯不亮
灯草和尚
灯蛾扑火
灯光设备
灯光设计
灯光音响
灯红酒绿
灯火辉煌
灯火万家
灯尽油干
灯具厂
灯具城
灯亮了
灯笼裤
灯灭了
灯泡厂
灯市口
灯饰厂
灯塔市
灯心草
灯心绒
灯芯绒
灯烛辉煌
登车桥
登封市
登峰造极
登锋履刃
登锋陷阵
登高必赋
登高履危
登高去梯
登高望远
登高自卑
登革热
登广告
登机口
登机牌
登记表
登记簿
登记册
登记处
登记管理
登记管理条例
登记号
登记卡
登记日
登记日期
登记手续
登记条例
登记证
登记证号
登记注册
登界游方
登进士
登陆点
登陆舰
登陆界面
登陆密码
登陆器
登陆器下载
登陆艇
登陆中国
登录名
登录器
登木求鱼
登入后
登入器
登山包
登山队
登山队员
登山节
登山扣
登山临水
登山涉水
登山小鲁
登山鞋
登山越岭
登山运动
登山者
登山陟岭
登台拜将
登坛拜将
登堂入室
登喜路
登月舱
登珠峰
等比级数
等比例
等比数列
等边三角形
等不及
等部门
等差级数
等差数列
等待时机
等多家
等多项
等多种
等额选举
等而上之
等而下之
等方面
等分线
等高线
等各种
等功能
等积形
等级分
等级考试
等级评定
等级赛
等级证书
等级制
等价交换
等价连城
等价物
等奖品
等奖项
等角线
等距离
等离子
等离子电视
等离子切割机
等离子态
等离子体
等礼相亢
等量齐观
等米下锅
等内容
等你来拿
等你拿
等深线
等势面
等速运动
等位基因
等温线
等闲视之
等闲之辈
等效电路
等效值
等行业
等形式
等压线
等一等
等一会
等一批
等一系列
等一下
等因奉此
等优点
等于零
等症状
等值线
等专业
等着瞧
邓建军
邓利维
邓朴方
邓世昌
邓小平
邓小平理论
邓小平理论概论
邓小平同志
邓小平文选
邓亚萍
邓颖超
邓中翰
邓州市
邓子恢
瞪大眼睛
瞪目哆口
瞪目结舌
瞪眼咋舌
磴口县
低保户
低保金
低保真
低不就
低产田
低唱浅斟
低唱浅酌
低成本
低胆固醇
低蛋白
低档车
低等动物
低等植物
低电量
低电平
低电压
低度酒
低辐射
低工资
低功耗
低耗电
低合金
低合金板
低合金钢
低回不已
低级格式化
低级趣味
低剂量
低价供应
低价股
低价商品
低价商品房
低价位
低价销售
低价转让
低聚糖
低利率
低眉垂眼
低眉顺眼
低眉折腰
低迷不振
低密度
低能儿
低能耗
低年级
低年级学生
低浓度
低品质
低气压
低情曲意
低热量
低声道
低声细语
低声下气
低声哑气
低市盈率
低收入
低收入者
低首下气
低首下心
低水平
低损耗
低碳钢
低头不见抬头见
低头耷脑
低头搭脑
低头哈腰
低头丧气
低纬度
低污染
低下头
低消耗
低效率
低效益
低心下意
低胸装
低血糖
低血糖症
低血压
低压槽
低压电器
低压断路器
低压配电
低压配电柜
低腰裤
低音部
低音炮
低音提琴
低吟浅唱
低油耗
低噪声
低噪音
低粘度
低脂肪
低值易耗品
羝羊触藩
堤溃蚁孔
堤溃蚁穴
嘀嘀咕咕
嘀里嘟噜
滴虫病
滴虫性
滴答声
滴滴答答
滴滴涕
滴定法
滴定管
滴定仪
滴粉搓酥
滴溜溜
滴溜溜转
滴露研朱
滴露研珠
滴水不羼
滴水不漏
滴水成冰
滴水成河
滴水穿石
滴水洞
滴水难消
滴水瓦
滴眼液
狄波拉
狄德罗
狄俄尼索斯
狄更斯
狄仁杰
迪奥普
迪比特
迪比特手机
迪比亚
迪卡普里奥
迪克牛仔
迪克斯
迪纳摩
迪塞尔
迪士高
迪士尼
迪斯科
迪斯科舞厅
迪斯可
迪斯尼
迪斯尼乐园
迪瓦茨
迪乌夫
迪西科
迪信通
迪亚斯
迪亚兹
敌百虫
敌不可假
敌不可纵
敌敌畏
敌对者
敌国通舟
敌国外患
敌惠敌怨
敌忾同仇
敌力角气
敌杀死
敌王所忾
敌我矛盾
敌占区
敌众我寡
涤地无类
涤故更新
涤秽布新
涤秽荡瑕
涤纶布
涤纶短纤
涤纶纱
涤纶丝
涤棉布
涤棉纱
涤瑕荡垢
涤瑕荡秽
涤瑕蹈隙
笛卡儿
笛卡尔
笛子曲
底背离
底层页
底格里斯
底死谩生
底特律
底下人
抵背扼喉
抵抗力
抵抗力弱
抵抗性
抵抗者
抵死瞒生
抵死谩生
抵死漫生
抵瑕蹈隙
抵瑕陷厄
抵押贷款
抵押房
抵押金
抵押品
抵押权
抵押物
抵掌而谈
抵制日货
抵足而眠
砥兵砺伍
砥锋挺锷
砥节奉公
砥节厉行
砥节励行
砥节砺行
砥厉廉隅
砥厉名号
砥砺风节
砥砺廉隅
砥砺名号
砥砺名节
砥砺琢磨
砥廉峻隅
砥身砺行
砥行立名
砥行磨名
砥志研思
砥柱中流
地安门
地板采暖
地板革
地板蜡
地板漆
地板上
地板砖
地北天南
地崩山摧
地表水
地藏经
地层学
地产股
地产界
地产商
地产税
地坼天崩
地丑德齐
地丑力敌
地磁场
地大喊
地大物博
地带性
地弹簧
地道战
地地道道
地动山摧
地动山摇
地动仪
地对地
地对空
地对空导弹
地耳草
地方报
地方病
地方财政
地方党委
地方电视台
地方法规
地方法院
地方风味
地方各级
地方官
地方化
地方话
地方经济发展
地方军
地方请
地方时
地方税
地方税务局
地方特色
地方戏
地方性
地方政府
地方志
地方主义
地负海涵
地覆天翻
地沟油
地瓜干
地广人希
地广人稀
地滚球
地黄丸
地基承载力
地基基础
地级市
地棘天荆
地瘠民贫
地籍图
地价款
地价税
地角天涯
地脚螺丝
地久天长
地空导弹
地旷人稀
地矿部
地矿局
地拉那
地牢围攻
地老虎
地老天荒
地老天昏
地雷战
地雷阵
地理大发现
地理分布
地理环境
地理教学
地理试题
地理数据库
地理图
地理位置
地理信息
地理信息系统
地理学
地理学家
地理杂志
地理知识
地利人和
地灵人杰
地埋灯
地貌学
地面材料
地面上
地面水
地面战
地面站
地平天成
地平线
地平线上
地坪漆
地球表面
地球村
地球化学
地球科学
地球日
地球上
地球物理
地球物理学
地球仪
地区差价
地区性
地区总代理
地热能
地塞米松
地上茎
地上天宫
地上天官
地税局
地税网
地说道
地塌天荒
地摊儿
地摊货
地毯厂
地毯式
地毯式轰炸
地铁站
地头蛇
地图包
地图册
地图集
地图搜索
地图网
地图学
地网天罗
地下车库
地下城
地下党
地下道
地下工程
地下管道
地下河
地下茎
地下狂飙
地下狂飚
地下室
地下室里
地下水
地下水位
地下铁
地下铁道
地下修文
地下音乐
地县级
地心说
地心引力
地形图
地形学
地窨子
地役权
地狱般
地狱变相
地狱谷
地狱火
地域性
地缘政治学
地震波
地震局
地震烈度
地震学
地震仪
地震震级
地址栏
地志学
地质大学
地质调查局
地质队
地质公园
地质局
地质勘查
地质勘探
地质矿产
地质矿产部
地质年代
地质图
地质学
地质学家
地质灾害
地中海
地中海气候
地主阶级
地主婆
地主之仪
地主之谊
地走动
地走了
弟男子侄
弟兄们
弟子规
弟子们
帝国时代
帝国主义
帝国主义者
帝辇之下
帝企鹅
帝王将相
帝王行
递胜递负
递兴递废
递眼色
第八版
第八部
第八册
第八次
第八个
第八号
第八回
第八集
第八讲
第八节
第八届
第八届全国
第八卷
第八轮
第八名
第八篇
第八期
第八人
第八十
第八十八
第八十二
第八十九
第八十六
第八十七
第八十三
第八十五
第八十一
第八十章
第八天
第八条
第八位
第八章
第比利斯
第二笔
第二步
第二部
第二部分
第二册
第二层
第二场
第二次
第二大
第二代
第二道
第二点
第二段
第二个
第二故乡
第二号
第二集
第二季
第二季度
第二阶段
第二节
第二届
第二届全国
第二届中国
第二局
第二卷
第二军医
第二课堂
第二类
第二轮
第二名
第二年
第二批
第二篇
第二期
第二日
第二三
第二十
第二十八
第二十版
第二十次
第二十二
第二十个
第二十回
第二十集
第二十节
第二十届
第二十九
第二十六
第二十七
第二十三
第二十四
第二十条
第二十五
第二首
第二胎
第二天
第二条
第二外语
第二位
第二性征
第二学期
第二医科大学
第二医院
第二章
第二中学
第二种
第二重
第九版
第九步
第九部
第九册
第九城市
第九次
第九个
第九回
第九集
第九讲
第九街
第九节
第九届
第九卷
第九课
第九轮
第九名
第九篇
第九期
第九人
第九十
第九十八
第九十二
第九十九
第九十六
第九十七
第九十三
第九十四
第九十五
第九十一
第九十章
第九天
第九条
第九位
第九章
第六版
第六步
第六部
第六场
第六次
第六代
第六个
第六号
第六回
第六集
第六讲
第六节
第六届
第六卷
第六轮
第六名
第六篇
第六期
第六人
第六日
第六十
第六十八
第六十二
第六十九
第六十六
第六十七
第六十三
第六十四
第六十五
第六十一
第六十章
第六天
第六条
第六位
第六章
第纳尔
第七版
第七步
第七部
第七册
第七场
第七次
第七代
第七个
第七回
第七集
第七辑
第七讲
第七节
第七届
第七卷
第七轮
第七名
第七篇
第七期
第七日
第七十
第七十八
第七十二
第七十九
第七十六
第七十七
第七十三
第七十四
第七十五
第七十一
第七天
第七条
第七位
第七章
第三版
第三步
第三部
第三册
第三层
第三场
第三次
第三次会议
第三大
第三代
第三代移动通信
第三道
第三段
第三方
第三方软件
第三方物流
第三个
第三关
第三号
第三极
第三集
第三季度
第三家
第三件
第三讲
第三阶段
第三节
第三届
第三届全国
第三局
第三卷
第三军
第三款
第三类
第三轮
第三名
第三批
第三批先进性教育
第三批先进性教育活动
第三篇
第三期
第三人称
第三日
第三师
第三十
第三十八
第三十二
第三十回
第三十集
第三十节
第三十九
第三十六
第三十七
第三十三
第三十四
第三十条
第三十五
第三十一
第三十章
第三世界国家
第三台
第三套
第三天了
第三条
第三位
第三项
第三行
第三性
第三要
第三张
第三章
第三只
第三中学
第三种
第三重
第三周
第十八
第十八版
第十八次
第十八回
第十八集
第十八节
第十八届
第十八卷
第十八期
第十八条
第十版
第十部
第十册
第十次
第十二
第十二版
第十二册
第十二回
第十二集
第十二节
第十二卷
第十二课
第十二名
第十二篇
第十二期
第十二条
第十二位
第十个
第十回
第十集
第十讲
第十节
第十届
第十届全国
第十九
第十九版
第十九回
第十九集
第十九节
第十九届
第十九期
第十九条
第十卷
第十课
第十六
第十六版
第十六回
第十六集
第十六节
第十六卷
第十六期
第十六条
第十轮
第十名
第十篇
第十七
第十七次
第十七回
第十七集
第十七节
第十七届
第十七卷
第十七轮
第十七条
第十期
第十三
第十三版
第十三部
第十三次
第十三回
第十三节
第十三届
第十三卷
第十三课
第十三篇
第十三期
第十三天
第十三条
第十四
第十四版
第十四次
第十四回
第十四集
第十四讲
第十四节
第十四卷
第十四课
第十四篇
第十四期
第十四天
第十四条
第十天
第十条
第十位
第十五
第十五版
第十五次
第十五回
第十五集
第十五节
第十五卷
第十五条
第十一
第十一版
第十一部
第十一册
第十一个
第十一个五年规划
第十一回
第十一讲
第十一节
第十一课
第十一名
第十一篇
第十一期
第十一天
第十一条
第十一位
第十章
第四版
第四步
第四部
第四部分
第四册
第四层
第四场
第四次
第四次会议
第四大
第四代
第四方
第四个
第四号
第四回
第四集
第四季
第四季度
第四节
第四届
第四局
第四卷
第四军医大学
第四类
第四轮
第四名
第四篇
第四期
第四日
第四十
第四十八
第四十二
第四十回
第四十节
第四十九
第四十六
第四十七
第四十三
第四十四
第四十五
第四十一
第四套
第四天
第四条
第四位
第四项
第四章
第四种
第无名
第五版
第五步
第五部
第五层
第五次
第五次会议
第五大
第五代
第五个
第五号
第五回
第五集
第五辑
第五节
第五届
第五局
第五卷
第五课
第五轮
第五名
第五篇
第五期
第五十
第五十八
第五十二
第五十九
第五十六
第五十七
第五十三
第五十四
第五十条
第五十五
第五十一
第五十章
第五套
第五天
第五条
第五位
第五项
第五章
第一案
第一八
第一把火
第一百
第一百货
第一百天
第一百一十
第一百章
第一版
第一本
第一笔
第一遍
第一波
第一步
第一部
第一部分
第一财经日报
第一册
第一层
第一场
第一次
第一次见到
第一次见面
第一次接触
第一次看到
第一次亲密
第一次亲密接触
第一村
第一大
第一代
第一刀
第一道
第一滴血
第一份
第一封信
第一附属
第一高楼
第一高手
第一个
第一个男人
第一个月
第一关
第一号
第一回
第一击
第一集
第一季
第一季度
第一家
第一件
第一件事
第一阶段
第一节
第一届
第一局
第一句话
第一卷
第一颗
第一款
第一类
第一粒
第一辆
第一辆车
第一轮
第一美女
第一门户
第一名
第一幕
第一年
第一女
第一排
第一盘
第一炮
第一批
第一篇
第一期
第一千
第一千个
第一人
第一人民医院
第一任
第一生产力
第一时间
第一是
第一手
第一手材料
第一首
第一书记
第一艘
第一台
第一套
第一天起
第一条
第一贴
第一桶
第一晚
第一网
第一位
第一现场
第一项
第一学期
第一眼
第一要务
第一页
第一印象
第一战
第一站
第一张
第一章
第一招
第一支
第一中级
第一中学
第一种
第一周
第一组
第一座
谛分审布
缔约方
缔约国
缔约过失
缔造者
嗲声嗲气
掂斤播两
掂斤估两
掂斤抹两
掂量掂量
掂梢折本
颠簸不破
颠唇簸嘴
颠倒干坤
颠倒黑白
颠倒乾坤
颠倒是非
颠倒衣裳
颠倒阴阳
颠颠簸簸
颠颠倒倒
颠覆性
颠覆者
颠斤播两
颠来播去
颠来簸去
颠来倒去
颠鸾倒凤
颠毛种种
颠沛流离
颠仆流离
颠扑不磨
颠扑不破
颠乾倒坤
颠衣到裳
巅峰对决
巅峰期
癫痫病
攧扑不破
典藏版
典当行
典当业
典谟训诰
典妻鬻子
典身卖命
典型化
典型性
典型值
典狱长
典则俊雅
典章文物
点播系统
点唱机
点钞机
点此查看
点此进入
点到点
点到面
点到为止
点点滴滴
点点头
点电荷
点读机
点对点
点高潮
点歌单
点歌给
点歌机
点歌台
点歌系统
点歌祝福
点焊机
点火器
点击查看
点击此处
点击此处进行
点击进入
点击率
点击排行
点击鼠标
点击数
点击下面
点击下载
点击以下
点击这里
点将台
点胶机
点接触
点金成铁
点金乏术
点金术
点金无术
点金作铁
点睛之笔
点面结合
点名册
点秋香
点缺陷
点石成金
点石为金
点手划脚
点手莋脚
点数卡
点水不漏
点铁成金
点头道
点头哈腰
点头会意
点头咂嘴
点头之交
点心吃
点心虚
点胸洗眼
点烟器
点这里
点这里把小游戏
点这里下载
点阵图
点纸画字
点指划脚
点指画字
点指莋脚
点着头
碘化钾
碘化钠
碘化银
碘钨灯
电白县
电报费
电报挂号
电报机
电报局
电贝司
电表箱
电冰柜
电冰箱
电博会
电采暖
电唱机
电炒锅
电车男
电车站
电车之狼
电掣风驰
电掣星驰
电池板
电池厂
电池充电
电池充电器
电池电量
电池容量
电池使用
电池续航
电池组
电除尘
电除尘器
电传机
电吹风
电磁波
电磁场
电磁阀
电磁辐射
电磁干扰
电磁感应
电磁兼容
电磁离合器
电磁流量计
电磁炉
电磁炮
电磁式
电磁铁
电磁线
电磁学
电磁灶
电磁振荡
电单车
电导率
电导率仪
电灯泡
电动叉车
电动车
电动车窗
电动车配件
电动窗
电动调节阀
电动阀
电动工具
电动滚筒
电动葫芦
电动滑板车
电动机
电动力学
电动门
电动摩托车
电动幕
电动跑步机
电动汽车
电动三轮车
电动势
电动剃须刀
电动玩具
电动牙刷
电动执行器
电动自行车
电度表
电镀厂
电饭煲
电饭锅
电风扇
电负性
电感器
电感式
电感线圈
电感应
电钢琴
电工材料
电工机械
电工器材
电工设备
电工学
电工仪表
电工证
电功率
电管局
电灌站
电光朝露
电光石火
电光源
电锅炉
电焊工
电焊机
电焊条
电焊网
电弧焊接
电弧炉
电化教学
电化教育
电化铝
电化学
电话报警器
电话本
电话薄
电话簿
电话查询
电话单
电话订购
电话费
电话号簿
电话号码
电话号码查询
电话会议
电话机
电话间
电话交换机
电话局
电话卡
电话铃
电话铃声
电话录音
电话区号
电话亭
电话网
电话线
电话线路
电话销售
电汇单
电火锅
电火花
电火花机
电机保护器
电机厂
电机工程
电机节电器
电机配件
电机系
电机学
电机有限公司
电吉他
电吉它
电加工
电加热
电加热器
电监会
电教馆
电教片
电教室
电解槽
电解池
电解电容
电解电容器
电解铝
电解锰
电解水
电解铜
电解液
电解质
电介质
电晶体
电警棍
电绝缘
电抗器
电烤箱
电控柜
电控锁
电控箱
电缆厂
电缆附件
电缆沟
电缆料
电缆设备
电缆线
电缆线路
电缆有限公司
电老虎
电烙铁
电离层
电离辐射
电离能
电力变压器
电力部
电力部门
电力大学
电力电缆
电力电子
电力法
电力改革
电力工程
电力工业
电力供应
电力机车
电力机械
电力建设
电力局
电力企业
电力设备
电力设施
电力通信
电力网
电力稳压器
电力系统
电力线
电力线路
电力行业
电疗法
电流表
电流传感器
电流放大器
电流互感器
电流计
电流强度
电流星散
电炉厂
电路板
电路设计
电路图
电驴下载
电码本
电脉冲
电脑爱好者
电脑包
电脑报
电脑报价
电脑病毒
电脑部
电脑城
电脑刺绣
电脑打字
电脑袋
电脑导购
电脑点歌
电脑雕刻
电脑耳机
电脑高手
电脑故障
电脑广场
电脑化
电脑机箱
电脑技术
电脑价格
电脑教程
电脑教室
电脑教育报
电脑科技有限公司
电脑课
电脑锣
电脑美术
电脑迷
电脑培训
电脑配置
电脑屏幕
电脑屏幕上
电脑入门
电脑软件
电脑商
电脑室
电脑书
电脑书籍
电脑台
电脑外设
电脑网
电脑维修
电脑洗车机
电脑线
电脑行情
电脑学习
电脑学校
电脑艺术
电脑音箱
电脑硬件
电脑游戏
电脑有限公司
电脑整机
电脑之家
电脑知识
电脑周边
电脑主板
电脑主机
电脑桌
电脑桌面
电脑桌椅
电能表
电暖气
电暖器
电瓶车
电气传动
电气工程
电气工程师
电气焊
电气化
电气化铁路
电气控制
电气设备
电气设计
电气石
电气有限公司
电气专业
电气自动化
电器产品
电器厂
电器城
电器附件
电器化
电器集团
电器配件
电器设备
电器网
电器行
电器有限公司
电器元件
电器制造
电热板
电热杯
电热鼓风干燥箱
电热管
电热锅
电热壶
电热膜
电热器
电热器材
电热水器
电热丝
电热毯
电容量
电容器
电容式
电闪雷鸣
电渗析
电声乐
电石气
电势差
电视报
电视大赛
电视大学
电视电话
电视电话会议
电视电台
电视发射塔
电视购物
电视广播
电视广告
电视柜
电视盒
电视会议
电视机
电视监控
电视讲话
电视接收
电视接收机
电视节目
电视节目制作
电视界
电视局
电视剧
电视剧场
电视剧集
电视剧下载
电视卡
电视栏目
电视连续剧
电视迷
电视片
电视频道
电视墙
电视人
电视塔
电视台
电视王
电视网
电视系列片
电视线
电视信号
电视业
电视游戏
电视原声带
电视直播
电视直播表
电视转播
电视总局
电水壶
电算化
电台节目
电梯公司
电梯间
电梯里
电梯配件
电玩展
电位差
电位器
电务段
电线厂
电线电缆
电线杆
电线管
电信部门
电信法
电信分公司
电信号
电信机房
电信集团
电信技术
电信局
电信宽带
电信企业
电信器材
电信设备
电信市场
电信网
电信下载
电信行业
电信业
电信业务
电信用户
电信与
电信运营商
电信增值
电信重组
电信资费
电讯局
电讯器材
电讯社
电压表
电压放大器
电压互感器
电压计
电业局
电影吧
电影百年
电影版
电影版权
电影壁纸
电影播放
电影城
电影导演
电影电视
电影电视总局
电影放映
电影放映机
电影海报
电影机
电影简介
电影节
电影界
电影剧本
电影剧照
电影库
电影历史
电影论坛
电影迷
电影免费
电影免费电影
电影免费看
电影免费下载
电影免费在线
电影名称
电影排行
电影排行榜
电影片
电影票
电影票房
电影频道
电影圈
电影摄影机
电影神话
电影世界
电影收看
电影搜索
电影台
电影厅
电影网
电影网站
电影下载
电影学
电影学院
电影演员
电影业
电影预告片
电影原声大碟
电影原声带
电影院
电影院线
电影在线
电影在线播放
电影在线观看
电影展
电影制片厂
电影种子
电影周
电影资料
电影资讯
电影资源
电泳槽
电泳漆
电泳仪
电源板
电源变压器
电源插头
电源供电
电源供应
电源接口
电源开关
电源模块
电源适配器
电源网
电源线
电源转换器
电熨斗
电渣炉
电站设备
电照风行
电针疗法
电主轴
电子爱好者
电子白板
电子版
电子磅
电子报
电子变压器
电子标签
电子表
电子表格
电子部
电子测量仪器
电子层
电子产品
电子厂
电子称
电子城
电子秤
电子尺
电子出版社
电子出版物
电子词典
电子辞典
电子地图
电子电工
电子电路
电子电器
电子对
电子负载
电子工程师
电子工具
电子工业
电子公告
电子狗
电子管
电子光学
电子贺卡
电子衡器
电子化
电子机票
电子机械
电子计算机
电子技术
电子技术有限公司
电子教室
电子警察
电子竞技
电子卡
电子刊物
电子科
电子科大
电子科技
电子科技大学
电子科技有限公司
电子客票
电子口岸
电子乐器
电子礼炮
电子礼品
电子零件
电子流
电子名片
电子盘
电子皮带秤
电子屏
电子汽车衡
电子器材
电子器件
电子签名
电子枪
电子琴
电子商城
电子商务
电子商务发展
电子商务解决方案
电子商务论文
电子商务平台
电子商务师
电子商务应用
电子设备
电子设计
电子世界
电子市场
电子手表
电子书
电子书籍
电子书库
电子书免费下载
电子书下载
电子书阅读器
电子束
电子锁
电子陶瓷
电子天平
电子通信
电子图书
电子图书下载
电子玩具
电子网
电子文档
电子系
电子系统
电子显示屏
电子显微镜
电子线
电子线路
电子相册
电子信息
电子信息产品
电子信息工程
电子信息技术
电子信箱
电子学
电子眼
电子仪器
电子音乐
电子邮件
电子邮件地址
电子邮件信箱
电子邮局
电子邮箱
电子游戏
电子游戏机
电子有限公司
电子元件
电子元器件
电子原件
电子云
电子杂志
电子展
电子战
电子镇流器
电子政务
电子支付
电子制品
电子钟
电子资源网
电子字典
电阻炉
电阻率
电阻器
电阻丝
电阻箱
电阻值
阽危之域
店伙计
店一万变
垫仓板
垫江县
垫脚石
垫上运动
钿合金钗
淀粉厂
淀粉类
淀粉酶
淀粉糖
淀粉质
淀山湖
奠基人
奠基石
奠基仪式
奠基者
殿堂楼阁
靛蓝色
簟纹如水
刁斗森严
刁滑奸诈
刁天决地
刁钻促搯
刁钻促狭
刁钻古怪
刁钻刻薄
彫虫小技
彫虫篆刻
彫肝琢肾
彫章镂句
貂不足狗尾续
貂蝉满座
貂狗相属
貂裘换酒
雕虫薄技
雕虫刻篆
雕虫末伎
雕虫末技
雕虫小技
雕虫小巧
雕虫小事
雕虫小艺
雕虫篆刻
雕风镂月
雕肝镂肾
雕肝掐肾
雕肝琢肾
雕蚶镂蛤
雕虎焦原
雕刻厂
雕刻刀
雕刻工艺品
雕刻机
雕刻家
雕刻品
雕刻器
雕刻时光
雕栏玉砌
雕阑玉砌
雕梁画栋
雕龙画凤
雕镂藻绘
雕盘绮食
雕墙峻宇
雕塑家
雕塑品
雕文刻镂
雕文织采
雕心刻肾
雕心雁爪
雕心鹰爪
雕楹碧槛
雕玉双联
雕章绘句
雕章镂句
雕章缛彩
雕章琢句
吊白块
吊带裙
吊带衫
吊带袜
吊带装
吊胆惊心
吊胆提心
吊儿郎当
吊尔郎当
吊钢丝
吊古伤今
吊古寻幽
吊角楼
吊脚楼
吊民伐罪
吊嗓子
吊死扶伤
吊死问疾
吊索具
吊袜带
吊胃口
吊销其
吊形吊影
吊誉沽名
吊装带
吊装绳
钓大鱼
钓名沽誉
钓名欺世
钓名要誉
钓游之地
钓鱼岛
钓鱼竿
钓鱼式
钓鱼台
钓鱼网
钓誉沽名
调兵遣将
调兵山
调兵山市
调查报告
调查表
调查发现
调查公司
调查结果
调查局
调查摸底
调查取证
调查团
调查问卷
调查显示
调查研究
调查员
调查中
调查组
调车场
调唇弄舌
调词架讼
调档线
调动学生
调度会
调度机
调度室
调度员
调风变俗
调风弄月
调光器
调和鼎鼐
调和漆
调和阴阳
调和油
调虎离山
调节阀
调节剂
调节内分泌
调节器
调节税
调节作用
调解人
调解书
调解委员会
调解员
调解者
调酒师
调侃道
调理液
调理阴阳
调良稳泛
调料瓶
调门儿
调墨弄笔
调皮蛋
调皮鬼
调色板
调色盘
调舌弄唇
调神畅情
调试工具
调试器
调丝品竹
调速器
调停两用
调停人
调味粉
调味剂
调味酱
调味料
调味品
调味瓶
调味汁
调弦品竹
调校器
调谐器
调心滚子轴承
调压阀
调压器
调研报告
调研工作
调研员
调研组
调音师
调音台
调用者
调整后
调整器
调整心态
调整型
调脂弄粉
调制解调器
调制器
调朱傅粉
调朱弄粉
调嘴调舌
调嘴弄舌
调嘴学舌
掉宝率
掉臂不顾
掉价儿
掉了下来
掉舌鼓唇
掉书袋
掉头发
掉头鼠窜
掉下来
掉下去
掉馅饼
掉眼泪
掉以轻心
掉在地上
掉渣饼
跌百元
跌打损伤
跌弹斑鸠
跌宕不羁
跌宕风流
跌宕昭彰
跌荡不羁
跌荡不拘
跌荡风流
跌跌撞撞
跌脚绊手
跌脚捶胸
跌脚搥胸
跌脚槌胸
跌停板
迭部县
迭床架屋
迭代法
迭矩重规
迭嶂层峦
谍报员
谍中谍
喋喋不休
叠彩山
叠床架屋
叠矩重规
叠罗汉
叠嶂层峦
碟片数
碟友会
碟中谍
碟中碟
碟子里
蝶阀厂
蝶粉蜂黄
蝶恋蜂狂
蝶恋花
蹀躞不下
鲽离鹣背
丁苯橡胶
丁大卫
丁丁当当
丁丁冬冬
丁二酸
丁公藤
丁公凿井
丁关根
丁基胶
丁基橡胶
丁家宜
丁建华
丁腈胶
丁腈橡胶
丁俊晖
丁俊辉
丁零当啷
丁青县
丁是丁
丁是丁卯是卯
丁先生
丁香花
丁晓兵
丁鑫发
丁学良
丁肇中
丁字尺
丁字街
丁字裤
叮当猫
叮当声
叮当响
叮叮当当
钉齿耙
钉是钉
钉是钉铆是铆
钉书机
钉头磷磷
钉子户
钉嘴铁舌
顶背离
顶不住
顶得住
顶顶顶
顶顶顶顶
顶风冒雪
顶刮刮
顶呱呱
顶级域名
顶尖级
顶礼膜拜
顶梁柱
顶烈日
顶门立户
顶门壮户
顶名冒姓
顶名替身
顶牛儿
顶上去
顶视图
顶死你
顶天立地
顶天踵地
顶头上司
顶针续麻
顶踵尽捐
顶踵捐糜
鼎铛有耳
鼎铛玉石
鼎成龙去
鼎成龙升
鼎鼎大名
鼎鼎有名
鼎湖龙去
鼎湖山
鼎镬刀锯
鼎镬如饴
鼎力相助
鼎鼐调和
鼎盛期
鼎食鸣钟
鼎食鸣锺
鼎食钟鸣
鼎新革故
鼎鱼幕燕
鼎玉龟符
鼎折覆餗
鼎折餗覆
鼎足而居
鼎足而立
鼎足之势
订单管理
订单号
订单数
订房网
订购电话
订购价
订花网
订婚宴
订火车票
订货单
订货号
订货会
订货量
订机票
订票点
订实用
订书机
定安县
定边县
定场白
定场诗
定单号
定点医院
定额管理
定风波
定福庄
定冠词
定国安邦
定滑轮
定货单
定货会
定价策略
定结县
定居点
定居者
定量分析
定乱扶衰
定南县
定盘星
定期检查
定乾坤
定倾扶危
定日县
定时关机
定时器
定时炸弹
定时钟
定速巡航
定陶县
定位器
定位系统
定西路
定西市
定下来
定襄县
定向井
定向培育
定向生
定向天线
定心丸
定兴县
定型机
定性处理
定性分析
定压比热
定义域
定音鼓
定影膜
定影液
定远县
定州市
丢魂丢魄
丢魂丧胆
丢魂失魄
丢盔抛甲
丢盔弃甲
丢盔卸甲
丢面子
丢人现眼
丢失了
丢失在
丢下耙儿弄扫帚
丢下我
丢眼色
丢卒保车
东阿县
东挨西撞
东捱西问
东安县
东巴文
东巴文化
东半球
东北部
东北财经
东北财经大学
东北菜
东北大学
东北地区
东北二人转
东北方
东北方向
东北风
东北虎
东北话
东北角
东北军
东北老
东北人
东北三省
东北师大
东北师范大学
东北网
东北新闻网
东北亚
东北站
东奔西窜
东奔西跑
东奔西逃
东奔西撞
东奔西走
东壁余光
东便门
东播西流
东补西凑
东部地区
东猜西揣
东猜西疑
东藏西躲
东差西误
东昌路
东长安街
东抄西袭
东扯西拉
东扯西拽
东闯西踱
东闯西走
东城区
东驰西骋
东驰西击
东驰西撞
东冲西决
东冲西突
东冲西撞
东川路
东穿西撞
东窗计
东窗事发
东窗事犯
东窗消息
东床佳婿
东床姣婿
东床娇客
东床娇婿
东床坦腹
东床择对
东床之选
东大道
东大街
东大桥
东荡西驰
东荡西除
东倒西歪
东道国
东道之谊
东道主
东道主人
东帝汶
东渡路
东躲西藏
东躲西跑
东二环
东方不亮西方亮
东方财经
东方队
东方歌舞团
东方广场
东方红
东方家园
东方将白
东方军事
东方黎族自治县
东方龙
东方路
东方美女
东方明珠
东方女性
东方人
东方日报
东方时空
东方市
东方朔
东方通信
东方网
东方卫士
东方卫视
东方文化
东方学
东方血修
东方艺术
东方玉
东丰县
东风本田
东风标致
东风吹马耳
东风东路
东风公司
东风过耳
东风浩荡
东风化雨
东风路
东风马耳
东风汽车
东风汽车公司
东风人面
东风日产
东风入律
东风射马耳
东风雪铁龙
东风压倒西风
东风悦达
东扶西倒
东港市
东高地
东观西望
东观续史
东观之殃
东光县
东滚西爬
东郭先生
东海岸
东海大学
东海鲸波
东海捞针
东海逝波
东海水晶
东海问题
东海县
东海扬尘
东海油气
东横西倒
东湖路
东花市
东华大学
东华门
东加王国
东家西舍
东家效颦
东箭南金
东街口
东京爱情故事
东京车展
东京大学
东京都
东京都内
东京国际
东京湾
东砍西斫
东磕西撞
东坑镇
东诓西骗
东拉西扯
东来顺
东来西去
东兰县
东拦西阻
东捞西摸
东劳西燕
东丽区
东量西折
东辽县
东猎西渔
东邻西舍
东林党
东林寺
东鳞西爪
东零西落
东零西散
东零西碎
东流西落
东流西上
东罗马帝国
东门黄犬
东门路
东门逐兔
东明路
东明县
东鸣西应
东摸西吻
东抹西涂
东南半壁
东南部
东南大学
东南方
东南飞
东南风
东南角
东南面
东南欧
东南汽车
东南雀飞
东南西北
东南亚
东南亚国家
东南亚国家联盟
东南亚市场
东南之宝
东南之美
东南之秀
东南竹箭
东宁县
东扭西捏
东怒西怨
东挪西凑
东挪西撮
东挪西借
东欧国家
东跑西颠
东碰西撞
东飘西泊
东飘西荡
东飘西徙
东拼西凑
东平湖
东平路
东平县
东坡肉
东迁西徙
东钱湖
东墙处子
东敲西逼
东瞧西望
东趋西步
东萨摩亚
东三环
东三街
东山岛
东山复起
东山高卧
东山县
东山再起
东山之志
东闪西挪
东声西击
东施效颦
东食西宿
东史郎
东市朝衣
东四环
东四十条
东搜西罗
东睃西望
东台市
东谈西说
东逃西窜
东讨西伐
东讨西征
东偷西摸
东投西窜
东涂西抹
东兔西乌
东瓦窑
东歪西倒
东完西缺
东莞市
东莞网
东望西观
东维拉
东乌珠穆沁旗
东吴大学
东西方
东西湖
东西南北
东西南北客
东西南北人
东西南北中
东西南朔
东西欧
东西向
东西易面
东曦既驾
东徙西迁
东挦西扯
东挦西撦
东乡县
东乡族
东乡族自治县
东向而望不见西墙
东新路
东兴路
东兴市
东踅西倒
东寻西觅
东亚运
东掩西遮
东央西告
东央西浼
东扬西荡
东阳市
东洋车
东洋大海
东洋刀
东摇西摆
东野巴人
东野败驾
东易日盛
东印度
东印度公司
东游记
东游西荡
东游西逛
东隅已逝
东隅已逝桑榆非晚
东源县
东怨西怒
东岳庙
东张西觑
东张西望
东张西张
东遮西掩
东征西讨
东征西怨
东正教
东支西吾
东芝笔记本
东芝复印机
东直门
东至县
东周刊
东走西顾
东走西撞
东撙西节
冬奥会
冬不拉
冬虫草
冬虫夏草
冬瓜皮
冬瓜汤
冬瓜子
冬寒抱冰
冬寒抱冰夏热握火
冬烘头脑
冬烘先生
冬候鸟
冬季运动会
冬季转会
冬葵子
冬雷震
冬凌草
冬令营
冬眠期
冬暖夏凉
冬青树
冬裘夏葛
冬去春来
冬日可爱
冬日里
冬日夏云
冬箑夏裘
冬扇夏炉
冬天里
冬温夏清
冬小麦
冬阴功
冬荫功
冬运会
董必武
董存瑞
董鄂妃
董狐之笔
董狐直笔
董监事会
董建华
董明珠
董其昌
董事长
董事长兼
董事会
董事会决议
董事局
董事总经理
董仲舒
懂得如何
懂得珍惜
懂礼貌
动不动
动不失时
动弹不得
动荡不安
动荡不定
动地惊天
动动脑
动动手
动肝火
动感单车
动感地带
动感论坛
动滑轮
动画版
动画城
动画电影
动画短片
动画教程
动画片
动画片儿
动画屏保
动画人物
动画设计
动画素材
动画图
动画图片
动画网
动画下载
动画欣赏
动画影片
动画制作
动画制作软件
动静脉
动静有常
动力厂
动力车
动力电池
动力工程
动力火车
动力机
动力机械
动力伞
动力设备
动力学
动量矩
动了动
动了心
动脉弓
动脉瘤
动脉血
动脉炎
动脉硬化
动漫壁纸
动漫画
动漫卡通
动漫人
动漫人物
动漫堂
动漫网
动漫下载
动漫音乐
动漫游戏
动漫娱乐网
动漫展
动漫周边
动漫作品
动名词
动脑筋
动平衡
动魄惊心
动迁房
动迁户
动情处
动人心魄
动人心弦
动如参商
动如脱兔
动若脱兔
动手动脚
动手能力
动手术
动手做
动态分配
动态链接库
动态平衡
动态图
动态网
动态网页
动态网站
动态域名
动态桌面
动网论坛
动物保健
动物保健品
动物防疫
动物界
动物实验
动物世界
动物图片
动物纤维
动物心理学
动物性
动物性饲料
动物学
动物学家
动物医院
动物油
动物园
动心怵目
动心骇目
动心忍性
动摇过
动一动
动员大会
动员会
动员阶段
动员令
动辄得咎
动真格
动之以情
动植物
动植物油
动中窾要
动作大片
动作类
动作冒险
动作片
动作游戏
冻豆腐
冻干粉
冻干机
冻解冰释
冻浦鱼惊
冻土层
恫瘝在抱
恫疑虚喝
恫疑虚猲
栋梁之才
栋梁之材
栋朽榱崩
栋折榱崩
栋折榱坏
洞察力
洞察其奸
洞察秋毫
洞彻事理
洞洞装
洞房花烛
洞见症结
洞鉴废兴
洞鉴古今
洞口县
洞如观火
洞若观火
洞天福地
洞庭湖
洞头县
洞心骇耳
洞心骇目
洞穴里
洞隐烛微
洞幽察微
洞幽烛微
洞幽烛远
洞中肯綮
洞烛其奸
都安瑶族自治县
都柏林
都必须
都不错
都不敢
都不行
都不远
都察院
都差不多
都昌县
都很好
都很强
都江堰
都江堰市
都来吧
都兰县
都乐网
都没发生过
都没了
都没有了
都市报
都市报版
都市化
都市快报
都市里
都市男女
都市女性
都市热线
都市生活
都市网
都市妖
都头异姓
都有哪些
都有自己
都俞吁咈
都匀市
都指挥使
都中纸贵
兜兜裤儿
兜肚连肠
兜圈子
斗唇合舌
斗地主
斗而铸兵
斗而铸锥
斗方名士
斗怪争奇
斗鸡眼
斗鸡养狗
斗鸡走狗
斗鸡走马
斗鸡走犬
斗酒百篇
斗酒双柑
斗酒学士
斗酒只鸡
斗丽争妍
斗量筲计
斗六市
斗美夸丽
斗媚争妍
斗米尺布
斗南一人
斗牛场
斗牛犬
斗牛士
斗色争妍
斗筲穿窬
斗筲之器
斗筲之人
斗升之水
斗士们
斗式提升机
斗兽场
斗霜傲雪
斗水活鳞
斗粟尺布
斗榫合缝
斗蟋蟀
斗牙拌齿
斗艳争芳
斗艳争辉
斗挹箕扬
斗折蛇行
斗争性
斗志昂扬
斗转参横
斗转星移
抖搂精神
抖擞精神
陡壁悬崖
豆瓣儿酱
豆瓣酱
豆豆龙
豆分瓜剖
豆腐干
豆腐花
豆腐机
豆腐块
豆腐脑
豆腐脑儿
豆腐皮
豆腐乳
豆腐汤
豆腐渣
豆腐渣工程
豆浆店
豆浆机
豆蔻年华
豆奶粉
豆剖瓜分
豆萁燃豆
豆萁相煎
豆沙包
豆芽菜
豆芽儿
豆制品
豆重榆瞑
逗闷子
逗你玩
逗趣儿
窦娥冤
窦桂梅
窦建德
窦靖童
嘟嘟囔囔
嘟嘟哝哝
督查组
督察队
督察组
督导室
督导员
督导组
毒扁豆碱
毒大米
毒副作用
毒赋剩敛
毒辣辣
毒理学
毒泷恶雾
毒蘑菇
毒魔狠怪
毒奶粉
毒娘子
毒品案
毒气弹
毒气室
毒如蛇蝎
毒蛇猛兽
毒手尊前
毒手尊拳
毒鼠强
毒死蜱
毒瓦斯
毒血症
毒蜘蛛
读不舍手
读初二
读初一
读的书
读读书
读好书
读后感
读卡机
读卡器
读取器
读书吧
读书百遍其义自见
读书报
读书笔记
读书得间
读书会
读书节
读书君子
读书人
读书三到
读书三余
读书网
读书种子
读写器
读写网
读一读
读音节
读者群
读者文摘
渎职罪
犊牧采薪
黩武穷兵
独辟蹊径
独臂刀
独步当时
独步当世
独步天下
独裁者
独唱曲
独出机杼
独出己见
独出心裁
独出新裁
独创性
独此一家别无分店
独胆英雄
独到之处
独得之见
独断独行
独断专行
独夫民贼
独个儿
独孤红
独孤九剑
独孤求败
独鹤鸡群
独家报道
独家代理
独家代理商
独茧抽丝
独角兽
独角戏
独脚戏
独居石
独具慧眼
独具匠心
独具特色
独具只眼
独来独往
独揽大权
独立报
独立本科
独立董事
独立国
独立核算
独立精神
独立日
独立式
独立思考
独立团
独立王国
独立显卡
独立性
独立宣言
独立学院
独立自主
独联体
独领风骚
独龙江
独龙族
独轮车
独门独户
独门独院
独木不成林
独木不林
独木难支
独木桥
独木舟
独幕剧
独清独醒
独山县
独山子区
独善其身
独善吾身
独生女
独生子
独生子女
独是独非
独特性
独往独来
独行独断
独行踽踽
独行其道
独行其是
独行侠
独行者
独秀峰
独学寡闻
独眼龙
独异于人
独有千古
独有千秋
独运匠心
独占鳌头
独占性
独资企业
独奏会
独奏家
独奏曲
独坐愁城
笃定泰山
笃而论之
笃近举远
笃论高言
笃实好学
笃新怠旧
笃信好学
笃学不倦
笃学好古
笃志好学
堵住了
赌博机
赌长较短
赌东道
赌神发咒
赌誓发原
赌誓发愿
赌物思人
赌咒发誓
睹景伤情
睹始知终
睹微知著
睹物伤情
睹物思人
睹物兴情
睹著知微
睹着知微
妒忌心
妒能害贤
妒贤疾能
妒贤嫉能
杜弊清源
杜宾犬
杜长大
杜德克
杜断房谋
杜尔伯特
杜耳恶闻
杜国威
杜渐除微
杜渐防萌
杜渐防微
杜鹃花
杜鹃山
杜鹃啼血
杜绝后患
杜绝人事
杜绝言路
杜克大学
杜口裹足
杜口结舌
杜口绝言
杜口吞声
杜口无言
杜拉克
杜拉斯
杜勒斯
杜蕾斯
杜鲁门
杜洛克
杜马斯
杜门不出
杜门晦迹
杜门绝迹
杜门绝客
杜门面壁
杜门屏迹
杜门却扫
杜门谢客
杜门自绝
杜门自守
杜默为诗
杜塞尔
杜尚别
杜十娘
杜瓦尔
杜微慎防
杜维明
杜隙防微
杜英豪
杜聿明
杜月笙
杜震宇
杜仲茶
肚里蛔虫
肚里泪下
肚皮舞
肚脐眼
肚子饿
肚子饿了
肚子里
肚子里咽
肚子疼
肚子痛
度长絜大
度长絜短
度春宵
度德量力
度过了
度己以绳
度假村
度假酒店
度假者
度君子之腹
度量衡
度蜜月
度日如年
度日如岁
度外之人
渡赤水
渡过难关
渡假村
镀铝膜
镀膜机
镀锌板
镀锌管
镀锌丝
镀锌铁
蠹国病民
蠹国残民
蠹国害民
蠹国耗民
蠹国殃民
蠹简遗编
蠹居棊处
蠹居棋处
蠹政病民
蠹政害民
蠹众木折
蠹啄剖梁柱
端本澄源
端本正源
端电压
端端正正
端架子
端口号
端口扫描
端口数
端口映射
端倪可察
端盘子
端人正士
端午节
端子板
端子台
短兵接战
短兵相接
短吃少穿
短大衣
短刀直入
短歌行
短绠汲深
短褐不完
短褐穿结
短见薄识
短斤缺两
短斤少两
短距离
短毛绒
短片奖
短片类
短片拍摄
短篇小说
短平快
短期贷款
短期内
短期培训
短期行为
短时间
短时期
短寿促命
短叹长吁
短统靴
短吻鳄
短纤维
短线产品
短消息
短小精悍
短信发送
短信发送到
短信服务
短信功能
短信联盟
短信铃声
短信模块
短信内容
短信平台
短信群发
短信群发软件
短信通
短信王
短信网
短信息
短信笑话
短袖衫
短训班
短讯息
短衣匹马
短垣自逾
短中取长
短中线
段祺瑞
段思思
段王爷
段位赛
断背山
断壁残垣
断壁残璋
断壁颓垣
断臂山
断编残简
断长补短
断长续短
断肠草
断仇谷
断代史
断点续传
断脰决腹
断断续续
断发文身
断发纹身
断根绝种
断梗飞蓬
断梗浮萍
断梗飘蓬
断梗飘萍
断怪除妖
断管残沈
断管残渖
断圭碎璧
断珪缺璧
断鹤继凫
断鹤续凫
断还归宗
断齑画粥
断齑块粥
断缣尺楮
断缣寸纸
断缣零璧
断简残编
断简残篇
断简遗编
断蛟刺虎
断金零粉
断井颓垣
断决如流
断开了
断烂朝报
断了腿
断了线
断路器
断面图
断墨残楮
断木掘地
断乳期
断手续玉
断头谷
断头将军
断头台
断无此理
断线风筝
断线偶戏
断线鹞子
断香零玉
断袖余桃
断袖之宠
断袖之癖
断雁孤鸿
断羽绝鳞
断雨残云
断垣残壁
断章截句
断章取义
断章取意
断章摘句
断织劝学
断织之诫
断纸馀墨
断杼择邻
断子绝孙
煅烧高岭土
锻炼身体
锻压设备
锻造厂
锻造工
堆案盈几
堆积如山
堆积物
堆金迭玉
堆金叠玉
堆金积玉
堆龙德庆
堆龙德庆县
堆山积海
堆雪人
队伍建设
队伍素质
队员们
对苯二酚
对比测试
对比度
对薄公堂
对不对
对不起
对不住
对簿公堂
对策研究
对称性
对称轴
对冲基金
对床风雨
对床夜雨
对床夜语
对答如流
对得起
对等网
对对胡
对对碰
对对子
对焊机
对号入座
对话会
对话框
对话框中
对话者
对夹式
对讲机
对讲系统
对角线
对她来说
对她说
对景挂画
对景伤情
对酒当歌
对局室
对抗赛
对抗性
对客挥毫
对空射击
对口快板
对口相声
对口型
对立面
对立统一
对流层
对硫磷
对面鼓
对内搞活
对牛弹琴
对牛鼓簧
对女性性
对人体
对人体健康
对人体有害
对人畜
对日元
对台军售
对台戏
对台政策
对天发誓
对头冤家
对外公布
对外汉语
对外交流
对外经济
对外经济贸易
对外经贸
对外开放
对外开放政策
对外劳务
对外贸易
对外贸易经济合作
对外贸易经济合作部
对外投资
对外宣传
对外友好协会
对外友协
对违反
对胃口
对我讲
对我来说
对我说
对战平台
对照表
对照组
对证下药
对症发药
对症下药
对症之药
对中日
对中小企业
对猪弹琴
对自己的
兑换率
兑换券
兑美元
吨公里
敦本务实
敦风厉俗
敦化市
敦煌石窟
敦煌市
敦煌学
敦默寡言
敦诗说礼
敦世厉俗
蹲马步
蹲下来
蹲在地上
囤积居奇
炖牛肉
炖排骨
钝化剂
顿巴斯
顿挫抑扬
顿腹之言
顿纲振纪
顿脚捶胸
顿开茅塞
顿口无言
顿口拙腮
顿首再拜
顿学累功
顿足不前
顿足捶胸
顿足搥胸
顿足搓手
顿足捩耳
顿足失色
顿足椎胸
遁迹藏名
遁迹方外
遁迹黄冠
遁迹空门
遁迹匿影
遁迹潜形
遁迹桑门
遁迹销声
遁名改作
遁名匿迹
遁入空门
遁身远迹
遁世长往
遁世绝俗
遁世离群
遁世离俗
遁世无闷
遁世遗荣
遁世隐居
遁世幽居
遁俗无闷
遁天倍情
遁天妄行
遁天之刑
遁形远世
遁逸无闷
遁阴匿景
多巴胺
多胞胎
多倍体
多臂机
多边贸易
多边形
多才多艺
多材多艺
多财善贾
多彩多姿
多藏厚亡
多层板
多层次
多层面
多长时间
多吃点
多吃多占
多吃含
多吃鱼
多愁多病
多愁善病
多愁善感
多窗口
多弹头
多党合作
多党制
多得多
多动症
多读书
多端寡要
多多少少
多多益办
多多益善
多尔衮
多发病
多发期
多发性
多发性骨髓瘤
多方百计
多方面
多方位
多功能
多功能车
多功能厅
多功能一体机
多故之秋
多管齐下
多管闲事
多国公司
多国语言
多国语言版
多哈回合
多喝水
多花钱
多会儿
多吉才让
多级泵
多级火箭
多极化
多见广识
多见于
多角度
多角恋
多角形
多晶硅
多晶体
多聚甲醛
多孔砖
多口阿师
多口相声
多快好省
多来米
多来米中文网
多劳多得
多乐士
多棱镜
多历年稔
多历年所
多利德
多利少
多利亚
多氯联苯
多伦多
多伦路
多伦县
多么大
多媒体
多媒体播放
多媒体播放器
多媒体光盘
多媒体光盘制作
多媒体会议室
多媒体技术
多媒体教室
多媒体教学
多媒体卡
多媒体课件
多媒体类
多媒体设备
多媒体投影机
多媒体信息
多媒体演示
多媒体音箱
多媒体应用
多媒体制作
多美滋
多米尼加
多米尼加共和国
多米诺
多米诺骨牌
多面角
多面手
多面体
多民族
多民族国家
多明戈
多谋善断
多谋善虑
多幕剧
多难兴邦
多囊肾
多瑙河
多能多艺
多年来
多年前
多年生
多诺万
多普达
多普勒
多普勒效应
多歧亡羊
多起来
多钱善贾
多情多感
多情多义
多情善感
多渠道
多人多
多如牛毛
多少次
多少个
多少年
多少钱
多少人
多少人曾
多神教
多声道
多时辰
多事之秋
多收并畜
多数人
多台电脑
多态性
多特蒙德
多退少补
多位数
多文强记
多文为富
多闻强记
多闻阙疑
多喜爱
多线程
多项式
多小时
多楔带
多谐振荡器
多谢您
多星期
多行不义必自毙
多形性
多凶少吉
多许少与
多选题
多学科
多言多语
多言繁称
多言或中
多言数穷
多样化
多样性
多夜情
多一点点
多义词
多义性
多艺多才
多音轨
多音字
多饮水
多用表
多用户
多用户版
多用户卡
多用户系统
多用途
多用途车
多鱼之漏
多语言
多元化
多元化经营
多元论
多元酸
多元性
多元智能
多云间晴
多云间阴
多灾多难
多粘菌素
多种多样
多种经济成分
多种经营
多种所有制
多种营养
多姿多彩
多嘴多舌
多嘴献浅
多做点
咄咄逼人
咄咄怪事
咄咄书空
咄嗟便办
咄嗟叱咤
咄嗟立办
咄嗟之间
夺宝奇兵
夺得了
夺冠军
夺金点
夺金牌
夺眶而出
夺门而出
夺命岛
夺其谈经
夺去了
夺人所好
夺胎换骨
夺席谈经
夺总冠军
掇菁撷华
掇青拾紫
掇拾章句
掇臀捧屁
朵朵开
朵玫瑰
朵颐大嚼
朵云轩
躲避球
躲不开
躲躲藏藏
躲躲闪闪
堕溷飘茵
堕落街
堕胎后
堕胎药
堕云雾中
堕甑不顾
惰性气体
惰性元素
跺跺脚
屙金溺银
讹言惑众
讹以传讹
讹以滋讹
俄国人
俄海军
俄亥俄
俄亥俄州
俄军方
俄克拉
俄克拉何马
俄克拉何马州
俄克拉荷马州
俄空军
俄勒冈
俄勒冈州
俄联邦
俄罗斯
俄罗斯队
俄罗斯方块
俄罗斯联邦
俄罗斯人
俄罗斯族
俄外长
俄外交部
俄文版
俄语系
俄远东
俄总统
娥佩兰
峨边彝族自治县
峨峨汤汤
峨峨洋洋
峨冠博带
峨眉山
峨眉山市
峨嵋山
峨山彝族自治县
鹅不食草
鹅蛋脸
鹅湖之会
鹅黄色
鹅口疮
鹅卵石
鹅毛大雪
鹅王择乳
鹅行鸭步
鹅掌风
蛾眉皓齿
蛾眉螓首
蛾眉月
额蹙心痛
额定电流
额定值
额尔古纳
额尔古纳市
额尔古纳左旗
额济纳旗
额满为止
额敏县
额手称庆
额手称颂
额手相庆
额首称庆
额头上
额外主事
婀娜多姿
厄尔尼诺
厄瓜多尔
厄立特里亚
扼喉抚背
扼襟控咽
扼亢拊背
扼吭夺食
扼吭拊背
扼腕长叹
扼腕抵掌
扼腕叹息
恶霸地主
恶不去善
恶叉白赖
恶尘无染
恶恶从短
恶贯满盈
恶贯已盈
恶狠狠
恶虎不食子
恶迹昭著
恶迹昭着
恶积祸盈
恶籍盈指
恶居下流
恶劣性
恶名昭彰
恶魔城
恶魔岛
恶人谷
恶人先
恶人先告状
恶声恶气
恶湿居下
恶事传千里
恶事行千里
恶势力
恶向胆边生
恶小而
恶性竞争
恶性淋巴瘤
恶性循环
恶性肿瘤
恶言厉色
恶言詈辞
恶衣恶食
恶衣菲食
恶衣粝食
恶衣蔬食
恶意程序
恶意代码
恶意网页
恶意中伤
恶有恶报
恶语伤人
恶语相加
恶语相向
恶语中伤
恶之花
恶之欲其死
恶直丑正
恶紫夺朱
恶醉强酒
恶作剧
恶作剧者
恶作剧之吻
饿肚子
饿莩遍野
饿莩载道
饿虎饥鹰
饿虎扑食
饿虎扑羊
饿虎擒羊
饿虎吞羊
饿虎之蹊
饿坏了
饿极了
饿殍遍野
饿殍满道
饿殍载道
饿殍枕藉
饿死了
饿死事小
鄂尔多斯
鄂尔多斯市
鄂伦春
鄂伦春自治旗
鄂伦春族
鄂潜江
鄂式破碎机
鄂托克
鄂托克旗
鄂托克前旗
鄂温克
鄂温克旗
鄂温克族
鄂温克族自治旗
鄂豫皖
鄂州市
遏恶扬善
遏渐防萌
遏密八音
遏云绕梁
遏制中国
搤臂啮指
颚式破碎机
噩噩浑浑
噩梦般
鳄鱼皮
鳄鱼恤
鳄鱼眼泪
恩爱夫妻
恩波里
恩波利
恩不放债
恩仇记
恩仇录
恩德如山
恩断义绝
恩恩爱爱
恩恩相报
恩恩怨怨
恩格尔
恩格尔系数
恩格斯
恩贾梅纳
恩将仇报
恩莱科
恩里克
恩平市
恩荣并济
恩若再生
恩山义海
恩深义重
恩甚怨生
恩施市
恩施州
恩特斯
恩同父母
恩同山岳
恩同再造
恩威并行
恩威并用
恩有重报
恩逾慈母
恩怨分明
恩重如山
恩重泰山
儿茶酚
儿茶酚胺
儿茶素
儿皇帝
儿科学
儿科医生
儿女成行
儿女们
儿女亲家
儿女情长
儿女心肠
儿女之情
儿孙满堂
儿孙们
儿童保健
儿童床
儿童村
儿童读物
儿童多动症
儿童房
儿童服装
儿童化妆品
儿童画
儿童活动
儿童家具
儿童健康
儿童教育
儿童节
儿童剧
儿童乐园
儿童票
儿童期
儿童诗
儿童图书馆
儿童团
儿童玩具
儿童网
儿童网站
儿童文学
儿童哮喘
儿童笑话
儿童心理
儿童心理学
儿童医院
儿童音乐
儿童英语
儿童用品
儿童智力
儿童座椅
儿媳妇
儿行千里母担忧
而不必
而不见舆薪
而不是
而不象
而不像
而不需
而不应
而出名
而此时
而得名
而后快
而忽略
而忽视
而今而后
而立之年
而是要
而是一种
而闻名
而无须
而在于
尔德尼
尔冬升
尔汝之交
尔虞我诈
尔诈我虞
耳报神
耳鼻喉
耳鼻喉科
耳鼻咽
耳边风
耳鬓斯磨
耳鬓厮磨
耳鬓撕磨
耳聪目明
耳朵底子
耳朵里
耳朵软
耳朵眼
耳朵眼儿
耳根清净
耳刮子
耳红面赤
耳后生风
耳机线
耳满鼻满
耳目闭塞
耳目股肱
耳目昭彰
耳目众多
耳旁风
耳濡目染
耳软心活
耳塞式
耳食之论
耳食之谈
耳食之言
耳视目食
耳视目听
耳熟能详
耳顺之年
耳提面命
耳听为虚
耳听心受
耳挖子
耳闻不如面见
耳闻不如目见
耳闻目睹
耳闻目击
耳闻目见
耳闻是虚
耳闻是虚眼观为实
耳闻则诵
耳下腺
耳坠子
迩安远至
洱源县
二八佳人
二百年
二百五
二百一十
二百元
二版要闻
二倍体
二部曲
二叉树
二冲程
二次创业
二次方程
二次会议
二次开发
二次能源
二次元
二代证
二等兵
二恶英
二分厂
二分院
二佛涅槃
二缶钟惑
二个月
二号楼
二号桥
二号线
二合一
二胡曲
二虎相斗
二虎相斗必有一伤
二环路
二环内
二级公路
二级缓存
二级市场
二级域名
二季度
二甲胺
二甲基
二甲醚
二甲酸
二件套
二节棍
二进位
二进制数
二进制文件
二居室
二郎山
二郎神
二垒手
二里庄
二连浩特市
二龙山
二龙戏珠
二氯苯
二马路
二面角
二年级
二年级生
二年制
二七路
二千人
二千石
二千元
二人世界
二人同心其利断金
二人组
二日游
二三个
二三级
二三里
二三年
二三其意
二三线
二三月
二少爷
二十八
二十八个
二十八年
二十八日
二十八宿
二十八岁
二十八章
二十二版
二十二个
二十二年
二十二人
二十二日
二十二岁
二十二条
二十二章
二十九
二十九年
二十九日
二十九岁
二十九中
二十六
二十六个
二十六年
二十六日
二十六岁
二十六章
二十年
二十年代
二十年前
二十篇
二十七
二十七年
二十七人
二十七日
二十七岁
二十七章
二十日
二十三
二十三个
二十三年
二十三日
二十三岁
二十三条
二十三章
二十世纪
二十世纪九十年代
二十四
二十四版
二十四年
二十四日
二十四岁
二十四章
二十岁
二十天
二十条
二十五
二十五个
二十五年
二十五日
二十五史
二十五岁
二十五章
二十一
二十一个
二十一年
二十一世纪
二十一岁
二十一条
二十章
二是要
二手笔记本
二手笔记本电脑
二手车
二手车交易
二手车市
二手车市场
二手电脑
二手电脑配件
二手店
二手房
二手房出售
二手房交易
二手房买卖
二手房市场
二手房网
二手房屋
二手房中介
二手钢琴
二手工程机械
二手机床
二手交易
二手轿车
二手空调
二手楼
二手买卖
二手票
二手设备
二手市场
二手手机
二手书
二手挖掘机
二手网
二手物品
二手仪器
二头肌
二万人
二万元
二维码
二心三意
二星级
二氧化
二氧化锆
二氧化硅
二氧化氯
二氧化氯发生器
二氧化锰
二医院
二乙胺基
二元化
二元结构
二元酸
二月二
二月河
二战名将
二战时期
二战中
二者不可得兼
二中队
二中院
发案率
发包方
发包人
发报机
发表会
发表看法
发表留言
发表论文
发表文章
发表新
发表意见
发表于
发表重要讲话
发病率
发布供求
发布供求信息
发布会
发布了
发布平台
发布求购信息
发布人
发布日期
发布软件
发布时间
发布系统
发布招聘信息
发布者
发布最新
发财路
发财梦
发财树
发财致富
发彩信
发策决科
发车时间
发出了
发出一阵
发传单
发传真
发达地区
发达国家
发大财
发大水
发低烧
发电报
发电厂
发电机
发电机租赁
发电量
发电设备
发电站
发动机
发动机盖
发动机配件
发动机油
发动了
发短消息
发短心长
发短信
发凡起例
发奋图强
发愤图强
发愤忘食
发改委
发改委主任
发高烧
发个贴
发给你
发给您
发光棒
发光度
发光二极管
发光粉
发光管
发光片
发光体
发光字
发汗剂
发汗药
发号施令
发横财
发红包
发护发
发话器
发挥党员
发挥作用
发昏章第十一
发火点
发货地
发货票
发迹史
发几张
发家史
发家致富
发奸擿伏
发件人
发件箱
发酵粉
发酵罐
发酵剂
发酒疯
发卡量
发卡人
发卡行
发刊词
发科打诨
发廊妹
发廊女
发牢骚
发两张
发令枪
发留言
发聋振聩
发蒙解缚
发蒙解惑
发蒙振聩
发蒙振落
发明创造
发明家
发明奖
发明权
发明人
发明者
发明专利
发怒冲冠
发怒穿冠
发泡机
发泡剂
发泡胶
发脾气
发起人
发起者
发悄悄话
发情期
发球局
发球员
发热管
发热量
发人深省
发人深思
发散透镜
发上冲冠
发上来
发上指冠
发烧级
发烧音响
发烧友
发射场
发射成功
发射点
发射功率
发射光谱
发射机
发射极
发射架
发射器
发射升空
发射塔
发射台
发神经
发生爆炸
发生车祸
发生冲突
发生错误
发生地震
发生关系
发生过
发生火灾
发生交通事故
发生了
发生了很大
发生了什么
发生炉煤气
发生率
发生器
发生事故
发生特大
发生性关系
发生性行为
发生意外
发生在
发生重大
发声明
发声器
发手机
发手机短信
发售日
发售日期
发送到
发送到手机
发送电子邮件
发送短信
发送给
发送给朋友
发送机
发送手机短信
发送消息
发送邮件
发送至
发棠之请
发条橙
发贴人
发贴数
发帖榜
发帖人
发帖时间
发帖数
发帖数量
发帖子
发秃齿豁
发文件
发问者
发屋求狸
发现该
发现号
发现了
发现新大陆
发现有
发现者
发现自己
发宪布令
发祥地
发消息
发新帖
发薪水
发信号
发信人
发信息
发信站
发行版
发行部
发行价
发行量
发行人
发行时间
发行者
发型设计
发型师
发型屋
发型秀
发硎新试
发芽率
发芽势
发言稿
发言权
发言人
发言盈庭
发言者
发扬踔厉
发扬蹈厉
发扬光大
发洋财
发一组
发音版
发引千钧
发隐擿伏
发踊冲冠
发邮件
发语词
发育不全
发育期
发源地
发展不平衡
发展部
发展党员
发展到
发展道路
发展方向
发展概况
发展纲要
发展观
发展规划
发展规律
发展过程
发展机遇
发展基金会
发展计划
发展计划委员会
发展阶段
发展进程
发展经济
发展局
发展空间
发展历程
发展民营经济
发展目标
发展农村经济
发展期
发展前景
发展前途
发展潜力
发展区
发展趋势
发展商
发展社会主义
发展生产力
发展史
发展史上
发展思路
发展速度
发展下去
发展现状
发展心理学
发展性
发展循环经济
发展研究院
发展研究中心
发展有限
发展有限公司
发展有限责任
发展战略
发展战略研究
发展中国家
发展状况
发展总公司
发政施仁
发植穿冠
发指眦裂
发制品
发综指示
发踪指使
发踪指示
发纵指使
发纵指示
乏善可陈
伐冰之家
伐功矜能
伐毛换髓
伐毛洗髓
伐木场
伐木者
伐性之斧
伐异党同
伐罪吊民
伐罪吊人
罚不当罪
罚不责众
罚款单
罚没款
罚球点
罚球区
罚球线
阀门厂
阀门定位器
阀门网
阀门有限公司
法比亚
法不阿贵
法不徇情
法不责众
法布尔
法草案
法测定
法出多门
法定程序
法定代表
法定代表人
法定代理人
法定公积金
法定化
法定继承人
法定节假日
法定人数
法定条件
法恩莎
法工委
法鼓山
法官法
法国巴黎
法国菜
法国电影
法国队
法国法郎
法国号
法国留学
法国旅游
法国葡萄酒
法国人
法国史
法国梧桐
法国著名
法海无边
法华寺
法灸神针
法库县
法拉第
法拉力
法拉利
法拉盛
法兰城
法兰克
法兰克福
法兰盘
法兰绒
法兰式
法兰西
法兰西共和国
法老王
法雷奥
法理学
法力无边
法利赛
法律保护
法律常识
法律出版社
法律地位
法律法规
法律法规查询
法律服务
法律工作者
法律顾问
法律规定
法律合同
法律基础
法律界
法律纠纷
法律论文
法律若干问题
法律上
法律声明
法律事务
法律事务所
法律硕士
法律所
法律体系
法律条文
法律图书
法律网
法律委员会
法律文书
法律问题
法律系
法律效力
法律行动
法律性
法律宣传
法律学
法律学系
法律依据
法律意识
法律援助
法律责任
法律知识
法律制裁
法律制度
法律咨询
法轮常转
法轮功
法论功
法罗群岛
法脉准绳
法门寺
法莫替丁
法人代表
法人股
法人或者其他
法人治理结构
法人资格
法瑞尔
法外施仁
法网恢恢
法文版
法无可贷
法务部
法西斯
法西斯主义
法向加速度
法新社
法修正案
法学博士
法学家
法学类
法学硕士
法学研究
法学院
法学专业
法医鉴定
法医学
法语歌
法语系
法源寺
法院强制执行
法院认为
法院申请
法院审理
法院网
法院系统
法院院长
法制办
法制报
法制观念
法制化
法制环境
法制建设
法制教育
法制科
法制日报
法制史
法制晚报
法制网
法制宣传
法制宣传教育
法治国家
法属圭亚那
珐琅质
帆布包
帆布床
帆布鞋
帆船赛
番红花
番窠倒臼
番来覆去
番荔枝
番木瓜
番茄花园
番茄酱
番茄汁
番石榴
番薯藤
番外篇
番泻叶
幡然改途
幡然悔悟
幡然醒悟
翻白眼
翻肠搅肚
翻唱歌曲
翻唱网
翻车鱼
翻斗车
翻翻看
翻复无常
翻盖机
翻盖式
翻盖手机
翻跟头
翻过来
翻黄倒皁
翻黄倒皂
翻江倒海
翻江搅海
翻筋斗
翻旧账
翻开书
翻空出奇
翻来复去
翻来覆去
翻脸不认人
翻两番
翻了一番
翻然改进
翻然改图
翻然悔悟
翻山越岭
翻身仗
翻手为云
翻手为云覆手为雨
翻手云覆手雨
翻天复地
翻天覆地
翻天作地
翻箱倒柜
翻一番
翻译成
翻译服务
翻译公司
翻译机
翻译家
翻译器
翻译软件
翻译社
翻译网
翻译员
翻译者
翻云覆雨
凡本网
凡不符合
凡才浅识
凡此种种
凡尔纳
凡尔赛
凡尔赛宫
凡夫肉眼
凡夫俗子
凡年满
凡偶近器
凡士林
凡事预则立
凡事预则立不预则废
凡胎肉眼
凡胎浊骨
凡胎浊体
凡桃俗李
烦死了
烦琐哲学
烦透了
烦文缛礼
烦心事
烦言碎辞
烦躁不安
樊梨花
樊少皇
蕃茄酱
蕃茄汁
蕃薯藤
燔书阬儒
燔书坑儒
繁昌县
繁分数
繁花似锦
繁华损枝
繁简通
繁荣昌盛
繁荣富强
繁荣兴旺
繁体版
繁体中文
繁体中文版
繁体字
繁文末节
繁文缛节
繁文缛礼
繁弦急管
繁刑重赋
繁育场
繁征博引
繁枝细节
繁殖场
繁殖力
繁殖率
繁殖系数
反安装
反败为胜
反比例
反避税
反编译
反编译器
反病毒
反病毒软件
反驳道
反驳者
反补贴
反哺之情
反哺之私
反不正当
反潮流
反冲力
反刍动物
反唇相讥
反唇相稽
反弹球
反盗版
反钓鱼
反动派
反对党
反对派
反对票
反对日本
反对者
反法西斯
反法西斯战争
反反复复
反分裂
反分裂法
反分裂国家法
反风灭火
反封建
反腐败
反腐败工作
反腐倡廉
反复发作
反复推敲
反复无常
反覆无常
反戈相向
反革命
反革命分子
反革命集团
反攻倒算
反躬自省
反躬自问
反躬自责
反光板
反光材料
反光灯
反光镜
反光膜
反过来
反过来说
反函数
反汇编
反击式
反击式破碎机
反击战
反季节
反间谍
反间计
反间之计
反舰导弹
反骄破满
反劫机
反经合道
反经合义
反经行权
反锯齿
反军购
反抗者
反客为主
反恐怖
反恐精英
反恐战争
反馈留言板
反垃圾
反垃圾邮件
反劳为逸
反老还童
反脸无情
反垄断
反垄断案
反垄断法
反面教材
反面教员
反面人物
反面文章
反面无情
反民主
反木马
反目成仇
反目为仇
反叛者
反璞归真
反朴归真
反朴还淳
反其道而行之
反气旋
反潜机
反窃听
反侵略
反侵略战争
反倾销
反倾销案
反倾销税
反求诸己
反裘负刍
反裘负薪
反裘伤皮
反射层
反射定律
反射光
反射弧
反射角
反射镜
反射炉
反射率
反射式
反射线
反身自问
反渗透
反渗透膜
反渗透设备
反世贸
反手可得
反水不收
反台独
反贪局
反贪污
反坦克
反坦克炮
反听内视
反听收视
反町隆史
反托拉斯
反问道
反物质
反洗钱
反洗钱法
反邪教
反兴奋剂
反眼不识
反义词
反应堆
反应釜
反应罐
反应锅
反应炉
反应器
反应式
反应速度
反应物
反映了
反映论
反犹太
反右派斗争
反褶积
反正拨乱
反正还淳
反证法
反政府
反政府武装
反之亦然
反治其身
反质子
反中子
反转剧
反转片
反走私
反作弊
反作弊器
反作用
反作用力
返本朝元
返本还元
返本还原
返本还源
返哺之恩
返程票
返观内视
返观内照
返回舱
返回值
返来复去
返老归童
返老还童
返辔收帆
返璞归真
返朴归真
返朴还淳
返朴还真
返视内照
返我初服
返销粮
返邪归正
返修货
返修率
返虚入浑
返照回光
返祖现象
犯不上
犯不着
犯错误
犯得上
犯得着
犯嘀咕
犯而不校
犯而勿校
犯规者
犯了错
犯了难
犯了一个
犯了罪
犯强奸罪
犯上作乱
犯受贿罪
犯贪污罪
犯言直谏
犯颜极谏
犯颜苦谏
犯颜直谏
犯罪案件
犯罪分子
犯罪活动
犯罪率
犯罪嫌疑人
犯罪现场
犯罪行为
犯罪学
犯罪预防
犯罪者
泛泛而谈
泛泛之交
泛泛之人
泛泛之谈
泛光灯
泛浩摩苍
泛滥成灾
泛美主义
泛萍浮梗
泛神论
泛应曲当
泛宅浮家
泛珠三角
饭馆里
饭坑酒囊
饭来开口
饭来张口
饭粝茹蔬
饭囊酒瓮
饭囊酒甕
饭囊衣架
饭牛屠狗
饭糗茹草
饭蔬饮水
范巴斯滕
范长江
范成大
范畴内
范大将军
范德彪
范甘迪
范海辛
范加尔
范例奖
范水模山
范思哲
范围内
范围之内
范文网
范张鸡黍
范植伟
范志毅
范仲淹
贩毒案
贩夫贩妇
贩夫俗子
贩夫皁隶
贩夫皂隶
贩夫驺卒
贩夫走卒
贩官鬻爵
贩贱卖贵
贩交买名
梵册贝叶
梵谛冈
梵蒂冈
方案设计
方便袋
方便快捷
方便面
方便食品
方便下次再
方便性
方便之门
方骖并路
方城县
方程解
方程式
方程式赛车
方程组
方寸不乱
方寸万重
方寸已乱
方寸之地
方大同
方底圆盖
方法来
方法论
方法如下
方方面面
方方正正
方格纸
方格子
方鸿渐
方剂学
方尖碑
方解石
方解石粉
方巾气
方块图
方块字
方框图
方括号
方腊起义
方来未艾
方领矩步
方领圆冠
方面大耳
方面的书
方面军
方面入手
方铅矿
方枘圜凿
方山县
方世玉
方顺吉
方桃譬李
方头不劣
方头不律
方外之人
方位词
方位角
方文山
方向舵
方向感
方向键
方向盘
方向盘套
方向性
方兴东
方兴未艾
方兴未已
方言版
方言矩行
方言土语
方以类聚
方以类聚物以群分
方与圆
方员可施
方凿圆枘
方丈室
方针政策
方正不阿
方正电脑
方正集团
方正县
方趾圆颅
方志敏
方舟子
方庄店
方滋未艾
方自强
方足圆颅
坊专卖店
芳草地
芳草园
芳城园
芳菲尽
芳兰竟体
芳年华月
芳香剂
芳香烃
芳香族
芳星园
防暴车
防暴队
防爆灯
防爆电器
防爆膜
防爆网
防爆型
防病毒
防波堤
防不及防
防不胜防
防潮垫
防潮箱
防尘盖
防尘套
防尘罩
防沉迷
防城港
防城港市
防虫网
防触电
防弹背心
防弹玻璃
防弹车
防弹武僧
防弹衣
防盗版
防盗报警
防盗报警器
防盗报警器材
防盗报警系统
防盗窗
防盗链
防盗门
防盗器
防盗锁
防盗网
防盗系统
防电磁波
防冻剂
防冻液
防抖动
防毒面具
防毒墙
防毒软件
防范措施
防非典
防风林
防辐射
防辐射服
防辐射衣服
防腐材料
防腐工程
防腐剂
防腐木
防腐漆
防腐设备
防腐蚀
防腐涂料
防寒服
防红眼
防洪措施
防洪堤
防洪法
防洪工程
防护堤
防护服
防护栏
防护林
防护林带
防护门
防护网
防护眼镜
防护用品
防护罩
防滑垫
防滑链
防化兵
防化服
防患未萌
防患未然
防患于未然
防火安全
防火板
防火阀
防火门
防火墙
防火涂料
防祸于未然
防焦剂
防静电
防静电产品
防静电地板
防静电服
防静电工作服
防静电活动地板
防静电手套
防静电台垫
防拷贝
防空兵
防空导弹
防空洞
防空壕
防扩散
防老剂
防雷击
防雷器
防雷设计
防霉剂
防萌杜渐
防民之口
防民之口甚于防川
防木马
防沙林
防晒露
防晒品
防晒乳
防晒霜
防晒油
防身术
防渗膜
防渗墙
防蚀剂
防守战
防暑降温
防水表
防水布
防水材料
防水层
防水工程
防水剂
防水涂料
防水纸
防脱发
防微杜渐
防微杜衅
防微虑远
防伪标签
防伪技术
防伪商标
防伪油墨
防卫过当
防卫厅
防污染
防心摄行
防锈剂
防锈漆
防锈油
防眩目
防芽遏萌
防氧化
防疫工作
防疫站
防疫针
防意如城
防雨布
防雨罩
防御工事
防御力
防御性
防御战
防御者
防震措施
防震减灾
防治措施
防治法
防治知识
防紫外线
防走光
妨功害能
房博会
房产公司
房产管理局
房产交易
房产纠纷
房产局
房产开发
房产频道
房产商
房产税
房产网
房产信息
房产证
房产中介
房产资讯
房车赛
房出租
房贷利率
房贷险
房地产
房地产策划
房地产贷款
房地产法
房地产公司
房地产估价
房地产估价师
房地产估价师考试
房地产股
房地产管理法
房地产价格
房地产交易
房地产交易中心
房地产界
房地产金融
房地产经纪
房地产经纪人
房地产经纪有限公司
房地产开发
房地产开发企业
房地产开发商
房地产开发有限公司
房地产门户
房地产评估
房地产企业
房地产商
房地产市场
房地产投资
房地产网
房地产项目
房地产信息网
房地产信息咨询
房地产行业
房地产业
房地产营销
房地产中介
房地产咨询
房地局
房改办
房改房
房管局
房管科
房管所
房价格
房价走势
房间里
房间内
房间数
房交会
房门口
房谋杜断
房山区
房市场
房市网
房屋拆迁
房屋产权
房屋出售
房屋出租
房屋出租信息
房屋贷款
房屋管理局
房屋建筑
房屋交易
房屋结构
房屋买卖
房屋设计
房屋销售
房屋信息
房屋中介
房屋装修
房屋租赁
房屋租赁合同
房型图
房易网
房源信息
房展会
房中术
房子里
房租费
鲂鱼赪尾
仿古工艺品
仿古砖
仿汉白玉
仿红木
仿徨失措
仿玛瑙
仿生学
仿盛大
仿盛大传奇
仿盛大传奇私服
仿盛大私服
仿宋体
仿羊绒
仿真花
仿真技术
仿真器
仿真枪
仿真植物
仿制品
访大陆
访华团
访贫问苦
访亲问友
访谈录
访谈实录
访问此页面
访问大陆
访问记
访问控制
访问量
访问权限
访问速度
访问统计
访问团
访问学者
访问者
纺锤形
纺机配件
纺纱厂
纺纱机
纺织部
纺织厂
纺织服装
纺织工业
纺织公司
纺织机
纺织机械
纺织面料
纺织娘
纺织品
纺织品出口
纺织品配额
纺织品有限公司
纺织企业
纺织器材
纺织设备
纺织网
纺织业
纺织印染
纺织有限公司
纺织原料
放暗箭
放辟邪侈
放辟淫侈
放鞭炮
放不下
放长线
放长线钓大鱼
放达不羁
放大镜
放大率
放大器
放大纸
放诞不羁
放诞不拘
放诞风流
放荡不羁
放荡形骸
放电灯
放电管
放电影
放刁把滥
放刁撒泼
放饭流歠
放风筝
放歌纵酒
放过我吧
放虎归山
放虎遗患
放虎自卫
放火烧
放火烧山
放开手
放开我
放空炮
放空气
放浪不羁
放浪不拘
放浪无羁
放浪无拘
放浪形骸
放冷风
放冷箭
放龙入海
放马后炮
放马华阳
放牛班
放牛归马
放牛郎
放牛娃
放屁添风
放僻邪侈
放僻淫佚
放泼撒豪
放弃了
放情丘壑
放热反应
放任自流
放射病
放射科
放射线
放射形
放射性
放射性同位素
放射性元素
放射学
放射源
放射治疗
放射状
放生池
放手一搏
放卫星
放下了
放下屠刀
放线菌
放线菌素
放像机
放心吧
放心不下
放心房
放心工程
放心解体
放心肉
放心托胆
放言高论
放言遣辞
放眼看去
放眼量
放眼世界
放意肆志
放音机
放鹰逐犬
放映机
放映室
放映厅
放鱼入海
放在第一位
放在心上
放在眼里
放在一起
放纵不羁
放纵不拘
放纵驰荡
飞苍走黄
飞车党
飞车走壁
飞刍挽粒
飞刍挽粮
飞刍挽粟
飞刍转饷
飞短流长
飞遁离俗
飞遁鸣高
飞多高
飞蛾赴火
飞蛾赴焰
飞蛾赴烛
飞蛾扑火
飞蛾投火
飞鸽传书
飞阁流丹
飞觥献斝
飞觥走斝
飞过海
飞过去
飞鸿踏雪
飞鸿雪爪
飞鸿印雪
飞虎队
飞黄腾达
飞黄腾踏
飞火流星
飞机场
飞机库
飞机模型
飞机票
飞机票价格
飞机票预订
飞机起飞
飞机制造
飞将军
飞将数奇
飞来峰
飞来横祸
飞来石
飞来峡
飞利蒲
飞利浦
飞利浦手机
飞利浦显示器
飞利普
飞粮挽秣
飞流短长
飞龙乘云
飞龙再生
飞龙在天
飞鸾翔凤
飞轮海
飞毛腿
飞米转刍
飞谋钓谤
飞谋荐谤
飞鸟集
飞鸟惊蛇
飞鸟依人
飞蓬随风
飞禽走兽
飞沙扬砾
飞沙走砾
飞沙走石
飞砂扬砾
飞砂转石
飞砂走石
飞觞走斝
飞升腾实
飞书走檄
飞霜六月
飞天奖
飞天猫
飞天梦
飞天舞
飞土逐害
飞土逐肉
飞文染翰
飞翔网
飞行队
飞行家
飞行棋
飞行器
飞行速度
飞行物
飞行员
飞熊入梦
飞沿走壁
飞檐走壁
飞檐走脊
飞眼传情
飞燕诺
飞殃走祸
飞扬跋扈
飞扬浮躁
飞鹰奔犬
飞鹰走狗
飞鹰走马
飞鹰走犬
飞云掣电
飞灾横祸
飞针走线
飞中雪
飞珠溅玉
飞走了
妃子笑
非暴力
非本质
非标件
非标准
非常不错
非常大
非常高兴
非常规
非常好
非常好用
非常男女
非常人
非常荣幸
非常有利
非常之谋
非常重视
非常重要
非承重
非池中
非池中物
非处方
非处方药
非处女
非传染性
非此即彼
非大众网
非淡泊
非党员
非导体
非典型
非典型肺炎
非点源
非对称
非法操作
非法出版物
非法传销
非法集资
非法经营
非法拘禁
非法所得
非法性
非法占有
非非想
非分之财
非分之念
非分之想
非公版
非公经济
非公有
非公有制
非公有制经济
非公有制经济发展
非故意
非关税
非官方
非国营
非国有
非好汉
非会员
非婚生
非婚生子女
非机动车
非接触
非接触式
非金属
非金属材料
非经常性
非晶体
非军事
非军事区
非君莫属
非开挖
非可视
非礼勿视
非理性
非理性主义
非淋菌性
非淋菌性尿道炎
非流通股
非驴非马
非洛地平
非卖品
非贸易
非宁静
非农化
非屏蔽
非企业
非亲非故
非亲生
非请莫入
非球面
非全日制
非人类
非僧非俗
非生产性
非师范类
非试管
非手术
非诉讼
非所宜
非同儿戏
非同小可
非同寻常
非谓语
非我站
非我族类
非昔是今
非线性
非线性编辑
非新华网
非选择题
非野人
非一般
非医保
非异人任
非疫区
非意相干
非因工
非盈利
非营利
非营利性
非营运
非赢利
非正常
非正规
非正式
非正式会议
非正统
非正义
非正义战争
非织造
非中介
非洲杯
非洲国家
非洲开发银行
非洲联盟
非洲人
非洲狮
非洲统一组织
非主流
非注册
非专利
非转基因
非自然
绯红色
绯闻女友
菲安娜
菲奥莉娜
菲尔德
菲尔丁
菲尔特
菲菲飞
菲力浦
菲力普
菲利浦
菲利普
菲利斯
菲律宾
菲律宾群岛
菲律宾人
菲尼克斯
菲舍尔
菲食薄衣
菲亚特
蜚短流长
蜚声中外
蜚瓦拔木
蜚英腾茂
霏霏细雨
肥肠满脑
肥城市
肥大症
肥东县
肥冬瘦年
肥嘟嘟
肥遁鸣高
肥遯鸣高
肥料厂
肥马轻裘
肥胖者
肥胖症
肥水不流外人田
肥田粉
肥头大耳
肥头大面
肥头胖耳
肥西县
肥乡县
肥鱼大肉
肥皂粉
肥皂盒
肥皂剧
肥皂沫
肥皂泡
肥皂水
腓肠肌
腓尼基
腓尼基人
匪朝伊夕
匪匪翼翼
匪石匪席
匪石之心
匪伊朝夕
匪夷匪惠
匪夷所思
诽谤者
诽谤之木
诽谤罪
诽誉在俗
悱恻缠绵
斐然成章
斐然乡风
斐然向风
翡翠岛
翡翠绿
翡翠台
吠非其主
吠形吠声
吠影吠声
废电池
废话连篇
废机油
废金属
废旧电池
废旧金属
废旧塑料
废旧物资
废轮胎
废品率
废品站
废弃物
废寝忘餐
废寝忘食
废然而反
废然而返
废书而叹
废水处理
废私立公
废塑料
废统论
废文任武
废物利用
废物箱
废橡胶
废墟里
沸反连天
沸反盈天
沸沸汤汤
沸沸扬扬
沸腾干燥机
沸天震地
肺动脉
肺腑之言
肺活量
肺结核
肺结核病
肺静脉
肺脓肿
肺气肿
肺石风清
肺栓塞
肺水肿
肺吸虫
肺心病
肺循环
费财劳民
费城故事
费尔巴哈
费尔德
费尔托
费改税
费工夫
费尽心机
费拉拉
费雷拉
费力劳心
费萨尔
费手脚
费雯丽
费希尔
费希特
费因斯
费用支出
费正清
痱子粉
分崩离析
分辨力
分辨率
分辨率为
分辩率
分别安
分别部居
分别开
分别门户
分别为
分别在
分兵把口
分不清
分布区
分布式
分布图
分步法
分餐制
分钗断带
分钗劈凤
分钗破镜
分床同梦
分寸之末
分道扬镳
分等级
分电器
分东西
分度头
分队长
分而治之
分房减口
分飞燕
分分秒秒
分风劈流
分封制
分甘共苦
分甘绝少
分甘同苦
分割器
分割线
分隔符
分隔线
分工合作
分公司
分光计
分光镜
分光仪
分毫不差
分毫不取
分毫不爽
分毫不值
分毫无爽
分毫析厘
分红保险
分红险
分洪闸
分花拂柳
分花约柳
分化成
分化瓦解
分会场
分机号
分级管理
分级机
分级制
分集介绍
分家析产
分阶段
分解表
分解者
分界点
分界线
分斤掰两
分斤拨两
分金掰两
分进合击
分镜头
分久必合
分久必合合久必分
分居异爨
分开了
分劳赴功
分类导航
分类法
分类广告
分类号
分类目录
分类搜索
分类信息
分类信息网
分类学
分类帐
分厘毫丝
分离法
分离机
分离器
分离设备
分理处
分两步
分列式
分裂活动
分裂症
分裂主义
分流器
分馏器
分馏塔
分路扬镳
分茅赐土
分茅列土
分茅裂土
分茅锡土
分茅胙土
分门别户
分门别类
分米波
分泌量
分泌物
分泌腺
分秒必争
分内之事
分配阀
分配方案
分配利润
分配律
分配器
分配权
分配制度
分朋引类
分贫振穷
分频器
分期付款
分切机
分情破爱
分区表
分区魔术师
分区赛
分赛区
分三步
分散度
分散机
分散剂
分散片
分散染料
分散相
分散性
分散主义
分色镜
分身减口
分身术
分身无术
分时图
分手后
分手了
分手时
分守要津
分数线
分水岭
分水器
分水线
分税制
分丝析缕
分体式
分条机
分条析理
分庭伉礼
分庭抗礼
分团委
分外眼红
分外妖娆
分为四个
分为以下
分文不名
分文不取
分文不直
分文不值
分文未取
分我杯羹
分析报告
分析材料
分析法
分析化学
分析会
分析家
分析家称
分析评议
分析评议阶段
分析评议阶段工作
分析器
分析师
分析师称
分析师们
分析题
分析研究
分析仪
分析仪器
分析语
分析预测
分析员
分系统
分线规
分线盒
分香卖履
分享吧
分享互联网
分享快乐
分宵达曙
分销店
分销渠道
分销商
分鞋破镜
分心挂腹
分星拨两
分星擘两
分星劈两
分形共气
分形同气
分烟析产
分烟析生
分一杯
分宜县
分站赛
分章析句
分支机构
分指数
分质供水
分钟后
分众传媒
分子病
分子结构
分子力
分子量
分子论
分子筛
分子生物学
分子式
分子物理学
分子运动论
分组会
分组码
分组赛
分组讨论
纷纷表示
纷纷不一
纷纷籍籍
纷纷攘攘
纷纷扰扰
纷纷扬扬
纷纷洋洋
纷纷拥拥
纷红骇绿
纷乱如麻
纷纭复杂
纷纭杂沓
纷至沓来
纷至踏来
芬必得
芬芳馥郁
芬兰队
芬兰人
芬兰文
芬兰语
芬太尼
酚醛树脂
酚醛塑料
坟墓里
汾西县
汾阳市
焚巢荡穴
焚巢捣穴
焚典坑儒
焚符破玺
焚膏继晷
焚骨扬灰
焚化炉
焚枯食淡
焚林而猎
焚林而狩
焚林而田
焚林而田竭泽而渔
焚林而畋
焚林竭泽
焚琴鬻鹤
焚琴煮鹤
焚烧厂
焚烧炉
焚尸扬灰
焚书坑儒
焚薮而田
焚香顶礼
焚香礼拜
焚香膜拜
焚香扫地
焚舟破釜
粉白黛黑
粉白黛绿
粉白墨黑
粉底霜
粉底液
粉嘟嘟
粉骨捐躯
粉骨糜躯
粉骨糜身
粉骨碎身
粉红女郎
粉红色
粉煤灰
粉面油头
粉面朱唇
粉末涂料
粉末冶金
粉末冶金制品
粉末状
粉墨登场
粉身灰骨
粉身碎骨
粉饰太平
粉丝们
粉丝汤
粉丝团
粉丝网
粉碎机
粉碎设备
粉针剂
粉蒸肉
粉妆玉砌
粉妆玉琢
粉装玉琢
份报价
份儿饭
奋笔疾书
奋笔直书
奋不顾命
奋不顾身
奋斗不息
奋斗目标
奋斗史
奋斗者
奋发踔厉
奋发蹈厉
奋发图强
奋发向上
奋发有为
奋袂而起
奋起直追
奋身不顾
奋武扬威
奋勇当先
忿不顾身
忿忿不平
忿火中烧
忿然作色
忿世嫉俗
愤不顾身
愤不欲生
愤愤不平
愤风惊浪
愤时疾俗
愤世疾俗
愤世嫉俗
粪土不如
丰标不凡
丰草长林
丰产林
丰产田
丰城市
丰川悦司
丰都县
丰度翩翩
丰富多采
丰富多彩
丰富性
丰功厚利
丰功茂德
丰功盛烈
丰功硕德
丰功伟绩
丰功伟业
丰功懿德
丰亨豫大
丰肌弱骨
丰肌秀骨
丰筋多力
丰年虫
丰年稔岁
丰年玉荒年谷
丰宁满族自治县
丰墙硗下
丰墙峭阯
丰墙峭址
丰取刻与
丰神绰约
丰神异彩
丰收年
丰顺县
丰台区
丰田杯
丰田花冠
丰田佳美
丰田汽车
丰屋蔀家
丰屋生灾
丰屋延灾
丰屋之过
丰屋之祸
丰屋之戒
丰胸丸
丰衣足食
丰原市
丰泽园
丰镇市
丰姿绰约
丰姿冶丽
风兵草甲
风不鸣条
风餐露宿
风车雨马
风车云马
风掣雷行
风尘肮脏
风尘碌碌
风尘女
风尘仆仆
风尘之变
风尘之会
风驰草靡
风驰电掣
风驰电骋
风驰电赴
风驰电击
风驰电卷
风驰电逝
风驰霆击
风驰雨骤
风驰云卷
风驰云走
风吹草低见牛羊
风吹草动
风吹过
风吹浪打
风吹马耳
风吹起
风吹日晒
风吹雨打
风吹云散
风从虎
风从虎云从龙
风刀霜剑
风电场
风调雨顺
风动工具
风度翩翩
风风光光
风风火火
风风雨雨
风风韵韵
风高放火
风高放火月黑杀人
风格各异
风格馆
风骨峭峻
风光片
风光摄影
风光无限
风光旖旎
风光月霁
风禾尽起
风和日丽
风和日美
风和日暖
风和日暄
风虎云龙
风花雪夜
风花雪月
风华绝代
风华正茂
风鬟雾鬓
风鬟雨鬓
风回电激
风火轮
风火墙
风火山
风机厂
风激电飞
风激电骇
风急浪大
风急浪高
风纪扣
风景不殊
风景点
风景画
风景林
风景名胜
风景区
风景区内
风景如画
风景图
风景图片
风景线
风景秀丽
风景园林
风举云飞
风举云摇
风卷残云
风谲云诡
风口浪尖
风狂雨骤
风雷动
风雷火炮
风雷之变
风棱石
风冷式
风力达
风力发电
风力发电机
风力发电机组
风凉话
风淋室
风流才子
风流跌宕
风流千古
风流人物
风流儒雅
风流倜傥
风流潇洒
风流冤孽
风流云散
风流韵事
风流蕴藉
风流罪过
风马不接
风马牛不相及
风马云车
风满楼
风媒花
风门水口
风木含悲
风木之悲
风木之思
风幕机
风牛马不相及
风平波息
风平浪静
风起水涌
风起云涌
风起云蒸
风前残烛
风前月下
风樯阵马
风轻云净
风清弊绝
风清扬
风清月皎
风清月朗
风清月明
风情画
风情街
风情万种
风情月思
风情月意
风情月债
风驱电击
风驱电扫
风趣横生
风色幻想
风沙源
风尚大典
风尚奖
风生水
风声鹤唳
风声鹤唳草木皆兵
风湿病
风湿病学
风湿类风湿
风湿热
风湿痛
风湿性
风湿性关节炎
风霜雨雪
风水宝地
风水师
风水学
风俗画
风俗人情
风俗习惯
风速表
风速达
风速计
风速器
风速仪
风停了
风土民情
风土人情
风味菜
风味餐厅
风味小吃
风无痕
风险防范
风险管理
风险控制
风险评估
风险投资
风向标
风萧萧
风潇潇
风潇雨晦
风心病
风信年华
风信子
风行草从
风行草靡
风行草偃
风行电掣
风行电击
风行电扫
风行电照
风行革偃
风行雷厉
风行水上
风行雨散
风行者
风旋电掣
风雪交加
风讯网
风言醋语
风言风语
风言雾语
风言影语
风艳阁
风影敷衍
风油精
风雨不测
风雨不改
风雨不透
风雨灯
风雨对床
风雨共舟
风雨晦冥
风雨晦暝
风雨交加
风雨连床
风雨漂摇
风雨飘零
风雨飘摇
风雨飘飖
风雨凄凄
风雨如晦
风雨如磐
风雨时若
风雨同舟
风雨无阻
风雨萧条
风雨摇摆
风雨衣
风语不透
风月无边
风月无涯
风云榜
风云变幻
风云变态
风云不测
风云际会
风云录
风云篇
风云人物
风云突变
风云文学
风云翔
风云月露
风云再起
风云之志
风韵犹存
风再起
风疹块
风筝节
风之谷
风之狼
风之轩
风之翼
风之影
风栉雨沐
风中秉烛
风中之烛
风烛残年
风烛草露
风烛之年
风姿绰约
枫丹白露
枫林路
枫林晚
枫叶卡
枫叶林
枫叶牌
枫之舞
封闭剂
封闭疗法
封闭式
封闭式基金
封闭性
封边机
封刀挂剑
封冻期
封官许原
封官许愿
封胡遏末
封胡羯末
封己守残
封建把头
封建残余
封建割据
封建礼教
封建迷信
封建迷信活动
封建社会
封建王朝
封建主
封建主义
封金挂印
封开县
封口费
封口机
封口令
封口膜
封面女郎
封面上
封面设计
封面秀
封面照
封魔录
封妻荫子
封切机
封情书
封丘县
封杀令
封山育林
封神榜
封神演义
封豕长蛇
封锁线
封豨修蛇
封箱机
封阳台
封印师
封资修
疯疯癫癫
疯狗式
疯狂般
疯狂地
疯狂坦克
疯狂英语
疯牛病
疯女人
疯人院
疯丫头
峰高程
峰回路转
峰会上
峰山下
烽鼓不息
烽火连年
烽火连天
烽火四起
烽火台
烽火相连
葑菲之采
锋不可当
锋镝余生
锋发韵流
锋芒逼人
锋芒毕露
锋芒不露
锋芒所向
锋铓毕露
蜂虿有毒
蜂虿作于怀袖
蜂巢胃
蜂出泉流
蜂房蚁穴
蜂附云集
蜂合豕突
蜂合蚁聚
蜂花粉
蜂皇浆
蜂窠蚁穴
蜂狂蝶乱
蜂媒蝶使
蜂迷蝶猜
蜂迷蝶恋
蜂蜜瓶
蜂蜜水
蜂鸣器
蜂目豺声
蜂鸟网
蜂起云涌
蜂趋蚁附
蜂扇蚁聚
蜂识莺猜
蜂屯乌合
蜂屯蚁附
蜂屯蚁聚
蜂屯蚁杂
蜂王浆
蜂王精
蜂王乳
蜂窝煤
蜂窝式
蜂窝状
蜂腰削背
蜂腰猿背
蜂营蚁队
蜂拥而来
蜂拥而上
蜂拥而至
蜂拥蚁聚
蜂拥蚁屯
蜂攒蚁集
蜂攒蚁聚
冯德伦
冯河暴虎
冯驩弹铗
冯骥才
冯家妹
冯两努
冯梦龙
冯生弹铗
冯唐白首
冯唐头白
冯唐已老
冯唐易老
冯潇霆
冯晓泉
冯雪峰
冯友兰
冯玉祥
冯媛甄
逢场竿木
逢场游戏
逢场作乐
逢场作趣
逢场作戏
逢恶导非
逢高减磅
逢机遘会
逢机立断
逢吉丁辰
逢甲大学
逢君之恶
逢年过节
逢人说项
逢山开道
逢山开路
逢时遇节
逢凶化吉
缝缝补补
缝缝连连
缝合线
缝纫工
缝纫机
缝纫线
缝隙间
缝隙里
缝衣浅带
缝衣针
缝制设备
讽刺诗
讽刺性
讽德诵功
讽多要寡
凤表龙姿
凤泊鸾漂
凤泊鸾飘
凤采鸾章
凤城市
凤愁鸾怨
凤雏麟子
凤附龙攀
凤冈县
凤歌鸾舞
凤骨龙姿
凤冠霞帔
凤管鸾笙
凤皇来仪
凤皇于飞
凤皇于蜚
凤凰古城
凤凰来仪
凤凰岭
凤凰木
凤凰山
凤凰社
凤凰誓
凤凰树
凤凰台
凤凰网
凤凰卫视
凤凰县
凤凰血
凤凰衣
凤凰于飞
凤凰在笯
凤姐儿
凤狂龙躁
凤楼龙阙
凤毛鸡胆
凤毛济美
凤毛麟角
凤毛龙甲
凤靡鸾吪
凤鸣朝阳
凤鸣鹤唳
凤鸣麟出
凤鸣轩
凤起路
凤庆县
凤山市
凤山县
凤食鸾栖
凤髓龙肝
凤台县
凤叹虎视
凤尾草
凤尾鱼
凤尾竹
凤舞龙飞
凤舞龙蟠
凤仙花
凤翔路
凤翔县
凤枭同巢
凤箫龙管
凤艳阁
凤阳路
凤阳县
凤仪兽舞
凤仪亭
凤臆龙鬐
凤吟鸾吹
凤友鸾交
凤友鸾谐
凤只鸾孤
凤翥龙蟠
凤翥龙骧
凤翥龙翔
凤翥鸾回
凤翥鸾翔
凤翥鹏翔
凤子龙孙
奉承话
奉辞伐罪
奉公不阿
奉公克己
奉公如法
奉公守法
奉公正己
奉化市
奉节县
奉令承教
奉命唯谨
奉命惟谨
奉如神明
奉若神明
奉顺英
奉天承运
奉头鼠窜
奉为圭臬
奉为楷模
奉为至宝
奉贤区
奉献爱心
奉献给
奉献精神
奉新县
奉行故事
奉扬仁风
佛得角
佛冈县
佛高一尺魔高一丈
佛光山
佛光寺
佛甲草
佛教界
佛教论坛
佛教天地
佛教徒
佛教文化
佛口蛇心
佛罗多
佛罗里
佛罗里达
佛罗里达州
佛罗伦
佛罗伦萨
佛门弟子
佛蒙特
佛蒙特州
佛坪县
佛山人
佛山市
佛是金妆
佛是金妆人是衣妆
佛是金装人是衣装
佛手柑
佛手瓜
佛头加秽
佛头著粪
佛头着粪
佛像卡
佛心蛇口
佛性禅心
佛学院
佛眼佛心
佛眼相看
否定词
否定了
否定性
否极泰回
否极泰来
否极阳回
否决票
否决权
否决制
否去泰来
否往泰来
否则请
否终复泰
否终则泰
夫倡妇随
夫唱妇随
夫妇俩
夫负妻戴
夫贵妻荣
夫君子
夫妻店
夫妻恩爱
夫妻反目
夫妻感情
夫妻共同
夫妻关系
夫妻间
夫妻俩
夫妻情
夫妻生活
夫妻性
夫妻性生活
夫妻用品
夫妻之间
夫人裙带
夫荣妻贵
夫荣妻显
夫斯基
夫子庙
夫子自道
呋喃树脂
呋喃西林
肤寸而合
肤见谫识
肤见謭识
肤末支离
肤皮潦草
肤受之诉
肤受之愬
肤受之言
肤粟股栗
跗萼连晖
跗萼联芳
跗萼载韡
孵化场
孵化机
孵化率
孵化期
孵化器
孵化园
孵卵器
敷衍了事
敷衍塞责
敷衍搪塞
弗格森
弗吉尼亚
弗吉尼亚州
弗爵爷
弗拉德
弗拉门
弗莱堡
弗莱德
弗莱迪
弗莱明
弗莱舍
弗赖堡
弗兰格尔
弗兰基
弗兰卡
弗兰科
弗兰克
弗兰克斯
弗兰妮
弗兰奇
弗老大
弗雷德
弗雷迪
弗雷泽
弗里茨
弗里德
弗里德里希
弗里敦
弗里斯
弗林特
弗罗多
弗洛姆
弗洛伊德
弗洛依德
伏波山
伏低做小
伏地圣人
伏而咶天
伏尔加
伏尔加河
伏尔塔瓦河
伏尔泰
伏法受诛
伏虎降龙
伏虎寺
伏击战
伏龙凤雏
伏明霞
伏魔录
伏首贴耳
伏特计
伏特加
凫短鹤长
凫鹤从方
凫胫鹤膝
凫居雁聚
凫趋雀跃
孚尹明达
孚尹旁达
扶持政策
扶颠持危
扶风县
扶沟县
扶老携幼
扶贫办
扶贫帮困
扶贫开发
扶贫资金
扶墙摸壁
扶倾济弱
扶弱抑强
扶手上
扶手箱
扶手椅
扶绥县
扶危持颠
扶危定乱
扶危定倾
扶危济急
扶危济困
扶危救困
扶危翼倾
扶危拯溺
扶摇万里
扶摇直上
扶余县
扶正黜邪
扶正祛邪
扶助金
芙蓉并蒂
芙蓉出水
芙蓉花
芙蓉姐姐
芙蓉路
芙蓉王
怫然不悦
怫然作色
拂袖而归
拂袖而去
拂衣而去
服安眠药
服避孕药
服兵役
服博会
服从性
服从于
服低做小
服服贴贴
服服帖帖
服牛乘马
服饰搭配
服饰店
服饰配件
服饰品
服饰品牌
服饰网
服饰文化
服饰有限公司
服田力穑
服务部
服务舱
服务承诺
服务处
服务大局
服务导报
服务电话
服务端
服务队
服务范围
服务费
服务公司
服务管理
服务机构
服务理念
服务平台
服务器
服务器版
服务器端
服务器管理
服务器机柜
服务器忙
服务器配置
服务器托管
服务器主板
服务区
服务热线
服务商
服务社
服务生
服务水平
服务所
服务台
服务态度
服务体系
服务条款
服务网
服务网点
服务网站
服务项目
服务行业
服务型
服务型政府
服务性
服务性行业
服务业
服务业发展
服务业务
服务意识
服务营业场所
服务有限公司
服务于
服务员
服务站
服务指南
服务质量
服务中心
服务周到
服务宗旨
服现役
服刑犯
服刑人员
服役期
服用过
服装厂
服装城
服装出口
服装袋
服装道具
服装店
服装服饰
服装辅料
服装革
服装公司
服装集团
服装加工
服装加工设备
服装加盟
服装节
服装类
服装贸易
服装面料
服装模特
服装批发
服装批发市场
服装品牌
服装企业
服装商
服装设计
服装设计师
服装生产
服装市场
服装网
服装协会
服装鞋帽
服装行业
服装秀
服装学院
服装业
服装有限公司
氟化钙
氟化钾
氟化钠
氟化氢
氟化物
氟康唑
氟里昂
氟利昂
氟哌酸
氟塑料
氟碳漆
氟橡胶
浮白载笔
浮笔浪墨
浮船坞
浮翠流丹
浮点数
浮雕像
浮动工资
浮动汇率
浮动式
浮而不实
浮法玻璃
浮瓜沉李
浮瓜沈李
浮光掠影
浮光跃金
浮花浪蕊
浮迹浪踪
浮家泛宅
浮夸风
浮来山
浮来暂去
浮梁县
浮名薄利
浮名虚利
浮名虚誉
浮皮潦草
浮球阀
浮山县
浮生六记
浮生若梦
浮声切响
浮石沉木
浮士德
浮收勒索
浮收勒折
浮水印
浮头滑脑
浮文巧语
浮想联翩
浮选机
浮游城
浮游生物
浮语虚辞
浮云蔽日
浮云朝露
浮云富贵
浮湛连蹇
浮踪浪迹
桴鼓相应
涪陵区
符号化
符号库
符号论
符号逻辑
符号学
符合国家
符合条件
符拉迪
艴然不悦
幅度达
幅度为
幅员辽阔
福安市
福不盈眦
福不重至
福不重至祸必重来
福布斯
福彩网
福地洞天
福鼎市
福尔马林
福尔曼
福尔摩斯
福格茨
福格森
福贡县
福过灾生
福海县
福慧双修
福建队
福建泉州
福建人
福建日报
福建省
福建师范大学
福建网
福建厦门
福康安
福克兰群岛
福克纳
福克斯
福拉多
福莱尔
福利彩票
福利厂
福利待遇
福利费
福利金
福利社
福利事业
福利院
福利制度
福临门
福楼拜
福禄克
福禄双全
福美来
福清市
福衢寿车
福泉市
福如东海
福善祸淫
福寿康宁
福寿螺
福寿绵绵
福寿年高
福寿齐天
福寿双全
福寿无疆
福斯特
福孙荫子
福特宝
福特公司
福特基金会
福特汽车
福为祸始
福为祸先
福无双至
福无双至祸不单行
福兮祸所伏
福兮祸所伏祸兮福所倚
福星高照
福倚祸伏
福音书
福至心灵
福州大学
福州人
福州市
蜉蝣撼大树
辐射计
辐射力
辐射量
辐射能
辐射器
辐射热
辐射性
辐射源
辐射状
抚躬自问
抚今悼昔
抚今思昔
抚今痛昔
抚今追昔
抚景伤情
抚摩她
抚宁县
抚时感事
抚世酬物
抚顺路
抚顺市
抚顺县
抚松县
抚绥万方
抚慰金
抚心自问
抚恤金
抚养费
抚养权
抚养人
抚育费
抚远县
抚掌大笑
抚掌击节
抚州市
府兵制
府谷县
拊背扼喉
拊背扼吭
拊背搤吭
拊心泣血
拊膺顿足
斧破斨缺
斧头帮
斧钺汤镬
斧钺之诛
俯拾地芥
俯拾即是
俯拾皆是
俯拾仰取
俯视图
俯首称臣
俯首甘为孺子牛
俯首戢耳
俯首就缚
俯首弭耳
俯首贴耳
俯首帖耳
俯首听命
俯卧撑
俯仰随人
俯仰唯唯
俯仰无愧
俯仰由人
俯仰之间
釜底抽薪
釜底游魂
釜底游鱼
釜鱼幕燕
釜鱼甑尘
釜中生尘
釜中生鱼
釜中游鱼
釜中之鱼
脯氨酸
辅车唇齿
辅车相将
辅车相依
辅导班
辅导材料
辅导教材
辅导课
辅导书
辅导员
辅导站
辅导资料
辅料厂
辅仁大学
辅世长民
辅牙相倚
辅助材料
辅助单位
辅助工具
辅助功能
辅助货币
辅助剂
辅助教学
辅助软件
辅助设备
辅助设计
辅助线
辅助性
辅助治疗
腐败案
腐败案件
腐败分子
腐败体系
腐败问题
腐败现象
腐乳瓶
腐蚀剂
腐蚀性
腐植酸
腐殖质
簠簋不饬
黼蔀黻纪
黼黻皇猷
黼黻文章
黼国黻家
黼衣方领
父慈子孝
父老乡亲
父老兄弟
父母恩勤
父母官
父母亲
父母之邦
父女俩
父女情
父亲节
父权制
父为子隐
父析子荷
父严子孝
父债子还
父之过
父子兵
父子俩
父子情
付出了
付定金
付费方式
付款人
付之丙丁
付之东流
付之度外
付之梨枣
付之一叹
付诸东流
付诸洪乔
付诸实践
付诸实施
付诸一笑
妇产科
妇产医院
妇唱夫随
妇代会
妇道人家
妇姑勃溪
妇姑勃谿
妇科病
妇科疾病
妇科检查
妇科炎症
妇科医院
妇女病
妇女儿童
妇女会
妇女节
妇女界
妇女联合会
妇女网
妇人醇酒
妇人孺子
妇人之仁
妇孺皆知
妇炎洁
妇幼保健
妇幼保健院
妇幼用品
负才傲物
负才任气
负才使气
负材矜地
负材任气
负乘斯夺
负乘致寇
负担过重
负担重
负德背义
负德孤恩
负德辜恩
负地矜才
负电荷
负电子
负恩背义
负恩昧良
负恩忘义
负反馈
负诟忍尤
负固不宾
负固不服
负荷量
负衡据鼎
负荆请罪
负荆谢罪
负老提幼
负老携幼
负类反伦
负离子
负芒披苇
负面新闻
负面影响
负驽前驱
负弩前驱
负气斗狠
负气含灵
负气仗义
负屈含冤
负屈衔冤
负热火
负任蒙劳
负石赴河
负手之歌
负俗之讥
负俗之累
负土成坟
负团费
负险不宾
负险不臣
负效应
负心郎
负心人
负心违愿
负薪构堂
负薪救火
负薪之忧
负义忘恩
负隅顽抗
负载均衡
负载量
负责人
负责任
负责制
负增长
负债表
负债累累
负债率
负债人
负重含污
负重涉远
负重吞污
负重致远
负阻不宾
负罪感
负罪引慝
附耳低言
附耳射声
附凤攀龙
附肤落毛
附睾炎
附光盘
附会穿凿
附骥名彰
附骥攀鸿
附骥攀鳞
附骥尾
附加费
附加码
附加赛
附加税
附加条件
附加物
附加刑
附加值
附件炎
附膻逐腥
附上罔下
附声吠影
附势趋炎
附图片
附下罔上
附炎趋热
附翼攀鳞
附影附声
附庸风雅
附庸国
附属第一
附属国
附属品
附属设施
附属物
附属医院
附属中学
附赘县疣
附赘悬肬
附赘悬疣
附着力
附着物
附着性
阜成路
阜成门
阜城县
阜康市
阜南县
阜宁县
阜平县
阜新蒙古族自治县
阜新市
阜阳劣质
阜阳市
驸马爷
复仇者
复旦大学
复旦大学医学院
复蹈前辙
复读机
复读生
复发性
复分解反应
复分析
复辅音
复古风
复合板
复合布
复合材料
复合词
复合袋
复合地板
复合肥
复合肥厂
复合肥料
复合管
复合机
复合句
复合量词
复合门
复合膜
复合木地板
复合体
复合物
复合型
复合元音
复混肥
复混肥料
复活节
复活节岛
复活日
复旧如初
复卷机
复刻版
复利率
复名数
复膜机
复色光
复式房
复式楼
复式票
复试线
复习方法
复习计划
复习题
复习指导
复习资料
复写纸
复兴党
复兴路
复兴门
复选框
复议法
复印机
复印机租赁
复印件
复印室
复印纸
复用器
复员军人
复原乳
复杂度
复杂化
复杂劳动
复杂性
复制品
复制器
复种指数
赴港澳
赴海地
赴美国
赴台湾
赴汤蹈火
赴险如夷
副班长
副标题
副部长
副部级
副参谋长
副产品
副产物
副厂长
副处长
副处级
副大队长
副董事长
副队长
副反应
副馆长
副会长
副驾驶
副驾驶座
副检察长
副教授
副经理
副局长
副局级
副科长
副科级
副矿长
副理事长
副领队
副区长
副热带
副伤寒
副社长
副省长
副省级
副食店
副食品
副市长
副书记
副司长
副司令
副所长
副台长
副厅长
副厅级
副庭长
副团长
副外长
副县长
副线圈
副乡长
副校长
副行长
副学士
副研究员
副议长
副油箱
副院长
副镇长
副政委
副支队长
副指导员
副州长
副主编
副主任
副主任委员
副主席
副总编
副总编辑
副总裁
副总裁兼
副总参谋长
副总工程师
副总经理
副总理
副总统
副总指挥
副组长
副作用
傅抱石
傅彪因
傅粉何郎
傅粉施朱
傅立叶
傅明宪
傅作义
富安娜
富川瑶族自治县
富春江
富富有余
富贵逼人
富贵逼人来
富贵病
富贵不能淫
富贵不淫
富贵浮云
富贵骄人
富贵利达
富贵鸟
富贵荣华
富贵显荣
富贵在天
富贵竹
富国安民
富国彊兵
富国强兵
富国强民
富国兴邦
富国裕民
富含维生素
富豪榜
富家大室
富家巨室
富家女
富甲天下
富锦市
富堪敌国
富康车
富可敌国
富可视
富兰克林
富丽华
富丽堂皇
富利卡
富轹万古
富埒陶白
富埒王侯
富马酸
富面百城
富民路
富民县
富民政策
富宁县
富平县
富强粉
富人榜
富商巨贾
富商蓄贾
富士变频器
富士达
富士康
富士山
富士施乐
富士通
富士通杯
富室大家
富顺县
富阳市
富营养化
富于春秋
富裕户
富裕县
富裕中农
富源县
富蕴县
富在知足
赋予了
缚鸡之力
缚手缚脚
腹饱万言
腹背受敌
腹背之毛
腹非心谤
腹诽心谤
腹股沟
腹膜炎
腹腔镜
腹腔内
腹热肠荒
腹热心煎
腹心相照
腹心之患
腹心之疾
腹有鳞甲
腹胀满
腹胀痛
腹中兵甲
蝮蛇螫手
蝮蛇螫手壮士解腕
覆巢毁卵
覆巢无完卵
覆车之轨
覆车之鉴
覆车之戒
覆地翻天
覆盖率
覆盖率达
覆盖面
覆海移山
覆军杀将
覆鹿寻蕉
覆灭记
覆膜机
覆盆难照
覆盆之冤
覆盆子
覆去翻来
覆手为雨
覆水难收
覆铜板
覆亡无日
覆盂之安
覆雨翻云
覆舟之戒
覆宗灭祀
旮旮旯旯
旮旮旯旯儿
伽利略
伽马射线
伽玛刀
伽师县
嘎嘣脆
噶尔县
该不该
该地块
该公司
该会员
该企业
该如何
该如何办
该商品
该文件
该项目
该页无法显示
该用户
该怎么
该怎么走
该怎样
该做什么
改版机
改编权
改编自
改变成
改变了
改变命运
改步改玉
改操易节
改朝换代
改朝换姓
改成了
改错题
改恶从善
改恶为善
改恶向善
改恶行善
改而更张
改革创新
改革发展
改革法
改革方案
改革开放
改革开放以来
改革开放政策
改革派
改革试点
改革委员会
改革者
改过不吝
改过从善
改过迁善
改过自新
改过作新
改换家门
改换门闾
改换门楣
改换门庭
改换头面
改节易操
改进版
改进工作
改进了
改进型
改柯易节
改柯易叶
改口沓舌
改扩建
改良版
改良剂
改良种
改良主义
改梁换柱
改名换姓
改名易姓
改名字
改曲易调
改容易貌
改是成非
改俗迁风
改天换地
改头换面
改头换尾
改途易辙
改往修来
改弦更张
改弦易调
改弦易张
改弦易辙
改邪归正
改行从善
改行迁善
改行为善
改行自新
改姓更名
改姓易代
改性剂
改性沥青
改玉改步
改玉改行
改辕易辙
改造工程
改造项目
改则县
改张易调
改辙易途
改正错误
改政移风
改装车
改装成
钙长石
盖玻片
盖不由己
盖茨称
盖房子
盖棺论定
盖棺事定
盖洛普
盖然性
盖世太保
盖世无双
盖世英雄
盖世之才
盖天力
盖头换面
盖亚那
盖州市
概不负责
概而言之
概括性
概率论
概莫能外
概念车
概念股
概念化
概念上
概念图
概念性
概日凌云
概预算
干巴巴
干巴利脆
干巴利落
干部队伍
干部队伍建设
干部管理
干部培训
干部培训班
干部群众
干部人事
干部人事制度改革
干部选拔
干部选拔任用
干部学校
干部学院
干部职工
干槽症
干草堆
干柴烈火
干成事
干城之将
干脆利落
干脆利索
干打垒
干得好
干的事
干瞪眼
干电池
干端坤倪
干儿子
干父之蛊
干干净净
干干翼翼
干戈扰攘
干戈四起
干戈载戢
干革命
干簧管
干活儿
干将莫邪
干酵母
干姐姐
干劲冲天
干劲儿
干警们
干净利落
干净利索
干净整洁
干辣椒
干酪素
干了什么
干名采誉
干名犯义
干卿底事
干卿何事
干扰器
干扰素
干热风
干散货
干涉现象
干涉仪
干什么
干实事
干式变压器
干事长
干事会
干事业
干死你
干啼湿哭
干洗店
干洗机
干细胞
干鲜果
干线网
干霄蔽日
干霄凌云
干性油
干休所
干血浆
干眼症
干一行
干衣机
干云蔽日
干燥花
干燥机
干燥剂
干燥器
干燥设备
干燥塔
干燥箱
干着急
甘氨酸
甘败下风
甘拜下风
甘比亚共和国
甘草片
甘草酸
甘处下流
甘丹寺
甘道夫
甘德县
甘分随时
甘谷县
甘瓜苦蒂
甘海子
甘家口
甘井先竭
甘居人后
甘居中游
甘苦与共
甘露醇
甘露寺
甘露园
甘洛县
甘冒虎口
甘南县
甘南州
甘贫乐道
甘贫守分
甘泉必竭
甘泉县
甘十九妹
甘死如饴
甘肃兰州
甘肃人
甘肃省
甘棠遗爱
甘棠之爱
甘棠之惠
甘特图
甘托克
甘心瞑目
甘心情原
甘心情愿
甘心如荠
甘心首疾
甘言厚礼
甘言美语
甘油酯
甘雨随车
甘蔗渣
甘蔗汁
甘之如荠
甘之如饴
甘之若素
甘旨肥浓
甘州区
甘孜藏族自治州
甘孜县
甘孜州
杆菌属
杆织机
肝肠寸断
肝胆楚越
肝胆过人
肝胆胡越
肝胆科
肝胆披沥
肝胆涂地
肝胆相照
肝胆欲碎
肝胆照人
肝腹水
肝功能
肝脑涂地
肝脾肿大
肝素钠
肝髓流野
肝吸虫
肝细胞
肝纤维化
肝心若裂
肝心涂地
肝血管瘤
肝移植
肝移植术
肝硬变
肝硬化
肝肿大
柑橘类
竿头日进
竿头日上
竿头一步
竿头直上
尴尬事
赶不及
赶不上
赶潮流
赶到现场
赶得及
赶得上
赶工期
赶集网
赶尽杀绝
赶浪头
赶庙会
赶明儿
赶上了
赶时髦
赶趟儿
赶下台
赶鸭子上架
敢把皇帝拉下马
敢不承命
敢不敢
敢怒不敢言
敢怒而不敢言
敢怒敢言
敢说话
敢死队
敢为敢做
敢为人
敢为天下先
敢问路
敢勇当先
敢怨而不敢言
敢作敢当
敢作敢为
感戴二天
感到高兴
感到很
感动了
感动中国
感恩戴德
感恩怀德
感恩节
感恩图报
感官世界
感光材料
感光度
感光鼓
感光剂
感光片
感光器
感光性
感光纸
感化院
感激不尽
感激涕零
感极涕零
感今怀昔
感今思昔
感今惟昔
感旧之哀
感觉到
感觉到了
感觉器官
感觉神经
感觉真好
感慨道
感慨激昂
感慨万端
感慨万千
感慨系之
感冒药
感情上
感情生活
感情用事
感染力
感染率
感染禽流感
感染性
感染者
感人肺腑
感人肺肝
感人故事
感人事迹
感人心脾
感人至深
感深肺腑
感生电流
感受到
感受力
感受器
感受性
感叹词
感叹道
感叹号
感叹句
感天动地
感同身受
感谢大家
感谢您
感谢您对
感谢信
感兴趣
感性认识
感应电
感应电流
感应加热设备
感应卡
感应力
感应炉
感应门
感应器
感应圈
感应式
感遇忘身
感召力
感知力
感知器
橄榄绿
橄榄球
橄榄球赛
橄榄色
橄榄石
橄榄树
橄榄油
橄榄枝
擀面杖
旰食宵衣
旰食之劳
赣九江
赣榆县
赣州市
赣州网
冈比亚
冈萨雷斯
刚毕业
刚愎自用
刚察县
刚肠嫉恶
刚吃过
刚吃完
刚出道
刚出生
刚出校门
刚出狱
刚刚好
刚果河
刚结婚
刚进门
刚开场
刚开始
刚看完
刚来时
刚戾自用
刚起步
刚柔并济
刚柔相济
刚下车
刚毅木讷
刚正不阿
刚直不阿
刚中柔外
刚坐下
刚做完
岗巴县
岗口儿甜
岗头泽底
岗位培训
岗位上
岗位责任
岗位责任制
岗位职责
纲纪废弛
纲举目张
纲领性
纲领性文件
纲目不疏
纲挈目张
纲提领挈
肛肠病
肛肠科
钢板网
钢笔画
钢笔套
钢材价格
钢材市场
钢材网
钢产量
钢格板
钢管厂
钢管舞
钢管秀
钢化玻璃
钢浇铁铸
钢绞线
钢结构
钢结构厂房
钢结构防火涂料
钢结构工程
钢筋混凝土
钢筋铁骨
钢模板
钢琴家
钢琴课
钢琴谱
钢琴漆
钢琴曲
钢琴曲谱
钢琴师
钢琴网
钢丝床
钢丝锯
钢丝钳
钢丝绳
钢丝刷
钢丝网
钢铁产业
钢铁长城
钢铁厂
钢铁工业
钢铁股
钢铁集团
钢铁价格
钢铁贸易
钢铁企业
钢铁市场
钢铁是怎样炼成的
钢铁网
钢铁行业
钢铁业
钢铁有限公司
钢纤维
钢之家
钢之炼
钢之炼金术师
钢制成
钢制品
港澳办
港澳地区
港澳台
港澳游
港大道
港口城市
港口机械
港人治港
港台歌曲
港台歌手
港台剧
港台明星
港台女歌手
港台女星
港台片
港台腔
港务局
港鱼粉
港中旅
杠板归
皋兰县
羔羊皮
高安市
高岸深谷
高傲自大
高保真
高碑店
高碑店市
高倍率
高鼻梁
高鼻子
高标号
高标准
高不成
高不成低不就
高不凑低不就
高不辏低不就
高不可登
高不可攀
高步阔视
高步通衢
高步云衢
高才大学
高才疾足
高才捷足
高才绝学
高才生
高才远识
高才卓识
高材疾足
高材捷足
高材生
高残留
高仓健
高层次
高层建筑
高层领导
高层论坛
高层住宅
高产出
高产田
高唱入云
高潮迭起
高潮时
高车驷马
高成长性
高城深池
高处不胜寒
高春辉
高纯度
高纯水
高淳县
高待遇
高弹力
高蛋白
高档次
高档轿车
高档礼品
高蹈远举
高等动物
高等法院
高等级
高等级公路
高等教育
高等教育出版社
高等教育自学考试
高等师范
高等数学
高等学历
高等学校
高等学校招生
高等院校
高等职业
高等职业教育
高等植物
高等专科
高等专科学校
高低杠
高低温
高低温试验箱
高低压
高低压开关柜
高低音
高地价
高电平
高电位
高度表
高度化
高度计
高度评价
高度重视
高端产品
高对比度
高遏行云
高而不危
高尔夫
高尔夫球
高尔夫球场
高尔夫球杆
高尔基
高尔文
高二年级
高发期
高房价
高飞远遁
高飞远集
高飞远举
高飞远翔
高飞远走
高分辨率
高分低能
高分子
高分子材料
高分子化合物
高风劲节
高风峻节
高风亮节
高风险
高峰会
高峰论坛
高峰期
高凤自秽
高负荷
高附加值
高钙片
高杆灯
高高大大
高高低低
高高挂
高高挂起
高高兴兴
高高在上
高歌猛进
高个儿
高个子
高根鞋
高跟鞋
高工资
高顾遐视
高官称
高官厚禄
高官会
高官极品
高官显爵
高官重禄
高官尊爵
高冠博带
高管人员
高光泽
高海拔
高寒区
高耗能
高鸿业
高画质
高回报
高积云
高绩效
高级编程
高级程序员
高级法院
高级工
高级工程师
高级管理
高级管理人员
高级技工
高级技师
高级将领
高级轿车
高级教师
高级经济师
高级领导人
高级律师
高级人才
高级人民法院
高级社
高级神经
高级搜索
高级研究员
高级研修班
高级职称
高级中学
高技能
高技能人才
高技术
高技术产业
高加索
高甲戏
高价股
高价求购
高价收购
高价位
高价药
高架道路
高架路
高架桥
高剪切
高检院
高见远识
高建华
高渐离
高交会
高交会馆
高脚杯
高教司
高教自考
高节清风
高金素梅
高精度
高精尖
高精密
高居深拱
高举高打
高举深藏
高举远蹈
高句丽
高聚物
高爵厚禄
高爵重禄
高开低走
高考报名
高考成绩
高考分数
高考复习
高考卷
高考考生
高考录取
高考录取分数线
高考满分作文
高考模拟
高考试卷
高考试题
高考数学
高考题
高考网
高考移民
高考英语
高考语文
高考招生
高考状元
高考作文
高科技
高科技产品
高科技产业
高科技股
高科技企业
高科技园区
高可靠性
高空槽
高空作业
高空作业平台
高宽比
高老头
高老庄
高乐高
高垒深沟
高力士
高丽菜
高丽参
高丽纸
高利贷
高利贷者
高利率
高粱酒
高粱米
高亮度
高灵敏度
高岭土
高陵县
高楼大厦
高露洁
高氯酸
高帽儿
高帽子
高门大户
高门大屋
高锰钢
高锰酸钾
高密度
高密市
高名大姓
高明远识
高耐磨
高难度
高能耗
高能量
高能物理
高睨大谈
高年级
高鸟尽良弓藏
高尿酸
高浓度
高朋满座
高频变压器
高频电波
高频机
高频率
高频头
高品位
高品质
高品质音乐
高平市
高起点
高气压
高气压区
高强度
高强度螺栓
高桥镇
高青县
高清电视
高清晰
高清晰度
高清晰数字
高情厚谊
高情逸态
高情逸兴
高情远意
高情远韵
高情远致
高球赛
高颧骨
高热量
高人雅士
高人逸士
高韧性
高赛尔
高三年级
高三学生
高山病
高山反应
高山峰
高山景行
高山峻岭
高山流水
高山仰之
高山仰止
高山族
高烧不退
高射炮
高深莫测
高升本
高升专
高识远见
高士达
高士奇
高世骇俗
高视阔步
高收入
高收入者
高收视率
高曙光
高数码
高水平
高丝美
高斯计
高耸入云
高素质
高速电影
高速度
高速发展
高速钢
高速公路
高速公路建设
高速化
高速缓存
高速路
高速扫描仪
高速铁路
高台县
高抬贵手
高抬明镜
高谈大论
高谈弘论
高谈阔论
高谈雄辩
高谈虚论
高碳钢
高唐县
高堂大厦
高天厚地
高挑儿
高头大马
高头讲章
高危期
高威达
高纬度
高位厚禄
高位重禄
高温假
高温作业
高文大册
高文典册
高文典策
高卧东山
高污染
高屋建瓴
高吸水
高下其手
高下任心
高下在口
高下在手
高下在心
高翔远引
高像素
高消费
高小姐
高效节能
高效率
高效能
高效益
高校毕业生
高校毕业生就业
高校后勤
高校教师
高校录取
高校排名
高校收费
高校网
高校学生
高校招生
高校自主招生
高新技术
高新技术产品
高新技术产业
高新技术成果
高新技术开发
高新技术企业
高新科技
高新区
高兴地
高行健
高姓大名
高性价比
高性能
高性能混凝土
高雄市
高雄县
高悬秦镜
高学历
高血糖
高血压
高血压患者
高血压药
高血压治疗
高血脂
高压包
高压泵
高压电
高压电器
高压电源
高压发生器
高压阀门
高压锅
高压聚乙烯
高压清洗机
高压水泵
高压线
高压氧
高压柱塞泵
高牙大纛
高衙内
高阳酒徒
高阳县
高要求
高要市
高耀洁
高一点
高一化学
高一年级
高一些
高一丈
高义薄云
高义薄云天
高邑县
高音质
高硬度
高邮市
高油价
高于一切
高远球
高增长
高增益
高斋学士
高粘度
高瞻远瞩
高掌远跖
高掌远蹠
高招办
高枕安寝
高枕安卧
高枕而卧
高枕无忧
高枕勿忧
高脂肪
高脂血症
高职高专
高职教育
高职生
高职院校
高质量
高致病
高致病性禽流感
高智商
高智晟
高中班
高中版
高中毕业
高中毕业生
高中部
高中档
高中低档
高中地理
高中二年级
高中化学
高中课程
高中历史
高中女生
高中篇
高中生
高中生物
高中时代
高中数
高中数学
高中同学
高中物理
高中学生
高中一年级
高中英语
高中语文
高中政治
高州市
高周波
高转速
高姿态
高自标树
高自标誉
高自标置
高自考
高自位置
高足弟子
高阻隔
高祖母
睾丸癌
睾丸素
睾丸酮
睾丸炎
膏场绣浍
膏车秣马
膏唇贩舌
膏唇岐舌
膏唇试舌
膏唇拭舌
膏肓之疾
膏火之费
膏火自煎
膏梁锦绣
膏梁纨袴
膏梁子弟
膏粱锦绣
膏粱年少
膏粱纨袴
膏粱子弟
膏腴贵游
膏腴之地
膏腴子弟
膏泽脂香
櫜弓戢戈
櫜弓戢矢
櫜弓卧鼓
櫜甲束兵
搞不懂
搞不好
搞定了
搞恶作剧
搞好服务
搞糊涂
搞活动
搞了个
搞清楚
搞什么
搞什么搞
搞笑吧
搞笑版
搞笑类
搞笑片
搞笑视频
搞笑图
搞笑网
缟纻之交
槁木死灰
槁苏暍醒
槁项黄馘
槁项黧馘
槁项没齿
槁形灰心
藁城市
告别了
告别赛
告别式
告别仪式
告贷无门
告老还家
告老还乡
告老在家
告密者
告上法庭
告示牌
告朔饩羊
告诉记者
告诉她
告诉你
告诉您
告诉我
告诉我们
告诉自己
告往知来
告枕头状
戈壁滩
戈尔巴乔夫
戈兰高地
疙疙瘩瘩
哥白尼
哥本哈根
哥德巴赫
哥登堡
哥儿俩
哥儿们
哥老会
哥伦比亚
哥伦布
哥们儿
哥萨克
哥萨克人
哥斯达黎加
哥斯拉
哥特式
胳膊拧不过大腿
胳膊上走得马
胳膊腕子
胳膊肘
胳膊肘子
胳肢窝
鸽子笼
割包皮
割臂盟公
割臂之盟
割草机
割地称臣
割地求和
割肚牵肠
割恩断义
割股疗亲
割股之心
割骨疗亲
割鸡焉用牛刀
割襟之盟
割据一方
割肉补疮
割肉饲虎
割晒机
割双眼皮
割席分坐
割须弃袍
歌伴舞
歌唱家
歌词库
歌词搜索
歌词同步
歌词网
歌词网站
歌词下载
歌词显示
歌词秀
歌功颂德
歌剧团
歌剧院
歌乐山
歌楼舞榭
歌迷会
歌迷们
歌曲伴奏
歌曲播放
歌曲歌词
歌曲仅
歌曲列表
歌曲铃声
歌曲免费下载
歌曲名
歌曲名称
歌曲名字
歌曲排行
歌曲排行榜
歌曲视听
歌曲试听
歌曲搜索
歌曲网
歌曲下载
歌曲在线试听
歌声绕梁
歌手大赛
歌手档案
歌手列表
歌手名
歌手名称
歌台舞榭
歌舞表演
歌舞伎
歌舞剧
歌舞片
歌舞升平
歌舞厅
歌舞团
歌莺舞燕
歌咏会
歌友会
歌于斯
歌于斯哭于斯
歌仔戏
阁瑞斯
革带移孔
革凡成圣
革凡登圣
革风易俗
革故鼎新
革故立新
革吉县
革奸铲暴
革旧从新
革旧鼎新
革旧图新
革旧维新
革面革心
革面敛手
革面悛心
革面洗心
革命传统
革命传统教育
革命创制
革命党
革命斗争
革命反正
革命根据地
革命化
革命家
革命军
革命派
革命史
革命委员会
革命性
革命英雄主义
革命战争
革命者
革图易虑
革委会
革邪反正
革心易行
革新变旧
革新派
革新者
格奥尔
格不相入
格斗类
格斗王
格斗游戏
格斗之王
格尔木
格尔木市
格高意远
格格不纳
格格不入
格格不吐
格古通今
格拉德
格拉芙
格拉姆
格拉纳
格拉斯
格拉斯哥
格莱布
格莱达
格莱美
格莱美奖
格兰德
格兰蒂亚
格兰富
格兰仕
格兰特
格老子
格雷夫
格雷格
格雷米
格雷特
格雷泽
格蕾丝
格里菲斯
格里芬
格里森
格里斯
格力空调
格列佛
格林柯尔
格林纳达
格林尼治
格林童话
格林威治
格林威治时间
格陵兰
格陵兰岛
格鲁吉亚
格鲁曼
格鲁派
格律诗
格伦斯
格罗夫
格罗斯
格洛弗
格洛克
格瑞斯
格瑞特
格萨尔
格杀不论
格杀弗论
格杀无论
格杀勿论
格什温
格式化
格式化硬盘
格式为
格式文件
格式转换
格式转换工具
格温妮
格温妮斯
格物穷理
格物致知
格于成例
格栅灯
格之格
格致中学
格子布
格子窗
格子裙
葛根粉
葛根素
葛屦履霜
葛莱美
葛莱美奖
葛罗米柯
葛洲坝
蛤蟆功
蛤蟆镜
隔岸观火
隔壁撺椽
隔壁听话
隔断门
隔离变压器
隔离带
隔离法
隔离放大器
隔离卡
隔离器
隔离墙
隔离室
隔离霜
隔离线
隔膜泵
隔膜阀
隔年皇历
隔皮断货
隔墙板
隔墙有耳
隔热板
隔热材料
隔热层
隔热膜
隔山买老牛
隔世轮回
隔世之感
隔屋撺椽
隔行如隔山
隔靴爬痒
隔靴搔痒
隔靴抓痒
隔音板
隔音材料
隔音窗
隔音符号
隔音棉
隔音墙
个别差异
个个都是
个股行情
个旧市
个人爱好
个人版
个人保险
个人财产
个人崇拜
个人贷款
个人党性
个人党性分析材料
个人档案
个人电脑
个人独资
个人二手房
个人防火墙
个人工作总结
个人观点
个人化
个人计算机
个人简介
个人简历
个人空间
个人理财
个人利益
个人签名
个人求职
个人日记
个人所得
个人所得税
个人所得税法
个人特长
个人头像
个人网页
个人卫生
个人文集
个人相册
个人消费
个人信息
个人信用
个人性
个人修养
个人演唱会
个人艺术
个人隐私
个人用户
个人帐户
个人账户
个人知识管理
个人主页
个人主页空间
个人主义
个人主义者
个人住房
个人住房贷款
个人助理
个人专辑
个人资料
个人自传
个税法
个税起征点
个体差异
个体工商户
个体户
个体化
个体经济
个体经营
个体经营者
个体劳动者
个体私营
个体所有制
个头儿
个位数
个性化
个性化服务
个性化设置
个性签名
个性特征
个性头像
个中妙趣
个中滋味
各安生业
各报名点
各奔东西
各奔前程
各币种
各兵种
各不同
各不相谋
各不相让
各部队
各部分
各部门
各部委
各部位
各参赛队
各唱片
各成员国
各持己见
各处室
各从其志
各大城
各大高校
各大旅行社
各大品牌
各大商场
各大医院
各大银行
各大洲
各代表队
各单位
各单项
各党派
各得其所
各得其宜
各地代理商
各地方
各地区
各地市
各方对
各方面
各分店
各分校
各负其责
各高校
各个国家
各个击破
各工种
各国政府
各级党组织
各级地方政府
各级领导
各级领导干部
各级人民政府
各家各户
各阶层
各界关注
各界人士
各尽所能
各经济体
各就各位
各具特色
各军兵种
各军区
各考点
各科室
各口岸
各栏目
各领风骚
各民族
各年级
各年龄段
各品牌
各企事业
各企业
各器官
各区县
各取所长
各取所需
各人自扫门前雪
各人自扫门前雪莫管他家瓦上霜
各人自扫门前雪莫管他人瓦上霜
各赛区
各色各样
各色名样
各色人等
各省级
各省市
各市地
各市县
各式各样
各抒己见
各抒所见
各司其事
各司其职
各铁路局
各退一步
各为其主
各委办
各位朋友
各显身手
各显神通
各县区
各县市
各乡镇
各向同性
各向异性
各项工作
各项规章制度
各项事业
各行各业
各行其道
各行其事
各行其是
各行其志
各行业
各型号
各学科
各学校
各有千秋
各有所爱
各有所长
各有所短
各有所好
各有所职
各院系
各院校
各政党
各支部
各执己见
各直属
各职能
各职业
各种不同类型
各种各样
各种关节炎
各种规格
各种疾病
各种媒体
各种品牌
各种气体
各种形式
各种型号
各种颜色
各种游戏
各专业
各庄镇
各子系统
各自为战
各自为政
各族人民
铬酸钾
铬铁矿
给宝宝
给宝宝吃
给别人
给大家
给大家推荐
给点意见
给对方
给孩子
给孩子吃
给孩子喝
给孩子买
给好友
给客户
给了谁
给了他
给了我
给料机
给煤机
给面子
给你爱
给你带来
给你个
给你看
给女人
给排水
给朋友
给人带来
给人留下
给人以
给水泵
给水管
给水排水
给水箱
给他们
给我发
给我讲
给我留下
给我留言
给我们
给我们带来
给学生
给自己
根本出路在于
根本法
根本利益
根本上
根本途径
根本性
根本原因
根本宗旨
根菜类蔬菜
根椽片瓦
根孤伎薄
根河市
根结盘固
根结盘据
根据地
根据具体情况
根据您
根据盘互
根据槃互
根据提示
根据我国
根牢蒂固
根肋骨
根连株拔
根连株逮
根瘤菌
根目录
根盘蒂结
根蟠节错
根深本固
根深柢固
根深蒂固
根深蒂结
根深叶茂
根深枝茂
根生土长
根牙盘错
根源在于
根指数
根肿病
根株附丽
根株结盘
根株牵连
根状茎
跟不上
跟单员
跟党走
跟风盘
跟风者
跟陌生人
跟你急
跟你说
跟你走
跟屁虫
跟随着
跟他说
跟我学
跟我一起
跟踪报道
跟踪调查
跟踪器
亘古不灭
亘古亘今
亘古奇闻
亘古通今
亘古未有
亘古新闻
更背叛
更便宜
更别说
更不用说
更长梦短
更唱迭和
更唱叠和
更持久
更出色
更聪明
更大程度上
更大了
更待干罢
更多的人
更多关于
更多结果
更多精彩
更多精彩内容
更多评论
更多图片
更多下载地址
更多相关
更多相关文章
更多详细
更多详细评论
更多信息
更方便
更符合
更富有
更高水平
更过瘾
更好地
更合适
更何况
更换器
更换新
更加舒适
更加注重
更坚定
更简便
更接近
更紧密
更精确
更开阔
更看重
更可贵
更可怕
更快捷
更快乐
更快速
更阑人静
更离谱
更厉害
更利于
更灵活
更令明号
更令人
更令我
更美好
更美丽
更猛烈
更名改姓
更名器
更名为
更难得
更难仆数
更年期
更仆难尽
更仆难数
更仆难终
更强大
更强壮
更清晰
更确切
更确切地说
更让人
更人性化
更容易
更深人静
更深入
更深夜静
更生动
更省电
更省钱
更适合
更适于
更受欢迎
更舒适
更顺畅
更贴近
更为重要
更弦改辙
更弦易辙
更新包
更新改造
更新观念
更新换代
更新快
更新时间
更新中
更姓改物
更要命
更衣柜
更衣间
更衣室
更隐蔽
更应该
更优越
更有甚者
更有效
更有效地
更有意思
更糟糕
更值得
更重要
更注重
更准确
庚癸频呼
庚癸之呼
庚子赔款
耕当问奴
耕地面积
耕地占用
耕耘树艺
耕者有其田
耕作层
耕作制度
羹藜含糗
羹藜唅糗
绠短汲深
绠短绝泉
耿耿于怀
耿耿于心
耿马傣族佤族自治县
梗泛萍漂
梗泛萍飘
梗迹蓬飘
梗迹萍踪
梗顽不化
工本费
工笔画
工兵连
工兵营
工博会
工布江达县
工厂化
工程安装
工程兵
工程部
工程车
工程承包
工程处
工程地质
工程队
工程费
工程公司
工程顾问
工程管理
工程规划
工程浩大
工程机械
工程机械配件
工程机械维修
工程机械有限公司
工程技术
工程技术人员
工程技术咨询
工程监理
工程建设
工程建设项目
工程进度
工程局
工程竣工
工程竣工验收
工程开工
工程勘察
工程款
工程力学
工程量
工程量清单
工程设计
工程师
工程师考试
工程施工
工程施工技术
工程署
工程硕士
工程塑料
工程图
工程图纸
工程系
工程项目
工程项目管理
工程信息网
工程学
工程学院
工程研究所
工程验收
工程有限公司
工程预算
工程院
工程院院士
工程造价
工程造价管理
工程招标
工程质量
工程质量监督
工程装饰
工程咨询
工程总公司
工读教育
工读生
工夫不负有心人
工夫茶
工工整整
工号牌
工会法
工会工作
工会网
工会战
工会主席
工会组织
工间操
工具包
工具厂
工具车
工具钢
工具柜
工具栏
工具软件
工具书
工具条
工具下载
工具显微镜
工具箱
工控机
工控网
工矿企业
工矿区
工力悉敌
工量具
工贸有限
工贸有限公司
工民建
工农兵
工农兵学员
工农差别
工农红军
工农联盟
工农路
工农业
工农业产品
工农业生产
工农业总产值
工期短
工期紧
工人党
工人工资
工人阶级
工人们
工人日报
工人运动
工伤保险
工商部门
工商大学
工商代理
工商登记
工商分局
工商管理
工商管理硕士
工商管理学院
工商户
工商会
工商界
工商界人士
工商局
工商联
工商企业
工商企业管理
工商时报
工商所
工商网
工商行
工商行政
工商行政管理
工商学院
工商业
工商业界
工商营业执照
工商注册
工商总局
工时费
工团主义
工务段
工务局
工薪阶层
工薪族
工宣队
工学院
工业泵
工业病
工业部
工业部门
工业产值
工业城市
工业出版社
工业除湿机
工业大学
工业电炉
工业电器
工业电视
工业发展
工业废水
工业高等专科学校
工业革命
工业工程
工业硅
工业锅炉
工业国
工业化
工业基地
工业计算机
工业技术
工业建筑
工业界
工业经济
工业局
工业空调
工业控制
工业冷水机
工业炉
工业贸易
工业门
工业皮带
工业品
工业企业
工业气体
工业区
工业区位论
工业燃气
工业设计
工业生产
工业水处理
工业体系
工业涂料
工业洗衣机
工业协会
工业学校
工业学院
工业盐
工业用地
工业用品
工业油
工业有限公司
工业园
工业园区
工业增加值
工业制品
工业自动化
工业自动化产品
工业自动化仪表
工业自动控制
工业总产值
工业总公司
工艺厂
工艺画
工艺技术
工艺精品
工艺礼品
工艺礼品代理
工艺流程
工艺美术
工艺美术品
工艺品
工艺品加工
工艺品有限公司
工艺设备
工艺网
工艺鞋
工艺学
工艺制品
工欲善其事
工欲善其事必先利其器
工装裤
工资标准
工资表
工资待遇
工资单
工资发放
工资福利
工资管理
工资管理系统
工资卡
工资收入
工资水平
工资条
工资支付
工资制
工资总额
工子弟
工字钢
工字形
工字型
工作报告
工作部署
工作成绩
工作灯
工作地
工作队
工作法
工作范围
工作方案
工作坊
工作服
工作岗位
工作规程
工作规划
工作汇报
工作会
工作会议
工作会议精神
工作会议上
工作机制
工作积极性
工作计划
工作间
工作简报
工作经历
工作经验
工作狂
工作力度
工作量
工作流
工作流程
工作面
工作母机
工作年限
工作情况
工作情况汇报
工作犬
工作人员
工作任务
工作日
工作日内
工作上
工作失误
工作时间
工作实施方案
工作实务
工作室
工作手册
工作思路
工作台
工作条例
工作团
工作网
工作网站
工作委员会
工作温度
工作先进单位
工作先进集体
工作小组
工作效率
工作鞋
工作新局面
工作压力
工作要点
工作业绩
工作员
工作原理
工作责任制
工作站
工作者
工作者协会
工作证
工作职责
工作指南
工作制
工作制度
工作重点
工作周
工作装
工作桌
工作总结
工作组
工作组级
工作作风
工作座谈会
弓调马服
弓箭步
弓箭手
弓弩手
弓形虫
弓影杯蛇
弓影浮杯
弓折刀尽
公安部
公安部长
公安部队
公安部门
公安部网
公安处
公安大学
公安队伍
公安分局
公安机关
公安交通
公安交通管理
公安局
公安局长
公安局局长
公安民警
公安派出所
公安人员
公安厅
公安网
公安系统
公安县
公安消防
公报私仇
公报私雠
公倍数
公布栏
公布了
公布之日起
公才公望
公测版
公测客户端
公车改革
公车上
公垂线
公道合理
公道话
公道正派
公德心
公而忘私
公尔忘私
公费生
公费医疗
公分母
公告栏
公公平平
公公正正
公共安全
公共财政
公共厕所
公共场合
公共场所
公共电视
公共服务
公共关系
公共管理
公共管理学院
公共广播
公共广播系统
公共积累
公共建筑
公共交通
公共课
公共利益
公共频道
公共汽车
公共汽车站
公共设施
公共事务
公共事业
公共事业管理
公共图书馆
公共卫生
公共英语
公共英语等级
公共政策
公共秩序
公共资源
公关部
公关活动
公关礼仪
公关员
公规密谏
公积金
公积金贷款
公积金管理
公积金转增
公检法
公交查询
公交车
公交车上
公交车站
公交路线
公交网
公交线路
公教人员
公开表示
公开发行
公开化
公开课
公开赛
公开透明
公开信
公开信息
公开性
公开选拔
公开招标
公开招聘
公里处
公里数
公理化
公路法
公路工程
公路建设
公路交通
公路局
公路客运
公路桥
公路网
公路养路费
公路运输
公买公卖
公门桃李
公民道德
公民道德建设
公民权
公民权利
公明党
公明镇
公明正大
公牛队
公平秤
公平公正
公平合理
公平交易
公平竞争
公平无私
公平性
公平正义
公切线
公权力
公社化
公使馆
公示栏
公示制
公式化
公事包
公事公办
公是公非
公说公有理
公说公有理婆说婆有理
公司版权
公司版权所有
公司财务
公司成立
公司出品
公司出资
公司传真
公司党委
公司地址
公司董事会
公司法
公司法律
公司法人
公司概况
公司公告
公司股东
公司股改
公司股票
公司管理层
公司合并
公司简介
公司介绍
公司控股
公司库
公司老总
公司律师
公司名
公司名称
公司名录
公司内部
公司旗下
公司企业
公司生产
公司所有
公司性质
公司业绩
公司员工
公司债券
公司章程
公司招聘
公司治理
公司治理结构
公司主要
公司主营
公司注册
公司注册资本
公司注册资金
公司总部
公司总裁
公司总经理
公私合营
公私兼顾
公私交困
公私两便
公私两济
公私两利
公诉方
公诉人
公孙龙
公听并观
公投法
公文包
公文处理
公文袋
公文网
公文箱
公文写作
公蚊子
公务舱
公务车
公务机
公务人员
公务网
公务用车
公务员
公务员法
公务员管理
公务员考试
公务员考试试题
公务员面试
公务员网
公务员招考
公务员制度
公信度
公信力
公休日
公修公德婆修婆德
公羊传
公益广告
公益活动
公益金
公益林
公益事业
公益行
公益性
公因式
公因数
公营事业
公用电话
公用设施
公用事业
公用信息
公有化
公有制
公有住房
公寓床
公寓楼
公元前
公园里
公园路
公园内
公约数
公债券
公正不阿
公正廉洁
公正廉明
公正无私
公正性
公正执法
公证处
公证法
公证费
公证人
公证书
公证员
公之于世
公之于众
公职人员
公忠体国
公众参与
公众股
公众信息网
公众形象
公诸同好
公诸于世
公诸于众
公主坟
公主岭
公主岭市
公子哥
公子哥儿
公子王孙
功败垂成
功标青史
功薄蝉翼
功不可没
功成不居
功成弗居
功成骨枯
功成名就
功成名遂
功成身退
功成行满
功到自然成
功德林
功德无量
功德圆满
功放板
功放机
功夫不负有心人
功夫茶
功夫片
功夫片儿
功盖天下
功高不赏
功高盖世
功高望重
功高震主
功课表
功劳簿
功利性
功利主义
功率表
功率放大器
功率因数
功名富贵
功名利禄
功能表
功能不全
功能键
功能模块
功能强大
功能设计
功能失调
功能紊乱
功能型
功能障碍
功能主治
功若丘山
功遂身退
功一美二
攻不破
攻城掠地
攻城略地
攻城野战
攻城战
攻读硕士学位
攻防战
攻关计划
攻关组
攻过箴阙
攻击点
攻击范围
攻击机
攻击力
攻击器
攻击速度
攻击型
攻击性
攻击者
攻疾防患
攻坚年
攻坚战
攻壳机动队
攻苦茹酸
攻苦食啖
攻苦食淡
攻苦食俭
攻略秘籍
攻其不备
攻其无备
攻其一点不及其余
攻守同盟
攻丝机
攻无不克
攻无不克战无不胜
攻无不取
攻无不取战无不胜
攻瑕索垢
攻瑕指失
攻心扼吭
攻心为上
攻心战
攻子之盾
供不应求
供产销
供大于求
供电局
供电企业
供电所
供电系统
供电站
供给量
供给者
供给制
供过于求
供货量
供货期
供货商
供暖费
供配电
供求热线
供求网
供求信息
供求信息网
供认不讳
供水工程
供水管
供水量
供水系统
供销合作社
供销科
供销商
供销社
供销业
供销员
供需双方
供雪松
供血不足
供应处
供应地
供应点
供应多
供应各种
供应科
供应链
供应链管理
供应量
供应器
供应商
供应信息
供应站
供应者
宫车晏驾
宫殿里
宫殿式
宫东风
宫颈癌
宫颈口
宫颈糜烂
宫颈炎
宫邻金虎
宫崎骏
宫腔镜
宫廷舞
宫廷政变
宫外孕
宫雪花
恭城瑶族自治县
恭而有礼
恭逢其盛
恭恭敬敬
恭贺新禧
恭敬不如从命
恭敬地
恭敬桑梓
恭默守静
恭亲王
恭王府
恭维话
恭喜发财
恭喜你
恭行天罚
躬蹈矢石
躬逢其盛
躬耕乐道
躬擐甲胄
躬冒矢石
躬体力行
躬先士卒
躬行节俭
躬行实践
躬自菲薄
龚诗嘉
龚行天罚
龚智超
龚自珍
觥筹交错
觥饭不及壶飧
巩留县
巩献田
巩晓彬
巩义市
汞溴红
汞中毒
拱北海关
拱肩缩背
拱手而降
拱手让人
拱手听命
拱形门
拱揖指挥
拱揖指麾
拱挹指麾
共查出
共查处
共查到
共查获
共产党
共产党人
共产党宣言
共产党员
共产党员保持
共产党员先进
共产党员先进性教育
共产国际
共产主义
共产主义道德
共产主义青年团
共产主义运动
共产主义战士
共产主义者
共长天
共成交
共抽查了
共筹集
共出动
共存亡
共轭点
共分为
共赴国难
共贯同条
共和党
共和党人
共和国
共和国法律
共和国计算机
共和国商务部
共和国主席
共和军
共和县
共和制
共患病
共患难
共济会
共济网
共价键
共接待
共进退
共聚物
共立案
共鸣器
共命运
共谋发展
共募集
共破获
共青城
共青团
共青团工作
共青团员
共青团员意识
共青团中央
共青团组织
共求发展
共荣圈
共商国是
共上站
共生矿
共侍一夫
共收缴
共收录
共受理
共四册
共通性
共同爱好
共同财产
共同成长
共同点
共同发展
共同繁荣
共同犯罪
共同富裕
共同纲领
共同进步
共同开发
共同努力
共同社
共同声明
共同市场
共同探讨
共同体
共同性
共同语
共同语言
共挽鹿车
共为唇齿
共享版
共享版版
共享器
共享软件
共享软件下载
共享上网
共享文件夹
共享资源
共用一个
共找到
共振器
共枝别干
贡布里希
贡嘎山
贡嘎县
贡觉县
贡献奖
贡献率
贡献者
贡禹弹冠
勾搭成奸
勾勾搭搭
勾股定理
勾花网
勾画出
勾魂摄魄
勾践剑
勾心斗角
勾引你
佝偻病
沟沟坎坎
沟满壕平
沟满濠平
沟通技巧
沟通交流
沟通能力
沟通协调
钩虫病
钩金舆羽
钩深极奥
钩深索隐
钩深图远
钩深致远
钩心斗角
钩玄猎秘
钩玄提要
钩元提要
钩元摘秘
钩章棘句
钩爪锯牙
篝火狐鸣
篝火旁
狗傍人势
狗宝宝
狗不理包子
狗吃屎
狗逮老鼠
狗胆包天
狗党狐朋
狗党狐群
狗盗鸡鸣
狗盗鸡啼
狗盗鼠窃
狗颠屁股
狗东西
狗恶酒酸
狗吠不惊
狗吠非主
狗吠声
狗吠之惊
狗吠之警
狗肺狼心
狗狗网
狗苟蝇营
狗急跳墙
狗叫声
狗口里生不出象牙
狗口里吐不出象牙
狗马声色
狗拿耗子
狗皮膏药
狗屁不通
狗屎堆
狗屎运
狗偷鼠窃
狗头军师
狗头鼠脑
狗腿子
狗尾巴
狗尾草
狗尾貂续
狗尾续貂
狗心狗行
狗行狼心
狗续貂尾
狗续侯冠
狗续金貂
狗血淋头
狗血喷头
狗眼看人
狗咬狗
狗咬吕洞宾
狗崽队
狗崽子
狗仗官势
狗仗人势
狗彘不如
狗彘不若
狗彘不食
狗彘不食其余
狗猪不食其余
狗追耗子
狗走狐淫
狗嘴里吐不出象牙
狗嘴吐不出象牙
苟安一隅
苟合取容
苟且偷安
苟且偷生
苟且之心
苟全性命
苟延残喘
苟延残息
枸杞茶
枸杞子
枸橼酸
构成了
构成要件
构成要素
构词法
构件厂
构建和谐
构建和谐社会
构建社会主义和谐
构建社会主义和谐社会
构建一个
构配件
构造地震
构造上
构造心理学
构造运动
构筑物
诟龟呼天
诟如不闻
购车人
购车网
购车者
购车族
购房贷款
购房合同
购房款
购房人
购房者
购豪宅
购货单
购货人
购买保险
购买笔记本电脑
购买力
购买了
购买商品
购买欲
购买正版
购买指南
购票者
购物车
购物车内
购物袋
购物广场
购物狂
购物篮
购物满
购物券
购物商城
购物搜索
购物网
购物网站
购物系统
购物指南
购物中心
购销部
购销合同
购销两旺
购销站
购置费
购置税
垢面蓬头
够不够
够交情
够劲儿
够酷感
够朋友
够受的
够味儿
够意思
估计值
估价单
估价师
咕咚咕咚
咕噜噜
姑表亲
姑姑家
姑老爷
姑奶奶
姑娘家
姑娘们
姑射神人
姑妄听之
姑妄言之
姑息迁就
姑息养奸
姑置勿论
孤哀子
孤傲不群
孤标傲世
孤标独步
孤臣孽子
孤俦寡匹
孤雏腐鼠
孤雌寡鹤
孤雌生殖
孤单单
孤单时
孤犊触乳
孤独鳏寡
孤独矜寡
孤独症
孤恩负义
孤儿寡妇
孤儿寡母
孤儿院
孤儿仔
孤芳自赏
孤孤单单
孤寡鳏独
孤寡老人
孤鸿寡鹄
孤鸿影
孤魂野鬼
孤家寡人
孤军奋战
孤军深入
孤军作战
孤苦仃俜
孤苦伶仃
孤苦零丁
孤苦无依
孤立寡与
孤立无援
孤立无助
孤立主义
孤恋花
孤零零
孤陋寡闻
孤履危行
孤鸾寡鹄
孤身只影
孤豚腐鼠
孤文断句
孤文只义
孤行己见
孤行己意
孤形吊影
孤悬浮寄
孤悬客寄
孤学坠绪
孤云野鹤
孤掌难鸣
孤舟独桨
沽名吊誉
沽名钓誉
沽名干誉
沽名卖直
沽名要誉
沽誉钓名
沽誉买直
沽源县
辜恩背义
辜恩负义
辜振甫
毂击肩摩
毂交蹄劘
箍桶匠
鹘仑吞枣
鹘入鸦群
古埃及
古巴队
古巴人
古北口
古比斯
古城墙
古城热线
古村落
古代汉语
古代篇
古代人
古代史
古代文明
古代文学
古代性
古道边
古道热肠
古德里安
古德曼
古典风格
古典家具
古典名著
古典派
古典诗词
古典式摔跤
古典文学
古典舞
古典小说
古典音乐
古典主义
古调不弹
古调单弹
古董表
古董车
古董店
古董商
古尔邦节
古肥今瘠
古汉语
古惑狼
古惑仔
古吉拉特
古籍出版社
古家具
古建筑
古建筑群
古交市
古今中外
古井不波
古井无波
古旧书
古兰经
古浪县
古里古怪
古力特
古利特
古蔺县
古灵精怪
古罗马
古貌古心
古民居
古木参天
古墓派
古墓群
古墓葬
古钱币
古琴曲
古琴台
古人类
古人说
古人云
古色古香
古生代
古生物
古生物学
古圣先贤
古诗词
古诗文
古时候
古是今非
古书店
古斯塔
古体诗
古田县
古铜色
古玩城
古玩店
古玩鉴定
古往今来
古为今用
古文化
古文化街
古文明
古文字
古文字学
古希腊
古稀之年
古香古色
古已有之
古印度
古语云
古玉器
古运河
古战场
古丈县
古筝曲
古装剧
古装片
古装戏
古装造型
谷氨酸
谷氨酸钠
谷城县
谷父蚕母
谷胱甘肽
谷贱伤农
谷类作物
谷马砺兵
谷维素
股抵债
股东大会
股东大会决议
股东会
股东会议
股东权益
股份公司
股份合作
股份合作制
股份化
股份有限
股份有限公司
股份制
股份制改革
股份制改造
股份制企业
股份转让
股改方案
股肱之臣
股肱之力
股骨颈
股骨头
股骨头坏死
股民们
股票代码
股票发行
股票分析
股票分析软件
股票机
股票价格
股票价值
股票交易
股票交易所
股票经纪人
股票论坛
股票买卖
股票名称
股票软件
股票上市
股票市场
股票投资
股票推荐
股票网
股票行情
股票型基金
股票证券
股票走势
股评家
股评类
股权登记日
股权分置
股权分置改革
股权分置改革方案
股权激励
股权结构
股权收购
股权投资
股权证
股权转让
股市里
股市信息
股市行情
股天乐
股天下
股行情
股战而栗
股掌之上
骨朵儿
骨干教师
骨干企业
骨干网
骨骼肌
骨鲠在喉
骨鲠之臣
骨关节
骨关节炎
骨寒毛竖
骨化风成
骨化形销
骨坏死
骨灰盒
骨灰级
骨架子
骨胶原
骨结核
骨碌碌
骨密度
骨膜炎
骨肉离散
骨肉瘤
骨肉团圆
骨肉未寒
骨肉相残
骨肉相连
骨肉至亲
骨软筋麻
骨软筋酥
骨软肉酥
骨伤科
骨瘦如柴
骨瘦如豺
骨瘦形销
骨髓库
骨髓瘤
骨髓炎
骨髓移植
骨腾肉飞
骨头架子
骨头节儿
骨头里
骨头汤
骨疑难
骨质瓷
骨质疏松
骨质疏松症
骨质增生
骨肿瘤
骨转移
骨子里
钴胺素
蛊惑人心
蛊惑仔
鹄面鸠形
鹄形菜色
鹄形鸟面
鹄峙鸾停
鹄峙鸾翔
鼓吹喧阗
鼓吹者
鼓唇弄舌
鼓唇摇舌
鼓唇咋舌
鼓动性
鼓风机
鼓风炉
鼓腹含哺
鼓腹含和
鼓腹击壤
鼓鼓囊囊
鼓角齐鸣
鼓睛暴眼
鼓浪屿
鼓乐队
鼓乐齐鸣
鼓乐喧天
鼓励学生
鼓膜炎
鼓囊囊
鼓脑争头
鼓馁旗靡
鼓盆之戚
鼓旗相当
鼓舌掀簧
鼓舌扬唇
鼓舌摇唇
鼓衰力尽
鼓吻奋爪
鼓吻弄舌
鼓舞欢忻
鼓舞人心
鼓眼努睛
鼓掌声
鼓足干劲
瞽言萏议
瞽言妄举
固安县
固壁清野
固步自封
固氮菌
固氮酶
固定电话
固定汇率
固定价格
固定利率
固定器
固定式
固定物
固定性
固定资产
固定资产管理
固定资产投资
固定资产折旧
固定资金
固化剂
固件升级
固若金汤
固色剂
固沙林
固始县
固特异
固体潮
固体废物
固体酒精
固体燃料
固阳县
固原市
固镇县
固执成见
固执己见
故步自封
故步自画
故城县
故得名
故地重游
故宫博物馆
故宫博物院
故宫禾黍
故伎重演
故技重演
故家乔木
故剑情深
故旧不弃
故里盼
故弄虚玄
故弄玄虚
故人之意
故入人罪
故甚其词
故事梗概
故事会
故事片
故事片儿
故事片奖
故事情节
故事书
故事网
故事性
故态复还
故态复萌
故态复作
故土难离
故土难移
故我依然
故我在
故乡情
故乡人
故意杀人
故意伤害
故又称
故又名
故障处理
故障分析
故障检修
故障率
故障排除
故障诊断
故纸堆
故作高深
故作玄虚
故作姿态
顾不得
顾不上
顾长卫
顾此失彼
顾大局
顾得上
顾而言他
顾复之恩
顾后瞻前
顾景惭形
顾恺之
顾客满意
顾客满意度
顾虑重重
顾名思义
顾盼多姿
顾盼神飞
顾盼生辉
顾盼生姿
顾盼自豪
顾盼自雄
顾前不顾后
顾曲周郎
顾全大局
顾犬补牢
顾头不顾尾
顾问公司
顾问团
顾问有限公司
顾小失大
顾秀莲
顾炎武
顾影惭形
顾影弄姿
顾影自怜
顾左右而言他
雇凶杀人
雇佣兵
雇佣观点
雇佣军
雇佣劳动
瓜达尔
瓜地马拉
瓜瓞绵绵
瓜分鼎峙
瓜分豆剖
瓜葛相连
瓜李之嫌
瓜连蔓引
瓜皮搭李树
瓜皮帽
瓜剖豆分
瓜区豆分
瓜熟蒂落
瓜田不纳履
瓜田不纳履李下不整冠
瓜田不纳履李下不正冠
瓜田李下
瓜田之嫌
瓜子壳
瓜子脸
瓜子仁
瓜字初分
刮肠洗胃
刮地皮
刮垢磨光
刮垢磨痕
刮骨抽筋
刮骨去毒
刮刮叫
刮刮卡
刮刮杂杂
刮胡刀
刮胡子
刮目相待
刮目相见
刮目相看
刮腻子
刮野扫地
呱嗒板儿
呱呱堕地
呱呱叫
呱呱坠地
寡不敌众
寡不胜众
寡凫单鹄
寡妇村
寡鹄孤鸾
寡见少闻
寡见鲜闻
寡廉鲜耻
寡情薄意
寡人之疾
寡头政治
寡闻少见
寡信轻诺
寡言少语
挂灯结彩
挂肚牵肠
挂肚牵心
挂冠归去
挂冠求去
挂号处
挂号费
挂号信
挂机版
挂机外挂
挂机网
挂镜线
挂牌价
挂牌上市
挂起来
挂绳孔
挂席为门
挂羊头
挂羊头卖狗肉
挂衣钩
挂印悬牌
挂在嘴边
挂职锻炼
乖宝宝
乖唇蜜舌
乖乖地
乖乖狗
乖乖女
乖乖仔
乖孩子
乖僻邪谬
乖嘴蜜舌
拐弯处
拐弯抹角
怪不得
怪诞不经
怪诞诡奇
怪里怪气
怪力乱神
怪模怪样
怪难吃
怪声怪气
怪石嶙峋
怪事咄咄
怪兽级
怪我太
怪物史莱克
怪现象
怪现状
怪形怪状
怪雨盲风
关闭窗口
关闭计算机
关闭了
关闭浏览器
关帝庙
关东出相
关东出相关西出将
关东军
关东糖
关东煮
关工委
关海山
关汉卿
关怀备至
关机器
关机时
关键词
关键环节
关键技术
关键期
关键人物
关键时刻
关键时期
关键性
关键因素
关键在于
关键字
关键字搜索
关节点
关节镜
关节痛
关节炎
关节轴承
关禁闭
关礼杰
关联词
关联方
关联关系
关联交易
关联企业
关联性
关了灯
关了机
关了门
关贸总协定
关门闭户
关门打狗
关门大吉
关门落闩
关门养虎
关门养虎虎大伤人
关门主义
关木通
关牧村
关起来
关情脉脉
关山迢递
关山月
关山阻隔
关上灯
关上了
关上门
关税壁垒
关停并转
关西出将
关西地区
关系到
关系户
关系人
关系式
关系网
关系学
关系正常化
关心国家大事
关心民瘼
关心群众
关心下一代
关秀媚
关于表彰
关于贯彻
关于加快
关于加强
关于进一步
关于进一步加强
关于进一步做好
关于开展
关于深化
关于审理
关于审理涉及
关于维护
关于我们
关于性
关于修改
关于印发
关于转发
关于做好
关云长
关芝琳
关注点
观沧海
观测点
观测器
观测室
观测员
观测站
观察报
观察窗
观察到
观察法
观察家
观察力
观察哨
观察使
观察室
观察所
观察团
观察员
观察站
观察者
观场矮人
观潮派
观点或
观风察俗
观光车
观光客
观光旅游
观光农业
观光团
观光者
观过知仁
观后感
观化听风
观机而动
观机而作
观今宜鉴古
观景窗
观景台
观看电影
观礼台
观貌察色
观眉说眼
观摩会
观摩课
观念形态
观其行
观前街
观山玩水
观赏鸟
观赏石
观赏性
观赏鱼
观赏植物
观世音
观世音菩萨
观塘区
观往知来
观望不前
观无量
观象台
观形察色
观音殿
观音阁
观音菩萨
观音桥
观音寺
观音土
观音像
观月雏乃
观者成堵
观者如堵
观者如市
观者如云
观者如织
观者云集
观众席
观众喜爱
官报私仇
官卑职小
官本位
官偪民反
官逼民反
官兵们
官仓老鼠
官场如戏
官场现形记
官方版
官方简体
官方简体中文版
官方论坛
官方网
官方网站
官方站点
官方主页
官府菜
官复原职
官官相护
官官相为
官官相卫
官虎吏狼
官架子
官老爷
官僚主义
官僚资本
官僚资本主义
官煤勾结
官能团
官能症
官轻势微
官情纸薄
官样文章
官员称
官运亨通
官止神行
冠城队
冠盖如云
冠盖相望
冠盖云集
冠屦倒施
冠军杯
冠军联赛
冠军赛
冠军足球
冠军足球经理
冠履倒易
冠履倒置
冠冕堂皇
冠名权
冠袍带履
冠群金辰
冠山戴粒
冠上加冠
冠上履下
冠生园
冠心病
冠心病人
冠亚军
冠周炎
冠状病毒
冠状动脉
冠状沟
棺材店
棺材里
鳏寡孤独
鳏寡孤茕
鳏寡孤惸
鳏寡茕独
鳏寡惸独
鳏鱼渴凤
馆际互借
馆陶县
馆之宝
管鲍分金
管鲍之交
管不了
管不住
管不着
管材生产线
管城毛颖
管道安装
管道泵
管道工
管道工程
管道局
管道配件
管风琴
管家婆
管见所及
管件厂
管件网
管教所
管接头
管窥筐举
管窥蠡测
管乐队
管乐器
管理办法
管理办公室
管理表格
管理部门
管理层
管理程序
管理处
管理处罚
管理创新
管理大师
管理法
管理费
管理费用
管理干部
管理干部学院
管理工具
管理工作
管理顾问
管理规定
管理规范
管理规则
管理规章制度
管理会计
管理机构
管理机制
管理计算机
管理经验
管理局
管理局局长
管理科
管理科学
管理类
管理理念
管理论
管理模块
管理模式
管理年
管理培训
管理平台
管理器
管理区
管理权
管理权限
管理人
管理人才
管理人员
管理软件
管理社
管理师
管理室
管理水平
管理硕士
管理司
管理思想
管理所
管理台
管理体系
管理体制
管理体制改革
管理条例
管理团队
管理网
管理网站
管理委员会
管理系统
管理协会
管理心理学
管理信息系统
管理行
管理学
管理学原理
管理学院
管理员
管理员联系
管理员权限
管理员帐号
管理暂行
管理暂行办法
管理暂行规定
管理责任制
管理站
管理者
管理知识
管理职能
管理制度
管理中心
管理咨询
管理总局
管螺纹
管宁割席
管配件
管钳子
管委会
管狭窄
管辖权
管闲事
管弦乐
管弦乐队
管用了
管制法
管中窥豹
管中窥天
管中心
贯彻落实
贯彻落实科学发展观
贯彻实施
贯彻始终
贯彻执行
贯穿今古
贯穿融会
贯斗双龙
贯通融会
贯朽粟陈
贯朽粟腐
贯朽粟红
贯颐备戟
贯颐奋戟
贯盈恶稔
贯鱼之次
贯鱼之序
惯性力
惯用语
盥洗室
灌夫骂坐
灌夫骂座
灌溉区
灌溉渠
灌篮高手
灌米汤
灌木丛
灌木林
灌南县
灌阳县
灌云县
灌装机
灌装线
罐头厂
罐头盒
罐头瓶
罐头食品
光标键
光波长
光波炉
光彩夺目
光彩陆离
光彩耀目
光彩溢目
光彩照人
光灿灿
光车骏马
光触媒
光催化
光存储
光大银行
光大证券
光导纤维
光电池
光电二极管
光电管
光电开关
光电鼠标
光电效应
光电子
光电子学
光碟机
光碟网
光度法
光度计
光端机
光反射
光风霁月
光辐射
光复会
光复旧物
光复路
光杆儿
光杆司令
光固化
光怪陆离
光棍儿
光棍汉
光棍节
光棍们
光合作用
光和热
光华夺目
光华路
光化学
光化作用
光辉灿烂
光机所
光洁度
光解作用
光可鉴人
光亮度
光亮剂
光量子
光溜溜
光卤石
光芒万丈
光敏剂
光明顶
光明磊落
光明日报
光明网
光明正大
光盘版
光盘镜像
光盘刻录
光盘片
光盘启动
光盘驱动器
光盘制作
光屁股
光谱法
光谱分析
光谱线
光谱仪
光前绝后
光前启后
光前裕后
光圈值
光荣榜
光软互换
光山县
光闪闪
光四射
光天化日
光天化日之下
光通量
光通信
光头党
光秃秃
光污染
光武帝
光纤卡
光纤收发器
光纤跳线
光纤通信
光孝寺
光学变焦
光学玻璃
光学薄膜
光学材料
光学家
光学镜片
光学系统
光学仪器
光焰万丈
光阴荏苒
光阴如箭
光阴似箭
光影里
光与影
光泽度
光泽感
光泽县
光栅尺
光照度
光照强度
光着身子
光宗耀祖
胱氨酸
广安门
广安市
广本飞度
广播操
广播电视
广播电视报
广播电视大学
广播电视塔
广播电视台
广播电台
广播电影电视
广播电影电视部
广播稿
广播公司
广播级
广播节目
广播剧
广播室
广播台
广播体操
广播网
广播系统
广播学院
广播影视
广播员
广播站
广博会
广采博收
广昌县
广场砖
广大客户
广德县
广电局
广电网
广电总局
广东菜
广东电视台
广东电信
广东东莞
广东工业大学
广东广州
广东宏远
广东话
广东惠州
广东籍
广东江门
广东联通
广东旅游
广东南海
广东人
广东汕头
广东深圳
广东省
广东省委
广东顺德
广东台
广东外语
广东戏
广东新闻
广东移动
广东音乐
广东站
广东证券
广东中山
广而告之
广发卡
广发行
广发证券
广泛传播
广泛性
广丰县
广告笔
广告部
广告擦鞋机
广告策划
广告处
广告创意
广告词
广告促销礼品
广告促销品
广告代理
广告发布
广告法
广告费
广告费用
广告歌
广告公司
广告节
广告经营
广告栏
广告礼品
广告媒体
广告模特
广告牌
广告片
广告曲
广告人
广告伞
广告色
广告衫
广告商
广告设备
广告设计
广告社
广告网
广告位
广告位置
广告行业
广告宣传
广告学
广告业
广告业务
广告有限公司
广告语
广告招标
广告制品
广告制作
广告主题曲
广告装饰
广工大
广寒仙子
广汉市
广河县
广藿香
广见洽闻
广交会
广交会上
广交朋友
广角端
广角镜
广角镜头
广结良缘
广开才路
广开门路
广开言路
广阔天地
广联达
广灵县
广陵散
广陵散绝
广梅汕
广末凉子
广南县
广宁县
广譬曲谕
广平县
广渠门
广饶县
广深高速
广深线
广水市
广庭大众
广土众民
广为流传
广文先生
广西北
广西北海
广西大学
广西房地产
广西桂林
广西柳州
广西南宁
广西师范大学
广西玉林
广西壮族
广西壮族自治区
广西自治区
广夏细旃
广厦万间
广义相对论
广玉兰
广域网
广元市
广之旅
广种薄收
广州白云
广州白云机场
广州本田
广州宾馆
广州车展
广州打折机票
广州大道北
广州大学
广州地铁
广州电信
广州番禺
广州翻译
广州房地产
广州飞机票
广州分公司
广州丰田
广州公交
广州公交车
广州话
广州火车站
广州机场
广州机票
广州街头
广州经济
广州警方
广州军区
广州某
广州起义
广州人
广州日报
广州日报大洋网
广州市
广州市区
广州市政府
广州视窗
广州视听
广州视听在线
广州天河
广州天气
广州湾
广州一
广州移动
广宗县
逛公园
逛来逛去
逛庙会
逛商场
逛商店
归档库
归根到底
归根结底
归根结柢
归根结蒂
归根究底
归根究柢
归功于
归国华侨
归结为
归咎于
归马放牛
归谬法
归纳法
归奇顾怪
归去来
归去来兮
归全反真
归师勿掩
归师勿掩穷寇勿追
归邪转曜
归心如箭
归心似箭
归亚蕾
归因于
归真反璞
归真反朴
归真返璞
归正邱首
归正守丘
归正首丘
归正首邱
归之若水
归属地
归属地查询
归属感
归属其
归属问题
归罪于
圭角岸然
圭角不露
圭亚那
圭璋特达
龟背竹
龟鹤遐龄
龟鹤遐寿
龟冷支床
龟冷搘床
龟梨和也
龟苓膏
龟龄鹤算
龟龙鳞凤
龟龙麟凤
龟龙片甲
龟毛兔角
龟年鹤寿
龟年鹤算
龟头上
龟头炎
龟文鸟迹
龟厌不告
龟玉毁椟
规定动作
规定了
规定性
规范化
规范化管理
规范化建设
规范性
规范性文件
规范字
规格化
规格书
规格为
规格型号
规规矩矩
规划编制
规划纲要
规划建设
规划局
规划设计
规划设计研究院
规划设计院
规划师
规划署
规划图
规划系统
规划许可证
规矩钩绳
规矩绳墨
规矩准绳
规律性
规模化
规模经济
规模以上
规模最大
规求无度
规绳矩墨
规天矩地
规贤矩圣
规行矩步
规行矩止
规旋矩折
规言矩步
规圆矩方
规则性
规章制度
规重矩迭
规重矩叠
闺英闱秀
珪璋特达
硅钢片
硅谷动力
硅化木
硅灰石
硅胶管
硅胶套
硅胶胸罩
硅溶胶
硅树脂
硅酸铝
硅酸钠
硅酸盐
硅酸盐水泥
硅碳棒
硅烷偶联剂
硅微粉
硅橡胶
硅橡胶制品
硅藻土
瑰意奇行
瑰意琦行
轨道舱
轨道衡
轨道交通
轨迹球
轨物范世
佹得佹失
佹形僪状
诡变多端
诡诞不经
诡计多端
诡谲多变
诡谲怪诞
诡秘莫测
诡衔窃辔
诡雅异俗
诡言浮说
鬼把戏
鬼不觉
鬼出电入
鬼出神入
鬼吹灯
鬼点子
鬼斧神工
鬼工雷斧
鬼功神力
鬼谷子
鬼故事
鬼鬼祟祟
鬼画符
鬼话连篇
鬼计百端
鬼计多端
鬼见愁
鬼精灵
鬼瞰高明
鬼瞰其室
鬼刻神劖
鬼哭狼嗥
鬼哭狼嚎
鬼哭神愁
鬼哭神嚎
鬼哭神号
鬼哭神惊
鬼哭粟飞
鬼哭天愁
鬼来电
鬼烂神焦
鬼灵精
鬼魅伎俩
鬼门关
鬼迷心窍
鬼怕恶人
鬼泣神嚎
鬼泣神号
鬼器狼嚎
鬼情未了
鬼设神使
鬼神不测
鬼神莫测
鬼使神差
鬼剃头
鬼天气
鬼头鬼脑
鬼头滑脑
鬼屋魔影
鬼武者
鬼舞者
鬼形怪状
鬼压床
鬼眼狂刀
鬼蜮伎俩
鬼蜮技俩
鬼吒狼嚎
鬼咤狼嚎
鬼针草
鬼主意
鬼抓狼嚎
鬼子兵
鬼子们
刽子手
刿目怵心
刿目鉥心
刿鉥肝肾
刿鉥心腑
刿心怵目
刿心刳肺
刿心刳腹
刿心鉥肾
柜台里
柜台上
柜员机
柜子里
贵宾版
贵宾房
贵宾卡
贵宾楼
贵宾票
贵宾犬
贵宾室
贵宾厅
贵宾席
贵不可言
贵不期骄
贵不召骄
贵德县
贵定县
贵而贱目
贵耳贱目
贵妇人
贵港市
贵公司
贵公子
贵古贱今
贵冠履轻头足
贵极人臣
贵贱高下
贵贱无常
贵金属
贵南县
贵人多忘
贵人多忘事
贵人贱己
贵人善忘
贵人网
贵少贱老
贵溪市
贵阳市
贵阴贱璧
贵远鄙近
贵远贱近
贵在知心
贵州菜
贵州人
贵州省
贵州网通
贵壮贱老
贵壮贱弱
贵族化
桂殿兰宫
桂东县
桂馥兰香
桂河大桥
桂花城
桂花酒
桂花路
桂花树
桂花香
桂酒椒浆
桂林山水
桂林市
桂林杏苑
桂平路
桂平市
桂希恩
桂薪玉粒
桂阳县
桂玉之地
桂圆肉
桂折兰摧
桂正和
桂枝片玉
桂子兰孙
桂子飘香
跪拜礼
跪下来
跪在地上
衮衮诸公
滚齿机
滚动条
滚动新闻
滚动轴承
滚瓜烂熟
滚瓜流水
滚龙王
滚入下期
滚筒式
滚筒洗衣机
滚雪球
滚珠轴承
滚柱轴承
滚装船
棍儿茶
郭蔼明
郭伯雄
郭大侠
郭德刚
郭冬临
郭妃丽
郭金龙
郭美美
郭沫若
郭瑞龙
郭守敬
郭台铭
郭小川
郭芯其
锅包肉
锅盖头
锅里煮
锅炉厂
锅炉房
锅炉管
锅炉配件
锅碗瓢盆
蝈蝈儿
国安队
国安会
国安局
国奥队
国八条
国办发
国宝级
国宝展
国标舞
国宾馆
国步艰难
国产奔驰
国产车
国产电影
国产化
国产化率
国产货
国产轿车
国产片
国产品
国产品牌
国产汽车
国产软件
国产手机
国产新车
国耻日
国仇家恨
国储局
国储铜
国大党
国道上
国地税
国度里
国而忘家
国尔忘家
国防报
国防部
国防部长
国防大学
国防费
国防工业
国防建设
国防教育
国防军
国防科
国防科工委
国防科技
国防生
国防委员会
国防现代化
国房网
国富兵强
国富论
国富民安
国富民丰
国富民强
国共合作
国共两党
国广一叶
国洪起
国画家
国画系
国画院
国会山
国会制
国籍法
国计民生
国际奥委会
国际版
国际比赛
国际标准
国际标准化
国际标准化组织
国际博览
国际博览会
国际裁判
国际采购
国际长途
国际车展
国际大酒店
国际大厦
国际单位
国际单位制
国际电联
国际电影节
国际儿童节
国际法
国际法庭
国际饭店
国际服饰
国际服装
国际歌
国际公法
国际公寓
国际公制
国际共管
国际股份有限公司
国际关系
国际惯例
国际广播电台
国际国内
国际海运
国际航班
国际航空
国际航空公司
国际航运
国际合作
国际互联网
国际花园
国际化
国际会计
国际会议
国际会议中心
国际会展中心
国际货币
国际货币基金组织
国际货物
国际货运
国际货运代理
国际机场
国际家具
国际间
国际交流
国际教育
国际金融
国际金融公司
国际金融组织
国际经济技术
国际经济贸易
国际经贸
国际竞争
国际竞争力
国际酒店
国际局势
国际恐怖
国际劳动妇女节
国际劳动节
国际劳工组织
国际联盟
国际领先地位
国际旅行社
国际旅游
国际论坛
国际贸易
国际贸易有限公司
国际米兰
国际排联
国际品牌
国际乒联
国际期货
国际汽联
国际认证
国际日期变更线
国际商会
国际商贸
国际商务
国际商用机器公司
国际上
国际社会
国际石油
国际时装
国际市场
国际事务
国际收支
国际私法
国际投资
国际网
国际网站
国际问题
国际物流
国际先进水平
国际象棋
国际新秩序
国际刑警
国际形势
国际型
国际性
国际研讨会
国际一流
国际音标
国际油价
国际域名
国际原油
国际在线
国际展览
国际展览中心
国际招标
国际知名
国际制
国际主义
国际著名
国际纵队
国际足联
国际足球
国际足坛
国际组织
国家安全
国家安全部
国家安全局
国家安全生产
国家安全委员会
国家版权局
国家保密局
国家标准
国家博物馆
国家裁判
国家测绘局
国家产业政策
国家大事
国家地理
国家地震局
国家地质
国家电力
国家电网
国家栋梁
国家队
国家二级
国家发改委
国家发展计划
国家发展计划委员会
国家法
国家法律
国家法律法规
国家副主席
国家干部
国家工商
国家工商局
国家工商行政管理
国家工商行政管理局
国家工商总局
国家工作人员
国家公务员
国家公务员考试
国家公务员招考
国家公园
国家鼓励
国家广播
国家广播电影电视
国家广电
国家规定
国家国有资产管理局
国家海洋局
国家宏观调控
国家化
国家环保
国家环保局
国家环保总局
国家环境保护
国家环境保护局
国家环境保护总局
国家火炬
国家机构
国家机关
国家机关工作人员
国家机密
国家机器
国家级
国家级重点
国家计划
国家计划生育委员会
国家计划委员会
国家计生委
国家计委
国家技术监督局
国家技术质量监督局
国家建材局
国家建设部
国家建筑材料工业局
国家教委
国家教育部
国家教育委员会
国家经济建设
国家经济贸易委员会
国家经贸委
国家经委
国家局
国家开发银行
国家科技部
国家科委
国家科学技术委员会
国家利益
国家粮食
国家林业局
国家领导人
国家旅游局
国家秘密
国家免检产品
国家民委
国家民族事务委员会
国家农业部
国家赔偿
国家赔偿法
国家气象局
国家权力
国家权力机关
国家人事部
国家认证
国家森林公园
国家商检局
国家商务部
国家社会主义
国家审计署
国家食品
国家食品药品
国家税收
国家税务
国家税务局
国家税务总局
国家税务总局关于
国家司法考试
国家体改委
国家体委
国家体育
国家体育总局
国家统计局
国家统一
国家图书馆
国家土地管理局
国家外国专家局
国家外汇
国家外汇管理局
国家卫生部
国家文物局
国家物价局
国家线
国家信息产业部
国家信息中心
国家行政机关
国家行政学院
国家烟草
国家烟草专卖局
国家药监局
国家药品
国家一级
国家一类
国家医药管理局
国家银行
国家邮政局
国家语委
国家元首
国家知识产权局
国家职业资格
国家质检总局
国家质量技术监督局
国家质量监督检验
国家中医药
国家中医药管理局
国家重点
国家主权
国家主席
国家主义
国家助学贷款
国家专利
国家专利局
国家资本主义
国家自然科学
国家自然科学基金
国家宗教
国家足球队
国将不国
国界线
国境线
国九条
国开行
国科会
国库券
国乐团
国力队
国立大学
国立中央大学
国联安
国美电器
国民党
国民党军队
国民党主席
国民革命军
国民教育
国民经济
国民经济发展
国民经济各部门
国民经济计划
国民警卫队
国民军
国民身分证
国民生产
国民生产总值
国民收入
国民素质
国民性
国民政府
国内长途
国内法
国内各大
国内航线
国内机票
国内快递
国内旅游
国内贸易
国内汽车
国内生产
国内生产总值
国内市场
国内特价机票
国内统一
国内外
国内外市场
国内外新闻
国内外知名
国内外重大
国内外最新
国内先进水平
国内新闻
国内游
国内知名
国内著名
国内最大
国难当头
国难日
国破家亡
国旗法
国企改革
国企改制
国企股
国强民富
国侨办
国青队
国庆节
国庆节前
国庆日
国色天香
国色天姿
国少队
国省道
国食药监
国史馆
国士无双
国事访问
国税发
国税函
国税局
国台办
国泰君安
国泰民安
国统会
国统区
国土局
国土面积
国土资源
国土资源部
国外品牌
国外软件
国外知名
国王杯
国王队
国无二君
国无宁日
国务部长
国务卿
国务委员
国务院
国务院办公厅
国务院办公厅关于
国务院办公厅转发
国务院发布
国务院发展
国务院发展研究中心
国务院法制
国务院法制局
国务院副总理
国务院关于
国务院关于进一步
国务院关于进一步加强
国务院国有资产
国务院国资委
国务院机关事务管理局
国务院令
国务院批准
国务院侨务办公室
国务院台湾事务办公室
国务院外事办公室
国务院学位
国务院研究室
国务院宗教事务局
国务院总理
国新办
国信办
国信证券
国学网
国药准字
国医治
国营企业
国有产权
国有股
国有化
国有经济
国有企业
国有企业改革
国有企业改制
国有商业银行
国有土地
国有土地使用权
国有土地使用权出让
国有银行
国有资本
国有资产
国有资产管理
国有资产经营
国有资产流失
国与国
国语版
国语歌
国语课
国语专辑
国债券
国债资金
国之干城
国中网
国资办
国资局
国子监
国字号
国作金
果不其然
果菜汁
果丹皮
果酱瓶
果酒瓶
果壳箱
果木园
果皮网
果皮箱
果然不出所料
果然如此
果如所料
果蔬汁
果熟蒂落
果刑信赏
果行育德
果于自信
果园里
果汁机
果汁瓶
果子吃
果子沟
果子酱
果子酒
果子狸
果子露
裹脚布
裹粮坐甲
裹尸马革
裹血力战
裹足不前
过半数
过饱和
过不去
过草地
过程控制
过程中
过程中将
过春节
过从甚密
过错方
过错责任
过大年
过得去
过得硬
过电压
过电影
过冬作物
过都历块
过渡带
过渡内阁
过渡期
过渡时期
过渡性
过而能改
过府冲州
过关斩将
过河拆桥
过河卒子
过户费
过户手续
过化存神
过家家
过江龙
过江之鲫
过街老鼠
过街楼
过街天桥
过节儿
过来了
过来人
过劳死
过两天
过磷酸钙
过滤布
过滤掉
过滤机
过滤器
过滤器材
过滤网
过滤芯
过滤嘴
过路财神
过路车
过路费
过路人
过马路
过门不入
过门儿
过敏史
过敏性
过敏性鼻炎
过敏性哮喘
过敏原
过敏源
过敏者
过敏症
过目不忘
过目成诵
过年好
过年了
过气去
过桥拆桥
过桥抽板
过桥费
过秦论
过去了
过去时
过去式
过去完成时
过热器
过日子
过筛子
过山车
过甚其词
过甚其辞
过生日
过时不候
过时黄花
过市招摇
过水面
过塑机
过堂风
过庭之训
过屠大嚼
过屠门而大嚼
过为已甚
过隙白驹
过小年
过眼烟云
过眼云烟
过氧化
过氧化氢
过氧化物
过氧化值
过氧乙酸
过意不去
过犹不及
过早搏动
哈巴狗
哈巴河
哈巴河县
哈比人
哈伯德
哈博罗内
哈达威
哈德门
哈德森
哈德斯
哈迪斯
哈尔滨
哈尔滨工程
哈尔滨工业大学
哈尔滨市
哈尔滨铁路局
哈飞汽车
哈佛大学
哈根达斯
哈工大
哈狗帮
哈哈大笑
哈哈哈
哈哈哈哈
哈哈哈哈哈哈
哈哈镜
哈哈网
哈基姆
哈基宁
哈军工
哈克曼
哈拉雷
哈喇子
哈雷彗星
哈里波特
哈里森
哈立德
哈利波特
哈利波特与火焰杯
哈利法
哈利勒
哈林顿
哈灵顿
哈罗德
哈马斯
哈米德
哈密尔顿
哈密瓜
哈密路
哈密市
哈密网
哈蜜瓜
哈姆雷特
哈纳斯
哈奈特
哈尼族
哈洽会
哈日族
哈萨克
哈萨克人
哈萨克斯坦
哈萨克斯坦共和国
哈萨克族
哈塞尔
哈师大
哈士奇
哈斯勒
哈特曼
哈瓦那
哈维尔
哈耶克
哈医大
嗨嗨网
孩儿巷
孩子出生
孩子家
孩子们
孩子气
孩子头
孩子王
海安县
海岸边
海岸线
海岸线长
海拔高度
海霸王
海百合
海报设计
海北天南
海滨城
海不波溢
海不扬波
海布里
海参崴
海参威
海产品
海潮路
海城市
海带丝
海岛型
海盗船
海盗旗
海盗王
海德堡
海德堡大学
海德格尔
海底捞月
海底捞针
海底世界
海地人
海淀区
海淀区北
海淀园
海冬青
海尔冰箱
海尔电脑
海尔集团
海尔空调
海尔手机
海防线
海飞丝
海沸波翻
海沸河翻
海沸江翻
海沸山崩
海沸山裂
海沸山摇
海丰县
海风藤
海富通
海关法
海关监管
海关总署
海归派
海涵地负
海涸石烂
海怀霞想
海基会
海交会
海角天涯
海角天隅
海金沙
海景房
海军航空
海军基地
海军陆战队
海空运
海口市
海枯见底
海枯石烂
海阔凭鱼跃
海阔天高
海阔天空
海拉尔
海兰云天
海蓝色
海浪般
海浪声
海狸鼠
海力士
海立云垂
海利丰
海蛎子
海林市
海龙王
海陆丰
海陆空
海伦娜
海伦市
海螺沟
海洛因
海洛英
海门市
海盟山咒
海绵体
海绵田
海绵状
海明威
海内存知己
海内存知己天涯若比邻
海内鼎沸
海内外
海内无双
海纳百川
海南大学
海南岛
海南航空公司
海南酒店
海南旅游
海南马自达
海南日报
海南三亚
海南省
海南网
海南游
海南州
海宁路
海宁市
海鸥飞处
海泡石
海螵蛸
海平面
海平线
海切尔
海塞尔
海桑陵谷
海商法
海商王
海上花园
海市蜃楼
海事处
海事大学
海事法
海事局
海誓山盟
海水不可斗量
海水淡化
海水难量
海水群飞
海水桑田
海水鱼
海水浴
海水浴场
海斯凯
海棠花
海天一色
海通证券
海豚音
海外版
海外并购
海外华人
海外基金
海外剧场
海外留学
海外奇谈
海外侨胞
海外上市
海外生活
海外投资
海湾战争
海王星
海屋筹添
海屋添筹
海伍德
海西州
海峡都市报
海峡两岸
海峡两岸关系
海峡西岸
海鲜城
海鲜酒楼
海鲜类
海相沉积
海啸山崩
海协会
海兴县
海涯天角
海盐县
海晏河清
海晏县
海阳市
海洋大学
海洋法
海洋工程
海洋馆
海洋环境
海洋环境保护
海洋局
海洋权
海洋权益
海洋生物
海洋石油总公司
海洋世界
海洋所
海洋污染
海洋性
海洋性气候
海洋学
海洋资源
海耶克
海耶斯
海因斯
海原县
海约山盟
海运仓
海运费
海运公司
海运局
海运业
海藻类
海贼团
海贼王
海蜇皮
海珍品
海中捞月
亥豕相望
骇客帝国
骇浪惊涛
骇龙走蛇
骇目惊心
骇目振心
骇人视听
骇人听闻
骇人闻见
骇人闻听
骇心动目
骇状殊形
害处多
害群之马
害人不浅
害人虫
害人精
氦氖激光器
酣畅淋漓
酣歌恒舞
酣歌醉舞
酣痛淋漓
酣嬉淋漓
憨态可掬
憨状可掬
鼾声如雷
含苞待放
含苞欲放
含冰茹檗
含哺鼓腹
含齿戴发
含答案
含而不露
含钙量
含港澳台
含宫咀征
含宫咀徵
含垢包羞
含垢藏疾
含垢藏瑕
含垢纳污
含垢匿瑕
含垢弃瑕
含垢忍耻
含垢忍辱
含垢忍污
含含糊糊
含糊不明
含糊其词
含糊其辞
含混不清
含金量
含菁咀华
含酒精
含咖啡因
含量最高
含蓼问疾
含明隐迹
含铅量
含情脉脉
含仁怀义
含沙量
含沙射影
含山县
含商咀征
含商咀徵
含霜履雪
含水层
含水量
含水率
含糖量
含维他命
含污忍垢
含瑕积垢
含笑入地
含辛忍苦
含辛茹苦
含锌量
含羞草
含血喷人
含血潠人
含血噀人
含牙带角
含牙戴角
含氧量
含氧酸
含饴弄孙
含英咀华
含油量
含冤负屈
含冤莫白
含冤受屈
含章天挺
含章挺生
含致癌
含着骨头露着肉
含着泪
含着眼泪
邯郸路
邯郸匍匐
邯郸市
邯郸县
邯郸学步
邯郸重步
函盖充周
函盖乾坤
函矢相攻
函授班
函授部
函授教育
函授生
函授站
函数库
涵养林
寒蝉僵鸟
寒蝉凄切
寒蝉仗马
寒冬腊月
寒风侵肌
寒腹短识
寒耕热耘
寒耕暑耘
寒花晚节
寒灰更然
寒假里
寒江雪
寒来暑往
寒毛卓竖
寒木春华
寒泉之思
寒森森
寒山寺
寒食节
寒暑表
寒暑假
寒水石
寒酸落魄
寒武纪
寒心酸鼻
寒心消志
韩彩英
韩朝风
韩潮苏海
韩城市
韩德尔
韩非子
韩桂芝
韩国菜
韩国城
韩国电视
韩国电视剧
韩国电视连续剧
韩国电影
韩国队
韩国服饰
韩国化妆品
韩国进口
韩国流行
韩国美女
韩国明星
韩国女星
韩国女装
韩国片
韩国人
韩国三星
韩国时尚
韩国饰品
韩国手机
韩国网
韩国现代
韩国演员
韩国影视
韩国游
韩国游戏
韩国语
韩国政府
韩海苏潮
韩惠珍
韩佳人
韩剧宫
韩卢逐块
韩卢逐逡
韩美军
韩美林
韩女星
韩乔生
韩三平
韩尚宫
韩寿分香
韩寿偷香
韩王位
韩晓鹏
韩孝珠
韩信点兵
韩信将兵
韩信将兵多多益善
韩信用兵多多益办
韩语版
韩再芬
韩真真
韩智慧
韩杼滨
罕譬而喻
罕言寡语
喊叫声
喊救命
喊冤叫屈
汉白玉
汉白玉石
汉堡包
汉堡队
汉川市
汉弗莱
汉高祖
汉沽区
汉官威仪
汉化版
汉化包
汉化补丁
汉化破解
汉化破解版
汉化增强版
汉化注册版
汉克森
汉克斯
汉口路
汉乐府
汉密尔顿
汉墓群
汉诺威
汉人煮箦
汉寿县
汉王笔
汉王简
汉文帝
汉文化
汉武帝
汉献帝
汉学家
汉译英
汉阴县
汉语词典
汉语教学
汉语拼音
汉语热
汉语言
汉语言文学
汉源县
汉贼不两立
汉正街
汉中路
汉中门
汉中盆地
汉中市
汉子道
汉字库
汉字输入
汉字输入法
汉族人
扞格不入
汗不敢出
汗出浃背
汗出洽背
汗津津
汗淋淋
汗流夹背
汗流浃背
汗流浃肤
汗流浃体
汗流浃踵
汗流接踵
汗流满面
汗流洽背
汗流洽衣
汗流至踵
汗马功劳
汗马之功
汗马之劳
汗牛充栋
汗牛充屋
汗牛塞栋
汗洽股栗
汗青头白
汗如雨下
汗血盐车
汗颜无地
汗珠儿
汗珠子
旱魃为虐
旱冰场
旱冰鞋
旱涝保收
旱苗得雨
旱鸭子
旱烟袋
悍马车
悍然不顾
捍疆卫国
焊接工
焊接工艺
焊接机
焊接技术
焊接设备
焊锡膏
焊锡丝
焊锡条
熯天炽地
撼地摇天
撼树蚍蜉
撼天动地
撼天震地
翰林汇
翰林院
杭帮菜
杭锦后旗
杭锦旗
杭师院
杭州打折机票
杭州大学
杭州电子工业学院
杭州翻译
杭州话
杭州酒店
杭州旅游
杭州日报
杭州市
杭州市区
杭州网
杭州网通
杭州西湖
杭州现代
杭州萧山
绗缝机
航班号
航班时刻
航班时刻表
航班时刻查询
航班信息
航班延误
航标灯
航道局
航海家
航海世纪
航海梯山
航海图
航海王
航空安全
航空兵
航空队
航空发动机
航空法
航空港
航空工业
航空公司
航空航天
航空航天大学
航空航天工业部
航空界
航空局
航空母舰
航空器
航空箱
航空信
航空学
航空业
航空运输
航空站
航天部
航天城
航天飞机
航天飞行
航天航空
航天技术
航天局
航天器
航天桥
航天人
航天史
航天事业
航天员
航油价格
航运界
航运业
航站楼
蒿俊闵
蒿目时艰
蒿子秆儿
毫安表
毫安培
毫不迟疑
毫不动摇
毫不费力
毫不讳言
毫不介意
毫不客气
毫不利己
毫不利己专门利人
毫不留情
毫不相干
毫不犹豫
毫不在乎
毫发不爽
毫发丝粟
毫分缕析
毫厘不差
毫厘不爽
毫厘千里
毫厘丝忽
毫毛不犯
毫米波
毫米汞柱
毫末不札将寻斧柯
毫末之利
毫微米
毫微秒
毫无办法
毫无道理
毫无顾忌
毫无顾虑
毫无例外
毫无逊色
毫无疑问
毫无疑义
毫无意义
毫无用处
毫无原则
豪夺巧取
豪放不羁
豪放女
豪干暴取
豪管哀弦
豪横跋扈
豪华版
豪华别墅
豪华车
豪华轿车
豪华酒店
豪华型
豪华装修
豪杰超级解霸
豪杰墓
豪客来
豪厘不伐将用斧柯
豪迈不群
豪门贵胄
豪门巨室
豪末不掇将成斧柯
豪情逸致
豪情壮志
豪取智笼
豪商巨贾
豪奢放逸
豪侠传
豪言壮语
豪竹哀丝
嚎天动地
嚎天喊地
濠梁之上
好爱她
好霸道
好百年
好办法
好半天
好伴侣
好帮手
好榜样
好不好
好不容易
好彩头
好参谋
好成绩
好吃懒做
好处多
好处费
好搭档
好大喜功
好戴高帽
好丹非素
好得多
好得快
好电影
好东东
好端端
好多了
好多钱
好多人
好恶不同
好恶心
好儿子
好房出租
好房子
好福气
好感动
好感度
好感人
好高骛远
好高鹜远
好高兴
好哥哥
好个屁
好个秋
好工作
好孤单
好管家
好管闲事
好过些
好孩子
好汉不吃眼前亏
好汉歌
好好的
好好地
好好儿
好好过
好好好
好好先生
好好笑
好好学
好好学习
好好照顾
好好珍惜
好怀念
好极了
好几次
好几个
好几种
好记星
好记性
好家伙
好家庭
好价钱
好剑法
好教师
好景不长
好景不常
好久不见
好久没
好久没有
好酒贪杯
好开心
好可爱
好可爱哟
好可怜
好可怕
好酷酷
好来好去
好莱坞
好莱坞电影
好老公
好老师
好乐迪
好冷清
好厉害
好利来
好脸色
好了疮疤忘了痛
好邻居
好律师网
好伦哥
好麻烦
好美家
好美丽
好梦不长
好梦难成
好梦难圆
好名次
好名字
好模好样
好谋善断
好难受
好你个
好女不穿嫁时衣
好怕怕
好朋友
好脾气
好漂亮
好漂漂
好评率
好妻子
好奇地
好奇怪
好奇尚异
好奇心
好奇心重
好奇者
好骑者堕
好起来
好轻松
好去处
好人好事
好人家
好人主义
好日子
好日子过
好容易
好肉剜疮
好嗓子
好色鬼
好色客
好色女
好色者
好色之徒
好善恶恶
好善嫉恶
好善乐施
好身材
好生生
好生意
好生之德
好声好气
好时代
好时坏
好时机
好时节
好事不出门
好事不出门恶事行千里
好事多磨
好事多悭
好事情
好事天悭
好事者
好事之徒
好舒服
好爽啊
好说歹说
好私服
好太太
好天良夜
好听音乐网
好痛啊
好痛苦
好图书
好玩儿
好网站
好网址
好望角
好威风
好为人师
好为事端
好文笔
好文章
好问决疑
好问则裕
好稀饭
好喜欢你
好戏连台
好吓人
好羡慕
好享来
好想哭
好想去
好想他
好消息
好小伙
好小子
好心肠
好心好意
好心人
好心疼
好心做了驴肝肺
好辛苦
好行小惠
好行小慧
好学不倦
好学生
好学校
好言好语
好言相劝
好眼力
好样的
好一朵
好一个
好一会
好一会儿
好一派
好医生
好佚恶劳
好易通
好逸恶劳
好意思
好音乐
好勇斗狠
好用了
好游戏
好友共享
好友列表
好有个性
好又多
好语如珠
好语似珠
好域名
好运来
好运气
好再来
好站稍
好整以暇
好主妇
好主意
好助手
好姊妹
好自为之
好作文
好做法
郝柏村
郝璐璐
号寒啼饥
号角声
号令如山
号码查询
号码归属地查询
号码机
号咷大哭
号啕大哭
号天扣地
号召力
号志灯
昊天不吊
昊天罔极
浩浩荡荡
浩浩汤汤
浩气长存
浩气凛然
浩然正气
浩然之气
浩如烟海
耗材类
耗电量
耗电少
耗气量
耗热量
耗水量
耗油量
耗油率
耗资近
耗子药
皓齿蛾眉
皓齿明眸
皓首苍颜
皓首穷经
皓月当空
皓月千里
诃佛诋巫
呵壁问天
呵佛骂祖
呵欠连天
喝采声
喝彩声
喝倒彩
喝多了
喝了酒
喝闷酒
喝牛奶
喝西北风
喝一杯
禾本科
禾黍故宫
合并症
合不来
合不拢嘴
合唱队
合唱节
合唱曲
合唱团
合唱组
合成氨
合成词
合成革
合成机
合成气
合成器
合成染料
合成石油
合成树脂
合成图
合成物
合成洗涤剂
合成纤维
合成橡胶
合成照
合成纸
合川市
合从连衡
合胆同心
合得来
合订本
合法化
合法权益
合法性
合肥论坛
合肥市
合格后
合格率
合格率达
合格品
合格者
合格证
合格证书
合工大
合欢树
合欢椅
合伙企业
合伙人
合伙制
合辑其它
合家欢
合江县
合金材料
合金弹头
合金刀具
合金粉
合金钢
合金管
合金丝
合金制品
合金装备
合久必分
合理安排
合理合法
合理化
合理化建议
合理利用
合理性
合每股
合拍片
合盘托出
合浦还珠
合浦县
合浦珠还
合气道
合情合理
合山市
合生元
合水县
合体技
合同法
合同范本
合同工
合同管理
合同规定
合同纠纷
合同里
合同期
合同签订
合同书
合同条款
合同文本
合同文书
合同无效
合同样本
合同制
合眼摸象
合阳县
合议庭
合议制
合营者
合运动
合众国
合资合作
合资经营
合资企业
合纵连横
合租房
合租者
合作办学
合作关系
合作化
合作伙伴
合作经营
合作精神
合作社
合作市
合作项目
合作协议
合作信息
合作学习
合作医疗
合作意向
合作者
合作制
何必当初
何尝不可
何处去
何处寻
何厚铧
何患无辞
何来路
何乐不为
何乐而不为
何鲁丽
何论魏晋
何其毒也
何其多
何其芳
何其相似乃尔
何庆魁
何去何从
何绍基
何时能
何时起
何时休
何首乌
何所不为
何所不有
何所不至
何仙姑
何先生
何香凝
何许人
何以堪
何应钦
何用意
何原因
何政军
何志军
何志平
何种方式
何足道哉
何足挂齿
何足介意
何足为奇
何罪之有
和蔼近人
和蔼可亲
和璧隋珠
和成熟
和而不唱
和而不同
和风丽日
和风细雨
和光同尘
和好如初
和好友
和和美美
和和睦睦
和和气气
和家人
和柬埔寨
和静县
和空姐
和林格尔
和林格尔县
和龙市
和路雪
和面机
和睦家
和睦相处
和盘托出
和平岛
和平发展
和平鸽
和平共处
和平号
和平奖
和平街
和平里
和平路
和平门
和平区
和平谈判
和平统一
和平外交政策
和平县
和平医院
和平主义
和平主义者
和气生财
和气致祥
和容悦色
和如琴瑟
和尚头
和氏璧
和事老
和事佬
和顺县
和硕县
和田市
和田县
和田玉
和为贵
和稀泥
和弦铃声
和弦铃声下载
和弦铃音
和弦音
和协调
和谐发展
和谐社会
和谐社会建设
和谐社区
和讯网
和颜说色
和颜悦色
和衣而睡
和衣而卧
和岳父
和政策
和政县
和衷共济
河岸边
河北梆子
河北保定
河北沧州
河北大学
河北邯郸
河北区
河北人
河北省
河北邢台
河奔海聚
河伯为患
河不出图
河池市
河出伏流
河床队
河大桥
河东岸
河东路
河东区
河东狮吼
河东狮子
河东狮子吼
河汾门下
河海不择细流
河海大学
河海清宴
河汉江淮
河汉无极
河涸海干
河间市
河津市
河决鱼烂
河口湾
河口瑶族自治县
河溓海晏
河溓海夷
河梁携手
河梁之谊
河卵石
河落海干
河门海口
河面上
河姆渡
河目海口
河南岸
河南梆子
河南报业
河南大学
河南洛阳
河南蒙古族自治县
河南濮阳
河南人
河南日报
河南省
河南省委
河南铁通下载
河南网通
河南站
河南郑州
河南中医学院
河南坠子
河漂流
河倾月落
河清海竭
河清海宴
河清海晏
河清难俟
河清人寿
河清社鸣
河清云庆
河曲县
河沙世界
河山带砺
河山之德
河升镇
河水不犯井水
河水不洗船
河水库
河滩地
河同水密
河豚鱼
河外星系
河务局
河西区
河西走廊
河斜月落
河鱼腹疾
河鱼天雁
河鱼之疾
河源市
河智苑
核爆炸
核不扩散
核裁军
核查员
核磁共振
核磁共振成像
核打击
核大国
核弹头
核蛋白
核导弹
核电厂
核电站
核定表
核动力
核讹诈
核反击
核反应
核反应堆
核废料
核辐射
核苷酸
核工业
核工业部
核黄素
核计划
核技术
核聚变
核扩散
核裂变
核垄断
核潜艇
核燃料
核设施
核生化
核实验
核事故
核试验
核算方法
核糖核酸
核糖体
核桃糕
核桃壳
核桃木
核桃仁
核桃肉
核桃烧
核桃油
核外电子
核危机
核威慑
核威胁
核问题
核污染
核武库
核武器
核物理
核销单
核泄漏
核心技术
核心价值观
核心竞争力
核心理念
核心内容
核心期刊
核心区
核心提示
核心网
核医学
核战略
核战争
核装置
核准制
核子武器
荷包蛋
荷尔蒙
荷花池
荷花淀
荷花奖
荷兰豆
荷兰队
荷兰人
荷兰银行
荷兰语
荷枪实弹
荷叶边
荷叶茶
涸鲋得水
涸思干虑
涸鱼得水
涸泽而渔
涸泽而渔焚林而猎
涸辙枯鱼
涸辙之鲋
盒子里
盒子炮
盒子枪
菏泽市
菏泽信息港
颌下腺
阖门百口
贺国强
贺敬之
贺军翔
贺卡站
贺兰山
贺兰县
贺年卡
贺年片
贺普丁
贺岁版
贺岁杯
贺岁剧
贺岁片
贺卫方
贺文华
贺新郎
贺新年
贺一航
贺知章
贺州市
贺子珍
褐红色
褐铁矿
褐衣不完
褐衣蔬食
赫伯特
赫尔曼
赫尔辛基
赫赫功绩
赫赫巍巍
赫赫炎炎
赫赫扬扬
赫赫有名
赫赫之功
赫赫之光
赫拉克
赫雷斯
赫里斯
赫莲娜
赫鲁晓夫
赫内斯
赫然而怒
赫然在目
赫斯之威
赫胥黎
赫章县
赫哲族
鹤背扬州
鹤壁市
鹤长凫短
鹤处鸡群
鹤短凫长
鹤发鸡皮
鹤发松姿
鹤发童颜
鹤峰县
鹤岗市
鹤骨鸡肤
鹤骨龙筋
鹤骨霜髯
鹤骨松筋
鹤骨松姿
鹤归华表
鹤困鸡群
鹤立鸡群
鹤唳风声
鹤唳华亭
鹤唳猿声
鹤鸣之士
鹤庆县
鹤山市
鹤势螂形
鹤望兰
鹤膝蜂腰
鹤行鸡群
鹤怨猿惊
鹤知夜半
鹤子梅妻
黑暗面
黑暗中
黑白电视机
黑白分明
黑白混淆
黑白胶片
黑白片
黑白片儿
黑白屏
黑白棋
黑白森林
黑白图片
黑斑病
黑板报
黑板擦
黑帮片
黑蝙蝠
黑博士
黑不溜秋
黑超特警
黑沉沉
黑灯瞎火
黑灯下火
黑地昏天
黑洞洞
黑恶势力
黑发人
黑非洲
黑粉病
黑风孽海
黑钙土
黑格尔
黑更半夜
黑公话
黑咕隆咚
黑寡妇
黑河市
黑盒子
黑褐色
黑乎乎
黑胡椒
黑胡椒粉
黑胡桃
黑糊糊
黑化肥
黑婚介
黑火药
黑加仑
黑家白日
黑价白日
黑胶碟
黑杰克
黑金刚
黑金属
黑镜头
黑客程序
黑客帝国
黑客工具
黑客攻击
黑客基地
黑客技术
黑客入侵
黑客软件
黑客网
黑老大
黑了点
黑溜溜
黑龙会
黑龙江
黑龙江日报
黑龙江省
黑龙潭
黑蚂蚁
黑麦草
黑茫茫
黑美人
黑蒙蒙
黑面包
黑名单
黑魔法
黑墨水
黑木耳
黑木瞳
黑糯米
黑啤酒
黑漆皮灯
黑漆皮灯笼
黑漆漆
黑骑士
黑旗军
黑黢黢
黑热病
黑色带
黑色火药
黑色金属
黑色素
黑色素瘤
黑色星期五
黑色幽默
黑森林
黑山县
黑山羊
黑社会
黑社会老大
黑社会性质
黑石礁
黑市拳
黑势力
黑手党
黑手机
黑水河
黑水晶
黑水县
黑丝袜
黑死病
黑穗病
黑太阳
黑陶文化
黑腾腾
黑体字
黑天白日
黑天半夜
黑天鹅
黑天摸地
黑天墨地
黑头发
黑土地
黑网吧
黑窝点
黑无常
黑五类
黑武士
黑瞎子
黑匣子
黑心棉
黑心钱
黑猩猩
黑旋风
黑压压
黑鸭子演唱组
黑言诳语
黑眼睛
黑眼圈
黑眼珠
黑曜石
黑夜里
黑衣人
黑鹰坠落
黑油油
黑黝黝
黑又亮
黑与白
黑云母
黑云压城城欲摧
黑诊所
黑芝麻
黑职介
黑中介
黑种人
黑作坊
嘿嘿嘿
很爱她
很爱你
很爱他
很爱玩
很安静
很安逸
很抱歉
很必要
很便宜
很不错
很不高兴
很不好
很不利
很不舒服
很不爽
很不幸
很长时间
很出名
很出色
很纯洁
很慈祥
很聪明
很粗糙
很脆弱
很大程度上
很得意
很动听
很多次
很多大
很多东西
很多年
很多女孩子
很多人
很多人都知道
很反感
很方便
很复杂
很干净
很感动
很感人
很怪异
很管用
很诡异
很好吃
很好记
很好看
很好奇
很好听
很好玩
很好用
很划算
很怀念
很简单
很精采
很精明
很久了
很久没
很久没有
很久以前
很开心
很可爱
很可能
很可怕
很可惜
很快乐
很累了
很厉害
很灵验
很麻烦
很满意
很美好
很美丽
很迷茫
很明显
很难看
很难受
很难说
很难找到
很能干
很偶然
很佩服
很漂亮
很平常
很平淡
很平静
很奇怪
很谦虚
很强大
很亲切
很清楚
很清晰
很热闹
很容易
很伤心
很少见
很生气
很适合
很淑女
很舒服
很熟悉
很爽快
很讨厌
很体贴
很听话
很痛苦
很痛快
很头疼
很无聊
很无奈
很喜欢
很喜欢你
很相似
很想念
很嚣张
很小心
很心急
很心酸
很心疼
很辛苦
很兴奋
很幸运
很虚弱
很需要
很严肃
很养眼
很遥远
很遗憾
很悠闲
很有个性
很有可能
很有趣
很有意思
很有用
很幼稚
很诱人
很郁闷
很在乎
很糟糕
很早以前
很值得
很重要
很着急
很自豪
很自私
狠狠地
狠心肠
狠心辣手
狠抓落实
恨不得
恨不能
恨海难填
恨如头醋
恨入骨髓
恨铁不成钢
恨相见晚
恨相知晚
恨之入骨
亨得利
亨德利
亨嘉之会
哼哼唧唧
恒等式
恒丰路
恒福路
恒河沙
恒河沙数
恒基伟业
恒久远
恒流源
恒生指数
恒温槽
恒温动物
恒温恒湿试验机
恒温器
恒温箱
恒星日
恒星系
恒压器
恒源祥
横草之功
横冲直闯
横冲直撞
横从穿贯
横刀揭斧
横刀跃马
横倒竖歪
横倒竖卧
横断面
横恩滥赏
横峰侧岭
横峰县
横赋暴敛
横戈盘马
横戈跃马
横隔膜
横膈膜
横祸飞灾
横祸非灾
横加指责
横见侧出
横截面
横金拖玉
横看成
横科暴敛
横空出世
横拦竖挡
横蛮无理
横眉瞪目
横眉瞪眼
横眉冷对千夫指
横眉冷目
横眉冷眼
横眉立目
横眉立眼
横眉努目
横眉怒目
横眉怒视
横眉竖眼
横眉吐气
横枪跃马
横抢武夺
横抢硬夺
横切面
横驱别骛
横僿不文
横扫千军
横山县
横生枝节
横说竖说
横槊赋诗
横躺竖卧
横挑鼻子竖挑眼
横拖倒扯
横拖倒拽
横拖竖拉
横纹肌
横无忌惮
横翔捷出
横行霸道
横行不法
横行逆施
横行天下
横行无忌
横行直撞
横行直走
横殃飞祸
横灾飞祸
横遮竖挡
横针竖线
横征暴赋
横征暴敛
横征苛敛
横征苛役
横坐标
衡东县
衡短论长
衡虑困心
衡门深巷
衡南县
衡情酌理
衡山路
衡山县
衡石程书
衡石量书
衡水市
衡阳市
衡阳县
衡阳雁断
轰轰烈烈
轰轰隆隆
轰雷掣电
轰雷贯耳
轰隆声
轰鸣声
轰堂大笑
轰天雷
轰天烈地
轰天裂地
轰炸机
哄然大笑
哄堂大笑
烘干机
烘干炉
烘托渲染
烘云讬月
烘云托月
弘奖风流
弘扬民族精神
弘扬求真务实
弘毅宽厚
红安县
红白机
红白事
红白喜事
红斑狼疮
红宝石
红宝书
红不棱登
红茶馆
红茶菌
红澄澄
红愁绿惨
红筹股
红得发紫
红的铁
红灯记
红灯笼
红灯区
红地毯
红顶商人
红豆冰
红豆饼
红豆女
红豆杉
红豆汤
红豆相思
红盾网
红房子
红飞翠舞
红粉青楼
红枫湖
红拂女
红腐贯朽
红富士
红富士苹果
红盖头
红高梁
红骨髓
红光满面
红海湾
红河岸
红河三角洲
红河县
红河州
红褐色
红黑榜
红红火火
红红绿绿
红狐狸
红胡子
红花草
红花油
红黄蓝
红黄绿
红黄牌
红火蚁
红尖椒
红金龙
红景天
红军长征
红口白牙
红辣椒
红了脸
红了眼
红铃虫
红领巾
红楼梦
红绿灯
红绿蓝
红萝卜
红螺寺
红马甲
红蚂蚁
红毛丹
红帽子
红玫瑰
红梅赞
红霉素
红模子
红磨坊
红墨水
红牡丹
红木家具
红男绿女
红娘子
红皮书
红扑扑
红葡萄酒
红葡萄藤
红旗报捷
红旗车
红旗街
红旗路
红旗飘飘
红旗渠
红旗手
红桥区
红蜻蜓
红情绿意
红三色
红色高棉
红色警报
红色警戒
红色旅游
红色娘子军
红色素
红色之旅
红杉树
红珊瑚
红烧肉
红烧鱼
红绳系足
红树林
红树湾
红衰翠减
红双喜
红水河
红丝巾
红酥手
红塔队
红塔山
红太阳
红通通
红彤彤
红头发
红头绳
红头文件
红土地
红外测温仪
红外传感器
红外灯
红外光
红外接口
红外探测器
红外线
红外线测温仪
红卫兵
红五月
红细胞
红小兵
红小豆
红新月
红新月会
红星路
红杏出墙
红袖添香
红袖章
红袖招
红学家
红血球
红血丝
红颜薄命
红颜色
红眼病
红艳艳
红药水
红叶谷
红叶桃
红叶题诗
红衣坊
红衣主教
红壹佰
红殷殷
红缨枪
红樱桃
红与黑
红原县
红枣汤
红蜘蛛
红种人
红砖墙
红紫乱朱
红棕色
宏病毒
宏才大略
宏材大略
宏观调控
宏观调控能力
宏观管理
宏观经济
宏观经济调控
宏观经济学
宏观经济政策
宏观世界
宏观政策
宏图大志
宏图三胞
宏微观
宏远队
宏志班
闳侈不经
闳大不经
闳识孤怀
闳言崇议
闳言高论
闳意眇指
闳意妙指
闳宇崇楼
闳中肆外
泓峥萧瑟
洪承畴
洪洞县
洪都拉斯
洪恩在线
洪福齐天
洪湖赤卫队
洪湖市
洪江市
洪涝灾害
洪流滚滚
洪炉点雪
洪炉燎发
洪七公
洪乔捎书
洪水横流
洪水猛兽
洪水位
洪天明
洪熙官
洪晓蕾
洪秀全
洪学智
洪雅县
洪泽湖
洪泽县
洪战辉
洪昭光
虹口区
虹梅路
虹膜仪
虹桥店
虹桥机场
虹桥路
虹吸管
虹吸式
虹吸现象
虹销雨霁
鸿案鹿车
鸿案相庄
鸿笔丽藻
鸿俦鹤侣
鸿毳沉舟
鸿都买第
鸿断鱼沉
鸿飞冥冥
鸿飞霜降
鸿飞雪爪
鸿鹄将至
鸿鹄之志
鸿函钜椟
鸿渐于干
鸿渐之仪
鸿毛泰岱
鸿毛泰山
鸿门宴
鸿蒙初辟
鸿泥雪爪
鸿篇巨制
鸿篇巨著
鸿篇巨着
鸿篇钜制
鸿儒硕学
鸿商富贾
鸿图华构
鸿稀鳞绝
鸿鶱凤立
鸿鶱凤逝
鸿翔鸾起
鸿消鲤息
鸿信通
鸿轩凤翥
鸿雁哀鸣
鸿雁传书
鸿业远图
鸿衣羽裳
鸿鳦满纸
鸿隐凤伏
鸿章钜字
鸿爪春泥
鸿爪留泥
鸿爪雪泥
侯宝林
侯服玉食
侯龙涛
侯马市
侯门如海
侯门深似海
侯门似海
侯佩岑
侯赛因
侯耀华
喉擦音
喉长气短
喉科学
喉咙干
喉咙里
喉咙痛
喉塞音
猴儿精
猴年马月
猴头菇
猴头猴脑
猴娃儿
猴子称大王
吼叫声
后半辈子
后半部
后半场
后半段
后半期
后半生
后半夜
后备干部
后备军
后备军官
后备力量
后备式
后备箱
后不巴店
后不见来者
后车之戒
后处理
后发制人
后防线
后福无量
后工业社会
后顾之忧
后海先河
后汉书
后花园
后患无穷
后悔不及
后悔莫及
后悔无及
后会无期
后会有期
后会自动
后继乏人
后继无人
后继有人
后甲板
后进领袖
后进生
后进之秀
后空翻
后来居上
后来人
后来者
后来者居上
后来之秀
后浪催前浪
后浪推前浪
后掠角
后门进狼
后脑勺
后怕虎
后期处理
后期制作
后起之秀
后勤部
后勤服务
后勤工作
后勤管理
后人把滑
后人乘凉
后生可畏
后生小子
后事之师
后视镜
后手不接
后台程序
后台管理
后台老板
后台数据库
后天下之乐而乐
后天性
后庭花
后无来者
后现代
后现代主义
后遗症
后拥前呼
后援会
后援团
后院起火
后缀名
后坐力
后座力
厚此薄彼
厚德载福
厚德载物
厚墩墩
厚古薄今
厚黑学
厚积薄发
厚街镇
厚今薄古
厚脸皮
厚禄高官
厚貌深辞
厚貌深情
厚貌深文
厚生利用
厚往薄来
厚味腊毒
厚颜无耻
厚重感
厚着脸皮
厚嘴唇
候补委员
候车室
候车厅
候车亭
候车站
候船室
候风地动仪
候机楼
候机室
候机厅
候客室
候选国
候选人
候选人名单
候选者
候诊室
呼不给吸
呼哧呼哧
呼风唤雨
呼庚呼癸
呼喊声
呼和浩特
呼和浩特市
呼和浩特铁路局
呼饥号寒
呼家楼
呼叫器
呼叫者
呼叫中心
呼叫转移
呼拉圈
呼啦啦
呼啦圈
呼来喝去
呼噜噜
呼卢喝雉
呼伦贝尔
呼伦贝尔盟
呼伦贝尔市
呼伦贝尔铁通
呼玛县
呼牛呼马
呼牛作马
呼朋唤友
呼朋引类
呼群结党
呼死你
呼天号地
呼天唤地
呼天叫地
呼天叩地
呼天抢地
呼天吁地
呼天钥地
呼图壁
呼图壁县
呼图克图
呼吸道
呼吸道感染
呼吸道疾病
呼吸阀
呼吸机
呼吸器
呼吸器官
呼吸系统
呼吸相通
呼吸与共
呼吸之间
呼啸声
呼吁书
呼之即来
呼之即来挥之即去
呼之欲出
忽必烈
忽忽不乐
忽忽悠悠
忽冷忽热
忽略了
忽明忽暗
忽然间
忽如一
忽闪忽闪
忽视了
忽左忽右
滹沱河
囫囵半片
囫囵吞枣
弧光灯
弧圈球
弧线球
狐奔鼠窜
狐唱枭和
狐虎之威
狐假鸱张
狐假虎威
狐藉虎威
狐狸精
狐狸皮
狐狸尾巴
狐埋狐搰
狐埋狐扬
狐媚魇道
狐媚猿攀
狐鸣篝火
狐鸣篝中
狐鸣狗盗
狐鸣枭噪
狐鸣鱼书
狐闹闹
狐朋狗党
狐朋狗友
狐凭鼠伏
狐潜鼠伏
狐裘羔袖
狐裘尨茸
狐裘蒙戎
狐裘蒙茸
狐群狗党
狐鼠之徒
狐死首丘
狐死兔泣
狐听之声
狐兔之悲
狐疑不决
胡编乱造
胡布会
胡猜乱想
胡长清
胡吃海喝
胡打海摔
胡定欣
胡肥锺瘦
胡服骑射
胡海泉
胡汉民
胡椒粉
胡椒粉瓶
胡椒面
胡搅蛮缠
胡锦涛
胡锦涛同志
胡锦涛主席
胡锦涛总书记
胡拉乱扯
胡兰成
胡里胡涂
胡芦巴
胡萝卜
胡萝卜素
胡萝卜汁
胡吗个
胡诺言
胡启立
胡晴雯
胡塞尔
胡书记
胡说白道
胡说乱道
胡思乱量
胡思乱想
胡桃木
胡桃肉
胡天胡地
胡天胡帝
胡同口
胡同里
胡行乱为
胡雪岩
胡言汉语
胡言乱道
胡言乱语
胡耀邦
胡茵梦
胡越同舟
胡越之祸
胡云峰
胡侦探
胡支扯叶
胡枝扯叶
胡志标
胡志明
胡志明市
胡志强
胡诌乱扯
胡诌乱道
胡诌乱说
胡主席
胡子拉碴
胡宗南
胡作非为
胡作胡为
胡作乱为
壶关县
壶浆塞道
壶里乾坤
壶天日月
壶中日月
壶中天地
湖北大鼓
湖北大学
湖北联通
湖北人
湖北日报
湖北省
湖北武汉
湖北宜昌
湖滨路
湖光山色
湖口县
湖面上
湖南菜
湖南长沙
湖南大学
湖南电信
湖南凤凰
湖南广播
湖南衡阳
湖南华
湖南经视
湖南路
湖南旅游
湖南人
湖南日报
湖南省
湖南师大
湖南台
湖南卫视
湖南永州
湖南岳阳
湖南张家界
湖人队
湖山庄
湖心亭
湖州市
猢狲入布袋
葫芦巴
葫芦岛
葫芦岛市
葫芦丝
葫芦头
葫芦娃
葫芦依样
瑚琏之器
槲寄生
糊盒机
糊糊涂涂
糊口度日
糊里糊涂
糊涂虫
糊涂蛋
糊涂了
糊涂帐
糊涂账
蝴蝶谷
蝴蝶花
蝴蝶剑
蝴蝶结
蝴蝶兰
蝴蝶梦
蝴蝶犬
蝴蝶效应
蝴蝶型
蝴蝶装
虎背熊腰
虎变龙蒸
虎彪彪
虎不食儿
虎步龙行
虎超龙骧
虎大伤人
虎胆龙威
虎党狐侪
虎荡羊群
虎斗龙争
虎毒不食子
虎而冠
虎耳草
虎骨酒
虎据龙蟠
虎踞鲸吞
虎踞龙盘
虎踞龙蟠
虎口拔牙
虎口逃生
虎口脱险
虎口余生
虎窟龙潭
虎狼之势
虎林市
虎林园
虎略龙韬
虎落平川
虎门镇
虎跑泉
虎珀拾芥
虎入羊群
虎山行
虎生三子必有一彪
虎生生
虎狮兽
虎视眈眈
虎瘦雄心在
虎兕出柙
虎体熊腰
虎跳峡
虎头虎脑
虎头山
虎头蛇尾
虎头燕颔
虎尾春冰
虎尾兰
虎卧龙跳
虎啸风生
虎穴狼巢
虎穴龙潭
虎眼石
虎跃龙腾
虎掷龙拿
琥珀色
琥珀酸
互帮互学
互帮互助
互剥痛疮
互补色
互补性
互不干涉内政
互不侵犯
互不侵犯条约
互不相让
互动关系
互动平台
互动社区
互动式
互动性
互动游戏
互动娱乐
互发短信
互感器
互感应
互换性
互连网
互联网
互联网安全
互联网创业
互联网技术
互联网络
互联网络信息中心
互联网协会
互联网新闻
互联网周刊
互联星空
互联影库
互通有无
互为表里
互为因果
互相帮助
互相标榜
互相推诿
互助会
互助金
互助土族自治县
互助组
户曹参军
户告人晓
户籍管理
户籍制度
户口本
户口簿
户口册
户口迁移
户口所在地
户枢不蠹
户枢不蝼
户枢不朽
户外广告
户外活动
户外俱乐部
户外媒体
户外用品
户外运动
户限为穿
户型设计
户型图
护岸林
护城河
护唇膏
护犊子
护耳器
护发品
护发乳
护发素
护肤化妆品
护肤品
护肤霜
护肤用品
护肝片
护国军
护国寺
护国佑民
护国运动
护过饰非
护航舰
护花使者
护栏灯
护栏网
护理部
护理产品
护理费
护理工作
护理人员
护理系
护理学
护理学院
护理专业
护林员
护路林
护目镜
护墙板
护身法
护身符
护士币
护士长
护士服
护士节
护士网
护士学校
护手霜
护舒宝
护田林
护卫兵
护卫队
护卫舰
护卫艇
护卫者
护眼灯
沪杭甬
沪闵路
沪宁线
沪深股市
沪综指
怙才骄物
怙恶不悛
怙恩恃宠
怙过不悛
怙顽不悛
怙终不悔
怙终不悛
花白色
花边机
花边新闻
花博会
花不棱登
花残月缺
花朝月夕
花朝月夜
花辰月夕
花晨月夕
花池子
花刺子模
花簇锦攒
花大姐
花大钱
花灯戏
花点子
花雕酒
花堆锦簇
花多少钱
花儿洞子
花儿匠
花儿开
花儿开了
花儿样子
花繁叶茂
花费了
花粉管
花粉囊
花岗石
花岗岩
花姑子
花骨朵
花鼓戏
花灌木
花果茶
花果山
花好园
花好月圆
花和尚
花红柳绿
花红叶绿
花花草草
花花肠子
花花搭搭
花花公子
花花绿绿
花花世界
花花太岁
花卉苗木
花卉市场
花卉网
花卉业
花卉种子
花会开
花季少女
花甲之年
花架子
花键轴
花椒粉
花椒面
花椒盐
花椒油
花阶柳市
花街柳陌
花街柳市
花街柳巷
花解语
花锦世界
花井美里
花酒间
花梨木
花里胡哨
花莲市
花莲县
花柳病
花露瓶
花露水
花罗汉
花美男
花名册
花明柳暗
花明柳媚
花木场
花木兰
花木网
花奶牛
花泥画
花貎蓬心
花鸟画
花炮厂
花盆里
花瓶里
花旗参
花旗集团
花旗银行
花前月下
花钱买
花钱少
花青素
花衢柳陌
花拳绣腿
花容玉貌
花容月貌
花如雪
花色品种
花色素
花纱布
花生饼
花生果
花生酱
花生壳
花生米
花生仁
花生糖
花生油
花说柳说
花坛边
花坛里
花天锦地
花天酒地
花田错
花团锦簇
花纹板
花无百日红
花无缺
花下晒裈
花下死
花仙子
花香调
花香鸟语
花信年华
花言巧语
花颜月貌
花样百出
花样多
花样翻新
花样滑冰
花样年华
花样新翻
花样游泳
花椰菜
花衣裳
花与剑
花与蛇
花园别墅
花园城
花园村
花园街
花园酒店
花园口
花园里
花园路
花垣县
花月季
花月夜
花攒锦簇
花攒锦聚
花绽放
花遮柳掩
花遮柳隐
花枝招颤
花枝招展
花枝招颭
花中之王
花重金
花最少
华安基金
华安县
华奥星空
华北地区
华北电
华北电力
华北电力大学
华北平原
华北区
华北石油
华表奖
华不再扬
华彩网
华晨宝马
华晨金杯
华晨汽车
华池县
华达呢
华灯初上
华东地区
华东理工
华东理工大学
华东旅游
华东区
华东师大
华东师范
华东师范大学
华东政法
华而不实
华尔街
华尔特
华尔兹
华尔滋
华封三祝
华歌尔
华格纳
华冠丽服
华国锋
华交会
华军软
华军软件
华军软件园
华科技
华莱士
华龙网
华罗庚
华贸中心
华美达
华纳唱片
华南城
华南地区
华南虎
华南理工
华南理工大学
华南区
华南师大
华南师范大学
华宁县
华坪县
华强北
华侨大学
华清池
华人华侨
华人乐队
华人论坛
华人社区
华人网
华容道
华容县
华山路
华山论剑
华山派
华山医院
华商报
华商晨报
华商会
华商网
华声报
华盛顿
华盛顿邮报
华盛顿州
华师大
华师一
华实业
华氏度
华氏温度
华氏温度计
华视网
华硕笔记本
华硕电脑
华硕主板
华泰证券
华体网
华亭鹤唳
华亭县
华为技术
华屋丘墟
华屋秋墟
华屋山丘
华夏大地
华夏银行
华夏证券
华新村
华星秋月
华严经
华严寺
华阳路
华裔小姐
华阴市
华英雄
华蓥山
华蓥市
华语榜中榜
华语音乐
华云龙
华中地区
华中科技
华中科技大学
华中理工大学
华中师大
华中师范
华中师范大学
华兹华斯
哗哗啦啦
哗啦哗啦
哗啦啦
哗世动俗
哗世取宠
哗世取名
哗众取宠
滑板车
滑板鞋
滑冰场
滑不唧溜
滑车神经
滑动门
滑动式
滑旱冰
滑稽戏
滑溜溜
滑轮组
滑膜炎
滑泥扬波
滑石粉
滑天下之大稽
滑铁卢
滑头滑脑
滑翔机
滑翔伞
滑行道
滑雪板
滑雪场
滑雪服
滑雪赛
滑雪衫
滑雪者
化悲痛
化鸱为凤
化德县
化敌为友
化蝶飞
化肥厂
化粪池
化腐成奇
化腐为奇
化腐朽
化腐朽为神奇
化干戈为玉帛
化工泵
化工部
化工产品
化工厂
化工大学
化工公司
化工机械
化工集团
化工局
化工类
化工企业
化工染料
化工设备
化工市场
化工填料
化工网
化工系
化工行业
化工学院
化工业
化工用品
化工有限公司
化工有限责任
化工原料
化工助剂
化公为私
化害为利
化合价
化合物
化及豚鱼
化疗敏
化零为整
化龙巷
化隆回族自治县
化民成俗
化民易俗
化脓性
化日光天
化若偃草
化生存
化石群
化铁炉
化外之民
化为灰烬
化为泡影
化为乌有
化物酶
化物所
化纤布
化纤厂
化纤面料
化纤制
化险为夷
化枭为鸠
化性起伪
化学变化
化学材料
化学成分
化学当量
化学电池
化学镀
化学反应
化学反应式
化学方程
化学方程式
化学肥料
化学分析
化学工程
化学工业
化学工业部
化学合成
化学化工
化学剂
化学家
化学建材
化学键
化学奖
化学教案
化学课件
化学名
化学能
化学农药
化学品
化学平衡
化学实验
化学式
化学试剂
化学试题
化学题
化学网
化学武器
化学物质
化学系
化学纤维
化学性
化学性质
化学研究所
化学药品
化学药制剂
化学元素
化学原料
化学战
化学制品
化学助剂
化验单
化验结果
化验室
化验员
化油器
化雨春风
化整为零
化州市
化妆包
化妆袋
化妆盒
化妆镜
化妆棉
化妆品
化妆品包装
化妆品厂
化妆品广告
化妆品批发
化妆品品牌
化妆品市场
化妆品有限公司
化妆品原料
化妆师
化妆室
化妆水
化妆台
化妆箱
化妆小游戏
化装品
化装师
划不来
划得来
划等号
划地为牢
划分为
划时代
划粥割齑
画饼充饥
画册设计
画荻和丸
画荻教子
画荻丸熊
画地成牢
画地成图
画地而趋
画地刻木
画地为牢
画地为狱
画地作狱
画栋雕梁
画栋飞甍
画符念咒
画虎不成
画虎不成反类狗
画虎不成反类犬
画虎成狗
画虎画皮难画骨
画虎刻鹄
画虎类狗
画虎类犬
画集赏
画家村
画疆墨守
画龙不成反为狗
画龙点睛
画龙刻鹄
画卵雕薪
画眉举案
画眉鸟
画面处理器
画沙聚米
画沙印泥
画蛇添足
画蛇著足
画水镂冰
画图板
画土分疆
画外音
画像石
画眼线
画野分疆
画一之法
画意诗情
画蚓涂鸦
画影图形
画脂镂冰
画中画
画中游
画中有诗
话把儿
话不投机
话不投机半句多
话不相投
话不虚传
话茬儿
话长说短
话费单
话锋一转
话剧团
话剧院
话里藏阄
话里带刺
话里有刺
话里有话
话篓子
话题作文
话务班
话务量
话务员
话匣子
话言话语
话语权
话中有话
桦川县
桦甸市
桦南县
怀安县
怀宝迷邦
怀抱里
怀璧其罪
怀才抱器
怀才不遇
怀材抱器
怀道迷邦
怀敌附远
怀俄明
怀俄明州
怀觚握椠
怀恨在心
怀化市
怀黄佩紫
怀黄握白
怀集县
怀金垂紫
怀金拖紫
怀瑾握瑜
怀来县
怀了孕
怀宁县
怀铅提椠
怀铅握椠
怀仁堂
怀仁县
怀柔区
怀柔天下
怀山襄陵
怀上了
怀土之情
怀疑论
怀疑论者
怀银纡紫
怀冤抱屈
怀远县
怀孕后
怀孕了
怀孕期
怀孕期间
怀孕前
怀真抱素
怀质抱真
怀珠抱玉
怀珠韫玉
怀着鬼胎
徊肠伤气
淮安市
淮北市
淮滨县
淮海店
淮海路
淮海战役
淮海中路
淮河路
淮橘为枳
淮南鸡犬
淮南市
淮南子
淮王鸡狗
淮扬菜
淮阳县
踝关节
踝子骨
坏处想
坏蛋是怎样
坏蛋是怎样炼成
坏东西
坏法乱纪
坏分子
坏孩子
坏毛病
坏名声
坏男孩
坏女孩
坏脾气
坏人坏事
坏人心术
坏裳为裤
坏透了
坏消息
坏小孩
坏心眼
坏血病
坏账准备
坏植散群
坏主意
欢迸乱跳
欢蹦乱跳
欢忭鼓舞
欢度国庆
欢歌笑语
欢呼鼓舞
欢呼雀跃
欢呼声
欢欢乐乐
欢欢喜喜
欢乐城
欢乐谷
欢乐时光
欢乐颂
欢眉喜眼
欢若平生
欢声雷动
欢声笑语
欢送会
欢天喜地
欢喜佛
欢喜若狂
欢喜冤家
欢笑声
欢欣鼓舞
欢欣若狂
欢迎词
欢迎辞
欢迎大家
欢迎访问
欢迎光临
欢迎广大
欢迎会
欢迎惠顾
欢迎加入
欢迎进入
欢迎来到
欢迎留言
欢迎你
欢迎您
欢迎您光临
欢迎新
还必须
还不错
还不到
还不够
还不能
还淳反古
还淳反朴
还淳反素
还淳返朴
还醇返朴
还过得去
还好吗
还魂丹
还记得我
还将有
还可能
还可以
还款法
还没有
还年却老
还年卻老
还年驻色
还朴反古
还我河山
还乡团
还乡昼锦
还需要
还有多远
还有很多
还有哪些
还有什么意义
还有一个
还有一些
还元返本
还原法
还原反本
还原剂
还原精灵
还原卡
还原染料
还治其人之身
还珠返璧
还珠格格
还珠合浦
还珠买椟
环孢素
环保部
环保材料
环保产品
环保产业
环保车
环保法
环保工程
环保局
环保科技
环保设备
环保署
环保网
环保型
环保要求
环保意识
环保总局
环丙沙星
环渤海
环城路
环岛路
环岛游
环丁砜
环堵萧然
环法赛
环肥燕瘦
环湖赛
环糊精
环环相扣
环己酮
环己烷
环江毛南族自治县
环节动物
环京津
环境保护
环境保护法
环境保护总局
环境背景值
环境变量
环境标准
环境参数
环境恶化
环境法
环境工程
环境管理
环境管理体系
环境规划
环境监测
环境监测站
环境景观
环境设备
环境设计
环境卫生
环境温度
环境问题
环境污染
环境污染问题
环境系统
环境学
环境要素
环境艺术
环境艺术设计
环境优美
环境友好
环境整治
环境治理
环境质量
环青海湖
环球军事
环球时报
环球通
环球网络
环球小姐
环球音乐
环绕声
环绕速度
环市路
环丝氨酸
环烷酸
环网柜
环卫处
环卫工
环卫工人
环卫局
环卫设备
环卫所
环线内
环行器
环行线
环形交叉
环形山
环氧地坪
环氧化物
环氧树脂
环氧树脂地板
环氧乙烷
环以外
环状软骨
桓仁满族自治县
桓台县
缓兵之计
缓不济急
缓步代车
缓冲存储器
缓冲带
缓冲剂
缓冲期
缓冲器
缓冲区
缓冲液
缓缓道
缓缓地
缓急轻重
缓急相济
缓解压力
缓蚀剂
缓释片
幻灯机
幻灯片
幻化成
幻剑书盟
幻雷者
幻灵游侠
幻世录
幻想春秋
幻想曲
幻想三国志
幻想水浒传
幻影神针
幻之天空
宦海风波
宦海浮沉
换成了
换斗移星
换骨夺胎
换骨脱胎
换届选举
换句话说
换来了
换零钱
换马甲
换脑筋
换能器
换尿布
换气机
换气扇
换热器
换热站
换日偷天
换上了
换手率
换算表
换算器
换汤不换药
换向阀
换向器
换新颜
换新装
换行符
换言之
换一个
换一种
换衣服
换衣间
换羽移宫
换装备
换装小游戏
浣溪沙
涣尔冰开
涣发大号
涣汗大号
涣然冰释
涣如冰释
涣若冰释
涣若冰消
患病率
患得患失
患难夫妻
患难与共
患难之交
患至呼天
焕然如新
擐甲挥戈
擐甲执兵
荒诞不经
荒诞派
荒诞无稽
荒郊野外
荒谬绝伦
荒漠甘泉
荒漠化
荒山亮
荒山野岭
荒时暴月
荒唐事
荒唐无稽
荒唐言
荒无人烟
荒野里
荒淫无耻
荒淫无道
荒淫无度
慌不择路
慌慌忙忙
慌慌张张
慌里慌张
慌手慌脚
慌手忙脚
慌做一团
皇阿玛
皇城根
皇甫平
皇宫里
皇宫内
皇贵妃
皇皇不可终日
皇家礼炮
皇亲国戚
皇太后
皇太子
皇天不负苦心人
皇天后土
皇者音乐榜
黄百鸣
黄板纸
黄包车
黄骠马
黄表纸
黄宾虹
黄灿灿
黄巢起义
黄尘清水
黄澄澄
黄大豆
黄大仙
黄大仙区
黄疸型
黄道吉日
黄道婆
黄帝陵
黄帝内经
黄定宇
黄豆大
黄豆豆
黄豆芽
黄赌毒
黄段子
黄耳传书
黄发垂髫
黄发儿齿
黄发骀背
黄发台背
黄发鲐背
黄飞虎
黄粉虫
黄风雾罩
黄蜂队
黄干黑廋
黄冈市
黄公酒垆
黄公略
黄瓜片
黄冠草服
黄冠草履
黄冠野服
黄国伦
黄果树
黄果树瀑布
黄浩然
黄和祥
黄河大合唱
黄河口
黄河流域
黄河路
黄河水
黄河水清
黄河颂
黄河网
黄褐斑
黄褐色
黄鹤楼
黄花菜
黄花岗
黄花闺女
黄花梨
黄花女儿
黄花瘦
黄花晚节
黄花鱼
黄华华
黄骅港
黄骅市
黄淮海
黄淮平原
黄昏恋
黄齑白饭
黄齑淡饭
黄继光
黄家诺
黄建福
黄建华
黄江镇
黄教授
黄巾起义
黄金版
黄金宝
黄金搭档
黄金岛
黄金电影
黄金分割
黄金高
黄金海岸
黄金槐
黄金会员
黄金甲
黄金价格
黄金交易所
黄金卡
黄金矿工
黄金梨
黄金荣
黄金圣斗士
黄金时代
黄金时间
黄金世界
黄金市场
黄金首饰
黄金书屋
黄金树
黄金屋
黄金眼
黄金周
黄金珠宝
黄金铸象
黄金组合
黄卷青灯
黄卷幼妇
黄俊杰
黄克诚
黄口孺子
黄口小儿
黄老汉
黄丽满
黄连木
黄连素
黄脸婆
黄梁美梦
黄梁梦
黄粱美梦
黄粱梦
黄陵县
黄龙洞
黄龙寺
黄龙痛饮
黄龙县
黄垆之痛
黄绿色
黄麻起义
黄麻紫泥
黄麻紫书
黄毛丫头
黄茅白苇
黄玫瑰
黄梅季
黄梅天
黄梅戏
黄梅县
黄梅雨
黄绵袄子
黄牛党
黄牌警告
黄袍加身
黄皮刮廋
黄皮寡廋
黄皮书
黄平县
黄埔港
黄埔军官学校
黄埔军校
黄埔同学会
黄浦江
黄浦区
黄曲霉
黄曲霉菌
黄曲霉素
黄泉路
黄泉之下
黄雀伺蝉
黄雀衔环
黄雀在后
黄热病
黄人捧日
黄人守日
黄仁宇
黄色电影
黄色工会
黄色书刊
黄色素
黄色图片
黄色网
黄色网站
黄色文学
黄色小电影
黄色小说
黄色笑话
黄色炸药
黄山市
黄石河
黄石路
黄石市
黄石寨
黄手帕
黄淑惠
黄鼠狼
黄水晶
黄台之瓜
黄汤淡水
黄汤辣水
黄体素
黄体酮
黄天焦日
黄铁矿
黄庭坚
黄铜矿
黄童白颠
黄童白叟
黄童皓首
黄酮类
黄头发
黄土背
黄土地
黄土高原
黄土梁
黄土岭
黄土坡
黄萎病
黄先生
黄小晶
黄小桢
黄兴国
黄兴路
黄锈病
黄雅丽
黄岩港
黄炎培
黄杨厄闰
黄杨苗
黄杨木
黄药师
黄页网
黄永胜
黄永玉
黄油枪
黄禹锡
黄玉郎
黄玉米
黄樟素
黄镇东
黄志强
黄钟长弃
黄钟大吕
黄钟毁弃
黄钟毁弃瓦釜雷鸣
黄钟瓦釜
黄锺毁弃
黄锺瓦缶
黄种人
黄子佼
黄宗英
惶惶不安
惶惶不可终日
惶惶然
惶恐不安
湟源县
湟中县
潢池盗弄
潢池弄兵
潢川县
磺胺类
磺胺脒
磺胺噻唑
磺酸钠
磺酸盐
恍恍荡荡
恍恍忽忽
恍恍惚惚
恍然大悟
恍然若失
恍如隔世
恍如梦境
恍如梦寐
晃晃荡荡
晃晃悠悠
灰白色
灰不溜秋
灰沉沉
灰度级
灰飞烟灭
灰鸽子
灰姑娘
灰褐色
灰化土
灰黄霉素
灰黄色
灰口铁
灰溜溜
灰绿色
灰霉素
灰蒙蒙
灰锰氧
灰躯糜骨
灰容土貌
灰身粉骨
灰身灭智
灰身泯智
灰头土脸
灰头土面
灰心短气
灰心槁形
灰心丧气
灰心丧意
灰熊队
灰烟瘴气
灰原哀
灰指甲
灰质炎
灰铸铁
恢复期
恢复器
恢复性
恢复正常
恢诡谲怪
恢恑憰怪
恢宏大度
恢恢有余
恢廓大度
挥斥八极
挥发掉
挥发份
挥发物
挥发性
挥发油
挥戈反日
挥戈返日
挥戈回日
挥戈退日
挥汗成雨
挥汗如雨
挥翰临池
挥毫落纸
挥挥手
挥挥手道
挥霍无度
挥剑成河
挥金如土
挥沐吐餐
挥日阳戈
挥洒自如
挥手道
挥之不去
挥之即去
晖光日新
珲春市
辉光日新
辉煌成就
辉煌金碧
辉绿岩
辉南县
辉锑矿
辉铜矿
辉县市
辉银矿
麾之即去
隳胆抽肠
隳肝尝胆
隳肝沥胆
隳节败名
回报率
回报社会
回拨卡
回不来
回不去
回肠百转
回肠寸断
回肠荡气
回肠伤气
回车符
回车键
回嗔作喜
回城卷
回筹转策
回船转舵
回春方
回春妙手
回春之术
回答道
回答说
回答者
回大陆
回到家
回到家中
回复本贴
回复人
回复数
回干就湿
回顾过去
回顾展
回光反照
回光返照
回归年
回归热
回归线
回归自然
回锅肉
回国人员
回过头来
回黄转绿
回魂夜
回家的路
回家后
回家了
回教徒
回来后
回老家
回良玉
回铃音
回流焊
回流焊机
回龙观
回笼觉
回路转
回马枪
回眸一笑
回母校
回迁房
回去吧
回去了
回山倒海
回山转海
回生起死
回声营
回事儿
回收公司
回收机
回收利用
回收率
回收期
回收站
回天倒日
回天乏术
回天挽日
回天无力
回天运斗
回天之力
回天转地
回填土
回头草
回头见
回头看
回头客
回头路
回头率
回头是岸
回头一看
回味无穷
回文织锦
回乡证
回想起
回邪入正
回心转意
回形针
回旋曲
回延安
回忆道
回忆录
回忆起
回音壁
回执表
回执单
回转式
回转台
回转窑
回转仪
回族自治区
茴香豆
茴香油
蛔虫病
悔不当初
悔读南华
悔过书
悔过自新
悔过自责
悔恨交加
悔其少作
悔之不及
悔之晚矣
悔之无及
悔之已晚
悔罪自新
汇报会
汇编程序
汇编语言
汇翠花园
汇丰银行
汇集了
汇款单
汇款地址
汇款方式
汇款人
汇流处
汇流排
汇率变动
汇率问题
汇率制
汇美舍
汇总表
会不会
会不会影响
会昌县
会道门
会道能说
会东县
会逢其适
会好点
会合处
会合点
会话层
会计报表
会计报表审计
会计报告
会计处理
会计从业资格
会计代理
会计电算化
会计法
会计公司
会计核算
会计科目
会计论文
会计年度
会计人
会计人员
会计师
会计师考试
会计师事务
会计师事务所
会计实务
会计事务所
会计室
会计网
会计网校
会计系
会计信息
会计学
会计学院
会计员
会计证
会计职称
会计制度
会计专业
会计专业技术
会计专业技术资格考试
会计准则
会家不忙
会客室
会客厅
会理事
会理县
会宁县
会让你
会少离多
会说话
会死掉
会同县
会务费
会下跌
会下棋
会厌软骨
会议电话
会议记录
会议纪要
会议精神
会议礼品
会议上
会议设备
会议室
会议室里
会议台
会议厅
会议厅里
会议通知
会议系统
会议议程
会议展览
会议召开
会议中心
会议主持人
会议桌
会议资料
会阴部
会有那么
会有什么
会员版
会员代表大会
会员单位
会员登陆
会员服务
会员管理系统
会员国
会员价
会员俱乐部
会员卡
会员名
会员名单
会员帐号
会员证
会员制
会员中心
会员注册
会员资料
会泽县
会展服务
会展网
会展业
会展中心
会者不忙
会主办
会主席
会走路
会做饭
会做人
讳兵畏刑
讳恶不悛
讳疾忌医
讳莫高深
讳莫如深
讳树数马
绘画类
绘画作品
绘声绘色
绘声绘影
绘图板
绘图笔
绘图工具
绘图机
绘图卡
绘图软件
绘图室
绘图仪
绘图员
绘图纸
绘影绘声
荟萃一堂
诲盗诲淫
诲尔谆谆听我藐藐
诲奸导淫
诲人不倦
诲人不惓
诲淫诲盗
贿货公行
贿赂案
贿赂并行
贿赂公行
贿赂款
贿赂罪
彗泛画涂
彗汜画涂
晦迹韬光
晦盲否塞
秽德垢行
秽言污语
惠安县
惠东县
惠而不费
惠而浦
惠风和畅
惠更斯
惠来县
惠灵顿
惠民县
惠普笔记本
惠普打印机
惠普服务器
惠然肯来
惠然之顾
惠水县
惠特曼
惠特妮
惠特尼
惠州市
惠子知我
毁不灭性
毁不危身
毁车杀马
毁掉了
毁方投圆
毁方瓦合
毁风败俗
毁冠裂裳
毁家纾国
毁家纾难
毁灭性
毁灭战士
毁灭者
毁灭之王
毁瓦画墁
毁形灭性
毁于蚁穴
毁誉不一
毁誉参半
毁钟为铎
毁舟为杕
毁宗夷族
慧聪网
慧心妙舌
慧心巧思
慧眼独具
慧眼识
慧眼识英雄
慧眼识珠
慧业才人
慧业文人
蕙心兰质
蕙心纨质
蕙质兰心
昏暗暗
昏沉沉
昏定晨省
昏过去
昏昏沉沉
昏昏噩噩
昏昏浩浩
昏昏默默
昏昏欲睡
昏镜重明
昏镜重磨
昏聩无能
昏了过去
昏迷不省
昏迷不醒
昏天暗地
昏天黑地
昏头搭脑
昏头打脑
昏头昏脑
昏头晕脑
昏头转向
昏庸无道
荤段子
荤笑话
婚嫁网
婚检率
婚介所
婚介网
婚礼庆典
婚期定
婚前性行为
婚庆公司
婚庆网
婚丧嫁娶
婚纱店
婚纱礼服
婚纱摄影
婚纱网
婚纱秀
婚纱影楼
婚纱照
婚生子
婚外恋
婚外情
婚外性
婚姻登记
婚姻法
婚姻关系
婚姻观
婚姻家庭
婚姻介绍所
婚姻生活
婚姻问题
婚姻状况
浑沌一片
浑浑沌沌
浑浑噩噩
浑金白玉
浑金璞玉
浑抡吞枣
浑沦吞枣
浑然不知
浑然天成
浑然无知
浑然一色
浑然自成
浑身解数
浑身是胆
浑身是汗
浑水摸鱼
浑俗和光
浑天仪
浑头浑脑
浑源县
魂不负体
魂不附体
魂不赴体
魂不守舍
魂不守宅
魂不著体
魂不着体
魂惭色褫
魂驰梦想
魂颠梦倒
魂斗罗
魂断蓝桥
魂飞胆颤
魂飞胆裂
魂飞胆落
魂飞胆破
魂飞胆丧
魂飞胆战
魂飞目断
魂飞魄荡
魂飞魄散
魂飞魄丧
魂飞魄飏
魂飞魄越
魂飞神丧
魂飞天外
魂耗魄丧
魂惊胆颤
魂惊胆落
魂惊魄落
魂惊魄惕
魂劳梦断
魂飘魄散
魂飘神荡
魂牵梦绕
魂牵梦系
魂牵梦萦
魂丧神夺
魂慑色沮
魂慴色沮
魂亡胆落
魂亡魄失
魂消胆丧
魂消魄夺
魂消魄丧
魂销肠断
魂销目断
魂摇魄乱
混沌不分
混沌村
混饭吃
混纺布
混纺纱
混合泵
混合动力
混合机
混合面儿
混合气
混合器
混合设备
混合式
混合体
混合物
混合型
混合性
混合液
混混沌沌
混混噩噩
混混沄沄
混交林
混凝剂
混凝土
混凝土泵
混凝土搅拌机
混凝土结构
混凝土砌块
混频器
混然天成
混日子
混世魔王
混水捞鱼
混水摸鱼
混俗和光
混铁炉
混为一体
混淆不清
混淆黑白
混淆视听
混淆是非
混血儿
混血美女
混血王子
混血种
混音版
混音器
混应滥应
豁出去
豁达大度
豁口截舌
豁免权
豁然大悟
豁然顿悟
豁然贯通
豁然开朗
豁然开悟
豁然确斯
豁然省悟
豁人耳目
活报剧
活蹦活跳
活蹦乱跳
活剥生吞
活到老
活地图
活地狱
活动策划
活动场所
活动方案
活动房
活动分析评议阶段
活动分子
活动家
活动经费
活动课
活动空间
活动力
活动量
活动期间
活动桥
活动日
活动实施方案
活动项目
活动性
活动于
活动中
活动中心
活动总结
活多久
活儿干
活化剂
活化石
活活打死
活活泼泼
活火山
活见鬼
活劳动
活雷锋
活力吧
活力门
活立木
活灵活现
活龙活现
活龙鲜健
活命之恩
活泼可爱
活泼泼
活菩萨
活塞队
活塞杆
活塞环
活塞式
活色生香
活神活现
活神仙
活生生
活受罪
活死人
活天冤枉
活脱脱
活鲜鲜
活形活现
活性钙
活性剂
活性染料
活性炭
活性碳
活性氧
活血化瘀
活阎王
活眼活现
活眼现报
活氧机
活页簿
活页夹
活跃度
活跃股
活字版
活字典
活字印刷
火把节
火爆登场
火柴厂
火柴盒
火车车次
火车车次查询
火车票
火车票查询
火车票价
火车票价查询
火车票价格
火车票网
火车票预订
火车票预定
火车上
火车时刻
火车时刻表
火车时刻查询
火车头
火车站
火车撞
火成岩
火电厂
火电站
火凤凰
火耕流种
火耕水耨
火耕水种
火光烛天
火锅城
火锅店
火海刀山
火红色
火狐狸
火花机
火花塞
火浣布
火急火燎
火箭弹
火箭队
火箭发动机
火箭发射
火箭炮
火箭筒
火尽灰冷
火尽薪传
火居道士
火炬计划
火炬松
火筷子
火辣辣
火力点
火力发电
火力发电厂
火力网
火烈鸟
火流星
火龙黼黻
火龙果
火龙王
火炉旁
火麻仁
火棉胶
火灭烟消
火耨刀耕
火奴鲁鲁
火妻灰子
火麒麟
火枪手
火然泉达
火热水深
火伞高张
火山岛
火山地震
火山灰
火山口
火山汤海
火山岩
火上加油
火上浇油
火上弄冰
火烧岛
火烧火燎
火烧眉毛
火烧山
火烧云
火树琪花
火树银花
火头军
火头上
火腿肠
火星车
火星人
火星时代
火旋风
火眼金睛
火焰杯
火焰喷射器
火焰山
火药库
火药枪
火药桶
火药味
火影忍者
火影忍者动画
火灾杯
火灾事故
火灾死
火葬场
火中取栗
火烛小心
火烛银花
伙伴关系
伙伴们
伙食费
或对本
或多或少
或更高
或建议
或其他
或其它
或然率
或然性
或删除
或同级
或以上
或引用
或者其他
或者其他组织
或者是
或者说
货币供应
货币化
货币汇率
货币基金
货币市场
货币市场基金
货币政策
货币资本
货币资金
货畅其流
货到付款
货而不售
货柜车
货贿公行
货架厂
货架子
货郎鼓
货赂大行
货赂公行
货物贸易
货物运输
货物运输保险
货源充足
货运车
货运代理
货运公司
货运量
货运网
货运业
货运有限公司
货运站
货真价实
获得奥斯卡
获得成功
获得了
获得性
获得性免疫
获得者
获工学
获嘉县
获奖率
获奖名单
获奖情况
获奖人
获奖者
获奖作品
获隽公车
获利盘
获陇望蜀
获诺贝尔
获胜者
获兔烹狗
获学士
获益匪浅
获赃款
获最佳
祸必重来
祸不单行
祸不旋踵
祸从口出
祸从口出患从口入
祸从口生
祸从天降
祸从天上来
祸福同门
祸福惟人
祸福无常
祸福无门
祸福相生
祸福相依
祸福相倚
祸福倚伏
祸福由人
祸福有命
祸福之门
祸国殃民
祸及池鱼
祸结兵连
祸近池鱼
祸绝福连
祸乱滔天
祸迫眉睫
祸起萧墙
祸稔恶积
祸生肘腋
祸首罪魁
祸为福先
祸兮福所倚
祸兮福所倚福兮祸所伏
祸盈恶稔
祸在旦夕
祸枣灾梨
祸中有福
惑世盗名
惑世诬民
霍布森
霍布斯
霍城县
霍德尔
霍尔巴赫
霍尔斯特
霍夫曼
霍华德
霍金斯
霍林郭勒
霍林郭勒市
霍林河
霍姆斯
霍尼亚拉
霍普金斯
霍启刚
霍启山
霍邱县
霍然而愈
霍山县
霍思燕
霍斯特
霍英东
霍震霆
霍州市
蠖屈不伸
蠖屈求伸
击败了
击鞭锤镫
击钵催诗
击搏挽裂
击电奔星
击毂摩肩
击鼓鸣金
击楫中流
击剑队
击节称赏
击节叹赏
击排冒没
击其不意
击其惰归
击球手
击壤鼓腹
击石弹丝
击碎了
击碎唾壶
击玉敲金
击中要害
击钟陈鼎
击钟鼎食
击筑悲歌
击坠王
叽叽嘎嘎
叽叽喳喳
叽里咕噜
叽里呱啦
叽哩咕噜
饥饱劳役
饥不遑食
饥不暇食
饥不择食
饥飡渴饮
饥餐渴饮
饥肠辘辘
饥冻交切
饥饿感
饥附饱飏
饥寒交凑
饥寒交加
饥寒交迫
饥寒交切
饥寒交至
饥火烧肠
饥馑荐臻
饥渴交攻
饥渴症
饥驱叩门
饥焰中烧
饥鹰饿虎
饥者易为食渴者易为饮
机变如神
机不可失
机不可失失不再来
机不可失时不再来
机不容发
机不旋踵
机场建设
机场路
机车厂
机车车辆
机车赛
机床厂
机床附件
机床模具
机床配件
机床设备
机电部
机电产品
机电厂
机电工程
机电类
机电设备
机电设备有限公司
机电网
机电一体化
机电有限公司
机顶盒
机动部队
机动车
机动车道
机动车驾驶
机动车驾驶员
机动车辆
机动船
机动队
机动科
机动力
机动性
机动战士
机动战士高达
机帆船
机房设备
机构编制
机构改革
机构名称
机构设置
机构投资者
机关报
机关党委
机关干部
机关工作
机关工作人员
机关刊物
机关枪
机关事务管理局
机关事业
机关事业单位
机关算尽
机关算尽太聪明
机关效能
机关用尽
机关作风
机关作风建设
机号码
机会成本
机会难得
机会主义
机加工
机架式
机界面
机灵鬼
机螺钉
机密性
机难轻失
机能性
机票代理
机票价格
机票价格查询
机票网
机票信息
机票预订
机票预订电话
机器厂
机器翻译
机器脚踏车
机器码
机器猫
机器配置
机器人
机器人大战
机器人学
机器上
机器设备
机器油
机器字
机枪兵
机枪手
机色带
机生产线
机事不密
机务段
机务员
机械波
机械厂
机械刀片
机械电子
机械动力
机械工程
机械工程师
机械工人
机械工业
机械工业部
机械公司
机械过滤器
机械化
机械化部队
机械加工
机械类
机械零部件
机械零件
机械论
机械密封件
机械能
机械配件
机械人
机械设备
机械设备有限公司
机械设计
机械设计制造
机械师
机械式
机械手
机械锁
机械网
机械唯物主义
机械舞
机械系
机械效率
机械行业
机械性能
机械学
机械学院
机械研究所
机械油
机械有限公司
机械运动
机械制图
机械制造
机械制造厂
机械制造业
机械制造有限公司
机械装备
机心械肠
机修厂
机修工
机要员
机油泵
机遇期
机制创新
肌电图
肌劈理解
肌肉男
肌肉萎缩
肌肉注射
肌萎缩
肌无力
肌纤维
芨芨草
鸡不及凤
鸡肠狗肚
鸡肠鼠肚
鸡翅木
鸡虫得丧
鸡虫得失
鸡蛋糕
鸡蛋花
鸡蛋里找骨头
鸡蛋清
鸡东县
鸡飞蛋打
鸡飞狗叫
鸡飞狗跳
鸡飞狗走
鸡肤鹤发
鸡公车
鸡公山
鸡骨草
鸡骨支床
鸡冠花
鸡冠石
鸡口牛后
鸡烂嘴巴硬
鸡零狗碎
鸡毛掸子
鸡毛蒜皮
鸡毛信
鸡毛帚
鸡鸣而起
鸡鸣狗盗
鸡鸣狗吠
鸡鸣候旦
鸡鸣戒旦
鸡鸣起舞
鸡鸣犬吠
鸡鸣馌耕
鸡内金
鸡皮疙瘩
鸡皮鹤发
鸡栖凤巢
鸡清汤
鸡犬不安
鸡犬不惊
鸡犬不留
鸡犬不宁
鸡犬不闻
鸡犬皆仙
鸡犬桑麻
鸡犬升天
鸡犬无惊
鸡犬相闻
鸡犬之声相闻
鸡犬之声相闻老死不相往来
鸡肉饭
鸡声鹅斗
鸡尸牛从
鸡饲料
鸡头鱼刺
鸡腿菇
鸡豚之息
鸡尾酒
鸡尾酒会
鸡鹜相争
鸡鹜争食
鸡西市
鸡新城疫
鸡胸龟背
鸡胸肉
鸡血石
鸡血藤
鸡泽县
鸡争鹅斗
鸡子儿
唧唧嘎嘎
唧唧喳喳
屐齿之折
积案盈箱
积本求原
积不相能
积财千万
积财千万不如薄技在身
积草屯粮
积谗糜骨
积谗磨骨
积德累功
积德累仁
积德累善
积德裕后
积讹成蠹
积恶余殃
积非成是
积非习贯
积分榜
积分换
积分器
积分学
积功兴业
积谷防饥
积厚成器
积厚流光
积毁销骨
积毁销金
积基树本
积极参与
积极地
积极分子
积极进取
积极探索
积极向上
积极行动
积极性
积极主动
积极作用
积甲如山
积甲山齐
积简充栋
积金累玉
积劳成病
积劳成疾
积累基金
积累了
积露为波
积年累岁
积年累月
积日累久
积日累岁
积日累月
积沙成塔
积沙成滩
积善成德
积善余庆
积少成多
积时累日
积水成渊
积水潭
积水为海
积思广益
积素累旧
积岁累月
积体电路
积土成山
积土为山
积土为山积水为海
积微成著
积习成俗
积习难除
积习难改
积习生常
积小成大
积薪厝火
积薪候燎
积羞成怒
积雪草
积雪封霜
积雪囊萤
积以为常
积忧成疾
积羽沉舟
积雨云
积玉堆金
积重不反
积重不返
积重难反
积重难返
积铢累寸
基本参数
基本常识
基本词汇
基本单位
基本点
基本电荷
基本法
基本法则
基本方针
基本概念
基本工资
基本功
基本功能
基本国策
基本国情
基本技能
基本建设
基本建设投资
基本建设项目
基本理论
基本粒子
基本路线
基本矛盾
基本面
基本能
基本农田
基本配置
基本情况
基本权利
基本上
基本生活保障
基本思路
基本素质
基本特征
基本条件
基本无
基本信息
基本养老保险
基本养老金
基本要求
基本要素
基本医疗
基本医疗保险
基本原理
基本原则
基本知识
基本准则
基本资料
基层单位
基层党组织
基层党组织建设
基层干部
基层工作
基层建设
基层人民法院
基层政权
基层组织
基层组织建设
基础代谢
基础代谢率
基础件
基础建设
基础教程
基础教育
基础科学
基础课
基础理论
基础上
基础上增加
基础设施
基础设施建设
基础性
基础医学
基础油
基础之上
基础知识
基德曼
基底层
基地建设
基地网
基地组织
基督城
基督教
基督教会
基督教徒
基督山
基督山伯爵
基督徒
基恩斯
基加利
基建处
基建工程
基金安
基金管理
基金管理公司
基金管理有限公司
基金会
基金净值
基金科
基金投资
基金委员会
基金项目
基金重仓
基金资助
基金组织
基里巴斯
基里亚
基隆港
基隆市
基洛夫
基米尔
基民盟
基尼斯
基诺族
基辛格
基因工程
基因库
基因突变
基因芯片
基因型
基因治疗
基因组
基因组学
基站设备
基准点
基准价
基准利率
基准面
基准日
基准线
绩差股
绩溪县
绩效管理
绩效考核
绩效考评
绩效评估
绩效评价
绩学之士
绩优股
缉私船
缉私局
缉私艇
赍粮藉寇
赍志而没
赍志而殁
赍志以没
赍志以殁
畸流洽客
畸流逸客
畸轻畸重
畸胎瘤
畸形儿
畸重畸轻
跻峰造极
跻身于
箕风毕雨
箕裘相继
箕山挂瓢
箕山之操
箕山之风
箕山之节
箕山之志
箕引裘随
箕帚之使
稽查队
稽查局
稽查员
稽古揆今
稽古振今
稽疑送难
齑身粉骨
激昂慷慨
激薄停浇
激动地
激动剂
激动人心
激发态
激发学生
激忿填膺
激光测距仪
激光打标机
激光打印机
激光灯
激光雕刻
激光雕刻机
激光二极管
激光管
激光焊接机
激光机
激光炮
激光器
激光枪
激光切割机
激光设备
激光束
激光头
激光照排
激光照排机
激光治疗
激光治疗仪
激活码
激将法
激进派
激进主义
激励机制
激励员工
激烈性
激流汹涌
激情电影
激情美眉
激情美女
激情男女
激情片
激情燃烧
激情时刻
激情图
激情网
激情无限
激情戏
激情小电影
激情写真
激情秀
激情演绎
激情自拍
激素类
激素水平
激贪厉俗
激扬清浊
激浊扬清
及宾有鱼
及第成名
及锋而试
及格率
及格赛
及格线
及格者
及瓜而代
及笄年华
及溺呼船
及其他
及其它
及其相关
及其应用
及其制品
及其自动化
及时行乐
及时性
及时雨
吉安市
吉安县
吉百利
吉卜赛
吉卜赛人
吉布提
吉尔伯托
吉尔达
吉尔吉斯
吉尔吉斯斯坦
吉格斯
吉光凤羽
吉光片裘
吉光片羽
吉诃德
吉鸿昌
吉拉德
吉拉迪诺
吉利车
吉利汽车
吉林长春
吉林大学
吉林队
吉林工业大学
吉林人
吉林省
吉林市
吉隆坡
吉隆县
吉木乃
吉木乃县
吉木萨尔
吉木萨尔县
吉尼斯
吉尼斯纪录
吉尼斯世界
吉尼斯世界纪录
吉普车
吉普赛
吉普赛人
吉人天相
吉人自有天相
吉日良辰
吉日良时
吉赛尔
吉事达
吉事多
吉首市
吉水县
吉他谱
吉他曲
吉他手
吉他网
吉他中国
吉它谱
吉它曲
吉娃娃
吉网罗钳
吉祥路
吉祥如意
吉祥算
吉祥天
吉祥图案
吉祥物
吉祥止止
吉星高照
吉凶祸福
吉凶未卜
吉野家
吉永小百合
吉州区
岌岌可危
汲古阁本
汲汲顾影
汲汲皇皇
汲汲忙忙
汲深绠短
汲引忘疲
级新生
即便是
即表明
即将结束
即将开始
即将上市
即将迎来
即景生情
即开始
即鹿无虞
即每股
即墨市
即日起
即时比分
即时贴
即时通
即时通信
即时通讯
即时消息
即时新闻
即时战略
即使你
即使是
即事穷理
即是色
即俗称
即所得
即所谓
即温听厉
即物穷理
即小见大
即兴曲
即兴诗
即兴之作
即以其人之道
即以其人之道还治其人之身
极本穷源
极大地
极大值
极道鲜师
极地馆
极度诱惑
极端分子
极端主义
极恶不赦
极恶穷凶
极而言之
极古穷今
极口项斯
极乐鸟
极乐世界
极乐寺
极目迥望
极目远眺
极目远望
极品飞车
极品笑话
极品装备
极情尽致
极情纵欲
极权主义
极少量
极少数
极深研几
极深研幾
极寿无疆
极受欢迎
极速网
极天际地
极天蟠地
极天罔地
极往知来
极武穷兵
极限运动
极限值
极有可能
极右派
极则必反
极智穷思
极重不反
极重难返
极坐标
亟疾苛察
佶屈聱牙
急巴巴
急病让夷
急不及待
[truncated: 312,146 more chars]
