# Supplementary material for: Hybrid deep learning models with multi-classification investor sentiment to forecast the prices of China’s leading stocks
Source: PLoS One. 2023 Nov 27;18(11):e0294460. doi: 10.1371/journal.pone.0294460 (PMC10681238; doi:10.1371/journal.pone.0294460)
Supplement: S1 Data — (ZIP) [file pone.0294460.s001.zip › code and data/data processing -python/5:word2vec+sentiment classification/dict/dict_sougou_utf8.txt]

爱和谊保险公司
爱和谊财险
安邦保险
安邦财产保险股份有限公司
安诚财产保险股份有限公司
安华农业保险
安华农业保险股份有限公司
安联保险
安联保险公司
按时足额发放
安信农业保险股份有限公司
安装工程保险
邦诚人寿
保安服务
保单保费
保单号
保费
保费变化
保费清单
保费收入
保监会
保监局
保洁服务
保险保障基金
保险代理
保险代理机构变更事项申请表
保险代理机构管理规定
保险代理机构设立申请表
保险代理机构设立申请委托书
保险代理人
保险代理手续费
保险单
保险电话营销
保险法
保险费
保险费率
保险费率管理办法
保险公估
保险公司
保险公证人
保险关系
保险行业协会
保险合同
保险基金
保险价值
保险监督管理机构
保险金
保险金额
保险金额损失率
保险经纪
保险经纪机构变更事项申请表
保险经纪机构管理规定
保险经纪机构设立申请表
保险经纪机构设立申请委托书
保险经纪人
保险精算
保险理赔
保险利益
保险赔偿
保险赔付率
保险凭证
保险期间
保险期限
保险人
保险市场
保险受益人
保险条款
保险危险
保险许可证管理办法
保险业
保险营销员管理规定
保险责任
保险中介机构
保险准备金
保障与赔偿保险
保证保险
被保险机动车行驶证
被保险人
被保险人名称
被动保护设施
本人缴费工资平均指数
本人指数化
本人指数化月平均工资
本人指数化月平均缴费工资
比例赔偿方式
比例赔付
变动申报
变动审核
变额年金保险
殡葬服务
病退
渤海财产保险股份有限公司
补偿贸易险
补偿原则
补充性保险
不定值保险
补发
补发离退休费
补发退休费
补付
不计免
不计免赔
不计免赔险
财拨
财产保险
财产保险公司保险条款
财产保险合同
财产保险危险单位
财产保险危险单位划分
财产损失保险
财产损失赔偿限额
财产险
财产综合险
财务结清
财险业竞争情报
财政拨款
参保
参保人员
查勘
产品责任保险
产品责任险
长城人寿保险股份有限公司
长江养老保险股份有限公司
长期拖欠
长效机制
超额赔付率再保险
超额赔款再保险
车均保费
车辆类型
车辆种类
车损附加险
车损险
车险
车险业绩分析
车主报案时站车后
车主报案时站车前
承保笔数
承保车辆数
承保公司
承保公司代码
承保理赔
承保流程
承保年度制
承保清单
承保数量
承保政策
承运人责任险
城镇个体工商户
城镇企业职工
重复保险
筹集征缴
初次登记日期
储存额
出单
初核
出口信用
出险
出险次数
出险频度
出险时间
出租企业
船舶保险
纯益手续费
大地保险
大地财产
大地财产保险公司
大学生团体平安保险
大众保险
大众保险股份有限公司
代理机构
代理渠道
代理人
代理业务
代位请求赔偿的权利
代位求偿权
代位追偿
待业保险基金补贴支出
单保险
单车保费
单独费用
单独海损
单方事故
单位部分
单位补缴
单位补缴方式
单位划转
单位划转部分
单证号
当期净保费
当期已决赔款
盗抢险
盗窃保险
导致损失方位报反
德国安联
德康人寿
第三方责任
第三者责任保险
第一受益人
第一损失保险
第一损失赔偿方式
调出统筹外
调进统筹内
鼎和财险
定期生存保险
定期寿险
定损
定值保险
东方人寿保险股份有限公司
东京海上火灾保险株式会社
都邦保险
都邦财产保险股份有限公司
短期费率
短期健康保险
短期健康险
对外贸易保险
趸缴
额外费用
法定退休年龄
法定退休年限
法国安盟保险公司
法律服务
房贷险
防护措施失效评估
房屋贷款保证保险
方中保险公估
飞机保险
费率
费率系数
分保比例
分出保险
分入保险
分支机构
丰泰保险有限公司
风险管理
浮动费率
附加划痕险
附加险
服务点
改办
改制事业单位
高龄退休
高龄退休人员
各类参保单位
各类参保人员
个人保险代理人
个人部分
个人补缴
个人补缴方式
个人参保
个人代理业务
个人划转
个人划转部分
个人累计缴费年限
个人欠缴社会保险费
个人投保
个人养老保险
个人账户
个人帐户
个人账户储存额
个人帐户封存
个人账户养老金
个人帐户一次性支付
个人帐户转移
个体私营投保
个体投保
工程保险
公共管理和社会组织
公共设施管理
公估公司
工伤保险
工伤保险费
工伤保险统筹基金
工伤保险制度
公司法
共同保险
共同海损
共同海损理算
供销系统
公众责任保险
公众责任险
股份有限公司
雇主责任保险
雇主责任险
挂靠人员
挂靠退休人员
关键风险
光大永明人寿保险有限公司
广电日生人寿保险有限公司
过渡性养老金
过渡养老金
过户
国家基本医疗保险标准
国家及政府机关
过失责任
国寿财产
国泰财险
国务院保险监督管理机构
国营企业职工待业保险
国有独资公司
海尔纽约人寿保险有限公司
海康人寿保险有限公司
海上保险
海上石油勘探开发保险
海洋货物运输保险
海洋运输货物保险
韩国三星火灾海上保险有限公司
航空航天保险
航空意外险
航意险
核保
核保人
核电站保险
合伙企业
核赔
合同分保
和约再保险
合众人寿
合众人寿保险股份有限公司
合作保险
恒安标准人寿保险有限公司
恒康天安人寿保险有限公司
恒泰人寿
红利制度
互碰赔偿处理规则
华安保险
华安财产
华安财产保险股份有限公司
划痕险
华泰财产
华泰财产保险公司
华泰财产保险股份有限公司
华泰资产管理有限公司
华夏人寿保险股份有限公司
缓缴
缓缴期间
缓缴期满
皇家太阳联合保险公司
汇丰人寿
婚嫁金保险
货物运输保险
货运险
火灾保险
火灾公众责任险
基本建设保险
基本养老金
疾病保险
疾病防控活动
基础养老金
机动车交通事故责任强制保险
机动车交通责任强制保险条例
机动车辆保险
机动车辆保险条款
计发办法
计发月数
给付保险金
机器损坏保险
技术密集
计算机服务
机损险
集体参保
集体企业投保
集体投保
集装箱专用运输车
家财险
嘉禾人寿保险股份有限公司
家庭财产保险
家用机动车险
驾员险
简单赔付率
见费出单
建管局
建管系统
间接损失
健康保险
健康险
建老人员
建老退休人员
建立个人账户
减数再保险
兼业代理
兼业代理业务
简易处理
简易人身保险
建筑工程保险
建筑工程一切险
降低费率
缴费
缴费比例
缴费工资指数年度
缴费基数
缴费年度
缴费年限
铰链
铰链调整
交强险
交强险版
交强险责任限额
交通工具意外伤害保险
交通事故处理程序规定
交通事故人员创伤临床诊疗指南
交通系统
交通运输和邮政业
教育金
解除劳动关系
解除劳动关系险
接管期限
接受人
截止日期
金保工程
金保工程险
金融服务业
金融业
进入中心
金盛人寿保险有限公司
净保费
净费率
经纪费率
经纪机构
经纪业务
精算师
经委系统
就低原则
就高不就低
就高原则
救助费用
巨灾风险
绝对责任
均方差
均衡纯保费
客户代码
科隆再保险有限公司
科研技术服务业
宽限期
昆仑健康保险股份有限公司
困难企业
扩大覆盖面
扩覆
扩覆人数
扩覆任务
扩面
扩面人数
扩面任务
来料加工险
劳动保障
劳动保障服务点
劳工保险和雇主责任保险
劳合社
老龄化
累计缴费年限
利安人寿
利宝保险有限公司
利宝互助
历年在岗职工社会平均工资
历年制
历年制赔付率
理赔
理赔流程
理赔实务
利润损失险
理算
离退休人员
离退休人员基本养老金
离退休人员年检
离退休人员死亡
离退休职工
离休干部年检
离休人员
联邦上海
联合人寿保险
联合收割机
联审
联泰大都会人寿保险有限公司
连续计算
两次灾害
粮食系统
两险
临时分保
临时再保险
林业系统
灵活就业人员
漏保
律师责任险
旅行社责任险
旅游意外伤害保险
满期保费
满期出险频度
满期赔付率
毛保费
毛费率
美国国际保险集团
美国联邦保险公司上海分公司
美国联邦保险股份有限公司
美国友邦保险有限公司
煤矿雇主责任险
美亚保险
美亚保险公司
免赔限度
目标客户
慕尼黑再保险公司
南枫代理
内部稽核
内部转移
内退
内在缺陷
能源保险
逆向选择
年金保险
年金制度
年审
年终处理
年终过渡
农垦企业
农垦系统
农林水系统
农业保险
农业系统
农业险
赔偿处理
赔付金额
赔付率
赔付时间
赔款支出
批单
批单保费
批单号
批发和零售业
批改保费
批改变化
批改原因
批退比例
偏差率
骗赔
平安财产
平安财产保险公司
平安财险
平安寿险
平安险
平安养老保险股份有限公司
平衡运行
平均费率
平均余命
弃保
起保日期
起保时间
企财
企财险
期初未决赔款
期初未满期保费
期缴
期末未决赔款
期末未满期保费
企业补缴
企业补缴方式
企业财产保险
企业参保
企业管理服务
企业化管理
企业欠缴社会保险费
企业投保
签单保费
签单日期
欠费
欠费期间
欠缴
欠缴社保费
欠缴社会保险费
强制保险
渠道业务
全省统筹
全市在岗职工月平均工资
确实保证保险
群众团体及社会团体
人保
人保财险
人民政协和民主党派
人身保险
人身意外伤害保险
人寿保险
人寿保险精算师
人寿保险责任准备金
人为因素风险评估
日本财产
日本财产保险公司大连分公司
瑞福德健康保险股份有限公司
瑞士再保险公司
瑞泰人寿保险有限公司
若干年本人缴费工资指数
三井住友海上火灾保险公司
三者险
三资企业投保
丧抚费
丧葬费
缮制
商业局
商业三责附加险
商业三责险
商业系统
社保费
社保费率
社保局
社保欠费
社保业务
社保政策
社会保险补贴
社会保险待遇
社会保险费
社会保险费率
社会保险基金
社会保险事业管理局
社会保险政策
社会保障
社会发放
社会化发放
社会统筹账户
社会养老保险费
设立申请书
社平工资
社区劳动保障
升高费率
省劳动保障厅
生命人寿保险股份有限公司
生死两全保险
生育保险
生育保险费
生育保险统筹基金
生育保险制度
实际缴费工资平均指数
实际缴费年限
实际赔付率
实际全损
施救费用
市劳动保障局
实收
实收保费
视同缴费
视同缴费工龄
视同缴费年限
失业保险
失业保险费
失业保险统筹基金
失业保险制度
事业单位退休人员
事业单位退休职工
失业专项资金
事业组织
首创安泰人寿保险有限公司
手续费
手续费率
手续费台帐
受益权
受益人
双重价值条款
双方事故
水利管理业
水利环境和公司管理业
水力系统
水险
水渍险
死亡伤残赔偿限额
私营企业投保
私营投保
损失率
索赔
索赔申请书
所属性质
泰安
太保
泰康人寿保险股份有限公司
太平保险
太平保险股份有限公司
太平保险有限公司
太平人寿保险有限公司
太平洋安泰
太平洋安泰人寿保险有限公司
太平洋财产
太平洋财产保险公司
太平洋财险
太平养老保险股份有限公司
太平洋寿险
特别费用
特别约定
特困企业
特殊风险保险
特殊工种
特殊批改
提车保险车种
提供交通事故责任认定书
提前退休
提前退休人员
提前退休职工
天安保险
天安保险股份有限公司
天保人寿
天平车险
天平汽车保险股份有限公司
调济金
调资
同比增幅
统筹基金
统筹内
统筹外
同等责任
统计快报
统计日期
同时投保
投保程序
投保单
投保流程
投保人
突堤式
途耗
团体人身保险
团体人身意外伤害保险
团体人员意外险
团体险
团意险
退保
推定全损
退休费
退休金
退休年金保险
退休年龄
退休人员
退休人员死亡
退休申报
退休审批
退休证年检
退休职工年检
退职
退职人员
托管中心
拖欠保险费
拖欠工伤保险费
拖欠生育保险费
拖欠失业保险费
拖欠养老保险费
拖欠养老金
拖欠医疗保险费
外国保险公司
外商企业投保
外资独资保险公司
外资企业投保
未到期责任准备金
委付
未核保
未决笔数
未决金额
未决赔款
未决赔款准备金
卫生社会保障和福利
危险单位
危险管理
危险事故
危险因素
卫星传输服务
违约责任
五保合一
无民事行为能力
无赔退费
无赔优待
无效果无报酬
无责
无责代赔
无责任财产损失赔偿限额
无责任死亡伤残赔偿限额
无责任医疗费用赔偿限额
下岗服务中心
下岗失业人员
下岗中心
现代财产
现代财产保险有限公司
现代财险
限额赔偿方式
现金价值
现金赔款
险种类别
险种名称
香港民安保险有限公司
相关社保业务
相互给付
校园方责任险
协保
协商处理
信诚人寿
信诚人寿保险有限公司
新光人寿
新华人寿保险股份有限公司
信诺人寿
新闻出版业
信息传输计算机服务和软件业
信用保险
信用人寿保险
幸福人寿
幸福人寿保险股份有限公司
续保
延五补差
阳光财产保险股份有限公司
阳光财险
阳光农险
阳光农业相互保险公司
养老保险
养老保险费
养老保险统筹基金
养老保险制度
养老金
养老金保险
养老金月标准
养老金专项补助
养殖业保险
业务报表
业务结清
业务员
一般赔付率
一次性支付
溢额再保险
已核保
已决案均赔款
已决笔数
已决金额
已决赔款
医疗保险
医疗保险费
医疗保险统筹基金
医疗保险制度
医疗费用赔偿限额
医疗责任保险
已满期保费
一切险
意外伤害保险
意外险
已赚保费
已赚赔付率
因病退休
银行代发
银行代发工资
银行代发退休费
银行发放
银行业
英大泰和人寿保险股份有限公司
应收
应收保费
营业费用率
营业机动车险
营业统计报表
永安保险
永安财产
永安财产保险股份有限公司
永诚财产保险股份有限公司
友邦保险
预期寿命
预约分保
预约再保险
月标准
运费保险
运输服务业
运输险
再保险
再保险保障
再保险集团
再保险业务管理规定
在岗职工月平均工资
在职死亡
在职职工
在职职工死亡
暂保单
责任保险
责任免除
责任险
责任限额
责任准备金
增加费率
增加退休费
增加退休金
增值条款
增资
栈桥式
展业费
帐户余额
招商信诺人寿保险有限公司
折旧率
折扣率
折扣系数
折前保费
政策性破产
正德人寿保险股份有限公司
政府机关
征缴
征缴任务
征缴社保欠费
证券业
争议处理
政治风险保险
支公司
直接业务
滞纳金
滞纳金部分
知识产权服务
指数化
指数化月平均工资
指数化月平均缴费工资
质押
职业责任保险
职业责任险
职业中介服务
中安财险
中保康联人寿保险有限公司
终保时间
钟表珠宝维修
仲裁
忠诚保证保险
中德安联人寿
中德安联人寿保险有限公司
中断缴费
中断缴费工龄
中断缴费年限
中断缴费年月
中断缴费期间
中断缴费时段
中国保监会
中国保险行业协会
中国保险监督管理委员会
中国保险控股有限公司
中国保险学会
中国财产再保险股份有限公司
中国出口信用保险公司
中国大地财产保险股份有限公司
中国平安
中国平安保险集团股份有限公司
中国平安财产保险股份有限公司
中国平安人寿保险股份有限公司
中国人保
中国人保控股公司
中国人保资产管理有限公司
中国人民保险公司
中国人民财产保险股份有限公司
中国人民健康保险股份有限公司
中国人民人寿保险股份有限公司
中国人寿
中国人寿保险股份有限公司
中国人寿保险集团公司
中国人寿财产保险公司
中国人寿财产保险股份有限公司
中国人寿养老保险股份有限公司
中国人寿再保险股份有限公司
中国人寿资产管理公司
中国太平洋
中国太平洋保险集团有限公司
中国再保险
中国再保险集团公司
中航三星人寿保险有限公司
中宏人寿保险有限公司
中华联合
中华联合保险
中华联合财产保险公司
中金财险
中美大都会保险
中美大都会人寿保险有限公司
终身寿险
中外合资保险公司
中小学团体平安保险
中意保险
中意财产
中意财产保险有限公司
中意人寿保险有限公司
中银保险
中银保险有限公司
中英保险
中英人寿保险有限公司
中再资产管理股份有限公司
终止保险关系
终止工伤保险关系
终止生育保险关系
终止失业保险关系
终止投保
终止养老保险关系
种植业保险
终止医疗保险关系
注册会计师责任险
逐年递减
逐年递增
转分保
专项资金
追偿
资本金
资本密集
自动垫交保险费贷款
自动核保
自留比例
自留额
自留风险
子女教育保险
自然纯保费
自杀条款
自收自支事业单位
自行车
自愿保险
总保费
总成
综合费用率
综合赔付率
足额发放
足额缴费
足额支付
组织机构代码证
最大补偿原则
最大诚信
最大诚信原则
阿比国民银行
阿比银行
阿拉伯货币基金组织
阿拉伯经济和社会发展基金
阿姆斯特丹鹿特丹银行
阿司匹林数量理论
爱尔兰分拆
爱建证券
艾略特波浪理论
艾美利科斯基金
矮胖子基金
安达信
安徽新兴
按揭
按揭财产
按揭贷款
按揭贷款安排
按揭贷款合同
按揭贷款契据
按揭抵押
按揭抵押债券
按揭借款
按揭利息
按揭人
按揭条件
按揭证券化
安联
安联大众保险
安联集团
安全边际
安全度
安全幅度
安全管理
安全回收
安全级别
安全投资原则
安全性
安全钥匙
安全运作
安全责任
安田信托
安永
安永会计师事务所
奥地利中央合作银行
澳新银行
澳元
巴比理财网
巴克莱银行
巴黎巴银行
巴黎股票交易所
巴黎国民银行
巴黎荷兰金融公司
巴黎金融市场
巴黎证券交易所
巴伦信心指数
巴塞尔协定
霸王条款
巴西银行
白菜卡
白金版
白金卡
百灵理财
百慕大权证
拜票
百斯特评级
半仓
半仓操作
半对冲期权
半年报
半年期
办税大厅
办税厅
办税员
半值股票
报查
保单
保单持有人
保底收益率
暴跌
暴跌失败
保额
保费
报废
暴富
保付代理
保付代理人
暴富效应
报复性反弹
报复性上涨
保付支票
宝钢股份
报告界限
报告期
报告期末
报告请求
报告在线
保管人
保函
保函业务
饱和点
保护价
报价
报价电报
保加利亚人民银行
报价清单
保监会
保荐制
宝康灵活配置
宝康消费品
包括所属
保理
暴利
保理产品
保理费率
保理服务
保理商
保理协议
保理业务
保理业务量
保留利润再投资
保留退休金权利
保留盈余
保留追索权
暴露期权
暴露头寸
包络线
宝瑞通典当行
暴升
宝生银行
保守型投资组合
保税
报税
报送相关材料
报送以下材料
保网
保险单贷款
保险服务
保险公司
保险行业
保险经纪
保险市场
保险索赔
保险业
保险业务
保险知识
保险资金
包销
包销责任
宝盈泛沿海
宝盈鸿利收益
宝盈基金
宝盈基金管理有限公司
报于
爆炸性增长
暴涨
暴涨现象
保证金
保证金贷款
保证金额度
保证金购买
保证金交易
保证金融资
保证金台账
保证金账户
保值功能
报纸股票栏
保值增值
北部资产
被盗
备抵
备兑权证
贝尔斯登
北方金融
北方经济时报
北方期货
北方万盛
备付金
备付金存款
北海港
北海银行
北京分行
北京国投
北京华商亨通
北京金币网
北京农村商业银行
北京首放
北京首证
北京新兰德
北京银行
被拒
北欧银行
备受市场关注
背书债券
背书转让
贝塔
被套
备忘录
北亚期货
备用费
备用信用证
本次发行
本地股票
本机构
本基金
本金
本金安全
本金保护
本金收益分配
本年度
本票
本期沉没值
本期收益率
本人委托人
本人有效证件
本通知
本通知单
本土市场
本土投行
本土优势
本土最佳
本息
本意见中
本周推荐
崩盘
彼得林奇
弊端
比尔拉财团
避风港
比价
比较回报率
比例分配法
比利时富通银行
比利时联合银行
避免出现
避免这类
必然联系
比上年同期增长率
避税
避税销售
毕苏
比索
比塔斯
避险效果
必须购买
必须加快
必须要付出
必要回报率
币值
币种
遍布世界各地
变动范围
变动份额
变动后总份额
变动记录
变动前总份额
变动日期
变动原因
变更注册
边际分析
便捷凭证交割服务
变现
便于重组
贬值货币
标金
标普指数
表示股票
表首
标书
表头
表现活跃
表现强势
表现稳定
表现一般
标志性事件
标准贝塔值
标准差
标准成本
标准股票
标准普尔
标准普尔公司
标准普尔指数
标准银行
标准银行集团
并不会很大
并不乐观
并参阅
并负责
并购策略
并购领域
并购题材
并购战略
并股
并将结果
并且使
病态市场
并无风险提示
博博发股票咨询网
波动规律
波动率
波动区间
波动性
波动预期
波段操作
波段调整
波段性
伯尔尼联盟
波峰
波峰递减
拨付
波幅
波谷
渤海投资
渤海银行
渤海证券
拨回
拨款
博览财经
波兰国家银行
博瑞传播
博傻理论
博时
博时第三产业
波士顿股票交易所
波士顿式计息期
博时基金
博时基金管理有限公司
博时价值贰号
博时价值增长
博时平衡配置
博时稳定价值
博时主题行业
博田金融网
剥息
剥息抵押证券
博星投资
博弈
搏弈投资研究中心
波音公司
拨用
波兹计划
补办
补仓
簿册
补偿贷款
补偿性存款余额
不成功交易
不成文法
补充贷款
补充协议
补充资本金
不当交割
不得超过
不得低于
不低于
不跌反涨
不定期
不定期调整
不动产抵押投资
不动产抵押银行
不动产投资
不动产投资信托
不断上行
不断刷新
不断提高
不断增仓
不断增加
不断增长
不断走强
补发卡片
部分个股
部分股份
部分股权
部分行业
部分销售
部分资金
不附法律意见
不附息票
不给贷款
不公平竞争
不规范
不规则
不合法
不合规活动
不会大涨
不会收取
不活跃
不活跃账户
不活跃证券
簿记方程式
补寄账单
簿记转账
补价
不见面中介
不见收益
不洁股票
补进
不景气
不具有持续性
不看好
不可比
不可撤销
不可分权力
不可流通
不可能参与
不可调控
补空
不乐观
布雷顿森林体系
不利期货合约
不连续市场
不良贷款
不良记录
不良资产
不良资产管理
补录类
部门
部门负责人
部门间
部门之一
不明确
不能办理
不能代开
不能贷款
不能高于
不能获得
不能交易
不平静市场
不确定性
不容忽视
不容乐观
不少散户
不少业务
不升反跌
不是很明显
不收费
不受欢迎
不受损失
补贴
补贴对象
补贴资金
不同风险收益
不同风险收益特征
不完整登账
不违规
不下注储蓄
不要质押
不要追涨
不宜过多
不宜买进
不易携带交易市场
不应该以
不予行政处罚
不愿具名
不再具有
补涨要求
不正当谋利
不正当行为
不直接影响
补助金
补足
财产安全
财产保险
财产管理
财产资本
财富生活
财富时报
财付通
财富新闻报
财富证券
财富转移
财华网
财经宽网
财经类报纸
财经类网站
财经论坛
财经媒体
财经频道
财经人家
财经人物
财经时报
财经网
财经网址大全
财经文画
财经周刊
财经传记
财会信报
材料不充分信件
彩票点
彩票软件
彩票投注
彩票网
彩票指标
采取切实有效措施
财税管理
财务报表
财务报告
财务表现
财务部
财务方法
财务费用
财务风险
财务杠杆
财务杠杆系数
财务公司
财务管理
财务管理科
财务稽查部
财务结构
财务开支
财务会计
财务年度
财务情况
财务清算
财务数据
财务投资者
财务压力
财务有限公司
财务预测报告
财务预算
财务主管
财务专用章
财务状况表
财务状况单
财务总监
财险
财信通
财政部
财政赤字
财政大臣
财政代理服务
财政收入
财政投资增长债务
财政预算
财政债券
财政政策
财智
财智网
彩种
参保
参保率
参保人数
参加会议
参考文献
参考系
参考依据
惨绿
参与程度
参与分红
参与公司
残余价值
参与交易所
参与经纪交易商
参与凭证
参与人
参与者
参与证券
残值
残值率
残值债券
残值证券
仓单
仓位
仓位变化
操纵股票价格
操纵市场
操作策略
操作方式
操作风险
操作规范
操作环节
操作流程
操作频繁
操作思路
操作思维
操作员
操作员工号
操作指南
策略研究
差别关税
插队卡
差额
查封扣押
差价
查库
差头
差异
拆股
拆伙
拆借市场
拆开出售
拆细
产成品
产量最大
产品案例
产品服务
产品介绍
产品紧俏
产品审核
产品销售能力
产品与服务
产权导刊
产权界定
产权市场
产生明显影响
产业发展
产业投资基金
产业优势
产业资本
长城安心回报
长城电脑
长城基金
长城基金管理有限公司
长城卡
长城伟业
长城消费
长城证券
长城资产管理公司
厂房
偿付
偿付能力
常规贷款
常规抵押贷款
常规过手证券
常规期权
常规载体
常规走势图
长江电力
长江证券
场内交易
场内资金
长牛格局
长期不涨
长期持有
长期持有证券
长期存款
长期贷款
长期规划
长期国库券
长期国债
长期金融市场
长期看好
长期看涨
长期利率
长期利益
长期牛市
长期趋势
长期上升趋势
长期收益
长期投资组合
长期向好
长期向上
长期信用银行
长期预期
长期资本
长期资产
长期走势
常青贷款
常青招股说明书
长盛成长价值
长盛动态精选
长盛基金
长盛同智优势
常胜网
长盛中证
场外等待
场外价格
场外交易
场外交易证券
场外委托
长线操作者
长信基金
长信银利精选
长信增利动态
长阳
常用委托方式
长远预期
偿债
偿债方式
偿债基金
偿债基金支持债券
偿债资金需要量
超标者
超常增长
抄底
超跌
超跌股
超额工资
超额回报
超额累进所得额
超额权益
超额认购
超额认购倍数
超额收益
炒房
超负荷经营
炒高
炒股
炒股吧
超过市值
超过一半
超过预期
炒汇者
超级杯理论
超级大行情
超级大乐透
超级股票
超级交易系统
超级权重股
超级限制账户
潮水收购
炒邮网
超越大盘
超越权限
炒作题材
彻底摆脱
彻底结束
彻底审计
撤回
撤销
撤销交易
撤销前有效指令
撤销入库
撤销销号
撤资
沉淀成本
沉默合伙人
陈述申辩
晨星
承保范围
成本分类账
成本更低
成本购买会计
成本基础
成本记录
成本加成合同
成本交割
成本考虑
成本控制
成本会计
成本上升
成本收益分析
成本推动型通货膨胀
成本因素
成本中心
承贷承还
承担部分
承担抵押贷款
承担风险
承担负债
承担全部
承担债务
承担者
承担着
成都建投
承兑
承兑负债
承兑交单
承兑信用
惩罚性辛迪加报价
成功保险网
成功创业
成功发行
成功进行
成功上市
成功实施
成功营销
承购包销
成交
成交放大
成交活跃
成交金额
成交量
成交量配合
成交日期
成交萎缩
成交席位
成就奖网
承诺费
诚聘英才
成品油
澄清公告
呈上升趋势
诚实磋商
城市商业银行
城市信用社
城市银行
成熟市场
乘数效应
成熟证券
承销
承销额
承销方式
承销费用
承销活动
承销机构
成效明显
承销期
承销商
承销团
承销团协议
承销协议
承销辛迪加
承销折扣
诚信记录
诚信天下
诚信通
诚信网
程序法则
成员公司
成员机构
成长空间巨大
成长潜力
成长性
成长型行业
成长型基金
成长预期
承租人
持本单
持币
持币待购
持币观望
持币静观
持币空仓
持仓
持仓不动
持仓过夜
持仓市值
持仓数量
迟付
持股比例
持股董事
持股公司
持股期限
持股上限
持股数量
吃进
吃紧
持谨慎态度
持卡
持卡人
持票人
持续分红
持续分红能力
持续购买
持续上升
持续提升
持续萎缩
持续下跌
持续性
持续性净结算
持续增长
持续走低
持续走高
持续走强
持有到卖出时收益
持有费用
持有价值
持有人
持有市场
持有数量
赤字
赤字筹资
赤字融资
赤字支出
充分释放
充分享受
充分债券
充分总结
重复开户
重复扣税
重复跑圈
冲高
冲高回落
冲高潜力
冲高受阻
重估
冲击市场
重庆商报汇融网
重庆银行
冲销
冲消交易
重新跌至
重新活跃
重新计息日
重新开盘
重新税务登记
重新转向
重铸硬币
重装期权
重组概念
重组股
重组换对价
重组计划
重组力度
重组难度
重组题材
重组状态
筹集
筹集资本
筹集资金
抽奖活动
筹码
筹码清洗
抽头转卖
筹资
筹资成本
筹资金额
筹资总额
出版日期
出报告
储备城市银行
储备货币
储备集中计划
储备头寸
储备项目
储备银行
初步成型
储藏机构保险基金
出超
初创公司
触底反弹
处罚措施
处罚力度
出国换汇
出货
出货完毕
触及生效指令
出价多少
出价购买
除净
出口保理
出口保理产品
出口保理业务
出口跟单托收
出口光票托收
出口配额
出口全益达
出口人
出口商
出口商业发票贴现
出口市场
出口收汇
出口贴现
出口信贷
出口信贷保险制度
出口信用保险
出口信用证
出口押汇
出口业
出票人
初期操作
出清
除权
除权日
出让方
初始保证金
初试锋芒
初始股份
初始规模
初始流通
出手
出售方
出售股份
出售股票
出售股权
出售股权比例
出售壳公司
出售意愿
出售质押证券
出售资产
出台相关政策
出土文物
除息
出席会议
除息期
出现大幅
出现反弹
出现拐点
出现坏账
出现明显
出现泡沫
出现调整
出现下滑
出现下降
储蓄
储蓄存单
储蓄贷款协会
储蓄卡
储蓄券
储蓄银行
储蓄账户
处于清算
处于清算或重组状态
出运货物
除证
出资额
出资购买
出资人
出租人
出租者收益率
揣测最佳时机
川财证券
传媒行业
船情调查
传统贷款
传统贷款业务
传统基金
传言称
传真信息
创出新高
创幻财经
窗口行业
创始人股票
创投
创投公司
创新低
创新高
创新监管部
创新类
创新类试点券商
创业板
创业大赛
创业活动
创业计划书
创业基金
创业教育
创业阶段
创业平台
创业失败
创业投资
创业投资公司
创业团队
创业网
创业行动
创业致富网
创业中
创业资金
创元期货
垂直整合
纯费用
此次发行
次贷危机
次高出价
次级类贷款
次级债
次级债券
次级债市场
次级债务
次级证券
此类事件
次日交割
次新股
促销广告
促销宣传
催缴税款
脆弱数量
催收
催收贷款
催收货款
催收追缴
存本取息
存贷款
存单
存单市场
存单质押贷款
存定期
存放处
存放优先股
存管银行
存货
存活期
存款保险
存款保险制度
存款减少
存款利率
存款利息
存款人
存款信托公司
存款业务
存款银行
存款增长
存款账户
存款准备金
存款准备金率
存款自愿
存量股份
存量资产
存在失真
存折打印机
错误与遗漏
打包贷款
大背景
大笔资金
达标
达标银行
达标银行资产
达标者
达不成一致
大部分都有
大差价
达成
大成创新成长
大成股份
大成积极成长
大成基金
大成基金管理有限公司
大成价值增长
达成交易
大成精选增值
大成蓝筹稳健
大成生命周期
达成一致
达成一致意见
大大降低
大单股
大单卖出
大单买入
大单吞吃
大底
大豆期货
大额存单
大额交易单位
大额交易员
大额委托
大额现金
大额折让
大额转账
大幅波动
大幅低开
大幅动荡
大幅度上涨
大幅度提高
大幅反弹
达夫菲尔普斯公司
大幅高开
大幅减持
大幅偏离出价
大幅上扬
大幅上涨
大幅释放
大幅提升
大幅跳水
大幅调整
大福投资
大幅下挫
大幅下跌
大幅下滑
大幅下调
大幅增长
大幅涨价
大幅折价债券
大哥特
大行情
大和银行
大华银行
大会纪要
大降
大交易所
大金融
大莱卡
大力投资
大力推进
大连宝鼎
大连黄金珠宝市场
大连理财网
大量剩余
大量外汇
大量涌入
大陆期货
大迈克
大摩
大摩投资
大牛市
大盘
大盘出现
大盘点评
大盘短线
大盘分析
大盘股
大盘蓝筹
大盘蓝筹股
大盘上涨
大盘下跌
大盘预测
大盘综述
搭配比率
打破
达起征点
大人物
大时代投资
大势回调
搭售产品
打算持有
大跳水
大厅工作人员
大厅交易员
大通曼哈顿银行
大通期货
大通银行
大通证券
大同证券
大西洋银行
打下基础
大象金融网
大萧条
大小走势图
大写金额
打新股
打压价格
大阳线
打印单
大银行
大阴线
大赢家财富网
大有期货
大智慧
大致一样
大中华概念
大众理财顾问
大众理财网
大众投资
大中小走势图
大中型企业
大众证券
打转
大资金
大宗交易
大宗交易系统
大宗商品
代办股份转让系统
贷报
代表符号
代表性证券
贷出者
带窗偿债基金
贷方传票
贷方余额
呆坏账
代开柜台
代客境外理财
代客境外理财产品
代客境外理财业务
贷款本金
贷款本息
贷款产品
贷款对象
贷款发放
贷款方案
贷款风险
贷款服务
贷款给
贷款购车
贷款购房
贷款购买
贷款过程
贷款计划
贷款利率
贷款利息
贷款买
贷款买房
贷款难
贷款渠道
贷款人
贷款申请
贷款投放
贷款限制
贷款项目
贷款协议
贷款需求
贷款占
贷款支持
贷款种类
贷款总额
带来冲击
代理保险
代理发行
代理清算
代理人
代理人授权状
代理融通
代理商
代理银行
代理制
代领人
代领人姓名
待批文书
待评
代人报价
代销
代销服务
代销机构
代销业务
代征处
呆滞市场
担保措施
担保贷款
担保抵押证券
担保法
担保费
担保付款
担保公司
担保函
担保机构
担保金
担保利益
担保品
担保人
担保人文书
担保债券
担保账户
担保资金
单币
单币卡
单笔支出
单边多头
单边上扬
单边上涨
但不得在
淡仓
淡出
单独浮动
单方面制定
单方转移
单个客户
单轨银行制
胆合跨走势图
单据
单据处理
单利
淡马锡
但目标
单人操作
单日上涨
但是将来
单位定期存款
单位活期存款
单位净值
单位税额
单位通知存款
单位协定存款
单位信托基金
但限于
单项承销业务
单项投资
单选
单选复隔中走势图
单选间距图走势图
单选邻孤传走势图
单选热温冷走势图
单选重斜跳走势图
单一保险金延迟年金
单一对冲基金
单一汇率制
单一价格
单一经营企业
单一期权
单一银行制
单一组合期权
单证相符
但最终会
当代金融家
当代经理人
当局债券
当年收益
当期
当期支付
当前面值
当前市值
当事人
到岸价
导读
到股市上
到今年
道理论
到期
到期付款
到期还款日
到期利息
到期清单
到期日
到期未取
到期转期
道琼斯
道琼斯股票价格平均数
道琼斯平均指数
到去年
盗取现金
盗刷
倒填日期
导线管理论
道享银行
岛形反转
盗用
到邮局
到邮局取款
到账
道指
导致
德邦证券
得到更正
得到批准
得到世界公认
德尔塔
德国安联
德国巴伐利亚州银行
德国马克
德国商业银行
德国指数
德累斯顿银行
德鲁
德商银行
德盛安心成长
德胜基金研究中心
德信无线
得以确认
德意志联邦银行
德意志民主共和国国家银行
德意志银行
德裕金号
等材料
等待机会
等待时间
等额配比基金
等法律文件
等方式
等候时间
登记不足
等机构
等级较高
登记日
登记受理
登记手续
等价交换
等项目
等益处
第八条
底部
底部反击
抵补套利
底部信号
地产板块
地产股
地产投资
低成本
低成本股东
低得多
低点
地点套汇
第二波
第二合伙人
第二季度
第二联
地方市政债券
地方市政债券基金
地方市政债券数据机构
地方银行
地方政府债券
低估值
低回报
低回报率
低价
低价股
低价进入
低价买入委托
低价销售
递减费用
第九城市
低开
地量
地量交易
低流动性市场
第六联
低迷
地区投资
地区性银行
第三波
第三波外汇
第三方存管
第三方代管
第三方理财网
第三季度
第三联
第三市场
第四季度
第四联
底特律股票交易所
低位盘整
第五联
低吸
低息贷款
抵消
抵押贷款
抵押担保
抵押合同
抵押金额
抵押率
抵押投资信托
抵押物
抵押无效
抵押协定
抵押银行
抵押因子
抵押债券
抵押证券
抵押证券清算公司
抵押质押
抵押转让书
抵押资产
递延
递延费用
递延付息股票
递延利润分享计划
递延利息债券
递延年金
递延特定估价
递延项
递延账户
递延资产
第一笔交易
第一波
第一财经
第一财经日报
第一创业
第一次付款日
第一大股东
第一个字母
第一股市
第一季度
第一金融网
第一理财
第一理财网
第一联
第一批获准
第一劝业银行
第一证券
第一洲际银行
低于价格
低于预期
低于最高价
低质量
点贷款
典当行
点后
电话拜访
电话申报
电话推销员
电汇
电汇汇率
电价改革
电价上涨
电力板块
电力股
电脑彩票
点数
点数图
垫头交易
点位
电子储蓄国债
电子会员
电子货币
电子商务
电子商务平台
电子数据收集分析检索系统
电子银行
电子银行业务
电子账单
电子转账
调查结果
调查结束
调查业务
掉期
掉期交易
调研
迭创新高
跌幅
跌幅超过
跌幅高达
跌幅较大
跌幅居前
跌幅为
跌价陷阱
跌破
跌破底线
跌破关口
跌破均线
跌破面值
跌入低谷
跌势
跌势差
蝶式权证
跌停板
碟型
碟形期权
跌至
跌至谷底
跌至最低水平
蝶状利差
顶部
顶部套牢
顶部信号
订单
定点
定额交款计划
定额受益计划
顶峰
定价
定价成本
定价低
定价发行
定价方式
定价模型
定价偏低
定价水平
顶尖财经网
定金
鼎力支持
定期保留盈余
定期储蓄
定期从
定期存款
定期贷款
定期发行
定期股票
定期汇票
定期交易协议
定期向
定期账户
定税
定税公告
定税清册
定投
定投额度
定投业务
定向发售
定向央票
定向增发
定向资产管理
定性分析
东北财经大学
东北银行
东北证券
东部账户
动产
动产银行
东方高圣
东方红理财资讯平台
东方汇理银行
东方汇理与苏伊士银行
东方基金
东方基金管理有限责任公司
东方集团
东方金钰
东方银行
东方证券
东方智慧
东方资产管理公司
东莞证券
东海银行
东海证券
东海证券有限责任公司
东华期货
冻结
冻结证券
冻结资产
东京股市
东京金融市场
东京三菱银行
东京银行
东京证券交易所
东盟商务周刊
董秘
东南亚金融危机
董事会
董事会秘书
董事会通过
董事会主席
董事长
动态分析
动态挂钩
动态评估
动态市盈率
动态研究
东吴基金
东吴基金管理有限公司
东吴证券
东亚银行
动因
东银期货
都经历过
都是空仓
都是满仓
都有可能
杜邦财团
毒笔
赌彩
督查组
独立财产
独立董事
独立经纪人
独立审计
度量
都灵圣保罗银行
赌马
赌球
都市股份
毒丸计划
杜约翰
独资
独自承担
短仓
断点
断点销售
短多
短期
短期波动
短期存款
短期贷款
短期地方市政债券
短期反弹
短期国债
短期活动
短期豁免
短期交易指数
短期金融市场
短期利率
短期拍卖率
短期日本货币市场
短期融资
短期融资券
短期上攻
短期市场
短期调整
短期投资
短期投资基金
短期债务
短期债务风险
短期震荡
短期证券
短期证券市场
短期资本
短期资本损失
短期走势
短缺问题
短融券
短尾巴集资
短线
短线反弹
短线关注
短线黑马
短线机会
短线交易
短线投资
短线投资工具
短线突破
短线压力
短线涨幅
短线震荡
短线资金
短线走势
短信通知
对报表
对财务
对冲
对冲风险
对冲基金
对冲基金指引
对冲流动性
对冲压力
对冲者
对冲值
对出口商
对大盘
对赌
兑付期
对该行
对个人
对公存款
对公司
对公业务
对雇员
对国家
兑换外汇
对机构
堆积效应
对价
对价方案
对价方式
对价支付
对角线套利
对进口商
对金融工作
对抗通胀
对口单位
对媒体
对企业
对敲
对市场
对手经纪人
对外经济
对外经济贸易大学
对外贸易
对外资
对我行
对银行
对应存折
对应关系
对用户实行
对于投资
对于银行
对账单
对照表
对中小企业
多边汇率
多边交易
多翻空
多方因素
多家机构
多家银行
多空分歧
多空力量
多伦多股票交易所
多伦多自治领银行
多年以来
多杀多
多少股份
多数股票
多数股权
多头
多头寸
多头对冲
多头行情
多头集团
多头夹击期权出售
多头看跌
多头利差
多头头寸
多头陷阱
多头主力
多样化
多样化控股公司
多样化普通股基金
多元化投资
多元化战略
多赚
额度
额度不够
额度审批制
额度限制
恶化程度
额外费用
额外供款
恶性通货膨胀
二次探底
二等公司
二季度
二季度末
二级分行
二级市场
而且短期内
二手房贷
二手消息
二线蓝筹股
二支行
法币
发表报告
发布实施
法定贬值
法定成人年龄
法定代表人
法定公积金
法定股本
法定兼并
法定升值
法定致期日
发动反攻
发放贷款
发放工作
发改委
法国巴黎银行
法国金融保险公司
法国农业信贷银行
法国外贸银行
法国兴业银行
发货
发卡行
发卡银行
罚款率
法兰克福金融市场
法兰西银行
法郎区
法律部
法律实体
发票保证金
发票出库
发票代开
发票代码
发票担保人
发票到期日
发票发售部
发票副本
发票工本费
发票管理办法
发票管理制度
发票号码
发票核销
发票缴销
发票金额
发票库存
发票库房
发票领购
发票领购本
发票领购簿
发票领购资格
发票名称
发票入库
发票详情
发票预收款
发票预收税款
发票种类
发票专用章
发票状态
发起人
发起设立
法人
法人持股
法人股
法人配售
法人银行
发生变动
发生变化
发生改变
发生逆转
发售股票
发售柜台
发送贷报
发送借报
法西斯主义
发新股
发行表目
发行成本
发行承销
发行程序
发行对象
发行额
发行额度
发行方案
发行方式
发行费用
发行风险
发行股票
发行规模
发行国债
发行后市场
发行环节
发行计划
发行价
发行价格
发行金额
发行量
发行期
发行人
发行上市
发行审核委员会
发行市场
发行体制改革
发行条件
发行银行
发行与承销
发行在外
发行债券
发行证券
发行制度
发行总额
发展规划
发展会员
发展机遇
发展阶段
发展经验
发展空间
发展前景
发展趋势
发展水平
发展速度
发展研究
发展银行
发展战略
发证机关
法制日报
反对票
翻番走势
反复操作
反复炒作
范国英
返还
反馈单
翻两番
泛美开发银行
翻三番
反收益缺口
帆顺信息
繁琐手续
反弹成果
反弹乏力
反弹股
反弹压力
反套期
反投机
反托拉斯
反洗钱
反洗钱法
反向操作者
反向兼并
反向收益
反向需求模式
反要约
翻一番
繁杂文件
反周期证券
反转
反转市场
反转形态
方差
房产按揭贷款
房产经纪人
房产投资
房贷
放贷
放贷成本
放贷范围
放贷给
放贷要求
房贷业务
房地产
房地产金融
房地产经纪人
房地产泡沫
房地产评估
房地产融资
房地产数据
房地产投资
房地产项目
房地产指数
防范风险
房改房
放高利贷
防洪保安费
防洪费
房价上涨
房价松动
房价下降
防控工作
房款
放量
放量冲上
放量大涨
放量突破
放量下跌
放任经济
放松管制
放松银根
防伪税控
防伪税控系统
房屋租赁
放心赊销
放心投资
防御性产业
防御性股票
防御性品种
防御性投资
防御性投资组合
方正证券
非常大
非常低
非常多
非常高
非常规结算程序
非常活跃
非常积极
非常快
非常困难
非常类似
非常慢
非常明显
非常频繁
非常强
非常项目
非常有限
非常重要
费城股票交易所
费城交易所
沸点投资
非法敛财
非法行为
非辅导期
非负责债券
非公经济
非会员经纪人
非会员银行
非交易所交易
非接近买卖价格
废旧物资发票
非利息收入
非理性
非流通
非流通股
非流通股股东
非流通股禁售
费率
非买断型
非贸易外汇
非贸易支付
非清算所交易
非确定增长
非融资性
非市场价格
非市场联系
非收益收据
非税收入
非税证券
非诉讼信
非通货膨胀
非系统风险
非现金
非现金资产
飞行股票
飞行者
非银行金融机构
费用
费用部分
非账面资产
非正常户
非正当行为
非正式称呼
废止
废止通货
非洲开发银行
非最优报价
分别下跌
分部门报告
分次出售
分次择机
份额
份额最大
分发指令
纷纷回调
纷纷跳水
分管领导
分行制
分红
分红部
分红派息
分红要求
分户明细账
分户总账
分化
分界点
分解价值
分类比较
分类二码走势图
分类股票
分类价格
分类明细账
分立持有
分理处
分离式基金
分离债
分立账户
分裂市场
坟墓市场
分派日
分配的特别提款权
分配方案
分配股利
分配预案
分批介入
分期偿还
分期付款
分期交易
分期摊还
分散化
粉饰交易记录
分时线
分数储备储蓄
分数股
分数股份
分析风险
分析和控制
分析人员
分析软件
分析师
分析指出
分享收益
分销商
分销协议
分支机构
分众传媒
封闭期
封闭式抵押债券
封闭式共同基金
封闭式管理公司
封闭式基金
封闭式投资公司
蜂巢止损
逢低买入
封顶
逢高减仓
逢高卖出
丰厚收益
凤凰财经
疯挤抬价
风控
疯狂追捧
疯牛
封盘
丰荣资讯
风头正劲
风险暴露
风险保障
风险承受能力
风险创投
风险放大
风险防范
风险防范体系
风险分散
风险更大
风险更小
风险管理
风险管理部
风险规避
风险极大
风险极低
风险加大
风险监控
风险降低
风险较大
风险较高
风险教育
风险警示
风险巨大
风险可控
风险控制
风险控制系统
风险联动
风险偏好
风险收益
风险属性
风险套利
风险提示
风险提示公告
风险提示函
风险投资
风险投资公司
风险投资基金
风险投资商
风险投资市场
风险问题
风险系数
风险厌恶
风险厌恶者
风险溢酬
风险溢价
风险因素
风险预警
风险与收益
风险状况
风险资本
风险自负
风险最大
风险最小
枫叶系列
丰业银行
封住涨停
封转开
富邦财经专家
辅币
福布斯强
福步外贸
福彩
福彩中心
富晨理财
富成北京
附带共同享有权的共同租赁
附单
辅导工作
辅导期
辅导上市
浮动
浮动边界
浮动汇率制
浮动货币
浮动利率
浮动利率票据
浮动利率优先股
浮动区间
浮动收益
浮动债务
幅度大
幅度较大
浮多
赴港上市
付高价
富国
富国基金
富国基金管理有限公司
富国天源
副行长
复核
复合套利
复合增长率
孵化基地
孵化器
孵化企业
复汇率制
附加
附加部分
附加费
附加利息
福建工商时报
福建亚洲银行
腹空
付款
付款保障
付款方式
付款交货
付款历史
付款凭证
付款期限
付款条件
付款周期
付款资料
芙浪特投资
复利
福利彩票
弗里德曼理论
富利恒外汇网
负利率
负利息
复利债券
富淋投资
赴美上市
负面影响
妇女银行
复权
附权利股票
附权证券
富士银行
负收益
附属融资公司
福特财团
福特赛
附条件销售协议
富通银行
服务代理机构
服务公司
服务合同
服务价格
服务网络
服务协议
服务营销
付息
附息国债
付息日
福禧投资
附息债券
复业登记
复业管理
复业信息
富于代表性
负责代理
负责国家
负债
负债大户
负债合计
负债结构
负债率
负债率较低
负债率最低
负债数额
负债业务
负债总额
复制基金
副主承销商
副主席
轧空
改错信
该股票
该行在
该基金
概念股
改票
该如何为自己
该事件
该时期
改制
干预货币
干预机构
赣粤认购
钢钒认购
杠杆比率
杠杆收购
杠杆作用
刚刚上市
港股
港股权证网
港股通
港股直通车
钢铁板块
港元
高报价
高诚金融
高低指数
高点
高度关注
高度重视
高额利息
高管持股
高管会议
高管人员
高管薪酬
高耗能行业
高回报
高回报率
高级官员
高级经理
高级研究员
高价股
高价交割
高开
高开低走
高科技公司
高空传球
高利贷
高赛尔金银公司
高盛
高盛集团
高盛证券
高收益
高收益率可转换债券
高收益投资
高收益资产
高送配
高速发展
高速增长
高速增长期
高通胀
高通胀背景
高位
高位回调
高位盘整
高位运行
高息揽存
高息票据
告一段落
高溢价
高于市价出售
高增长
告知处理
高资信投资人
各板块
个别负担
各档次
戈登模型
各方面
个工作日里
个工作日内
个股
个股表现
个股查询
个股方面
个股分化
个股分析
个股行情
个股机会
个股平盘
个股下跌
个股走势
各国货币
各家银行
格拉汉姆多德理论
格拉姆路德曼法案
格拉斯斯蒂格尔法
各类风险
格雷汉姆法则
各类商品
格林期货
格令
个人财产
个人独资
个人结汇
个人理财
个人理财网
个人理财业务
个人售汇
个人售汇业务
个人投资
个人退休金账户
个人信用
个人信用记录
个人信用情况
个人信用信息
个人账户
个人征信系统
个人直投
个人助业贷款
隔日回购
隔日结算
格式合同
个体
各项成本
各项规定
各项资产
隔夜交易
各银行
葛洲认购
各自承担
给银行
跟单贴现票据
跟单托收
根据国家有关规定
根据协议
根据需要
根据自身
根植于
更大程度
更大亏损
更多货物
更发达
更高回报
更具投资价值
更令人担忧
更确定
更容易获利
更为丰富
更为明显
更为容易
更为适宜
更为细化
更稳定
更有把握
更有竞争力
更有收获
更有吸引力
更正类
更重要
共保
供不应求
共产主义
工程项目
工大高新
共发行
公告板
公告簿外债券销售
公告称
公告速递
公告通知
公共投资者
公股
工行
工行网银
工行系统
共合网
公积金分割
公积金率
供给区
供给与需求
工具组合
公开财表
公开采访
公开出售
公开发售
公开发售部分
公开发行
公开股票
公开挂牌
公开挂牌交易
公开喊价
公开拍卖
公开谴责
公开认购
公开上市
公开市场
公开市场操作
公开招标
公开招股
公开招股公司
公开征集
公募
公募基金
工农中建
公平定价
公平独立核算系统
公平价格
公平交易
公平交易法令
公平竞争
工钱
供求关系
供求关系失衡
供求曲线
公认度
工商局
工商银行
公司层面
公司持股
公司代理人
公司负债
公司股本
公司估计
公司股价
公司股票
公私合营银行
公司回购
公司价值
公司理财
公司目前
公司契约
公司权证
公司融资委员会
公司收入基金
公司税等价物
公司所有权
公司投资计划
公司业绩
公司盈利
公司债
公司债券
公司债券单位信托
公司债券等价物
公司债券相等收益率
公司章程
公司账户
公司制
公司治理
公司资产
共同财产
共同储金
共同出资
共同担保人
共同发起人
共同公司
共同基金
共同融资
共同所有
共同享有
共同享有权
共同协会
共同信托基金
共同信息传输系统
共同拥有
共同账户
共同组成
共同租赁
共享账户
供需矛盾
工业抵押
工业基金
公益为主信托
公益信托
公益性剩余
工银瑞信
工银瑞信基金
工银瑞信基金管理有限公司
工银收益
工银亚洲
公营化
供应偏紧
公用事业收入债券
公用事业债券
公债
公债联结模型
公众公司
公众股
公众集资
工资上涨
工作方案
工作会议
购车贷款
购房贷款
购房风险
购房计划
购房者
购回
购汇
购汇还款
购进
购买高潮
购买力
购买力平价说
购买区
购买手续
购买外汇
购票日期
购票员
购入持有
购入贷款原值
沟通协调
购销价格
购销价格倒挂
股本
股本房地产投资信托公司
股本风险贴水
股本规模
股本结构
股本扩张
股本权证
股本债券
股本证券
股本总额
古币
股城网
谷底反弹
谷底购入者
固定成本
固定费用
固定股利
固定股利率
固定汇率制
固定利率
固定美元证券
固定年金
固定收益
固定收益产品
固定收益类
固定收益类产品
固定装置
固定资本
固定资产管理
固定资产管理系统
固定资产减值准备
固定资产投资
股东大会
股东大会决议
股东利益
股东名称
股东诉讼
股东危机
股东账户
固额
股份变动
股份不公开公司
股份出让方
股份回购
股份经济
股份凭证
股份上市
股份数量
股份银行
股份有限公司
股份制
股份制改革
股份制商业银行
股份制银行
股份总数
股改
股改承诺
股改方案
股股达
股价
估价
股价暴跌
股价暴涨
股价变动
估价超过
股价范围
股价高估
股价很低
股价结构
股价上扬
股价上涨
股价水平
股价下挫
股价下跌
股价涨幅
股价指数
股利
股利发放率
股利分配
股利价格比
股利已经支付
股民
股民在线
股民之家
股票吧
股票标识
股票财经网
股票持有者
股票充值
股票大涨
股票代理交易商
股票代码
股票发行
股票发行价格
股票发行折扣
股票过户
股票行情网
股票红利信托
股票机
股票基金
股票记录部
股票记账
股票价格
股票价格指数
股票价值
股票交割
股票交易
股票交易所
股票界
股票经纪人
股票净值
股票控制额
股票买卖
股票名称
股票内幕交易
股票配置
股票评级
股票凭证
股票期货
股票期货交易
股票清单
股票融资
股票入门
股票软件
股票市场
股票市价
股票首次公开发行
股票数量
股票投机
股票投资
股票推荐
股票网址大全
股票下跌
股票现货交易
股票信息
股票形态
股票性质
股票研究
股票异动
股票帐户
股票指数
股票指数期货交易
股票之星
股票转让
股票转让授权书
股票资产
股票资讯
古钱币
股权登记
股权分置
股权分置改革
股权分置改革方案
股权激励
股权融资
股权投资
股权信托
股权转让公告
股权转让协议
股上市
股神网
股市波动
股市操作
股市大跌
股市动态分析
股市火爆
股市监管
股市巨震
股市快讯
股市马经
股市前景
股市调整
股市投资
股市投资者
股市走势
股市作手
估算的资产负债表
估算价值
估算税额
股天下
股通天下
古玩市场
股息
股息拨款
雇员供款
雇员养老金计划
股指
估值
估值范围
估值风险
估值合理
估值较高
股指期货
股指期货合约
股指期权
股指上涨
估值水平
估值体系
股指下跌
估值溢价
估值折扣
估值指标
雇主供款
雇主凭证
挂钩浮动
挂钩票据
刮胡子
挂价
挂牌
挂牌出让
挂牌交易
挂牌上市
挂牌时间
寡头垄断
挂帐
观测
观察盘面
贯彻指令
官方储备
官方汇率
关键货币
管理办法
管理层
管理层收购
管理成本
管理费用
管理风险
管理浮动
管理公司
管理和预算办公室
管理机构
管理会计
管理框架
管理学家
管理业务
管理银行
管理优势
管理有限公司
管理有限责任公司
管理职责
关联度较高
关联方交易
关联公司
关联还款
关联控股
关联企业
关联人
关联运动
观望期
惯压
观音币
关于调整
关于做好
管制的双边结算制度
冠珠出售防御法
光大保德信
光大保德信基金
光大保德信基金管理有限公司
光大红利股票
光大量化核心
广大投资者
光大新增长
光大证券
广东百灵信
广东发展银行
广东科德
广东证券
广发
广发策略优选
广发大盘成长
广发华福
广发基金
广发基金管理有限公司
广发银行
广发证券
广告公司
广告信贷
光票托收
广深铁路
广为流传
广西基金网
广州博信
广州分行
广州科技网
广州万隆
广州新升
广州运财行
广州证券
贵宾厅
贵宾通道
规定年限
规定期限
硅谷银行
规划较好
规划委
归还投资
归还债券本利
贵金属
贵金属买卖
贵金属投资
规模更大
规模将达
规模较大
规模较小
规模扩张
规模买卖
规模效益
规模效应
柜台出库
柜台记账式国债
柜台交易
柜台交易场外交易
柜台结存
柜台入库
贵州建材网
贵州茅台
贵州企业网
滚雪球
国安认购
郭卜乐
国电电力
国电认购
过度炒作
过度分配
过度交易
过度投机
过渡性代贷款
国都证券
过度支持
国富论
国海富兰克林
国海富兰克林基金管理有限公司
国海证券
过户交割
国际保理
国际保理商联合会
国际保险市场
国际比较
国际储备
国际出口保理
国际储蓄银行协会
国际贷款
国际复兴开发银行
国际共同基金
国际化
国际汇兑
国际货币
国际货币基金组织
国际货币市场
国际货币体系
国际货币制度
国际机构
国际基金
国际借贷
国际借贷说
国际借记卡
国际结算
国际结算业务
国际结算制度
国际金本位制度
国际金融
国际金融报
国际金融公司
国际金融机构
国际金融市场
国际金融体系
国际金融中心
国际金融组织
国际经济合作银行
国际经验
国际卡俱乐部
国际开发协会
国际科
国际旅游卡
国际贸易
国际期货
国际清偿能力
国际清算同盟计划
国际清算银行
国际融资
国际融资服务网
国际上
国际商报
国际视野
国际收支
国际收支基本差额
国际收支逆差
国际收支平衡
国际收支平衡表
国际收支顺差
国际收支调节
国际税收
国际投行
国际投资银行
国际信用
国际信用担保
国际信用卡
国际银行
国际银行业务设施
国际油价
国际游资
国际原油
国际原油价格
国际原油期货
国际原油市场
国际债券
国际支付方式
国际指数
国际资本市场
国际资本世界指数
国际资金市场
国家补贴
国家开发银行
国家控股公司
国家外汇管理局
国家银行
国家拥有
国家重点建设债券
国家住宅法案
国借
国金投资
国金证券
国九条
国库券
过快上涨
国联安基金
国联安基金管理有限公司
国联信托
国联证券
国脉互联金融网
国民经济统计
国民劳动银行
国民生产净值
国民收入
国民西敏寺银行
国民信托
国民信托储蓄会
国民银行
国内保理
国内贷款
国内公司
国内股市
国内国际销售公司
国内期货
国内券商
国内商业银行
国内首笔
国内首批
国内税务署
国内信用证
国内支付结算
国内综合保理
过期未清算
国盛证券
国泰
国泰基金
国泰基金管理有限公司
国泰金鼎价值
国泰金龙行业
国泰金龙债券
国泰金鹿保本
国泰金马稳健
国泰金牛创新
国泰金鹏蓝筹
国泰金象保本
国泰金鹰增长
国泰君安
国泰资本
国投
国投瑞银
国投瑞银创新
国投瑞银核心
国投瑞银基金管理有限公司
国投瑞银景气
国投瑞银融华
国外媒体
过往业绩
国务院
国信
国信证券
国研网
国有法人股
国有股
国有股存量发行
国有股减持
国有化
国有企业
国有商业银行
国元安泰
国元证券
国债
国债承销
国债购买权证
国债回购
国债价格
国债抢购
国资局
哈特斯科特罗仃法
海富期货
海富通
海富通贰号
海富通股票
海富通回报
海富通基金
海富通基金管理有限公司
海富通精选
海富通收益
海富通优势
海量数据
海马股份
海南国际财务
海南国际财务有限公司
海通证券
海外并购
海外扩张
海外上市
海外市场
海外投资
海外投资产品
海外投资业务
海外直接投资
海外资源
韩国产业银行
含红利
含红利股票
汉华实业银行
韩汇银行
汉唐收藏网
汉唐证券
航空板块
行情发展
行情看好
行情乐观
行情软件
行情室
行情系统
航天电器
航天通信
杭萧钢构
行业板块
行业背景
行业比率
行业标准
行业动态
行业发展趋势
行业分析
行业分析师
行业结构
行业结构调整
行业特点
行业投资
行业研究
行业影响
行业资料
航意险
行长
行长助理
杭州铭大投资
毫不陌生
皓辰传媒
耗费储备
好股票
好买理财
好钱联邦基金
好项目
好于预期
合并财务报表
合并承销业务
合并贷款
合并股票承销业务
合并税收返还
合并资产负债表
合成货币
合成看跌期权
核定
核定清单
核定信用额度
赫尔伯特评级
合法垄断
合法途径
荷芬德尔指数
合格投资者
合格证券
合股
合伙制
合计卖出
合计买入
合计数
合计数据
荷兰合作银行
荷兰农业合作社
荷兰商业银行
荷兰式拍卖
荷兰通用银行
荷兰万贝银行
荷兰银行
合理安排
合理购买
合理库存
合理收益
河南金融网
河南九鼎
河南证券
和其他事物
核实投资
合同表
合同规定
合同级别
合同经纪人
合同总金额
核心股票
核心原则
和讯
核战争
合众人寿
核准
核准信用额度
核准制
核准制度
合资企业
合资银行
合作伙伴关系
合作券商
合作社
合作式公寓
合作式建筑
合作网络
合作协议
合作银行
合作中
黑白菜
黑盒子
黑卡
黑马推荐
黑马信息
黑名单
黑钱
黑色骑士
黑色星期二
黑色星期五
黑市债券
黑手
很快推出
很难控制
很小一部分
恒安标准人寿
恒定比率投资计划
恒定购买力
恒定提前还款率
恒定投资计划
恒定因素
恒丰银行
恒古金公司
亨巨投资
衡量标准
衡量方式
横盘
横盘整理
恒生银行
恒生指数
恒泰大通
横向分析
横向收购
横向整理
恒远北证
红鲱鱼
宏观对冲
宏观经济环境
宏观经济形势
宏观经济学
宏观经济研究院
宏观经济运行
宏观经济政策
宏观调控
宏观调控成果
宏观调控措施
宏观调控的影响
宏观调控力度
宏观调控效果
宏观调控影响
宏观调控政策
鸿基投资
红利分配代理人
红利期权
红利通知书
红利支付比率
红马甲
红杉资本
红塔证券
红页
弘业期货
宏源证券
后备信贷限额
后笔
后顾之忧
后进先出法
后门融资
后期投入
后市
后市行情
后势看好
后市如何
后市应关注
后市有望
后市走势
后续操作
后置财产
户部银行
胡怀邦
互换货币协定
互换交易
互换协议
互联网公司
互联网周刊
湖南金证
湖南投资
护盘
护盘力量
护盘资金
沪深两市
沪深市场
沪市大盘
忽视投资
沪铜
互助储蓄银行
华安
华安宏利股票
华安基金
华安基金管理有限公司
华安证券
华安中国
华安中小盘成长
华宝行业精选
华宝收益增长
华宝先进成长
华宝兴业基金
华宝兴业基金管理有限公司
华北银行
华创证券
划断
华尔街
华尔街日报
划分层次
华富成长趋势
华富基金
华富基金管理有限公司
华富竞争力
华福证券
化工股
划红线注销
华弘证券
花卉债券
化解风险
化解手法
华金财富
华林证券
华龙理财
华龙证券
华南期货
花旗集团
花旗银行
花旗银行财团
花钱购买
花钱做广告
华侨商业银行
华侨银行
华人投资网
华融资产管理公司
华润集团
华商基金
华商基金管理有限公司
华商银行
华泰保险
华泰证券
华泰证券有限责任公司
华西证券
华夏大盘精选
华夏复兴
华夏回报二号
华夏基金
华夏基金管理有限公司
华夏金融期货
华夏平稳增长
华夏上证
华夏收藏网
华夏银行
华夏优势增长
华夏债券
华夏证券
华夏中小板
化学银行
华讯财经
化验
华一银行
华友世纪
坏账
坏账担保
坏账率
坏账支出
还本
还本付息
缓冲债券
还贷规则
还贷流程
换股
换股比例
换汇
环境建设
环境问题
还款方案
还款方式
还款付息
还款计划
还款名义
还款期
还款期限
还款压力
环球财经
环球财经网
环球汇兑一日通
环球基金
环球金属信息网
环球企业家
环球时报
环球投资网
环球外汇网
环商投资
换手率
换算成
换算为
换验证
换验证登记
还债的正式协议
皇家银行
黄金宝
黄金保值条款
黄金储备
黄金含量
黄金行业
黄金汇兑本位制
黄金交易
黄金交易所
黄金平价
黄金期货网
黄金市场
黄金手铐
黄金投资
黄金投资专业网
黄金网
黄金帐户
黄金证券
黄金铸币价
黄金总库
黄页
回报率
回避风险
回避交易
汇博资讯网
回补
汇出
回次
会带来
回档
汇兑
汇兑管制
汇兑学
会发生
汇丰集团
汇丰晋信
汇丰晋信策略
汇丰晋信基金
汇丰晋信基金管理有限公司
汇丰晋信龙腾
汇丰银行
恢复税务登记
恢复原状
会更高
回购
回购股份
汇划
会较大
会较低
会较多
汇金在线
汇款
汇款方式
汇款过程
汇款金额
汇款人
汇款人地址
汇款人电话
汇款人姓名
汇款日期
汇款退还
汇款业务
汇款支取
回笼货币
慧路管理培训网
汇率
汇率变化
汇率标准
汇率波动
汇率波动幅度
汇率查询
汇率风险
汇率平价
汇率调整
汇率制度
汇率走势
回暖迹象
汇票
汇票号码
灰色交易
灰色骑士
灰色收入
汇市
回收流动性
回收期
回收情况
回溯收益
汇添富
汇添富成长
汇添富基金
汇添富基金管理有限公司
汇添富均衡
汇添富优势
回调
汇阳投资
会议纪要
会议议题
汇赢财富
会员公司
会员经纪人
会员银行
慧择保险
汇正财经
汇总申报
混合储备计划
混合兼并
混合年金
混合信贷
混合型基金
混业
混业经营
货币
货币保值条款
货币贬值
货币层次
货币乘数
货币发行
货币发行过多
货币供给
货币工具
货币供求
货币供应量
货币化
货币基金
货币集团
货币价格
货币监理官
货币经纪公司
货币均衡
货币篮子
货币理论
货币流通
货币流通量
货币名称
货币期货
货币市场
货币信贷
货币形式
货币需求
货币银行学
货币战争
货币政策
货币制度
货币主义
货币铸造
货到付款交易
获得贷款
获得购买指令
获得收益
或佳单
或进行
货款到期日
获利
获利回吐
获利能力
获利指数
获批
获批额度
活期存款
活期存折存款
活期抵押
活期放款
活期利息
活期票据
活期授信额度
活期账户
获取红利
获取资本
获取资金
货物描述
货物销售
货物销售发票
货物装运
或许更为
或有负债
或有免疫
或有委托
活跃度名单
活跃状态
货运单据
货运税控
获准
获准开办
获准开通
获准开业
获准开展
获准上市
基奥计划
季报表
季报披露
基本报价
基本操作
基本产品
基本持平
基本处于
基本等级
基本点
基本风险
基本格局
基本汇率
基本价格
基本价值
基本交易
基本可控
基本面
基本面分析理论
基本年度分析
基本上不具备
基本市场价值
基本收益率
基本完成
基本信托
基本信息
级别
极不公平
绩差
绩差公司
绩差股
机车车辆
挤出
基础参考书
基础化工
基础环境建设
基础建设
基础数据库
基础投资
基础投资者
基础信贷业务
基础辛迪加
基础证券
基础资产价值
基础做多
极大反响
机打记录
基点
基调
挤兑
积分消费
给付金钱义务
机构报告
机构博弈
机构策略
机构放款人
机构交易
机构看盘
机构理财
机构买入
机构名称
机构名录
机构融资
机构设置
机构投资经纪人公司
机构投资人
机构投资者
机构席位
机构账户
机构主力
机构专用
机构专用席位
机构资金
稽核比对
集合竞价
集合理财
集合理财产品
稽核数据
集合投资基金
集合资产管理
集合资产管理业务
几乎为
计划持有者
计划发行
计划公司
激活账户
积极财政政策
积极操作
积极发掘
积极关注
积极开展
积极利用
积极推动
积极挖掘
积极向好
积极响应
积极展开
积极做多
积极作用
基价
即将大涨
即将到期
即将发行
即将进入
即将正式
季节性趋势
基金安顺
基金保管公司
基金承销公司
基金持有人
基金代理人
基金代码
基金代销
基金单位
基金定投
基金动态
基金公司
基金管理
基金管理公司
基金管理人
基金管理有限公司
基金管理有限责任公司
基金行情
基金行业
基金合伙人
基金合同
基金合约
基金会
基金集团
基金交易
基金金盛
基金经理
基金经理人
基金净值
基金净值收益率
基金净值网
基金科
基金课题
基金日报
基金市值
基金收入
基金收益
基金天下网
基金投资
基金投资人
基金托管人
基金委员会
基金席位
基金相关服务
基金销售
基金销售文件
激进型投资组合
激进型增长
激进型组合
基金学校
基金预算
基金招募说明书
基金知识
基金周报
基金资产
急剧波动
急剧回调
急剧蔓延
急剧升高
即可开户
季亏损
积累资金
计量
计量单位
计量经济学
记录显示
记录员
纪录债券
几率较大
即买即付
基民
记名股东
记名票据
记名债券
记名证券
纪念币
纪念册
纪念钞
纪念章
奇偶走势图
即期
基期
即期汇率
即期汇票
即期价格
即期买卖
即期外汇
即期月份
计入下期
吉萨基
急升
及时更新
即时行情
及时套现
计世网
及时支付
技术跌价
技术分析单
技术分析派
技术分析师
技术改造
技术面
技术偏差
技术条件
技术性反弹
技术性牛市
技术性市场行为
技术形态
技术性信号
技术性熊市
技术指标
吉斯债
急速拉升
计算机辅助教学系统
计算机信息服务
挤提
计提比例
集体决策
集体企业
集体诉讼
集体涨停
集团代理购买
集团董事长
集团销售
几维鸟
极为有限
计息金额
计息决定日
机械行业
继续保持
继续持有
继续大跌
继续恶化
继续观望
继续关注
继续看空
继续拉升
继续买进
继续强化
继续提升
继续调
继续拓展
继续下跌
继续向上
继续演绎
继续走高
挤压边际
挤压差额
基友
绩优股
集邮票品
集邮市场
集友银行
急于变现
给予否认
激增
记帐结算
记账式债券
记帐外汇
记账员
记账证券
计值货币
机制性
集中打折
集中公布
集中检查
集中监督
集中执行
急转角度
集装箱
基准
基准利率
集资额
集资款
集资款本息
加倍支付
加仓
价差
加菲猫
价格暴跌
价格变动
价格变化
价格波动
价格波动区域
价格跌破
价格顶点
价格定位
价格对比
价格发现
价格改革
价格固定
价格过高
价格回升
价格计算
价格较低
价格接近
价格警报
价格匹配但未成交
价格偏低
价格偏高
价格区域
价格上涨
价格上涨幅度
价格升降
价格数据
价格水平
价格跳空缺口
价格稳定
价格限定
价格相应要变动
价格协商
价格增幅
价格涨幅
价格招标
价格指数
价格总水平
价格走势
加工单
加工贸易
加工业
加固贷款
加价售出
加快推出
加利福利亚财团
加洛斯纽约股票交易所
加密措施
加拿大帝国商业银行
加拿大皇家银行
加拿大元
价内价值
价内权证
加强合作
加权平均到期日
加权平均利息
加权指数
加入时间
嘉实
嘉实策略增长
嘉实超短债
嘉实基金
嘉实基金管理有限公司
嘉实浦安保本
嘉实主题精选
价税
价税合计
加速成本恢复法
加速理论
加速上攻
加速上升
加速上扬
加速升值
加速摊销
加速条款
加速增长
加速折旧
假突破
价外权证
加息
加息幅度
加息预期
嘉益有限公司
假账
价值变化
价值重估
价值发现
价值确认
价值提升
价值投资
价值投资理念
价值洼地
价值增值
价值证券商
价值中国网
价值最大化
兼并协议
减仓
建仓
减持方案
减持国有股
建档
鉴定
坚定持有
鉴定机构
坚定买入
坚定信心
建东银行
间隔价
监管程度
监管规费
监管机构
监管委员会
监管政策
建行卡
建行龙卡
减耗资产
监护人
简化财务报表
简化手续
剪角
剪角作废
间接标价法
间接成本
间接持有
间接金融
间接收购
间接套汇
渐进税率
健康发展
健康险
监控查询
建立关系
减免增值税
见票付款
减少亏损
减少买方
减少收益
建设贷款
建设银行
监事
坚实底部
监事会
监事长
监视证券名单
坚挺向上
剪息票
建信恒久价值
建信基金
建信基金管理有限公司
建信优化配置
建信优选成长
检验局标准条
建议关注
建议投资者
简易征收
建议重点关注
建银投资
兼营
建证期货
降到最低
降低风险
降低利率
降低租金
降幅为
江红霄
奖励费
奖励金
江南证券
江苏理财网
江苏天鼎
江苏投资网
江西国际信托
江西理财网
交叉持股
交叉购买
交叉核对
交叉稽核
交叉市场
交叉套利
交叉委托
较大风险
较大资金
焦点话题
焦点问题
缴费
较高水平
交割单
交割地点
交割价格
交割日
交割日期
交割通知
交割延期费
交行
交互核对
交换工具
交换交割套期
交换期货
交换条件
交换支票
交货单
交货价
交货价格
较快增长
缴款
缴款单位
缴款期招标
交流平台
缴纳
较前周
交强险
交收日
交通板块
交通银行
较为充裕
较为科学
较为明显
较为适合
交钥匙
交易
交易报告
交易场
交易场所
交易成功
交易池
交易持仓表
交易创新
交易次数
交易大厅
交易单据
交易单位
交易地点
交易对手
交易对象
交易额
交易方式
交易管制
交易规则
交易过程
交易环节
交易环境
交易活跃度
交易价格表
交易结算
交易结算资金
交易量
交易量记录
交易量猛增
交易量增加
交易密码
交易品种
交易平台
交易期间
交易清淡市场
交易区
交易日
交易软件
交易商
交易商贷款
交易商号
交易商活动
交易商票据
交易商融资
交易商市场
交易商银行
交易市场
交易时间
交易手续费
交易数量
交易双方
交易税
交易所
交易所大厅
交易所大厅经纪人
交易所市场
交易所席位
交易所型公司
交易特权
交易提示
交易厅
交易完成
交易席位
交易显示屏
交易限制
交易形式
交易延期费
交易业务
交易佣金
交易账号
交易指南
交易中断
交易中介
交易周期
交易状态
交易资格
交银施罗德
交银施罗德基金管理有限公司
教育工作
缴足
借报
借不到钱
借出
解除限售
借贷方向
借贷资本市场
接到报告
阶段处置
阶段处置进度
阶段性成果
阶段性底部
阶段性顶部
阶段性行情
阶段性收益
阶段涨跌
结构差异
结构分化
结构分析
结构融资
结构性
结构性上涨
结构性调整
结构性问题
结构中
结果出来之前
结合方式
结汇
借记
借记差额
借机出台
借记折价
借鉴境外
节节攀高
节节下跌
接近市价期权
解决方案
解决客户
借壳
借壳概念
捷克和斯洛伐克国家银行
借壳上市
借壳运动
借款明细
借款人
借款总安排
杰罗里利差
节能环保
节能减排
解盘
接盘
接洽
结清
结清交易
借入股票
借入准备金
解散公司
接受
接收贷报
接收借报
结束交易
结束调整
结算
结算程序
结算方法
结算服务
结算货币
结算凭证
结算日
结算银行
结算者
结算资金
阶梯式递增成本
结团
节欲理论
结余条款
节约成本
解约价值
节约组织
截止日
金百灵投资
金本位制
金边债券
金边证券
金叉
晋察冀边区银行
进场机会
进场交易
金昌投资
金虫
进出口
进出口合同
进出口银行
进度查询
金额达
金额大写
金额单位
金额多少
金额为
金凤花状态
进股市
劲股投资
金汇兑本位制
进货快捷
进货销货登记簿
紧急叫停
晋级证券
锦江投资
金交所
金卡
进口保理
进口保理产品
进口保理商
进口代收
进口环节税
进口汇利达
进口配额
进口人
进口商
进口信用证
进口押汇
金库
尽快出手
尽快前往
尽快推出
金矿股票
金矿债券
金葵花
尽力销售
金满堂股票网
金美林投资
今年加息
近年来
金鹏期货
金普
金普卡
近期被
近期财务报表
近期期权
近期市场上
近期投资
近日成为
今日该股
近日披露
今日披露
今日上市
今日投资
近日走势
今日走势
金融办
金融板块
金融部
金融财经网
金融财务
金融产品
金融产业
金融超市
金融城
金融创新
金融创新产品
金融词汇
金融大街
金融大恐慌
金融单位
金融帝国
金融地区
金融动荡
金融分析
金融分析师
金融风暴
金融风波
金融风险
金融风险管理
金融服务
金融公司
金融工委
金融股
金融国际化
金融行业
金融合作
金融宏观
金融环境
金融汇率
金融及
金融基础
金融机构
金融机构贷款
金融计划
金融监管
金融街
金融界
金融界人士
金融金字塔
金融控股公司
金融控股集团
金融会计准则
金融理财师
金融贸易区
金融门户
金融平台
金融凭证
金融期货
金融期货交易所
金融期货经纪
金融期货市场
金融企业
金融人才
金融人士
金融设备
金融深化
金融审计
金融生态
金融史
金融市
金融时报
金融市场
金融市场体系
金融事件
金融世界
金融弹性
金融题材
金融体系
金融体制
金融调控
金融统计
金融通理财
金融投资
金融投资报
金融外汇
金融网站
金融危机
金融委员会
金融稳定
金融消费者
金融信贷
金融信贷方式
金融形势
金融行为
金融许可证
金融压迫
金融压制
金融研究中心主任
金融衍生工具
金融衍生品
金融业
金融业发展
金融抑制
金融英才网
金融与证券
金融运行
金融运行数据
金融债券
金融站点
金融证券化
金融秩序
金融中介
金融中介机构
金融中心
金融中心地位
金融资产
金融资产管理公司
金融资产结构
金融自由化
金融总监
金融组合产品
金融租赁公司
进入牛市
进入银行
进入资本市场
金睿财富网
金瑞期货
尽善协定
谨慎从事
谨慎心态
谨慎追高
金时网
金属板块
金属期货
金穗卡
今天大盘
金通证券
进行尝试
进行磋商
进行调查
进行分类
进行规范
进行买卖
进行披露
进行讨论
进行调控
进行投票
进行投资
进行指令
进行注销
进行咨询
进一步改进
进一步拉开
进一步蔓延
进一步上攻
进一步缩小
进一步增强
进一步走低
进一步走好
金银宝黄金资讯网
金银币
金银块条
金鹰基金
金鹰基金管理有限公司
金鹰中小盘
金元宝
金元比联
进展公告
禁止令
禁止流通
经办行
经办员
竞标
净不动产
经常拖欠
经常项目
净赤字价值
净出口
净出资额
净额
经费吃紧
经费投入
净付现
警告买方
警告卖方
经过处置
经济板块
经济波动
经济参考报
经济导刊
经济发展
经济风险
经济顾问委员会
经济观察网
经济过热
经济基本面
经纪机构
经济技术开发区
经济降温
经济年限
经济圈
经纪人
经纪人贷款利率
经纪人交易记录
经纪人市场
经济日报
经纪商号
经济统计
经济危机
经济萧条
经济学奥地利学派
经济学界
经济学术
经纪业务
经纪业务收入
经济运行
经济杂志
经济增长率
经纪账户
经济政策
经济指标
经济周期
经济状况
经济总量指标
竞价
竞价购买
竞价市场
经鉴定
净交易
净交易量
净进口
经理队伍
经理费
经理人
经理人传媒
净利润
净利润率
净利润总额
净流出
净流入
净卖出
经贸大学
境内上市
境内外
井喷
井喷行情
景气周期
颈圈定价
颈圈浮动
惊人涨幅
警示教育
经手费
净收入
净收益
景顺长城
景顺长城基金
景顺长城基金管理有限公司
景顺动力平衡
景顺基金
景顺精选蓝筹
景顺内需增长
景顺新兴成长
景顺优选股票
景顺资源垄断
精算师
净损益
静态分析
静态评估
境外发行
境外汇款
境外金融
境外金融组合产品
境外卡
境外理财
境外投资
净现值
经销商
净销售
精心设计
精选交易商协议
经验报价
经验和教训
经易期货
经营偿付能力
经营地发票
经营杠杆系数
经营规模
经营活动
经营理念
经营情况
经营收入
经营性所得
经营业绩
净盈余
经营者
净余额
晶源电子
竞争力
经整理
竞争能力
经正式
竞争市场
经正式鉴定
经正式鉴定的证券
竞争实力
竞争性交易者
竞争优势
净值
净赚
净资本
净资产
净资产水平
就此事
玖富理财网
旧股
久恒期货
就会低于
九汇网
久久期货
就可以
救市信号
救市行为
救世主
就职培训
九州财经网
局部阶段
局部泡沫
局部热点
巨大变革
巨大风险
居第一位
巨额交易
巨额赠与
聚富
拒付
巨幅波动
拒付后承兑
据国外媒体报道
具结
聚金网
拒绝出售
拒绝发表意见
拒绝开证
俱乐部融资
距离走势图
巨量市场
剧烈反弹
剧烈震荡
聚拢资金
居民个人
拒批
巨人网络
居市场前列
具体案例
具体部署
具体会议
具体业务
具体议题
具体运作
具体运作步骤
具体组织工作
巨田基础行业
巨田基金
巨田基金管理有限公司
巨田证券
具有法律效力
举债经营
举债消费
矩阵交易
捐款
捐赠股本
捐赠信托
捐赠盈余
决策分析
绝大部分
决定撤销
决定方向
决定系数
绝对多数
绝对价值
绝对领先
绝对优势
绝好时机
均表示
均不同程度
均等费率
均等批次
均高达
均衡汇率说
均衡增长
均衡债券收益率
均价
均可开办
均上涨
均适用
均使用
均线
君之创
卡菲尔
卡内资金
卡特尔
卡特债券
卡友会
卡友网
卡中心
开发区
开发银行
开放抵押
开放回购协议
开放经济
开放式基金
开放委托
开放型共同基金
开户费
开户费用
开户营业部
开户指南
开立经纪人
开立信用证
开门红
开盘差异
开盘大涨
开盘价
开盘交易指令
开盘均价
开设网站
开始撤退
开始跌
开始放大
开始飞涨
开始供货
开始关注
开始集中
开始阶段
开始接收
开始救市
开始买卖
开始盘整
开始上攻
开始实施
开始投资
开始执行
开拓进取
开业登记
开展合作
开展业务
开证行
看跌
看跌期权
看股票
看好后市
砍龙炒股学堂
堪萨斯贸易委员会
看涨
看涨行情
看涨期权
康德拉提夫波浪理论
抗跌
抗跌能力
抗风险
抗风险能力
抗风险品种
康美认购
康思托
考尔派调拨系统
考核评价
考核指标
考量
考量因素
考虑进来
考虑投资
可被视为
可变成本
可变利差
可变证券投资组合
可参与
可撤销信托
可承受
可到银行
可抵押
可兑换货币
可兑换债券
可分散
客服人员
可公开交易
壳公司
客户承担风险
客户代理人
客户服务代理人
客户服务中心
客户交易
客户交易结算资金
客户净借方余额
客户融资
客户须知
可交付债券
克雷顿反托拉斯法
克利夫兰财团
克里夫特信托
克隆货币市场基金
克鲁格金币
可能超越
可能出现
可能过高
可能还将
可能会相对
可能会涨
可能将
可能损失
可能下滑
可能性
可能性不大
可能性较大
可能性仍然很大
可能需要
可能选择
可能因此
可能引发
可能主顾
可取资金
可商议报价
可适性
可收回贷款
可收回互换协议
可收回优先股
可受理
课税扣减法案
可税收益
可替代存款人
可替代账户
可调利率抵押
可调整债券
可协商政府证券认购
可信度
可信度高
可选择的最低税收额
可选择交易
可选择委托
科学投资
可以办理
可以保障
可以保证
可以参与
可以出租
可以得出
可以根据
可以积极
可以建议
可以介绍
可以结束
可疑类贷款
可以明显看出
可以取款
可以上市
可以选择
可以预见
可以预期
可以暂缓
可疑资金
可用余额
可用资产
可再生能源
可再生资源
可致电
可直接投资
可支配收入
可转换抵押
可转换公司债
可转换公司债券
可转换债券
可转换证券
可赚钱
可转债
壳资源
空白背书
空白股票
空白作废
空仓
空翻多
空方能量
空方市价
空方主力
控股
控股股东
控股权
控股权股票
控股有限公司
控股子公司
空过股利
恐慌情绪
空间比较大
空间广阔
空间套利
控盘
控盘能力
空前活跃
空头补进
空头操作
空头出价
空头寸
空头对冲
空头平仓
空头头寸
空头陷阱
空头一方
控制仓位
控制风险
控制好风险
控制能力
控制市场
空中网
扣除
扣缴税款
扣款
口令卡
口头遗嘱
库藏股
库存查询
库存现金
库存资金
库恩洛布财团
库房出库
库房结存
库房入库
跨国公司
跨国企业
跨国银行
跨行
跨行转账
跨境金融市场
跨境资本市场
跨境资本市场通道
跨年度
跨期偿还基金
跨期交易
跨期期权头寸
跨期套利
跨期套期
快公司
会计报表
会计方法
会计年度
会计期间
会计师
会计师事务所
会计收益率
会计循环
快速拔高
快速回落
快速建仓
快速攀升
快速上行
快速增长
宽限期
亏很多钱
亏损面
亏损问题
亏损项目
昆明机床
扩大贷款
扩大利润
扩大营业额
扩大至
扩容压力
扩张成本
扩张能力
扩张收购
扩张速度
扩张速度极快
拉长阳
拉出长阳
拉低均价
拉丁货币同盟
拉弗尔曲线
拉高房价
拉高均价
垃圾股
垃圾债券
拉卡
拉升股票
拉升行情
拉升阶段
来帮助我们
来定义
来衡量
来判断
蓝筹板块
蓝筹股
蓝筹泡沫
揽存
蓝海创投
拦路状态
蓝山投资
蓝天法
朗伯德街
浪费性信托
劳埃德银行
劳动力密集行业
老虎机
老虎基金
老基金
老客户
老牌
劳务收支
劳资谈判
乐当家
雷达警示
累计处置
累计处置总额
累计存货
累计发放
累计分配
累积红利
累积回报率
累计回收
累积计划
累积金额
累计净值
累计亏损
累计区域
累计实现
累计收益税
累积投票法
累计拖欠
累计未分配股息
累计现金
累积型优先股
累计盈利
累积盈余
累计佣金
累积债券
累计涨幅
勒紧策略
累进税
累进税率
累进税制
雷曼兄弟
类似举措
类似于
累退税制
冷门行业
冷门交易
冷却期
立案稽查
离岸基金
离岸设立
里昂信贷银行
理财策略
理财产品
理财服务
理财公馆
理财顾问
理财观念
理财规划
理财规划师
理财金
理财类网站
理财沙龙
理财社区
理财收入
理财网站
理财学校
理财业务
理财周报
利差
利多
利多因素
利害关系人
利好
利好出尽是利空
利好刺激
利好网
立即付款
立即将
立即支付年金
利空
利空出尽
利空打击
利空因素
利空影响
利空政策
理论价格模型
利率
利率变动
利率标准
利率不变
利率掉期
利率浮动
利率管理
利率较低
利率决定
利率平价说
利率太低
利率政策
利率周期
礼品税
利润增加
利润增速
利润增长点
利润中心
利润最大化
历史变量
历史波动率
历史波幅
历史成本
历史成本原则
历史经验
历史审计
历史数据
历史新低
历史新高
利息率
利息税
利息水平
利息损失
利息所得税
利息宣告日
利息证书
利息支出
利息总额
理想方式
理想投资组合
理性下挫
利益冲突
利用网站
利用资金
利于增强
力争突破
联邦赤字
联邦储备计算机网络体系
联邦储备局
联邦储备系统
联邦储备银行
联邦存款保险公司
联邦机构债券
联邦破产法
联邦全国抵押协会
联邦住房管理局
联储基金
连带效应
连带影响
联动机制
联合发文
联合浮动
联合会员
联合交易
联合金银
联合控股
联合契约
联合推出
联合银行
联合债券
联合证券
联华国际信托
廉价股票
联名积分
联名卡
联锁董事
连锁银行
联网网点
联系方式
联系机制
联系券商
联系人名单
联系在一起
连续暴跌
连续多次
连续发行
连续交易
连续三年
连续上攻
连续上涨
连续突破
连续下跌
连续性市场
连续盈利
连续债券
连续涨停
连续走强
廉租房
良茂期货
量能
量身定制
两市大跌
量缩价跌
两位数的通货膨胀
良性局面
量子基金
列入监管
临额
林凡顺
临时沟通
临时纳税人
临时契约
临时停牌
临时召开
临时准备金
林羽今
林子滟
零存整取
领导集体
领跌
零跌码
领购簿
领购资格
零股
零股交易费
零股交易理论
零股卖空
零股买卖
零和博弈
灵活度较高
灵活投资方式
灵活运用
零基差
零加码
零减码
领军者
另库存放
领票
领票户
领取汇款
领取年金者
领取通知书
零散税收
零手
零售定存单
零首付
零售回购协议
零售经纪行
领受年金者
零售投资者
零售网络
零售银行
灵通卡
零息
零息国债
领先承销商
领先地位
另行公告
零星股
另行通知
另有打算
领涨板块
零涨码
流标
留成外汇
留存收益
流动比率
流动贷款
流动负债
流动基金
流动频繁
流动市值
流动收益期权票据
流动息票
流动息票债券
流动性
流动性差
流动性泛滥
流动性管理
流动性过剩
流动性好
流动性有限
流动证券
流动资产
流动资金
流动资金比率
流动资金短缺
流动资金量
流动资金支持
六合彩
刘明康
流入股市
流失期权
流通成本
流通范围
流通份额
流通股
流通股东
流通股股东
流通价格
流通日期
流通市值
流通数量
流向查询
流置在外
流转税
垄断竞争
垄断市场
龙虎榜
龙卡
龙双
龙头股
龙头老大
龙头企业
龙虾陷阱
龙债券
路边交易所
路边摊
陆家嘴
鲁能金穗
卢森堡金融市场
陆续发布
路走势图
略微上扬
略微上涨
略有放大
略有上涨
略有下降
伦巴德利率
伦巴省储蓄银行
伦敦金融市场
伦敦同业拆出利率
伦敦证券交易所
伦敦指数
轮换制
伦亚金融
裸币
裸钞
罗杰斯
洛克菲勒财团
罗马尼亚国家银行
裸男卡
绿宝石玉瓷网
绿票讹诈
绿色指数
律师事务所
绿鞋计划
履约保函
马钢认购
马洛尼法案
卖超
卖超比率
卖出股票
卖出汇率
卖出交易
卖出命令
卖出权
卖出信号
卖出指令
买点
买点基金
买点指令
买断
买断型
买方定价
卖方定价
买方垄断
卖方垄断
买方市场
卖方市场
买方业务
卖方业务
买股票
卖股票
买国债
买或卖
买基金
卖价
买价上涨
买壳成本
迈科期货
买壳上市
买壳收益
卖壳收益
买壳者
买空
卖空
卖空规则
卖空集团
买空价差率
买空卖空
卖空行为
卖空账户
卖空者
买卖方式
买卖关系
买卖合同
买卖双方
买入规则
买入和出售
买入汇率
买入基础
买入机构
买入价位
买入卖出期权
买入美元
买入期权
买入期权合同
买入期权跨期交易
买入套期保值
买入委托
买入信号
买入一些
买入指令
买通
买压
卖压
买一个
买债券
卖主
满仓
满仓不动
慢牛阶段
满洲国中央银行
盲目跟风
盲目杀跌
盲目性
毛差价
猫狗类股票
毛收益
冒险行为
贸易结算
贸易禁令
贸易逆差
贸易融资
贸易收支
贸易顺差
贸易外汇
贸易项下
贸易盈余
每盎司
每半年
每本份数
美尔雅期货
每个股东
每股
美股
美股大涨
每股净利润
每股净收益
每股净资产
每股收益
每股账面价值
美国财长
美国长期国库券
美国存托凭证
美国大通银行
美国高盛
美国股票交易所
美国国债
美国价格
美国交易委员会
美国进出口银行
美国金融市场
美国纽约银行
美国市政债券保险公司
美国学生贷款市场联合会
美国学生贷款营销公司
美国运通
美国证券交易所
美国证券交易委员会
美国资本
每季度
美联储
美联储纸币
美联银行
美林
梅隆国民银行
没能控制好
每日经济新闻
每日债券购买者
美式期权
美式权证
煤炭股
煤炭行业
煤炭价格
每桶
每一份
没有办理
没有发行
没有风险
没有股息
没有价值
没有结余
没有开通
没有年费
没有披露
没有任何利害关系
没有收到任何消息
没有收益
没有算清楚
没有一笔
美元兑英镑
美元泛滥
美元惯例
美元荒
美元价值
美元区
美元危机
美元债券
美元指数
美元走势
每月到期
每月还款
每月还款额
每种货币
美洲豹
美洲银行
门外汉
猛犬债券
蒙特利尔
蒙特利尔股票交易所
蒙特利尔银行
猛增至
秘报接受者
弥补成本
密德兰银行
密封递价
密封销售
密集上市
米兰银行
秘密情报
密切跟踪
密切关注
免保证金
免代理费
免费搭车
免费接入
免费开户
免费领取
免费邮箱
免费资讯
免费咨询
免税工具
免税红利
免税用尽
免息分期
免征印花税
免征增值税
民安期货
民安证券
闽发证券
敏感指标
民生银行
民生证券
民族证券
名称之前
名列第一
明尼阿波利斯谷物交易所
明确处分
明确市场
明日股市
明日走势
明晚在京
明显成效
明显低估
明显多于
明显放缓
明显好于
明显回升
明显加快
明显降低
明显看出
明显扩大
明显利好
明显趋缓
明显上涨
明显走弱
名义股权所有人
名义汇率
名义价值
名义利率
名义收益
名义资产
摩根
摩根保证信托银行
摩根财团
摩根大通
摩根斯坦利
末期高额还款
末日轮
陌生人游说
摹写签章
某一证券
某种公司
某种证券
目标公司
目标股
目标价位
目标值
牡丹国际
牡丹卡
穆迪氏投资者服务公司
母公司
募股资金
募集能力
募集资金
目前高达
目前仍然
拿到批文
哪个机构
拿股票
纳什均衡
纳税担保
纳税担保书
纳税服务网
纳税评估
纳税人
纳税人编码
纳税人名称
纳税人识别号
纳税人状态
纳税申报
纳税限额
纳税证明
纳斯达克
哪一个层次
耐心等待
南博网
难度较大
南都期货
南方宝元债券
南方避险增值
南方成份
南方高增长
南方积极配置
南方基金
南方基金管理有限公司
南方绩优成长
南方人才网
南方稳健成长
南方稳健贰号
南宁营业部
男人帮
南四行
南斯拉夫人民银行
南通银行
南洋商业银行
难以避免
难以达成一致
难以对
难以界定
难以接轨
难以逆转
难以判断
恼怒方
内部环境
内部回报率
内部控制
内部流通
内部人买卖
内部人士
内部人员
内部融资
内部审计
内部通话盒
内部完成
内部信息
内部资金
内部资金缴拨
内部资料
内卡外抛
内蒙古金融网
内幕交易
内幕人员
内幕消息
内盘
内需
内需增长
内在价值
能保持
能贷款
能够帮助
能够出售
能够出手
能够防止
能够较好地
能量耗尽点
能上市
能源基地
能源趋势
逆差
逆差价
逆掉期
拟发行
拟公开发行
逆美元滚动
匿名广告
匿名客户
拟上市
逆势
逆市操作
逆势回涨
逆势建仓
逆势做空
拟收购
你这么早
逆转
年报行情
年报披露
年初水平
年度财务报告
年度财政预算
年度化比率
年度收益
年度收益率
年度总额管理
年金
年金计划
年金型基金
年金债券
年亏损
年内最低点
年审
年收益
年收益率
年数据
年投资额
年薪
粘性交易
年证券法
年终股息
年终红利
年最低
镍币
宁波海顺
宁波银行
宁波韵升
宁夏嘉信
扭亏为盈
扭曲需求
牛市反复
牛市行情
牛市结束
牛市里面
牛市普涨
牛市在线
牛熊证
纽约化学银行
纽约计划
纽约金融市场
纽约期货交易所
纽约商品交易所
纽约现金交易所
纽约银行家信托公司
纽约证券交易所
农村合作银行
农村商业银行
农村信用合作社
农村信用社
农村中央金库
农行卡
农民银行
农民住房管理局
农业企业
农业投资
农业信贷管理局
农业信贷国民银行
农业信贷系统
农业信用基金协会
农业银行
农作物生长期
努力改善
诺安基金
诺安基金管理有限公司
诺安价值增长
诺安债券
诺德基金
诺德基金管理有限公司
诺德价值优势
挪为他用
挪用委托金
女性经理人
欧式权证
欧元区
欧元走势
欧洲汇率
欧洲汇票
欧洲货币
欧洲货币单位
欧洲货币合作基金
欧洲货币市场
欧洲货币体系
欧洲货币协定
欧洲记帐单位
欧洲经济共同体
欧洲美元
欧洲美元市场
欧洲期权
欧洲投资银行
欧洲信贷业
欧洲债券
欧洲支付同盟
帕雷托法则
帕皮尔斯基规则
排彩票
派出机构
排除条款
排队等候
排队论
牌价
排列三
排列五
拍卖结果
排名第一
派息日
盘档
判定产权归属诉讼
判断后市
盘后
盘后点评
盘后交易
盘活
盘活资产
盘面分析
盘面显示
盘面语言
盘整
盘整格局
盘整走势
盘中
盘中分析
旁观者
泡沫经济
抛盘
抛盘压力
跑业务
跑赢大盘
跑赢大市
赔偿机制
赔偿期限
配额制
配股
配售
配售部分
配套措施
培训成本
培训费用
培训课程
培训专员
配置
鹏华
鹏华动力增长
鹏华行业成长
鹏华基金
鹏华基金管理有限公司
鹏华普天债券
鹏华优质治理
鹏华中国
皮包公司
批发经纪公司
批发商
批复过程
批复文件
批卡
批量撤销
批量入市
批量指定
批量自动系统
披露函
疲软市场
批文
批准程序
批准发行
骗线
便宜股
票管中心
票汇汇率
票据承兑行
票据经纪商
票据市场
票面价值
票面年利率
票面值
票面总值
票象
票证汇总
频繁光顾
频繁加息
频繁进出
贫瘠投资
品牌中国
平安集团
平安证券
平安证券有限责任公司
平仓
平仓卖出交易
平仓买入交易
凭单付现
平等信贷法案
评估办法
评估比率
评估标准
评估程序
评估单位
评估方案
评估费
评估风险
评估过程
评估价格
评估价值
评估结果
凭股票
评估清册
评估师
评估小组
评估意见
评估增值
评估债券
评估制度
评估中介
评估中心
评估专家
评估咨询
平衡买入
平衡项目
平衡型共同基金
平衡预算
评级条件
评级系统
评级相对较高
平级之间
评级资格
平价
评价等级
平价发行
评价企业
平价权证
评价日期
评价体系
平价下限
平价销售
评价指标
评价制度
评价中心
平静期
平均达
平均跌幅
平均房价
平均股价
平均化
平均化价格
平均利润
平均利润率
平均利润增长率
平均每家
平均年限
平均权益
平均指数
平均资本负债率
平开
评判标准
平券
平台整理
平稳运行
平稳走势
评选为
平邮
凭证式国债
凭证式债券
平值
平值期权
平准基金
破产重组
破产可转换证券
破产要求
破晓袭击
普遍处于
普遍回调
普遍认可
普跌
浦东分行
浦发
浦发期货
浦发银行
普卡
普升金
普天
普通出售
普通发售
普通服务管理局
普通股
普通股比率
普通股等价物
普通股份
普通股基金
普通股投票
普通股指数
普通提款权
普通债务债券
普通账户
普涨
普涨态势
起步阶段
汽车板块
汽车贷款
汽车贷款证券
汽车金融公司
汽车信贷
期初库存
启动资金
期货吧
期货大厦
期货公司
期货管理
期货合约
期货价格
期货交易所
期货经纪公司
期货利差买卖
期货龙听网
期货买入
期货市场
期货投资
期货网
期货自营商
其价值为
期间利息
其将在
七乐彩
齐鲁金融网
齐鲁证券
期末报表
期末报告
期权操作
期权单
期权定价
期权费
期权合约
期权价格
期权交换系统
期权交易
期权类型
期权卖方
期权清算公司
期权日
期权调整差价法
起始号码
气势如虹
其他工作
其他股东
其他关于
其他行业
其他扣款
其他事项
其他收入
其他特色
其他特色服务
其他原因
其他支票存款
期望收益率
期限三年
期限一年
七星彩
气穴型股票
其要求
企业编码
企业并购
企业财务顾问
企业重组
企业存款
企业存款证明
企业大学网
企业孵化器
企业集团
企业集团财务公司
企业家
企业金融服务
企业经济效益
企业理财服务
企业融资
企业所得税法
企业网上银行
企业衔头发票
企业信用度
企业银行
企业银行账户
企业债券
企业债权
企业债券承销
企业账户
企业组织
其优点
其原因
契约式计划
欺诈交易
欺诈者
起止日期
其中一招
签报错误
前笔
前程无忧
钱串子
钱袋网
签订手续
前滚
签过字
签合同
签合同前
钱经
前景不错
前景不乐观
前景堪忧
钱景中国网
潜力板块
潜力品种
前两年
前期高点
前期市场
前期调整
前期投入
前往当地
钱眼观察网
前一个
前一个交易日
前一年
签约手续
潜在顾客
潜在买方
潜在收购目标
潜在压力
强大压力
抢单
强劲发展
强劲增长
枪客
强力杀入
强力推荐
抢帽子
强势冲高
强势多头
强势反弹
强势反转
强势股
强势上攻
强势证券
枪跳
抢先交易
强制保险
强制卖出
强制拍卖
强制清算
强制性供款
强制性规则
强制置押
侨汇
桥梁资金
侨兴环球
且不论
勤勉尽责
请垂询
清淡市场
青岛安信
青岛国际银行
青岛海尔
青岛啤酒
请关注
情况表
青年财富
青啤认购
清算期间
清算人
清算所
清算所成员
清算所银行间支付系统
清算所资金
清算系统
清算协议
清算银行
清算制度
轻微下跌
倾向于
请直接联系
取得后条款
取得控制权
取得收益
取得资金
驱赶代理人建议
取回合同约定
区间限制
取决于
取款金额
取款日期
取款通知单
去年年底
去年收购
去年同期
去取款
驱鲨剂
趋势明朗
趋势明显
趋势投资
趋势线
取现
曲线提额
曲线外证券
趋向成熟
取消破产
取消上市
取消辛迪加
去银行
趋于谨慎
区域型
区域性
区域增长
全包租赁
全部达标
全部股份
全部或部分执行
全部满足
全部上缴
全部停止
全部投入
全部投资
全部退还
全部委托或不委托
全部销售或取消销售
全部赚钱
全部转让
全部转让给
全额保险
全额包销
全额担保
全额到账
全额抵押
全额购买
全额还款
全额赔付
全额收购
全额退保
全额预缴
全国报价服务
全国金融公司
全国社会保障基金
全国性
全价股票
全景网络
全局观
权利义务
全流通
全流通时代
全面发力
全面反攻
全面反击
全面风险管理
全面覆盖
全面活跃
全面金融服务
全面开放
全面上涨
全面审计
全面实施
全面收购
全面行使
全能银行制
全球股市
全球路演
全球凭证
全球商业
全球商业经典
全球资本
全球资本市场
全权推荐
全权信托
全权优先股
券商
券商概念股
券商规章
券商借壳
券商直投
券商直投业务
权势走软
全体股东
全天成交金额
权威数字
全线告捷
全线飘红
全线杀跌
全线下挫
全线涨停
权益回报率
权益类
权责发生制
权证
权证分析
权证风险揭示书
权证价格
权证交易
权证交易价格
权证名称
权证市场
权证学校
权重股
权重股下跌
权重太大
权重指标股
全资拥有
确保资本
确定报价
确定组中值
确认查询系统
确认手续
确认条
缺少头寸
缺资金
裙摆理论
群丰投资
让银行
热炒
热点出现
热点分析
热点话题
热点消失
热门股
热门新股
热门债券清单
热钱
热销基金
人贷卡
认定标准
认定到期
人多地少
认购成本
认购单
认购额
认购额度
认购方式
认购率
认购期权
认购权证
认购协议
认购证方式
认购资本
认购资金
认股凭证
认沽期权
认股权
认股权证
认沽权证
认股权证价值
认股协议
认股者
任何费用
任何可能性
人均债务
人口红利
人口统计趋势
人民币贬值
人民币存款
人民币贷款
人民币兑换
人民币兑美元
人民币汇价
人民币汇率
人民币理财
人民币升值
人民币现金
人民币业务
人民币以上
人民币约
人民币制度
人民币资金
人民币最新汇率
人民币左右
人人赚钱
人身和财产安全
认识市场
人寿保险
认同卡
人头税
任务艰巨
任选指令
任一方向市场
任意公积金
人员培训
仍保持在
仍会持续
仍会上涨
仍将保持
仍将维持
仍将有
仍看好
仍可通过
仍然很大
仍然维持
仍未察觉
仍未付款
仍显乏力
仍有空间
仍在评估
仍在下滑
日本长期信用银行
日本股票存托凭证
日本股市
日本开发银行
日本输出入银行
日本兴业银行
日本银行
日贷
日换手率
日见繁荣
日渐繁荣
日间交易
日交易单
日交易额
日经指数
日均成交量
日均交易额
日期错误
日线
日益明显
日元走势
日涨跌幅限制
日照认购
熔断制度
融通背书
融通动力先锋
融通基金
融通基金管理有限公司
融通领先成长
融通票据
融通深证
融通新蓝筹
容维投资
融信达
融资比例
融资操作
融资成本
融资额
融资额度
融资方案
融资规模
融资活动
融资计划
融资金额
融资经理
融资款
融资利率
融资模式
融资期限
融资事件
融资条件
融资途径
融资网
融资问题
融资项目
融资协议
融资性
融资行为
融资需求
融资压力
融资业务
融资业务操作流程
融资专员
融资租赁
融资租赁合同
融资租凭
如此迅速
如到期
入股协议
如果按
如果不给
如果客户
如果您还
如果您还想
如果拥有
如何处理
如何计算
如何看待
如何取舍
如何收取
如何挖掘
如何有效
如何周转
入库查询
儒林投资
如期付款
入市比例
如下表
如下表所示
如下内容
软贷款
软货币
软美元
软套利
软通货
软着陆
瑞帮投资
瑞典银行
瑞奇期货
瑞士法郎
瑞士国家银行
瑞士联合银行
瑞士信贷银行
瑞士银行
瑞士银行公司
瑞银创富网
瑞银集团
润博财税
润天华创
若干天
若干条
弱势地位
弱势股
若要突破
塞勒凯弗尔兼并法案
三板市场
三重顶
三重免税债券
三大报
三个月
三和银行
散户离场
散户线
散户线下行
三季度
三季度末
三角图
三角形
三井信托银行
三井银行
三菱信托银行
三菱银行
三木集团
三手交易
三元顾问
杀取消一个定单
闪动报告
山东品牌网
山东神光
山东银行协会
陕经网
山口银行
陕西巨丰
山西证券
擅自发行
尚不足以
上穿均价线
尚待探索
上港认购
上攻动能
上攻行情
上攻潜力
上滚
上海财经大学
上海产权网
上海分行
上海嘉柏
上海金融学院
上海浦东发展银行
上海汽车
上海期货大厦
上海森洋投资
上海泰腾
上海新兰德
上海新资源
上海有色金属网
上海震雷投资
上海证券
上海证券报
上海证券交易所
上海中期
商机所在
商机在线
上交所
商界评论
商界在线
商品本位制
商品抵押贷款
商品和服务
商品化
商品集资操作者
商品价格
商品交易场所
商品交易顾问
商品交易中心
商品期货
商品期货交易委员会
商品期货套利
商品期货投资
商品市场
商品税收套利
商品依托债券
商品专门账户
上汽认购
商人银行
上舍入购买
上升
上升行情
上升空间
上升浪
上升趋势
上升通道
上市筹集
上市辅导
上市公司
上市公司质量
上市工作
上市规则
上市计划
上市集资
上市价格
上市交易
上市模式
上市期权
上市前委托
上市情况
上市数量
上市途径
上市证券
上述人员
上述协议
上调利率
上调为
商通卡
上投
上投阿尔法
上投成长
上投摩根
上投摩根基金管理有限公司
上投内需动力
上网定价发行
上网发行
上网竞价发行
尚未放开
尚未交易
尚未取得
商务英语
商务周刊
上下波动
上下游厂商
上下震荡
上行
上行趋势
商业保险
商业贷款
商业抵押贷款
商业电讯
商业发票
商业发票贴现
商业借款人
商业粮食库存
商业票据
商业票据兑换行
商业信用
商业信用帐户
商业信用证
商业性套期保值
商业行为委员会
商业银行
商业银行贷款
商业银行法
商业油井
商业折扣
商业证券
商业征信所
商业周刊
商誉
上涨动力
上涨幅度
上涨过程
上涨行情
上涨空间
上涨趋势
上涨市场
上涨势头
上涨压力
上证联
上证指数
上证综研
上证综指
少数股东持股
少数股东利益
少数股权
社保基金
设备信托凭证
设备债券
设定价值
社会保险
社会保障资金
社会供求
社会流通股
社会团体
设计产品
设计能力
设立多家
涉税案件
设陷阱者
赊销
蛇行浮动
蛇形汇率制
设有分行
设置收购障碍
申报率
申报征收
深层次
深成指
深度报告
深度调整
深发
深发展
深高认购
申购起点
申购资金
审核权限
审核要求
审计报告
审计机构
审计记录
审计结果
审计师
审计意见
深交所
什么价位
审批部门
审批程序
审批过程
审批结果
审批内容
审批人
审批手续
审批原则
申请表格
申请代开
申请额度
申请发行
申请破产
申请文件
深入分析
审慎选择
申万巴黎
申万巴黎基金管理有限公司
申万盛利精选
申万盛利强化
申万新动力
申万新经济
沈阳诚浩证券
申银万国
神鹰利差
深圳财务总监网
深圳发展银行
深圳迈瑞
深圳外汇网
深圳新兰德
深圳智多盈
深圳珠宝网
慎重对待
生产成本
生产单位名称
生产能力
生存者有权获得账户
盛大网络
生活费调整
胜龙软件
生命人寿
升平降走势图
省钱之道
升水溢价
生物燃料
生效日期
生益科技
剩余贷款
剩余到期日
剩余价值
剩余期限
剩余时间
剩余遗产继承人
剩余资产
升值估价
升值压力
升值预测
升值预期
市场报
市场波动
市场部
市场参与者
市场呈现
市场出清
市场定价
市场定价机制
市场反应
市场份额
市场风险
市场供求
市场估计
市场观望气氛
市场关注
市场化
市场化改革
市场化限价指令
市场汇率
市场机制
市场价格
市场架构
市场间交易
市场间交易系统
市场降温
市场进入回报率
市场禁止行为
市场竞投比
市场恐慌
市场宽度
市场狂热
市场利率
市场能力
市场判断
市场疲软
市场平台
市场前景
市场潜力
市场情绪
市场人气
市场深度
市场时机
市场体系
市场条件
市场稳定
市场信心
市场询价
市场研究
市场摇摆
市场忧虑
市场预期
市场约束
市场运行
市场运行情况
市场占有率
市场震动
市场指标
市场知觉
市场指数
市场追捧
实存资金
适当披露
适当调整
适当注意
实地审查
试点办法
试点方案
试点券商
适度增长
释放一些
十分积极
十分明确
十分强烈
十分坦诚
是否高于
是否理性
实股
十国集团
石化认购
实际波动率
时机不对
实际成本
实际出口
实际发行
实际费用
实际负利率
实际公司
实际汇率
实际进口
世纪金龙
实际控制人
实际利差
实际认购
实际认购总额
实际商品
实际收入
实际投入
世基投资
实际投资
实际现金价值
实际需要
实际影响
实际债务
实际支出
实际资本
市价不高
市价法
时价发行
时间风险
时间价值
时间较长
时间跨度
时间选择
实缴金额
世界财经报道
世界顶级
世界经济
世界经理人日报
世界贸易
世界银行
世界银行贷款
市净率
实卡
失卡保障
实力怎样
十六分之一
史密森协定
市民债券
十年期
使您免受
试盘
实盘
实施标准
时时彩
适时进行
时时乐
实施细则
实施一年
实收股本
试探性买入
实体经济
使投资者
十万分之一
实物债券
实现
实现双赢
时效性
试行标准
失业保险
失业保险基金
失业保险制度
失业率
实业银行
适宜采取
是一项
市盈率
使用税率
使用效率
使用信用卡
使用银行卡
适用于
石油贷款
石油井头价
是有可能
石油美元
石油期货
石油输出国组织特别基金
石油债券
十月债券
实战操作
实证分析
市值超过
市值配售
市值损失
市值缩水
失踪纳税人
实做成交价
收藏价值
收藏品
首创期货
首创证券
首次超过
首次发行
首次付息
首次公开
首次公开发行
首次公开发行股票
受此利空的冲击
受此影响
收单行
收到货款
受到市场青睐
受到压制
手段高明
收发存
收发存总账
首发事宜
收费缴款书
收费收据
收费项目
首付比例
售付汇证明
首付款
收付实现制
收付实现制会计
手工票
手工申报
收购报价
收购成本
收购对象
收购发票
收购方
收购公司
收购股份
收购股权
收购价格
收购价值
收购目标
收购企业
收购人
收购日
收购题材
收购要约
收购意向
收购盈余
收购者
受关注
受行业影响
收汇
收汇保障
收回成本
收回投资
手机炒股
手机收费
手机支付
首家推出
收缴发票
收结汇
收进
收紧信号
收紧银根
受控公司
受控商品期货
受控外国公司
收款
收款人地址
收款人姓名
收款责任
受利好刺激
受理人
受理审核
售楼部
售楼处
售楼小姐
收盘
收盘报
收盘差异
收盘跌
收盘价
收盘价格
收盘价记录单
收盘交易指令
收盘微跌
收盘下跌
收盘于
首批产品
收取佣金
授权股数
授权经营
授权人
授权人工号
授权书
授权委托
首日定价
收入分享
收入附征
收入规模
收入和最高资产的限制性权利
收入结构
收入近
收入锐减
收入型基金
收入预测
收入约
收入债券
收市最优价格
寿司债券
受损者
手头紧张
受托人
首席财务官
首席研究员
首席营运官
首席执行官
首先确保
首先需要
手写发票
授信额度
授信评价
授信项目
手续费
手续费另收
手续费收入
手续简化
受押人条款
首要目标
收益报告
收益保证
收益不高
收益分配
收益互换
收益基差
收益价格比
收益较高
收益较好
收益利率
收益率
收益率稳定
收益率招标
受益凭证
收益曲线
受益人
受益所有人
收益稳定性
收益型有限合伙
收益债券
收益质量
收益最大
授予财产
授予者
收支凭证
赎回风险
赎回基金
赎回价格
赎回权
赎回日
赎回条款
输金点
数据比对
数据核对
数据库
数据显示
数量不成比例
数量优先
数量折扣
书面答复
数目限制
输入密码
输入账号
竖线图
数字三
率先开始
率先推出
双币
双币化
双币卡
双边汇率
双边结算
双边贸易
双重担保
双重压力
双底
双方拍卖市场
双轨银行制
双环科技
双赔
双色球
双双涨停
双账户
税点
税负转移
税号速查
税后利润
税后收入
税基
税控装置
税款补录
税款入库
睡美人
税票重打
税票销号
水平价差交易
税前利润
税前列支
税前弥补亏损
税前收益
税收保护
税收保全
税收等价物
税收递延
税收调查
税收基本法规
税收计划
税收缴款书
税收扣除
税收扣抵
税收会计
税收会计凭证
税收漏洞
税收强制执行
税收认定
税收所有权证
税收调整
税收统计
税收完税证
税收系统
税收预测
税收证件
税收证明
税收转嫁
税务处理
税务公告
税务局
税务认定
税务申请
税证号码
税种补录
税种登记
税种核定
顺差过大
顺利推出
顺利完成
顺流向下
顺势完成
四川经济日报
四川经济新闻网
四川在线财经
四大行
斯达康
死多头
四分位数
死股
四行
似乎更具有
四季度
四季度末
死空头
私募发行
私募股权
私募股权基金
私募基金
私募理财网
私募融资
私募完成
私募债
私人理财
私人收藏
私人投资
私人业务
私人银行
私下交易
私下交易经纪商
私下协议
私营公司
送股
送股能力
送配
速贷通
速动比率
速动资产
速动资产净额
速动资金
速度更快
速度快
苏格兰皇家银行
速利基金
苏黎世金融市场
苏黎世妖魔
苏联对外贸易银行
苏联国家银行
苏联建设银行
塑料钞
苏州信托
算术投资法
酸性比率
随行就市
随机运动
随时都会
随时兑现
随时为您
损耗扣除
损失惨重
损失殆尽
损失金额
损失类贷款
损失率
损益表
锁仓
所持公司股份
所持股份
所筹资金
所得款项
所得税前扣除
锁定证券
索还债款
所汇款项
所获取
缩量反弹
缩量回调
索罗斯
索赔程序
索赔权凭证
索取账户
所属子公司
所推荐
所需资金
所研究
锁一爬二
所有客户
所有权
所有权属于
所有权证
所有权证书
所有信息
所有银行
所有债务
所有者
所有者权益
所载明
所占比例
所占比重
塔夫脱哈特莱法
踏空
踏空交易
踏空危险
他们会综合
塔塔财团
塔塔资讯
泰达荷银
泰达荷银成长
泰达荷银基金管理有限公司
泰达荷银精选
泰达荷银首选
泰达荷银稳定
泰达荷银效率
泰达荷银预算
泰达荷银周期
泰华国际银行
泰华农民银行
抬轿
钛金卡
泰京银行
泰康人寿
太平洋安全银行
太平洋股票交易所
太平洋卡
太平洋证券
台湾股市
泰信基金
泰信基金管理有限公司
泰鑫投资
泰信先行策略
泰信优质生活
泰信中短债
泰阳期货
泰阳证券
探底
探底回升
摊销损失
唐双宁
淘股票
逃汇
套汇
淘金网
套牢
套牢筹码
套牢投资者
套利
套利操作
套利策略
套利分析
套利机会
套利空间
套利债券
套利资金
讨论议题
套期保值
套取
套算汇率
套头交易
套现
套现愿望
特别出价
特别处理
特别处理股票
特别措施
特别发行
特别关注
特别国债
特别交易
特别求偿权
特别提款权
特别遗产
特别针对
特别转让
特别子账户
特别综合账户
特定股东
特定积分
特定机构
特定价格
特定客户
特定用途资产
特困户
特码和走势图
特区经济
特色融资
特色融资业务
特殊贸易
特殊贸易结算
特殊纳税人
特殊业务
特殊总账户
特许权使用费
特许权税
特许权信托
特约顾问
特征股份
特种股票
特种国债
特种期权
特种银行
腾讯基金
体彩
题材炒作
题材股
体彩中心
提出申请
替代模式
提单
提额
提高安全级别
提高出价
提高存款准备金率
提高利率
提供贷款
提供服务
提供更多
提供股票行情者
提供融资
提供支持
提货单
提货担保
提价条款
体内换股
提前曝光
提前布局
提前偿还
提前撤资罚金
提前公示
提前还贷
提前还款
提前还清
提前或延期结算
提前结算和拖后结算
提前履行
提前赎回边缘
提前赎回特权
提前赎回条款
提前赎回债券
提前向
提前知道
提升
提示风险
提醒股民
体育彩票
体制性
填单日戳
天风证券
天富期货
天弘基金
天弘基金管理有限公司
天弘精选混合
填开金额
填开税额
天力顾问
田纳西河谷管理局
填权
天坛生物
天天基金
天天基金网
天天看盘
天同证券
天下财经网
天相投顾
天信投资
天益
天一证券
天证投资
天治财富增长
天治基金
天治基金管理有限公司
天治品质优选
跳动点
调回
调节利率
调节性交易
调控
调控措施
跳空缺口
条款计划
条形图
跳跃式增长
调整到位
调整电价
调整后价格基础
调整后履约价格
调整后债务余额
调整后总收入
调整迹象
调整结束
铁饼卡
贴水
贴现
贴现产品
贴现窗口
贴现公司
贴现经纪人
贴现率
贴现收益率
停板
停顿时间
停复业登记
停牌
停牌调查
停业处理
停业申请
停业通知书
停业信息
停止委托
停止下滑
停止执行
同比减少
同比上涨
同步结算
同步经济指标
同步清算
同步上涨
通常都会
通常没有
通吃岛证券
通达卡
通道制
同方向变化
通过发行
通过分红
通过获取
通过接管
通过收购
通过银行
同花顺
通货紧缩
通货紧缩因子
通货膨胀加剧
统计报告
统计出
统计调查
统计分组
统计规律
统计基础
统计情况
统计日报
统计数据显示
统计系
统计学
统计原理
统计知识
统计专业
统计资料
同价买卖
同类债券
同仁堂
同日交易
同时关注
同时上调
同时实现
同时缩短
同时指出
通行利率
通行权
同样处于
同样有风险
同业拆借
同业拆借市场
同业交流
同业竞争
同业市场
统一报价系统
统一沉没基金
统一抵免
统一抵押债券
统一公债
统一公债券
统一行情报告单
同一会计期内交易
同一类别
同一收益
统一协定
通用查询
通用股
通用汽车领头理论
通胀会计调整
通胀率
通胀缺口
通知存款
通知贷款
通知贷款利率
通知货币市场
通知款项
通知期
通知收回债券
通知说
通知指出
通知支付资本
同轴交易
同族基金
投保书
投标报价
投标商
投标书
投标者
头寸控制
投放贷款
投行业务
投行业务收入
投机集团
投机空间
投机商品
投机性投票
投机性需求
投机者
投机资本
投机资金
头肩式走势
透明度
投票决议
投票门
投票权
投票信托
投入经费
透支额
投资比例
投资部门
投资参考
投资策略报告
投资产品
投资成本
投资成功
投资大师
投资多元化
投资额
投资额达
投资额度
投资发展部
投资范围
投资方
投资方法
投资分析
投资分析方法
投资风格
投资风险
投资风险较大
投资风险较小
投资概念
投资港股
投资高手
投资个案
投资工具
投资公司
投资顾问
投资管理公司
投资管理能力
投资过程
投资过热
投资合伙人
投资回报
投资回报承诺
投资回报率
投资汇票
投资计划
投资基金
投资集团
投资家
投资价值
投资建议
投资界
投资近
投资金额
投资经历
投资经理
投资决策
投资决定
投资开发
投资理财
投资理财工具
投资理念
投资量
投资领域
投资楼市
投资秘诀
投资目标
投资能力
投资品
投资品种
投资期
投资期限
投资区域
投资热点
投资热钱
投资人才
投资融资
投资入股
投资市场
投资收藏
投资收藏品
投资收益
投资数额
投资属性
投资思路
投资损益
投资特色
投资通
投资下降
投资项目
投资小
投资协议
投资信心
投资型
投资性
投资性购房
投资性需求
投资学
投资业
投资业务
投资银行
投资银行家
投资银行业务
投资有道
投资有风险
投资逾
投资于
投资余额
投资与合作
投资增长
投资增长过快
投资占
投资战略
投资者风险
投资者关系
投资者教育
投资者青睐
投资者收益
投资者心理
投资者咨询
投资指南
投资中
投资中国网
投资资本
投资资产
投资咨询
投资咨询公司
投资总体回报
投资组合
投资组合理论
图表分析师
图表分析师责任
突出表现
突出问题
土地发展贷款
土地升值
土地爷
突破口
凸性
秃鹰基金
推迟开盘
推迟支付
退出机制
退出渠道
退出条款
退出途径
推广人
推广作用
退还汇款人
推荐发行
推荐股票
推荐品种
推介会
退税审批
退税申请
退伍军人管理贷款
推销股票
推销集团
囤积居奇
托管对象
托管服务
拖累指数
脱媒
拖欠股息
拖欠话费
妥善处理好
托收款项
托收统一协定
托收业务
外币合同
外部环境
外部监督
外部审计
外部资金
外出经营
外管局
外国公司
外国货币
外国买卖率
外国同行
外国投资公司
外国银行
外国债券
外国证券
外国直接投资
外汇吧
外汇宝
外汇保证金
外汇保值
外汇保值条款
外汇城
外汇储备
外汇兑换券
外汇风险
外汇管理
外汇管理体制改革
外汇管制
外汇核销单
外汇汇率
外汇价格
外汇交易
外汇交易中心
外汇经纪人
外汇理财周刊
外汇联盟
外汇留成
外汇论坛
外汇卖出价
外汇买卖
外汇买入价
外汇牌价
外汇配额
外汇平准基金
外汇平准帐户
外汇期权交易
外汇倾销政策
外汇人民币
外汇市场
外汇市场交易
外汇体制改革
外汇调剂
外汇通
外汇头寸
外汇投资
外汇网站
外汇许可证
外汇银行
外汇盈利渠道
外汇帐户
外汇之门
外汇资产
外汇资金
外贸顺差
外盘
外盘期货港股网
外商独资
外商独资企业
外商投资
外销
外债
外债增长
外资
外资法人银行
外资股
外资金融机构
外资进入
外资控股
外资控股银行
外资收购
外资银行
外资政策
完成操作
完成投资
完成预算
完成自己
万点网
完工计划
万国测评
万家和谐增长
万家基金
万家基金管理有限公司
万杰鼎鑫
万联证券
万年薪
完全登记债券
完全复本
完全基金
完全价值
完全竞争
完全免税债券
完全售空
完全授权交易
完全所有
万事达
完税证
万通证券
万优网
万余元
万元之间
完整性
王朝彩票网
网付
王府井
网购
往来收据
网络
网络股
网络交易
网络商店
网络银行
网络资源
网润融资讯
网商
网商贷款
网上交易
网上交易平台
网上金融
网上开店
网上路演
网商融资协议
网上商户
网上申购
网上信用
网上信用记录
网下
网易证券
网银
为保护
未必会成为
尾差
未超标
未超标者
未成交
未成年人受益法
维持不变
维持利率不变
维持市场
未达标
未达标者
为抵押
为躲避
威尔鑫投资
违法违章处理
违法违章户
未分离账户
未分配利润
未分配盈余
未付股利
为负数
微幅下调
为股东
微观经济学
违规产品
违规放贷
未归还
违规所得
违规资金
威海广泰
为基础
危机条款
维加
为焦点
未缴资本
为借口
未经国家
为客户提供
未来表现
未来价值
未来利益
未来收益
未来宣告
未来一段时间内
未来走势
微利股
为买方
为卖方
未能开通
未能幸免
为您管理
为您提供
尾盘
尾盘跳水
未披露
未平仓合约
未平仓空头合约
未评级证券
为其联系
未清偿证券
维萨
未上市
未上市股票
为什么选择
威士
尾市
为时不远
未售出
未受理
为投资者
委托保管账户
委托操作
委托贷款
委托代理
委托代征
委托方式
委托管理集资
委托候选人名单
委托交易
委托买卖
委托生产
委托书
委托投资基金
委托指令
微小价差
为形式
为依据
唯一一家
为诱饵
委员会
违约保证
违约风险
违约金
违约率
违约行为
违约责任
伪造卡
未执行全权委托
稳步健康发展
稳步盘升
稳步上行
稳步推动
稳定程度
稳定股市
稳定回报
稳定上升
稳定性
温和上扬
文化背景
文华财经
稳健策略
稳健性原则
温商网
文书传递
文书打印
文书登记
文书回退
文书流转
文书审批
文书受理
文书送达
文书通知书
文书销号
文书作废
问题曝光
问题贷款
问题解答
文物保护
文物走私
文印室
温州华富投资
我到底有
我国国情
我们提供零售
我要打印
我要富贵网
我要纠错
无保留意见
舞弊行为
无差别交易
无此要求
无担保债券
无担保债务
五道口
五到十年
无抵押债务
五点浮动
无法成交
无法达标
无法浮动
无法交割
无法判断
无法使用
无法提供
无法正常进行
无风险套利
无风险资产
无负担
武钢认购
武汉新兰德
武汉证券
无记名债券
无记名证券
物价上涨
物价指数
物价指数保值条款
无可厚非
五矿证券
无力偿还
无理性买入期权
五粮液
无卖价
无面值股票
无面值证券
五年期
五年期以上
无权参与
无权参与分红
无缺文本
无认股权证
无人银行
武士债券
无收益货币
无套利机会
物物交换
无息贷款
无锡尚德
无现钞银行
无效资产
无行为能力代理人
无形资产
无需抵押
无遗嘱死亡者
无忧会计网
无忧外汇网
无证户
无证市政债券
无证证券交易
无中介人交易
物主融资
西安饮食
西班牙国际银行
西北农民银行
西部论丛
西部信托
西部证券
西祠胡同
西德尔清算系统
西德意志地方银行
西德意志州银行
西非货币联盟
习惯集中
西汉志黄金
玺汇国际
西联汇款
系列期权
系列债券
西门子财务服务
西南财经大学
西南期货
西南证券
洗盘
息票
息票利率
息票收益率
洗钱
稀释效应
吸收点
西太平洋银行公司
系统风险
系统内
系统性风险
希望收回
西亚那银行
夕阳条款
西藏证券
下穿均价线
下跌
下跌风险
下跌幅度
下跌过半
下跌空间
下跌锁定
下滚
厦航卡
下滑
厦华电子
下降通道
下列信息
下落
厦门国际银行
厦门商业银行
下探
下调幅度
下调趋势
下陷
下行趋势
下一步打算
下一年度
狭窄市场
下周备忘
现代商业银行
先到先得
现对
现付成本
先后表示
现汇汇率
现汇交易
现汇结算
现货
现货兑换率
现货合约
现货汇率
现货交换期货
现货贸易
现货市场
限价指令
限缴税款
现金比率
现金储备
现金出资
现金等价物
现金方式
现金购买
现金管理
现金管理国库券
现金管理账户
现金红利
现金回收
现金回收率
现金价格
现金价值人寿保险
现金交割
现金交取
现金交易
现金交易板
现金流
现金流量表
现金流入
现金流债券
现金流转周期
现金牛
现金票证汇总
现金商品
现金市场
现金收益
现金收支情况
现金替代物
现金头寸
先进先出法
现金项
现金余额
现金预算
现金账簿
现金帐户
现金支出
现金准备
现款购买
限量发行
限量购买
先买权
限期背书
闲钱
限时办结
限时期权
现手
限售存量股份
限售股
限售股解禁
限售期
线下项目
现行利率
先行赔付
现有股东
先由客户
现有客户
现在或将来
现值
限制盈余
闲置资产
闲置资金
相伴而来
湘财证券
相差不大
相当专业
相等基点互换
相等价差头寸
相等条款
相对安全
相对更长
相对合理
相对会
相对价值
相对较低
相对困难
相对麻烦
相对平稳
相对容易
相对有利
香港股市
香港行情
香港恒生银行
香港厚元
香港汇丰银行
香港集友银行
香港交易所
香港金融市场
香港旅游卡
香港权证
香港上市
相关板块
相关部门
相关材料
相关措施
相关贷款
相关服务
相关个股
相关公司
相关股东
相关行业
相关机构
相关情况
相关人士
相关人员
相关商品价差
相关手续
相关条款
相关投资组合
相关系数
相关因素
相关政策
相关资产
相互协助
相互遗嘱
相互银行
相继获得
相继投入
相结合
向客户
向买方
向卖方
项目筹资
项目贷款证券化
项目合作
项目经费
项目内容
项目评估
项目评价
项目融资
项目收益
项目说明
项目投资
项目预计
项目债券
项目执行能力
项目中心
项目资金
向前滚进
向前推展
向上级行
向上级行借款
向上交易
向上趋势
向上突破
向社会发行
向社会公开发行
向市场注资
相同信用等级
详细数据
向下交易
向下趋势
向下调整
向央行
向银行
向银行提供
相应减少
相应上调
相应信息
相应业务
相应职级
小矮人债券
小刀纽约期货交易所
小额贷款
小额贷款业务
小额股票
小额现款
小额遗产
小额债券
消费贷款
消费观念
消费价格指数
消费开支
消费类
消费疲软
消费疲弱
消费偏好
消费品价格指数
消费品物价指数
消费税
消费税纳税人
消费统计
消费旺季
消费物价上涨
消费物价指数
消费信贷
消费信贷业务
消费型基金
消费需求
消费者承担
消费者物价指数
消费者债券
小幅放大
小幅回落
小幅上涨
小幅调整
小幅下调
小公司
小股本
小股东
小股民
销户费
销货清单
销货条件
销货账
消极收入
销卡
销量差异
销量大增
小麦价格
小麦期货
小牌
小盘
小盘次新股
小盘股
小器具
小企业管理局
销蚀
销售窗口
销售代理
销售代理协议
销售登记表
销售范围
销售费用
销售股票
销售管理
销售管理和行政费用
销售广告
销售合同
销售机构
销售基金
销售价格
销售价格差异
销售价格指数
销售金额
销售经理
销售控制
销售毛利
销售毛利率
销售品种
销售品种结构
销售品种结构差异
销售日记账
销售收入
销售收入分类账
销售收入分析
销售收入净额
销售收入净值
销售收入日记账
销售收入预测
销售收入预算
销售收入总额
销售收益率
销售数据
销售条件
销售退回
销售网点
销售网络
销售一空
销售预算
销售战略
销售账户
销售折扣
销售总额
销售总收入
销售组合
小数点错位
小投机者
消息面分析
消息面上
小阳线
小阴线
小子弹
携程网
携带本人
协定存款
协定记账
协定转让
协方差
协和银行
协会章程
斜连值走势图
协调部
协调机制
协调一致
协调与配合
协同发展
协同效力
协同效应
协议存款
协议定价
协议回购
协议书
协议销售
协议债券
协议招标
协助交易员
协助客户
协助买方
协助卖方
协助银行
新保网
新表现
新财富
新财经
信诚基金
信诚基金管理有限公司
信诚精萃成长
信诚人寿
信诚四季红
心存疑虑
信达澳银
信达澳银基金管理有限公司
信达澳银领先
新大陆教育贷款营销公司
信达证券
信达资产管理公司
信贷安排
信贷保险
信贷保证计划
信贷部门
信贷补贴
信贷差
信贷产品
信贷额度
信贷方式
信贷分析员
信贷风险
信贷服务
信贷管制
信贷和投资
信贷换算
信贷基础
信贷机构
信贷基金
信贷紧缩
信贷能力
信贷评级
信贷评级机构
信贷融通
信贷市场
信贷投放
信贷投放过多
信贷危机
信贷问题
信贷限额
信贷协会
信贷协会股份
信贷协议
信贷形势
信贷业务
信贷银行
信贷员
信贷政策
信贷支持
信贷质量
信贷资产
信贷资金投向
新低点
辛迪加
辛迪加邀请信
新东方
新东方理财
新东风无忧价值网
信孚银行
新高点
新高价
新高数
新股
新股定位
新股发行
新股配售
新股认购方式
新股申购
新股速递
新股套利者
新规定
鑫国联期货
信函股票
新韩银行
新行长
新行情
信合网
新华保险
新华财经
新华财经媒体
新华银行
信汇
信汇汇率
新会计报告
信汇通知书
信汇委托书
信汇证明书
新货币
新基金
新机制
新加坡发展银行
新加坡华联银行
新加坡交易所
新加坡金融市场
新建网点
新疆证券
新京报
新经济
新卡
新开工项目
新浪财经
新老划断
心理测试
新利率
心理预期
新龙头
新能源
新桥投资
鑫荣祥油画
新设
新设合并
新时代信托
新时代证券
新世纪混合
新世纪基金
新世纪基金管理有限公司
新世纪金融公司
新世纪期货
新市值
新思路投资
新台阶
信托
信托财产
信托公司
信托合同
信托机构
信托期
信托声明
信托声明书
信托条款
信托通知
信托投资
信托投资公司
信托文书
信托协议
信托业
信托遗产
信托遗嘱
信托银行
信托账户
信托资本
信托资产
新闻收录机
信息不对称
信息补录
信息发布人
信息服务
信息含量
信息披露
信息披露工作
信息披露内容
信息披露义务
信息披露制度
信息渠道
信息效率
信息早报
辛辛那提股票交易所
信心丧失
新兴行业主张
新兴市场
新兴市场基金
新一轮
新营销
信用摆动额
信用保证书
信用不好
信用创造
信用贷款
信用担保
信用等级
信用调查
信用调查机构
信用调查机关
信用度
信用额度
信用风险
信用风险控制
信用工具
信用级别
信用积分
信用极高
信用记录
信用紧缩
信用卡
信用卡计划
信用卡申请
信用卡透支
信用卡业务
信用卡证券
信用可靠程度
信用控制
信用控制体系
信用良好
信用膨胀
信用评级
信用评级机构
信用评价
信用评价体系
信用数据库
信用条件
信用危机
信用协同组合
信用形式
信用债券
信用证
信用证保兑业务
信用证方式
信用证交易
信用证业务
信用中介
信用状况
信誉良好
信誉如何
新元财经
鑫源股票
新增不良贷款
新增产能
新增存款
新增贷款
新增房贷
新增固定资产
新政出台
新资金
形成过程
形成和发展
幸福市场
行权比例
行权公告
行权股票过户费
行权价
行权价格
行权起始日
行权清算
行使价
行使价格
行使期
行使认股权
形势严峻
形态走势图
兴旺企业
行为理论
兴业基金
兴业基金管理有限公司
兴业卡
兴业可转债
兴业全球视野
兴业银行
兴业证券
行政裁定
行政罚金
行政罚款
行政管理
行政管理当局
行政管理费用
行政管理控制
行政管理会计
行政管理预算
熊侃
熊猫债券
熊市
熊市差价套利
熊市挤压
熊市夹击
熊市恐慌
熊式收购
熊式袭劫
匈牙利国家银行
修订预算
休眠合伙人
休眠账户
袖珍操纵
虚报注册资本
虚股交易
虚假分红
虚假购买
虚拟货币
虚拟卡
虚拟资本
需求不足
需求大增
需求价格
需求拉动通货膨胀
需求上升
旭日银行
蓄势再涨
需要沟通
需要进行
需要聚集
需要考量
需要考虑
需要提供
需要退回
需要协调
需要有
需要支付
需要资金
虚涨
虚租
宣布批准
宣布上调
宣传费用
宣告日
选股
选股标准
选股方法
选股技巧
选股软件
选股思路
选股信息
宣誓书
选择币种
选择日
选择退出
选择性股利
选准时机
削价
削价计算
削价融资
学生创业
学生贷款营销公司
学生信用卡
学习贯彻
血浴
循环交易
循环信用额度
寻求解决方案
寻求其他
迅速扩张
寻找合理
寻找机会
寻找投资项目
压到更低
压低
雅虎财经
押汇
压价
雅克康思托期权
压力较小
牙买加协定
亚太股市
亚信
压制价格
亚洲货币
亚洲开发银行
亚洲美元
亚洲美元市场
亚洲商业银行
亚洲银行
亚洲证券
演变过程
验钞机
延迟报价
延迟付款
延迟还款
延迟履行
研发部门
研发人员
严格按照
严格控制
严格评估
燕京啤酒
验旧
研究报告
研究成本
研究费用
研究行业
研究后确定
研究简报
研究能力
研究支持
研究重点
严厉查处
延期付款票据
延期付款养老金
延期滚动
延期交割
延期交割合同
延期交割销售
延期纳税
延期申报
眼前商品
验审
延伸看跌期权
验审员
衍生产品
衍生产品业务
衍生品
衍生品交易
衍生权证
衍生中期债券
烟台万华
严重被套
严重炒高
严重超买
严重超卖
严重低估
严重低迷
严重高估
严重亏损
严重偏离
严重失实
杨百万
羊城通
央行备付金
央行贷款
央行发布
央行票据
央行宣布
杨红革
扬基债券
养老保险
养老保险基金
养老保险金
养老计划
养老基金
养老信托
阳线
遥遥领先
要有选择性
遥远期权
要约收购
要约证券
要逐步
业绩不佳
业绩平平
业绩水平
业绩预测
业绩预亏
业绩预期
业绩预增
业绩预增公告
业绩增长
业界认可
叶滔网
业务板块
业务办理
业务创新
业务创新能力
业务发展
业务范围
业务风险
业务负担
业务岗位
业务关系
业务规模
业务合作
业务合作关系
业务环节
业务机构
业务及资产
业务监管
业务交流
业务经理
业务类型
业务联系
业务流程
业务流水号
业务审计
业务申请书
业务失败
业务试点
业务收入
业务条件
业务线
业务优势
业务整合
业务指标
业务种类
业务资费
业务资格
业务咨询
业务咨询服务
业务综述
业余投资者
一般不会出现
一般不能
一般长期债券
一般法人股
一般会
一般较差
一般留置权
一般散户
一般推算
一般信用证
一般选择
一般意味着
一般预算
益邦投资
一本通
遗产处理书
遗产税
遗产税文书
异常成本
已偿还债务
异常破损
异常损耗
异常资金流入
亿城股份
益处
一触即发
一次出售
一次出手
一次付清债券
一次还款
一次考验
一次性补偿
一次性贷款
一次性付款
一次性付清
一次性告知书
一次性奖金
一次性奖励
一次性缴纳
一次性赔偿
一次性收取
一次性投入
一次性指令
一次性准备
亿大关
意大利罗马银行
意大利商业银行
意大利信贷银行
意大利银行
一大瓶颈
易贷中国
一德期货
一德证券
已登记的持有人
以底价执行
以抵销
已跌回
已跌至
一定幅度
一定会有
一定盈利
异动股
异动现象
一度重挫
依法设立
已发生亏损
已发行证券
依法注销
易方达
易方达基金
易方达基金管理有限公司
亿份
议付
议付银行
一改前期
以港元计算
一个百分点
一个考验
一个限度
一个月时间
以股抵债
易汇资讯网
易货贸易
以获取
已获盈余
易基
易基策略成长
易基策略二号
一季度
一季度末
易基积极成长
易基价值成长
易基价值精选
一级交易市场
易基深
一级市场
一级铁路
易基月月收益
一级支行
溢价
溢价发行
溢价摊销
已缴部分
已缴股本
已交货
溢缴款
已缴清
已缴入
已缴税
已缴税证明书
已结清账户
已经不存在
已经不大
已经不多
已经超过
已经成立
已经呈现出
已经出现拐点
已经贷款
已经发行
已经非常大
已经非常低
已经非常多
已经非常高
已经非常快
已经非常强
已经涣散
已经结束
已经开始
一经披露
已经披露
已经完成
已经形成
已经宣告
已经支付
已经转为
以旧换新
已就绪
一举扭转
一举突破
一揽子抵押
一篮子货币
一揽子交易
一揽子证券
一揽子忠诚保证
已连续
医疗保健
医疗保险
遗留信托
一路抬升
一路下跌
一路下行
一路震荡下行
易迈管理学习网
亿美元
以美元计算
亿美元左右
益民创新优势
益民红利成长
益民基金
益民基金管理有限公司
一年期
一年期存款
一年期贷款
一年以上
亿欧元
以欧元计算
一片萧条
以票控税
以票面值赎回
一起发财网
以期获得
一汽夏利
一千万元
已确定
依然活跃
依然坚挺
依然乐观
依然偏高
依然严峻
以人民币计算
以日元计算
一上市
已上市
以市值为主
已受理
一手资料
以书面
以书面或电子邮件的形式
艺术品
艺术品投资
艺术中国网
以税控票
伊斯兰银行
以特定价格
一条长阳
一条大阳线
一条大阴线
以拓展
意外保险
意外分红
意外利润
一系列
以下材料
以下简称
以下事项
以下途径
以下问题
意向书
已销货物成本
一些支持
以新还旧债券
医药板块
意义重大
已引起
已预计风险
亿余元
亿元贷款
医院收益债
已运用资本
已涨回
已涨至
依照现行规定
一直处于
已知负债
一只股票
一直活跃
一直停牌
抑制投机
一直维持在
一致性原则
一种潮流
一种法国证券
一种选择
一周行情
遗嘱信托
已赚收入
以最好价卖出
银本位制
银币
隐藏信托
银承
因此承受
因此与
银贷双方
阴跌
银富理财网
银根紧缩
隐含波动率
隐含赎回
银行案件
银行按揭
银行安全
银行保函
银行保险基金
银行本票
银行部
银行承担风险
银行承兑
银行承兑汇票
银行承诺
银行持股公司
银行持有股份
银行存款
银行存款利率
银行代扣
银行代扣协议
银行贷款
银行贷款利率
银行担保书
银行担保债券基金
银行定期贷款
银行放贷
银行方面
银行费用
银行服务
银行负债
银行高管
银行工作
银行管理
银行行长
银行黑名单
银行挤兑
银行机构
银行机构数
银行基金
银行记录
银行挤提
银行集团
银行家
银行间
银行监管
银行间市场
银行间网络
银行间债券市场
银行界
银行借贷
银行卡
银行卡号
银行卡诈骗
银行卡资金
银行开证
银行客户
银行可投资证券
银行控股公司
银行扣款
银行理财产品
银行利率
银行利息
银行领域
银行名称
银行名单
银行内部
银行内汇款
银行渠道
银行券
银行体系
银行同业拆借利率
银行网点
银行系统
银行辛迪加
银行信托部
银行信用额度
银行学
银行业金融机构
银行业务
银行证券
银行质量
银行专用
银行转账
银行资产
银行资金融通
银河基金
银河基金管理有限公司
银河期货
银河银信添利
银河证券
银河之星证券
银华保本增值
银华道琼斯
银华基金
银华基金管理有限公司
印花税
印花税上调
银华投资
银华优势企业
银华优选股票
银华优质增长
银监会
银监局
银联
银率网
隐瞒消息
隐瞒业绩
引伸波幅
引申波幅
引生诉讼
因私购汇
因私售汇
因素较多
银泰理财分红
银团贷款
银团银行
银网合作
阴线
因消息
因消息预期造成的市场波动
因意外事故
引诱和转移
印章印模
银证通
银证转账
银质
引致需求
英镑可转让增息政府证券
英镑区
英镑危机
英镑证券
应承诺
英大证券
硬贷款
应当清楚
应当确保
应当通过
应当由
应当真实
硬费用
应该包括
应该承担
英格兰银行
英国金融时报
樱花银行
硬货币
萤火虫
应急贷款
应计负债
应积极
应计利息
应计收入
应尽快
盈亏平衡
盈亏平衡点
盈亏自负
盈利能力
盈利渠道
盈利预警
盈利增长率
盈利组织
应履行
应区别对待
英式竞价
应时投资
应收账款
应收账款比例
应税遗产
应税赠予财产
硬通货
应退还
英文单词
英文缩写
影响不大
影响经济
影响经济发展
影响市场
影响收益
营销部
营销方式
营销计划
营销经理
营销人员
营销手段
营销战略
硬性指标
营业大厅
营业机构
营业面积
营业日
营业网点
营业执照
应用前景
盈余所得
营运资本
硬指标
影子市场
永安期货
永亨银行
勇华股票投资
勇华股票投资网
用脚投票
佣金经纪人
佣金收入
佣金水平
永久债券
用来购买
用以衡量
拥有国内
拥有一支
用于表明
用于还款
用于描述
用于投资
踊跃入场
友邦红利
友邦华泰
友邦华泰基金管理有限公司
有保护证券
邮币卡
有补涨要求
有偿转让
又称为
又创新高
由此而言
有待批准合同
有担保收入合同
有担保信托票据
有担保信托债券
优等股票
优等票据
有抵补的期权卖方
有抵补的远期销售
诱多
有多少资产
有股民
由股市退出
有关负责人
有关规定
有关责任人员
有何区别
有合作
有合作前途
有华投资
优惠付款条件
优惠利率
有或没有
游击队
游击队承销团
有机会赢取
邮寄申报
油价飞涨
油价上涨
油价为
有价证券
有价证券行市
有价证券实物
有价证券资产组合
有价值
邮件费用
又将迎来
有经验的投机者
有可能放大
有可能获得
诱空
优利理财网
有利于推动
优良股票
优良凭证
由牛转熊
有泡沫
邮票价格
有清楚认识
有三种
有色板块
有色金属板块
优势地位
优势行业
有所改观
有所加大
有所提升
有所萎缩
有所转化
有所走软
有他用
诱探出价
有特色
有条件承兑
有条件审核通过
有望成为
有望持续
有望出台
有望加快
有望突破
有望再次
有望再度
有望走出快速拉升
优先报价
有限公司
优先股
有限检查
优先配售
优先清偿
优先权
优先认购权
优先认股权
有限审计
优先销售
有限责任
优先债券
有限制股票
有效保证
有效冲刺
有效兑付期
有效放大
有效杠杆比率
有效供应
有效期
有效入场券
有效市场假说
有些板块
有些公司
有形价值
有研硅股
又一波
有意向
由银行承担
悠悠股票
悠悠期权
由于股价
由于目前
有增长潜力
邮政储蓄
邮政储蓄银行
有指导的不动产抵押投资
优质服务
优质公司
优质券商
优质资产
游资
邮资凭证
有资质
有阻碍
预测大盘
预测市场
预测显示
预定单
预定发行总额
预定现金流
余额包销
余额查询
余额结算命令
余额太大
余额转入
预付款
预付余额
与货币相关
预计大盘
预计今年
预计控制期间
预计年销售额
预计投入
预计未来
预计下期
预缴税款
预警机制
预警体系
预警指标
预亏公告
与买方订立
与卖方订立
玉米期货
预期利润
与其签约
逾期未缴销
预期债券
逾期账款
预期值
预设目标
预示着
欲收购
预授权
预收账款
预售指令
预算赤字
预算级次
预算收入
预算完成情况
预算有限
欲投资
预先偿还
预先承购
预先计算
预销估算
予以核实
与银行
与原件一致
预支方式
欲知详情
原打算
袁大头
原贷款
远东经济评论
员工持股计划
员工退休收入保证法令
员工支出账户
原股东
圆弧底
远见理财
原控股股东
远离股市
远期汇率
远期利率
远期率
远期升水
远期市场
远期贴水
远期外汇
原始成本
原始发行
原始积累
原始积累阶段
原始投资
远未结束
愿意持有
原因复杂
原因在于
原有股东
原有基础
原油期货
远远超过
月报
越不利
约定日期
月供负担
月环比
月亏损
越来越没底
月内指令
越权卖出
越声理财
越是不利
越小越好
月薪
云化认购
云南白药
云南铜业
酝酿回购
运输单据
运通公司
运通卡
运通银行
运行态势
运行效率
允许交易
允许折旧额
晕眩市场
运营部
运营管理
运营平台
运用渠道
孕育着
运作成功
砸盘
杂项资产
砸在手里
杂志社
再创历史新高
再创新低
再创新高
再次加息
再次上调
再次下跌
再次宣布
再抵押
再度跌破
再度回落
再度攀升
再度下调
再度小幅
再度走强
再估价
再融资
再融资方案
再融资计划
再生能源
再贴现
再投资
再投资收益率
再现地量
在线购物
在线解盘
在线商城
在线咨询
再销售人
赞成票
暂时未定
暂停和结束委托
暂停账户
暂停转让
暂行办法
暂以观望为宜
造成冲击
早盘高开
早起排队
早期所有权抵押贷款
遭受重创
遭遇寒冰
则表示
择机低吸
责令限改
责任人
责任债券
则是根据
择优出清
择优选股
怎样盈利
增发
增发股票
增发项目
增加存款
增加趋势
增加收益
增加税收
增加营业额
增加资金
增量资金成本
增强竞争力
增势明显
增速减缓
赠与基金
增长和收入
增长较快
增长率
增长潜力
增长权益住房抵押贷款
增长水平
增长速度
增长态势
增长迅速
增长值
增值
增值空间
增值前景
增值潜力
增值税
增值税发票
增值税纳税人
增值税普通发票
增值账户
增资
增资额
增资改制
渣打银行
扎实推进
窄幅波动
窄幅盘整
窄幅调整
窄幅振荡
窄幅震荡整理
债款回收
摘牌
债券宝
债券报价
债券本金
债券比例
债权比率
债券承销
债券持有人
债券等值收益率
债券发行
债券分段
债券概要
债券公司
债券购买者
债券购买者指数
债券股票
债券红利
债券互换
债券货币化
债券基金
债券价值
债券交易
债券滥价
债券利息
债券利息避税
债券列表
债券买入期权
债券评级
债券权益互换
债权人
债权人委员会
债券融资
债权融资
债券市场
债券授权书
债券收益
债券投资
债券投资品种
债券限额
债券型投资组合
债券折价
债券证券
债券种类
债权追偿
债市
债务比率
债务工具
债务和解
债务利息
债务凭证
债务契约
债务清偿
债务权益比率
债务权益互换
债务人
债务融资
债务条款
债务危机
斩仓
展恒理财
斩获
占净值比例
展开反弹
展开竞争
战略发展
战略方向
战略规划
战略和规划
战略合作
战略家
战略决策
战略投资者
战略性建仓
战略性投资
战略意义
詹姆斯邦德
展期互换
战时产物
长成消费增值
账单地址
账单分期
账单明细
账单日
涨跌幅
涨跌互现
涨跌停板
涨幅不同
涨幅超过
涨幅第一
涨幅低于
涨幅高达
涨幅较大
涨幅较小
涨幅居前
涨幅靠前
涨幅排行
涨幅趋缓
涨幅太高
涨很多
账户安全
账户表
账户服务
账户管理费
账户密码
账户余额
账户执行人
账户资料
张江高科
账款追收
账龄分析
账龄分析法
涨码
账面价值
账面净值
账面损失
账面信贷
账目管理
掌上灵通
涨停板
涨停报收
账外财产
账外固定资产
账外经营
账务管理
招标发行
招标者
招股价区间
招行
招行卡
召集会议
召开一次
招募说明书
招聘助理
找钱网
招商安本增利
招商安泰股票
招商安泰平衡
招商基金
招商基金管理有限公司
招商银行
招商引资
招商证券
照市价
朝阳产业
这笔钱
这次危机
折价
折价出售
折价发行
折价交易
折价率
折价票据
折价债券
浙江富阳
浙江金融网
浙江理财网
浙江利捷
浙江商业银行
折旧法
折旧后成本
折旧基金
折旧率
这类个股
这迫使
浙商银行
折算额
折现价值
折现率
折现现金流量
这项合作
这些个股
这些股东
这些行为
这些银行
这一波下跌
这一错误
这一段时期
这一趋势
这一市场
这一危机
这一做法
这有利于
这有助于
这只股票
这种方式
这种合作
这种责任
这种做法
这里要
震荡触底
震荡盘升
震荡收高
震荡下行
震荡整理
针对一些
真实财富
真实利率
针线街
政策出台
政策传导
政策法规科
政策工具
政策含义
政策落实
政策面
政策目标
政策收紧
政策探讨
政策讨论
政策性银行
政策性因素
正常过户
正常交易
正常收益
正常填开
正常消费
正常性
正出现
正当持票人
政府采购
政府代理证券
政府担保
政府国民抵押协会
政府机构
政府机构证券
政府金融机构
政府救市
政府垄断
政府审计
政府银行
政府债券
整改期间
整个过程
整个市场
整股交易
正股市价
征管处
征管水平
征管系统
征管效率
征管信息
正规网点
征集款项
证件重打
证件发放
证件号码
证监会
证件缴销
证件名称
证券保管处
证券包销
证券包销银团
证券保证金
证券承销
证券从业资格
证券贷放人
证券代码
证券导报
证券导刊
证券登记结算公司
证券登记系统
证券第一
证券法
证券分析师
证券服务部
证券公司
证券工作室
证券购买者
证券过户
证券过户代理人
证券化
证券价格
证券监督
证券监管
证券监管办公室
证券监管机关
证券交易机制
证券交易所
证券交易委员会
证券交易印花税
证券借出
证券借贷
证券经纪人
证券经销
证券类资产
证券媒体
证券名称
证券评级
证券凭证
证券日报
证券日报创业周刊
证券融资
证券融资机构
证券时报
证券市场
证券市场红周刊
证券市场环境
证券市场周刊
证券投资分析
证券投资基金
证券投资信托基金
证券投资组合
证券推销
证券推销所
证券网
证券信息
证券学校
证券要素
证券要闻
证券溢价
证券遗失
证券营业部
证券有限
证券月刊
证券折扣
证券指数
证券之星
证券周刊
证券自销
证券资讯
证券咨询
证券咨询机构
证券资讯频道
证券组合
正式成为
正式成员
正式发布
正视风险
正式开业
正式上市
正式宣布
正式证券
征收环节
征收监控
征收效率
整体表现
整体复苏
整体亏损
整体情况
整体上市
整体上涨
整体收购
整体走高
正陷入
征信系统
征用权
正在付款
正在审核
郑州商品交易所
郑州中期
值班情况
至报告期末
指标股
指标控制
指标体系
至诚理财
支撑水平
支持系统
支持者关系
指导投资
指导信托
止跌反弹
止跌回稳
制定出
指定存款机构
指定或更优价格
指定让步
指定实价
指定委托
指定委托回转
指定银行
制度负担
制度建设
制度歧视
制度缺陷
止付
支付保证
支付成本
支付代理人
支付方式
支付费用
支付工具
支付股息
支付红利
支付结算方式
支付结算原则
支付利息
支付利息的债券
支付凭证
支付全部
支付协定
支付业务
支付在线
支付制度
至高点
只个股
质合走势图
滞后经济指标
滞后时间
纸黄金网
智慧资金
芝加哥第一国民银行
芝加哥交易所
芝加哥期权交易所
芝加哥商品交易所
直接标价法
直接参与计划
直接递减抵押
直接股票投资
直接金融
直接联系
直接年金
直接票据
直接融资
直接收购
直接收入
直接受益
直接套汇
直接提供
直接投入
直接投资
直接销售
直接信贷
治理水平
治理通胀
质量保证
质量控制
指令部
殖民地银行
知名银行
滞纳金加收率
只能等待
只能卖出
只能眼看着
支票充实中
知钱俱乐部
知情人
知情者
支取凭证
支取前
置入资产
至少目前
只是将其
指数化
指数排行
指数期货网
指数期权
指数上涨
指数为
指数系统
指数下跌
指数信息
直属行
直属营业部
指数涨幅
指数最高
止损
止损累积
止损委托
职位空缺
直线上扬
直线折旧法
滞销状况
执行查询
执行成本
执行文书
质押
质押贷款
质押品
质押权利
质押物
质押止付
智研外汇网
职业操盘手
职业股民
质疑说
只有本金的债券
滞胀
支柱产业
中报
中报行情
中报结束
中标
中标者
仲裁
仲裁规则
中彩网
仲裁委员会
重仓
重仓股
中长期持有
中长期信贷市场
中长线
中诚信托
重大变故
重大变化
重大公告
重大股权转让公告
重大决策
重大利好
重大利空
中大期货
重大事项报告
重大消息
重大折让
重单
中等收入群体
重点关注
重点减仓
重点建仓
终点市场
重点支持
中鼎黄金
终端信息
中方信富
中非货币区
中钢期货
中关村
中关村证券
中广信息
中国报告大厅
中国保险资讯网
中国并购评论网
中国财富
中国财富管理网
中国财富网
中国财经报
中国财经网
中国财税信息在线
中国厂商网
中国出口
中国贷款网
中国电子商务网
中国对外经济贸易信托
中国风险投资网
中国概念股
中国高层经理网
中国工商银行
中国公司
中国股民网
中国股票顾问网
中国股市
中国管理传播网
中国管理培训网
中国光大银行
中国国际
中国国际财务有限公司
中国国际信托投资公司
中国国际招标网
中国国家企业网
中国国家银行
中国海外上市网
中国黄金交易网
中国黄金资讯网
中国基金网
中国建设银行
中国建银投资证券有限责任公司
中国金币礼品网
中国金币收藏网
中国进出口网
中国进出口银行
中国进口网
中国金融
中国金融出版社
中国金融创新网
中国金融培训网
中国金融期货交易所
中国金融期货网
中国金融市场
中国金融体制
中国金融网
中国金融写作网
中国金融学奖
中国金融学院
中国经济
中国经济报告
中国经济时报
中国经济网
中国经济周刊
中国经营报
中国竞争情报网
中国理财师网
中国理财网
中国联合商报
中国联合投资理财网
中国零售银行网
中国贸易金融网
中国民生银行
中国民营经济周刊
中国农业银行
中国票据网
中国品牌总网
中国企管网
中国企业家
中国墙
中国人保健康
中国人民保险公司
中国人民建设银行
中国人民银行
中国人寿
中国人寿保险
中国商报
中国商贸网
中国商人
中国上市公司资讯网
中国商业地产
中国石化
中国式市场
中国实业银行
中国石油
中国收藏交易网
中国书画家网
中国税网
中国投融资网
中国投资
中国投资公司
中国投资网
中国投资信息网
中国投资银行
中国投资咨询网
中国外汇网
中国新金融网
中国信网
中国信息产业网
中国信用卡之窗
中国银行
中国银行业监督管理委员会
中国银监会
中国有色金属报
中国有色网
中国有限责任公司
中国邮政储蓄银行
中国债券信息网
中国招商投资网
中国招商引资网
中国证监会
中国证卷信息网
中国证券报
中国证券期货
中国资本市场
中国资金管理网
中国最佳
中海分红混合
中海基金
中海基金管理有限公司
中海优质成长
中行
中航期货
中恒集团
中华工商时报
中华股民网
中华理财网
中华商务网
中华收藏网
中华赢销网
中汇网
中级反弹
中间费用
中间环节
中间汇率
中间机构
中间商
中间业务
中间业务收入
中间银行
中介过程
中介机构
中介信贷银行
中金公司
中金黄金
中金亿金融经济网
中金在线
中经合黄金交易中心
中粮期货
中美贸易网
中南财经政法大学
中欧基金
中欧基金管理有限公司
中欧新趋势
中盘股
中期国库券
中期借入
中期期货
中期调整
中期走势
中山证券
终身人寿保险
重视程度
中腾网
中天期货
中投公司
中投网
中网资讯中心
中文网
中西部股票交易所
中线品种
中小板
中小股东
中小盘股
中小企业
中小企业板
中小企业网
中小企业银行
中小散户
中小投资者
中小型
中信标普
中心城市
中芯国际
中信红利精选
中心汇率
中信基金
中信基金管理有限公司
中信集团
中信建投
中信建投期货
中信金通
中信经典配置
中信卡
中信控股
中信实业银行
中信万通
中信稳定双利
中信信托
中信银行
中信证券
中信证券股份有限公司
中性货币
中兴认购
中兴通讯
中星微
中型银行
重压之下
中央财经大学
中央结算公司
中央银行
中央银行系统
重要报表
重要变革
重要公告
重要讲话精神
重要空白凭证
重要领域
重要凭证
重要信息
重要意义
重要指标
重要制度
重要组成部分
中银
中银国际
中银国际基金管理有限公司
中银汇星
中银卡
中银网
中邮创业
中邮创业基金
中邮创业基金管理有限公司
中邮核心优选
中邮基金
中原环保
中远认购
中原信托
中原证券
中证期货
终止号码
终止交易
种种迹象表明
种种推测
中资机构
种子基金
中资银行
种子资金
周密考虑
周明海询
周期性
周期性股票
骤然跳水
皱信
肘型
州银行
周指令
周转信贷额度
主报告行
铸币率
铸币平价
逐步建仓
逐步解决
逐步攀升
逐步释放
逐步转变
注册财务分析师
注册财务计划师
注册登记
注册二次发行证券
注册费
注册公司
注册交易所
注册会计师
注册期权交易审查人
注册投资咨询师
注册制度
注册主管人
注册资本
注册资本金
主承销
主承销商
主导产品
筑底
主动表示
主动澄清
主动提额
住房按揭
住房贷款
住房抵押贷款
住房公积金
住房公积金贷款
住房信贷
主分档承销商
猪福卡
主管部门
珠海博众
珠海炬力
珠海南通银行
逐渐富裕
逐渐活跃
逐渐降温
逐渐增加
主交易场所
注巨资
主力护盘
助理交易商
助理证券商
主力资金
主流投资网
主流资金
著名银行
逐年加大
注入巨资
住所确认书
主题投资
注销户
注销纳税人
注销审批
注销申请
注销通知书
助学贷款
主要包括
主要措施
主要基于
主要交易地点
主要教育经历
主要金融中心
主要就
主要考量因素
主要考虑
主要商业银行
主要是从
主要投资对象
主要投资范围
主要投资于
主要业务
主要业务指标
主要依据
主要议题
主要用于
主要由
主要指标
注意力经济
主营业务
主营业务成本
主营业务利润
主营业务收入
主营业务收入增长率
主营业务税金及附加
住友信托银行
住友银行
住宅投资
住宅债券
住宅资产贷款
抓住机会
抓住要点
转本币
转换比例
转换比率
转换点
转换费
转换价格
转换价值
转换平价
转换权利
转换套期
转换溢价
转换证书
转嫁给
专家市场
专家学者
专家研讨会
专家账册
专家做市商小组
专款
专门代理
专门债券账户
专门针对
转配股
转期
赚钱交易
赚钱效应
转券商
转让成本
转让给
转让记录
转让条款
转入资金
专属生产能力
转投资
转托管
专项盈余
专项资产管理
专项资金
转押
专业版
专业广告商
专业化团队
专业机构
专业经纪商号
专业领域
专业人士
专业网站
专业委员会
专业银行
专业银行企业化
专业银行制
专业证券商
转移美元
转移支付
转移资本
专营
专用词
专用缴款书
专用收据
专用席位
转账
转账成功
转账程序
转账存款
转账过程
转帐卢布
转账取款
转账业务
转账账户
转账支票
装修贷款
装运次数
追风头
追加保证金
追索权
准备工作
准备金
准备金率
准贷记卡
准会员
准货币
准确利息
准入门槛
准则主义
着力推进
卓越理财
自办发行
资本便利账户
资本成本
资本充足率
资本风险
资本公积金
资本公益金
资本管理
资本规模
资本化
资本化比例
资本化率
资本结构
资本金
资本开支
资本扩张
资本利得
资本利得税
资本利息
资本领域
资本流入
资本密集型
资本品
资本市场
资本实力
资本数据
资本退回
资本外逃
资本项目
资本消耗
资本形成
资本需求
资本盈余
资本营运
资本预算
资本运作
资本增值债券
资本账户
资本证券
资本证券网
资本支出
资本周转率
资本注入
资本主义
资本资产
资本资产定价模型
资本总额
自查补报
资产偿债能力
资产储备
资产处置
资产分类
资产负债表
资产负债管理
资产负债恒等式
资产负债率
资产公司
资产管理
资产管理人
资产管理收入
资产管理业务
资产管理账户
资产规模
资产回收率
资产价值
资产监督
资产减值
资产结构
资产类别
资产泡沫
资产配置
资产配置决策
资产评估
资产评估报告
资产评估师
资产评估增值
资产清查
资产清单
资产融资
资产升值
资产收购
资产缩水
资产投资
资产托管人
资产萎缩
资产委托人
资产业务
资产依托债券
资产游戏
资产增值
资产支持证券
资产质量
资产注入
资产总额
资产租赁
自偿性
自定成本
自动报价
自动报价系统
自动购汇
自动还本工程
自动还款
自动交易报价系统
自动票据交换所
自动票据清算所
自动清盘
自动实时投资交易系统
自动适用
自动提额
自动提取
自动调整条款
自动再投资
自动债券系统
资费标准
资格审查委员会
资格申请
子公司
自己掏腰包
资金安全
资金参与
资金成本
资金持有人
资金充裕
资金筹集
资金存取
资金调度
资金多
资金额度
资金方面
资金风险
资金供给
资金供应者
资金管理
资金规模
资金汇划
资金回笼
资金基础
资金集中风险
资金结算中心
资金紧缩
资金控制
资金跨国流动
资金扩大
资金来源不同
资金流动
资金流动性
资金流入
资金流向
资金流向表
资金难题
资金情况
资金清算系统
资金缺口
资金融通渠道
资金申购
资金审批
资金市场
资金实力
资金收付
资金推动
资金相对宽松
资金信托
资金需求
资金需求方
资金需求量
资金要求
资金营运
资金营运状况
资金优势
资金余额
资金预算
资金运用
资金周转
资金注入
资金转出
资金转入
资料披露
自留额
自律组织
自买
字母组合
自然利率
自然垄断
自然卖方
自然人
自然人股
自然人生理财卡
自然融资
自身估值
自身利益
自身实际
自身实力
自我交易
自我委托人
仔细推敲
资信等级
资信调查
资信风险
资信证明
资信状况
自行查询
自行承担
自行制定
自选股
自选列表
自选数据
自选同列
咨询报告
咨询电话
咨询公司
咨询机构
咨询集团
咨询人员
咨询业务
咨询邮箱
咨询在线
自印发票
自印收购发票
自营股票
自营股票规模
自营交易商
自营业务
自营业务规模
自营业务收入
自营账户
自由的多边结算制度
自由浮动
自由竞争
自由外汇
自由盈利
自由债券
自有资产
自有资金
自愿参加
资源分配
自愿计划
自愿交回
资源配置
自愿清算
自愿让与
资源商品化
自愿审计
自愿申请破产
资源优势
自主创新
自助交易
资助金
自助收购
自主投资
自主委托
自主性交易
自助银行
自主账户
资助制度
总产出
总成本
总成交量
总持仓
总持仓量
总额
总额突破
总房价
总负债
总杠杆系数
总供给
总供求
总供求模型
总股本
总行
综合查询
综合股价指数
综合金融
综合金融服务中心
综合金融业务
综合考虑
综合排行
综合评级
综合评价
综合情况
综合权利
综合受理
综合收入
综合收益
综合税
综合性
综合性很强
综合性经纪人
综合有限委托系统
综合证明表
综合指数
总回报
总价
总价采购
总价法
总交易量
总经理
总联机程序与信息控制系统
总市值
总收入
总数在
总水平
总体操作
总体而言
总体回报
总体投资
总投资
纵向分析
纵向兼并
纵向审计
纵向收购
总需求
总账
总资本
总资产
总资产规模
走出谷底
走势较强
走势凌厉
走势偏软
走势平稳
走向不明
走银行渠道
走银联
足额抵押
足额缴纳
足额提取
租方
祖父条款
租购
足够多
租购会计
租购协议
组合成分
组合贷款
组合发展
组合商品本位制
组合投资
租借
租借抵押
租金记录
租金净额
租金收益
租金指数
租赁
租赁财产
租赁公司
租赁行业
租赁价格
租赁会计
租赁权益
租赁融资
租赁式合并
租赁信息
租赁业务
租赁中心
租赁转让
租赁资产
祖母债券
租契
组选
组选复隔中走势图
组选间距图走势图
组选邻孤传走势图
组选热温冷走势图
组选重斜跳走势图
组织工作
组织机构
组织机构代码证
组织结构图
组织目标
组织图
组织细则
组中值
钻石投资信托
最大规模
最大化购买
最大涨幅
最低保证金
最低保证数额
最低波动价位
最低存款额
最低贷款利率
最低点
最低还款
最低还款额
最低基本价值
最低库存
最低利率
最低面额
最低期望收益率
最低认购额
最低收益
最低收益率
最低现金余额
最低信贷评级
最低涨幅
最低值
最多缴纳
最高达
最高点
最高价
最高开票限额
最高款额
最高利率
最高零售价
最高买价
最高限价
最高信贷评级
最高信用保障
最高值
最广泛
最后报价
最后贷款人
最后贷款人制度
最后购买
最后交易日
最火爆
最佳股票
最佳买卖差价
最佳投资组合
最佳银行
最近进价法
最具投资价值
最具吸引力
最美好
最强大
最少最迟规则
最适当支出率
最受青睐
最受市场关注
最为敏感
最为耀眼
最先推出
最小成本路径法
最小经济规模
最小平方回归法
最小税额
最新变化
最新汇率
最新价
最新交易
最新消息显示
最新信息
最新行权价
最优财务成果
最优惠贷款利率
最优价格
最优价购买
最优配置
最优市场价格
最优投资
最优五十
最优资本结构
最远到期月
最早开办
最终定价
最终风险
最终购买者
最终估算
最终结算
最终结算价格
最终控股公司
最终控制权益
最终审计风险
最终所有人
最终投资者
最终消费开支
最终造就
最主要原因
做长线
作成警示档案
作出以下
做大做好
做多信心
做多主力
作废票
做个比较
做空
做空行为
做空主力
做散户
做市
坐市
做市商
做市商标志
座谈会
昨天表示
昨晚在京
作为出资
作为国内
作为买方
作为卖方
作为样本
作业经验
作业水平
阿保之功
阿鼻地狱
阿姑阿翁
阿娇金屋
阿猫阿狗
阿平绝倒
哀哀父母
矮矮胖胖
哀哀欲绝
爱别离苦
哀兵必胜
爱不忍释
爱不释手
爱才如渴
爱才如命
爱财如命
爱才若渴
挨打受骂
挨冻受饿
挨饿受冻
哀而不伤
挨风缉缝
爱富嫌贫
哀感天地
哀感顽艳
哀感中年
哀告宾服
爱国如家
爱鹤失众
哀鸿遍地
哀鸿遍野
哀毁骨立
哀毁瘠立
挨家挨户
挨肩并足
挨肩擦膀
挨肩擦背
挨肩擦脸
挨肩搭背
挨肩叠背
挨肩迭背
哀矜勿喜
碍口识羞
爱理不理
爱礼存羊
哀梨蒸食
爱毛反裘
暧昧不明
暧昧之情
挨门挨户
挨门逐户
爱民如子
哀莫大于心死
爱莫能助
爱莫之助
碍难从命
爱钱如命
蔼然可亲
蔼然仁者
矮人观场
爱人好士
矮人看场
爱人利物
爱人以德
爱日惜力
爱如己出
爱如珍宝
捱三顶四
挨三顶五
捱三顶五
哀声叹气
唉声叹气
嗳声叹气
碍手碍脚
哀丝豪竹
哀思如潮
爱素好古
哀天叫地
哀痛欲绝
爱屋及乌
爱惜羽毛
爱憎分明
矮子观场
矮子看戏
矮子里拔将军
安安分分
安安静静
安安稳稳
安安心心
安安逸逸
安邦定国
安邦治国
按兵不动
按兵束甲
安步当车
按部就班
安不忘危
暗藏杀机
安常处顺
安常履顺
安常守分
安常守故
安常习故
安车蒲轮
暗锤打人
暗淡无光
黯淡无光
安定团结
暗斗明争
暗度陈仓
暗渡陈仓
暗度金针
安堵乐业
安堵如故
案牍之劳
安份守己
安分守己
安分知足
安富恤贫
安富恤穷
安富尊荣
岸谷之变
安故重迁
安国富民
安国宁家
黯晦消沉
安魂定魄
安家乐业
安家立业
安家落户
按甲寝兵
按甲休兵
暗箭明枪
暗箭难防
暗箭伤人
暗箭中人
暗礁险滩
安居乐业
安老怀少
按劳取酬
安良除暴
鞍马劳顿
鞍马劳倦
鞍马劳困
鞍马之劳
安眉带眼
暗昧之事
安民告示
按名责实
按捺不住
安内攘外
按辔徐行
安贫乐道
安贫乐贱
安贫守道
暗气暗恼
鞍前马后
岸然道貌
黯然魂销
安然如故
黯然伤神
黯然神伤
黯然失色
黯然无光
黯然无色
安然无事
安忍无亲
安如盘石
安如磐石
安如太山
安如泰山
安若泰山
暗弱无断
安神定魄
安身立命
安身为乐
安身之处
安身之地
安生服业
安生乐业
暗室不欺
安时处顺
暗室逢灯
暗室亏心
安室利处
暗室欺心
暗室求物
安适如常
暗室屋漏
暗送秋波
按图索骥
按图索骏
安土重旧
安土重迁
安危相易
安危与共
案无留牍
暗无天日
安闲自得
安闲自在
暗箱操作
安心定志
安心乐业
安心乐意
安心落意
按行自抑
安营下寨
安营扎寨
安于故俗
安于盘石
安于现状
安于一隅
安之若命
暗中摸索
安坐待毙
昂昂自若
昂藏七尺
昂然自得
昂首阔步
昂首天外
昂首挺胸
昂首望天
昂头阔步
昂头天外
昂头挺胸
昂霄耸壑
盎盂相击
盎盂相敲
嗷嗷待哺
傲不可长
敖不可长
熬肠刮肚
熬更守夜
傲骨嶙嶙
懊悔莫及
懊悔无及
熬姜呷醋
熬枯受淡
鳌里夺尊
傲慢不逊
傲慢少礼
傲慢无礼
奥妙无穷
傲睨得志
傲睨万物
傲睨一切
傲睨一世
傲睨自若
熬清受淡
熬清守淡
傲然挺立
傲然屹立
傲世轻物
傲霜斗雪
傲头傲脑
鳌头独占
凹凸不平
傲贤慢士
遨翔自得
熬心费力
傲雪凌霜
傲雪欺霜
聱牙戟口
聱牙诘屈
聱牙诘曲
謷牙诘屈
熬油费火
奥援有灵
巴巴劫劫
巴巴结结
八百孤寒
八拜之交
拔本塞原
把臂入林
把持不定
八窗玲珑
拔萃出类
拔萃出群
拔刀相向
拔刀相助
拔地摇山
拔地倚天
八斗之才
八方风雨
八方呼应
八方支持
八方支援
八府巡按
八纮同轨
跋扈飞扬
跋扈恣睢
跋扈自恣
八荒之外
拔剑论功
八街九陌
八九不离十
把酒持螯
拔葵去织
拔来报往
跋来报往
霸陵醉尉
跋履山川
拔毛济世
拔毛连茹
拔茅连茹
八面见光
八面玲珑
八面驶风
八面受敌
八面威风
八面莹澈
八面圆通
八面张罗
拔苗助长
巴前算后
跋前踬后
拔群出萃
巴人下里
巴三览四
拔山超海
拔山盖世
拔山扛鼎
拔山举鼎
跋山涉川
跋山涉水
巴山蜀水
巴山夜雨
巴山越岭
跋涉山川
拔十得五
拔十失五
拔树撼山
拔树搜根
拔树寻根
八万四千
把玩无厌
霸王别姬
霸王风月
拔犀擢象
拔新领异
把薪助火
八音迭奏
八音遏密
拔赵易汉
八珍玉食
拔帜易帜
八字打开
八字没一撇
百般刁难
百般奉承
百般抚慰
百般折磨
百弊丛生
白璧青蝇
白璧三献
白璧微瑕
白璧无瑕
百步穿杨
百不当一
百不获一
百不失一
败不旋踵
百不一贷
败材伤锦
白草黄云
百尺竿头
白齿青眉
百川朝海
百川赴海
百川归海
拜赐之师
百代过客
百代文宗
拜倒辕门
白丁俗客
百读不厌
百端待举
百端交集
百二关河
百二山川
百二山河
百发百中
白发苍苍
白发苍颜
白发丹心
白发红颜
败法乱纪
白发千丈
白发青衫
白发如新
白发朱颜
白饭青刍
百废待举
百废待兴
百废俱兴
百废具兴
百福具臻
百感交集
白骨露野
败鼓之皮
百怪千奇
稗官小说
稗官野史
拜鬼求神
白圭之玷
捭阖纵横
白黑分明
白虹贯日
百花齐放
百花生日
百花争妍
百花争艳
白华之怨
百堕俱举
百卉千葩
百喙一词
百计千方
百计千谋
百计千心
白袷蓝衫
百家争鸣
拜将封侯
百结愁肠
百举百捷
百举百全
白驹过隙
白驹空谷
败军之将
百看不厌
百孔千创
百孔千疮
百口莫辩
百口同声
白蜡明经
百里挑一
百里之才
百炼成刚
百炼成钢
败鳞残甲
百伶百俐
百龄眉寿
败柳残花
白龙鱼服
白马过隙
白旄黄钺
百媚千娇
百密一疏
白面儒生
白面书生
百谋千计
百年不遇
百年大计
百年大业
百年好合
百年好事
百年难遇
百年树人
百年偕老
百年谐老
百年之好
百年之后
百年之业
百年之约
百巧成穷
百巧千穷
百忍成金
白日飞升
白日见鬼
白日青天
白日上升
白日升天
白日衣绣
白日作梦
白日做梦
白山黑水
百舍重茧
百身何赎
百身莫赎
百事大吉
百世流芳
百事无成
百世一人
百世之师
白首北面
白手成家
白首空归
白手起家
白首齐眉
白首穷经
白首如新
白首同归
白首为郎
白首相知
白手兴家
白首之心
白水鉴心
百思不解
百岁千秋
百岁之好
百岁之后
白天见鬼
白头到老
白头如新
白头相守
白头偕老
白兔赤乌
百万雄兵
百万雄师
白往黑来
摆尾摇头
百闻不如一见
百问不厌
白屋寒门
百无禁忌
百无聊赖
百无是处
百无一堪
百无一能
百无一失
百无一是
百无一用
白屋之士
败兴而归
摆袖却金
白雪阳春
白眼相看
百业萧条
百依百从
百依百顺
百依百随
白衣苍狗
白衣公卿
白衣卿相
白衣天使
白衣秀士
白衣宰相
白蚁争穴
白鱼赤乌
白鱼登舟
白鱼入舟
白玉微瑕
白玉无瑕
白云苍狗
白云孤飞
白云亲舍
百战百败
百战百胜
百战不殆
百折不回
百折不挠
百折不屈
百折千回
白纸黑字
百啭千声
百紫千红
百纵千随
百足之虫
半半拉拉
板板六十四
半半路路
半壁河山
半壁江山
半壁山河
斑驳陆离
班驳陆离
半部论语
半部论语治天下
半筹不纳
半筹莫展
搬唇递舌
半懂不懂
班功行赏
半截入土
半解一知
半斤八两
班荆道故
班荆道旧
搬口弄舌
扳龙附凤
半路出家
班马文章
班门弄斧
半梦半醒
半面之交
半面之旧
搬弄是非
半青半黄
板上钉钉
半上落下
阪上走丸
半身不遂
半生半熟
半生不熟
班师得胜
班师回朝
伴食宰相
半丝半缕
半死不活
半涂而废
半途而废
半推半就
半吞半吐
半文半白
半新半旧
半信半疑
半新不旧
半夜三更
半疑半信
斑衣戏彩
班衣戏彩
半真半假
版筑饭牛
蚌病成珠
膀大腰圆
棒打鸳鸯
傍观冷眼
邦国殄瘁
帮虎吃食
傍花随柳
傍人篱壁
傍人篱落
傍人门户
傍若无人
榜上无名
帮闲钻懒
邦以民为本
饱谙世故
包办代替
报本反始
褒贬与夺
报冰公事
抱布贸丝
抱残守缺
抱残守阙
饱餐一顿
包藏祸心
包藏奸心
抱诚守真
抱成一团
报仇雪耻
报仇雪恨
抱打不平
包打天下
宝刀不老
宝刀未老
抱法处势
暴风疾雨
抱负不凡
抱关击柝
保国安民
抱恨终天
暴虎冯河
抱火卧薪
保家卫国
饱经沧桑
饱经风霜
饱经风雨
饱经世故
包举宇内
包揽词讼
抱令守律
暴露无遗
包罗万象
包罗万有
宝马香车
暴内陵外
饱暖生淫欲
饱暖思淫欲
暴虐无道
抱朴含真
褒善贬恶
宝山空回
饱食暖衣
饱食终日
豹死留皮
暴殄天物
暴跳如雷
爆跳如雷
抱头大哭
豹头环眼
抱头鼠窜
抱头痛哭
抱蔓摘瓜
抱瓮灌园
报喜不报忧
抱薪救火
包羞忍耻
饱学之士
褒衣博带
饱以老拳
报应不爽
抱玉握珠
鲍鱼之肆
抱怨雪耻
暴躁如雷
宝珠市饼
抱柱之信
抱子弄孙
背暗投明
背碑覆局
背本就末
背本趋末
卑鄙龌龊
卑鄙无耻
北鄙之声
悲不自胜
卑不足道
备尝艰苦
备尝辛苦
北辰星拱
背城借一
背城一战
被宠若惊
北窗高卧
卑辞厚币
卑辞重币
悲从中来
背道而驰
倍道而进
北道主人
北斗之尊
备而不用
悲愤填膺
北风之恋
背腹受敌
悲歌击筑
悲歌慷慨
杯觥交错
卑躬屈节
卑躬屈膝
杯弓蛇影
杯弓市虎
北宫婴儿
背公营私
悲观厌世
北郭先生
悲欢离合
背井离乡
杯酒戈矛
杯酒释兵权
杯酒言欢
北门南牙
北门锁钥
北门之寄
北面称臣
杯茗之敬
杯盘狼籍
杯盘狼藉
背前面后
背曲腰躬
贝阙珠宫
倍日并行
悖入悖出
背若芒刺
背山起楼
杯蛇鬼车
杯蛇幻影
卑身贱体
悲声载道
杯水车薪
背水一战
杯水舆薪
杯水之谢
北叟失马
悲天悯人
悲痛欲绝
备位充数
悲喜交集
背乡离井
背信弃义
卑以自牧
北辕适楚
北辙南辕
杯中蛇影
杯中之物
本固邦宁
笨口拙舌
本末倒置
坌鸟先飞
笨鸟先飞
本同末离
本同末异
本乡本土
本相毕露
本小利微
本性难移
奔轶绝尘
奔逸绝尘
本枝百世
奔走呼号
奔走相告
奔走之友
奔走钻营
笨嘴笨舌
笨嘴拙舌
笔饱墨酣
比比皆是
必不得已
逼不得已
匕鬯不惊
弊车羸马
彼此彼此
蔽聪塞明
笔大如椽
笔底春风
鼻端出火
避而不谈
笔伐口诛
敝盖不弃
笔歌墨舞
笔耕砚田
必恭必敬
毕恭毕敬
必躬必亲
敝鼓丧豚
闭关自守
避害就利
碧海青天
笔酣墨饱
笔翰如流
璧合珠联
闭户读书
比户可封
避祸就福
避迹藏时
避迹违心
比肩叠迹
比肩迭迹
比肩迭踵
比肩而立
比肩继踵
比肩接踵
比肩齐声
壁间蛇影
彼竭我盈
弊绝风清
避君三舍
避坑落井
鼻孔朝天
鼻孔辽天
碧空万里
闭口捕舌
闭口不言
闭口藏舌
壁垒森严
鄙俚浅陋
壁立千仞
毕力同心
比量齐观
逼良为娼
筚路蓝缕
筚路褴褛
碧落黄泉
闭门不出
闭门不纳
闭门读书
闭门合辙
闭门觅句
闭门却轨
闭门却扫
闭门思过
闭门思愆
闭门投辖
闭门谢客
闭门造车
避面尹邢
蔽明塞聪
笔墨官司
笔墨之林
笔墨纸砚
比目连枝
闭目塞听
避难就易
避溺山隅
比年不登
避其锐气
避强击弱
鼻青脸肿
鼻青眼肿
比权量力
避让贤路
避人耳目
逼人太甚
蔽日干云
蔽日遮天
髀肉复生
笔扫千军
闭塞眼睛捉麻雀
逼上梁山
避实击虚
避世金马
避实就虚
避世墙东
比手划脚
避俗趋新
敝帷不弃
比物此志
比屋可封
鼻息如雷
笔下超生
笔下生花
比下有余
避凶趋吉
碧血丹心
必也正名
俾夜作昼
鄙夷不屑
敝衣粝食
比翼连枝
比翼齐飞
弊衣蔬食
比翼双飞
臂有四肘
必由之路
鄙于不屑
闭月羞花
必争之地
避之若浼
避重就轻
敝帚千金
弊帚自珍
敝帚自珍
俾昼作夜
笔诛墨伐
笔走龙蛇
婢作夫人
璧坐玑驰
变本加厉
辩才无碍
鞭长不及
鞭长莫及
边尘不惊
遍地开花
变动不居
变躬迁席
变古乱常
变故易常
变化不测
变化多端
变化莫测
变化无穷
变幻莫测
变幻无常
变幻无穷
变脸变色
鞭辟入里
辨日炎凉
变色之言
变生不测
变生肘腋
遍体鳞伤
变危为安
辨物居方
变心易虑
便宜从事
便宜行事
砭庸针俗
彪炳千古
膘肥体壮
表里不一
表里如一
表里山河
表里为奸
表里相应
表里一致
摽梅之年
表面文章
标新创异
标新立异
标新领异
彪形大汉
别抱琵琶
别出机杼
别出心裁
别出新裁
别出新意
别创一格
别风淮雨
别鹤孤鸾
别具慧眼
别具匠心
别居异财
别具一格
别具只眼
别开生面
别开蹊径
别来无恙
别树一旗
别树一帜
别无长物
别无出路
别无二致
别无他物
别有洞天
别有风趣
别有风味
别有人间
别有天地
别有心肠
别有心肝
别有用心
别有滋味
别作一眼
彬彬济济
彬彬有礼
宾饯日月
宾客如云
宾客盈门
宾客迎门
鬓乱钗横
宾朋满座
宾至如归
兵败如山倒
病病歪歪
兵不接刃
兵不污刃
兵不血刃
兵不厌权
兵不厌诈
兵不由将
兵出无名
病从口入
并蒂芙蓉
兵多将广
兵多者败
兵戈扰攘
秉公办理
秉公无私
病骨支离
兵贵神速
兵贵先声
病国殃民
冰寒于水
兵慌马乱
兵荒马乱
冰魂素魄
冰魂雪魄
病急乱投医
丙吉问牛
冰肌雪肠
冰肌玉骨
并驾齐驱
冰解冻释
冰洁玉清
冰洁渊清
兵精粮足
秉钧当轴
兵来将挡
兵连祸接
兵连祸结
兵临城下
病魔缠身
屏气敛息
屏气凝神
屏气慑息
兵强将勇
兵强马壮
兵强则灭
冰清水冷
冰清玉润
并驱争先
并日而食
并容徧覆
兵戎相见
病入膏肓
病入骨髓
炳如日星
冰山难靠
屏声息气
冰炭不同炉
冰炭不同器
冰炭不投
冰炭不相容
冰天雪地
冰天雪窖
兵微将寡
秉文兼武
兵闻拙速
兵无常势
兵无常形
冰消瓦解
冰消雪释
冰心一片
并行不悖
兵行诡道
禀性难移
兵凶战危
冰雪聪明
冰雪严寒
秉要执本
病由口入
秉烛待旦
炳烛夜游
秉烛夜游
跛鳖千里
博采众长
博采众议
拨草寻蛇
拨草瞻风
剥床及肤
博大精深
伯道无儿
博而不精
博而寡要
伯歌季舞
博古通今
波光粼粼
波骇云属
薄寒中人
剥极必复
薄技在身
剥茧抽丝
波谲云诡
播糠眯目
博览古今
波澜老成
博览群书
波澜壮阔
伯劳飞燕
伯乐相马
伯乐一顾
波路壮阔
拨乱反正
拨乱反治
波罗塞戏
波罗奢花
薄命佳人
薄暮冥冥
搏牛之虻
播弄是非
博洽多闻
薄情无义
勃然变色
勃然大怒
勃然奋励
博识多通
博施济众
博士买驴
搏手无策
波涛汹涌
博通经籍
簸土扬沙
拨万论千
拨万轮千
博闻强记
博闻强志
博闻强识
博文约礼
博物君子
博物洽闻
薄物细故
渤澥桑田
博学多才
博学多闻
博学洽闻
伯埙仲篪
博弈犹贤
拨雨撩云
伯玉知非
拨云睹日
拨云见日
拨云撩雨
拨云雾见青天
伯仲之间
拨嘴撩牙
不安其室
不安于室
不安于位
不拔一毛
不拔之志
不败之地
不白之冤
不卑不亢
不避斧钺
不避艰险
不避汤火
不辨菽麦
不便水土
不辨真伪
布帛菽粟
步步登高
步步高升
步步莲花
步步生莲花
步步为营
不测之忧
不茶不饭
不差毫发
不差毫厘
不差累黍
不差上下
不臣之心
不成方圆
不成体统
不逞之徒
不痴不聋
不啻天渊
不耻下问
不吃烟火食
不齿于人
不耻最后
不偢不倸
不瞅不睬
不出所料
不揣冒昧
不辞而别
不辞劳苦
不次之位
不存不济
不存芥蒂
不打不相识
不打自招
不待蓍龟
不当不正
不当人子
不得不尔
不得而知
不得其死
不得其所
不得人心
不得善终
不得要领
不登大雅
不登大雅之堂
步调一致
不动声色
不懂装懂
步斗踏罡
不断如带
不恶而严
不乏其人
不乏先例
布帆无恙
不悱不发
不废江河
不分彼此
不分伯仲
不愤不启
不分轻重
不分胜负
不分轩轾
不分玉石
不分皂白
不分畛域
不丰不杀
捕风捉影
不复堪命
不伏烧埋
不服水土
不负众望
不改其乐
不尴不尬
不干不净
不甘雌伏
不敢告劳
不敢高攀
不敢苟同
不甘后人
不甘寂寞
不敢旁骛
不甘示弱
不敢问津
不敢造次
步罡踏斗
不共戴天
不攻自破
不苟言笑
不古不今
不顾大局
布鼓雷门
不顾前后
不顾死活
不顾一切
不管不顾
不管三七二十一
不关痛痒
不管一二
不龟手药
不轨之徒
不过尔尔
不寒而栗
不好意思
不合时宜
不怀好意
不欢而散
不慌不忙
不遑暇食
不惑之年
不饥不寒
不即不离
不疾不徐
不计其数
不记前仇
不羁之才
不羁之民
不急之务
不稼不穑
不假思索
不加思索
不见经传
不见天日
不见舆薪
不骄不躁
不教而杀
不教而诛
不教之教
不解之仇
不解之缘
不矜不伐
不紧不慢
不禁不由
不近道理
不近人情
不矜细行
不尽相同
不进则退
不胫而走
不经世故
不经之谈
不经之语
不揪不睬
不咎既往
不拘细节
补苴罅漏
不拘小节
不拘一格
不觉技痒
不绝如带
不绝如缕
不绝如线
不绝若线
不绝于耳
不堪回首
不堪其忧
不堪入耳
不堪入目
不堪言状
不堪一击
不堪造就
不刊之论
不刊之书
不刊之说
不亢不卑
不可动摇
不可端倪
不可多得
不可估量
不可救药
不可开交
不可理喻
不可名状
不可奈何
不可偏废
不可企及
不可胜记
不可胜数
不可收拾
不可思议
不可限量
不可向迩
不可言传
不可言宣
不可言喻
不可言状
不可一世
不可逾越
不可造次
不可终日
不可捉摸
不愧屋漏
不愧下学
不稂不莠
不劳而获
补牢顾犬
不冷不热
不立文字
不了了之
不劣方头
不磷不缁
不吝赐教
不吝指教
不留余地
不露锋芒
不露圭角
不露神色
不露声色
不伦不类
不落窠臼
不落俗套
步履蹒跚
步履维艰
不蔓不枝
不毛之地
不明不白
不名一格
不名一钱
不名一文
不明真相
不谋而合
不谋同辞
不牧之地
不奈之何
不挠不屈
不能自拔
不能自已
不念旧恶
不宁唯是
不偏不党
不偏不倚
补偏救弊
不破不立
不欺暗室
不期而会
不期而然
不期而同
不期而遇
不期然而然
不期修古
不切实际
不擒二毛
不轻然诺
不情之请
不求闻达
不屈不挠
补阙挂漏
补阙拾遗
不染一尘
不仁不义
步人后尘
不忍卒读
不日不月
不容分说
不容置辩
不容置喙
不容置疑
不如归去
不辱使命
不三不四
不僧不俗
不衫不履
不上不下
不伤脾胃
不赏之功
不舍昼夜
不甚了了
不胜杯杓
不声不吭
不生不灭
不声不气
不声不响
不胜枚举
不胜其烦
不胜其苦
不胜其任
不事边幅
不识不知
不识大体
不识高低
不失圭撮
不识好歹
不食马肝
不食人间烟火
不识时务
不识抬举
不识泰山
不食烟火
不识一丁
不世之功
不识之无
不时之需
不食周粟
不死不活
不速之客
不贪为宝
逋逃之薮
布天盖地
补天浴日
不腆之仪
补天柱地
不祧之祖
不痛不痒
不同凡响
不同流俗
不通水火
不吐不茹
不忘沟壑
不忘故旧
不违农时
不畏强暴
不为五斗米折腰
不为已甚
不问不闻
不闻不问
不文不武
不务空名
不无小补
不务正业
不舞之鹤
不惜工本
不习水土
不咸不淡
步线行针
不相上下
不相为谋
不相闻问
不祥之兆
不晓世务
不肖子孙
不屑教诲
不屑置辩
不幸而言中
不省人事
不修边幅
不徐不疾
不虚此行
不恤人言
不宣而战
不学无术
不徇私情
不言不语
不言而信
不言而喻
不言而谕
不厌其烦
不厌其详
不药而愈
卜夜卜昼
不夷不惠
不依不饶
不翼而飞
不一而足
布衣黔首
不亦善夫
布衣蔬食
不以为耻
布衣韦带
不以为奇
不以为然
不以为意
不易一字
不遗余力
不义之财
布衣之交
不易之论
不阴不阳
不饮盗泉
不因人热
不由分说
不由自主
不虞之誉
不远千里
不远万里
步月登云
不约而同
不越雷池
不在话下
不赞一词
不择手段
不着边际
不折不扣
不正之风
不置褒贬
不知不觉
不忮不求
不知端倪
不知凡几
不知甘苦
不知高低
不知好歹
不栉进士
不知进退
不知就里
不置可否
不知其详
不知轻重
不知去向
不知肉味
不知深浅
不知死活
不知所出
不知所措
不知所可
不知所以
不知所云
不知所终
不知天高地厚
不知痛痒
不值一顾
不值一钱
不值一哂
不直一文
不值一笑
不治之症
不知自爱
卜昼卜夜
不主故常
不自量力
不足齿数
不足挂齿
不足介意
不足为法
不足为怪
不足为据
不足为虑
不足为凭
不足为奇
不足为训
不足与谋
不做不休
擦拳磨掌
擦掌磨拳
擦脂抹粉
才薄智浅
材大难用
才德兼备
才短气粗
才短思涩
才多识寡
采葑采菲
彩凤随鸦
才高八斗
才高七步
才高气清
才高识远
才高行洁
才高意广
才高运蹇
材高知深
才华超众
才华盖世
才华横溢
采及葑菲
才兼文武
才夸八斗
采兰赠药
才貌两全
才貌双绝
才貌双全
财迷心窍
材能兼备
才气过人
才气无双
猜拳行令
才识过人
才疏德薄
才疏计拙
才疏学浅
才疏意广
才疏志大
菜蔬之色
才思敏捷
才望高雅
裁心镂舌
采薪之患
材雄德茂
才秀人微
才学兼优
彩衣娱亲
材优干济
裁月镂云
财运亨通
裁云剪水
彩云易散
才占八斗
才子佳人
残暴不仁
残杯冷炙
残编断简
残兵败将
惨不忍睹
惨不忍闻
惨不忍言
残茶剩饭
蚕丛鸟道
残冬腊月
餐风露宿
餐风沐雨
骖风驷霞
餐风宿露
餐风饮露
惭凫企鹤
残膏剩馥
残羹冷饭
残羹冷炙
残花败柳
粲花之论
蚕绩蟹匡
惨绝人寰
灿烂辉煌
惨绿愁红
惨绿年华
惨绿少年
残民以逞
残年余力
参前倚衡
残缺不全
粲然可观
灿然一新
灿若繁星
残山剩水
蚕食鲸吞
参天贰地
蚕头燕尾
参伍错纵
惨无人道
惨无人理
餐霞漱瀣
餐霞吸露
餐霞饮景
餐霞饮瀣
餐腥啄腐
残章断简
苍白无力
苍翠欲滴
藏锋敛锐
藏锋敛颖
藏弓烹狗
苍狗白衣
苍狗白云
藏垢纳污
沧海一粟
沧海遗珠
苍黄翻复
苍黄翻覆
仓皇失措
沧浪老人
藏龙卧虎
藏怒宿怨
藏器待时
藏巧于拙
苍髯如戟
苍生涂炭
苍松翠柏
藏头亢脑
藏头露尾
藏污纳垢
藏形匿影
苍颜白发
苍蝇见血
藏之名山
藏诸名山
藏踪蹑迹
草草了事
草草收兵
草船借箭
草创未就
操刀必割
操刀伤锦
草腹菜肠
操斧伐柯
操觚染翰
操翰成章
草菅人命
草芥人命
草庐三顾
草满囹圄
草莽英雄
草木皆兵
草木愚夫
草木知威
曹社之谋
草率从事
草率收兵
草头天子
操赢致奇
草长莺飞
操之过蹙
操之过急
操之过激
操纵自如
恻怛之心
策马飞舆
策名委质
侧目而视
策驽砺钝
厕身其间
策无遗算
恻隐之心
侧足而立
厕足其间
参差不齐
参差不一
参差错落
岑楼齐末
参伍错综
层出不穷
层出叠见
曾几何时
层见叠出
曾经沧海
层峦叠嶂
层峦迭嶂
层台累榭
察察而明
察察为明
插翅难飞
插翅难逃
茶饭无心
察己知人
察见渊鱼
察今知古
插科打诨
差强人意
插圈弄套
差三错四
查无实据
察言观色
察颜观色
茶余饭饱
茶余饭后
搽脂抹粉
姹紫嫣红
拆白道字
拆东补西
拆东墙补西墙
钗横鬓乱
豺虎肆虐
柴毁骨立
钗荆裙布
豺狼成性
豺狼当道
豺狼当路
豺狼野心
豺狼之吻
柴米夫妻
柴米油盐
蝉不知雪
蝉喘雷干
蟾宫折桂
铲迹销声
缠夹不清
缠绵床褥
缠绵悱恻
搀前落后
冁然而笑
谄上欺下
禅世雕龙
馋涎欲滴
谄笑胁肩
谗言佞语
阐扬光大
谄谀取容
长安道上
长安少年
常备不懈
长才广度
长材茂学
唱筹量沙
长春不老
长此以往
尝胆眠薪
尝胆卧薪
唱对台戏
肠肥脑满
长风破浪
苌弘化碧
长话短说
惝恍迷离
长街短巷
长颈鸟喙
长久之计
猖獗一时
常鳞凡介
长眠不起
长命百岁
长命富贵
长目飞耳
常年累月
长年累月
长篇大论
长篇大套
长篇累牍
长驱直进
长驱直入
怅然若失
怅然自失
唱沙作米
长蛇封豕
长舌之妇
长生不死
长生久视
长绳系景
畅所欲为
畅所欲言
长亭短亭
昌亭之客
畅通无阻
长途跋涉
畅行无阻
长袖善舞
长吁短叹
徜徉恣肆
长夜难明
长夜之饮
长揖不拜
长斋礼佛
长斋绣佛
长枕大被
长枕大衾
长治久安
超超玄箸
超超玄著
超尘拔俗
超尘出俗
超度众生
超凡出世
超凡入圣
嘲风弄月
嘲风咏月
巢毁卵破
超阶越次
超今越古
巢居穴处
超类绝伦
超迈绝伦
潮鸣电掣
超前绝后
巢倾卵覆
巢倾卵破
超群出众
超群绝伦
超然独处
超然独立
超然绝俗
超然迈伦
超然物外
超然象外
超然自得
超然自逸
超世之才
超俗绝世
朝野上下
超轶绝尘
超逸绝尘
超以象外
车尘马足
车怠马烦
车烦马毙
车击舟连
掣襟露肘
彻里彻外
车笠之盟
车马辐辏
车马填门
彻内彻外
扯篷拉纤
扯旗放炮
车水马龙
扯顺风旗
车填马隘
彻头彻尾
车无退表
车载斗量
车在马前
车辙马迹
沉博绝丽
晨参暮省
陈陈相因
陈词滥调
沉浮俯仰
陈古刺今
陈谷子烂芝麻
沉痼自若
晨光熹微
陈规陋习
晨昏定省
趁火打劫
趁火抢劫
称家有无
晨兢夕厉
沉疴宿疾
沉李浮瓜
陈力就列
臣门如市
沉湎酒色
沉默寡言
沉潜刚克
趁热打铁
趁人之危
陈善闭邪
沉声静气
陈师鞠旅
趁势落篷
趁水和泥
沉思默想
沉心静气
称心快意
称心满意
臣心如水
称心如意
趁心如意
趁心像意
晨兴夜寐
陈言老套
陈言务去
沉毅寡言
沉吟不决
沉吟不语
沉吟未决
沉吟章句
沉郁顿挫
沉鱼落雁
沉冤莫白
沉冤莫雪
沉灶产蛙
晨钟暮鼓
沉重少言
沉着痛快
沉滓泛起
成败得失
成败利钝
成败论人
成败在此一举
城北徐公
秤不离砣
称柴而爨
撑肠拄腹
乘车戴笠
称臣纳贡
成城断金
乘肥衣轻
惩忿窒欲
乘风破浪
成佛作祖
惩羹吹齑
逞工炫巧
称孤道寡
逞怪披奇
瞠乎其后
城狐社鼠
承欢膝下
诚惶诚恐
橙黄橘绿
成己成物
乘机打劫
逞己失众
成家立业
乘坚策肥
乘间抵隙
乘坚驱良
澄江如练
逞娇呈美
逞娇斗媚
秤斤注两
乘龙佳婿
乘龙快婿
乘龙配凤
成龙配套
乘鸾跨凤
程门立雪
城门鱼殃
成名成家
瞠目而视
瞠目结舌
成年古代
成年累月
秤平斗满
承平盛世
乘其不备
乘其不意
逞奇眩异
惩前毖后
成千成万
成千累万
成千论万
承前启后
成千上万
逞强称能
逞强好胜
成群打伙
成群集党
成群结党
成群结队
成群结伙
乘热打铁
乘人不备
成人之美
乘人之危
成日成夜
承嬗离合
承上启下
承上起下
乘胜逐北
乘胜追击
骋嗜奔欲
成事不说
乘时乘势
成双成对
成双作对
澄思渺虑
承天之佑
撑天拄地
撑霆裂月
成团打块
秤砣虽小压千斤
成王败寇
称王称霸
乘隙捣虚
乘隙而入
城下之盟
城下之辱
称贤荐能
承先启后
诚心诚意
秤薪而爨
称薪而爨
逞心如意
诚心实意
诚心正意
乘兴而来
承星履草
逞性妄为
逞凶肆虐
乘虚迭出
乘虚而入
逞妍斗色
承颜候色
成一家言
惩一儆百
惩一警百
逞异夸能
称雨道晴
诚至金开
成竹在胸
持螯把酒
齿白唇红
赤壁鏖兵
尺壁寸阴
吃闭门羹
尺波电谢
赤膊上阵
尺布斗粟
驰骋疆场
赤诚相待
侈侈不休
持筹握算
踟蹰不前
尺椽片瓦
吃穿用度
尺寸可取
尺寸之地
赤胆忠心
持刀动杖
赤地千里
尺短寸长
尺二秀才
尺二冤家
尺幅千里
弛高骛远
吃喝玩乐
持衡拥璇
迟徊观望
迟回观望
尺蠖求伸
齿豁头童
齿颊生香
叱嗟风云
吃惊受怕
耻居人下
耻居王后
赤口毒舌
吃苦耐劳
吃力不讨好
侈丽闳衍
吃里扒外
吃里爬外
吃粮不管事
持禄养交
持满戒盈
魑魅罔两
驰名天下
鸱目虎吻
迟暮之年
痴男怨女
赤贫如洗
持平之论
持权合变
持人长短
侈人观听
痴人说梦
迟日旷久
齿如编贝
齿如含贝
齿如齐贝
齿若编贝
尺山寸水
齿少心锐
赤身露体
赤身裸体
赤绳系足
弛声走誉
敕始毖终
鸱视狼顾
赤手空拳
尺树寸泓
尺水丈波
持橐簪笔
齿亡舌存
持危扶颠
赤县神州
赤心报国
赤心相待
吃哑巴亏
齿牙春色
鸱鸦嗜鼠
齿牙为猾
齿牙为祸
齿牙馀慧
齿牙余论
齿牙馀论
齿牙之猾
耻言人过
迟疑不定
迟疑不决
迟疑观望
侈衣美食
迟疑未决
持盈保泰
尺有所短
尺瑜寸瑕
耻与哙伍
池鱼堂燕
池鱼之殃
叱咤风云
鸱张蚁聚
持正不阿
嗤之以鼻
持之以恒
持之有故
尺竹伍符
吃着不尽
赤子之心
崇本抑末
重操旧业
重床叠架
充栋汗牛
充耳不闻
冲风破浪
冲锋陷坚
冲锋陷阵
冲冠怒发
重规袭矩
冲昏头脑
充饥画饼
重见天日
冲口而出
充类至尽
重理旧业
宠柳娇花
重峦叠嶂
崇论宏议
崇论闳议
重起炉灶
舂容大雅
宠辱不惊
宠辱皆忘
宠辱若惊
重三叠四
虫沙猿鹤
崇山峻岭
重生父母
充天塞地
重温旧梦
重温旧业
重熙累绩
重熙累叶
重兴旗鼓
崇雅黜浮
重岩叠障
崇洋媚外
虫鱼之学
重垣叠锁
重振旗鼓
重整旗鼓
冲州过府
冲州撞府
重足而立
重足一迹
臭不可当
臭不可闻
愁肠百结
愁肠寸断
愁肠九回
愁长殢酒
抽抽搭搭
抽抽噎噎
踌躇不决
踌躇不前
抽刀断水
愁多夜长
酬功给效
愁红惨绿
抽筋剥皮
丑类恶物
抽梁换柱
愁眉不展
愁眉苦脸
愁眉泪眼
愁眉锁眼
臭名昭著
绸缪束薪
愁潘病沈
稠人广众
稠人广坐
稠人广座
臭肉来蝇
愁山闷海
丑态百出
丑态毕露
臭味相投
抽薪止沸
愁云惨淡
愁云惨雾
除暴安良
楚材晋用
出尘不染
出丑放乖
楚楚动人
触处机来
出处进退
楚楚可爱
楚楚可怜
楚楚可人
初出茅庐
出处殊途
楚楚有致
出处语默
出敌不意
触斗蛮争
除恶务本
除恶务尽
出尔反尔
初发芙蓉
雏凤清声
楚歌四面
楚歌四起
楚歌之计
楚弓楚得
出谷迁乔
出乖弄丑
楚馆秦楼
出鬼入神
出何典记
出何经典
出乎反乎
出乎意料
出乎意外
出乎预料
除秽布新
出将入相
触景伤情
触景伤心
触景生情
除旧布新
除旧更新
杵臼之交
初来乍到
除狼得虎
出类拔萃
触类旁通
樗栎庸材
初露锋芒
初露头角
出卖灵魂
出门应辙
楚梦云雨
出没无常
出谋划策
触目皆是
怵目惊心
触目惊心
触目伤怀
触目伤心
触目恸心
出纳之吝
出内之吝
出其不备
出其不意
出奇取胜
出奇无穷
出奇制胜
出奇致胜
出浅入深
锄强扶弱
楚囚对泣
楚囚相对
出群拔萃
刍荛之见
刍荛之言
出人意表
出人意料
出人意外
出入将相
出入人罪
出入生死
出入无间
础润而雨
出山泉水
黜奢崇俭
出神入定
出神入化
出圣入神
出生入死
初生之犊
出师不利
出世超凡
初试锋芒
触石决木
出师无名
出师有名
出手不凡
出手得卢
触手可及
触手生春
出水芙蓉
楚水吴山
出死入生
处堂燕雀
处堂燕鹊
楚天云雨
出头之日
楚尾吴头
触物伤情
触物兴怀
初写黄庭
处心积虑
出言成章
出言吐气
出言无状
出言有章
楚腰蛴领
楚腰纤细
出夷入险
黜衣缩食
出幽迁乔
出有入无
出语成章
出舆入辇
出于无奈
楚云湘雨
出震继离
处之泰然
黜陟幽明
揣合逢迎
揣时度力
穿壁引光
传风扇火
传风搧火
穿红着绿
船坚炮利
传经送宝
川流不息
传诵一时
串通一气
传为佳话
传为美谈
传为笑柄
传为笑谈
传闻异辞
传檄而定
喘息未定
川壅必溃
穿窬之盗
喘月吴牛
穿云裂石
穿凿附会
穿针引线
传宗接代
怆地呼天
窗间过马
创巨痛仍
创巨痛深
窗明几净
闯南走北
怆然涕下
床上安床
床上叠床
床上施床
怆天呼地
床头金尽
床下安床
床下牛斗
创业垂统
创业维艰
疮痍满目
床笫之私
吹篪乞食
捶床捣枕
吹唇唱吼
吹灯拔蜡
垂饵虎口
椎锋陷陈
垂拱而治
吹胡子瞪眼
吹花嚼蕊
吹灰之力
吹角连营
炊金馔玉
吹糠见米
垂帘听政
吹毛利刃
吹毛求疵
垂暮之年
椎牛发冢
吹牛拍马
椎牛飨士
吹气如兰
吹气胜兰
炊沙作糜
垂手而得
垂死挣扎
吹弹得破
吹弹歌舞
垂头丧气
垂头铩羽
垂头塌翅
吹网欲满
垂涎三尺
垂涎欲滴
吹箫乞食
椎心泣血
捶胸跌脚
捶胸跌足
椎胸跌足
捶胸顿脚
捶胸顿足
吹影镂尘
吹竹弹丝
春冰虎尾
唇不离腮
唇齿相依
蠢蠢欲动
春风得意
春风风人
春风和气
春风化雨
春风满面
春风夏雨
春风野火
春风一度
春风沂水
春风雨露
唇干口燥
莼羹鲈脍
春光明媚
春寒料峭
春和景明
唇红齿白
春华秋实
春晖寸草
春回大地
唇焦口燥
唇焦舌敝
醇酒妇人
醇酒美人
春兰秋菊
春露秋霜
莼鲈之思
春梦无痕
春暖花开
春葩丽藻
唇枪舌剑
春秋笔法
春秋鼎盛
春秋无义战
春去秋来
春色撩人
春山如笑
春蛇秋蚓
春深似海
春生秋杀
春树暮云
春诵夏弦
春蛙秋蝉
唇亡齿寒
春宵一刻
椿萱并茂
春意盎然
鹑衣鹄面
春意阑珊
春蚓秋蛇
春雨如油
纯正无邪
绰绰有余
踔绝之能
踔厉风发
戳心灌髓
啜英咀华
绰有余裕
绰约多姿
慈悲为本
词不达意
辞不达义
辞不达意
词不逮理
词不逮意
此唱彼和
此地无银三百两
词钝意虚
此风不可长
此伏彼起
辞富居贫
刺股读书
刺股悬梁
此恨绵绵
辞简义赅
此疆尔界
慈眉善目
慈眉善眼
慈明无双
此起彼伏
此起彼落
赐墙及肩
辞巧理拙
词清讼简
词穷理极
词穷理屈
辞穷理屈
辞微旨远
慈乌反哺
慈乌返哺
词无枝叶
刺心刻骨
刺心裂肝
雌雄未决
辞严气正
词严义密
词严义正
辞严义正
词约指明
辞尊居卑
从长计议
从恶如崩
从风而服
从谏如流
从井救人
从宽发落
从令如流
聪明才智
聪明绝世
聪明伶俐
聪明睿智
聪明一世
聪明正直
聪明智慧
聪明智能
从轻发落
丛雀渊鱼
从容不迫
从容就义
从容应对
从容自若
丛山峻岭
从善如流
从善若流
从俗浮沉
从头至尾
从心所欲
从一而终
从中渔利
从中作梗
猝不及防
粗茶淡饭
粗风暴雨
粗服乱头
醋海翻波
蹙金结绣
粗通文墨
促膝谈心
粗心大意
粗心浮气
粗衣恶食
粗衣粝食
粗枝大叶
粗制滥造
粗中有细
篡党夺权
窜端匿迹
蹿房越脊
攒锋聚镝
攒零合整
攒眉蹙额
撺拳拢袖
篡位夺权
璀璨夺目
脆而不坚
摧锋陷坚
摧锋陷阵
摧枯拉朽
摧枯折腐
摧兰折玉
摧眉折腰
翠绕珠围
翠围珠绕
摧陷廓清
翠消红减
摧心剖肝
摧朽拉枯
翠竹黄花
寸步不离
寸步不让
寸步难行
寸步难移
寸步千里
寸草不留
寸草不生
寸草春晖
寸草衔结
寸地尺天
存而不论
村夫俗子
村夫野老
村歌社舞
寸积铢累
寸进尺退
村酒野蔬
寸量铢称
寸木岑楼
村生泊长
存十一于千百
寸丝半粟
寸丝不挂
寸田尺宅
寸铁杀人
寸铁在手
寸土必争
寸土不让
寸土尺金
存亡安危
存亡继绝
存亡绝续
存亡续绝
存心不良
存心积虑
寸心千古
存心养性
村学究语
村野匹夫
寸阴尺璧
寸阴若岁
寸阴是惜
寸有所长
寸指测渊
错彩镂金
挫骨扬灰
厝火积薪
错节盘根
错落不齐
错落有致
错认颜标
措手不及
搓手顿脚
搓手顿足
撮土焚香
蹉跎日月
蹉跎时日
蹉跎岁月
蹉跎自误
措心积虑
撮盐入火
措置裕如
错综复杂
大败亏输
打抱不平
大本大宗
大笔如椽
大辩不言
大步流星
大才榱盘
大才盘盘
大材小用
打草惊蛇
打草蛇惊
大彻大悟
大澈大悟
大车以载
打成一片
大处落墨
大处着墨
大处着眼
大吹大擂
大吹法螺
大醇小疵
大慈大悲
大错特错
大大咧咧
大大落落
搭搭撒撒
大刀阔斧
打得火热
大得人心
大敌当前
大地回春
达地知根
大动干戈
大度包容
大恩大德
大而化之
大而无当
大法小廉
大放悲声
大放厥词
大方之家
答非所问
大风大浪
打凤捞龙
打富济贫
大腹便便
大功告成
大工告成
大公无私
打拱作揖
打躬作揖
达官贵人
达官显宦
达官知命
达观知命
大海捞针
大喊大叫
大寒索裘
大旱望云
大旱望云霓
大含细入
大旱云霓
大好河山
大红大绿
大红大紫
打虎牢龙
大呼小喝
大呼小叫
大惑不解
大获全胜
大吉大利
打鸡骂狗
大计小用
大家风范
大家闺秀
打家劫舍
大江南北
大匠运斤
大节不夺
大街小巷
大惊失色
打开天窗说亮话
大快朵颐
大快人心
大块文章
大浪淘沙
大辂椎轮
打落水狗
打马虎眼
大马金刀
打闷葫芦
大梦初醒
大梦方醒
大名鼎鼎
大模大样
大莫与京
大谋不谋
大难不死
大难临头
大逆不道
打破常规
打破沙锅问到底
打破砂锅问到底
大璞不完
大起大落
大巧若拙
打情骂俏
打情骂趣
打情卖笑
达权通变
大权在握
怛然失色
大仁大义
大人虎变
打入冷宫
大杀风景
大煞风景
大煞风趣
大厦将颠
大厦将倾
大声疾呼
大事不糊涂
大是大非
大事化小
大事去矣
大失人望
大势所趋
大失所望
达士通人
大手大脚
大树底下好乘凉
大树将军
大书特书
打死老虎
大题小作
大庭广众
大同小异
打退堂鼓
大喜过望
大贤虎变
大显身手
大显神通
大相径庭
大相迳庭
打小算盘
大兴土木
打牙犯嘴
打鸭惊鸳
大雅君子
大摇大摆
大吆小喝
大义凛然
大意失荆州
大勇若怯
大有裨益
大有见地
大有可为
大有起色
大有人在
大有文章
大有作为
大雨滂沱
大雨倾盆
大雨如注
大展宏图
大展经纶
大张旗鼓
大张声势
大张挞伐
大杖则走
大政方针
大智大勇
大智如愚
大直若屈
大智若愚
大中至正
大做文章
代代相传
戴发含齿
戴高帽儿
待价而沽
待贾而沽
带金佩紫
待理不理
戴笠乘车
呆里撒奸
带砺山河
代马依风
戴眉含齿
带牛佩犊
待人接物
代人受过
代人捉刀
呆如木鸡
呆若木鸡
待时而动
带水拖泥
戴天履地
戴头识脸
殆无虚日
代越庖俎
戴月披星
待月西厢
待字闺中
戴罪立功
澹泊寡欲
淡泊明志
胆大泼天
胆大如斗
胆大妄为
胆大心粗
胆大心细
胆大心小
旦旦而伐
眈眈逐逐
单刀赴会
单刀直入
淡而不厌
淡而无味
丹凤朝阳
惮赫千里
单鹄寡凫
弹尽粮绝
弹尽援绝
殚精竭力
殚精竭虑
担惊受怕
耽惊受怕
胆裂魂飞
箪瓢屡空
胆破心寒
丹漆随梦
单枪独马
单枪匹马
丹青不渝
丹青妙手
但求无过
淡然处之
淡扫蛾眉
丹书白马
丹书铁券
淡水交情
单丝不线
箪食壶浆
箪食壶酒
殚思极虑
箪食瓢饮
弹丸之地
弹无虚发
胆小怕事
胆小如鼠
淡写轻描
丹心碧血
担雪填井
丹楹刻桷
弹雨枪林
胆战心寒
胆战心慌
胆战心惊
胆战心摇
殚智竭力
旦种暮成
淡妆浓抹
淡汝浓抹
当场出彩
当场出丑
当断不断
当耳边风
当耳旁风
当风秉烛
当行出色
当机立断
当家理纪
当家作主
荡检逾闲
当局者迷
当立之年
谠论侃侃
当门抵户
当面锣对面鼓
荡气回肠
荡然无存
当仁不让
当世无双
党同伐异
当头棒喝
当头一棒
当务之急
谠言直声
当之无愧
当之有愧
道傍之筑
倒背如流
倒绷孩儿
道边苦李
道不拾遗
道不相谋
倒裳索领
到此为止
道存目击
倒打一耙
导德齐礼
道德文章
道而不径
倒凤颠鸾
蹈锋饮血
倒戈卸甲
刀耕火耨
刀耕火种
道骨仙风
倒冠落佩
刀光剑影
倒果为因
倒海翻江
道合志同
道尽途穷
刀锯鼎镬
蹈矩循规
蹈厉奋发
蹈厉之志
倒廪倾囷
道路以目
道貌岸然
盗名暗世
盗名欺世
道旁苦李
蹈其覆辙
刀枪不入
刀枪剑戟
盗嫂受金
刀山火海
刀山剑树
道山学海
道听途说
道同契合
道同志合
刀头舔蜜
道微德薄
倒屣相迎
刀下留人
倒行逆施
倒悬之急
盗亦有道
道义之交
道远日暮
道远知骥
道在屎溺
盗钟掩耳
德薄才疏
德薄能鲜
得不偿失
得不酬失
得步进步
得寸进尺
得寸则寸
得道多助
得而复失
德高望重
得过且过
德厚流光
得陇望蜀
德隆望重
德隆望尊
得马生灾
德配天地
得其所哉
得胜回朝
得失成败
得失荣枯
得天独厚
得兔忘蹄
得未曾有
得心应手
德言工容
德言容功
得意门生
德艺双馨
得意忘象
得意忘形
得意忘言
得意扬扬
得意洋洋
得意之色
得意之作
德音莫违
得月较先
德重恩弘
德尊望重
灯蛾扑火
等而上之
登峰造极
登高履危
登高望远
登高一呼
登高自卑
灯红酒绿
灯火辉煌
灯火万家
登界游方
等量齐观
等米下锅
瞪目结舌
登木求鱼
登山临水
登山涉水
登山小鲁
登台拜将
登坛拜将
登堂入室
等闲视之
等闲之辈
灯烛辉煌
地北天南
地崩山摧
低唱浅斟
地丑德齐
地大物博
滴粉搓酥
谛分审布
涤故更新
地广人稀
敌国外患
低回不已
地角天涯
砥节奉公
砥节厉行
地久天长
敌忾同仇
地旷人稀
堤溃蚁孔
堤溃蚁穴
地老天荒
砥砺风节
砥砺廉隅
地利人和
砥砺琢磨
地灵人杰
滴露研朱
低眉垂眼
低眉顺眼
弟男子侄
地平天成
低情曲意
低人一等
低三下四
递胜递负
低声细语
低声下气
滴水不漏
滴水成冰
滴水成河
滴水穿石
底死谩生
抵死谩生
低头哈腰
帝王将相
地网天罗
涤瑕荡垢
涤瑕荡秽
抵瑕陷厄
羝羊触藩
低吟浅唱
地狱变相
敌众我寡
地主之仪
地主之谊
砥柱中流
抵足而眠
颠簸不破
电掣风驰
电掣星驰
颠倒是非
颠倒衣裳
颠倒阴阳
电光石火
电光朝露
掂斤播两
点金成铁
点金乏术
点睛之笔
颠来簸去
颠来倒去
颠鸾倒凤
典谟训诰
颠沛流离
颠扑不破
典妻鬻子
颠三倒四
电闪雷鸣
典身卖命
点石成金
点水不漏
殿堂楼阁
点铁成金
点头会意
点头之交
阽危之域
簟纹如水
点胸洗眼
典则俊雅
典章文物
电照风行
点纸画字
掉臂不顾
调兵遣将
貂蝉满座
雕虫小技
雕虫篆刻
刁斗森严
雕风镂月
雕肝琢肾
吊古伤今
吊古寻幽
调虎离山
刁滑奸诈
雕栏玉砌
雕阑玉砌
雕梁画栋
雕龙画凤
雕镂藻绘
吊民伐罪
钓名沽誉
钓名欺世
雕盘绮食
貂裘换酒
掉三寸舌
吊死扶伤
吊死问疾
刁天决地
掉头鼠窜
雕文织采
雕心雁爪
雕心鹰爪
吊形吊影
掉以轻心
雕玉双联
雕章镂句
刁钻古怪
迭床架屋
跌弹斑鸠
跌宕不羁
跌荡不拘
跌宕风流
跌荡风流
跌宕昭彰
喋喋不休
跌跌撞撞
蝶粉蜂黄
跌脚捶胸
迭矩重规
蝶恋蜂狂
蹀躞不下
叠嶂层峦
迭嶂层峦
鼎成龙去
鼎成龙升
鼎铛有耳
鼎铛玉石
鼎鼎大名
鼎分三足
丁公凿井
定国安邦
鼎镬刀锯
鼎镬如饴
顶礼膜拜
定乱扶衰
顶门立户
顶天立地
鼎新革故
丁一卯二
丁一确二
鼎鱼幕燕
定于一尊
顶针续麻
鼎足而居
鼎足而立
鼎足而三
鼎足三分
鼎足之势
钉嘴铁舌
丢魂失魄
丢盔弃甲
丢盔卸甲
丢人现眼
丢三拉四
丢三落四
丢三忘四
丢卒保车
东捱西问
东奔西窜
东奔西跑
东奔西撞
东奔西走
动不失时
东补西凑
东藏西躲
洞察其奸
洞察秋毫
东差西误
洞察一切
东抄西袭
洞彻事理
东扯西拉
东扯西拽
东冲西决
东冲西突
东冲西撞
东床娇客
东窗事发
东窗事犯
东床坦腹
东闯西踱
动荡不安
动荡不定
东倒西歪
动地惊天
东躲西藏
东躲西跑
洞房花烛
东风吹马耳
东风过耳
东风浩荡
东风化雨
东风压倒西风
东扶西倒
东观续史
东观之殃
东滚西爬
东海扬尘
冬烘先生
董狐之笔
东箭南金
洞见症结
冻解冰释
动静有常
东砍西斫
东拉西扯
东来西去
东拦西阻
东劳西燕
栋梁之才
栋梁之材
东邻西舍
东鳞西爪
东零西碎
东门黄犬
东抹西涂
东南半壁
东南之美
东南竹箭
东怒西怨
东挪西借
东跑西颠
东飘西泊
东飘西荡
东拼西凑
动魄惊心
冻浦鱼惊
东墙处子
冬裘夏葛
动人心魄
动人心弦
冬日可爱
冬日夏云
动如脱兔
洞若观火
东山复起
东山高卧
东闪西挪
东山再起
东食西宿
东施效颦
东逃西窜
东讨西伐
东讨西征
洞天福地
东偷西摸
东涂西抹
东兔西乌
东歪西倒
冬温夏凊
冬温夏清
东曦既驾
东西南北
东西南北客
东西南北人
东西易面
动心怵目
动心忍性
东寻西觅
东摇西摆
东野巴人
恫疑虚喝
洞幽察微
东游西荡
东游西逛
洞幽烛微
东张西望
动辄得咎
东征西讨
东征西怨
动之以情
洞烛其奸
东走西顾
兜肚连肠
斗而铸锥
斗方名士
斗鸡走狗
斗鸡走马
斗酒百篇
斗酒双柑
斗酒学士
斗酒只鸡
斗绝一隅
斗南一人
豆剖瓜分
豆萁燃豆
豆萁相煎
斗色争妍
斗筲之人
斗升之水
斗水活鳞
抖搂精神
抖擞精神
斗粟尺布
斗榫合缝
斗艳争芳
斗艳争辉
斗挹箕扬
斗折蛇行
斗志昂扬
斗转参横
斗转星移
独霸一方
独步当时
独步一时
独出机杼
独出心裁
独出新裁
独胆英雄
独当一面
独到之处
独得之见
笃定泰山
嘟嘟哝哝
独断独行
杜断房谋
独断专行
独夫民贼
蠹国害民
独鹤鸡群
独茧抽丝
杜渐防萌
独具匠心
独具只眼
杜绝后患
独揽大权
独立王国
独立自主
杜门谢客
独木不成林
独木难支
独辟蹊径
度日如年
度日如岁
独善其身
独善吾身
独善一身
毒蛇猛兽
笃实好学
睹始知终
独守空房
毒手尊拳
读书得间
读书破万卷
读书三到
读书三余
独树一帜
独竖一帜
读书种子
独往独来
杜微慎防
睹物伤情
睹物思人
睹物兴情
妒贤嫉能
笃信好学
独行踽踽
独行其道
独行其是
笃学不倦
笃学好古
独一无二
独异于人
独有千秋
独运匠心
独占鳌头
笃志好学
蠹众木折
都中纸贵
赌咒发誓
端本正源
断壁残垣
断壁残璋
断壁颓垣
短兵接战
短兵相接
断发纹身
断梗飞蓬
断梗浮萍
短绠汲深
断梗飘蓬
短褐不完
短褐穿结
断鹤续凫
断齑画粥
断简残编
断蛟刺虎
断井颓垣
断烂朝报
短寿促命
断头将军
断线风筝
短小精悍
断袖之癖
断雁孤鸿
断雨残云
断垣残壁
断章取义
断章取意
断织劝学
断织之诫
断杼择邻
断子绝孙
堆案盈几
对簿公堂
对床风雨
对床夜语
对床夜雨
对答如流
堆积如山
堆金积玉
对景挂画
对酒当歌
对客挥毫
对牛鼓簧
对牛弹琴
对天发誓
对头冤家
对症下药
对证下药
对症之药
敦本务实
顿挫抑扬
遁迹潜形
顿开茅塞
顿口无言
遁世离俗
敦诗说礼
遁世无闷
遁世遗荣
遁世隐居
顿首再拜
遁形远世
顿足捶胸
顿足捩耳
多才多艺
多材多艺
多财善贾
多藏厚亡
多愁多病
多愁善病
多愁善感
多此一举
度德量力
咄咄逼人
咄咄怪事
躲躲闪闪
咄咄书空
多多益善
咄嗟叱咤
咄嗟立办
掇菁撷华
多快好省
夺眶而出
夺门而出
多谋善断
多难兴邦
多歧亡羊
多钱善贾
多情多感
多情多义
多情善感
夺人所好
多事之秋
夺胎换骨
掇臀捧屁
多闻阙疑
夺席谈经
多许少与
多言数穷
堕云雾中
多灾多难
堕甑不顾
多嘴多舌
恶叉白赖
额蹙心痛
阿党比周
峨峨洋洋
峨冠博带
恶贯满盈
扼喉抚背
饿虎饥鹰
饿虎扑食
饿虎扑羊
饿虎擒羊
饿虎吞羊
饿虎之蹊
恶积祸盈
恶籍盈指
恶迹昭著
遏渐防萌
鹅毛大雪
蛾眉皓齿
婀娜多姿
饿殍遍野
饿殍满道
饿殍载道
恶人先告状
恶人自有恶人磨
恶声恶气
恶事传千里
阿世盗名
恶湿居下
阿世媚俗
阿世取容
额手称庆
额手称颂
额手相庆
扼腕长叹
扼腕抵掌
扼腕叹息
鹅王择乳
恶性循环
鹅行鸭步
恶言恶语
讹言惑众
恶衣恶食
恶衣粝食
阿意取容
恶意中伤
讹以滋讹
阿谀谄媚
阿谀奉承
阿谀逢迎
恶语伤人
恶语相加
鳄鱼眼泪
恶语中伤
恩不放债
恩德如山
恩断义绝
恩断意绝
恩恩相报
恩将仇报
恩深似海
恩深义重
恩甚怨生
恩威并济
恩威并行
恩威并用
恩威并重
恩重泰山
迩安远至
二八佳人
耳鬓厮磨
耳鬓斯磨
耳不忍闻
耳聪目明
二道贩子
二分明月
耳根清净
耳红面赤
耳后生风
二话不说
二惠竞爽
而今而后
而立之年
耳目股肱
耳目一新
耳目昭彰
耳目之欲
儿女成行
儿女情长
儿女亲家
儿女心肠
儿女之情
二人同心
耳濡目染
耳软心活
二三君子
二三其德
二三其意
耳视目听
耳食之谈
耳食之言
耳熟能详
二竖为虐
耳顺之年
二桃三士
耳提面命
耳听八方
耳听心受
二童一马
耳闻不如目见
二心三意
二姓之好
二一添作五
尔虞我诈
尔诈我虞
二者必居其一
二者不可得兼
罚不当罪
法不阿贵
法不徇情
罚不责众
发财致富
发策决科
法出多门
发短心长
发凡起例
发奋图强
发愤图强
发愤忘食
伐功矜能
发号施令
发昏章第十一
发家致富
发奸擿伏
法灸神针
法力无边
发聋振聩
发蒙解惑
发蒙振聩
发蒙振落
发怒冲冠
发人深思
发人深省
发上冲冠
发上指冠
发棠之请
发秃齿豁
法外施仁
法无二门
发硎新试
伐性之斧
发言盈庭
发扬踔厉
发扬蹈厉
发扬光大
伐异党同
罚一劝百
发引千钧
发政施仁
发指眦裂
发纵指示
发综指示
伐罪吊人
反败为胜
返本还元
返本还原
返哺之恩
反哺之情
梵册贝叶
翻肠搅肚
反唇相稽
反唇相讥
犯而不校
泛泛而谈
泛泛之交
泛泛之谈
反风灭火
贩夫贩妇
凡夫肉眼
凡夫俗子
反复推敲
反复无常
贩夫皂隶
贩夫走卒
反戈相向
反戈一击
反攻倒算
反躬自问
反躬自省
返观内视
繁花似锦
繁华损枝
翻江倒海
反骄破满
反经合义
番窠倒臼
饭坑酒囊
翻空出奇
翻来覆去
饭来张口
泛滥成灾
返老还童
反脸无情
反面教员
反面文章
反面无情
饭囊酒瓮
饭囊衣架
饭牛屠狗
凡偶近器
泛萍浮梗
反璞归真
返朴归真
返璞归真
反裘负薪
饭糗茹草
反裘伤皮
反求诸己
翻然改进
幡然改途
翻然改图
幡然悔悟
翻然悔悟
繁荣昌盛
繁荣富强
繁荣兴旺
翻山越岭
犯上作乱
饭蔬饮水
反水不收
凡胎肉眼
凡桃俗李
翻天覆地
繁文末节
繁文缛节
繁弦急管
翻箱倒柜
返邪归正
返虚入浑
犯颜苦谏
烦言碎辞
犯言直谏
反咬一口
翻云覆雨
范张鸡黍
反正拨乱
繁枝细节
方便之门
防不及防
防不胜防
放长线钓大鱼
方寸不乱
方寸已乱
方寸之地
放诞风流
放荡不羁
放荡形骸
方底圆盖
放歌纵酒
妨功害能
放虎归山
放虎自卫
防患未然
防患于未然
仿徨失措
放火烧山
芳兰竟体
放浪不羁
放浪形骸
方领矩步
放马后炮
房谋杜断
芳年华月
放牛归马
放辟邪侈
访贫问苦
访亲问友
放任自流
方枘圆凿
方桃譬李
方外之人
防微杜渐
放心托胆
方兴未艾
防芽遏萌
放言高论
放言遣辞
放眼世界
方以类聚
防意如城
方凿圆枘
放纵不羁
诽谤之木
悱恻缠绵
肥肠满脑
非常之谋
非池中物
飞刍挽粮
飞刍挽粟
非此即彼
蜚短流长
飞短流长
飞遁鸣高
飞蛾赴火
飞蛾扑火
飞蛾投火
沸反盈天
吠非其主
沸沸扬扬
匪匪翼翼
非分之念
非分之想
肺腑之言
飞鸿踏雪
飞鸿印雪
废话连篇
飞黄腾达
飞黄腾踏
飞将数奇
费尽心机
飞来横祸
费力劳心
飞龙乘云
飞鸾翔凤
非驴非马
肥马轻裘
飞鸟惊蛇
飞鸟依人
飞蓬随风
非亲非故
废寝忘餐
废寝忘食
飞禽走兽
斐然成章
废然而反
废然而返
斐然向风
飞砂扬砾
飞沙走砾
飞沙走石
飞砂走石
飞升腾实
飞声腾实
菲食薄衣
匪石匪席
匪石之心
废书而叹
非同儿戏
非同小可
非同寻常
肥头大耳
肥头大面
飞土逐肉
飞文染翰
非我族类
非昔是今
吠形吠声
飞熊入梦
飞檐走壁
飞扬跋扈
飞扬浮躁
匪夷匪惠
非异人任
匪夷所思
非意相干
匪伊朝夕
吠影吠声
蜚英腾茂
飞鹰走狗
飞鹰走马
飞云掣电
飞灾横祸
飞针走线
粉白黛黑
粉白墨黑
分崩离析
奋笔疾书
分别门户
奋不顾身
愤不欲生
分寸之末
分道扬镳
分而治之
奋发踔厉
奋发蹈厉
奋发图强
芬芳馥郁
愤愤不平
纷纷攘攘
纷纷扬扬
愤风惊浪
分风劈流
分甘共苦
分甘绝少
焚膏继晷
分工合作
粉骨糜身
焚骨扬灰
分毫不差
分毫不爽
分毫析厘
纷红骇绿
分花拂柳
分化瓦解
忿火中烧
分斤掰两
分进合击
焚林而猎
分路扬镳
纷乱如麻
分茅裂土
奋袂而起
分门别户
分门别类
分秒必争
粉墨登场
分内之事
奋起直追
焚琴煮鹤
分情破爱
忿然作色
奋身不顾
粉身碎骨
分身无术
忿世嫉俗
愤世嫉俗
愤世疾俗
粉饰太平
焚尸扬灰
焚书坑儒
分丝析缕
焚薮而田
分庭伉礼
分庭抗礼
粪土不如
分外妖娆
分文不值
分我杯羹
奋武扬威
焚香礼拜
分香卖履
焚香扫地
分鞋破镜
分心挂腹
分形同气
奋勇当先
纷纭杂沓
纷至沓来
纷至踏来
粉妆玉砌
粉妆玉琢
粉装玉琢
丰标不凡
凤表龙姿
凤泊鸾飘
锋不可当
风不鸣条
凤采鸾章
蜂虿有毒
逢场竿木
逢场作戏
风掣雷行
风车云马
风尘肮脏
风尘碌碌
风尘仆仆
风驰电掣
风驰电骋
风驰电击
风驰电卷
风驰电逝
风驰云卷
风吹草动
风吹浪打
风吹马耳
风吹日晒
风吹云散
奉辞伐罪
风刀霜剑
讽德诵功
风度翩翩
逢恶导非
锋发韵流
葑菲之采
风风火火
风风雨雨
风风韵韵
丰富多彩
蜂附云集
奉公不阿
奉公守法
丰功硕德
丰功伟绩
烽鼓不息
凤骨龙姿
风骨峭峻
凤冠霞帔
封官许愿
风光旖旎
风光月霁
风禾尽起
风和日丽
风和日暖
风和日暄
丰亨豫大
封胡羯末
风虎云龙
风华绝代
风花雪夜
风花雪月
风华正茂
风鬟雾鬓
风鬟雨鬓
凤凰来仪
峰回路转
烽火连年
烽火连天
烽火四起
风激电飞
风急浪高
丰肌弱骨
丰肌秀骨
封金挂印
风景不殊
风举云飞
风举云摇
风卷残云
风谲云诡
逢君之恶
风口浪尖
蜂狂蝶乱
奉令承教
风流千古
风流人物
风流儒雅
风流倜傥
风流潇洒
风流蕴藉
风流云散
风流韵事
风流罪过
风马不接
风马云车
锋芒毕露
锋芒逼人
锋芒不露
锋芒所向
凤毛鸡胆
凤毛济美
凤毛麟角
蜂媒蝶使
风门水口
风靡一时
凤鸣鹤唳
凤鸣麟出
奉命唯谨
凤鸣朝阳
蜂目豺声
风木含悲
风木之悲
丰年稔岁
丰年玉荒年谷
风平浪静
风起水涌
封妻荫子
风起云涌
风前残烛
风前月下
风樯阵马
风清弊绝
风清月白
风清月皎
风清月朗
风清月明
风情月意
风轻云淡
风轻云净
丰取刻与
逢人说项
奉若神明
逢山开道
逢山开路
丰神绰约
丰神异彩
风声鹤唳
封豕长蛇
风霜雨雪
风俗人情
风俗习惯
冯唐易老
奉天承运
风调雨顺
奉头鼠窜
风土人情
蜂屯蚁聚
奉为圭臬
奉为楷模
奉为至宝
丰屋蔀家
凤舞龙飞
凤舞鸾歌
凤枭同巢
风潇雨晦
风信年华
风行草偃
奉行故事
风行雷厉
风行水上
风行一世
风行一时
逢凶化吉
风旋电掣
风雪交加
风言醋语
风言风语
讽一劝百
丰衣足食
凤引九雏
风影敷衍
蜂拥而来
蜂拥而上
蜂拥而至
蜂拥蚁屯
风雨不改
风雨不透
风雨晦暝
风雨交加
风雨飘零
风雨飘摇
风雨凄凄
风雨如晦
风雨如磐
风雨同舟
风雨无阻
风月无涯
风云变态
风云不测
风云际会
风云人物
风云突变
风韵犹存
风云月露
风云之志
风栉雨沐
风中之烛
风烛残年
凤翥龙翔
凤翥龙骧
凤翥鹏翔
风姿绰约
凤子龙孙
丰姿冶丽
佛口蛇心
佛头加秽
佛头着粪
佛性禅心
佛眼相看
腹背受敌
腹背之毛
黼蔀黻纪
富不过三代
福不盈眦
夫唱妇随
覆巢毁卵
辅车相将
辅车相依
覆车之鉴
覆车之戒
父慈子孝
浮翠流丹
福地洞天
覆地翻天
釜底游鱼
伏低做小
扶颠持危
附耳低言
伏法受诛
腹诽心谤
腹非心谤
傅粉何郎
傅粉施朱
附凤攀龙
黼黻文章
妇姑勃溪
桴鼓相应
浮瓜沉李
浮光掠影
浮光跃金
富贵逼人来
富贵不能淫
富贵不淫
富贵浮云
富贵骄人
富贵利达
夫贵妻荣
富贵荣华
富国安民
富国强兵
富国裕民
凫鹤从方
伏虎降龙
浮花浪蕊
附骥攀鸿
缚鸡之力
浮家泛宅
抚今思昔
抚今痛昔
抚今追昔
负荆请罪
抚景伤情
扶老携幼
富丽堂皇
富轹万古
富埒王侯
伏龙凤雏
福禄双全
覆鹿寻蕉
负芒披苇
浮名薄利
肤末支离
父母恩勤
父母之邦
负驽前驱
覆盆之冤
浮皮潦草
扶墙摸壁
扶倾济弱
覆去翻来
负屈含冤
凫趋雀跃
怫然不悦
怫然作色
夫人裙带
妇人之仁
芙蓉并蒂
芙蓉出水
夫荣妻贵
夫荣妻显
福如东海
妇孺皆知
肤如凝脂
扶弱抑强
福善祸淫
富商大贾
富商巨贾
浮声切响
浮生若梦
辅世长民
负石赴河
俯拾即是
俯拾皆是
俯拾仰取
福寿康宁
福寿绵绵
福寿齐天
福寿双全
伏首贴耳
俯首帖耳
俯首贴耳
俯首听命
福寿无疆
肤受之愬
肤受之诉
覆水难收
福孙荫子
赴汤蹈火
扶危持颠
扶危定倾
扶危救困
父为子隐
福无双至
浮想联翩
负心违愿
腹心之患
腹心之疾
抚心自问
福星高照
拂袖而归
拂袖而去
敷衍塞责
敷衍搪塞
父严子孝
俯仰唯唯
俯仰无愧
俯仰由人
俯仰之间
扶摇万里
扶摇直上
浮一大白
负义忘恩
拊膺顿足
附庸风雅
蜉蝣撼大树
腹有鳞甲
负隅顽抗
浮云蔽日
浮云富贵
浮云朝露
富在知足
浮湛连蹇
抚掌大笑
付之丙丁
付之东流
福至心灵
付之一炬
付之一笑
釜中生鱼
釜中游鱼
釜中之鱼
负重致远
付诸东流
付诸洪乔
付诸一炬
付诸一笑
夫子自道
盖不由己
改操易节
改恶向善
改恶行善
盖棺定论
盖棺论定
盖棺事定
改过不吝
改过迁善
改过自新
改换门闾
改换门楣
改换门庭
改名换姓
改名易姓
概莫能外
概日凌云
盖世无双
盖世英雄
盖世之才
改头换面
改头换尾
改弦更张
改弦易调
改弦易张
改弦易辙
改邪归正
改辕易辙
干巴利落
甘拜下风
干柴烈火
肝肠寸断
干城之将
干脆利落
干打雷不下雨
感戴二天
肝胆楚越
肝胆相照
肝胆欲碎
肝胆照人
感恩戴德
感恩图报
干父之蛊
干干净净
甘瓜苦蒂
感激不尽
感极涕零
感激涕零
感今怀昔
赶尽杀绝
干净利落
干净利索
甘井先竭
感旧之哀
甘居人后
感慨激昂
感慨万端
感慨万千
感慨系之
甘苦与共
甘冒虎口
肝脑涂地
敢怒敢言
甘贫乐道
干卿底事
感情用事
感人肺腑
感人肺肝
感人心脾
旰食宵衣
甘死如饴
甘棠遗爱
甘棠之爱
甘棠之惠
感天动地
感同身受
竿头日进
竿头日上
竿头直上
干霄凌云
甘心瞑目
甘心情原
甘心情愿
甘心如荠
肝心若裂
甘心首疾
甘言美语
感遇忘身
干云蔽日
甘之如饴
甘之若素
敢作敢当
敢作敢为
刚愎自用
刚肠嫉恶
钢筋铁骨
纲举目张
刚戾自用
纲挈目张
刚柔相济
岗头泽底
刚毅木讷
刚正不阿
刚直不阿
刚中柔外
高岸深谷
高傲自大
高不可攀
高步云衢
高材疾足
高才捷足
高材捷足
高唱入云
高城深池
高出一筹
高蹈远举
高飞远遁
高飞远举
高飞远翔
高飞远走
高风峻节
高风亮节
高凤自秽
高高在上
高歌猛进
高冠博带
高官厚禄
高官显爵
高官重禄
高官尊爵
膏火自煎
高节清风
告老还家
告老还乡
高楼大厦
高门大户
高名大姓
槁木死灰
高睨大谈
高朋满座
高情逸兴
高情远韵
高情远致
高人雅士
高人一筹
高人一等
高山景行
高山峻岭
高山仰之
高山仰止
高深莫测
高视阔步
高耸入云
高抬贵手
高谈阔论
高头大马
高卧东山
高屋建瓴
高下在心
槁项黄馘
高翔远引
高姓大名
高悬秦镜
高牙大纛
高阳酒徒
高义薄云天
高义薄云
膏腴贵游
膏腴之地
膏腴子弟
高瞻远瞩
高掌远跖
高枕而卧
高枕无忧
缟纻之交
高自标置
高足弟子
隔岸观火
各奔前程
各不相谋
各不相让
各持己见
各从其志
各得其所
各得其宜
割地称臣
割地求和
格格不入
各个击破
歌功颂德
革故鼎新
革故立新
格古通今
隔行如隔山
各尽所能
革旧鼎新
革旧图新
葛屦履霜
割据一方
歌楼舞榭
革面敛手
革面洗心
革命反正
隔年皇历
隔墙有耳
各取所长
各取所需
割肉补疮
各色各样
各色人等
格杀勿论
格杀无论
隔山买老牛
歌声绕梁
各式各样
隔世之感
各抒己见
各抒所见
歌台舞榭
各为其主
格物穷理
歌舞升平
割席分坐
各显神通
革新变旧
割须弃袍
隔靴搔痒
隔靴抓痒
歌莺舞燕
各有千秋
各有所短
各有所好
各有所职
各执己见
各执一词
个中滋味
各自为政
亘古不灭
亘古亘今
根孤伎薄
亘古奇闻
亘古通今
亘古未有
亘古新闻
根据盘互
根盘蒂结
根蟠节错
根深本固
根深柢固
根深蒂固
根深叶茂
根牙盘错
根株附丽
更唱叠和
更长梦短
耕当问奴
绠短汲深
耿耿于怀
耿耿于心
庚癸之呼
梗迹蓬飘
更进一步
更进一竿
羹藜含糗
更令明号
更名改姓
更仆难数
更深夜静
更弦易辙
更新换代
更姓改物
耕耘树艺
功败垂成
公报私仇
功标青史
功薄蝉翼
供不应求
公才公望
宫车晏驾
功成弗居
功成骨枯
攻城掠地
攻城略地
功成名就
功成名遂
功成身退
攻城野战
觥筹交错
公道合理
功到自然成
功德无量
功德圆满
公尔忘私
公而忘私
恭而有礼
恭逢其盛
躬逢其盛
功盖天下
功高不赏
功高盖世
功高震主
躬耕乐道
共贯同条
供过于求
恭贺新禧
躬擐甲胄
攻疾防患
拱肩缩背
恭敬不如从命
恭敬桑梓
攻苦茹酸
攻苦食啖
攻苦食淡
功亏一篑
工力悉敌
宫邻金虎
公买公卖
公门桃李
功名富贵
功名利禄
公明正大
恭默守静
公平合理
公平交易
公平无私
公平正直
攻其不备
攻其无备
供认不讳
共商国是
公事公办
公是公非
拱手让人
拱手听命
攻守同盟
公私兼顾
公私两济
公私两利
功遂身退
共挽鹿车
攻无不克
攻瑕指失
躬先士卒
攻心为上
躬行节俭
躬行实践
恭行天罚
功一美二
拱揖指挥
拱揖指麾
贡禹弹冠
弓折刀尽
公正廉洁
公正廉明
公正无私
共枝别干
公忠体国
公诸同好
躬自菲薄
公子哥儿
公子王孙
苟安一隅
狗逮老鼠
狗盗鸡鸣
狗盗鸡啼
狗窦大开
狗恶酒酸
狗吠不惊
狗吠非主
狗肺狼心
狗吠之惊
勾勾搭搭
狗苟蝇营
苟合取容
勾魂摄魄
篝火狐鸣
狗急跳墙
钩金舆羽
狗马声色
沟满壕平
沟满濠平
狗拿耗子
狗屁不通
狗皮膏药
苟且偷安
苟且偷生
苟全性命
诟如不闻
钩深致远
狗头军师
狗偷鼠窃
狗尾貂续
狗尾续貂
勾心斗角
钩心斗角
狗续貂尾
钩玄提要
狗血淋头
狗血喷头
苟延残喘
狗眼看人
狗仗人势
钩爪锯牙
狗彘不如
狗彘不食
孤傲不群
固壁清野
孤标傲世
固步自封
故步自封
孤臣孽子
鼓唇弄舌
鼓唇摇舌
孤雌寡鹤
顾此失彼
古道热肠
古调独弹
孤独鳏寡
孤儿寡妇
顾而言他
孤芳自赏
谷父蚕母
顾复之恩
骨鲠在喉
骨鲠之臣
故宫禾黍
股肱之力
鼓鼓囊囊
呱呱坠地
骨寒毛竖
孤鸿寡鹄
顾后瞻前
孤魂野鬼
蛊惑人心
故伎重演
故技重演
毂击肩摩
孤家寡人
故家乔木
故剑情深
谷贱伤农
鼓角齐鸣
古今中外
古井不波
古井无波
故旧不弃
孤军奋战
孤军深入
孤军作战
孤苦仃俜
孤苦伶仃
孤立无援
孤陋寡闻
孤鸾寡鹄
顾虑重重
谷马砺兵
古貌古心
沽名钓誉
顾名思义
古木参天
故弄玄虚
顾盼神飞
顾盼生辉
顾盼生姿
顾盼自豪
顾盼自雄
鼓盆之戚
顾前不顾后
顾曲周郎
顾犬补牢
顾全大局
骨肉离散
骨肉团圆
骨肉未寒
骨肉相残
骨肉相连
骨肉至亲
故入人罪
骨软筋酥
固若金汤
古色古香
鼓舌扬唇
故甚其词
孤身只影
古圣先贤
古是今非
骨瘦如柴
骨瘦如豺
鼓衰力尽
故态复萌
骨腾肉飞
故土难离
孤豚腐鼠
古往今来
姑妄言之
古为今用
鼓吻弄舌
故我依然
鼓舞欢欣
鼓舞人心
姑息养奸
古稀之年
顾小失大
孤行己见
孤行一意
姑射神人
顾影自怜
鼓乐齐鸣
鼓乐喧天
孤云野鹤
股战而栗
孤掌难鸣
股掌之上
固执成见
固执己见
孤舟独桨
孤注一掷
鼓足干劲
故作高深
顾左右而言他
寡不敌众
挂肚牵肠
寡二少双
寡凫单鹄
刮垢磨光
刮骨去毒
挂冠归去
挂冠求去
寡鹄孤鸾
瓜李之嫌
寡廉鲜耻
刮目相待
刮目相看
瓜剖豆分
寡情薄意
寡人之疾
瓜熟蒂落
瓜田李下
寡信轻诺
挂羊头卖狗肉
挂一漏万
瓜字初分
乖唇蜜舌
怪诞不经
怪诞诡奇
怪力乱神
怪模怪样
乖僻邪谬
怪声怪气
怪事咄咄
拐弯抹角
管鲍分金
官报私仇
管鲍之交
官逼民反
官仓老鼠
官场如戏
管城毛颖
贯斗双龙
官法如炉
观风察俗
灌夫骂座
冠盖如云
冠盖相望
鳏寡孤独
官官相护
官官相卫
观过知仁
官虎吏狼
关怀备至
管见所及
冠绝一时
管窥筐举
管窥蠡测
关门闭户
关门打狗
关门大吉
冠冕堂皇
管宁割席
冠袍带履
冠山戴粒
关山迢递
关山阻隔
冠上加冠
贯通融会
观望不前
观往知来
关心民瘼
贯朽粟红
官样文章
贯颐奋戟
官运亨通
观者成堵
观者如云
观者云集
官止神行
管中窥豹
管中窥天
光彩夺目
光采夺目
光彩耀目
光彩溢目
光风霁月
光复旧物
光怪陆离
广寒仙子
光华夺目
光辉灿烂
广结良缘
广开才路
广开言路
光可鉴人
广陵散绝
光芒万丈
光明磊落
光明正大
光前启后
广厦万间
光天化日
广庭大众
广土众民
广文先生
光焰万丈
光阴荏苒
光阴如箭
光阴似箭
广种薄收
光宗耀祖
诡变多端
贵不可言
贵不期骄
鬼出电入
佹得佹失
桂殿兰宫
贵而贱目
贵耳贱目
桂馥兰香
鬼斧神工
归根到底
归根结底
归根结蒂
鬼工雷斧
贵古贱今
鬼鬼祟祟
龟鹤遐龄
龟鹤遐寿
诡计多端
鬼计多端
贵极人臣
贵贱无常
规矩绳墨
规矩准绳
诡谲多变
诡谲怪诞
鬼瞰其室
鬼哭狼嚎
鬼哭神号
鬼哭神嚎
鬼哭粟飞
鬼哭天愁
鬼烂神焦
桂林杏苑
桂林一枝
龟龄鹤算
龟龙鳞凤
龟龙麟凤
归马放牛
龟毛兔角
鬼魅伎俩
诡秘莫测
鬼迷心窍
刿目怵心
龟年鹤寿
龟年鹤算
鬼泣神号
鬼泣神嚎
规求无度
归去来兮
贵人多忘
贵人多忘事
贵人贱己
鬼神不测
鬼神莫测
鬼使神差
归师勿掩
鬼头鬼脑
龟文鸟迹
轨物范世
归邪转曜
刿心刳腹
归心如箭
归心似箭
规行矩步
规旋矩折
龟厌不告
瑰意琦行
贵阴贱璧
闺英闱秀
龟玉毁椟
鬼蜮伎俩
鬼蜮技俩
贵远贱近
规圆矩方
贵在知心
圭璋特达
归真反璞
归正首邱
贵壮贱老
桂子飘香
滚瓜烂熟
衮衮诸公
国步艰难
国仇家恨
过从甚密
过而能改
国尔忘家
国耳忘家
国富兵强
过府冲州
国富民安
国富民丰
国富民强
过河拆桥
过化存神
国计民生
国家栋梁
国将不国
过江之鲫
过街老鼠
裹粮坐甲
过路财神
过门不入
过目不忘
过目成诵
国难当头
国破家亡
过桥抽板
果然如此
国色天香
国色天姿
裹尸马革
国士无双
国泰民安
过庭之训
国无二君
国无宁日
过隙白驹
果行育德
过眼烟云
过犹不及
果于自信
国之干城
裹足不前
海北天南
海不波溢
海不扬波
海底捞月
海底捞针
海沸河翻
海沸山摇
海角天涯
海角天隅
海阔天高
海阔天空
骇浪惊涛
海立云垂
骇龙走蛇
海纳百川
海内鼎沸
害群之马
骇人听闻
骇人闻听
咳声叹气
海誓山盟
海市蜃楼
海水不可斗量
海水难量
海水群飞
海水桑田
海外扶余
海外奇谈
海屋筹添
海屋添筹
海啸山崩
海涯天角
海晏河清
海中捞月
旱魃为虐
含苞待放
含苞欲放
含哺鼓腹
寒蝉凄切
酣畅淋漓
韩潮苏海
邯郸匍匐
邯郸学步
寒冬腊月
寒风侵肌
酣歌恒舞
酣歌醉舞
寒耕热耘
寒耕暑耘
含宫咀徵
含垢藏疾
含垢弃瑕
含垢忍辱
汉官威仪
韩海苏潮
含含糊糊
含糊其词
含糊其辞
寒花晚节
含菁咀华
寒来暑往
旱涝保收
汗流浃背
汗流满面
韩卢逐块
汗马功劳
寒毛卓竖
旱苗得雨
含明隐迹
寒木春华
汗牛充栋
罕譬而喻
含情脉脉
汗青头白
寒泉之思
悍然不顾
汗如雨下
含沙射影
鼾声如雷
函矢相攻
韩寿偷香
撼树蚍蜉
含霜履雪
寒酸落魄
撼天震地
含笑九泉
含笑入地
韩信将兵
含辛忍苦
含辛茹苦
寒心酸鼻
寒心消志
含血喷人
汗血盐车
含牙戴角
罕言寡语
汗颜无地
含饴弄孙
含英咀华
含冤负屈
喊冤叫屈
含冤莫白
含冤受屈
憨状可掬
行行出状元
行家里手
沆瀣一气
毫不讳言
毫不介意
皓齿蛾眉
好吃懒做
皓齿明眸
好大喜功
豪夺巧取
毫发不爽
豪放不羁
好高骛远
号寒啼饥
浩浩荡荡
浩浩汤汤
好好先生
豪横跋扈
好景不常
好景不长
好酒贪杯
毫厘不爽
毫厘千里
毫厘丝忽
濠梁之上
号令如山
豪门巨室
好梦难成
好谋善断
浩气长存
浩气凛然
好骑者堕
豪情逸致
豪情壮志
浩然之气
好肉剜疮
浩如烟海
好色之徒
好善乐施
豪奢放逸
好声好气
好生之德
好事成双
好事多悭
好事之徒
皓首苍颜
皓首穷经
好说歹说
号啕大哭
昊天不吊
嚎天动地
好天良夜
昊天罔极
好为人师
好为事端
好问则裕
毫无二致
毫无疑义
好戏连台
好行小惠
好学不倦
好言好语
豪言壮语
好逸恶劳
好勇斗狠
好语似珠
好整以暇
豪竹哀丝
好自为之
和蔼可亲
河奔海聚
何必当初
和璧隋珠
呵壁问天
河伯为患
河不出图
合不拢嘴
鹤长凫短
河出伏流
合胆同心
河东狮吼
河东狮子
和而不唱
和而不同
合二为一
合而为一
鹤发鸡皮
鹤发童颜
河汾门下
和风丽日
和风细雨
呵佛骂祖
鹤骨鸡肤
鹤骨松姿
鹤归华表
河海不择细流
河海清宴
河汉无极
赫赫炎炎
赫赫有名
赫赫之功
赫赫之光
何患无辞
河决鱼烂
何乐不为
鹤唳风声
鹤唳华亭
鹤立鸡群
合两为一
河梁携手
河落海干
阖门百口
鹤鸣九皋
鹤鸣之士
和睦相处
合盘托出
和盘托出
合浦还珠
合浦珠还
何其毒也
和气生财
和气致祥
呵欠连天
荷枪实弹
河清海竭
河清海宴
河清海晏
合情合理
河清难俟
河清社鸣
河倾月落
何去何从
赫然而怒
和容悦色
和如琴瑟
河沙世界
河山带砺
鹤势螂形
河水不洗船
赫斯之威
何所不至
河同水密
鹤膝蜂腰
合眼摸象
和颜悦色
褐衣不完
和衣而卧
涸鱼得水
河鱼腹疾
河鱼天雁
河鱼之疾
鹤怨猿惊
涸泽而渔
涸辙之鲋
涸辙之鱼
合衷共济
和衷共济
鹤子梅妻
合从连衡
何足道哉
何足挂齿
何足介意
何足为奇
何罪之有
黑白不分
黑白分明
黑白混淆
黑灯下火
黑灯瞎火
黑价白日
黑漆皮灯
黑漆一团
黑天半夜
恨海难填
恨相见晚
恨相知晚
狠心辣手
恨之入骨
横冲直撞
横赋暴敛
横戈跃马
恒河沙数
恒河一沙
横祸飞灾
亨嘉之会
横蛮无理
横眉冷对
横眉冷眼
横眉立眼
横眉怒目
横眉怒视
横七竖八
横枪跃马
横三竖四
横扫千军
横生枝节
横槊赋诗
横翔捷出
横行霸道
横行不法
横行天下
横行无忌
衡阳雁断
横征暴敛
横征苛敛
鸿案相庄
宏才大略
宏材大略
红愁绿惨
鸿毳沉舟
哄动一时
轰动一时
鸿都买第
红豆相思
红飞翠舞
鸿飞冥冥
红粉青楼
洪福齐天
轰轰烈烈
鸿鹄将至
鸿鹄之志
鸿渐之仪
轰雷掣电
洪炉点雪
洪炉燎发
鸿毛泰岱
鸿毛泰山
红男绿女
鸿篇巨制
鸿篇钜制
红旗报捷
洪乔捎书
红情绿意
红日三竿
鸿儒硕学
闳识孤怀
红衰翠减
洪水横流
洪水猛兽
哄堂大笑
烘堂大笑
轰堂大笑
轰天裂地
宏图大志
鸿图华构
鸿稀鳞绝
鸿轩凤翥
鸿雁哀鸣
红颜薄命
鸿业远图
弘毅宽厚
闳意眇指
闳宇崇楼
烘云托月
鸿章钜字
鸿爪春泥
鸿爪雪泥
泓峥萧瑟
闳中肆外
红装素裹
红紫乱朱
喉长气短
厚德载物
后发制人
后福无量
厚古薄今
后顾之忧
后患无穷
后悔不及
后悔莫及
后继有人
厚今薄古
后进领袖
后来居上
后来者居上
后来之秀
后浪催前浪
后浪推前浪
厚禄高官
厚貌深情
侯门如海
侯门似海
猴年马月
后起之秀
后生可畏
后生小子
后台老板
猴头猴脑
厚味腊毒
厚颜无耻
虎背熊腰
虎变龙蒸
虎步龙行
虎不食儿
胡猜乱想
虎超龙骧
虎党狐侪
虎荡羊群
虎斗龙争
怙恶不悛
怙恩恃宠
胡肥锺瘦
呼风唤雨
胡服骑射
户告人晓
呼庚呼癸
护国佑民
忽忽不乐
糊糊涂涂
狐虎之威
狐假虎威
胡搅蛮缠
虎踞鲸吞
虎据龙蟠
虎踞龙蟠
糊口度日
虎口逃生
虎口余生
虎窟龙潭
呼来喝去
虎狼之国
虎狼之势
忽冷忽热
糊里糊涂
胡里胡涂
壶里乾坤
狐狸尾巴
瑚琏之器
呼卢喝雉
虎略龙韬
囫囵半片
囫囵吞枣
虎落平川
虎落平阳
狐媚猿攀
狐鸣篝火
狐朋狗党
狐朋狗友
呼朋唤友
呼朋引类
虎皮羊质
虎珀拾芥
狐裘蒙戎
狐群狗党
鹘入鸦群
虎入羊群
虎视眈眈
虎视耽耽
户枢不蠹
户枢不蝼
胡说八道
胡说白道
胡思乱量
胡思乱想
狐死首丘
狐死兔泣
猢狲入布袋
虎体熊腰
胡天胡地
胡天胡帝
呼天唤地
呼天叫地
呼天抢地
互通有无
虎头虎脑
虎头蛇尾
虎头燕颔
狐兔之悲
互为表里
虎尾春冰
虎卧龙跳
呼吸相通
呼吸之间
户限为穿
互相标榜
互相推诿
虎啸风生
胡言乱道
胡言乱语
呼幺喝六
狐疑不决
胡越一家
虎掷龙拿
呼之欲出
壶中日月
胡诌乱说
胡作非为
画饼充饥
话不投机
华不再扬
花残月缺
花晨月夕
花辰月夕
花簇锦攒
花攒锦簇
花攒锦聚
画地成牢
画地成图
画荻教子
画荻丸熊
划地为牢
画地为牢
画地为狱
画栋雕梁
华封三祝
化腐成奇
化腐朽为神奇
化干戈为玉帛
华冠丽服
花好月圆
花红柳绿
画虎不成
画虎成狗
画虎刻鹄
画虎类狗
画虎类犬
花花绿绿
花花世界
花花太岁
花甲之年
花街柳市
花阶柳市
花街柳巷
花锦世界
话里带刺
花里胡哨
话里有话
化零为整
画龙点睛
画龙刻鹄
画眉举案
花明柳暗
花明柳媚
花前月下
花容月貌
画沙聚米
画沙印泥
画蛇添足
哗世取名
画水镂冰
花说柳说
花天酒地
华亭鹤唳
花团锦簇
化为泡影
化为乌有
花无百日红
华屋秋墟
华屋山丘
化险为夷
花香鸟语
花信年华
华星秋月
话言话语
花言巧语
花颜月貌
花样翻新
花样新翻
画意诗情
花朝月夕
花遮柳掩
花遮柳隐
化整为零
画脂镂冰
花枝招展
话中带刺
哗众取宠
话中有话
画中有诗
划粥割齑
怀宝迷邦
怀璧其罪
怀才不遇
怀敌附远
坏法乱纪
怀恨在心
怀瑾握瑜
淮橘为枳
淮南鸡犬
槐南一梦
怀铅提椠
坏人坏事
坏人心术
怀柔天下
怀山襄陵
淮王鸡狗
怀银纡紫
怀着鬼胎
欢蹦乱跳
缓兵之计
缓步代车
缓不济急
还淳反朴
患得患失
换斗移星
环堵萧然
涣发大号
环肥燕瘦
换骨夺胎
换骨脱胎
宦海风波
宦海浮沉
欢呼鼓舞
欢呼雀跃
缓急相济
患难夫妻
患难与共
患难之交
还朴反古
涣然冰释
焕然一新
换日偷天
涣若冰释
欢若平生
欢声雷动
换汤不换药
欢天喜地
欢喜冤家
欢忻鼓舞
欢欣鼓舞
欢欣若狂
患至呼天
慌不择路
荒诞不经
荒诞无稽
黄耳传书
黄耳寄书
黄发垂髫
黄公酒垆
黄河水清
黄花晚节
惶惶不可终日
皇皇不可终日
慌慌张张
黄金失色
黄卷青灯
黄绢幼妇
黄口孺子
黄粱美梦
黄粱一梦
黄龙痛饮
黄绵袄子
荒谬绝伦
黄袍加身
黄旗紫盖
黄泉之下
黄雀伺蝉
黄雀衔环
黄雀在后
恍然大悟
恍如隔世
恍如梦境
恍如梦寐
荒山野岭
荒时暴月
慌手慌脚
黄台之瓜
荒唐无稽
皇天后土
黄童白叟
荒无人烟
黄杨厄闰
荒淫无度
黄钟大吕
黄钟毁弃
黄钟瓦釜
慌作一团
悔不当初
回肠荡气
回肠九转
徊肠伤气
毁车杀马
回嗔作喜
挥斥八极
回筹转策
回船转舵
回春妙手
回春之术
荟萃一堂
诲盗诲淫
悔读南华
惠而不费
灰飞烟灭
惠风和畅
隳肝沥胆
回光反照
回光返照
辉光日新
恢诡谲怪
悔过自新
悔过自责
挥汗成雨
挥翰临池
挥汗如雨
悔恨交加
恢宏大度
回黄转绿
恢恢有余
挥霍无度
讳疾忌医
毁家纾难
挥剑成河
诲奸导淫
挥金如土
恢廓大度
贿赂公行
讳莫如深
回眸一笑
惠然肯来
惠然之顾
诲人不倦
诲人不惓
挥日阳戈
挥洒自如
会少离多
灰身灭智
灰身泯智
绘声绘色
回生起死
讳树数马
回天乏术
回天无力
回天运斗
回天之力
回天转地
回头是岸
灰头土面
回味无穷
回文织锦
回邪入正
慧心巧思
灰心丧气
蕙心纨质
慧业文人
诲淫诲盗
绘影绘声
毁誉不一
毁誉参半
毁于一旦
悔之不及
麾之即去
悔之晚矣
悔之无及
魂不附体
魂不守舍
魂不守宅
昏定晨省
混沌不分
魂飞胆丧
魂飞魄荡
魂飞魄散
魂飞魄丧
魂飞神丧
魂飞天外
昏昏沉沉
浑浑沉沉
浑浑沌沌
混混沌沌
浑浑噩噩
混混噩噩
昏昏默默
昏昏欲睡
浑金璞玉
昏镜重磨
昏聩无能
魂劳梦断
浑抡吞枣
昏迷不醒
魂飘魄散
魂牵梦萦
浑然天成
浑然无知
浑然一体
浑身是胆
浑身解数
混世魔王
浑水摸鱼
混水摸鱼
昏天暗地
昏头昏脑
混为一谈
混淆黑白
混淆是非
混淆视听
昏庸无道
活蹦活跳
活蹦乱跳
活剥生吞
祸不单行
祸从口出
祸从天降
豁达大度
祸福无常
祸福无门
祸福相生
祸福相倚
祸福之门
火耕流种
火耕水耨
火光烛天
祸国殃民
火海刀山
火急火燎
火尽灰冷
火尽薪传
活灵活现
火龙黼黻
活龙活现
获陇望蜀
火冒三丈
火灭烟消
祸起萧墙
豁然大悟
豁然顿悟
霍然而愈
豁然贯通
豁然开朗
火然泉达
豁然省悟
火热水深
豁人耳目
火伞高张
火上加油
火上浇油
火烧火燎
火烧眉毛
活神活现
惑世盗名
祸首罪魁
火树琪花
火树银花
获兔烹狗
祸为福先
火眼金睛
获益匪浅
祸枣灾梨
货真价实
火中取栗
火烛银花
积案盈箱
机变如神
及宾有鱼
疾病相扶
击钵催诗
激薄停浇
击搏挽裂
急不及待
急不可待
机不可失
疾不可为
机不容发
急不暇择
积不相能
计不旋踵
季布一诺
饥不择食
急不择言
饥餐渴饮
积草屯粮
鸡肠狗肚
饥肠辘辘
季常之惧
既成事实
屐齿之折
鸡虫得失
计绌方匮
计出万全
几次三番
及第成名
击电奔星
极恶穷凶
嫉恶如仇
疾恶如仇
疾恶如雠
疾恶如风
鸡飞蛋打
鸡飞狗叫
鸡飞狗跳
鸡飞狗走
疾风暴雨
箕风毕雨
及锋而试
疾风劲草
霁风朗月
疾风迅雷
疾风知劲草
急风骤雨
疾风骤雨
骥伏盐车
骥服盐车
纪纲人论
急功好利
急公好义
急功近利
记功忘失
计功行赏
积谷防饥
继古开今
击鼓鸣金
鸡骨支床
急管繁弦
机关算尽
机关用尽
吉光片羽
继晷焚膏
饥寒交迫
济寒赈贫
计合谋从
积厚流光
际会风云
积毁销骨
计获事足
继继承承
瘠己肥人
岌岌可危
及笄年华
寄迹山林
继继绳绳
积基树本
寂寂无闻
济济一堂
击楫中流
积甲如山
积甲山齐
掎角之势
计较锱铢
击节称赏
饥馑荐臻
计尽力穷
急景流年
即景生情
饥渴交攻
济困扶危
既来之则安之
积劳成疾
戢鳞潜翼
鸡零狗碎
急流勇进
急流勇退
即鹿无虞
季路一言
急脉缓灸
鸡毛蒜皮
挤眉弄眼
季孟之间
鸡鸣而起
鸡鸣狗盗
鸡鸣狗吠
鸡鸣戒旦
鸡鸣起舞
鸡鸣犬吠
极目迥望
极目远眺
极目远望
瘠牛羸豚
鸡皮鹤发
鸡栖凤巢
急起直追
济窍飘风
畸轻畸重
计穷力竭
计穷力尽
计穷虑尽
计穷智短
佶屈聱牙
鸡犬不惊
鸡犬不留
鸡犬不宁
鸡犬皆仙
鸡犬桑麻
鸡犬升天
鸡犬相闻
纪群之交
寂然不动
寂然无声
计然之策
济人利物
寄人篱下
吉人天相
寄人檐下
急人之难
吉人自有天相
计日程功
计日而待
计日可待
计日可期
吉日良辰
吉日良时
计日以期
急如星火
济弱扶倾
寂若无人
积沙成塔
积沙成滩
积善成德
积善余庆
箕山之风
箕山之志
计上心来
计上心头
积少成多
计深虑远
极深研几
鸡声鹅斗
疾声厉色
济世安民
济世安人
机事不密
济世救人
济世匡时
及时行乐
济世之才
疾首蹙额
挤手捏脚
疾首痛心
积水成渊
积思广益
集思广益
积素累旧
积岁累月
击碎唾壶
季孙之忧
极天际地
寂天寞地
鸡头鱼刺
既往不咎
继往开来
极往知来
积微成著
记问之学
计无返顾
计无复之
极武穷兵
计无所出
鸡鹜争食
积习难改
嫉贤傲士
嫉贤妒能
吉祥如意
吉祥止止
积小成大
即小见大
积薪厝火
吉星高照
寄兴寓情
即兴之作
鸡胸龟背
吉凶未卜
积羞成怒
积雪封霜
积雪囊萤
绩学之士
寄雁传书
疾言遽色
疾言厉色
疾言怒色
集腋成裘
稽疑送难
记忆犹新
急景凋年
饥鹰饿虎
集萤映雪
疾雨暴风
积羽沉舟
积玉堆金
急于求成
急于星火
集苑集枯
霁月光风
鸡争鹅斗
戟指嚼舌
戟指怒目
积重难反
积重难返
急中生智
击筑悲歌
积铢累寸
激浊扬清
骥子龙文
疾足先得
家败人亡
浃背汗流
佳兵不祥
家常便饭
家长里短
家成业就
假痴假呆
家传户诵
家传户颂
夹袋人物
假道灭虢
家道中落
甲第连天
甲第连云
佳儿佳妇
家烦宅乱
葭莩之亲
假公济私
加官晋爵
加官进爵
加官进禄
架海金梁
驾鹤成仙
驾鹤西游
嫁祸于人
家给人足
嫁鸡随鸡
家鸡野鹜
家鸡野雉
戛戛独造
驾肩接迹
家累千金
价廉物美
家贫如洗
家破人离
家破人亡
夹七夹八
夹枪带棍
驾轻就熟
戛然而止
佳人薄命
佳人才子
假仁假义
稼穑艰难
颊上三毛
假手于人
家徒壁立
假途灭虢
家徒四壁
家无二主
驾雾腾云
加膝坠渊
家学渊源
嘉言善行
假以辞色
加油加醋
加油添醋
家喻户晓
戛玉敲金
家贼难防
价增一顾
价值连城
见鞍思马
简傲绝俗
剑拔弩张
坚壁清野
坚不可摧
间不容发
健步如飞
箭不虚发
俭不中礼
见财起意
兼程前进
坚持不懈
尖担两头脱
剑胆琴心
坚定不移
煎豆摘瓜
见多识广
兼而有之
见缝插针
见风使舵
见风是雨
见风转舵
见风转篷
拣佛烧香
建功立事
建功立业
俭故能广
见怪不怪
见惯不惊
槛花笼鹤
见机而行
见几而作
见机而作
剑及屦及
剑及履及
见机行事
坚甲利兵
兼葭秋水
蒹葭伊人
蒹葭倚玉
蒹葭倚玉树
蒹葭之思
煎胶续弦
见景生情
见可而进
缄口不言
缄口结舌
艰苦朴素
坚苦卓绝
艰苦卓绝
见利思义
见猎心喜
建瓴高屋
奸掳烧杀
见卵求鸡
贱买贵卖
见貌辨色
简明扼要
肩摩毂击
艰难竭蹶
艰难险阻
艰难玉成
简能而任
见钱眼开
坚强不屈
见雀张罗
坚韧不拔
见仁见智
兼容并包
兼容并蓄
渐入佳境
坚如盘石
坚如磐石
兼弱攻昧
见善必迁
兼善天下
艰深晦涩
见神见鬼
谏尸谤屠
见势不妙
见豕负涂
蹇视高步
兼收并蓄
监守自盗
剑树刀山
见死不救
茧丝牛毛
见所未见
剑态箫心
兼听则明
见兔放鹰
见兔顾犬
鉴往知来
见危授命
见微知萌
见危致命
见微知著
见物不见人
间见层出
见贤思齐
见笑大方
见性成佛
尖言冷语
歼一警百
见异思迁
俭以养德
俭以养廉
见义勇为
奸淫掳掠
鉴影度形
简在帝心
箭在弦上
坚贞不屈
渐至佳境
见智见仁
剪烛西窗
兼朱重紫
尖嘴薄舌
尖嘴猴腮
将错就错
江东父老
奖罚分明
江翻海沸
将功补过
将功赎罪
将功折罪
讲古论今
姜桂之性
江河日下
江河行地
将机就机
将机就计
将计就计
讲经说法
浆酒霍肉
江郎才尽
僵李代桃
将李代桃
将门有将
江南海北
将勤补拙
将取固予
江山如故
江天一色
将心比心
匠心独运
将信将疑
讲信修睦
江淹梦笔
江洋大盗
将遇良才
将遇良材
江云渭树
降志辱身
降尊临卑
降尊纡贵
江左夷吾
骄傲自满
交臂历指
交臂失之
骄兵必败
骄兵之计
脚不点地
脚不沾地
交淡若水
椒焚桂折
脚高步低
搅海翻江
郊寒岛瘦
矫矫不群
焦金流石
绞尽脑汁
焦金烁石
角巾私第
交口称誉
交口称赞
交口赞誉
叫苦不迭
叫苦连天
角立杰出
鹪鹩一枝
蛟龙得水
蛟龙戏水
娇鸾雏凤
脚忙手乱
教猱升木
交浅言深
矫情镇物
矫揉造作
皎如日星
矫若惊龙
矫若游龙
骄奢淫佚
骄奢淫逸
娇生惯养
骄生惯养
娇声娇气
矫时慢物
脚踏实地
交头接耳
焦头烂额
狡兔三窟
狡兔三穴
矫枉过正
教无常师
较武论文
交相辉映
教亦多术
胶柱鼓瑟
节哀顺变
桀傲不驯
桀骜不逊
桀骜不驯
桀骜难驯
捷报频传
戒备森严
结不解缘
截长补短
竭诚相待
皆大欢喜
借贷无门
结党营私
借刀杀人
截断众流
接二连三
解发佯狂
街坊邻里
街坊四邻
借风使船
接风洗尘
劫富济贫
揭竿而起
羯鼓催花
借古讽今
借古喻今
借花献佛
洁己奉公
解甲归田
解甲投戈
解剑拜仇
借剑杀人
戒骄戒躁
结结巴巴
竭尽全力
借酒浇愁
竭力虔心
接连不断
解铃系铃
接袂成帷
借面吊丧
解民倒悬
解囊相助
借坡下驴
阶前万里
桀犬吠尧
截然不同
孑然一身
接三连四
结舌杜口
洁身自爱
洁身自好
结绳而治
借尸还魂
借书留真
劫数难逃
借水行舟
结驷连骑
街谈巷议
街谈巷语
借题发挥
街头巷尾
节外生枝
街巷阡陌
解衣般礴
解疑释惑
节衣缩食
解衣推食
节用爱民
节用裕民
截辕杜辔
竭泽而渔
竭智尽忠
截趾适履
接踵比肩
接踵而来
接踵而至
竭忠尽智
借箸代筹
洁浊扬清
捷足先得
捷足先登
金榜挂名
金榜题名
金篦刮目
金璧辉煌
金碧辉煌
金碧辉映
金碧荧煌
金波玉液
今不如昔
金钗换酒
金钗十二
今蝉蜕壳
金蝉脱壳
金城千里
金城汤池
金翅擘海
今愁古恨
锦簇花团
进寸退尺
紧打慢敲
金丹换骨
进道若退
进德修业
金貂换酒
金貂取酒
金貂贳酒
今非昔比
金风送爽
金风玉露
尽付东流
金刚努目
金刚怒目
金刚眼睛
金戈铁甲
金戈铁马
金戈铁骑
矜功伐善
矜功自伐
金谷酒数
金鼓齐鸣
金闺国士
金龟换酒
巾帼须眉
巾帼英雄
襟怀洒落
襟怀坦白
尽欢而散
金鸡消息
金枷玉锁
襟江带湖
金浆玉醴
金浆玉液
斤斤计较
斤斤较量
津津乐道
金尽裘弊
金尽裘敝
津津有味
襟裾马牛
金科玉律
金科玉条
噤口卷舌
金口木舌
金口玉牙
金口玉言
今来古往
金兰之交
金兰之契
尽力而为
紧锣密鼓
进旅退旅
金马玉堂
金迷纸醉
锦囊佳句
锦囊妙计
金瓯无缺
金盆洗手
筋疲力竭
筋疲力尽
尽其所长
禁情割欲
尽人皆知
金人三缄
仅容旋马
尽入彀中
尽如人意
进锐退速
浸润之谮
噤若寒蝉
尽善尽美
进善退恶
锦上添花
进身之阶
金声玉润
金声玉振
金石可开
金石良言
尽释前嫌
金石丝竹
金石为开
金石之计
金石之坚
金石之交
金石之言
今是昨非
近水楼台
尽态极妍
金题玉躞
锦天绣地
进退出处
进退存亡
进退狼狈
进退两难
进退荣辱
进退失据
进退维谷
进退维亟
进退维艰
进退为难
进退无据
进退无路
进退无门
进退有常
进退有度
金吾不禁
金屋藏娇
金屋贮娇
金无足赤
今夕何夕
今昔之感
近乡情怯
金镶玉裹
金相玉质
谨小慎微
谨谢不敏
尽心竭力
锦心绣肠
锦心绣口
锦绣肝肠
锦绣河山
锦绣前程
锦绣山河
谨言慎行
晋阳之甲
紧要关头
仅以身免
锦衣玉食
金印紫绶
金玉锦绣
金玉良言
金玉良缘
金玉其质
今雨新知
今月古月
近悦远来
近在眉睫
近在咫尺
金章紫绶
金昭玉粹
金针度人
金针见血
尽忠报国
金字招牌
经邦论道
精兵简政
精兵强将
精彩逼人
惊才风逸
惊采绝艳
精采秀发
荆钗布裙
敬陈管见
精诚团结
精打细算
井底之蛙
精雕细刻
惊愕失色
惊耳骇目
敬而远之
敬恭桑梓
惊弓之鸟
静观默察
经国大业
经国之才
惊鸿艳影
镜花水月
惊惶失措
惊慌失措
惊惶失色
惊慌失色
惊惶万状
惊魂动魄
惊魂夺魄
惊魂未定
荆棘丛生
荆棘满途
静极思动
荆棘铜驼
荆棘载途
经济之才
敬姜犹绩
精金百炼
精金良玉
精金美玉
竞今疏古
兢兢业业
井井有条
井井有序
兢兢战战
敬酒不吃吃罚酒
经久不息
井臼亲操
惊恐失色
惊恐万状
敬老慈幼
敬老尊贤
精力充沛
镜里观花
经纶济世
经纶满腹
精美绝伦
精妙绝伦
精明强干
经年累月
精疲力竭
精疲力倦
镜破钗分
旌旗蔽日
旌旗卷舒
径情直遂
井然有条
憬然有悟
井然有序
惊肉生髀
静如处女
景入桑榆
敬如上宾
精锐之师
敬若神明
荆山之玉
敬上接下
惊蛇入草
精神百倍
精神焕发
精神恍惚
惊神泣鬼
敬时爱日
惊世骇俗
经世之才
敬授民时
敬授人时
井水不犯河水
惊涛骇浪
惊涛巨浪
惊涛怒浪
敬天爱民
荆天棘地
经天纬地
鲸吞蚕食
井蛙之见
泾渭不分
泾渭分明
经纬天下
泾渭自分
经文纬武
惊喜交集
惊喜交加
鲸吸牛饮
惊喜若狂
敬贤礼士
敬小慎微
敬谢不敏
惊心惨目
惊心怵目
惊心悼胆
惊心动魄
景星凤凰
景星凤皇
景星麟凤
景星庆云
径行直遂
静言令色
经验之谈
敬业乐群
精益求精
精义入神
径一周三
静影沉璧
惊猿脱兔
靖谮庸回
京兆画眉
京兆眉妩
荆榛满目
精忠报国
敬终慎始
井中视星
炯炯有神
迥然不同
九变十化
久别重逢
久病成医
旧病复发
纠缠不清
鸠车竹马
酒池肉林
旧仇宿怨
旧愁新恨
旧地重游
就地取材
就地正法
旧调重弹
九鼎一丝
久而久之
救焚拯溺
久负盛名
九故十亲
九关虎豹
久惯牢成
救过不赡
酒酣耳热
久旱逢甘雨
旧恨新愁
酒后茶余
酒后失言
酒后无德
酒虎诗龙
旧话重提
九回肠断
九阍虎豹
救火扬沸
鸠集凤池
久假不归
九江八河
久经考验
救经引足
久久不忘
九九归一
九九归原
赳赳武夫
久居人下
救苦救难
救苦弭灾
酒阑人散
九烈三贞
九流百家
九流宾客
九流人物
九流三教
酒绿灯红
救民水火
救民于水火
酒囊饭袋
九牛一毫
九牛一毛
救偏补弊
旧瓶装新酒
九曲回肠
九衢三市
九泉之下
九仞一篑
酒肉朋友
酒肉兄弟
九儒十丐
酒色财气
酒色之徒
救世济民
救时厉俗
就事论事
九死不悔
救死扶伤
九死未悔
九死一生
酒酸不售
九天九地
九天揽月
九天仙女
救亡图存
久闻大名
九五之尊
九霄云外
鸠形鹄面
旧燕归巢
久要不忘
咎有应得
咎由自取
旧雨重逢
旧雨今雨
旧雨新知
九原可作
臼灶生蛙
鸠占鹊巢
九州四海
九转功成
九宗七祖
酒足饭饱
酒醉饭饱
据鞍读书
举案齐眉
居安思危
举步生风
举不胜举
局促不安
举措不当
举措失当
居大不易
举鼎绝膑
居高临下
据高临下
鞠躬尽瘁
鞠躬尽力
居官守法
举国若狂
举国上下
举国一致
橘化为枳
拒谏饰非
屦贱踊贵
踽踽独行
踽踽凉凉
咀嚼英华
拒狼进虎
举例发凡
据理力争
居利思义
踞炉炭上
举目千里
举目无亲
局骗拐带
举棋不定
拒人千里
距人千里
拒人千里之外
聚沙成塔
举善荐贤
聚少成多
拘神遣将
举世混浊
举世皆知
举世闻名
举世无双
举十知九
举世瞩目
俱收并蓄
举手投足
举手之劳
聚讼纷纭
具体而微
局外之人
据为己有
聚蚊成雷
居无求安
巨细无遗
举贤任能
举贤使能
居心不良
居心叵测
举要删芜
举一反三
举一废百
距跃三百
举止不凡
举直措枉
举止大方
拒之门外
举止失措
举止娴雅
举止言谈
聚族而居
举足轻重
捐本逐末
涓滴归公
镌骨铭心
娟好静秀
眷红偎翠
卷甲韬戈
卷甲衔枚
眷眷之心
捐躯报国
捐躯赴难
卷土重来
倦尾赤色
镌心铭骨
卷帙浩繁
绝处逢生
绝代佳人
崛地而起
绝顶聪明
决断如流
谲而不正
撧耳顿足
绝甘分少
倔强倨傲
掘井及泉
绝裾而去
撅坑撅堑
绝口不道
绝路逢生
绝妙好辞
绝其本根
觉人觉世
绝仁弃义
绝色佳人
决胜庙堂
绝圣弃智
决胜千里
决胜于千里之外
绝世超伦
绝世独立
绝世佳人
掘室求鼠
绝世无双
攫为己有
绝无仅有
抉瑕掩瑜
绝薪止火
决一雌雄
决一胜负
决一死战
绝子绝孙
骏波虎浪
军法从事
骏骨牵盐
俊杰廉悍
军临城下
军令如山
君辱臣死
君圣臣贤
峻宇雕墙
君子成人之美
君子好逑
开诚布公
开诚相见
慨当以慷
岂弟君子
开弓不放箭
开弓没有回头箭
开国功臣
开国元老
开国元勋
开合自如
开花结果
开花结实
开怀畅饮
开基创业
开基立业
开疆拓境
开疆拓土
开疆展土
开卷有益
开科取士
开口见心
开阔眼界
开来继往
开路先锋
开锣喝道
开门见山
开门延盗
开门揖盗
慨然应允
慨然允诺
开山鼻祖
开山老祖
开山始祖
开山祖师
开台锣鼓
开天辟地
开物成务
开雾睹天
开柙出虎
开心见肠
开心见诚
凯旋而归
开源节流
开云见日
开云见天
开宗明义
看菜吃饭
看家本领
坎井之蛙
侃侃而谈
侃侃而言
侃侃訚訚
坎坷不平
看破红尘
看人眉睫
看人眉眼
堪以告慰
坎止流行
看朱成碧
糠菜半年粮
抗尘走俗
亢极之悔
慷慨悲歌
慷慨赴义
慷慨激昂
慷慨激扬
慷慨解囊
慷慨就义
慷慨淋漓
慷慨输将
伉俪情深
慷他人之慨
抗颜为师
康庄大道
尻轮神马
犒赏三军
靠天吃饭
尻舆神马
克爱克威
科班出身
刻薄寡思
刻不容缓
刻不容松
渴尘万斛
可乘之机
可乘之隙
渴而穿井
渴而掘井
可发一噱
可歌可泣
刻骨镂心
刻骨相思
刻鹄类鹜
刻画入微
刻画无盐
渴骥奔泉
克己奉公
刻肌刻骨
克己慎行
可见一斑
克尽厥职
苛捐杂税
刻苦耐劳
颗粒无收
刻木为吏
可泣可歌
克勤克俭
溘然长逝
溘然长往
克绍箕裘
恪守成宪
克嗣良裘
客死他乡
科头箕踞
磕头如捣
科头跣足
咳唾成珠
可望不可即
可喜可贺
可想而知
可心如意
刻意经营
刻意求工
可有可无
刻章琢句
渴者易饮
刻舟求剑
肯堂肯构
坑灰未冷
坑家败业
铿金霏玉
铿金戛玉
铿镪顿挫
铿锵有力
空洞无物
空费词说
空腹高心
空谷白驹
空谷传声
空谷幽兰
空谷足音
恐后无凭
空话连篇
恐慌万状
空空如也
空口说白话
空口无凭
控名责实
空前绝后
空前未有
空头支票
孔武有力
孔席不暖
孔席墨突
空心汤圆
空穴来风
恐遭物议
空中楼阁
口碑载道
口不二价
口不应心
口不择言
口齿伶俐
口出大言
口出狂言
口传心授
口多食寡
口耳并重
口耳相传
口耳之学
口沸目赤
口服心服
口腹之累
口干舌燥
口含天宪
扣壶长吟
口角春风
口口声声
口口相传
口快心直
叩马而谏
口蜜腹剑
扣盘扪烛
扣人心弦
口如悬河
口若悬河
口是心非
口是心苗
口诵心惟
口诵心维
口吐珠玑
口吻生花
口无择言
口衔天宪
抠心挖肚
口血未干
口壅若川
口燥唇干
口直心快
口中蚤虱
口诛笔伐
苦不堪言
苦不可言
苦大仇深
枯骨生肉
枯骨之馀
苦海茫茫
苦海无边
苦尽甘来
苦尽甜来
苦口良药
苦口婆心
苦乐不均
枯木发荣
枯木逢春
枯木生花
枯木朽株
枯木再生
苦难深重
枯蓬断草
枯树逢春
枯树开花
枯树生华
枯树生花
苦思冥想
哭天喊地
哭笑不得
苦心孤诣
苦心积虑
苦心经营
枯形灰心
枯杨生稊
枯鱼涸辙
苦雨凄风
枯鱼之肆
枯耘伤岁
枯燥无味
枯枝败叶
枯枝再春
哭竹生笋
枯株朽木
夸大其词
夸大其辞
夸多斗靡
跨凤乘龙
跨凤乘鸾
夸父追日
夸夸其谈
姱容修态
胯下之辱
快步流星
快刀斩乱麻
快刀斩麻
快犊破车
快马加鞭
快马一鞭
快人快语
郐下无讥
快心遂意
快意当前
脍炙人口
宽大为怀
宽宏大度
宽宏大量
宽洪大量
宽怀大度
款款而谈
宽猛相济
款曲周至
宽仁大度
宽以待人
款语温言
匡鼎解颐
狂吠狴犴
狂风暴雨
狂风恶浪
狂蜂浪蝶
狂风怒号
狂风骤雨
旷夫怨女
旷古绝伦
旷古奇闻
旷古未有
匡衡凿壁
狂轰滥炸
匡救弥缝
狂奴故态
狂朋怪侣
狂朋怪友
匡其不逮
狂犬吠日
旷日持久
旷日经久
旷日经年
旷日弥久
旷若发蒙
诳时惑众
匡时济世
匡时济俗
旷世奇才
旷世逸才
匡俗济时
狂妄自大
旷心怡神
窥豹一斑
溃不成军
愧不敢当
跬步千里
葵花向日
葵藿倾阳
窥见一斑
揆理度情
馈贫之粮
揆情度理
岿然不动
喟然长叹
岿然独存
愧天怍人
亏心短行
悃愊无华
昆弟之好
困而不学
困而学之
昆山片玉
昆山之玉
困兽犹斗
困心横虑
困心衡虑
琨玉秋霜
困知勉行
阔步高谈
廓达大度
阔论高谈
拉帮结派
拉大旗作虎皮
拉家带口
腊尽春回
拉拉扯扯
拉闲散闷
拉朽摧枯
来处不易
来鸿去燕
来回来去
来历不明
来龙去脉
来路不明
来去匆匆
来去分明
来去无踪
来日大难
来日方长
来因去果
来迎去送
来者不拒
来者不善
来者可追
来之不易
来踪去迹
兰艾同焚
兰摧玉折
澜倒波随
烂额焦头
阑风伏雨
滥官污吏
兰桂齐芳
烂漫天真
揽名责实
揽辔澄清
烂若披锦
烂若披掌
蓝田生玉
览闻辩见
兰心蕙性
兰熏桂馥
兰薰桂馥
兰因絮果
滥竽充数
兰质蕙心
兰质薰心
兰芷之室
烂醉如泥
狼狈不堪
狼狈为奸
狼奔豕突
狼奔鼠偷
郎才女貌
狼餐虎咽
狼虫虎豹
锒铛入狱
浪蝶狂蜂
狼顾虎视
狼顾狐疑
狼顾鸢视
浪迹江湖
浪迹萍踪
浪迹天下
浪酒闲茶
朗朗上口
琅琅上口
朗目疏眉
狼前虎后
浪蕊浮花
狼飧虎咽
狼贪虎视
狼贪鼠窃
狼吞虎餐
狼吞虎噬
狼吞虎咽
狼心狗肺
狼心狗行
狼烟大话
狼眼鼠眉
狼烟四起
狼羊同饲
朗月清风
浪子回头
狼子野心
老蚌生珠
牢不可破
老蚕作茧
老成持重
老当益壮
老调重弹
老调重谈
老而不死
劳而无功
老虎头上搔痒
老骥伏枥
老奸巨滑
老奸巨猾
劳筋苦骨
劳苦功高
老莱娱亲
唠唠叨叨
老泪纵横
老马恋栈
老迈龙钟
劳民伤财
老谋深算
老牛舐犊
老罴当道
老气横秋
老弱残兵
牢骚满腹
老僧入定
老生常谈
劳师动众
劳师袭远
老师宿儒
老鼠过街
老死不相往来
劳思逸淫
老态龙钟
老天拔地
老王卖瓜
劳心焦思
劳心苦思
劳形苦心
老羞成怒
老朽无能
劳燕分飞
劳逸结合
老有所终
老妪能解
老于世故
潦原浸天
老之将至
乐不可言
乐不可支
乐不思蜀
乐昌破镜
乐此不倦
乐此不疲
乐道安贫
乐道遗荣
乐而不荒
乐而不淫
乐而忘返
乐而忘死
乐极生悲
乐极则悲
乐善好施
乐山乐水
乐天知命
乐业安居
乐以忘忧
乐在其中
泪迸肠绝
雷嗔电怒
雷打不动
雷电交加
雷动风行
泪干肠断
擂鼓鸣金
磊瑰不羁
累教不改
类聚群分
累块积苏
磊磊落落
累累如珠
雷厉风行
雷令风行
累卵之危
磊落不凡
磊落光明
雷鸣瓦釜
泪如泉滴
泪如泉涌
泪如雨下
雷声大雨点小
擂天倒地
雷霆万钧
雷霆之怒
累瓦结绳
泪下如雨
泪眼汪汪
累月经年
累足成步
冷嘲热讽
冷嘲热骂
冷窗冻壁
冷灰爆豆
楞眉横眼
冷面寒铁
冷暖自知
冷若冰霜
楞手楞脚
冷水浇头
愣头愣脑
楞头楞脑
冷心冷面
冷血动物
冷眼静看
冷言冷语
冷眼旁观
冷言热语
冷眼相待
冷语冰人
李白桃红
利傍倚刀
离本依末
励兵秣马
厉兵秣马
厉兵粟马
力不从心
利不亏义
力不能及
力不能支
理不胜辞
力不胜任
嫠不恤纬
力不自胜
蠡测管窥
利出一孔
立此存照
力大无穷
李代桃僵
力殚财竭
沥胆堕肝
沥胆披肝
立地成佛
力敌千钧
立地书厨
立地书橱
立竿见影
李广难封
利国利民
李郭同舟
李郭仙舟
利害相关
离合悲欢
梨花带雨
利己损人
力竭声嘶
历尽沧桑
离经辨志
励精更始
离经叛道
离经畔道
励精求治
励精图治
厉精图治
醴酒不设
丽句清词
澧兰沅芷
历历可数
栗栗危惧
历历在耳
历历在目
离鸾别凤
立马万言
梨眉艾发
立命安身
立木南门
力能扛鼎
犁牛之子
力排众议
离奇古怪
离情别绪
礼轻情意重
黎丘丈人
理屈词穷
离群索居
礼让为国
立人达人
历日旷久
砺山带河
礼尚往来
礼奢宁俭
立身处世
利深祸速
立身扬名
厉世摩钝
利市三倍
立时三刻
黎庶涂炭
礼顺人情
理所必然
力所不及
理所当然
利锁名缰
力所能及
离题太远
离题万里
犁庭扫穴
里通外国
力透纸背
力挽狂澜
礼无不答
利析秋毫
李下瓜田
离弦走板
离乡背井
离乡背土
离心离德
例行公事
厉行节约
力学不倦
力学笃行
栎阳雨金
立业安邦
礼义廉耻
詈夷为跖
礼仪之邦
里应外合
利用厚生
力有未逮
鲤鱼跳龙门
利欲熏心
梨园弟子
梨园子弟
丽藻春葩
力争上游
理之当然
励志竭精
例直禁简
理直气壮
立锥之地
立足之地
连鳌跨鲸
连蹦带跳
连车平斗
连畴接陇
练达老成
廉而不刿
连根带梢
连更晓夜
连滚带爬
脸红耳热
脸红筋涨
脸黄肌瘦
廉洁奉公
恋酒迷花
帘窥壁听
连类比物
连理分枝
连理之木
恋恋不舍
恋恋难舍
联袂而至
连绵不断
连绵不绝
连绵起伏
廉明公正
联翩而至
连篇累牍
怜贫恤老
廉泉让水
连衽成帷
连日带夜
连日连夜
连三接二
连三接四
连三跨五
敛声屏气
炼石补天
连汤带水
连天烽火
怜我怜卿
怜香惜玉
怜新弃旧
恋新忘旧
廉远堂高
连战皆捷
连枝带叶
连枝共冢
连枝同气
两败俱伤
两鬓如霜
量才录用
良辰吉日
两道三科
两豆塞耳
粮多草广
两耳塞豆
良工心苦
两瞽相扶
两虎相斗
两虎相争
良金美玉
粮尽援绝
两肋插刀
量力度德
量力而为
量力而行
踉踉跄跄
两两三三
两面三刀
良禽择木
两全其美
量入为出
梁上君子
良时吉日
两世为人
良师益友
良师诤友
两鼠斗穴
量体裁衣
两头白面
两厢情愿
两相情愿
良宵美景
两小无猜
两袖清风
良药苦口
两叶掩目
两意三心
良莠不分
良莠不齐
良莠不一
良知良能
聊备一格
聊表寸心
料敌如神
料敌制胜
撩蜂剔蝎
聊复尔尔
聊复尔耳
寥寥可数
寥寥无几
料峭春寒
了然于胸
了如指掌
寥若晨星
了若指掌
聊胜于无
料事如神
聊以解嘲
聊以塞责
聊以慰藉
聊以自慰
聊以自娱
聊以卒岁
燎原烈火
裂裳裹足
列风淫雨
裂冠毁冕
烈火辨日
烈火轰雷
烈火见真金
烈火烹油
烈火真金
劣迹昭著
烈烈轰轰
裂石穿云
列土分茅
裂土分茅
列土封疆
临别赠言
临别赠语
临财不苟
临池学书
临川羡鱼
鳞次栉比
临风对月
麟凤龟龙
林寒洞肃
林寒涧肃
临河羡鱼
鳞集毛萃
临机应变
麟角凤距
麟角凤觜
麟角虎翅
临渴掘井
林籁泉韵
琳琅满目
淋漓尽致
林林总总
邻女窥墙
邻女詈人
临去秋波
凛如霜雪
凛若冰霜
临深履薄
临时抱佛脚
临事而惧
临潼斗宝
临危不惧
临危受命
临危授命
临文不讳
林下风度
林下风范
林下风气
林下风韵
林下风致
林下清风
临崖勒马
临渊羡鱼
临阵磨刀
临阵磨枪
临阵脱逃
麟趾呈祥
令不虚行
灵丹妙药
灵丹圣药
另当别论
伶仃孤苦
零丁孤苦
灵机一动
菱角磨作鸡头
伶俐乖巧
零零散散
零零星星
玲珑剔透
绫罗绸缎
另谋高就
另辟蹊径
零敲碎打
令人齿冷
令人发指
令人喷饭
令人捧腹
令人起敬
令人切齿
令人注目
令人瞩目
令人作呕
灵蛇之珠
凌霄之志
令行禁止
伶牙俐齿
灵牙利齿
另眼看待
另眼相待
另眼相看
羚羊挂角
领异标新
聆音察理
令原之戚
凌云之志
零珠碎玉
柳暗花明
柳暗花遮
六臂三头
六朝金粉
六尘不染
六尺之孤
六畜不安
六出纷飞
六出奇计
六畜兴旺
柳亸花娇
柳亸莺娇
流芳百世
流芳后世
流芳千古
流风回雪
流风遗迹
流风余韵
六根清静
流光瞬息
流光易逝
六合之内
柳户花门
柳娇花媚
流离颠沛
流离失所
留恋不舍
流连忘反
流连忘返
留连忘返
流落风尘
流落江湖
流落失所
流落他乡
流落天涯
柳绿花红
柳绿桃红
六马仰秣
柳眉倒竖
柳眉星眼
柳陌花丛
流年不利
流年似水
柳暖花春
柳泣花啼
六亲无靠
六趣轮回
柳弱花娇
六神不安
六神无主
柳市花街
流水不腐
流水朝宗
流水高山
流水落花
流水桃花
流水无情
流水行云
流水游龙
六韬三略
六问三推
柳下借阴
流星赶月
柳絮才高
溜须拍马
流血千里
流言蜚语
流言风语
柳烟花雾
流言止于智者
柳腰花态
柳腰莲脸
柳夭桃艳
刘毅答诏
柳影花阴
留有余地
六月飞霜
柳折花残
溜之大吉
溜之乎也
龙驰虎骤
龙雏凤种
龙德在田
龙雕凤咀
龙蹲虎踞
龙多乃旱
龙幡虎纛
龙飞凤舞
龙飞凤翔
龙飞虎跳
龙肝豹胎
龙肝凤脑
龙肝凤髓
龙鬼蛇神
龙翰凤翼
龙胡之痛
龙化虎变
龙荒蛮甸
龙江虎浪
龙精虎猛
龙驹凤雏
龙举云兴
龙楼凤城
龙楼凤阁
龙楼凤阙
笼络人心
龙马精神
龙眉凤目
龙拏虎跳
龙拏虎掷
笼鸟槛猿
龙盘凤逸
龙蟠凤逸
龙蟠凤翥
龙盘虎踞
龙蟠虎踞
龙盘虎拏
龙潜凤采
龙屈蛇伸
龙蛇飞动
龙蛇飞舞
龙蛇混杂
龙神马壮
龙生九种
龙潭虎窟
龙潭虎穴
龙韬豹略
龙腾凤集
龙腾虎蹴
龙腾虎踞
龙腾虎啸
龙腾虎跃
龙腾虎掷
龙跳虎伏
龙跳虎卧
龙头蛇尾
陇头音信
龙威虎震
龙翔凤舞
龙翔凤跃
龙翔凤翥
龙骧虎视
龙翔虎跃
龙骧麟振
龙兴凤举
龙行虎变
龙行虎步
龙兴云属
龙言凤语
龙阳泣鱼
龙吟虎啸
龙游曲沼
龙跃凤鸣
龙跃虎踞
龙战虎争
龙战玄黄
龙章凤姿
龙争虎斗
龙争虎战
笼中之鸟
龙姿凤采
镂尘吹影
漏洞百出
漏脯充饥
楼阁台榭
镂骨铭心
楼台亭阁
漏网之鱼
陋巷箪瓢
漏泄春光
镂心刻骨
蝼蚁贪生
镂玉裁冰
镂月裁云
漏卮难满
路不拾遗
露才扬己
露餐风宿
鹿车共挽
鲁殿灵光
路断人稀
陆海潘江
露红烟紫
炉火纯青
路见不平
陆离斑驳
陆离光怪
戮力同心
戮力壹心
鲁连蹈海
绿林大盗
碌碌寡合
碌碌无能
碌碌无为
鲁莽灭裂
路人皆知
庐山面目
庐山真面
庐山真面目
露水夫妻
鹿死谁手
路叟之忧
露宿风餐
露尾藏头
鲁阳回日
路遥知马力
鲁鱼帝虎
鲁鱼亥豕
鹿走苏台
乱臣贼子
鸾俦凤侣
乱点鸳鸯
鸾飞凤舞
鸾凤分飞
鸾凤和鸣
卵覆鸟飞
鸾歌凤舞
鸾孤凤只
鸾交凤友
乱扣帽子
鸾飘凤泊
乱七八糟
乱七八遭
乱琼碎玉
卵石不敌
乱首垢面
乱头粗服
鸾翔凤集
鸾翔凤翥
乱语胡言
乱坠天花
乱作一团
掠地攻城
略高一筹
略见一斑
掠人之美
略胜一筹
略识之无
略逊一筹
掠影浮光
略知一二
轮扁斫轮
论长道短
论德使能
论甘忌辛
论功行赏
沦肌浃髓
沦落风尘
论千论万
论世知人
轮焉奂焉
论资排辈
落草为寇
罗敷有夫
锣鼓喧天
落花流水
落花无言
落荒而逃
落井下石
落阱下石
罗掘一空
荦荦大端
落落大方
荦荦大者
落落寡合
落落穆穆
罗钳吉网
罗雀掘鼠
落汤螃蟹
落拓不羁
落魄不偶
洛阳才子
洛阳纸贵
落叶归根
落叶知秋
络绎不绝
骆驿不绝
落英缤纷
落月屋梁
绿暗红稀
吕安题凤
绿鬓红颜
绿鬓朱颜
绿惨红愁
绿草如茵
屡次三番
绿肥红瘦
屡见不鲜
屡教不改
旅进旅退
绿酒红灯
驴鸣狗吠
驴鸣犬吠
驴年马月
驴前马后
屡试不爽
履霜坚冰
绿水青山
绿蓑青笠
履险如夷
驴心狗肺
闾阎安堵
绿叶成荫
绿叶成阴
绿衣黄里
绿衣使者
屡战屡败
麻痹不仁
麻痹大意
马勃牛溲
马浡牛溲
马不解鞍
骂不绝口
马不停蹄
马齿徒增
马到成功
马到功成
马耳春风
马耳东风
马放南山
马革裹尸
马工枚速
马迹蛛丝
马角乌白
马角乌头
马空冀北
马鹿异形
马鹿易形
马马虎虎
马毛猬磔
马面牛头
麻木不仁
马牛其风
马去马归
马入华山
马如流水
马如游龙
马如游鱼
马上房子
马上功成
马上看花
马上墙头
马瘦毛长
马首是瞻
马水车龙
马仰人翻
蚂蚁缘槐
马中关五
马捉老鼠
买菜求益
买臣覆水
卖刀买犊
买东买西
买犊卖刀
卖法市恩
卖公营私
卖狗悬羊
迈古超今
卖官卖爵
买官鬻爵
卖官鬻爵
卖国求荣
卖剑买牛
卖剑买琴
买空卖空
卖李钻核
埋轮破柱
卖履分香
买马招兵
买马招军
脉脉相通
卖身投靠
麦穗两歧
买田阳羡
买铁思金
埋头苦干
卖文为生
买笑寻欢
卖笑追欢
麦秀黍离
卖友求荣
卖主求荣
蛮不讲理
漫不经心
漫不经意
满不在乎
满不在意
慢藏诲盗
漫藏诲盗
谩藏诲盗
蔓草难除
满城风雨
蛮触相争
满打满算
满而不溢
满腹狐疑
满腹经纶
满腹文章
满腹疑团
满腹珠玑
蛮横无理
满坑满谷
蛮来生作
满脸春风
蔓蔓日茂
满面春风
满面红光
满目疮痍
满盘皆输
满腔热忱
漫山遍野
瞒上欺下
漫天遍地
漫天遍野
漫天大谎
瞒天大谎
漫天盖地
漫天过海
瞒天过海
漫天叫价
漫天开价
谩天谩地
瞒天昧地
满天星斗
漫天要价
瞒天要价
慢条厮礼
慢条斯理
漫无边际
漫无止境
瞒心昧己
满袖春风
蛮烟瘴雨
满园春色
满载而归
满坐风生
盲风暴雨
盲风涩雨
忙里偷闲
盲目乐观
茫然不解
茫然若失
茫然自失
盲人摸象
盲人骑瞎马
盲人说象
盲人瞎马
盲翁扪钥
茫无边际
茫无端绪
茫无头绪
忙中有错
茅茨土阶
冒大不韪
毛骨悚然
毛骨竦然
貌合神离
貌合心离
猫哭老鼠
貌离神合
茂林修竹
茅庐三顾
冒名接脚
茅塞顿开
貌是情非
贸首之仇
贸首之雠
猫鼠同眠
猫鼠同乳
貌似强大
毛遂堕井
毛遂自荐
茅屋采椽
毛羽零落
毛羽未丰
美不胜收
昧地瞒天
没颠没倒
没法没天
眉飞眼笑
眉高眼低
眉花眼笑
眉欢眼笑
没计奈何
没精打彩
没精打采
美景良辰
眉开眼笑
每况愈下
眉来眼去
美轮美奂
眉目传情
眉目如画
美女簪花
梅妻鹤子
美芹之献
没轻没重
眉清目秀
美人迟暮
美人香草
没日没夜
美如冠玉
媒妁之言
枚速马工
没头苍蝇
没头没脸
没头没脑
眉头眼尾
没完没了
没屋架梁
每下愈况
美言不信
美意延年
眉语目笑
美玉无瑕
袂云汗雨
美中不足
门单户薄
门殚户尽
门当户对
门到户说
门户之见
门户之争
门禁森严
门堪罗雀
门可罗雀
门闾之望
闷闷不乐
门墙桃李
闷声不响
门生故旧
门生故吏
扪虱而谈
门衰祚薄
门庭赫奕
门庭如市
门庭若市
门无杂宾
扪心自问
梦笔生花
梦断魂劳
猛虎出山
猛虎深山
猛虎添翼
梦幻泡影
梦魂颠倒
蒙混过关
梦里南轲
蒙袂辑屦
蒙昧无知
懵懵懂懂
孟母三迁
梦撒寮丁
盟山誓海
梦想颠倒
梦熊之喜
蒙以养正
蒙在鼓里
猛志常在
梦中说梦
密不通风
密不透风
迷而不反
秘而不露
秘而不宣
迷而知返
麋沸蚁动
弥缝其阙
迷花沾草
迷魂淫魄
迷惑不解
迷惑视听
觅迹寻踪
迷金醉纸
迷离惝恍
迷离恍惚
迷离扑朔
蜜里调油
米粒之珠
迷恋骸骨
弥留之际
密锣紧鼓
密密层层
靡靡之声
靡靡之音
糜躯碎首
靡然成风
迷人眼目
弥山亘野
弥天大谎
弥天大祸
弥天大罪
迷途知反
迷途知返
靡颜腻理
米已成炊
靡有孑遗
密云不雨
米珠薪桂
迷踪失路
面不改容
面不改色
面从腹诽
面缚舆榇
偭规错矩
偭规越矩
面红耳赤
面红耳热
面红颈赤
面红面绿
眠花宿柳
眠花卧柳
免怀之岁
面黄肌瘦
免开尊口
绵力薄材
绵里薄材
绵里藏针
绵绵不断
绵绵不绝
绵绵瓜瓞
面面俱到
面面厮觑
面面相窥
面面相觑
面命耳提
面目全非
面目一新
面目狰狞
面墙而立
面如傅粉
面如冠玉
面如灰土
面如满月
面如凝脂
面如死灰
面如土色
面若死灰
眄视指使
面授机宜
眠霜卧雪
眠思梦想
勉为其难
面无惭色
面无人色
绵延不断
腼颜人世
腼颜天壤
绵言细语
面有菜色
面有难色
眠云卧石
面折廷争
妙笔生花
妙不可言
渺不足道
妙处不传
苗而不秀
妙绝时人
描龙绣凤
渺渺茫茫
妙趣横生
描神画鬼
妙手丹青
妙手回春
妙手空空
妙手偶得
妙算神机
妙舞清歌
渺无人迹
渺无人烟
渺无音信
渺无音讯
渺无影踪
渺无踪影
妙想天开
描写画角
妙言要道
妙语解烦
妙语解颐
妙语惊人
妙语连珠
灭此朝食
灭顶之灾
灭虢取虞
灭绝人性
灭门绝户
民安国泰
民胞物与
民保于信
民不堪命
民不聊生
民不畏死
民富国强
民膏民脂
民贵君轻
民康物阜
民穷财尽
民穷财匮
民生凋敝
民生国计
民生在勤
民心不壹
民以食为天
民殷财阜
民殷国富
民怨沸腾
民脂民膏
明白了当
命薄缘悭
明辨是非
名标青史
名不副实
名不虚传
明察暗访
明查暗访
明察秋毫
明耻教战
明窗净几
名垂后世
名垂青史
名从主人
名存实亡
明德惟馨
酩酊大醉
名副其实
铭感不忘
铭感五内
名高天下
鸣鼓而攻
鸣鼓而攻之
明光烁亮
鸣鹤之应
明婚正娶
明火执仗
铭肌镂骨
命蹇时乖
明见万里
名缰利锁
明教不变
鸣金收兵
明镜高悬
鸣珂锵玉
明来暗往
名利双收
名列前茅
名流巨子
鸣锣喝道
鸣锣开道
名落孙山
名满天下
明媒正娶
明明白白
明明赫赫
明眸皓齿
明眸善睐
明目达聪
名目繁多
明目张胆
明枪暗箭
鸣琴而治
明日黄花
明如指掌
明若观火
命若悬丝
名山大川
名山胜川
名山胜水
名山事业
明升暗降
名胜古迹
名声籍甚
名士风流
名实难副
名实相副
名实相符
命世之才
冥思苦索
冥思苦想
明堂正道
名同实异
命途多舛
冥顽不灵
名闻遐迩
名下无虚
明心见性
铭心刻骨
明刑弼教
明修栈道
明验大效
鸣雁直木
名扬四海
鸣野食苹
鸣玉曳履
鸣玉曳组
鸣冤叫屈
明月清风
明月入怀
命在旦夕
名噪一时
明哲保身
名震一时
明争暗斗
明正典刑
名正言顺
明知故犯
明知故问
明珠暗投
铭诸肺腑
明珠投暗
谬托知己
谬以千里
谬种流传
漠不关心
漠不相关
摸不着头脑
默不作声
莫测高深
没齿不忘
没齿难忘
磨杵成针
磨穿铁鞋
磨穿铁砚
莫此为甚
末大必折
磨刀霍霍
摩顶放踵
摩顶至踵
磨而不磷
莫敢谁何
墨迹未干
摩肩接毂
摩肩接踵
摸金校尉
没金饮羽
莫可究诘
莫可名状
莫可奈何
模棱两可
摩砺以须
磨砺以须
磨砻砥砺
末路穷途
陌路相逢
末路之难
秣马厉兵
莫名其妙
脉脉含情
默默无闻
默默无言
莫逆于心
莫逆之交
默契神会
磨铅策蹇
摩拳擦掌
磨拳擦掌
漠然置之
末如之何
模山范水
墨守成规
墨突不黔
貊乡鼠壤
末学肤受
抹一鼻子灰
莫予毒也
抹月批风
莫展一筹
墨汁未干
没衷一是
莫衷一是
磨砖成镜
墨子泣丝
谋财害命
谋臣如雨
谋臣武将
谋事在人
木本水源
目别汇分
目不见睫
目不交睫
目不窥园
目不忍睹
目不忍视
目不识丁
目不暇给
目不暇接
目不斜视
目不邪视
目不转睛
目成心许
母慈子孝
目瞪口呆
目瞪舌强
木雕泥塑
目定口呆
目睹耳闻
木干鸟栖
木梗之患
木公金母
暮鼓晨钟
目光短浅
目光炯炯
目光如炬
暮虢朝虞
目酣神醉
沐猴而冠
木坏山颓
目击道存
目击耳闻
木鸡养到
目见耳闻
目空一切
目空一世
目迷五色
暮暮朝朝
母难之日
木讷寡言
目逆而送
目牛无全
暮气沉沉
暮去朝来
木人石心
沐日浴月
目濡耳染
穆如清风
暮色苍茫
牧豕听经
木石心肠
幕天席地
目挑心悦
目挑心招
木头木脑
目兔顾犬
目无法纪
目无全牛
目无王法
目无下尘
目无余子
目无尊长
目下十行
木朽蛀生
目眩头晕
幕燕鼎鱼
暮夜怀金
暮夜无知
暮夜先容
木已成舟
母以子贵
暮雨朝云
沐雨栉风
暮云春树
目怔口呆
目知眼见
牧猪奴戏
拿班做势
拿粗挟细
拏风跃云
纳谏如流
纳履决踵
纳履踵决
拿腔作调
拿三搬四
纳士招贤
拿手好戏
拿糖作醋
拿下马来
纳新吐故
拿云攫石
拿云握雾
拿贼拿赃
耐人咀嚼
耐人寻味
乃心王室
男扮女妆
男唱女随
男大当婚
男大当娶
男大须婚
男盗女娼
难弟难兄
南贩北贾
难分难解
难分难舍
南风不竞
男耕女织
南冠楚囚
南郭处士
南郭先生
南航北骑
难乎其难
男欢女爱
男婚女嫁
男婚女聘
南箕北斗
难解难分
南金东箭
难进易退
南橘北枳
南柯一梦
南来北往
南面百城
喃喃细语
难能可贵
男女老少
男女老小
男女老幼
男女有别
南腔北调
南去北来
难如登天
南阮北阮
南山可移
难舍难分
男室女家
难兄难弟
赧颜汗下
难言之隐
南鹞北鹰
难以为继
难以预料
难以置信
难于上青天
南辕北辙
南棹北辕
南征北伐
南征北讨
南征北战
南州冠冕
男尊女卑
囊空如洗
囊括四海
囊里盛锥
囊萤映雪
囊萤照读
囊萤照书
囊中羞涩
挠喉捩嗓
脑满肠肥
呶呶不休
挠曲枉直
恼羞成怒
讷口少言
内查外调
内柔外刚
内圣外王
内外夹攻
内外交困
内省不疚
内忧外患
内忧外侮
内助之贤
能歌善舞
能工巧匠
能近取譬
能谋善断
能屈能伸
能上能下
能伸能屈
能伸能缩
能说会道
能文能武
能言快说
能言巧辩
能言善辩
能者多劳
能者为师
能征惯战
逆坂走丸
逆阪走丸
你唱我和
逆臣贼子
泥船渡河
逆耳之言
儗非其伦
拟非其伦
逆风恶浪
泥古不化
拟规画圆
匿迹销声
逆来顺受
泥牛入海
逆取顺守
泥沙俱下
逆水行舟
泥塑木雕
逆天违众
逆行倒施
匿影藏形
拟于不伦
泥猪瓦狗
逆子贼臣
泥足巨人
年登花甲
年富力强
年复一年
年高德劭
年高望重
年华垂暮
拈花一笑
年近古稀
年经国纬
黏吝缴绕
念念不忘
念念有词
粘皮带骨
黏皮着骨
年轻力壮
拈轻怕重
捻神捻鬼
年深日久
年深月久
年衰岁暮
拈酸吃醋
年谊世好
年逾古稀
鲇鱼上竹
念兹在兹
鸟焚鱼烂
鸟伏兽穷
鸟覆危巢
鸟革翚飞
鸟骇鼠窜
鸟迹虫丝
鸟集鳞萃
鸟尽弓藏
袅袅娉娉
袅袅亭亭
袅袅婷婷
袅袅余音
袅娜娉婷
鸟枪换炮
鸟穷则啄
鸟入樊笼
鸟啼花落
鸟啼花怨
鸟语花香
啮檗吞针
涅而不缁
嗫嗫嚅嚅
捏手捏脚
蹑手蹑脚
捏一把汗
蹑影藏形
蹑足其间
宁静致远
宁缺勿滥
宁缺毋滥
宁死不屈
宁折不弯
凝脂点漆
牛刀割鸡
牛刀小试
牛鼎烹鸡
牛高马大
牛鬼蛇神
牛骥同槽
牛骥同皂
牛角挂书
牛角书生
牛角之歌
扭亏增盈
牛马襟裾
牛毛细雨
忸怩作态
牛农对泣
牛溲马勃
牛溲马渤
牛蹄之涔
牛蹄之鱼
牛蹄中鱼
牛头不对马嘴
牛星织女
牛羊勿践
牛衣病卧
牛衣对泣
牛衣岁月
牛衣夜哭
牛之一毛
弄鬼掉猴
弄假成真
浓眉大眼
浓抹淡妆
浓墨重彩
弄巧成拙
弄巧反拙
浓桃艳李
弄瓦之喜
弄性尚气
弄虚作假
浓荫蔽日
弄影团风
弄玉吹箫
弄月嘲风
弄月吟风
弄璋之喜
弄竹弹丝
浓妆淡抹
浓妆艳裹
浓妆艳抹
怒不可遏
怒发冲冠
怒火冲天
怒火中烧
驽箭离弦
驽马恋栈
驽马恋栈豆
驽马十驾
怒猊渴骥
怒气冲冲
怒气冲天
怒气填胸
怒形于色
奴颜婢睐
奴颜婢膝
奴颜媚骨
暖衣饱食
虐老兽心
喏喏连声
诺诺连声
搦朽磨钝
女扮男装
女大当嫁
女大难留
女大十八变
女流之辈
女貌郎才
女娲补天
女长须嫁
女中豪杰
女中尧舜
女中丈夫
偶变投隙
鸥波萍迹
藕断丝连
欧风美雨
沤沫槿艳
鸥鸟忘机
鸥水相依
呕心抽肠
呕心滴血
呕心沥血
偶一为之
爬耳搔腮
怕鬼有鬼
杷罗剔抉
爬罗剔抉
爬山涉水
怕死贪生
怕痛怕痒
怕硬欺软
拍案而起
拍案叫绝
拍板定案
排斥异己
排除异己
徘徊不前
徘徊歧路
拍马溜须
排难解纷
排沙简金
排山倒海
拍手称快
排忧解难
攀车卧辙
攀高结贵
盘根错节
盘根问底
攀花折柳
潘江陆海
泮林革音
攀龙附凤
攀龙附骥
盘龙卧虎
盘马弯弓
盘木朽株
判然不同
判若鸿沟
判若两人
判若云泥
盘石桑苞
磐石之安
磐石之固
盘水加剑
潘文乐旨
盘游无度
判冤决狱
攀辕卧辙
旁观者清
旁见侧出
庞眉白发
庞眉皓发
庞眉鹤发
旁门邪道
旁门左道
旁敲侧击
旁求博考
庞然大物
旁若无人
旁收博采
旁搜远绍
旁通曲鬯
滂沱大雨
旁逸斜出
旁征博引
旁枝末节
庖丁解牛
炮凤烹龙
抛戈弃甲
刨根究底
刨根问底
袍笏登场
炮火连天
炮龙烹凤
跑马观花
抛头露面
咆哮如雷
袍泽之谊
抛砖引玉
配套成龙
佩韦佩弦
配享从汜
沛雨甘霖
喷薄欲出
喷雨嘘云
喷云吐雾
喷云泄雾
蓬筚生辉
蓬荜生辉
朋比为奸
鹏程万里
朋党比周
蓬户柴门
蓬户瓮牖
蓬赖麻直
蓬门筚户
蓬门荜户
怦然心动
蓬生麻中
蓬首垢面
蓬头垢面
蓬头历齿
捧头鼠窜
蓬头跣足
鹏霄万里
捧心西子
碰一鼻子灰
鹏游蝶梦
弸中彪外
劈波斩浪
披发文身
被发缨冠
披发左衽
批风抹月
劈风斩浪
蚍蜉戴盆
匹妇沟渠
蚍蜉撼树
匹夫匹妇
匹夫无罪
匹夫有责
匹夫之谅
匹夫之勇
披肝沥胆
披肝露胆
披古通今
屁滚尿流
披红戴花
批红判白
否极泰来
披枷带锁
披枷戴锁
被甲据鞍
披坚执锐
被坚执锐
劈荆斩棘
披荆斩棘
皮开肉绽
皮里抽肉
皮里春秋
披沥肝膈
劈里啪啦
皮里阳秋
披露腹心
披麻带孝
披麻戴孝
匹马单枪
匹马当先
披麻救火
匹马一麾
匹马只轮
披毛戴角
批毛求疵
批逆龙鳞
睥睨一切
琵琶别抱
枇杷门巷
披裘负薪
披沙拣金
披沙简金
劈头盖脸
披头散发
披心相付
披星带月
披星戴月
疲于奔命
披榛采兰
片甲不存
片甲不回
片甲不留
片甲无存
骈肩迭迹
骈肩累踵
骈肩累足
片鳞碎甲
骈门连室
骈拇枝指
翩翩风度
翩翩公子
翩翩年少
翩翩起舞
翩翩少年
翩若惊鸿
骈首就死
胼手胝足
骈四俪六
偏听偏信
偏听偏言
片瓦不留
片瓦无存
偏信则暗
片言折狱
片言只语
片言只字
片纸只字
漂泊无定
飘风暴雨
飘风急雨
飘风苦雨
飘风骤雨
飘零书剑
漂母进饭
飘蓬断梗
飘飘欲仙
瓢泼大雨
飘瓦虚舟
飘洋过海
飘茵随溷
贫病交加
贫病交迫
贫病交侵
贫不学俭
品而第之
贫而乐道
贫而无谄
牝鸡司晨
贫贱不能移
贫贱不移
贫贱骄人
贫贱之交
贫贱之知
贫困潦倒
品貌非凡
拼命三郎
牝牡骊黄
拼死拼活
品头论足
品头评足
品头题足
品学兼优
品竹弹丝
平安无事
凭白无故
平白无辜
平步青霄
平步青云
平淡无奇
平地风波
平地风雷
平地起雷
平地一声雷
平分秋色
评功摆好
凭几据杖
凭几之诏
凭空捏造
平流缓进
萍飘蓬转
平铺直叙
平起平坐
萍水相逢
娉婷袅娜
评头论脚
评头论足
评头品足
平头正脸
平心而论
平心静气
平易近民
平易近人
平原督邮
平治天下
萍踪浪迹
破壁飞去
迫不得已
迫不及待
破产荡业
破巢余卵
破愁为笑
破除迷信
魄荡魂摇
破釜沉舟
破釜焚舟
泼妇骂街
破肝糜胃
破觚为圜
破瓜之年
破罐破摔
破国亡家
破家亡国
破家县令
破镜重圆
破旧立新
破矩为圆
破军杀将
破口大骂
破浪乘风
破门而出
破门而入
婆婆妈妈
破琴绝弦
魄散魂飘
泼水难收
婆娑起舞
破涕为笑
破桐之叶
破瓦颓垣
破玩意儿
魄消魂散
破崖绝角
破颜微笑
泼油救火
迫在眉睫
破甑不顾
破绽百出
破竹建瓴
破竹之势
掊斗折衡
剖腹藏珠
剖决如流
曝背食芹
蒲鞭之罚
铺采摛文
普度群生
普度众生
普渡众生
普济众生
铺锦列绣
蒲柳之姿
铺眉蒙眼
铺眉苫眼
铺谋定计
仆仆道途
仆仆风尘
仆仆亟拜
菩萨低眉
朴实无华
扑朔迷离
朴素无华
扑天盖地
铺天盖地
溥天率土
普天率土
普天同庆
普天之下
璞玉浑金
铺张浪费
铺张扬厉
乞哀告怜
弃暗投明
齐镳并驱
七步八叉
泣不成声
七步成诗
七步成章
泣不可仰
棋布星罗
旗布星峙
七步之才
奇才异能
七长八短
起承转合
奇耻大辱
气冲斗牛
气冲牛斗
气冲霄汉
气喘如牛
气喘吁吁
七疮八孔
砌词捏控
七搭八搭
齐大非偶
齐大非耦
欺大压小
弃道任术
其道亡繇
耆德硕老
七颠八倒
齐东野语
七断八续
弃恶从善
乞儿乘车
妻儿老少
棋逢敌手
棋逢对手
凄风寒雨
凄风苦雨
凄风冷雨
栖风宿雨
七高八低
棋高一着
七拱八翘
旗鼓相当
气贯长虹
奇光异彩
杞国忧天
七行俱下
契合金兰
漆黑一团
七横八竖
骑虎难下
琪花瑶草
奇花异卉
琪花玉树
奇货可居
气急败坏
奇技淫巧
弃甲丢盔
弃甲投戈
弃甲曳兵
齐家治国
七脚八手
弃旧图新
弃旧迎新
欺君罔上
七开八得
旗开得胜
七孔生烟
七口八嘴
七拉八扯
七老八倒
七老八十
七了八当
其乐不穷
其乐无穷
七棱八瓣
妻离子散
齐量等观
泣麟悲凤
七零八落
七零八碎
骑龙弄凤
歧路徘徊
骑驴觅驴
骑驴索句
骑马找马
七满八平
器满将覆
器满则覆
其貌不扬
妻梅子鹤
齐名并价
弃明投暗
耆年硕德
七扭八歪
骑牛读汉书
骑牛觅牛
奇葩异卉
欺贫爱富
七拼八凑
七破八补
期期艾艾
嘁嘁喳喳
戚戚具尔
七窍玲珑
七窍生烟
欹嵚历落
七擒七纵
七青八黄
七情六欲
齐驱并进
崎岖不平
凄然泪下
齐人攫金
气忍声吞
欺人太甚
杞人忧天
欺人之谈
杞人之忧
七日来复
妻荣夫贵
弃如敝屣
凄入肝脾
欺软怕硬
弃若敝屣
契若金兰
欺三瞒四
欺善怕恶
七上八落
七上八下
欺上瞒下
七舌八嘴
漆身吞炭
欺世盗名
气势磅礴
气势汹汹
泣数行下
七死八活
起死回生
七损八益
奇谈怪论
泣涕如雨
齐天洪福
欺天诳地
齐头并进
七推八阻
气吞山河
七歪八扭
七弯八拐
齐纨鲁缟
绮纨之岁
齐王舍牛
弃伪从真
其味无穷
气味相投
奇文共赏
奇文瑰句
弃文就武
祁奚举午
气息奄奄
祁奚之荐
祁奚之举
弃瑕录用
泣下如雨
弃瑕忘过
泣下沾襟
气象万千
七相五公
器小易盈
弃邪归正
齐心合力
齐心戮力
齐心协力
奇形怪状
奇形异状
泣血稽颡
七言八语
气焰熏天
弃易求难
其应若响
气涌如山
岂有此理
岂有是理
器宇不凡
器宇轩昂
气宇轩昂
起早贪黑
七张八嘴
七折八扣
骑者善堕
奇珍异宝
奇珍异玩
弃之敝屣
弃之可惜
旗帜鲜明
企踵可待
气壮如牛
气壮山河
奇装异服
七子八婿
七纵八横
七纵七擒
七足八手
七嘴八舌
七嘴八张
恰到好处
掐尖落钞
恰如其分
掐头去尾
千变万化
千变万轸
千变万状
千兵万马
千补百衲
千部一腔
千仓万箱
千差万别
千差万错
牵肠挂肚
浅尝辄止
前车可鉴
前车之鉴
前尘影事
前程万里
千愁万恨
千愁万绪
千疮百孔
千疮百痍
千锤百炼
千村万落
千刀万剁
千刀万剐
铅刀一割
千叮万嘱
前度刘郎
千恩万谢
千方百计
千峰百嶂
千峰万壑
前赴后继
前俯后仰
千夫所指
前功尽弃
谦恭下士
千沟万壑
千古不磨
千古不朽
千古独步
千古绝唱
千古绝调
千古奇闻
千古奇冤
前古未有
千古一辙
千古罪人
前合后仰
千红万紫
千呼万唤
千回百折
千回百转
千回万转
千汇万状
千家万户
遣将调兵
千娇百媚
前街后巷
千金弊帚
千金敝帚
千金买笑
千金市骨
千金一瓠
千金一刻
千金一诺
千金一笑
千金一掷
千金之家
千金之子
前倨后恭
千军万马
千钧一发
迁客骚人
钱可通神
千里莼羹
千里鹅毛
千里结言
千里骏骨
千里送鹅毛
千里迢迢
千里同风
千里无烟
千里一曲
千里犹面
千里之志
千里之足
千了百当
千龄万代
潜龙伏虎
牵萝补屋
黔驴技孤
黔驴技穷
千虑一得
千虑一失
黔驴之技
千门万户
千磨百折
前目后凡
千难万苦
千难万难
千难万险
千年一律
牵牛下井
迁怒于人
千篇一律
前仆后继
千奇百怪
谦谦君子
千千万万
牵强附合
牵强附会
潜窃阳剽
千秋人物
千秋万代
千秋万古
千秋万世
千秋万岁
谦让未遑
千人所指
千仞无枝
千人一面
倩人捉刀
千山万壑
千山万水
堑山堙谷
千生万劫
千生万死
千水万山
前思后想
千丝万缕
千思万虑
千思万想
千随百顺
千岁鹤归
千岁一时
前所未闻
前所未有
千态万状
千条万端
千条万缕
千条万绪
千头万序
千头万绪
前徒倒戈
前途无量
千推万阻
千万买邻
前无古人
牵五挂四
潜心笃志
千辛万苦
千形万状
谦虚谨慎
谦虚敬慎
千绪万端
千岩竞秀
千岩万壑
千言万说
牵羊担酒
前仰后合
潜移暗化
千依百顺
潜移嘿夺
潜移默化
千依万顺
前因后果
迁于乔木
千语万言
千灾百难
千载难逢
千载奇遇
千载一合
千载一时
千载一遇
前瞻后顾
千章万句
浅斟低唱
千真万确
千状万态
千姿百态
千姿万态
潜踪隐迹
谦尊而光
强本节用
强兵富国
将伯之助
强词夺理
墙倒众人推
强凫变鹤
强干弱枝
强弓劲弩
强聒不舍
墙花路草
墙面而立
强人所难
强食弱肉
强死强活
墙头马上
强颜欢笑
强作解人
敲冰索火
巧不可阶
巧发奇中
敲骨吸髓
敲金击石
敲金击玉
巧立名目
乔龙画虎
敲锣打鼓
敲牛宰马
乔迁之喜
巧取豪夺
悄然无声
敲山振虎
敲山震虎
巧舌如簧
翘首企足
翘首以待
翘首引领
樵苏不爨
巧同造化
巧言令色
巧言如簧
巧语花言
敲诈勒索
乔妆打扮
乔装打扮
乔妆改扮
乔装改扮
翘足而待
翘足引领
切齿拊心
切齿腐心
切齿痛恨
切磋琢磨
锲而不舍
切肤之痛
窃钩者诛
切合实际
切理会心
切理厌心
切切私语
窃窃私语
切身体会
惬心贵当
窃玉偷香
切中时弊
切中时病
且住为佳
寝不安席
琴断朱弦
琴歌酒赋
琴剑飘零
秦晋之好
秦镜高悬
禽困覆车
亲离众叛
亲临其境
秦楼楚馆
亲密无间
勤能补拙
琴棋书画
寝丘之志
沁人肺腑
亲仁善邻
沁人心肺
沁人心腑
沁人心脾
亲如骨肉
亲如手足
沁入心脾
琴瑟和好
琴瑟失调
琴瑟调和
琴瑟之好
亲上加亲
寝食不安
秦失其鹿
螓首蛾眉
琴挑文君
秦庭之哭
亲痛仇快
禽息鸟视
亲贤远佞
琴心剑胆
勤学好问
勤学苦练
衾影无惭
擒贼擒王
擒贼先擒王
情不可却
情不自禁
情不自已
轻财贵义
倾肠倒肚
情长纸短
倾巢出动
倾巢而出
轻车简从
轻车熟路
清尘浊水
青出于蓝
清词丽句
清辞丽曲
青灯古佛
庆吊不行
情窦初开
清都紫微
轻而易举
清耳悦心
倾耳注目
情非得已
清风高节
清风峻节
清风朗月
清风亮节
清风两袖
清风明月
倾盖如故
清歌曼舞
轻歌曼舞
清歌妙舞
清宫除道
清规戒律
倾国倾城
青过于蓝
青红皂白
青黄不接
青黄沟木
青黄未接
清灰冷火
情急智生
倾家荡产
清净寂灭
情景交融
清净无为
清静无为
轻举妄动
请君入瓮
顷刻之间
青蓝冰水
情理难容
清廉正直
青林黑塞
青楼楚馆
青梅竹马
青面獠牙
情面难却
轻描淡写
青鸟殷勤
轻诺寡信
倾盆大雨
清贫如洗
清平世界
青钱万选
轻敲缓击
清清楚楚
卿卿我我
轻裘肥马
轻裘缓带
青裙缟袂
轻饶素放
情人眼里出西施
轻如鸿毛
轻若鸿毛
青山不老
青山绿水
青衫司马
青山一发
情深似海
轻身殉义
情深一往
情深义重
情深意重
轻视傲物
青史流芳
青史留芳
青史留名
轻手蹑脚
轻手轻脚
情恕理遣
青丝白马
情随事迁
清天白日
青天白日
擎天架海
情天孽海
晴天霹雳
青天霹雳
擎天之柱
蜻蜓点水
情同骨肉
情同手足
情同一家
情投意合
清微淡远
清渭浊泾
情文并茂
情见乎辞
清闲自在
倾箱倒箧
青霄直上
青鞋布袜
清心寡欲
清新俊逸
倾心吐胆
轻言寡信
轻言轻语
轻言软语
轻言细语
青眼相看
轻徭薄税
轻徭薄赋
倾摇懈弛
清夜扪心
情意绵绵
清音幽韵
情有可原
情逾骨肉
轻于鸿毛
清源正本
青云独步
青云万里
青云直上
情真意切
轻重倒置
轻重缓急
青州从事
青竹丹枫
罄竹难书
轻装简从
轻装上阵
请自隗始
穷兵黩武
穷不失义
穷当益坚
琼岛春云
琼堆玉砌
穷而后工
穷极思变
穷极无聊
琼浆玉液
穷寇莫追
穷寇勿追
穷困潦倒
穷理尽性
琼林玉树
琼林玉质
琼楼金阙
穷鸟入怀
穷且益坚
茕茕孑立
穷山恶水
穷山僻壤
穷奢极侈
穷奢极欲
穷鼠啮狸
穷途末路
穷途之哭
穷巷陋室
穷乡僻壤
穷形尽相
穷凶极恶
穷原竟委
穷源竟委
穷源溯流
穷则思变
琼枝玉树
琼枝玉叶
秋波盈盈
求道于盲
秋风过耳
秋风落叶
秋风扫落叶
秋风扫叶
秋风团扇
秋风纨扇
秋高气爽
求过于供
秋毫不犯
秋毫见捐
秋毫无犯
秋毫之末
秋后算账
裘马轻肥
裘马轻狂
求马唐肆
求其友声
求亲告友
求全责备
求全之毁
求仁得仁
秋色平分
秋扇见捐
求神问卜
秋实春华
秋收冬藏
囚首垢面
秋水盈盈
求田问舍
求同存异
秋荼密网
求贤若渴
秋月春风
秋月春花
秋月寒江
求之不得
求知若渴
祛病延年
曲不离口
取长补短
取长弃短
去粗取精
屈打成招
祛蠹除奸
曲高和寡
曲肱而枕
屈节辱命
曲尽其妙
曲径通幽
取精用宏
取精用弘
劬劳之恩
驱雷策电
趋利避害
曲里拐弯
曲眉丰颊
取巧图便
取青媲白
区区此心
区区小事
阒然无声
取舍两难
去甚去泰
去天尺五
曲突徙薪
曲突移薪
去伪存真
取信于人
曲学阿世
趋炎附势
驱羊攻虎
驱羊战狼
取义成仁
曲意逢迎
曲意迎合
取予有节
取之不尽
屈指可数
趋之若骛
趋之若鹜
曲终奏雅
去住两难
屈尊就卑
劝百讽一
拳不离手
犬吠之警
全功尽弃
全国一盘棋
权衡利弊
权衡轻重
全军覆灭
全军覆没
权均力齐
全力以赴
犬马之报
犬马之劳
犬马之恋
全民皆兵
全盘托出
权倾天下
拳拳服膺
拳拳盛意
劝善惩恶
全神关注
全神灌注
全神贯注
全身远害
泉石膏肓
全始全终
权时制宜
犬兔俱毙
全无心肝
全心全意
犬牙交错
犬牙相错
犬牙相制
权移马鹿
权宜之策
权宜之计
全智全能
全知全能
却病延年
鹊巢鸠居
鹊巢鸠踞
鹊巢鸠占
确乎不拔
雀角鼠牙
却金暮夜
雀目鼠步
雀屏中选
确确实实
鹊笑鸠舞
雀小脏全
缺一不可
缺衣少食
确凿不移
却之不恭
裙带关系
群而不党
群鸿戏海
群居穴处
群空冀北
群龙无首
群魔乱舞
群起而攻之
群起效尤
群情鼎沸
群轻折轴
群威群胆
群雄逐鹿
群蚁附膻
群英荟萃
然荻读书
然糠照薪
然糠自照
燃糠自照
染蓝涅皂
燃眉之急
燃萁煎豆
燃萁之敏
染神乱志
染指垂涎
染指于鼎
攘来熙往
让礼一寸
穰穰满家
攘攘熙熙
攘人之美
攘往熙来
让枣推梨
绕梁三日
绕梁之音
饶有风趣
饶有兴味
热熬翻饼
惹草拈花
热肠古道
热锅上蝼蚁
热锅上蚂蚁
热火朝天
惹火烧身
惹祸招殃
热可炙手
热泪盈眶
热情洋溢
惹事生非
惹是生非
惹事招非
热心快肠
热血沸腾
惹灾招祸
人百其身
人不可貌相
人不聊生
人不自安
人才辈出
人才出众
人才济济
人财两空
人财两失
人才难得
人稠物穰
人存政举
任达不拘
人单势孤
人地生疏
人定胜天
人丁兴旺
人多口杂
人多阙少
人多势众
人多手杂
人多嘴杂
人非草木
人非木石
人非物是
人浮于事
人各有志
人喊马嘶
人欢马叫
人己一视
人间地狱
人间天上
人间天堂
人间重晚晴
仁浆义粟
人杰地灵
人尽可夫
人尽其才
忍俊不住
人困马乏
人来人往
任劳任怨
人老珠黄
人离乡贱
人满为患
人面兽心
人面桃花
仁民爱物
人民城郭
人命关天
人命危浅
人莫予毒
人模狗样
忍气吞声
人弃我取
任其自流
任其自然
人千人万
人强马壮
人琴俱亡
人情冷暖
人情世故
人情世态
人情之常
人穷志短
人穷智短
人去楼空
人人皆知
任人唯亲
任人唯贤
任人宰割
仁人志士
人人自危
忍辱负重
忍辱含垢
忍辱含羞
忍辱偷生
人山人海
人神共愤
人神同嫉
人声鼎沸
人生路不熟
人生七十古来稀
人生如寄
人生如朝露
人生若寄
人事不省
人事不醒
人事不知
人世沧桑
人事代谢
人寿年丰
人手一册
人死留名
人所共知
人头畜鸣
人亡邦瘁
人亡家破
人亡物在
人微望轻
人微言贱
人微言轻
人文荟萃
人我是非
忍无可忍
人无完人
任贤使能
人心不古
人心大快
忍心害理
人心涣散
人心惶惶
人心叵测
仁心仁术
仁心仁闻
人心如面
人心所向
人心惟危
人心向背
人烟稠密
人言籍籍
人言藉藉
人言可畏
仁言利博
仁言利溥
人言啧啧
人仰马翻
仁义道德
人一己百
仁义君子
人以群分
仁义之兵
仁义之师
刃迎缕解
人欲横流
任怨任劳
人怨神怒
人怨天怒
人云亦云
认贼为父
认贼为子
认贼作父
认贼作子
仁至义尽
任重道远
人中龙虎
人中骐骥
人众胜天
人中狮子
人中之龙
任重至远
任重致远
人自为战
认祖归宗
仍陋袭简
日薄虞渊
日薄西山
日不暇给
日长似岁
日长一线
日出不穷
日出三竿
日东月西
日锻月炼
日复一日
日旰忘餐
日旰忘食
日和风暖
日积月累
日居月诸
日角龙庭
日角龙颜
日角偃月
日角珠庭
日近长安远
日进斗金
日久天长
日就月将
日丽风和
日丽风清
日理万机
日落千丈
日落西山
日暮途穷
日暮途远
日暖风和
日暖风恬
日日夜夜
日上三竿
日慎一日
日甚一日
日升月恒
日食万钱
日试万言
日往月来
日无暇晷
日新月异
日新月著
日行千里
日省月修
日以继夜
日异月更
日异月新
日月重光
日月蹉跎
日月合璧
日月交食
日月经天
日月丽天
日月其除
日月入怀
日月如梭
日月参辰
日月无光
日月逾迈
日昃忘食
日增月盛
日臻完善
日炙风筛
日中必彗
日中必移
日中必昃
日中为市
日中则移
日中则昃
日坐愁城
熔古铸今
容光焕发
荣华富贵
融会贯通
戎马倥偬
戎马生郊
戎马生涯
融洽无间
融为一体
容膝之地
荣谐伉俪
熔于一炉
荣宗耀祖
肉薄骨并
柔肠百结
柔肠百转
柔肠寸断
柔情绰态
柔情媚态
柔情蜜意
柔情侠骨
肉山脯林
肉食者鄙
肉袒面缚
肉袒牵羊
肉跳心惊
柔心弱骨
肉眼凡胎
柔枝嫩条
柔枝嫩叶
如臂使指
入不敷出
如不胜衣
如痴如狂
如痴如梦
如痴如醉
如痴似醉
如出一口
如出一辙
如椽大笔
如登春台
入地无门
如堕五里雾中
如堕烟海
如堕烟雾
如风过耳
如鲠在喉
茹古涵今
入骨相思
辱国丧师
如虎傅翼
如虎生翼
如虎添翼
如花似朵
如花似锦
如花似玉
如花似月
如火燎原
如火如荼
如获至宝
如饥如渴
如饥似渴
如见肺肝
乳间股脚
如见其人
如箭在弦
如胶如漆
如胶似漆
入境问禁
入境问俗
茹苦含辛
如狼牧羊
如狼如虎
如狼似虎
如雷灌耳
如雷贯耳
如临大敌
如临深谷
如临深渊
如龙似虎
如履平地
如履如临
如芒刺背
如芒在背
茹毛饮血
辱门败户
如梦初醒
如梦方醒
入木三分
入幕之宾
如鸟兽散
如牛负重
如弃敝屣
如泣草芥
如切如磋
入情入理
如丘而止
如日方升
如日方中
如日中天
如丧考妣
入圣超凡
入室操戈
如石投水
如是我闻
如释重负
如手如足
如数家珍
如水赴壑
如汤沃雪
入土为安
入文出武
入乡随俗
入孝出弟
入孝出悌
如兄如弟
乳臭未干
如埙如篪
儒雅风流
如蚁附膻
如意算盘
如应斯响
如影随形
如蝇逐臭
如有所失
如鱼得水
如鱼似水
如愿以偿
如之奈何
如指诸掌
入主出奴
如锥画沙
孺子可教
如醉初醒
如醉方醒
如醉如痴
如醉如狂
如醉如梦
如坐春风
如左右手
如坐云雾
如坐针毡
软红十丈
软红香土
阮囊羞涩
软弱无力
软香温玉
软硬兼施
软玉温香
蕤宾铁响
锐不可当
枘圆凿方
枘凿方圆
若敖鬼馁
弱不好弄
弱不禁风
弱不胜衣
若不胜衣
若存若亡
若即若离
若明若暗
若烹小鲜
弱肉强食
若丧考妣
若涉渊水
若释重负
弱水之隔
若无其事
若隐若现
若有若无
若有所失
若有所思
撒豆成兵
撒娇卖俏
撒娇撒痴
撒泼打滚
洒扫应对
飒爽英姿
撒水拿鱼
塞北江南
塞耳偷铃
塞井焚舍
塞上江南
塞翁失马
塞翁之马
三班六房
三病四痛
散兵游勇
三曹对案
三差两错
三茶六饭
三茶六礼
三差五错
三长两短
三长四短
三朝元老
三从四德
三寸之舌
三叠阳关
三迭阳关
三番两次
三反四覆
三翻四复
三翻四覆
三番五次
三分鼎立
三分鼎足
三坟五典
三风十愆
三复白圭
三夫之言
三纲八目
三告投杼
三更半夜
三宫六院
三顾草庐
三姑六婆
三顾茅庐
三跪九叩
三好两歹
三户亡秦
三环五扣
三回九转
三缄其口
三谏之义
三江七泽
三江五湖
三教九流
三节两寿
三街六巷
三句不离本行
三老四少
三老五更
三邻四舍
三令五申
三六九等
三毛七孔
三媒六证
三命而俯
三年化碧
三年五载
三年之艾
三平二满
三迁之教
三亲六故
三拳两脚
三人为众
三三两两
三三四四
三三五五
三山五岳
三牲五鼎
三生有幸
三尸暴跳
三十而立
三十六计
三豕涉河
三兽渡河
三首六臂
三思而后行
三思而行
三台八座
三汤五割
三天两头
三头八臂
三头对案
三头两面
三头两日
三头两绪
三头六臂
三头六面
三头六证
三瓦两舍
三位一体
三五成群
三徙成国
三写易字
三心二意
三心两意
三衅三浴
三省吾身
三星在户
三星在天
三旬九食
三言两句
三言两语
散言碎语
三阳开泰
三余读书
三浴三衅
三月不知肉味
三灾八难
三占从二
三贞九烈
三智五猜
三纸无驴
三旨相公
三足鼎立
丧胆销魂
丧魂落魄
丧家之狗
丧家之犬
桑间濮上
丧尽天良
丧明之痛
丧权辱国
丧身失节
桑枢瓮牖
桑田沧海
丧心病狂
桑榆暮景
桑中之喜
扫除天下
搔到痒处
扫地出门
扫地无遗
扫眉才子
扫墓望丧
嫂溺叔援
骚情赋骨
骚人墨客
搔首踟蹰
搔首弄姿
扫榻以待
搔头摸耳
搔头弄姿
搔头抓耳
色胆包天
色胆迷天
色胆如天
色厉胆薄
色厉内荏
瑟弄琴调
色如死灰
色若死灰
色授魂与
色衰爱弛
涩于言论
森罗万象
森严壁垒
僧多粥少
杀敌致果
煞费苦心
煞费心机
杀鸡骇猴
杀鸡儆猴
杀鸡取蛋
杀鸡取卵
杀鸡吓猴
杀鸡焉用牛刀
沙里淘金
杀马毁车
杀妻求将
杀气腾腾
杀人不见血
杀人不眨眼
杀人灭口
杀人如草
杀人如蒿
杀人如麻
杀人盈野
杀人越货
杀身成仁
杀身之祸
傻头傻脑
歃血为盟
杀一儆百
杀一警百
杀衣缩食
煞有介事
铩羽而归
杀彘教子
筛锣擂鼓
善罢干休
善罢甘休
山包海容
山崩川竭
山崩地裂
山崩地陷
山崩海啸
山崩水竭
善财难舍
山长水阔
山长水远
山川米聚
善刀而藏
删繁就简
扇风点火
煽风点火
山肤水豢
山高皇帝远
山高水长
山高水低
山高水险
山光水色
山寒水冷
山河表里
山呼海啸
珊瑚在网
山积波委
山鸡舞镜
山亏一篑
擅离职守
山林隐逸
山溜穿石
山眉水眼
山盟海誓
山鸣谷应
山明水秀
山木自寇
山南海北
善男信女
讪皮讪脸
山栖谷隐
善气迎人
善骑者堕
山清水秀
山穷水尽
潸然泪下
山容海纳
善善从长
善善恶恶
姗姗来迟
珊珊来迟
善始善终
山水相连
闪烁其词
闪烁其辞
善颂善祷
山颓木坏
善为说辞
讪牙闲嗑
山摇地动
山肴海错
山遥路远
山遥水远
山肴野蔌
山阴夜雪
善游者溺
善与人交
掞藻飞声
山珍海味
扇枕温被
扇枕温席
山中宰相
善自为谋
山陬海噬
赏不当功
上谄下渎
上窜下跳
上蹿下跳
上当受骗
上当学乖
赏罚不明
赏罚分明
赏罚严明
伤风败俗
赏功罚罪
伤弓之鸟
上好下甚
上和下睦
上交不谄
伤筋动骨
赏立诛必
上梁不正
上楼去梯
上漏下湿
上慢下暴
上树拔梯
伤天害理
上天入地
上吐下泻
上下其手
上下同心
上下同欲
上下一心
伤心惨目
赏心乐事
赏心悦目
上行下效
上医医国
商彝周鼎
上雨旁风
上援下推
上智下愚
少安无躁
少安毋躁
少不更事
少不经事
少成若性
少吃俭用
韶华如驶
少见多怪
烧眉之急
少年老成
少年老诚
少气无力
稍胜一筹
勺水一脔
少私寡欲
少小无猜
稍逊一筹
少言寡语
韶颜稚齿
稍纵即逝
舍本求末
舍本逐末
涉笔成趣
舌敝唇焦
舌敝耳聋
舍策追羊
舍短取长
舌端月旦
赦过宥罪
舍己从人
舍己为公
舍己为人
舍己芸人
舌剑唇枪
折箭为誓
舍近求远
蛇口蜂针
歙漆阿胶
设身处地
舍身求法
舍身为国
舍生忘死
蛇食鲸吞
射石饮羽
社鼠城狐
舍死忘生
蛇头鼠眼
社威擅势
舍我其谁
蛇蝎心肠
社燕秋鸿
蛇影杯弓
蛇欲吞象
舌战群儒
神安气集
深奥莫测
身败名裂
深闭固拒
深壁固垒
神兵天将
沈博绝丽
深不可测
神不守舍
神采奕然
神采奕奕
神采英拔
深藏若虚
神差鬼使
神超形越
参辰卯酉
深仇大恨
深仇重怨
神出鬼没
身单力薄
身当其境
神道设教
深得人心
神而明之
神飞色舞
深根固本
深根固柢
深更半夜
深耕易耨
神工鬼斧
神功圣化
深沟壁垒
深沟高垒
深谷为陵
神鬼莫测
神鬼难测
神号鬼哭
参横斗转
身后萧条
神乎其技
神乎其神
神哗鬼叫
参回斗转
神会心融
神魂颠倒
神魂飘荡
神机鬼械
神机妙算
身价百倍
身价倍增
身家性命
神焦鬼烂
身经百战
神经错乱
神经过敏
深居简出
神来气旺
神来之笔
身历其境
身临其境
神领意得
神领意造
神流气鬯
神龙见首
神龙马壮
蜃楼海市
神眉鬼眼
神妙莫测
神灭形消
深明大义
身名两泰
深谋远略
深谋远虑
神怒人怨
神气十足
神牵鬼制
身强力壮
深切著明
神情不属
神清骨秀
深情厚意
深情厚谊
神情恍惚
神清气朗
神清气爽
身轻言微
神情自若
神区鬼奥
审曲面势
深仁厚泽
神融气泰
深入骨髓
深入浅出
深入人心
深入显出
神色不动
神色仓皇
神色张皇
深山长谷
深山老林
深山密林
深山穷谷
深山穷林
深山幽谷
慎身修永
神圣工巧
审时度势
神施鬼设
慎始敬终
沈诗任笔
伸手不见五指
身首异处
身首异地
神枢鬼藏
神术妙计
神思恍惚
深思远虑
神竦心惕
身体发肤
身体力行
神通广大
神头鬼脸
神头鬼面
伸头缩颈
身退功成
身外之物
神完气足
神往神来
身微言轻
深惟重虑
深文周纳
身无长处
身无寸缕
神武挂冠
深恶痛疾
深恶痛绝
身显名扬
神闲气定
神闲气静
身先士卒
神仙中人
甚嚣尘上
神霄绛阙
深信不疑
身心交病
神摇目夺
沈腰潘鬓
神摇意夺
神怿气愉
神怡心旷
神意自若
身远心近
神憎鬼厌
深宅大院
深中笃行
深中肯綮
慎重其事
慎终如始
慎终追远
神州赤县
神州陆沉
神醉心往
胜败乃兵家常事
生搬硬套
生不逢辰
生不逢时
生财之道
省吃俭用
绳床瓦灶
生栋覆屋
生动活泼
声东击西
声动梁尘
生而知之
生发未燥
笙歌鼎沸
生公说法
升官发财
生关死劫
生花妙笔
生花之笔
生机勃勃
盛极一时
声价十倍
生聚教训
绳锯木断
生来死去
生老病死
声泪俱下
生离死别
生灵涂炭
生龙活虎
生米煮成熟饭
声名狼藉
盛名难副
生男育女
盛气凌人
声气相求
绳其祖武
绳愆纠谬
声情并茂
盛情难却
笙磬同音
胜任愉快
生荣死哀
生荣死衰
声如洪钟
声色狗马
声色货利
声色俱厉
声色犬马
生杀予夺
圣神文武
生生不息
生生死死
声势浩大
盛食厉兵
盛衰荣辱
盛衰兴废
剩水残山
生死存亡
声嘶力竭
生死肉骨
生死未卜
生死相依
生死攸关
生死予夺
生死与共
生死之交
升堂入室
生吞活剥
声威大震
声闻过情
盛筵必散
盛筵难再
声音笑貌
声应气求
胜友如云
声誉鹊起
生张熟魏
声振寰宇
声振林木
绳之以法
生众食寡
圣主垂衣
事半功倍
士饱马腾
事倍功半
实逼处此
事必躬亲
识变从宜
十变五化
士别三日
十病九痛
食不充肠
市不二价
食不甘味
事不关己
食不果腹
事不过三
势不可当
势不可挡
势不可遏
时不可失
食不累味
势不两立
誓不两立
事不师古
时不我待
时不我与
食不暇饱
食不下咽
十步香草
十步香车
矢不虚发
事不宜迟
时不再来
食不知味
食不重肉
恃才傲物
视财如命
诗肠鼓吹
石沉大海
十成九稳
势成骑虎
时绌举盈
时绌举赢
师出无名
事出无奈
事出意外
师出有名
事出有因
拾带重还
世代书香
世代相传
视丹如绿
适当其时
失道寡助
世道人情
市道之交
师道尊严
适得其反
十冬腊月
舐犊情深
舐犊之爱
虱多不痒
十恶不赦
十恶五逆
视而不见
十二金牌
室迩人遐
室迩人远
十二万分
十发十中
是非得失
是非颠倒
是非分明
是非口舌
是非曲直
是非之地
是非之心
是非自有公论
适逢其会
适逢其时
世风日下
十风五雨
释缚焚榇
势高益危
食古不化
是古非今
时乖命蹇
时乖运乖
时乖运蹇
事关重大
十光五色
屎滚尿流
事过境迁
时过境迁
事过情迁
十行俱下
时和年丰
尸横遍野
事后诸葛亮
事缓则圆
失魂落魄
失魂丧魄
实获我心
世济其美
食饥息劳
诗家三昧
嗜痂之癖
十浆五馈
豕交兽畜
拾金不昧
失惊打怪
失精落彩
市井无赖
市井小人
市井之臣
市井之徒
诗酒风流
诗酒朋侪
尸鸠之平
尸居余气
势均力敌
舐糠及米
十拷九棒
适可而止
矢口否认
时来运转
师老兵疲
十里长亭
识礼知书
诗礼之训
屎流屁滚
始乱终弃
失马塞翁
十米九糠
十面埋伏
视民如伤
市民文学
始末原由
始末缘由
拭目而待
十目所视
拭目以待
十拿九稳
十年窗下
十年读书
十年寒窗
十年教训
十年磨剑
十年生聚
士农工商
室怒市色
诗朋酒友
舐皮论骨
石破天惊
噬脐何及
噬脐莫及
事齐事楚
食前方丈
恃强凌弱
势倾朝野
时清海宴
诗情画意
势倾天下
势穷力竭
十全十美
世扰俗乱
视人如伤
拾人涕唾
拾人牙慧
十日并出
时日曷丧
食日万钱
食肉寝皮
视如敝屣
视如寇仇
势如破竹
势如水火
视如土芥
室如悬磬
视如珍宝
视若无睹
嗜杀成性
尸山血海
食少事烦
食少事繁
十生九死
世世代代
十室九空
失时落势
实事求是
十室容贤
事实胜于雄辩
识时通变
时势造英雄
十手争指
诗书发冢
十鼠同穴
誓死不二
誓死不屈
誓死不渝
视死如归
视死若生
士死知己
食宿相兼
世俗之见
世态人情
世态炎凉
使贪使愚
誓天断发
视同儿戏
视同路人
视同陌路
视同秦越
誓同生死
豕突狼奔
识途老马
十万八千里
十万火速
食为民天
尸位素餐
视为畏途
什围伍攻
识文断字
事无常师
事无大小
事无二成
市无二价
事无巨细
史无前例
什袭珍藏
使贤任能
视险若夷
使心别气
实心实意
使心用幸
师心自用
使心作幸
师严道尊
食言而肥
使羊将狼
拾遗补阙
誓以皦日
事以密成
时移世易
时移势易
时移俗易
诗以言志
时隐时见
时隐时现
舐痈吮痔
十有八九
食玉炊桂
十雨五风
实与有力
事与愿违
事预则立
时运不济
时运不齐
时运亨通
诗云子曰
事在必行
势在必行
十载寒窗
事在人为
矢在弦上
十战十胜
失张冒势
失张失致
逝者如斯
十之八九
矢志不移
矢志不渝
食指大动
失之东隅
失之毫厘
失之交臂
十指连心
实至名归
师直为壮
时至运来
始终不渝
始终如一
诗中有画
十捉九着
狮子大开口
十字街口
十字街头
十字路头
食子徇君
寿比南山
手不释卷
手不释书
手不应心
收成弃败
受宠若惊
首当其冲
手到病除
手到拿来
手到拈来
手到擒来
手高手低
手高眼低
瘦骨嶙峋
瘦骨伶仃
瘦骨如柴
瘦骨梭棱
收回成命
手挥目送
手急眼快
手疾眼快
受夹板气
手脚干净
手脚无措
守经达权
兽聚鸟散
守口如瓶
寿陵失步
收买人心
寿满天年
手忙脚乱
守瓶缄口
兽穷则啮
首丘之情
首屈一指
授人以柄
首善之地
首善之区
首身分离
守身如玉
收视反听
授受不亲
首鼠两端
守土有责
守望相助
首尾两端
首尾相连
首尾相应
手无寸铁
手舞足蹈
手下留情
守先待后
兽心人面
手眼通天
瘦羊博士
授业解惑
受益匪浅
寿元无量
手泽之遗
首战告捷
守正不挠
收之桑榆
受制于人
寿终正寝
守株待兔
手足重茧
手足胼胝
手足失措
手足无措
手足之情
数白论黄
束贝含犀
树碑立传
疏不间亲
书不尽言
书不尽意
数不胜数
书不释手
疏财仗义
输财助边
鼠窜狼奔
树大根深
树大招风
束带结发
树倒猢狲散
树德务滋
数典忘祖
鼠肚鸡肠
熟读深思
书读五车
数短论长
疏而不漏
述而不作
束发封帛
鼠腹鸡肠
树高招风
束广就狭
数黑论黄
曙后星孤
倏忽之间
蜀锦吴绫
书空咄咄
黍离麦秀
漱流枕石
殊路同归
束马悬车
舒眉展眼
熟门熟路
数米而炊
数米量柴
鼠目寸光
鼠目麞头
书囊无底
熟能生巧
鼠啮虫穿
鼠啮蠹蚀
鼠凭社贵
竖起脊梁
鼠窃狗盗
鼠窃狗偷
蜀犬吠日
淑人君子
殊深轸念
书声朗朗
书声琅琅
书生之见
熟视无睹
鼠屎污羹
漱石枕流
束手待毙
束手就擒
束手束脚
束手无策
束手无措
束手无术
菽水承欢
书通二酉
殊途同归
殊涂同致
暑往寒来
数往知来
书香门第
书香门户
书香人家
书香世家
鼠心狼肺
殊形诡状
鼠穴寻羊
鼠牙雀角
殊言别语
数一数二
数以万计
黍油麦秀
暑雨祁寒
梳云掠月
束缊请火
束杖理民
束之高阁
淑质英才
梳妆打扮
竖子成名
耍笔杆子
率尔操觚
率马以骥
率兽食人
率土宅心
率土之滨
率先垂范
率由旧章
霜凋夏绿
双柑斗酒
双管齐下
霜露之悲
霜露之病
霜露之感
双栖双宿
爽然若失
双宿双飞
爽心悦目
水碧山青
水到渠成
水底捞月
水底摸月
水滴石穿
水光山色
水过地皮湿
水火兵虫
水火不相容
水火无交
水火无情
水火之中
水尽山穷
水晶灯笼
水枯石烂
水来土掩
水流花落
水流花谢
水流云散
水落归槽
水落归漕
水落石出
水满金山
水漫金山
水磨工夫
水母目虾
水木清华
水清无鱼
水乳交融
水软山温
水色山光
水深火热
水剩山残
水石清华
谁是谁非
水天一色
水土不服
水泄不通
水性杨花
水秀山明
水宿山行
睡眼惺忪
水远山长
水远山遥
水月观音
水涨船高
水中捞月
水中著盐
水中捉月
顺风而呼
顺风驶船
顺风行船
顺风转舵
顺理成章
顺美匡恶
顺其自然
舜日尧年
舜日尧天
顺时而动
顺手牵羊
顺水人情
顺水推船
顺水行舟
顺藤摸瓜
顺天应人
顺天应时
瞬息万变
瞬息之间
吮痈舐痔
说白道绿
说长道短
说长话短
说长论短
硕大无比
硕大无朋
说地谈天
说短道长
说短论长
说古道今
硕果仅存
硕果累累
说黑道白
数见不鲜
铄金点玉
说来话长
说来说去
说千道万
说千说万
说亲道热
说三道四
说是道非
烁石流金
铄石流金
说说而已
硕学通儒
说一不二
烁玉流金
说嘴郎中
四百四病
死别生离
思不出位
死不改悔
死不悔改
驷不及舌
死不瞑目
死不旋踵
死不足惜
似曾相识
思潮起伏
四大皆空
死到临头
死得其所
似懂非懂
思断义绝
死而不僵
死而不朽
死而复生
死而后已
死而无悔
死而无怨
丝发之功
四方八面
四方辐辏
四分五裂
四纷五落
四海波静
四海承风
四海鼎沸
四海皆兄弟
四海九州
四海飘零
四海升平
四海为家
四海一家
俟河之清
思患预防
死灰复然
死灰复燃
死记硬背
四脚朝天
四角俱全
司空见惯
丝来线去
死里求生
死里逃生
死路一条
驷马不追
四马攒蹄
驷马高车
驷马莫追
驷马难追
司马牛之叹
司马青衫
驷马仰秣
司马昭之心
四面八方
四面楚歌
四面出击
四面受敌
司农仰屋
肆虐横行
死皮赖脸
四平八稳
死乞白赖
死气沉沉
思前想后
私情密语
死求白赖
死去活来
思如涌泉
四山五岳
思深忧远
死生有命
四时八节
似是而非
斯事体大
四时之气
私淑弟子
似水流年
似水如鱼
丝丝入扣
斯斯文文
四体不勤
四亭八当
四通八达
四通五达
斯文扫地
死无对证
肆无忌惮
思贤如渴
私相授受
似笑非笑
死心塌地
死心踏地
私心杂念
肆行无忌
思绪万千
肆意横行
肆意妄为
似有如无
死有余辜
死有余罪
死于非命
四战之地
四战之国
四肢百骸
四肢百体
驷之过隙
死中求活
死中求生
死重泰山
丝竹管弦
似醉如痴
松柏后凋
耸膊成山
颂古非今
耸壑凌霄
宋画吴冶
耸肩缩背
送旧迎新
松茂竹苞
松乔之寿
送去迎来
耸人听闻
耸入云霄
崧生岳降
送往劳来
送往事居
送往迎来
宋玉东墙
松枝挂剑
搜肠刮肚
搜索枯肠
薮中荆曲
宿弊一清
俗不可耐
俗不可医
素不相能
素不相识
素车白马
素口骂人
溯流追源
素昧平生
素面朝天
肃然起敬
肃然生敬
夙世冤家
溯水行舟
素丝羔羊
素丝良马
素未谋面
俗下文字
夙兴夜寐
宿学旧儒
俗谚口碑
夙夜匪解
夙夜匪懈
夙夜在公
溯源穷流
速战速决
酸甜苦辣
酸文假醋
算无遗策
酸咸苦辣
随波逐浪
随波逐流
岁不我与
随才器使
随地随时
随方就圆
遂非文过
随风倒舵
随风逐浪
虽覆能复
随高就低
岁寒知松柏
隋侯之珠
随机应变
岁暮天寒
碎琼乱玉
随人俯仰
岁稔年丰
随人作计
碎身粉骨
随声附和
随声是非
随时随地
虽死犹生
随俗沉浮
随俗浮沉
随物赋形
随乡入乡
随心所欲
遂心应手
随行逐队
随寓而安
随遇而安
岁聿其莫
随圆就方
随缘乐助
岁月不居
岁月蹉跎
岁月如流
岁月峥嵘
岁在龙蛇
随踵而至
谇帚德锄
随珠和璧
隋珠弹雀
随珠弹雀
损兵折将
损公肥私
孙康映雪
孙庞斗智
损人害己
损人利己
损上益下
损之又损
缩成一团
所当无敌
所费不赀
索垢吹瘢
索垢寻疵
所见所闻
索然寡味
索然无味
所剩无几
缩手缩脚
缩头缩脑
所向克捷
所向披靡
所向无敌
所向无前
缩衣啬食
所在皆是
所作所为
嗒然若丧
他山攻错
他山之石
他乡故知
他乡异县
太仓稊米
太仓一粟
太阿倒持
太公钓鱼
泰来否往
汰劣留良
太平无事
泰然处之
泰然自若
泰山北斗
泰山不让土壤
泰山鸿毛
泰山盘石
泰山磐石
泰山其颓
泰山压顶
泰山压卵
太上忘情
胎死腹中
太岁头上动土
谈不容口
贪财好色
贪吃懒做
贪得无厌
贪多嚼不烂
贪多务得
坦腹东床
贪夫徇财
谈古论今
谈古说今
贪官污吏
弹冠相庆
弹冠振衣
谈何容易
谈虎色变
昙花一现
贪贿无艺
弹斤估两
谈今论古
谈空说幻
谈空说有
贪婪无厌
檀郎谢女
探骊得珠
谈论风生
痰迷心窍
探囊取物
贪求无厌
坦然自若
贪蛇忘尾
贪生怕死
弹丝品竹
忐忐忑忑
忐忑不定
谈天论地
谈天说地
谭天说地
贪天之功
探头探脑
叹为观止
贪污腐化
袒裼裸裎
谈笑封侯
谈笑风生
贪小失大
谈笑有鸿儒
谈笑自如
谈笑自若
贪心不足
袒胸露背
谈言微中
谭言微中
探幽索隐
谈优务劣
贪赃枉法
探赜索隐
弹指之间
螳臂当车
螳臂挡车
堂而皇之
堂皇富丽
堂皇冠冕
堂皇正大
螳螂捕蝉
螳螂奋臂
螳螂黄雀
汤去三面
堂堂一表
堂堂正正
唐突西施
唐突西子
糖衣炮弹
唐哉皇哉
韬光敛彩
韬光养晦
韬光隐晦
桃红柳绿
桃花流水
桃花人面
桃花潭水
韬晦之计
讨价还价
桃僵李代
饕口馋舌
桃来李答
桃李遍天下
桃李春风
桃李满天下
桃李门墙
桃李争妍
陶情适性
陶犬瓦鸡
陶然自得
陶熔鼓铸
滔滔不断
滔滔不尽
滔滔不绝
滔天大罪
滔天之罪
滔天罪行
饕餮之徒
桃羞杏让
韬曜含光
桃夭李艳
桃夭柳媚
叨在知己
逃之夭夭
特立独行
忑忑忐忐
腾蛟起凤
腾空而起
腾焰飞芒
腾云驾雾
体大思精
提纲挈领
提纲振领
替古人担忧
醍醐灌顶
啼饥号寒
涕泪交加
涕泪交零
涕零如雨
提名道姓
梯山航海
梯山架壑
涕泗横流
涕泗流涟
涕泗滂沱
倜傥不羁
踢天弄井
替天行道
体贴入妙
体贴入微
剔透玲珑
体无完肤
体物缘情
啼笑皆非
剔蝎撩蜂
提要钩玄
殢云尤雨
擿埴索涂
天保九如
天崩地坼
天崩地裂
天兵天将
天不假年
恬不为怪
恬不知耻
天不作美
天长地久
天长地老
天长日久
天成地平
天愁地惨
天赐良机
天打雷劈
恬淡寡欲
恬淡无为
恬淡无欲
天道无亲
天地不容
天地长久
天地经纬
天夺其魄
天翻地覆
天覆地载
田夫野老
天高地厚
天各一方
天公地道
天寒地冻
天花乱坠
天荒地老
天昏地暗
天机不可泄漏
天机不可泄露
天经地纬
天经地义
天惊石破
天空海阔
天老地荒
天理不容
天理良心
天理难容
天理人情
天理昭彰
天理昭昭
田连阡陌
天罗地网
天马行空
天命有归
天末凉风
天南地北
天南海北
天凝地闭
天怒人怨
天平地成
天清气朗
天壤王郎
天壤之别
天人共鉴
天人之际
天上麒麟
天生天杀
天时地利人和
甜酸苦辣
天随人愿
天塌地陷
天外飞来
天外有天
天王老子
天无二日
天下大乱
天下独步
天下太平
天下为公
天下为家
天下无双
天下汹汹
天下一家
天香国色
天行时气
天悬地隔
天旋地转
天涯比邻
天涯地角
天涯咫尺
甜言美语
甜言蜜语
天摇地动
添油加醋
天诱其衷
天与人归
天渊之别
天渊之隔
田月桑时
天灾地变
天灾人祸
天造地设
天震地骇
天真烂漫
天真烂熳
天知地知
添枝加叶
天之骄子
天之戮民
天诛地灭
添砖加瓦
天字第一号
天姿国色
甜嘴蜜舌
天作之合
挑拨离间
挑肥拣瘦
条分缕析
调和鼎鼐
调和阴阳
挑精拣肥
调理阴阳
跳梁小丑
挑毛拣刺
挑三拣四
挑三检四
挑三嫌四
蜩螗沸羹
条条框框
挑雪填井
铁案如山
铁板钉钉
铁板歌喉
铁板铜琶
铁板一块
铁壁铜墙
铁杵磨针
铁绰铜琶
铁打心肠
铁郭金城
铁画银钩
铁马金戈
铁面御史
铁石心肠
铁树花开
铁树开花
铁桶江山
铁网珊瑚
铁鞋踏破
铁心木肠
铁砚磨穿
铁证如山
铤而走险
听风听水
听其言而观其行
听其自然
听人穿鼻
挺身而出
听天由命
亭亭玉立
停辛伫苦
挺胸凸肚
停云落月
听之藐藐
听之任之
通变达权
同病相怜
痛不欲生
同尘合污
同仇敌忾
同仇敌慨
统筹兼顾
同出一辙
同船合命
同床共枕
同床异梦
同德一心
痛定思痛
通都大邑
同恶相济
通风报信
通风报讯
同符合契
痛改前非
同甘共苦
同工异曲
通古博今
同归于尽
铜壶滴漏
通家之好
通今博古
铜筋铁骨
铜筋铁肋
痛哭流涕
痛快淋漓
同类相求
通力合作
同力协契
同流合污
同明相照
同年而语
童牛角马
铜琶铁板
铜盘重肉
同袍同泽
同气连枝
同气相求
铜墙铁壁
通情达理
通衢广陌
通权达变
同然一辞
同日而言
同日而语
痛入骨髓
童山濯濯
通商惠工
同生共死
同声相求
同声相应
同室操戈
童叟无欺
通俗易懂
通天彻地
通天达地
同条共贯
铜头铁臂
铜头铁额
铜驼荆棘
通文调武
痛诬丑诋
同恶相助
通宵彻夜
通宵达旦
同心并力
同心断金
同心共济
同心合力
同心合意
痛心疾首
同心戮力
痛心入骨
同心同德
童心未泯
同休共戚
童颜鹤发
痛痒相关
统一口径
同音共律
通幽洞灵
通忧共患
同源异流
通真达灵
同舟共济
铜铸铁浇
投畀豺虎
投笔从戎
投鞭断流
头高头低
偷工减料
偷狗戏鸡
透骨酸心
偷寒送暖
头昏目眩
头昏脑胀
偷鸡盗狗
偷鸡摸狗
投机取巧
投袂而起
头面人物
投木报琼
头破血淋
头破血流
投其所好
头上安头
投石超距
投桃报李
头疼脑热
偷天换日
头童齿豁
头痛脑热
头痛治头
头头是道
偷闲躲静
投闲置散
偷香窃玉
头一无二
头晕目眩
头晕眼花
头重脚轻
投诸四裔
土崩瓦解
吐哺辍洗
图财害命
徒读父书
荼毒生灵
突飞猛进
土扶成墙
吐刚茹柔
吐故纳新
土豪劣绅
土鸡瓦狗
土鸡瓦犬
兔角龟毛
兔角牛翼
土阶茅屋
兔葵燕麦
徒劳往返
徒劳无益
土龙刍狗
屠龙之技
图谋不轨
土木形骸
土牛木马
兔起凫举
兔起鹘落
吐气扬眉
图穷匕见
途穷日暮
突然袭击
土壤细流
土穰细流
突如其来
土生土长
兔死凫举
兔死狗烹
兔死狐悲
兔丝燕麦
吐丝自缚
屠所牛羊
涂炭生灵
土头土脑
徒托空言
图文并茂
土洋结合
徒有其名
徒有虚名
涂脂抹粉
徒子徒孙
兔走乌飞
团花簇锦
退避三舍
推波助澜
退步抽身
退藏于密
推陈出新
推陈致新
推诚相见
推崇备至
推而广之
蜕化变质
推襟送抱
推梨让枣
退让贤路
退如山移
推三推四
推三阻四
退食从容
退思补过
推涛作浪
推贤让能
推心置腹
推心致腹
退有后言
颓垣败井
颓垣断堑
推燥居湿
囤积居奇
吞声忍气
吞声饮恨
豚蹄穰田
吞吞吐吐
吞言咽理
吞云吐雾
吞舟之鱼
唾壶击缺
脱缰之马
脱口成章
脱口而出
唾面自干
拖男带女
拖泥带水
拖人下水
唾手可得
脱胎换骨
拖拖拉拉
脱颖而出
瓦查尿溺
挖耳当招
瓦釜雷鸣
瓦解冰消
瓦解土崩
挖空心思
蛙蟆胜负
蛙鸣蝉噪
挖肉补疮
歪打正着
外方内圆
歪风邪气
外感内伤
外刚内柔
外合里差
外宽内忌
外强中干
外巧内嫉
外柔内刚
外圆内方
完璧归赵
万别千差
万不得已
万不失一
万代千秋
莞尔而笑
万夫不当
万夫莫当
顽父嚚母
弯弓饮羽
顽固不化
万古长春
万古长存
万古长青
万古流芳
万古留芳
万古千秋
万贯家财
万贯家私
完好无缺
万壑千岩
万壑争流
万恨千愁
万户千门
玩忽职守
玩火自焚
万家灯火
万家生佛
万箭穿心
万箭攒心
晚节不保
万劫不复
晚节不终
晚节黄花
万口一词
万口一谈
万苦千辛
纨绔子弟
万赖俱寂
万籁无声
万里长征
万里鹏程
万里鹏翼
万里迢迢
万里无云
顽廉懦立
万流景仰
万缕千丝
万马奔腾
万马齐喑
完美无疵
完美无缺
完名全节
万目睽睽
丸泥封关
万念俱寂
顽皮赖骨
顽皮贼骨
万签插架
万全之策
万全之计
万人空巷
万人之敌
剜肉补疮
剜肉医疮
玩世不恭
万事大吉
完事大吉
晚食当肉
顽石点头
万事亨通
万世流芳
万事如意
万世师表
万世一时
万寿无疆
万水千山
万死不辞
万死一生
玩岁愒日
万岁千秋
万头攒动
万万千千
弯弯曲曲
玩物丧志
万无一失
万物之灵
万象更新
万象森罗
万绪千端
万绪千头
弯腰捧腹
万应灵丹
万应灵药
万载千秋
万丈高楼平地起
万众一心
宛转蛾眉
宛转悠扬
万紫千红
望表知里
忘餐废寝
望尘不及
妄尘而拜
望尘而拜
望尘莫及
枉尺直寻
望穿秋水
望帝啼鹃
望断白云
忘恩负义
望而却步
望而生畏
枉法徇私
枉费心机
枉费心思
望风捕影
望风而逃
望风而降
望风披靡
望风扑影
望峰息心
望风响应
王公大人
王贡弹冠
亡国灭种
亡国之社
亡国之音
望衡对宇
王侯将相
王后卢前
忘乎所以
亡戟得矛
枉己正人
网开三面
网开一面
枉勘虚招
妄口巴舌
枉口拔舌
网漏吞舟
望门投止
亡命之徒
忘年之交
忘其所以
望其项背
忘情负义
望秋先零
惘然若失
望文生义
妄下雌黄
王祥卧冰
妄言妄听
望眼欲穿
汪洋大海
望洋而叹
汪洋浩博
望洋兴叹
汪洋恣肆
汪洋自恣
望影揣情
亡猿祸木
忘战必危
忘战者危
望子成龙
妄自菲薄
妄自尊大
王佐之才
位卑言高
韦编三绝
位不期骄
未卜先知
微不足道
围城打援
蔚成风气
未成一篑
为丛驱雀
尾大不掉
尾大难掉
未达一间
为德不卒
畏敌如虎
未定之天
违法乱纪
为非作歹
未焚徙薪
威风八面
威风凛凛
威风扫地
未风先雨
威凤祥麟
威风祥麟
威凤一羽
为富不仁
为鬼为蜮
为国捐躯
为国为民
委过于人
为好成歉
偎红倚翠
为虎傅翼
微乎其微
为虎添翼
为虎作伥
为虺弗摧
危急存亡
危急存亡之秋
位极人臣
惟精惟一
未竟之志
未可厚非
魏颗结草
未老先衰
唯利是图
惟利是图
唯邻是卜
委靡不振
萎靡不振
惟妙惟肖
为民除害
为民请命
唯命是从
惟命是从
唯命是听
未能免俗
威迫利诱
为期不远
慰情胜无
为裘为箕
委曲求全
蔚然成风
巍然屹立
为人师表
为人作嫁
委肉虎蹊
味如鸡肋
味如嚼蜡
危如累卵
危如朝露
为善最乐
为蛇画足
为蛇若何
尾生之信
畏首畏尾
畏缩不前
为所欲为
唯所欲为
味同嚼蜡
威望素著
娓娓不倦
未为不可
蔚为大观
巍巍荡荡
娓娓而谈
畏威怀德
唯唯连声
唯唯诺诺
委委佗佗
微文深诋
唯我独尊
惟我独尊
威武不能屈
威武不屈
纬武经文
畏葸不前
韦弦之佩
威信扫地
违心之论
微言大义
危言耸听
危言危行
逶迤退食
畏影恶迹
谓予不信
未雨绸缪
为渊驱鱼
魏紫姚黄
畏罪潜逃
问安视膳
文不对题
文不加点
稳步前进
文采风流
稳操胜券
稳操胜算
稳吃三注
文从字顺
问道于盲
问鼎轻重
问鼎中原
文风不动
闻风而动
闻风而起
闻风而逃
闻风而至
闻风破胆
闻风丧胆
温故知新
文过饰非
闻过则喜
问寒问暖
闻鸡起舞
文奸济恶
文江学海
文经武略
文经武纬
刎颈之交
文君司马
文君新寡
文君新醮
文理不通
文理俱惬
温良恭俭让
问柳寻花
闻名不如见面
闻名丧胆
闻名遐迩
问牛知马
温凊定省
温情脉脉
文人墨客
文人墨士
文人无行
文人相轻
文人学士
闻融敦厚
温柔敦厚
文如其人
稳如泰山
温润而泽
文山会海
问舍求田
温生绝裾
闻声相思
问十道百
文丝不动
纹丝不动
闻所不闻
闻所未闻
文韬武略
文恬武嬉
稳稳当当
温文尔雅
文武全才
文武双全
文武之道
温香艳玉
文星高照
文修武备
文修武偃
问羊知马
问一答十
文以载道
闻一知二
闻一知十
稳扎稳打
文章宿老
文章星斗
文章憎命
文质彬彬
文质斌斌
文治武功
问诸水滨
文子同升
问罪之师
稳坐钓鱼船
瓮里醯鸡
瓮天之见
瓮牖绳枢
瓮中之鳖
瓮中捉鳖
卧不安席
卧床不起
握发吐哺
我黼子佩
卧虎藏龙
我见犹怜
蜗角虚名
蜗角之争
握拳透爪
握蛇骑虎
握手言欢
我武惟扬
卧薪尝胆
我心如秤
蜗行牛步
我行我素
卧雪眠霜
沃野千里
握瑜怀瑾
握雨携云
我醉欲眠
乌白马角
无本之木
舞笔弄文
舞弊营私
无边风月
无边无际
无边无垠
雾鬓风鬟
无病呻吟
无病自炙
五步成诗
恶不去善
无补于事
五彩斑斓
五彩缤纷
雾惨云愁
五藏六府
无肠公子
无肠可断
五尺之僮
五尺之童
无耻之尤
无出其右
五大三粗
误打误撞
无党无偏
无的放矢
无地可容
无敌天下
无适无莫
无敌于天下
无地自容
五典三坟
五鼎万钟
无洞掘蟹
无冬无夏
五斗折腰
无毒不丈夫
五毒俱全
无独有偶
五短身材
武断专横
无恶不作
无法无天
五方杂处
五方杂厝
乌飞兔走
无风不起浪
舞凤飞龙
无风起浪
五风十雨
无缝天衣
无风作浪
物腐虫生
误付洪乔
物阜民安
物阜民丰
物阜民康
无根无蒂
无功受禄
五谷不分
五谷丰登
无挂无碍
无关大局
无关宏旨
无关紧要
无关痛痒
五光十色
五鬼闹判
物归原主
误国殃民
五行八作
五合六聚
无何有乡
乌合之众
五侯蜡烛
五侯七贵
呜呼哀哉
五湖四海
五花八门
五花大绑
物华天宝
物换星移
五黄六月
无毁无誉
物极必反
无疾而终
无机可乘
无计可施
五脊六兽
无济于事
物极则反
无稽之谈
无稽之言
乌集之众
无家可归
吾家千里驹
无价之宝
无坚不摧
无间冬夏
无疆之休
乌焦巴弓
五角六张
物尽其用
无尽无休
无精打采
物竞天择
无咎无誉
恶居下流
无可比拟
无可非议
无可奉告
无可厚非
无可讳言
无可救药
无可名状
无可奈何
无可争辩
无可置疑
无孔不入
无孔不钻
雾里看花
无理取闹
物力维艰
五里雾中
物离乡贵
无立足之地
诬良为盗
五零二落
五陵年少
五零四散
无论如何
五马分尸
物美价廉
寤寐求之
无米之炊
无名孽火
无名小卒
无名英雄
无名之朴
五男二女
五内俱崩
五内如焚
无能为力
无能为役
污泥浊水
乌鸟私情
吴牛喘月
无偏无党
乌七八糟
污七八糟
无奇不有
无其伦比
雾起云涌
无千待万
无牵无挂
无千无万
无亲无故
无情无绪
无情无义
无拳无勇
五雀六燕
无人问津
无人之地
无人之境
无任之禄
误人子弟
五日京兆
屋如七星
无如之何
五色缤纷
五色无主
五色相宣
舞衫歌扇
巫山云雨
无伤大体
无伤大雅
物伤其类
无声无息
无声无臭
雾释冰融
吴市吹箫
五世其昌
物是人非
无事生非
无时无刻
无始无终
无师自通
梧鼠技穷
梧鼠五技
吾谁与归
无思无虑
无丝有线
无私之光
无所不包
无所不备
无所不及
无所不可
无所不能
无所不容
无所不通
无所不为
无所不晓
无所不有
无所不在
无所不知
无所不至
无所不作
无所措手足
无所顾忌
无所回避
无所适从
无所事事
无所畏忌
无所畏惧
雾锁烟迷
无所依归
无所用心
无所作为
五体投地
无天无日
梧桐一叶落
吴头楚尾
无头告示
无头无尾
无万大千
无往不复
无往不利
无往不胜
勿忘在莒
无妄之祸
无妄之灾
无微不至
无为而成
无为而治
五味俱全
无为自化
舞文弄墨
屋乌之爱
无隙可乘
物稀为贵
吴下阿蒙
舞榭歌台
无懈可击
五心六意
无形无影
五虚六耗
无涯之戚
五言长城
污言秽语
无言可对
五颜六色
无颜落色
乌烟瘴气
无一不备
无一不知
武艺超群
无翼而飞
物议沸腾
无以复加
物以类聚
物以群分
无依无靠
乌衣子弟
五音六律
无庸讳言
毋庸讳言
无庸置疑
无庸赘述
无幽不烛
无忧无虑
乌有先生
无远弗届
无缘无故
五月飞霜
五月披裘
五月粜新谷
吴越同舟
五蕴皆空
物在人亡
五脏六腑
无征不信
无中生有
五洲四海
五子登科
恶紫夺朱
无踪无影
无足轻重
无足重轻
析辩诡辞
席不暇暖
喜不自禁
喜不自胜
喜出望外
西窗剪烛
喜从天降
细大不捐
隙大墙坏
席地而坐
戏蝶游蜂
洗耳恭听
西方净国
西方净土
习非成是
系风捕影
西风残照
席丰履厚
吸风饮露
析肝吐胆
习惯成自然
析圭儋爵
析圭分组
析珪胙土
犀角烛怪
席卷八荒
席卷而逃
席卷天下
惜客好义
熙来攘往
惜老怜贫
席履丰厚
晰毛辨发
夕寐宵兴
喜眉笑眼
喜怒无常
嘻皮笑脸
嬉皮笑脸
西颦东效
希奇古怪
稀奇古怪
喜气洋洋
阋墙谇帚
阋墙御侮
息黥补劓
犀燃烛照
徙善远罪
喜上眉梢
席上之珍
息事宁人
希世之宝
稀世之宝
希世之才
希世之珍
洗手奉职
细水长流
洗髓伐毛
悉索敝赋
悉索薄赋
夕惕若厉
悉听尊便
析微察异
细微末节
喜闻乐见
舄乌虎帝
嘻嘻哈哈
熙熙攘攘
熙熙融融
息息相关
息息相通
嘻笑怒骂
嬉笑怒骂
喜笑颜开
洗心涤虑
洗心革面
喜新厌旧
唏嘘不已
析言破律
膝痒搔背
夕阳西下
习以成俗
析疑匡谬
习以为常
惜玉怜香
习与性成
徙宅忘妻
犀照牛渚
席珍待聘
细针密缕
希旨承颜
细枝末节
喜逐颜开
西装革履
西子捧心
惜字如金
下坂走丸
下阪走丸
下笔成文
下笔成章
下笔千言
下笔如神
下笔有神
下不为例
瑕不掩瑜
下车伊始
夏虫语冰
夏鼎商彝
遐迩闻名
遐迩一体
遐迩著闻
侠肝义胆
霞光万道
柙虎樊熊
下回分解
下里巴人
下临无地
夏炉冬扇
狭路相逢
下落不明
下马看花
瞎马临池
霞明玉映
下气怡色
下气怡声
下乔木入幽谷
下乔入幽
下情上达
夏日可畏
霞思云想
霞蔚云蒸
夏五郭公
下学上达
霞友云朋
下愚不移
夏雨雨人
狎雉驯童
下逐客令
下自成蹊
瞎子摸鱼
霞姿月韵
衔悲茹恨
纤尘不染
闲愁万种
先得我心
先睹为快
先发制人
仙风道格
仙风道骨
先公后私
嫌好道歹
嫌好道歉
先号后笑
先花后果
衔华佩实
闲花野草
衔环结草
先见之明
纤介之祸
纤芥之疾
衔橛之虞
献可替否
先来后到
先礼后兵
鲜廉寡耻
涎脸涎皮
贤良方正
仙露明珠
显露头角
衔枚疾走
先难后获
嫌贫爱富
贤妻良母
闲情别致
闲情逸趣
闲情逸致
先驱蝼蚁
先人后己
先入为主
先入之见
仙山楼阁
显山露水
仙山琼阁
陷身囹圄
现身说法
闲神野鬼
先声夺人
先声后实
先圣先师
衔石填海
闲是闲非
见素抱朴
先天不足
弦外有音
弦外之意
弦外之音
显微阐幽
鲜为人知
先我着鞭
纤悉无遗
先下手为强
贤贤易色
险象环生
闲邪存诚
先行后闻
闲言淡语
闲言碎语
闲言闲语
鲜衣美食
鲜衣怒马
先忧后乐
咸与维新
闲云孤鹤
闲云野鹤
险遭不测
先斩后奏
先知先觉
仙姿佚貌
仙姿玉貌
险阻艰难
咸嘴淡舌
相安无事
项背相望
向壁虚构
乡壁虚造
相差无几
香车宝马
响彻云际
响彻云霄
相持不下
象齿焚身
相得甚欢
相得益彰
响遏行云
橡饭菁羹
相反相成
想方设法
祥风时雨
相逢狭路
相辅而行
相辅相成
象耕鸟耘
香闺绣阁
香花供养
香火因缘
相机而动
相机行事
相煎何急
相见恨晚
相煎太急
相惊伯有
相敬如宾
祥麟威凤
降龙伏虎
相貌堂堂
相门有相
向平之原
向平之愿
相去几何
相去无几
相忍为国
相濡以沫
向若而叹
向上一路
向声背实
相生相成
相生相克
相时而动
相视而笑
相视莫逆
相鼠有皮
相提并论
想望风采
相习成风
香象渡河
香消玉损
香消玉殒
相形见绌
相形失色
象牙之塔
相沿成习
降妖捉怪
巷议街谈
相映成趣
向隅而泣
相与为一
祥云瑞气
相知有素
象箸玉杯
项庄舞剑
啸傲风月
笑傲风月
啸傲湖山
笑比河清
笑不可仰
萧曹避席
小惩大诫
消愁解闷
笑而不答
晓风残月
小姑独处
萧规曹随
小国寡民
崤函之固
小户人家
销魂荡魄
消极怠工
小家碧玉
小家子气
小脚女人
小康之家
萧郎陌路
笑里藏刀
小廉曲谨
小鹿触心头
笑面夜叉
小鸟依人
萧墙祸起
小巧玲珑
效犬马力
萧然物外
霄壤之别
小人得志
笑容可掬
笑容满面
潇洒风流
箫韶九成
枭蛇鬼怪
消声灭迹
销声匿迹
小试锋芒
小时了了
小受大走
枭首示众
小手小脚
孝思不匮
小题大作
小题大做
小往大来
小巫见大巫
消息灵通
消息盈虚
小小不言
小心谨慎
小心翼翼
晓行夜宿
逍遥自得
逍遥自在
晓以大义
宵衣旰食
晓以利害
骁勇善战
宵鱼垂化
硝云弹雨
笑逐颜开
孝子慈孙
孝子顺孙
孝子贤孙
邪不干正
邪不胜正
斜风细雨
邂逅不偶
邂逅相逢
邂逅相遇
谢家宝树
谢家活计
胁肩低眉
胁肩累足
协力同心
燮理阴阳
泄漏天机
泄露天机
邪门歪道
卸磨杀驴
邪魔歪道
挟山超海
谢天谢地
协心同力
携云握雨
心安理得
心谤腹非
心比天高
信笔涂鸦
心不在焉
心长发短
心潮澎湃
心弛神往
心驰神往
新仇旧恨
新愁旧恨
心慈面软
心慈手软
心粗气浮
心存芥蒂
心存目想
心存魏阙
心胆俱裂
心胆俱碎
心荡神迷
心荡神摇
心荡神怡
心到神知
信而好古
信而有征
新发于硎
心烦意乱
心腹大患
心服口服
心浮气盛
心浮气躁
心腹之患
心腹之疾
心甘情愿
心高气傲
心广体胖
心狠手毒
心狠手辣
心花怒发
心花怒放
心怀鬼胎
心怀叵测
心怀忐忑
心慌意乱
心灰意懒
心灰意冷
心回意转
心急如焚
心急如火
信及豚鱼
心坚石穿
心焦如焚
薪尽火传
心惊胆寒
心惊胆战
心惊胆颤
心惊肉跳
心旌摇曳
心开目明
心口不一
信口雌黄
信口胡言
信口开合
信口开河
心口如一
心口相应
心旷神恬
心旷神怡
新来乍到
心劳日拙
心力交瘁
心力衰竭
心里有底
心领神会
心灵手巧
心乱如麻
信马由缰
心满意得
心满意足
心满愿足
心忙意急
心明眼亮
心慕手追
心凝形释
心平气和
衅起萧墙
心虔志诚
心去难留
欣然自得
心如刀锉
心如刀割
心如刀绞
心如古井
心如火焚
心如坚石
心如金石
心如死灰
心如铁石
心如悬旌
心如止水
心若死灰
信赏必罚
心上心下
心神不定
心神不宁
心神恍惚
心事重重
信誓旦旦
信手拈来
心手相应
心术不正
新亭对泣
心同止水
心头鹿撞
心头撞鹿
心往神驰
心无二用
心无挂碍
心无旁骛
心细如发
欣喜若狂
心闲手敏
馨香祷祝
心向往之
心小志大
心心念念
欣欣向荣
心心相印
新硎初试
心雄万夫
心绪恍惚
心血来潮
信言不美
心痒难挠
新益求新
心逸日休
心怡神旷
信以为真
心慵意懒
心有余悸
心余力绌
心猿意马
心悦诚服
心悦神怡
心照不宣
心照神交
心织笔耕
心直口快
心知其意
心中无数
心中有数
心醉魂迷
心醉神迷
行不胜衣
行不由径
行成于思
星驰电走
形单影只
行动坐卧
腥风血雨
兴风作浪
兴高采烈
形格势禁
兴国安邦
杏花春雨
兴会淋漓
兴家立业
行将就木
兴利除弊
兴利除害
星离雨散
杏脸桃腮
星罗棋布
星罗云布
兴灭继绝
性命关天
性命交关
刑期无刑
兴趣盎然
形容枯槁
行若无事
形色仓皇
行色匆匆
姓甚名谁
形势逼人
兴师动众
兴师问罪
行尸走肉
行同狗彘
形同虚设
兴旺发达
兴味索然
形销骨立
星星点点
形形色色
惺惺惜惺惺
惺惺相惜
星星之火
惺惺作态
兴妖作怪
兴妖作孽
星移斗转
形影不离
形影相吊
形影相随
杏雨梨云
刑余之人
行远自迩
行云流水
幸灾乐祸
兴致勃勃
兴致索然
形只影单
行之有效
行住坐卧
雄才大略
凶喘肤汗
兄弟阋墙
兄弟阋于墙
兄弟怡怡
凶多吉少
兄肥弟瘦
胸怀大志
胸怀磊落
雄鸡断尾
熊经鸟申
熊罴百万
熊罴入梦
凶神恶煞
胸无城府
胸无成竹
胸无大志
胸无点墨
胸无宿物
凶相毕露
熊心豹胆
雄心勃勃
雄心壮志
熊腰虎背
汹涌澎湃
胸有城府
胸有成竹
兄友弟恭
胸中甲兵
凶终隙末
胸中有数
雄姿英发
秀才人情
秀才造反
秀出班行
修辞立诚
修短随化
秀而不实
绣虎雕龙
羞花闭月
绣花枕头
修旧利废
绣口锦心
休明盛世
朽木不雕
朽木不可雕
朽木粪墙
朽木粪土
朽木生花
休牛归马
休牛散马
休戚相关
休戚与共
修齐治平
修桥补路
羞人答答
修身洁行
休声美誉
修饰边幅
袖手旁观
秀水明山
秀外惠中
修心养性
休休有容
休养生息
宿雨餐风
羞与为伍
修真养性
虚度年华
须发皆白
絮果兰因
嘘寒问暖
虚怀若谷
虚晃一枪
虚骄恃气
虚惊一场
恤老怜贫
须眉皓然
徐娘半老
虚情假意
须髯如戟
旭日初升
虚室生白
虚位以待
虚无缥缈
栩栩如生
虚虚实实
虚应故事
虚有其表
虚与委蛇
虚张声势
虚左以待
轩昂气宇
喧宾夺主
悬车束马
悬鹑百结
悬石程书
悬灯结彩
悬而未决
悬龟系鱼
轩鹤冠猴
悬河泻水
癣疥之疾
绚丽多彩
悬梁刺股
悬梁刺骨
旋乾转坤
揎拳捋袖
轩然大波
轩然霞举
旋生旋灭
眩视惑听
选贤举能
选贤任能
选贤与能
璇霄丹阙
悬悬而望
轩轩甚得
悬崖绝壁
悬崖勒马
悬崕峭壁
悬崖峭壁
悬疣附赘
玄之又玄
学步邯郸
雪操冰心
学而不厌
学而优则仕
削发为僧
学非所用
学富五车
学贯中西
血海深仇
学海无涯
血迹斑斑
雪窖冰天
学究天人
穴居野处
血口喷人
谑浪笑敖
血泪斑斑
血泪盈襟
雪里送炭
血流成河
血流漂杵
血流如注
雪泥鸿迹
雪泥鸿爪
雪虐风饕
血盆大口
血气方刚
学浅才疏
血染沙场
血肉横飞
血肉相连
学如不及
学如登山
雪上加霜
学识渊博
雪天萤席
学无常师
血性男儿
雪窑冰天
血雨腥风
雪月风花
血债累累
血战到底
雪兆丰年
削职为民
雪中送炭
削足适履
埙篪相和
迅电流光
熏风解愠
寻风捉影
寻根究底
寻根追底
循规蹈矩
徇国忘身
寻行数墨
寻花觅柳
寻花问柳
循环往复
寻欢作乐
迅雷风烈
训练有素
循名责实
徇情枉法
寻死觅活
徇私枉法
徇私舞弊
熏陶成性
寻消问息
循序渐进
循循善诱
薰莸同器
逊志时敏
寻踪觅迹
压倒元白
衙官屈宋
亚肩叠背
压卷之作
哑口无声
哑口无言
雅量高致
压良为贱
揠苗助长
鸦默雀静
牙签万轴
鸦雀无声
鸦鹊无声
鸦雀无闻
哑然失笑
雅人清致
雅人深致
雅人韵士
雅俗共赏
牙牙学语
睚眦必报
哑子吃黄连
宴安鸠毒
宴安鸩毒
掩鼻而过
言必有据
言必有物
言必有中
烟波钓徒
烟波浩渺
沿波讨源
言不达意
言不二价
言不及义
言不尽意
言不由衷
眼馋肚饱
燕巢飞幕
燕巢卫幕
燕巢危幕
燕巢于幕
严惩不贷
言出法随
言出祸随
言传身教
眼穿心死
言从计纳
燕岱之石
焉得虎子
雁断鱼沉
言多必失
言多伤幸
言而不信
掩耳盗铃
掩耳盗钟
言而无信
宴尔新婚
燕尔新婚
言而有信
烟飞星散
烟霏雨散
眼高手低
燕歌赵舞
颜骨柳筋
厌故喜新
眼观六路
言归和好
言归于好
言归正传
雁过拔毛
雁过拨毛
雁过留声
言过其实
燕颔虎颈
燕颔虎须
言和意顺
嫣红姹紫
眼花耳热
烟花风月
眼花撩乱
眼花缭乱
眼花心乱
眼疾手快
严家饿隶
言简意该
言简意赅
言简意深
言近意远
言近旨远
研精殚力
研精竭虑
研精究微
延颈举踵
研精覃思
研精致思
燕骏千金
眼开眉展
眼空四海
掩口而笑
掩口葫芦
咽苦吐甘
咽苦吞甘
炎凉世态
燕侣莺俦
盐梅相成
沿门托钵
颜面扫地
眼明手快
眼明心亮
验明正身
湮没无闻
雁默先烹
掩其不备
偃旗息鼓
严气正性
燕雀处堂
燕雀处屋
燕雀相贺
嫣然一笑
晏然自若
掩人耳目
言人人殊
艳如桃李
言三语四
研桑心计
艳色绝世
烟视媚行
言十妄九
雁逝鱼沉
燕瘦环肥
偃鼠饮河
严丝合缝
烟蓑雨笠
雁塔题名
言谈举止
言听计从
言听谋决
言外之意
言为心声
言无不尽
言无二价
言无伦次
偃武修文
演武修文
燕舞莺歌
烟霞痼疾
言笑不苟
烟消火灭
言笑晏晏
烟消云散
言行不符
言行不一
严刑峻法
言行相顾
言行一致
岩穴之士
淹旬旷月
燕雁代飞
奄奄一息
淹淹一息
燕燕莺莺
言扬行举
雁杳鱼沉
雁影分飞
言犹在耳
言语道断
严于律己
严于律已
言语妙天下
言与心违
燕语莺声
燕语莺啼
烟云过眼
燕昭好马
燕昭市骏
言者不知
言者弗知
严阵以待
言之不预
言之成理
言之过甚
言之无物
言之有理
言之有礼
言之有物
言之有序
言之凿凿
眼中拔钉
言中事隐
妍姿艳质
艳紫妖红
杨布打狗
仰不愧天
扬长避短
扬长而去
羊肠九曲
羊肠小道
杨穿三叶
阳春白雪
阳春有脚
养儿防老
扬幡招魂
阳奉阴违
佯风诈冒
羊羔美酒
阳关大道
仰观俯察
阳关三迭
羊狠狼贪
养虎为患
杨虎围匡
养虎贻患
养虎遗患
养虎自啮
杨花心性
养晦韬光
养家糊口
阳解阴毒
养精蓄锐
养老送终
羊落虎口
扬眉吐气
仰面朝天
扬清激浊
仰取俯拾
杨雀衔环
羊入虎群
养生丧死
养生送死
仰事俯畜
扬威耀武
洋为中用
仰屋著书
阳煦山立
羊续悬鱼
怏怏不悦
泱泱大风
洋洋大观
洋洋得意
洋洋洒洒
扬扬自得
洋洋自得
养痈成患
养痈贻患
养痈遗患
羊质虎皮
仰之弥高
杨朱泣岐
养尊处优
瑶草奇花
瑶草琪花
腰缠万贯
摇唇鼓舌
药到病除
药店飞龙
咬钉嚼铁
要而言之
腰鼓兄弟
瑶环瑜珥
姚黄魏紫
咬紧牙关
腰金衣紫
瑶林琼树
药笼中物
妖魔鬼怪
摇旗呐喊
杳如黄鹤
摇身一变
药石之言
摇手触禁
要死要活
瑶台银阙
尧天舜日
窈窕淑女
摇头摆脑
摇头晃脑
摇尾乞怜
摇尾求食
咬文嚼字
咬文啮字
杳无人迹
杳无人烟
杳无消息
杳无音信
杳无音讯
杳无踪迹
咬牙切齿
要言不烦
妖言惑众
遥遥无期
遥遥相对
摇摇欲坠
妖由人兴
摇羽毛扇
夜不闭户
夜不成寐
野草闲花
夜长梦多
野调无腔
叶公好龙
野鹤孤云
野鹤闲云
夜静更阑
夜静更深
业精于勤
曳裾王门
夜阑人静
夜郎自大
叶落归根
野人献曝
野人献芹
野人奏曝
冶容诲淫
夜深人静
叶瘦花残
野蔌山肴
曳尾泥涂
曳尾涂中
野无遗贤
野心勃勃
冶叶倡条
业业矜矜
业业兢兢
夜以继日
夜雨对床
一把死拿
一败如水
一败涂地
一般见识
一斑窥豹
一板三眼
一般无二
一瓣心香
一板一眼
异宝奇珍
以暴易暴
衣被群生
一悲一喜
一本万利
一笔勾消
一笔勾销
一鼻孔出气
一笔抹杀
一笔抹煞
一碧万顷
一臂之力
挹彼注兹
一鼻子灰
一鞭一条痕
一表非凡
一表人才
一表人材
仪表堂堂
一病不起
一秉至公
以冰致蝇
一波三折
一波万波
义薄云天
衣不蔽体
一步登天
移步换形
衣不解带
一不扭众
义不容辞
衣不完采
艺不压身
一步一趋
亦步亦趋
倚财仗势
依草附木
异草奇花
一草一木
一差二错
一差两讹
一倡百和
一唱百和
一场春梦
一长二短
一唱三叹
一长一短
一唱一和
一彻万融
一尘不染
宜嗔宜喜
一成不变
一重一掩
一筹莫展
遗臭万年
一触即溃
移船就岸
一串骊珠
一床两好
一槌定音
一锤定音
一锤子买卖
以辞害意
以此类推
一辞莫赞
一蹴而就
依翠偎红
倚翠偎红
一寸赤心
一寸丹心
一寸光阴一寸金
以大恶细
一搭一档
一代鼎臣
一代风流
一代楷模
一代文宗
一箪一瓢
揖盗开门
一刀两断
一刀两段
以德报德
以德报怨
一德一心
一得之见
一得之愚
易地而处
异地相逢
一点半点
以点带面
一点灵犀
一点一滴
一丁不识
一定不易
一动不如一静
移东就西
以毒攻毒
异端邪说
以恶报恶
以讹传讹
遗珥堕簪
依法炮制
一发千钧
以法为教
一反常态
一帆风顺
一反既往
一饭千金
一饭三遗矢
一帆顺风
一饭之德
以防不测
以防万一
一飞冲天
义愤填胸
义愤填膺
一分为二
一分一毫
以丰补歉
移风崇教
移风易俗
一佛出世
一夫当关
亦复如是
一傅众咻
一干二净
艺高胆大
艺高人胆大
一个半个
移宫换羽
以公灭私
以攻为守
以古非今
以古为鉴
以古为镜
以古喻今
以古制今
一鼓作气
一官半职
衣冠楚楚
以观后效
以管窥豹
以管窥天
衣冠禽兽
一轨同风
以规为瑱
疑鬼疑神
一棍子打死
益国利民
一国三公
义海恩山
贻害无穷
遗害无穷
一寒如此
一毫不差
一毫不染
伊何底止
遗恨千古
一哄而散
一哄而上
一呼百诺
一虎不河
一壶千金
一狐之掖
一狐之腋
一花独放
一簧两舌
一挥而成
一挥而就
以火救火
以火去蛾
遗祸无穷
以己度人
驿寄梅花
一技之长
一己之见
一己之私
衣架饭囊
一家老小
以假乱真
宜家宜室
一家之计
一家之言
一见倾心
一见如故
一见如旧
一箭上垛
一箭双雕
以简御繁
以简驭繁
一箭之地
一剑之任
一箭之遥
一浆十饼
以胶投漆
倚姣作媚
一介不取
义结金兰
一介书生
一介之士
衣锦还乡
衣锦褧衣
衣锦荣归
衣锦夜行
仪静体闲
以儆效尤
一举成名
一举两得
一举千里
一举手之劳
一举一动
一蹶不振
以绝后患
一决胜负
贻厥孙谋
异军突起
一刻千金
一空依傍
一孔之见
一口同声
异口同声
一口咬定
忆苦思甜
一匡九合
一馈十起
一夔已足
一来二去
一来一往
一揽包收
一览无遗
一览无余
意懒心慵
遗老孤臣
倚老卖老
遗老遗少
一劳永逸
以蠡测海
一力承当
以力服人
以理服人
一力降十会
以利累形
以礼相待
以狸至鼠
意料之外
一鳞半甲
一鳞半爪
以邻为壑
一鳞一爪
一龙一蛇
一龙一猪
一路风尘
一路风清
一路福星
一路货色
驿路梅花
一路顺风
异路同归
以卵击石
议论纷纷
议论纷纭
议论风发
议论风生
一落千丈
一马当先
倚马可待
一马平川
倚马七纸
衣马轻肥
意马心猿
一脉同气
一脉相承
一脉相传
一脉相通
一毛不拔
以貌取人
溢美之辞
倚门卖笑
倚门献笑
一门心思
倚门倚闾
一梦华胥
一面如旧
一面之词
一面之辞
一面之交
一面之缘
一命归西
一命归阴
一鸣惊人
一命鸣呼
一命呜呼
以沫相濡
一木难支
一目十行
一模一样
旖旎风光
一年半载
一年一度
一念之差
一牛九锁
一诺千金
一盘散沙
一喷一醒
一片冰心
一片丹心
以偏概全
一片宫商
一品白衫
一贫如洗
一颦一笑
一曝十寒
意气飞扬
意气风发
一气呵成
一气浑成
意气相得
义气相投
意气相投
意气自如
意气自若
一钱不值
一钱如命
一谦四益
抑强扶弱
以强凌弱
倚强凌弱
以强胜弱
一窍不通
谊切苔岑
一切万物
一切众生
以勤补拙
一琴一鹤
衣轻乘肥
一清二白
一清二楚
一清如水
怡情悦性
一穷二白
以求一逞
一丘一壑
一丘之貉
逸趣横生
以屈求伸
异曲同工
一曲阳关
以权谋私
逸群绝伦
逸群之才
依然故我
依然如故
怡然自得
怡然自乐
夷然自若
怡然自若
意惹情牵
以人废言
弋人何篡
贻人口实
以人为鉴
以人为镜
一人向隅
一人有庆
一人做事一人当
一仍旧贯
一日九迁
一日千里
一日三秋
一日三省
一日万机
一日万里
以日为年
一日之长
一日之雅
以容取人
以肉啖虎
以柔克刚
以肉喂虎
以柔制刚
易如反掌
一如既往
以弱胜强
以弱制强
一扫而光
一扫而空
以杀止杀
依山傍水
移山倒海
衣衫蓝缕
衣衫褴褛
移山填海
一觞一咏
衣裳之会
羿射九日
以身报国
一身二任
一身两役
一身是胆
以身试法
以身试险
以慎为键
以身许国
以身殉国
以身殉职
疑神疑鬼
以身作则
一声不响
以升量石
一生一代
一生一世
一时半刻
一时半晌
遗世独立
一石二鸟
衣食父母
一世龙门
驿使梅花
一时千载
议事日程
一时三刻
一视同仁
以石投水
一事无成
疑事无功
宜室宜家
一时一刻
一时之秀
一时之选
衣食住行
一手包办
以手加额
以守为攻
益寿延年
一手一脚
一手一足
一手遮天
一树百获
以书为御
一双两好
沂水春风
以水济水
以水投石
以水投水
沂水弦歌
一丝半粟
一丝不苟
一丝不挂
以私废公
一丝一毫
一死一生
一岁九迁
一索得男
一塌刮子
一榻横陈
一塌胡涂
仪态万方
仪态万千
一潭死水
一弹指顷
以汤沃雪
以汤止沸
以桃代李
一体同心
倚天拔地
以天下为己任
一天星斗
一天一地
以莛叩钟
一通百通
一统天下
一吐为快
一团和气
疑团莫释
一团漆黑
一推两搡
以退为进
意外之财
一碗水端平
亿万斯年
一网打尽
一往而深
一望而知
一往情深
意往神驰
一望无边
一望无际
一往无前
一望无垠
一往直前
一苇可航
以伪乱真
意味深长
以微知著
一文不名
一文不值
异闻传说
以文害辞
以文会友
以文乱法
逸闻趣事
一问三不知
轶闻遗事
逸闻轶事
遗闻轶事
遗闻逸事
一物不知
一无长物
贻误军机
一无可取
一无牵挂
一无是处
一无所长
一无所成
一无所得
一无所获
一无所能
一无所求
一无所取
一无所闻
一无所有
一无所知
一五一十
一误再误
一息尚存
宜喜宜嗔
一席之地
一线生机
一线希望
衣香鬓影
意想不到
异香扑鼻
一厢情愿
一相情愿
异想天开
一笑百媚
贻笑大方
以小见大
一笑了之
一笑千金
一笑倾城
移孝为忠
一笑一颦
一笑置之
移孝作忠
一泻千里
一泻万里
疑信参半
以心传心
疑心生暗鬼
一心同体
以心问心
一心无二
一心一德
一心一计
一心一意
意兴盎然
一星半点
逸兴横飞
移星换斗
意兴阑珊
遗形去貌
以刑去刑
意兴索然
疑行无成
义形于色
逸兴云飞
一行作吏
衣绣夜行
蚁穴溃堤
以学愈愚
一薰一莸
一言半辞
一言半句
一言半语
一言不发
以眼还眼
一言九鼎
以言举人
一言两语
一言难尽
以言取人
一言丧邦
一言为定
以言为讳
一言兴邦
一言以蔽之
一言一行
怡颜悦色
一言中的
抑扬顿挫
依样葫芦
依样画葫芦
以养伤身
颐养天年
以羊易牛
一叶报秋
以夜继日
一叶迷山
一叶障目
一叶知秋
依依不舍
以镒称铢
以一持万
以佚待劳
以逸待劳
一衣带水
一以当十
以一当十
以一奉百
一意孤行
一以贯之
薏苡明珠
以意逆志
意义深长
以意为之
依依惜别
以一知万
以夷制夷
以夷治夷
以蚓投鱼
一吟一咏
一饮一啄
一应俱全
一迎一和
一拥而入
一拥而上
意犹未尽
一语道破
抑郁寡欢
伊于胡底
一语破的
一语双关
倚玉偎香
溢于言表
一隅之见
以怨报德
一元复始
意在笔前
意在笔先
意在言外
遗簪坠屦
以战养战
一张一弛
一着不慎
一朝之忿
一枕槐安
一枕黄粱
一针见血
一枕南柯
一针一线
义正词严
义正辞严
一掷百万
一知半解
以直报怨
以直抱怨
一纸空文
以指挠沸
颐指气使
一掷千金
一纸千金
一掷乾坤
一之为甚
一之谓甚
一至于此
一至于斯
以众暴寡
以终天年
以铢称镒
一柱擎天
意转心回
亦庄亦谐
一字褒贬
一字不苟
一字不识
一字不易
一字长蛇阵
易子而教
易子而食
一字千金
一字千钧
一字一板
一字一句
一字一泪
一字一珠
一字之师
一走了之
衣租食税
移樽就教
一坐皆惊
一座皆惊
一坐尽惊
一坐尽倾
饮冰内热
饮冰食檗
饮冰吞檗
因材施教
寅吃卯粮
饮醇自醉
阴错阳差
因地制宜
隐恶扬善
引而不发
因风吹火
引风吹火
吟风弄月
吟风咏月
引狗入寨
银钩铁画
引古证今
引鬼上门
殷浩书空
银河倒泻
饮河鼹鼠
饮恨而终
饮恨吞声
引虎拒狼
银花火树
吟花咏柳
隐晦曲折
饮灰洗胃
因祸得福
引火烧身
因祸为福
殷鉴不远
隐介藏形
引经据典
引颈受戮
引咎自责
引狼入室
印累绶若
因利乘便
隐鳞藏彩
隐鳞戢羽
引领而望
因陋就简
饮马长江
饮马投钱
阴谋诡计
因难见巧
阴凝冰坚
阴凝坚冰
饮泣吞声
隐忍不发
因人成事
因人而异
引人入胜
因人制宜
引人注目
音容宛在
音容笑貌
阴山背后
引商刻羽
引绳排根
引绳批根
因势利导
饮食起居
因事制宜
因时制宜
饮水曲肱
饮水思源
隐天蔽日
引物连类
音信杳无
隐姓埋名
饮血茹毛
因循苟且
因循守旧
阴阳惨舒
阴阳怪气
阴阳交错
因噎废食
引以为戒
引以为荣
阴疑阳战
引喻失义
引玉之砖
夤缘攀附
隐约其辞
饮鸩解渴
饮鸩止渴
引锥刺股
莺俦燕侣
萤窗雪案
鹰撮霆击
莺飞草长
莺飞燕舞
迎风待月
英风亮节
迎风冒雪
迎风招展
应付裕如
应付自如
莺歌蝶舞
莺歌燕舞
莺歌燕语
鹰击长空
鹰击毛挚
应接不暇
赢金一经
盈科后进
迎来送往
迎门请盗
盈千累万
鹰觑鹘望
鹰犬塞途
应权通变
迎刃而解
迎神赛会
英声茂实
莺声燕语
鹰视狼步
鹰视狼顾
郢书燕说
营私舞弊
莺啼燕语
应天从人
应天顺民
应天顺人
迎头赶上
迎头痛击
蝇头微利
蝇头蜗角
蝇头小楷
蝇头小利
颖悟绝人
鹦鹉学舌
鹦鹉学语
迎新送旧
英雄辈出
英雄豪杰
英雄气短
英雄所见略同
映雪读书
映雪囊萤
影影绰绰
营营苟苟
蝇营狗苟
盈盈秋水
蝇营鼠窥
盈盈一水
应有尽有
硬语盘空
映月读书
郢中白雪
英姿勃勃
英姿勃发
英姿焕发
英姿飒爽
鹰嘴鹞目
用兵如神
永不磨灭
永垂不朽
永垂青史
勇而无谋
用非所学
勇冠三军
勇猛果敢
用其所长
庸人自扰
雍容大度
雍容典雅
雍容尔雅
雍容华贵
雍荣华贵
雍容雅步
用舍行藏
永生永世
永世不忘
永矢弗谖
拥书百城
饔飧不继
勇往直前
永无宁日
用武之地
永无止境
用心用意
用行舍藏
庸医杀人
庸庸碌碌
永永无穷
咏月嘲风
勇者不惧
用之不竭
永志不忘
庸中佼佼
有案可稽
有板有眼
有备无患
由表及里
由博返约
有才无命
有财有势
忧谗畏讥
有翅难飞
有耻且格
由此及彼
游辞巧饰
有胆有识
有的放矢
诱敌深入
忧愤成疾
有凤来仪
游蜂戏蝶
有风有化
友风子雨
有福同享
有负众望
有根有底
有功之臣
油光晶亮
油光可鉴
油光水滑
忧国爱民
忧国忘家
忧国忧民
有害无利
有何面目
尤花殢雪
忧患余生
有机可乘
有己无人
有加无已
有脚书橱
有教无类
有脚阳春
有进无退
右军习气
有口皆碑
有口难辩
有口难言
有口无心
有来无回
有来有往
有棱有角
有利可图
有例可援
有利有弊
优孟衣冠
有名无实
有目共睹
有目共赏
有年无月
有女怀春
有凭有据
有气没力
有气无力
由浅入深
有钱有势
油腔滑调
有求必应
油然而生
悠然自得
游刃有余
优柔寡断
又弱一个
有色眼镜
游山玩水
有伤风化
有生力量
优胜劣败
优胜劣汰
有生以来
有声有色
有生之年
有恃无恐
有始无终
有始有终
有始有卒
有事之秋
有识之士
游思妄想
有损无益
有所作为
有天没日
有天无日
有条不紊
有条有理
油头粉面
油头滑脸
油头滑脑
有头无尾
有头有尾
有问必答
有闻必录
有无相通
尤物移人
有物有则
游戏笔墨
游戏尘寰
有隙可乘
游戏人间
游戏三昧
游闲公子
悠闲自在
游响停云
忧心忡忡
忧心如捣
忧心如焚
有心无力
有血有肉
幼学壮行
有眼如盲
有眼无珠
有言在先
游移不定
有一得一
有一无二
有意无意
有勇无谋
有勇有谋
有勇知方
悠悠荡荡
优游涵泳
悠悠忽忽
优游岁月
悠游自得
优游自在
悠游自在
优游卒岁
犹豫不决
囿于成见
有约在先
游云惊龙
优哉游哉
悠哉游哉
有则改之
有朝一日
有征无战
有志竟成
有志无时
有枝有叶
有志之士
牖中窥日
由衷之言
油嘴滑舌
欲罢不能
鹬蚌相持
鹬蚌相争
寓兵于农
鱼帛狐篝
语不惊人
誉不绝口
愚不可及
瑜不掩瑕
玉惨花愁
语长心重
鱼沉鸿断
鱼沉雁落
鱼沉雁杳
玉成其美
玉成其事
玉尺量才
雨愁烟恨
鱼传尺素
雨打风吹
鱼大水小
欲得而甘心
雨栋风帘
语短情长
渔夺侵牟
盂方水方
榆枋之见
愚夫愚妇
雨覆云翻
欲盖弥彰
愚公移山
玉骨冰肌
鱼贯而出
鱼贯而入
鱼贯而行
玉关人老
雨过天晴
雨过天青
欲壑难填
雨恨云愁
雨后春笋
雨后送伞
与虎谋皮
与虎添翼
逾淮之橘
玉毁椟中
迂回曲折
雨迹云踪
御驾亲征
欲加之罪
玉洁冰清
玉洁松贞
于今为烈
语惊四座
鱼溃鸟散
鱼烂河决
鱼烂土崩
雨笠烟蓑
雨帘云栋
雨鬣霜蹄
雨淋日晒
鱼龙百变
鱼龙变化
鱼龙混杂
鱼龙曼羡
鱼龙曼衍
雨露之恩
舆论哗然
誉满天下
羽毛丰满
玉貌花容
羽毛未丰
愚昧无知
鱼米之乡
语妙绝伦
语妙天下
与民同乐
鱼目混珠
榆木脑袋
榆木脑壳
遇难成祥
鱼馁肉败
玉佩琼琚
玉砌雕阑
逾千越万
欲擒故纵
寓情于景
欲取姑予
予取予求
遇人不淑
渔人得利
与人方便
与人为善
渔人之利
与日俱增
鱼肉百姓
鱼肉乡里
玉汝于成
玉软花柔
玉润冰清
玉润珠圆
逾沙轶漠
羽扇纶巾
玉石不分
与世长辞
与世沉浮
与世浮沉
与世隔绝
玉石混淆
玉石俱焚
遇事生风
与世推移
于事无补
与世无争
与时消息
与时偕行
余食赘行
雨收云散
玉树临风
玉树琼枝
玉树芝兰
遇水叠桥
鱼水和谐
遇水架桥
鱼水深情
鱼水相欢
雨丝风片
鱼死网破
欲速不达
玉碎珠沉
雨蓑风笠
迂谈阔论
玉堂金马
鱼网鸿离
渔翁得利
渔翁之利
语无伦次
余霞成绮
余霞散绮
逾闲荡检
语笑喧哗
语笑喧阗
于心何忍
于心无愧
娱心悦目
余腥残秽
语焉不详
玉燕投怀
语言无味
欲言又止
渔阳鼙鼓
欲扬先抑
玉液金浆
玉叶金枝
玉液琼浆
欲益反损
寓意深长
寓意深远
羽翼已成
余音缭绕
余音袅袅
余勇可贾
鱼游沸鼎
鱼游釜中
鱼游濠上
玉友金昆
郁郁不得志
郁郁不乐
郁郁苍苍
郁郁葱葱
郁郁寡欢
郁郁芊芊
玉宇琼楼
鱼与熊掌
鱼鱼雅雅
鱼跃龙门
鱼跃鸢飞
余韵流风
雨沾云惹
愚者千虑
玉质金相
鱼质龙文
玉卮无当
喻之以理
与众不同
语重心长
语重心沉
玉柱擎天
纡朱曳紫
玉走金飞
纡尊降贵
袁安高卧
猿悲鹤怨
冤沉海底
远愁近虑
鸢飞鱼跃
原封不动
原封未动
援古证今
猿鹤虫沙
猿猴取月
冤家对头
冤家路狭
冤家路窄
怨家债主
远见卓识
沅江九肋
远交近攻
圆孔方木
元龙高卧
元龙豪气
圆木警枕
缘木求鱼
怨女旷夫
怨气冲天
远亲不如近邻
远亲近邻
源清流洁
缘情体物
远求骐骥
源泉万斛
远山芙蓉
远涉重洋
怨声载道
原始要终
怨天尤人
怨天忧人
怨天怨地
源头活水
原形毕露
猿穴坏山
元元本本
原原本本
源源本本
源源不断
源源不绝
源源而来
源远流长
冤冤相报
渊源有自
圆凿方枘
沅芷澧兰
沅芷湘兰
远瞩高瞻
月白风清
月旦春秋
月地云阶
约定俗成
约法三章
越凫楚乙
悦近来远
月朗风清
月朗星稀
月里嫦娥
月落乌啼
月落星沉
跃马弯弓
月满则亏
月貌花容
月明千里
月明星稀
悦目赏心
悦目娱心
越鸟南栖
粤犬吠雪
月缺花残
月缺难圆
跃然纸上
阅人多矣
越瘦秦肥
月夕花晨
月夕花朝
月下花前
月下老儿
月下老人
月异日新
月盈则食
月圆花好
跃跃欲试
月晕础润
月晕而风
月晕知风
月章星句
月中折桂
月坠花折
越俎代庖
云悲海思
运策决机
云程发轫
云程万里
运筹决策
运筹决胜
运筹决算
运筹千里
运筹帷幄
运筹帷帐
云窗雾阁
云淡风轻
韫椟而藏
云翻雨覆
云飞烟灭
云飞雨散
云过天空
云合景从
云鬟雾鬓
云集响应
云交雨合
云阶月地
运斤成风
云锦天章
云净天空
云谲波诡
云开见日
云开见天
运开时泰
云开雾散
云龙风虎
云罗天网
云梦闲情
云泥殊路
云泥之别
云霓之望
云起龙襄
云起龙骧
云起雪飞
云情雨意
云散风流
殒身不恤
云收雨散
云舒霞卷
云天高谊
云天雾地
允文允武
云雾迷蒙
云消雾散
云心鹤眼
云心水性
云兴霞蔚
云行雨施
云烟过眼
运用自如
云雨巫山
云蒸雾集
云蒸霞蔚
允执厥中
允执其中
云中白鹤
云中仙鹤
运转时来
砸锅卖铁
杂乱无序
杂乱无章
杂七杂八
咂嘴弄舌
咂嘴舔唇
咂嘴咂舌
载沉载浮
在陈之厄
在此一举
载歌载舞
在官言官
载欢载笑
在家出家
在劫难逃
再接再厉
载酒问字
灾梨祸枣
在人耳目
再三再四
再生父母
再衰三竭
在所不辞
在所不惜
在所难免
在天之灵
宰相肚里好撑船
载笑载言
再造之恩
载舟覆舟
赞不绝口
赞口不绝
赞声不绝
赞叹不已
簪缨世胄
赃官污吏
赃贿狼籍
臧否人物
葬身鱼腹
皂白不分
凿壁偷光
早出晚归
造次颠沛
凿龟数策
遭家不造
早韭晚菘
糟糠之妻
澡身浴德
凿隧入井
造谣惑众
造谣生事
造谣中伤
凿饮耕食
造因结果
凿凿有据
早占勿药
泽被后世
责备求全
择地而蹈
择肥而噬
择邻而居
择善而从
择善而行
责无旁贷
啧有烦言
择优录取
责有攸归
啧啧称赞
择主而事
贼喊捉贼
贼眉鼠眼
贼去关门
贼人心虚
贼头贼脑
贼心不死
憎爱分明
甑尘釜鱼
曾母投杼
曾参杀人
增收节支
增砖添瓦
扎根串连
诈奸不及
摘胆剜心
债多不愁
摘瓜抱蔓
债台高筑
宅心忠厚
摘艳熏香
斩草除根
展翅高飞
斩钉截铁
斩钉切铁
斩关夺隘
战火纷飞
斩将夺旗
斩将搴旗
斩将刈旗
斩尽杀绝
斩荆披棘
崭露头角
斩木揭竿
沾泥带水
瞻前顾后
沾亲带故
瞻情顾意
占山为王
毡上拖毛
战天斗地
斩头去尾
瞻望咨嗟
战无不克
瞻云就日
战战兢兢
战战栗栗
湛湛青天
詹詹炎炎
战战业业
沾沾自喜
辗转反侧
张敞画眉
张灯结彩
张冠李戴
张惶失措
张皇失措
张口结舌
张良借箸
仗马寒蝉
张袂成帷
张袂成阴
彰明较著
张三李四
彰善瘅恶
掌上观文
掌上观纹
掌上明珠
仗势欺人
章台杨柳
獐头鼠目
张王李赵
张王赵李
张牙舞爪
仗义疏财
仗义执言
长幼有序
长幼尊卑
瘴雨蛮烟
张嘴挢舌
照本宣科
招兵买马
朝不保夕
朝不及夕
朝不虑夕
朝不谋夕
招财进宝
朝穿暮塞
朝发夕至
招蜂惹蝶
招风惹雨
招蜂引蝶
朝歌夜弦
朝过夕改
照葫芦画瓢
招花惹草
朝华夕秀
朝欢暮乐
招架不住
招军买马
朝梁暮陈
朝令暮改
朝令夕改
照猫画虎
朝气蓬勃
朝乾夕惕
朝秦暮楚
昭然若揭
朝三暮四
朝思暮想
朝斯夕斯
朝闻夕死
朝夕相处
招贤纳士
招降纳叛
招摇过市
招摇撞骗
照萤映雪
朝云暮雨
招灾惹祸
兆载永劫
照章办事
朝朝暮暮
昭昭在目
折冲尊俎
折冲樽俎
遮地盖天
遮风挡雨
折槁振落
折戟沉沙
折节读书
折节下士
辙乱旗靡
遮人耳目
哲人其萎
遮天蔽日
遮天盖地
遮天盖日
遮掩耳目
者也之乎
赭衣塞路
振臂一呼
真才实学
枕典席文
震耳欲聋
振奋人心
贞风亮节
针锋相对
枕戈达旦
枕戈待旦
枕戈寝甲
枕戈以待
震古烁今
震古铄今
震撼人心
针尖对麦芒
真金不镀
真金不怕火
真金烈火
枕经籍书
枕冷衾寒
枕流漱石
振聋发聩
震聋发聩
真龙天子
真命天子
赈贫贷乏
真凭实据
甄奇录异
珍禽奇兽
珍禽异兽
真情实感
真情实意
枕山栖谷
枕石漱流
震天动地
针头线脑
真伪莫辨
枕稳衾温
真相毕露
真心诚意
真心实意
真心真意
珍馐美馔
振衣濯足
真赃实犯
振振有词
振振有辞
真知卓见
真知灼见
正本清源
争长论短
政出多门
正大光明
正法眼藏
争分夺秒
争锋吃醋
争风吃醋
证龟成鳖
争鸡失羊
政简刑清
正襟危坐
正经八百
整旧如新
证据确凿
整军经武
正名定分
争名夺利
拯溺扶危
狰狞面目
争奇斗艳
正气凛然
争前恐后
争强斗狠
争强斗胜
争强好胜
争强显胜
政清人和
争权夺利
正人君子
郑人争年
峥嵘岁月
正色厉声
正色危言
正身清心
正声雅音
正始之音
政通人和
郑卫之音
争先恐后
正心诚意
争妍斗艳
政以贿成
正义凛然
政由己出
郑昭宋聋
铮铮佼佼
正正经经
蒸蒸日上
正正堂堂
铮铮铁骨
铮铮铁汉
铮铮有声
正正之旗
正直无私
郑重其事
正中下怀
整装待发
芝艾俱焚
知白守黑
栉比鳞次
知彼知己
执鞭随蹬
执鞭随镫
治病救人
炙冰使燥
指不胜屈
芝草无根
咫尺千里
咫尺天涯
咫尺天颜
咫尺万里
咫尺之书
执粗井灶
志大才疏
至大至刚
至当不易
织当访婢
植党营私
直道而行
直捣黄龙
志得意满
掷地有声
指东画西
指东话西
指东说西
纸短情长
知恩报德
知恩报恩
执而不化
知法犯法
执法如山
陟罚臧否
枝繁叶茂
芝焚蕙叹
枝分叶散
支分族解
栉风沐雨
指腹为婚
脂膏不润
志高气扬
趾高气扬
至高无上
止戈为武
跖狗吠尧
纸贵洛阳
治国安邦
治国安民
知过必改
知过能改
掷果潘安
掷果潘郎
之乎者也
指挥若定
只鸡斗酒
指鸡骂狗
只鸡絮酒
知己知彼
只鸡樽酒
枝节横生
直截了当
智尽能索
知来藏往
直来直去
芝兰玉树
芝兰之室
至理名言
支离破碎
直谅多闻
执两用中
指鹿为马
纸落云烟
志美行厉
执迷不悟
指名道姓
知命乐天
知命之年
栉沐风雨
直木先伐
知难而进
知难而退
至亲骨肉
至亲好友
知情不举
知情达理
直情径行
跖犬吠尧
跖犬噬尧
直认不讳
知人论世
知人善任
至人无梦
知人之明
指日高升
指日可待
知荣守辱
置若罔闻
指桑骂槐
指桑说槐
直上青云
纸上谈兵
直上直下
置身事外
至圣先师
志士仁人
指手划脚
指手画脚
炙手可热
知书达礼
直抒己见
指树为姓
直抒胸臆
置水之情
至死不变
至死不悟
之死不渝
至死不渝
之死靡他
之死靡它
至死靡它
治丝益棼
止谈风月
知疼着热
指天画地
指天射鱼
指天誓日
志同道合
知微知彰
知我罪我
知无不言
支吾其词
知小谋大
知雄守雌
直言不讳
直言贾祸
只言片语
指雁为羹
直言正论
枝叶扶疏
执意不从
知一万毕
质疑问难
知易行难
智勇双全
质伛影曲
知遇之恩
止于至善
志在千里
志在四方
志在四海
只争朝夕
知止不殆
置之不顾
置之不理
置之度外
置之脑后
置之死地
支支吾吾
智周万物
置诸高阁
指猪骂狗
只字不提
知子莫若父
知足不辱
知足知止
纸醉金迷
至尊至贵
中饱私囊
终成泡影
众川赴海
中道而废
钟鼎山林
终而复始
终非池中物
中风狂走
忠肝义胆
钟鼓馔玉
众寡不敌
众寡悬殊
忠贯日月
众好众恶
众虎同心
中看不中吃
众口纷纭
众口难调
众口铄金
众口一词
众口一辞
钟灵毓秀
中流底柱
中流砥柱
中流击楫
中流一壶
重门击柝
钟鸣鼎食
钟鸣漏尽
众目睽睽
冢木已拱
终南捷径
重男轻女
众怒难犯
众叛亲离
众擎易举
众人国士
终身大事
终始不渝
踵事增华
众矢之的
众说纷纭
众所周知
终天之恨
中外合璧
众望所归
中西合璧
忠孝节义
忠孝两全
众心成城
忠心赤胆
忠心耿耿
忠心贯日
中心摇摇
众星拱月
众星捧月
忠言逆耳
终焉之志
重义轻生
重于泰山
中原逐鹿
忠贞不渝
众志成城
冢中枯骨
重作冯妇
周而不比
周而复始
骤风急雨
昼耕夜诵
周郎顾曲
周情孔思
粥少僧多
昼想夜梦
昼夜兼程
肘腋之患
周游列国
骤雨暴风
骤雨狂风
舟中敌国
竹报平安
竹苞松茂
诛暴讨逆
珠璧交辉
助边输财
珠箔银屏
珠沉玉碎
朱陈之好
铸成大错
逐臭之夫
诛锄异己
朱唇粉面
朱唇皓齿
珠翠之珍
煮豆燃箕
煮豆燃萁
诸恶莫作
朱阁青楼
祝哽祝噎
珠宫贝阙
猪狗不如
煮鹤焚琴
拄笏看山
铢积寸累
铸剑为犁
助桀为虐
主敬存诚
逐句逐字
主客颠倒
竹篮打水
逐浪随波
竹篱茅舍
珠联璧合
株连蔓引
珠联玉映
铢两分寸
铢两悉称
珠零锦粲
逐鹿中原
朱轮华毂
竹马之交
朱门绣户
逐末忘本
朱盘玉敦
珠盘玉敦
猪朋狗友
诛求无厌
朱雀玄武
助人为乐
逐日追风
侏儒观戏
筑舍道傍
著述等身
著书立说
蛛丝马迹
助天为虐
竹头木屑
珠围翠绕
麈尾之诲
朱弦三叹
诛心之论
朱颜鹤发
驻颜有术
祝咽祝哽
朱衣点头
主一无适
逐影寻声
主忧臣辱
杼柚空虚
杼柚其空
珠玉在侧
珠圆玉润
朱云折槛
烛照数计
煮粥焚须
助纣为虐
逐字逐句
著作等身
抓耳挠腮
拽布拖麻
转败为成
转败为功
转败为胜
转悲为喜
转嗔为喜
专横跋扈
转祸为福
转日回天
转瞬之间
转弯抹角
转危为安
专心一意
专心一志
专心致志
转忧为喜
馔玉炊金
专欲难成
转辗反侧
转战千里
装点门面
装疯卖傻
装潢门面
装聋卖傻
装聋作哑
妆嫫费黛
装模作样
装腔作势
装傻充愣
装神弄鬼
庄生梦蝶
壮士断腕
壮士解腕
撞头磕脑
壮心不已
庄严宝相
壮志凌云
壮志未酬
庄周梦蝶
追本穷源
追本溯源
追奔逐北
锥处囊中
追风逐电
追风逐日
追根究底
追根溯源
追根问底
追根寻底
追欢买笑
追悔莫及
追魂夺命
追魂夺魄
椎髻布衣
追亡逐北
坠茵落溷
追远慎终
惴惴不安
谆谆告诫
谆谆教导
谆谆善诱
灼艾分痛
捉刀代笔
斫雕为朴
卓尔不群
擢发莫数
擢发难数
酌古斟今
捉虎擒蛟
捉鸡骂狗
捉襟见肘
卓绝千古
卓立鸡群
卓荦不羁
捉摸不定
卓然不群
着人先鞭
着手成春
酌水知源
捉影捕风
卓有成效
捉贼捉赃
濯足濯缨
拙嘴笨舌
自拔来归
自暴自弃
自不量力
自惭形秽
自成一格
自成一家
子丑寅卯
自出机杼
自出心裁
自吹自擂
自吹自捧
自得其乐
自负不凡
自甘堕落
自告奋勇
自高自大
自顾不暇
自刽以下
自坏长城
自给自足
谘经诹史
趑趄不前
自掘坟墓
自觉自愿
自愧不如
自愧弗如
自力更生
字里行间
自立门户
眦裂发指
自卖自夸
孳蔓难图
自命不凡
自鸣得意
自命清高
子女玉帛
紫气东来
自欺欺人
自强不息
自轻自贱
恣情纵欲
自求多福
自取灭亡
自取其祸
自取其咎
自然而然
自身难保
资深望重
自生自灭
自食其恶果
自食其力
自食其言
自视甚高
兹事体大
自始至终
自始自终
紫绶金章
自树一帜
恣肆无忌
自私自利
自讨苦吃
自讨没趣
自投罗网
子为父隐
自我表现
自我吹嘘
自我解嘲
自我陶醉
自我牺牲
自我欣赏
自我作古
自我作故
自相残害
自相残杀
自相惊扰
自相矛盾
自相鱼肉
自信不疑
自新之路
恣心纵欲
自行其是
子虚乌有
自寻短见
自寻烦恼
自崖而反
龇牙裂嘴
自言自语
自业自得
恣意妄为
自以为得计
自以为是
自贻伊戚
自用则小
自由泛滥
自由放任
自有公论
自由自在
自圆其说
自怨自艾
子曰诗云
字斟句酌
字正腔圆
紫芝眉宇
自知之明
锱珠必较
锱铢必较
孜孜不怠
孜孜不倦
孳孳不倦
孜孜不懈
孜孜汲汲
孳孳汲汲
子子孙孙
孜孜以求
字字珠玑
字字珠玉
自作聪明
自作解人
自作主张
自作自受
总而言之
纵横捭阖
纵横驰骋
纵横交错
纵横开阖
纵横天下
纵虎出匣
纵虎出柙
纵虎归山
总角之好
总角之交
总总林林
走花溜水
走漏风声
走马到任
走马赴任
走马观花
走马看花
走马上任
走马章台
走南闯北
走石飞沙
走头无路
走投无路
走为上策
走为上计
邹缨齐紫
足兵足食
足不出户
足不出门
足高气扬
镞砺括羽
祖龙之虐
阻山带河
足食足兵
足衣足食
足音跫然
足智多谋
祖宗家法
足足有余
钻冰取火
钻坚仰高
钻牛角尖
钻皮出羽
钻天打洞
钻头觅缝
钻心刺骨
钻穴逾墙
罪不容诛
罪大恶极
罪恶深重
罪恶滔天
罪恶昭彰
罪该万死
罪加一等
嘴尖舌头快
醉酒饱德
罪魁祸首
罪孽深重
嘴上功夫
罪上加罪
醉生梦死
醉死梦生
嘴甜心苦
醉舞狂歌
罪业深重
嘴硬心软
罪有应得
罪责难逃
遵纪守法
樽酒论文
樽前月下
尊师贵道
遵时养晦
尊师重道
尊姓大名
遵养时晦
樽俎折冲
作壁上观
坐不垂堂
坐吃山空
坐筹帷幄
左道旁门
坐地分赃
作恶多端
坐而论道
作法自毙
左辅右弼
左顾右盼
作古正经
坐观成败
作好作歹
做好做歹
坐怀不乱
左家娇女
作嫁衣裳
作奸犯科
作茧自缚
作金石声
坐井观天
坐井窥天
坐冷板凳
坐立不安
左邻右里
左邻右舍
左铅右椠
做人做世
做人做事
作如是观
作善降祥
坐视不救
坐失良机
坐食山空
坐收渔利
左思右想
左图右史
左图右书
作威作福
坐卧不安
坐卧不宁
座无虚席
坐享其成
坐薪悬胆
坐言起行
坐以待旦
左宜右宜
左宜右有
左萦右拂
坐拥百城
佐雍得尝
左拥右抱
左右逢原
左右逢源
左右开弓
左右两难
左右为难
作育人材
作贼心虚
做贼心虚
做张做势
做张做智
做张做致
左支右绌
左枝右梧
作作有芒
阿保之功
阿保之劳
阿鼻地狱
阿鼻叫唤
阿狗阿猫
阿姑阿翁
阿娇金屋
阿匼取容
阿郎杂碎
阿猫阿狗
阿娜多姿
阿娜妩媚
阿毗地狱
阿平绝倒
阿婆生儿子
阿世徇俗
阿顺取容
阿私所好
阿私下比
阿魏无真
阿意苟合
阿旨顺情
哀哀父母
挨挨抢抢
哀哀欲绝
挨挨拶拶
哀兵必胜
爱博而情不专
爱不忍释
爱不释手
爱财不爱命
爱才怜弱
爱才如渴
爱财如命
爱才若渴
挨打受骂
挨打受气
爱戴高帽子
挨饿受冻
哀而不伤
艾发衰容
爱非其道
挨风缉缝
爱富嫌贫
哀感天地
哀感顽艳
哀感中年
哀告宾服
爱国如家
爱国统一战线
爱鹤失众
爱河永浴
哀鸿遍地
哀鸿遍野
哀鸿满路
哀毁骨立
哀毁瘠立
挨家挨户
挨家按户
挨肩并足
挨肩擦膀
挨肩擦背
捱肩擦背
挨肩擦脸
挨肩搭背
挨肩叠背
挨肩叠足
僾见忾闻
爱叫的狗不咬人
哀矜惩创
哀矜勿喜
爱口识羞
碍口识羞
爱老慈幼
哀梨并剪
爱礼存羊
哀梨蒸食
爱毛反裘
暧昧不明
暧昧之情
暧昧之事
挨门挨户
挨门逐户
爱民如子
爱民恤物
哀莫大于心死
爱莫能助
爱莫为助
爱莫之助
爱莫助之
碍难从命
碍难遵命
爱闹的孩子吃奶多
騃女痴儿
騃女痴男
哀戚之情
爱钱如命
矮墙浅屋
爱妾换马
爱亲做亲
哀穷悼屈
蔼然可亲
蔼然仁者
矮人观场
爱人好士
矮人看场
矮人看戏
爱人利物
爱人以德
爱日惜力
爱如已出
爱如珍宝
捱三顶四
挨三顶五
捱三顶五
挨山塞海
唉声叹气
爱生恶死
碍手碍脚
哀丝豪肉
哀丝豪竹
挨丝切缝
哀思如潮
哀死事生
爱素好古
哀天叫地
哀恸顽艳
哀痛欲绝
爱屋及乌
爱屋及屋
爱物仁民
哀喜交并
爱惜羽毛
爱贤念旧
矮小精悍
爱远恶近
爱月不梳头
哀乐相生
哀乐中节
爱则加诸膝
爱则加诸膝恶则坠诸渊
爱憎分明
爱憎无常
挨着勤的没懒的
爱者如宝
爱之如宝
爱之炫光
爱之欲其生
爱之欲其生恶之欲其死
矮子观场
矮子看戏
矮子看戏随人道好
矮子面前不说短话
爱子先爱妻
碍足碍手
安安稳稳
安邦定国
安邦治国
按兵不动
按兵不举
暗冰反射
按兵束甲
案兵束甲
案兵无动
安步当车
按部就班
按部就队
鞍不离马
鞍不离马背
鞍不离马背甲不离将身
鞍不离马甲不离身
安不忘危
安不忘虞
暗察明访
安常处顺
安常履顺
安常守分
安常守故
安常习故
暗潮湖岸
暗潮营地
安车蒲轮
安车软轮
暗锤打人
暗淡幻象
黯淡无光
暗斗明争
暗度陈仓
暗度金针
案牍劳形
安堵乐业
安堵如常
安堵如故
安度晚年
案牍之劳
安分洁已
安分守己
安分守理
安分守命
安分守已
安分守拙
安分随时
安分循理
安分知足
安富恤贫
安富恤穷
暗缚之指
安富尊荣
暗钢飞刀
岸谷之变
安故重迁
安国富民
安国宁家
黯晦消沉
安魂定魄
按迹循踪
按甲不出
按甲不动
安家乐业
安家立业
安家落户
按甲寝兵
按甲休兵
鞍甲之劳
案剑瞋目
暗箭明枪
暗剑难防
暗箭难防
暗箭伤人
暗箭中人
暗礁险滩
安居乐俗
安居乐业
安居虑危
按军不动
安老怀少
安乐世界
谙练通达
安良除暴
暗绿稀红
鞍马劳顿
鞍马劳倦
鞍马劳困
鞍马劳神
鞍马之劳
俺买酒他先醉
安眉带眼
安民济物
安民则惠
按名责实
按捺不下
按捺不住
安难乐死
安内攮外
安内攘外
按辔徐行
安贫乐道
安贫乐贱
安贫守道
安贫知命
暗气暗恼
安其所习
鞍前马后
按强扶弱
按强助弱
岸然道貌
黯然魂消
黯然魂销
安然如故
黯然伤神
黯然神伤
黯然失色
黯然无色
安然无事
安然无恙
黯然销魂
安忍无亲
安忍之怀
安忍阻兵
安如磐石
安如泰山
安弱守雌
安若泰山
暗弱无断
安神定魄
安身乐业
安身立命
安身立业
安身为乐
安生服业
安生乐业
暗室不欺
安时处顺
暗室逢灯
暗室亏心
暗室亏心神目如电
安室利处
安世默识
暗室欺心
暗室求物
安适如常
安世三箧
暗室私心
暗室屋漏
暗室无欺
暗送秋波
安土乐业
安土恋本
按图索骥
按图索骏
安土息民
安土重旧
安土重居
安土重迁
安危冷暖
安危相易
安危相易祸福相生
安危与共
安危之机
案无留牍
暗无天日
安闲自得
安闲自在
安详恭敬
暗香疏影
安心定志
安心乐业
安心乐意
安心立命
安心落意
安心恬荡
安行疾斗
按行自抑
按需知密
案萤干死
安营下寨
安营扎寨
安于覆盂
安于故俗
安于故俗溺于旧闻
安于磐石
安于所习
安于泰山
安于现状
安于一隅
暗约私期
暗约偷期
安宅正路
安枕而卧
安之若固
安之若命
安之若素
暗中摸索
暗中倾轧
暗中作梗
安坐待毙
昂昂不动
昂昂得意
昂昂自若
昂藏七尺
昂然而入
昂然直入
昂然自得
昂然自若
昂首阔步
昂首齐步
昂首伸眉
昂首天外
昂首挺胸
昂首望天
卬首信眉
卬头阔步
昂头阔步
昂头天外
昂头挺胸
昂霄耸壑
盎盂相击
盎盂相敲
嗷嗷待哺
嗷嗷待食
嗷嗷无告
鏖兵赤壁
傲不可长
熬肠刮肚
奥地利一八四八年革命
鳌愤龙愁
熬更守夜
傲骨嶙嶙
傲骨天生
懊悔无及
熬姜呷醋
熬枯受淡
鳌里夺尊
傲慢不逊
敖慢不逊
傲慢少礼
傲慢无礼
鳌鸣鳖应
傲睨得志
傲睨万物
傲睨一切
傲睨一世
傲睨自若
熬清受淡
熬清守淡
傲然矗立
傲然睥睨
傲然挺立
傲然屹立
傲上矜下
傲世轻才
傲世轻物
傲世妄荣
傲世忘荣
傲霜斗雪
傲霜凌雪
傲头傲脑
鳌头独步
鳌头独占
傲贤慢士
遨翔自得
熬心费力
傲雪凌霜
傲雪欺霜
聱牙戟口
聱牙佶屈
聱牙诘屈
聱牙诘曲
謷牙诘屈
熬油费火
鳌鱼脱钓
鳌掷鲸呿
鳌掷鲸吞
巴巴急急
巴巴结结
八拜定交
八百孤寒
八拜之交
八拜至交
拔本塞源
把臂入林
把臂徐去
八病九痛
把持不定
罢黜百家
拔出萝卜带出泥
八窗玲珑
拔丛出类
拔萃出类
拔萃出群
八大人觉
霸道横行
拔刀相济
拔刀相向
拔刀相助
拔地参天
拔地擎天
拔地摇山
拔地倚天
拔丁抽楔
疤丁解牛
八斗陈思
八斗之才
把饭叫饥
八方风雨
八方呼应
八方来财
八方支持
八方支援
八府巡按
扒高踩低
巴高望上
巴高枝儿
把个煮熟的鸭子给飞了
拔根汗毛比腰粗
八公山上草木皆兵
拔锅卷席
八恒河沙
八纮同轨
跋扈飞扬
跋胡疐尾
跋扈恣睢
跋扈自恣
八花九裂
八荒九垓
八荒之外
拔戟成一队
把家成人
拔剑论功
八角长锤
拔角脱距
八街九陌
八九不离十
把酒持螯
拔葵啖枣
拔葵去织
拔葵饮水
跋来报去
拔来报往
跋来报往
拔了萝卜地皮宽
拔类超群
八两半斤
霸陵醉尉
跋履山川
疤麻歪嘴
拔毛济世
拔毛连茹
拔茅连茹
八门五花
八面见光
八面见线
八面玲珑
八面驶风
八面受敌
八面威风
八面莹澈
八面圆通
八面张罗
拔苗助长
八难三灾
跋前踕后
巴前算后
跋前疐后
拔去眼中钉
罢却虎狼之威
拔群出萃
拔群出类
巴人下里
拔刃张弩
罢软无为
巴三揽四
拔山超海
巴山度岭
拔山盖世
拔山扛鼎
拔山杠鼎
拔山举鼎
跋山涉川
跋山涉水
巴山蜀水
巴山夜雨
巴山越岭
跋涉长途
跋涉山川
巴蛇吞象
拔十得五
拔十失五
八十一元士
八十一种好
拔树撼山
拔树搜根
拔树寻根
把素持斋
八抬八簇
八抬大轿请不去
霸天之力
巴头探脑
把玩不厌
八万四千
把玩无厌
霸王别姬
霸王风月
拔犀擢象
拔辖投井
八仙过海
八仙过海各显其能
八仙过海各显神通
拔新领异
把薪助火
拔一毛而利天下不为也
八一三事变
八音迭奏
八音遏密
拔宅飞升
拔宅上升
拔赵易汉
八珍玉食
拔帜树帜
拔帜易帜
霸主套装
八字还没一撇儿
八字还没有一撇
八字没见一撇
八字没一撇
八子七婿
摆八挂阵
百败不折
白白朱朱
百般刁难
百般奉承
百般抚慰
白斑黑豹
白板天子
百般责难
百般折磨
百宝万货
败笔成丘
百弊丛生
白壁青蝇
白璧青蝇
白璧三献
败壁颓垣
白璧微瑕
白璧无瑕
百病丛生
百病回春
败兵折将
百步穿杨
百不存一
百不当一
百不得一
败部复活
百不获一
百不失一
百不随一
百不为多一不为少
百步无轻担
败不旋踵
百不一存
百不一贷
百不一见
百不一失
百不一爽
百不一遇
百菜不如白菜
败材伤锦
白草黄沙
白草黄云
败常乱俗
百城之富
百尺竿头
百尺竿头更进一步
白齿青眉
百尺无枝
百川朝海
百川赴海
百川归海
百川儡海
百川之主
百辞莫辩
拜赐之师
百挫不折
百代过客
百代文宗
拜倒辕门
白刀子进红刀子出
白刀子进去红刀子出来
败德乱行
败德辱行
白藋同心
白丁俗客
百动不如一静
百读不厌
百堵皆兴
百堵皆作
百堵朋兴
百堵咸作
百端待举
百端待理
百端交集
百端街举
百锻千炼
白鳄长靴
拜恩私室
百二关河
百二关山
百二河山
百二金瓯
百二山川
百二山河
百发百中
白发苍苍
白发苍颜
白发丹心
白发红颜
白发郎潜
败法乱纪
白发婆娑
白发千长
白发千丈
白发青衫
白发人送黑发人
白发相守
白发朱颜
百凡待举
白饭青刍
百废备举
百废待举
百废待兴
百沸滚汤
百废俱举
百废俱兴
百废俱修
百废具作
白费力气
百废咸举
百福具臻
百夫决拾
百感交乘
百感交集
白刚之石
败梗飞絮
白骨废墟
白骨荒野
白骨露野
白骨熔化
白骨碎片
白骨再肉
白骨之盾
白骨之谷
败鼓之皮
白骨坠子
百怪千奇
稗官小说
稗官野乘
稗官野史
白圭可磨
拜鬼求神
白圭之玷
百鬼众魅
败国丧家
败国亡家
白毫银针
白毫之赐
捭阖纵横
白黑不分
白黑颠倒
白黑分明
白黑混淆
白虹贯日
白话八股
百花凋零
百花齐放
百花齐放百家争鸣
败化伤风
百花盛开
百花生日
百花争妍
百花争艳
白华之怨
败坏门风
败坏门楣
败坏门面
百卉含英
百堕俱举
百喙莫辩
百喙莫辞
百喙莫明
百喙难辩
百喙难辞
百卉千葩
百喙如一
百喙一词
白魂头盔
百计千方
百计千谋
百计千心
败绩失据
白袷蓝衫
败家破业
百家姓不曾开簿面
百家争鸣
百家诸子
败将残兵
拜将封侯
败将封侯
败将求和
败将求活
百结愁肠
百结鹑衣
百结悬鹑
百金买邻
百金之士
败井颓垣
白酒红人面黄金黑世心
白酒酿成缘好客
百举百捷
百举百全
白驹过隙
白驹空谷
白绢斜封
败军折将
败军之将
败军之将不言勇
败军之将不足言勇
掰开揉碎
百孔千疮
百口不辩
败寇成王
百口莫辩
百口难辩
百口难分
百口难诉
百口同声
百口奚解
白蜡明经
白浪如山
白狼手套
白浪滔天
白浪掀天
百里不同风千里不同俗
百里不同俗
百里风趠
百里挑一
百里异习
百里之才
百里之命
百里之任
百炼成刚
百炼成钢
百练之钢
百两烂盈
百了千当
败鳞残甲
白霖项链
百伶百俐
百灵百验
白领犯罪
百龄眉寿
百灵上衣
败柳残花
百六阳九
百六之会
白龙皮盔
白龙微服
白龙鱼服
百龙之智
白露凝霜
百虑一致
百虑攒心
百马伐骥
白马缰绳
白马素车
白旄黄钺
白眉赤脸
白眉赤眼
百媚千娇
百密一疏
白面儒冠
白面儒生
白面书郎
白面书生
败名失德
百谋千计
百能百俐
百年不遇
百年成之不足
百年大计
百年大业
百年到老
百年好合
百年好事
百念灰冷
百念皆灰
百念俱冷
百年难遇
百年树人
百年偕老
百年修得同船渡
百年修来同船渡
百年之柄
百年之好
百年之后
百年之欢
百年之业
百年之约
百鸟朝凤
百辟腰饰
白披一张人皮
百品千条
白帢青衫
百巧成穷
百巧千穷
白朐过隙
百犬吠声
败群之马
白热烈焰
百人百姓
百忍成金
百人传实
百人附和
白日飞升
白日见鬼
白日青天
白日上升
白日升天
白日说梦
白日说梦话
白日绣衣
白日衣绣
白日做梦
白色恐怖
白沙在涅
白沙在涅与之俱黑
白山黑水
白商素节
百舍重茧
百舍重趼
百舌之声
百身何赎
百身可赎
百身莫赎
百世不磨
百世不易
百事大吉
白石道人诗说
百事亨通
百事可乐
百世流芳
百世流芬
百事无成
百世修来同船渡
百世一人
百世姻缘
败事有余
败事有余成事不足
百世之利
百世之师
白首北面
白首不渝
白手成家
白首方悔读书迟
白首黄童
白首空归
白手空拳
白手起家
白首齐眉
拜手稽首
白首穷经
白首如新
百兽率舞
白首同归
白首为郎
白首无成
白首相知
白首相庄
白首偕老
白手兴家
白首一节
白首之心
白水鉴心
白水盟心
百顺百依
百顺千随
白说绿道
百思不得
百思不得其解
百思不解
百思莫解
百死一生
百诵不厌
白叟黄童
败俗伤风
败俗伤化
百岁千秋
百岁之好
百岁之后
百岁之盟
百岁之秋
百态横生
百态千娇
白头不终
白头到老
白头而新
摆头撼脑
白头如新
白头相并
白头相守
白头偕老
白头之叹
白兔赤乌
败瓦颓垣
百万伏特
百万买宅
百万买宅千万买邻
百万雄兵
百万雄师
白往黑归
白往黑来
百痏千疮
摆尾摇头
百问不烦
百闻不如一见
百问不厌
白屋寒门
百无禁忌
百无聊赖
百无是处
百无所成
百无所忌
百无一成
百无一二
百无一堪
百无一漏
百无一能
百无一是
百无一用
百无一用是书生
白屋之士
百下百全
百下百着
白苋紫茄
白箱测试
百晓星君
百姓安乐五谷丰登
百星不如一月
败兴而归
百姓利益无小事
摆袖却金
败絮其中
白雪皑皑
白雪难和
白雪阳春
白眼狼王
白眼相看
白洋淀纪事
百样玲珑
百样依顺
百业凋敝
败业倾家
败也萧何
百业萧条
百依百从
百依百顺
百依百随
百衣百随
白衣苍狗
百艺防身
白衣公卿
白衣卿相
白衣送酒
白衣秀士
白衣宰相
白蚁争穴
白银矛柄
白鱼赤乌
败于垂成
白鱼登舟
白玉青丝
白鱼入舟
败宇颓垣
白玉微瑕
白玉无瑕
白玉映沙
白玉之石
白云苍狗
白云出岫本无心
白云孤飞
白云亲舍
百载树人
败则为寇
败则为虏
败则为贼
百战百败
百战百胜
百战不殆
百战胜出一战覆
百丈竿头
百折不摧
百折不回
百折不磨
百折不挠
百折不屈
百折不移
百折千回
败者为寇
百治百效
白纸黑字
白纸写黑字
百中百发
白昼见鬼
柏舟之节
柏舟之誓
柏舟之痛
白昼做梦
百啭千声
百拙千丑
败子回头
败子回头金不换
百紫千红
败子三变
百纵千随
百足不僵
百足之虫
百足之虫断而不蹶
百足之虫死而不僵
百足之虫至断不蹶
百足之虫至死不僵
斑白毛皮
班班可稽
班班可考
半半拉拉
板板六十四
半半路路
半壁河山
半壁江山
半壁山河
半臂之劳
半臂之力
斑驳陆离
半部论语
半部论语治天下
半嗔半喜
半痴不颠
半筹不纳
半筹不展
半筹莫展
搬唇递舌
搬唇撅嘴
搬唇弄舌
半村半郭
半道上杀出了个程咬金
半低不高
半懂不懂
搬斗是非
半分不识错一字不饶人
班功行赏
半含不吐
半饥半饱
半济而击
班姬题扇
半价倍息
半间半界
半间不界
半截入泥
半截入土
半截身子入土
半解一知
半斤八两
半斤八面
搬斤播两
半斤对八两
班荆道故
班荆道旧
搬口弄舌
半零不落
扳龙附凤
半路出家
半路上出家
半路修行
班门弄斧
班门取罪
半梦半醒
半面不忘
半面之交
半面之旧
半面之识
半面之雅
半明不灭
搬弄是非
搬起石头打自己的脚
扮俏脸给瞎子看
半青半黄
半晴半阴
半三不四
半上半下
板上钉钉
半上落下
板上砸钉
阪上走丸
半身不摄
半身不遂
半身入土
半生半熟
半生半死
半生不熟
半生尝胆
半生潦倒
班师得胜
班师回朝
班师回俯
搬是挑非
搬石砸脚
伴食宰相
搬是造非
班师振旅
伴食中书
半死半活
半丝半缕
半死半生
半死不活
半死辣活
伴蒜加葱
半糖夫妻
扳藤附葛
半天朱霞
半吐半露
半吐半吞
半涂而罢
半途而废
半途之废
半推半就
半吞半吐
半伪半真
半文半白
半文不白
半文不值
半线性集
班香宋艳
半笑半嗔
半新半旧
半信半疑
半新不旧
半信不信
半羞半喜
半掩门儿
半夜三更
半疑半信
斑衣戏彩
扳辕卧辙
半藏之剑
半真半假
版筑饭牛
半子之靠
半子之劳
搬嘴弄舌
蚌病成珠
蚌病生珠
膀大腰圆
棒打鸳鸯
帮狗吃食
傍观必审
傍观冷眼
傍观者清
傍观者审当局者迷
邦国殄瘁
帮虎吃食
傍花随柳
帮急不帮穷
蚌壳护腕
帮懒钻闲
帮理不帮亲
傍柳随花
傍门依户
傍人篱壁
傍人篱落
傍人门户
蚌肉大餐
傍若无人
榜上无名
帮手主体
谤书一箧
帮闲偷懒
帮闲钻懒
邦以民为本
蚌鹬相持
蚌鹬相争
蚌鹬争衡
饱谙经史
饱谙世故
包办代替
抱宝怀珍
报本反始
褒贬扬抑
褒贬与夺
抱表寝绳
抱冰公事
饱病难医
暴病身亡
抱布贸丝
暴不肖人
抱才而困
褒采一介
抱残守缺
包藏祸胎
包藏祸心
包藏奸心
苞藏逆心
饱尝世故
抱诚守真
抱成一团
报仇泄恨
报仇雪耻
报仇雪恨
薄唇轻言
保存实力
抱打不平
包打天下
饱当知人饥温当知人寒
宝刀不老
宝刀藏鞘
宝刀未老
抱独守残
鸨儿爱的是钞
抱法处势
抱愤入地
暴风暴雨
暴风疾雨
暴风山脉
暴风纹章
暴风要塞
暴风之怒
暴风骤雨
抱负不凡
暴骨如莽
暴骨沙场
暴骨原野
保固自守
抱关击柝
抱关之怨
抱关执钥
保国安民
饱汉不知饿汉饥
苞含万象
抱撼终身
抱撼终天
饱汉子不知饿汉子饥
抱恨黄泉
抱恨泉壤
抱恨终天
暴虎冯河
抱虎枕蛟
包荒匿瑕
抱火厝薪
宝货难售
抱火寝薪
抱火卧薪
抱鸡养竹
保家卫国
宝剑锋从磨砺出
饱经沧桑
饱经冬寒知春暖
饱经风霜
饱经风雨
饱经世变
饱经世故
饱经霜雪
饱经痛苦
保境息民
饱经忧患
饱经忧虑
苞苴竿牍
苞苴公行
苞苴贿赂
包举宇内
暴君印记
暴君之冠
宝窟腿甲
包括万象
包揽词讼
宝蓝项链
宝蓝腰佩
饱了不剃头饿了不洗澡
暴雷也似
堡垒主机
饱历风霜
报李投桃
暴戾之气
葆力之士
暴戾恣睢
暴敛横坟
暴敛横赋
暴敛横征
饱练世故
抱令守律
报刘一丈书
包龙图铁面无私
苞笼万象
暴露目标
暴露伤口
暴露无遗
包罗万汇
包罗万象
包罗万有
宝马雕车
宝马香车
暴慢恣睢
保密防谍
保纳舍藏
暴内陵外
暴怒图腾
暴怒药水
饱暖生淫
饱暖生淫欲
饱暖思淫
饱暖思淫欲
暴虐浮躁
暴虐无道
剥皮抽筋
抱朴寡欲
抱朴含真
抱璞泣血
抱椠怀铅
抱椠书生
包壳矿石
抱屈含冤
暴取豪夺
抱屈衔冤
豹群守护
饱人不知饿人饥
暴腮之鱼
包山包海
褒善贬恶
宝山空回
饱食丰衣
暴食花鼠
饱食暖衣
暴屍于市
饱食终日
饱受冬寒知春暖
抱首鼠窜
抱首四窜
豹死留皮
豹死留皮人死留名
抱素怀朴
抱素怀真
保泰持盈
抱炭希凉
暴殄轻生
暴殄天物
暴跳如雷
抱痛西河
抱痛终身
抱头大哭
豹头环眼
抱头鼠窜
抱头痛哭
抱蔓摘瓜
报往跋来
抱瓮出灌
抱瓮灌畦
抱瓮灌园
报喜不报优
褒贤遏恶
饱飨老拳
宝相庄严
报效祖国
抱薪救焚
抱薪救火
抱薪趋火
保形插值
包羞忍耻
包胥之哭
饱学君子
抱雪向火
饱学秀才
饱学之士
爆牙山猫
暴眼赤腮
饱扬饥附
褒衣博带
饱以老拳
褒衣危冠
报应不爽
保盈持泰
报应甚速
抱有成见
抱有偏见
暴雨护符
抱玉怀珠
抱愚守迷
抱瑜握瑾
抱玉握珠
饱饫郇厨
鲍鱼之次
鲍鱼之肆
包元履德
报怨雪耻
报怨以德
报怨以直
暴殒轻生
抱赃叫屈
暴躁如雷
暴涨暴跌
抱着个不哭的孩儿
暴征横敛
豹之快捷
抱枝拾叶
豹之迅捷
豹之优雅
抱终身恨
抱终天恨
抱柱含谤
报竹平安
爆竹声中辞旧岁
宝珠市饼
宝珠市饼宝中之宝
抱柱之信
包装拆器
抱子弄孙
鲍子知我
孢子之云
抱罪怀瑕
悲哀衬肩
悲哀使者
悲哀之杖
背暗投明
卑卑不足道
背碑覆局
杯杯先劝有钱人
背本就末
背本趋末
背本逐末
卑鄙龌龊
卑鄙无耻
北鄙之声
北鄙之音
北部城墙
北部海岸
北部圣殿
背部突刺
悲不自胜
卑不足道
杯残炙冷
背槽抛粪
卑谄足恭
备尝艰苦
备尝艰难
备尝辛苦
北辰星拱
背城而战
背城借一
背城一战
倍称之息
背驰于道
被宠若惊
悲愁垂涕
北窗高卧
北窗之友
北槌哨塔
卑辞厚币
卑辞厚礼
卑辞重币
悲从中来
倍道并行
背道而驰
倍道而进
倍道而行
倍道兼进
倍道兼行
杯底逢蛇
背地厮说
被底鸳鸯
北斗之尊
备多力分
背恩负义
背恩弃义
背恩忘义
备而不用
被发阳狂
北方城堡
悲愤兼集
悲愤交集
悲愤填膺
北风裂谷
北风之恋
背腹受敌
备感温馨
悲歌当哭
悲歌击筑
悲歌忼慨
悲歌慷慨
悲歌易水
杯羹之让
卑宫菲食
杯觥交错
卑躬屈节
卑躬屈膝
卑躬屈已
杯弓蛇影
杯弓市虎
卑躬下士
背公向私
背公循私
北宫婴儿
背公营私
卑恭自牧
背故向新
悲观论调
悲观厌世
北郭先生
背河一战
背后挚肘
陂湖禀量
悲欢合散
悲欢聚散
悲欢离合
背惠食言
背井离乡
杯酒戈矛
杯酒解怨
杯酒释兵权
杯酒言欢
悲慨交集
悲愧交集
被丽被离
卑礼厚币
悖理违情
卑陋龌龊
卑论侪俗
北芒垒垒
北门管键
北门管钥
北门南牙
北门哨岗
北门锁钥
北门之管
北门之寄
北门之叹
背盟败约
北面称臣
杯茗之敬
杯盘狼藉
背前面后
背曲腰躬
背曲腰弯
杯圈之思
贝阙珠宫
被人卖了还帮着数钱
倍日并行
悖入悖出
背若芒刺
北山伐木场中间的箱子
被苫蒙荆
背山面水
背山起楼
悲伤憔悴
悲伤沼泽
杯蛇弓影
杯蛇鬼车
杯蛇幻影
卑身贱体
卑身屈体
背生芒刺
悲声载道
碑石长条
背室弃家
背施幸灾
备受艰难
倍受尊敬
杯水车薪
背水而战
背水而阵
背水结阵
杯水救薪
杯水粒粟
背水为阵
背水一战
杯水舆薪
杯水之饯
杯水之敬
杯水之谢
悲泗淋漓
北叟失马
被蓑救火
北讨南征
卑体屈已
悲天悯人
悲痛欲绝
备位充数
备位将相
悲喜兼集
悲喜交并
悲喜交集
悲喜交切
悲喜交至
北咸南甜东辣西酸
背乡离井
背信弃义
悖言乱辞
背义负恩
背义负信
背义忘恩
悲翼之地
卑以自牧
杯影蛇弓
备预不虞
北辕南辙
北辕适楚
北辕适粤
被灾蒙祸
被泽蒙庥
备战备荒
背着抱着一般沉
北辙南辕
悲者胸甲
卑之无甚高论
杯中蛇影
杯中之物
背住扣子了
背紫腰金
卑陬失色
本本源源
本本正正
奔波尔霸
奔波劳碌
奔播四出
奔车朽索
奔驰如电
奔驰如雷
奔出朽索
本地防务
本地加电
本地接口
本地终端
本固邦宁
奔井投河
奔竞之士
奔驹朽索
贲军之将
本来面目
奔流不息
本末倒置
本末源流
本末终始
笨鸟先飞
奔跑速度
本轻利重
本盛末荣
本事不用借
笨手笨脚
奔腾澎湃
本同末离
本同末异
本乡本土
本相毕露
奔相走告
本小利薄
本小利微
本性难移
奔轶绝尘
奔逸绝尘
贲育弗夺
贲育之勇
本原演绎
本支百世
本枝百世
奔走不遑
奔走风尘
奔走逢迎
奔走呼号
奔走来告
奔走如市
奔走相告
奔走衣食
奔走之友
奔走钻营
笨嘴笨舌
笨嘴拙舌
绷巴吊拷
绷扒吊拷
绷爬吊拷
笔饱墨酣
比比皆然
比比皆是
闭壁清野
鄙薄之志
逼不得已
必不挠北
笔补造化
笔参造化
碧草如茵
必操胜券
匕鬯不惊
彼唱此和
匕鬯无惊
弊车羸马
弊车驽马
必传之作
彼此彼此
彼此一时
蔽聪塞明
笔大如椽
彼得和狼
笔底超生
笔底春风
笔底龙蛇
敝窦百出
鼻端出火
鼻端生火
鼻垩挥斤
比而不党
避而不谈
比而不周
毙而后已
笔伐口诛
避烦斗捷
避繁就简
碧风海岸
敝盖不弃
笔杆杀人胜枪杆
比个高低
比个高下
笔歌墨舞
闭阁思过
闭阁自责
笔耕砚田
毕恭毕敬
必躬必亲
敝鼓丧豚
避瓜防李
闭关绝市
闭关却扫
闭关锁国
闭关投辖
闭关自守
闭关自主
避害就利
碧海青天
笔酣墨饱
鼻鼾如雷
笔翰如流
彼何人斯
璧合珠联
闭户读书
比户而封
庇护法杖
比葫画瓢
比户可封
庇护治疗
庇护祝福
笔画编码
闭花羞月
碧鬟红袖
避毁就誉
笔回造化
避祸就福
避祸求福
碧火小径
避迹藏时
碧鸡金马
避迹违心
比肩并起
比肩叠迹
比肩迭迹
比肩叠踵
比肩而立
比肩而事
比肩继踵
比肩接迹
比肩皆是
比肩接踵
比肩齐声
壁间蛇影
比肩随踵
比肩系踵
比肩相亲
彼竭我盈
必敬必恭
笔精墨妙
避井入坎
避阱入坑
必经之路
闭境自守
比居同势
弊绝风清
避军三舍
避君三舍
避坑落井
鼻孔朝天
鼻孔撩天
碧空如洗
碧空万里
碧空之歌
闭口捕舌
闭口不言
闭口藏舌
闭口结舌
闭口深藏舌安身处处乐
闭口无言
碧蓝雕像
碧蓝岗哨
碧蓝护肩
碧蓝腰带
碧蓝钥匙
避劳就逸
笔老墨秀
比类从事
壁垒分明
壁垒披风
壁垒森严
壁里安柱
必里迟离
笔力独扛
笔力杠鼎
笔力回春
笔力扛鼎
鄙俚浅陋
壁立千仞
笔力遒劲
髀里肉生
毕力同心
笔力万钧
壁立万仞
避李嫌瓜
笔力纵横
璧联珠灿
避凉附炎
比量齐观
逼良为娼
鄙吝冰消
鄙吝复萌
碧磷鬼火
碧鳞胸甲
鄙吝意消
荜露蓝蒌
筚路蓝缕
碧落黄泉
蔽美扬恶
闭门不出
闭门不纳
闭门不问世事
闭门读书
筚门圭窦
筚门闺窦
荜门圭窦
筚门圭窬
闭门酣歌
闭门合辙
闭门家里坐祸从天上来
闭门墐户
荜门陋巷
闭门觅句
筚门蓬户
荜门蓬户
闭门潜思
闭门却轨
闭门却扫
闭门扫轨
闭门扫迹
闭门塞窦
闭门塞户
闭门思过
闭门思愆
闭门投辖
荜门委巷
闭门造车
闭门造车出门不合辙
闭门造车出门合辙
闭门斫轮
闭门自守
避面尹邢
闭明塞聪
笔墨官司
笔墨横姿
笔墨之林
比目连枝
闭目塞聪
闭目塞耳
闭目塞听
比目双刀
闭目掩耳
避难谷地
避难就易
避难趋易
聛睨窥觎
避溺山隅
聛睨物表
聛睨一切
聛睨一世
比年不登
毕其功于一役
避其锐气
避其锐气击其惰归
彼弃我取
避强打弱
避强击惰
避强击弱
笔枪纸弹
鼻青额肿
鼻青脸肿
鼻青眼乌
鼻青眼肿
鼻青眼紫
敝裘羸马
笔驱造化
比权量力
避让贤路
避人耳目
逼人太甚
避人眼目
蔽日干云
蔽日遮天
髀肉复生
髀肉皆消
髀肉之叹
笔扫千军
鼻塞声重
闭塞眼睛捉麻雀
比上不足
比上不足比下有余
逼上梁山
蔽伤之忧
笔生春意
避世长袍
避实击虚
避世金马
避世金门
避实就虚
避世绝俗
避世离俗
避世墙东
避世轻靴
匕首打击
比手画脚
匕首技能
匕首强化
匕首掌握
匕首专精
碧水青山
碧水青天
碧水萦回
比死人多口气
碧丝项链
避俗趋新
比岁不登
鼻塌唇青
鼻塌嘴歪
敝绨恶粟
鼻涕没有倒流的
笔头生花
碧瓦朱甍
敝帷不弃
比物丑类
比物此志
比屋而封
比物假事
比屋可封
比屋可诛
比物连类
比屋连甍
鼻无梁柱
比物属事
鼻息雷鸣
婢膝奴颜
鼻息如雷
敝屣尊荣
笔下超生
笔下春风
笔下龙蛇
笔下生春
笔下生花
笔下有铁
比下有余
必先利其器
避嫌守义
避嚣习静
避凶就吉
避凶趋吉
比修消失
笔削褒贬
碧血丹心
婢学夫人
碧血红心
鼻偃齿露
鄙言累句
秕言谬说
必也正名
俾夜作昼
鄙夷不屑
弊衣箪食
比翼分飞
敝衣粝食
比翼连枝
比翼齐飞
彼一时此一时
弊衣疏食
比翼双飞
比翼双剑
敝衣枵腹
必饮必敬
避影敛迹
避影匿形
必有近忧
臂有四肘
必有所成
必有我师
必有一彪
必有一得
必有一伤
必有一失
必有勇夫
必由之路
鄙于不屑
毕雨箕风
碧玉戒指
碧玉矿洞
碧月宝珠
闭月羞花
闭月羞花般
闭造出合
比张比李
闭着眼睛捉麻雀
逼真毕肖
逼真逼肖
必争之地
比值控制
碧指魔棒
避之若浼
比众不同
鼻中出火
避重就轻
笔冢墨池
彼众我寡
笔冢研穿
币重言甘
鼻肿眼青
避重逐轻
敝帚千金
敝帚自享
敝帚自珍
俾昼作夜
笔诛口伐
笔诛墨伐
鼻子里笑
鼻子气歪了
笔走龙蛇
婢作夫人
璧坐玑驰
便把令来行
变本加厉
鞭辟近里
鞭不及腹
辩才无碍
辩才无阂
辩才无滞
鞭长不及
鞭长不及马腹
鞭长驾远
鞭长莫及
鞭长难及
边尘不惊
鞭笞天下
鞭笞腰带
便辞巧说
扁担没扎两头打塌
扁担压不出屁来
遍地开花
变动不居
变风改俗
抃风舞润
变风易俗
边幅不修
变服诡行
鞭根块茎
变躬迁席
变古乱常
变古乱常不死则亡
变古易常
变故易常
变古易俗
变化不测
变化不穷
变化多端
变化莫测
变化如神
变化无常
变化无方
变化无穷
变化有时
变幻不测
变幻靡常
变幻莫测
变幻无常
变幻无穷
变迹埋名
辩口利辞
辩口利舌
变醨养瘠
变脸变色
鞭麟笞凤
鞭鵉笞凤
变乱迭起
变乱纷乘
变乱四起
弁髦法纪
变名易姓
鞭墓戮尸
鞭驽策蹇
便辟侧媚
鞭辟入里
鞭擗向里
鞭辟向里
鞭辟着里
变起萧墙
扁鹊复生
砭人肌骨
辨日炎凉
变容改俗
辨如悬河
辨若悬河
边塞把手
变色易容
变色之言
变身强化
变生不测
变生肘腋
便失大道
便是是非人
辩说属辞
鞭丝帽影
变俗移风
变俗易教
变态百出
变贪厉薄
遍体鳞伤
变危为安
辨物居方
边写边读
变心易虑
变炫无穷
变颜变色
便宜从事
便宜施行
便宜行事
砭庸针俗
鞭约近里
编造谎言
边整边改
变徴之声
卞庄刺虎
便作等闲看
飙发电举
膘肥体壮
飙举电至
表里不一
表里河山
表里精粗
表里如一
表里山河
表里受敌
表里为奸
表里相符
表里相合
表里相济
表里相依
表里相应
表里一致
表里作奸
摽梅之候
摽梅之年
表面文章
摽末之功
标情夺趣
表情见意
标同伐异
标新创异
标新竞异
标新立异
标新领异
标新取异
标新竖异
彪形大汉
标枝野鹿
表壮不如里壮
婊子无情
别抱琵琶
别财异居
别出机杼
别出手眼
别出心裁
别出新意
别创一格
别风淮雨
别妇抛雏
别鹤孤鸾
别鹤离鸾
别恨离愁
别籍异财
别籍异居
别径奇道
别具肺肠
别具慧眼
别具匠心
别具炉锤
别具手眼
别具心肠
别居异财
别具一格
别具只眼
别开町畦
别开生路
别开生面
别开世界
别开蹊径
别开一格
别来无恙
别类分门
别名分析
别启生面
别饶风趣
别人的子死未了
别人怀宝剑
别人牵驴你拔橛子
别人牵驴他拔橛儿
别生枝节
别是一番滋味
别树一旗
别树一帜
别无长物
别无二致
别无分店
别无他物
别寻蹊径
别易会难
别有洞天
别有肺肠
别有风趣
别有风味
别有风致
别有会心
别有乾坤
别有人间
别有他肠
别有天地
别有心肠
别有心肝
别有用心
别有滋味
别置一喙
别作良图
别作一眼
彬彬济济
彬彬文质
彬彬有礼
宾从如云
宾饯日月
宾客满门
宾客如云
宾客盈门
宾来如归
鬓乱钗横
鬓乱钗斜
宾朋成市
宾朋满座
宾入如归
鬓丝禅榻
宾斯匹德
鬓影衣香
宾至如归
掤扒吊拷
兵败如山倒
秉笔直书
炳炳烺烺
炳炳麟麟
病病歪歪
炳炳凿凿
兵不逼好
兵不接刃
兵不畏死敌必克
兵不畏死战必勇
兵不污刃
兵不血刃
兵不厌权
兵不厌诈
兵不由将
兵藏武库
兵藏武库马入华山
兵车之会
兵出无名
并垂不朽
病从口入
病从口入祸从口出
并存不悖
兵挫地削
并胆同心
并蒂芙蓉
并蒂莲花
冰冻三尺
冰冻三尺非一日之寒
冰冻灾害
冰冻之矢
兵对兵将对将
兵多将广
兵多将勇
兵多者败
兵分势弱
病风丧心
并概青云
兵戈抢攘
兵革互兴
兵革满道
兵戈扰攘
秉公办理
秉公灭私
秉公任直
秉公无私
病骨支离
兵贵神速
兵贵先声
病国病民
病国殃民
冰寒雪冷
冰寒于水
冰壑玉壶
冰壶秋月
冰壶玉尺
冰壶玉衡
冰花雪舞
兵荒马乱
冰魂素魄
冰魂雪魄
冰火温泉
病急乱投医
冰肌雪肠
冰肌雪肤
冰肌雪艳
冰肌玉骨
冰肌玉姿
并驾齐驱
并肩作战
并疆兼巷
兵骄必败
兵骄将傲
兵骄者灭
秉节持重
冰解的破
冰解冻释
冰解壤分
冰解雪释
冰洁玉清
冰洁渊清
冰解云散
并介之人
兵精将勇
兵精粮广
兵精粮足
兵精马强
秉钧持轴
秉钧当轴
兵靠将带
病狂丧心
冰壸秋月
兵来将挡
兵来将挡水来土屯
兵来将挡水来土掩
兵来将敌
兵来将敌水来土堰
兵来将迎
兵来将迎水来土堰
病来如山倒
兵老将骄
冰冷无味
并立不悖
兵离将败
兵连祸结
兵连祸深
兵连众结
兵临城下
兵乱年荒
兵马不动粮草先行
兵马精强
兵马倥偬
兵马未动
兵马未动粮草先行
秉旄仗钺
病民蛊国
病民害国
病魔缠身
兵拏祸结
冰瓯雪椀
并辔齐驱
兵疲意阻
屏气累息
屏气敛息
屏气凝神
屏气慑息
屏气咋舌
兵强将勇
兵强马壮
兵强士勇
兵强则灭
冰清水冷
冰清玉粹
冰清玉骨
冰清玉洁
冰清玉润
并驱齐驾
并驱争先
病染膏肓
病人福音
兵刃相接
并日而食
并容徧覆
并容不悖
并容偏覆
兵戎相见
病入膏肓
病入骨髓
炳如观火
炳如日星
炳若观火
炳若日星
冰散瓦解
冰鲨墓地
冰山难靠
冰山难恃
冰山失势
冰山易倒
冰山之春
兵殇怨灵
屏声静气
屏声静息
屏声息气
冰释理顺
病势尪羸
并世无两
并世无双
冰炭不洽
冰炭不容
冰炭不同炉
冰炭不同器
冰炭不投
冰炭不相容
冰炭不言
冰炭不言冷热自明
冰炭同器
冰炭相爱
冰炭相息
冰蹄水井
冰天雪地
冰天雪窖
冰天雪窑
并头之花
兵为邦捍
兵微将乏
兵微将寡
并威偶势
兵未血刃
并为一谈
秉文兼武
秉文经武
兵闻拙速
并无不当
兵无常胜
兵无常势
兵无常形
并无此事
兵无血刃
屏息凝神
冰弦玉柱
兵燹之祸
兵相骀藉
冰消冻解
冰消冻释
兵销革偃
冰消瓦解
冰消瓦离
冰消雾散
冰销雾散
冰消雪释
冰销叶散
冰消云散
并心同力
冰心一片
冰心玉壶
冰心玉监
并行不悖
并行不厉
兵行诡道
禀性难移
兵熊熊一个
兵凶战危
冰雪聪明
冰雪严寒
秉要执本
兵已在颈
兵以诈立
病有高人说药方
病由口入
病在膏肓
病在骨髓
兵在精不在多
兵在精而不在多
兵在其颈
并赃拿败
并赃拿贼
秉政劳民
秉正无私
秉轴持钧
秉烛待旦
秉烛夜游
炳烛之明
冰姿玉骨
博爱济群
博爱济众
勃暗作色
博釆众美
跛鳖千里
博采旁搜
博采穷搜
博采群议
博采舆情
博采众长
博采众议
拨草寻蛇
拨草瞻风
剥床及肤
剥床之灾
薄此厚彼
博大闳深
博大精深
博大思深
伯道无儿
伯道之嗟
伯道之戚
伯道之忧
踣地呼天
播恶遗臭
博而不精
博而寡要
拨烦理剧
拨烦理乱
拨烦理难
拨风也似
剥肤椎髓
剥肤及髓
博夫营地
剥肤之痛
伯歌季舞
博古通今
博古知今
博观泛览
博关经典
博观强记
博观慎取
波光粼粼
薄海欢腾
薄海腾欢
波骇云属
薄寒中人
剥极必复
擘肌分理
搏击棍棒
剥极将复
博极群书
薄技在身
剥极则复
剥茧抽丝
博见多闻
博见强志
伯喈倒屣
薄今厚古
波谲云诡
拨开云雾见青天
播糠眯目
博拉尔德
博览古今
波澜开阖
波澜老成
波澜起伏
博览群书
博览书传
博览五车
波澜壮阔
博浪飞椎
伯劳飞燕
伯乐相马
伯乐一顾
伯乐之顾
擘两分星
波流茅靡
波路壮阔
拨乱反正
拨乱反治
拨乱济时
拨乱济危
拨乱为治
拨乱兴治
拨乱之才
拨乱诛暴
波罗塞戏
波罗奢花
伯虑愁眠
跛驴之伍
薄命佳人
薄暮之锤
伯牛之疾
搏牛之虻
播弄是非
薄批细抹
波平风静
波平浪静
博洽多闻
薄情寡义
薄情无义
勃然变色
勃然不悦
勃然大怒
勃然奋励
勃然作色
般若心经
搏砂弄汞
博识多通
博识多闻
博施济众
博士买驴
博识洽闻
搏手无策
博硕肥腯
剥丝抽茧
波涛起伏
波涛汹涌
博通经籍
簸土扬沙
拨万论千
博闻辩言
博闻多见
博闻多识
博闻闳览
博闻强记
博闻强识
博文约礼
博物多识
博物多闻
博物君子
博物洽闻
薄雾山谷
博物通达
薄物细故
勃谿相向
渤澥桑田
跛行千里
博学多才
博学多记
博学多能
博学多闻
博学宏才
博学宏词
博学鸿儒
博学洽闻
博学审问
博学通识
伯埙仲篪
伯牙鼓琴
伯牙绝弦
拨一拨动一动
薄衣轻衫
博弈犹贤
博引旁搜
博引旁征
波涌云乱
拨雨撩云
伯俞泣仗
伯玉知非
拨云睹日
拨云见日
拨云见天
拨云撩雨
拨云雾见青天
薄志弱行
伯仲叔季
伯仲之间
波属云委
拨嘴撩牙
薄祚寒门
不安本分
不按君臣
不谙礼节
不安其室
不安其位
不谙事务
不安小成
不安于室
不安于位
不拔一毛
不拔之策
不拔之志
不白之谤
不败之地
不白之冤
不卑不亢
布被瓦器
不比不知道一比吓一跳
不避斧钺
不避艰险
补弊救偏
不避劳苦
补敝起废
不避强御
不避菽麦
不避水火
不避汤火
不变其文
不辨清浑
不辨清浊
不辨菽麦
不辨菽粟
不便水土
不辨真伪
不变之法
不别菽麦
不宾之士
布帛菽粟
逋播之臣
步步登高
步步高升
不卜可知
步步莲花
不步人脚
步步生莲花
步步为营
不擦红粉也风流
不睬不瞅
不才之事
补残守缺
不惭屋漏
不测风云
不测之祸
不测之忧
不测之渊
不测之智
不测之诛
不测之罪
不茶不饭
不差毫发
不差毫厘
不差累黍
不差上下
不臣之心
不成方圆
不成三瓦
不成体统
不逞之辈
不逞之徒
不痴不聋
不痴不聋不做阿家翁
不吃黄连不知啥叫苦
不吃馒头蒸口气
不吃馒头争蒸口汽
不啻天地
不啻天渊
不耻下问
不吃羊肉空惹一身膻
不齿于人
不瞅不睬
不愁吃不愁穿
不愁海龙王没宝
不愁没柴烧
不愁无处下金钩
不出所料
不揣冒昧
不传之妙
补疮剜肉
不雌不雄
不辞而别
不辞而行
不辞劳苦
不辞劳怨
不次之迁
不此之图
不次之位
不聪不明
不存不济
不存芥蒂
不存之地
不打不成相识
不打不成相与
不打不相识
不达大体
不达世故
不达时务
不达时宜
不打无把握之仗
不打自招
不待明言
不待蓍龟
不待思索
不担斤两
不惮劳苦
不惮其烦
不惮强御
不当不正
不当家不知柴米贵
不当人子
不到白头死
不到黄河不死心
不到黄河不脱鞋
不到黄河心不死
不到乌江不尽头
不到乌江不肯休
不到乌江心不死
不得安身
不得安稳
不得不尔
不德而功
不得而闻
不得而知
不得开交
不得其法
不得其门而入
不得其死
不得其所
不得其详
不得人心
不得如意
不得善终
不得声张
布德施恩
布德施惠
不得台盘
不得违误
不得相干
不得已而为之
不得已而用之
不得有违
不得有误
不得主意
不登大雅
不登大雅之堂
不登高山不显平地
步调一致
不动笔墨不看书
不动声色
不动形色
不懂装懂
步斗踏罡
不读书有权不识字有钱
不断如带
不夺农时
不恶而严
不恶下问
布恩施德
不二法门
不二之老
不法常可
不法古不修今
不乏其人
不乏其事
不发声色
不乏斯人
不乏先例
步伐一致
不发之地
布帆无恙
不烦蝇削
不悱不发
不费吹灰之力
不废江河
不费之惠
不分彼此
不分彼我
不分伯仲
不愤不启
不分敌我
不分好歹
不分青白
不分青红皂白
不分胜负
不分轩轾
不分玉石
不分皂白
不分畛畦
不分畛域
不丰不俭
不逢不若
不丰不杀
捕风弄月
捕风系影
捕风捉影
不伏个烧埋
不复堪命
不伏烧埋
不服水土
不负所托
不孚众望
不负众望
不扶自直
不改其乐
不尴不尬
不干不净
不甘雌伏
不敢告劳
不敢高攀
不敢苟同
不甘后人
不甘寂寥
不甘寂寞
不敢吭声
不敢掠美
不敢旁骛
不敢启齿
不甘示弱
不敢问津
不敢越雷池一步
不敢造次
不敢自专
步罡踏斗
不高兴你呢
不根持论
不根之论
不根之谈
不根之言
不耕而获
不公不法
不共戴天
不共天地
不共之仇
不恭之词
不攻自拔
不攻自溃
不攻自破
不够塞牙缝的
不苟笑语
不苟言笑
不苟訾笑
不古不今
不瞽不聋
不顾大局
布鼓雷门
不顾前后
不顾生死
不顾死活
不顾一切
不管不顾
不管好赖
不关紧要
不管三七二十一
不关痛痒
不管一二
不轨不物
不归零制
不龟手药
不轨之徒
不过尔尔
补过饰非
补过拾遗
不寒而栗
不寒而慓
不合逻辑
不和你一般见识
不合时宜
不哼不哈
不护细行
不怀好意
不欢而别
不欢而散
不慌不忙
不遑多让
不遑枚举
不遑宁处
不遑宁息
不遑启处
不遑暇食
不惠不夷
不会说无礼
不讳之变
不讳之朝
不讳之路
不讳之门
不毁之制
不荤不素
不惑不解
不惑之年
不饥不寒
不即不离
不疾不徐
不击乃无烟
不计其数
不及其余
不记前仇
不羁之才
不及之法
不羁之民
不羁之士
不急之务
不稼不穑
不假雕镂
不假雕饰
不假思量
不假思虑
不假思索
不假蝇削
不间不界
不见大体
不减对合利钱
不见棺材不掉泪
不见棺材不落泪
不见棺材不下泪
不见圭角
不见鬼子不开火
不见鬼子不拉栓
不见经传
不见可欲使心不乱
不见人下
不见人下来
不见森林
不见泰山
不见天日
不见兔子不撒鹰
不见舆薪
不见真佛不烧香
不骄不躁
不教而杀
不教而诛
不交付项
不教之教
不解衣带
不解之仇
不解之缘
不矜不伐
不今不古
不紧不慢
不矜不盈
不禁不由
不近道理
不矜而庄
不近人情
不进山门不受戒
不矜细行
不矜小节
不进则退
不胫而驰
不胫而走
不惊鸡犬
不经世故
不经一事
不经一事不长一智
不经之说
不经之谈
不经之语
不揪不采
不酒而醉
不咎既往
不拘常次
不拘常格
不拘禁忌
不拘绳墨
补苴调胹
不拘文法
不拘细节
不拘细行
补苴罅漏
不拘小节
不拘形迹
不拘一格
不拘一体
不拘一涂
不觉不知
不觉技痒
不绝如带
不绝如发
不绝如缕
不绝如线
不绝若绳
不绝若线
不绝于耳
不堪回首
不堪其忧
不堪人目
不堪入耳
不堪入目
不看僧而看佛面
不看僧面看佛面
不堪设想
不堪视听
不堪言状
不堪一击
不堪造就
不刊之笔
不刊之典
不刊之法
不刊之范
不堪之患
不刊之论
不刊之书
不刊之说
不刊之训
不刊之语
不刊之则
不刊之作
不堪卒读
不亢不卑
不可逼视
不可比状
不可辨驳
不可不信不可全信
不可殚举
不可得详
不可抵赖
不可动摇
不可端倪
不可多得
不可遏止
不可告人
不可估量
不可忽视
不可教训
不可究诘
不可救疗
不可救药
不可开交
不可抗拒
不可揆度
不可理喻
不可枚举
不可名貌
不可名目
不可名状
不可磨灭
不可摸捉
不可奈何
不可偏废
不可偏弃
不可企及
不可曲中求
不可胜道
不可胜计
不可胜举
不可胜论
不可胜数
不可胜算
不可胜言
不可胜用
不可胜载
不可示弱
不可收拾
不可思议
不可讨究
不可同年
不可同年而语
不可同日而语
不可悉数
不可限量
不可向迩
不可邪而有余
不可轩轾
不可言传
不可言宣
不可言喻
不可言状
不可一世
不可移易
不可预见
不可逾越
不可造次
不可知的命运
不可指数
不可终日
不可捉摸
不克自拔
不克自振
不肯苟同
不肯一世
不愧不怍
不揆梼昧
不愧屋漏
不愧下学
不拉屎占茅坑
不郎不秀
不稂不莠
不劳而成
不劳而获
不劳而食
补牢顾犬
不冷不热
不立文字
不恋风景恋风月
不凉不酸
不良法术
不了不当
不了而了
不了了之
不了自了
不劣方头
不磷不缁
不吝赐教
不吝指教
不吝珠玉
不伶不俐
不零不落
不留余地
不露辞色
不露锋芒
不露斧斤
不露圭角
不露神色
不露声色
不露形色
不伦不类
不论秧子
不落边际
不落窠臼
不落人后
不落俗套
不落蹊径
不落言筌
不落畛畦
步履安详
步履艰辛
步履矫健
步履蹒跚
步履如飞
步履维艰
不蔓不枝
逋慢之罪
不忙不暴
不毛之地
不迷鲜花迷烟花
不免虎口
不灭信仰
不明不暗
不明不白
不明道理
不明底蕴
不明事理
不明所以
不名一格
不名一钱
不名一文
不鸣则已一鸣惊人
不谋而合
不谋而同
不谋而信
不谋其政
不谋私利
不谋同辞
不牧之地
不奈之何
不挠不屈
不挠不折
不能成方圆
不能持论
不能出口
不能登大雅之堂
不能反躬
不能己己
不能尽数
不能容物
不能善后
不能胜数
不能忘怀
不能忘情
不能越雷池一步
不能赞一辞
不能正己焉能正人
不能自拔
不能自保
不能自给
不能自食
不能自休
不能自已
不能自制
不能自主
不念旧恶
不念僧面念佛面
不宁唯是
不怕不识货
不怕不识货就怕货比货
不怕官只怕管
不怕猫儿不上树
不怕没好事就怕没好人
不怕人不敬就怕己不正
不怕县官只怕现管
不怕一万就怕万一
不怕贼偷就怕贼惦记
不辟子卯
不偏不党
不偏不徇
不偏不倚
补偏救弊
不平而鸣
不平则鸣
不平之鸣
不破不立
哺粕啜醨
不欺暗室
不弃草昧
不期而会
不期而集
不期而然
不期而同
不期而遇
不弃故剑
不期然而然
不欺室漏
不欺屋漏
不期修古
不器之器
不乾不净
不迁之庙
不切实际
不勤而获
不擒二毛
不情不绪
不轻然诺
不倾之地
不情之请
不求金玉重重贵
不求上进
不求甚解
不求同日生只愿同日死
不求闻达
不求有功
不求有功但求无过
不屈不挠
不屈精神
不屈意志
补阙灯檠
补阙挂漏
补阙拾遗
布裙荆钗
不染一尘
不让之责
不忍不耐
不仁不义
步人后尘
不任其烦
不仁起富
不忍释卷
不忍释手
不仁之器
不忍卒读
不日不月
不容分说
不容分诉
不容置辩
不容置喙
不容置疑
不如暗处一灯
不如薄技在身
不茹不吐
不入佛门不受戒
不如孤月独明
不如归去
不入虎穴
不入虎穴不得虎子
不入虎穴焉得虎子
不如明解经书
不辱使命
不入时宜
不入兽穴安得兽子
不如意事常八九
不如自生
不塞不流
不塞不流不止不行
不三不四
不塞下流
不塞下流不止不行
不僧不俗
不衫不屦
不衫不履
不善自谋
不上不落
不上不下
不伤大体
不上芦苇
不伤脾胃
不上台盘
不赏之功
不少概见
不涉你目
不涉你足
不舍昼夜
不甚了了
不甚轩轾
不胜杯杓
不胜杯酌
不声不吭
不生不灭
不声不气
捕生不如捕熟
不生不死
不声不响
不胜技痒
不胜枚举
不胜其弊
不胜其烦
不胜其忿
不胜其苦
不胜其怒
不胜其任
不胜之任
不胜之喜
不事边幅
不识不知
不是才人莫献诗
不是撑船手休来弄竹竿
不识大体
不识东家
不识风色
不识高低
不失圭撮
不识好歹
不失毫厘
不识好恶
不事稼穑
不识斤两
不识进退
不失旧物
不识局面
不识廉耻
不识庐山真面目
不食马肝
不识起倒
不识去就
不食人间烟火
不识人间有羞耻事
不事生计
不识时变
不失时机
不识时务
不适时宜
不失黍絫
不识抬举
不识泰山
不识痛痒
不识贤愚
不饰小节
不识羞耻
不食烟火
不食烟火食
不识一丁
不是一家人不进一家门
不失一字
不是鱼死就是网破
不是冤家不聚头
不是冤家不碰头
不世之材
不世之臣
不食之地
不世之功
不世之略
不识之无
不时之需
不世之勋
不世之业
不是知音莫与弹
不世之姿
不食周粟
不失铢黍
不守本分
不受苦中苦难为人上人
不受抬举
不守小节
卜数只偶
不爽分毫
不爽毫发
不爽累黍
不爽锱铢
不说不笑不打不叫
不死不活
不死不生
不死也扒成皮
不死也带伤
布素之交
不速之客
不速之客不请自来
不随以止
步态蹒跚
不贪不倚
不贪为宝
逋逃幽薮
逋逃渊薮
逋逃之臣
逋逃之薮
不疼不热
布天盖地
补天浴日
不腆之地
不腆之敬
不腆之酒
不腆之仪
补天柱地
不祧之宗
不挑之祖
不祧之祖
不听老人言吃亏在眼前
不痛不痒
不通大体
不同戴天
不同的脚色
不通吊庆
不同凡流
不同凡调
不同凡响
不同凡庸
不通痾痒
不同流俗
不同日月
不通世故
不通水火
不同天地
不通闻问
不吐不茹
不图打鱼只图混水
布袜青鞋
不外乎一个勤字
捕网法术
不忘沟壑
不忘故旧
不亡何时
不忘久要
不妄言笑
不为凡响
不为苟同
不为牛后
不违农时
不畏强御
不为戎首
不违天时
不为瓦全
不为五斗米折腰
不为小补
卜微言轻
不为已甚
不为畛畦
不闻不问
不文不武
不问青红皂白
不问青黄
不问皂白
不猧不魀
不侮暗室
不舞不鹤
不务空名
不无小补
不务正业
不舞之鹤
不习地土
不惜工本
不袭窠臼
不习水土
不惜一辞
不惜一语
不系之舟
补罅葺漏
不咸不淡
步线行针
不相妨碍
不相来往
不相上下
不相适应
不相往来
不相为谋
不相问闻
不祥之金
不祥之木
不祥之言
不祥之兆
不晓世务
不孝有三无后为大
不肖之徒
不肖子孙
不挟不矜
不屑齿及
不屑毁誉
不屑教诲
不屑一顾
不屑一世
不屑与齿
不屑置辩
不信但看筵中酒
不信老人言吃亏在眼前
不幸而言中
不省人事
捕熊陷阱
不修边幅
不修边疆
不羞当面
不朽军帽
不朽手套
不修小节
不朽之芳
不朽之功
不朽之勋
不许百姓点灯
不徐不疾
不虚此行
不恤人言
不虚是行
步雪履穿
不学无识
不学无术
不学无文
不学无知
不学亦徒然
不学者如蒿如草
不徇私情
不徇颜面
不言不语
不言不语念真经
不言不语心计多
不言而信
不言而喻
不厌其烦
不厌其详
不厌求详
不餍人望
不厌于详
不言之化
不言之听
不言之言
不养儿不知父母恩
不要得福不知觉
不药而愈
卜夜卜昼
不夷不惠
不依不饶
不遗尺寸
不以辞害志
不遗寸草
不遗寸长
不翼而飞
不壹而三
不一而止
不一而足
不遗葑菲
不义富贵
不以规矩
不以规矩不成方圆
不以规矩不能成方圆
不易乎世
不以介怀
不以介意
不遗巨细
不亦乐乎
布衣粝食
布衣芒屩
不一其人
布衣黔首
不以人废言
不亦善夫
布衣蔬食
布衣碎片
不以为耻
布衣韦带
不以为奇
不以为然
不以为意
不以我为德
布衣雄世
不以一眚掩大德
不易一字
不遗余力
不遗余虑
不义之财
不义之财如流水
不易之道
不易之地
不易之典
不易之分
布衣之交
布衣之旧
不易之论
不一致性
布衣之雄
不瘖不聋
不阴不阳
不因不由
不饮从他酒价高
不饮盗泉
不因人热
不憖一老
不因一事
不因渔父引
捕影捞风
捕影拿风
捕影系风
不用不知道一用吓一跳
不由分说
不由自主
不虞匮乏
不预则废
不虞之备
不虞之变
不虞之隙
不虞之誉
不远千里
不怨天不尤人
不远万里
步月登云
不约而合
不约而同
不越雷池
不在话下
不在其位
不在其位不谋其政
不赞一词
哺糟啜醨
不择生冷
不择手段
卜宅卜邻
不长一智
不着边际
不着筋节
不折不扣
不正之风
不置褒贬
不知不觉
不止不可
不忮不求
不知不识
不止不行
不知不罪
不忮叉求
不知大体
不知道哪头炕热
不知颠倒
不知丁董
不知端倪
不知恩义
不知凡几
不知分限
不知甘苦
不知高低
不知高下
不知好歹
不知好歉
不知合变
不知何故
不知葫芦里卖的什么药
不知忌讳
不知纪极
不知戒后必有
不栉进士
不知进退
不知就里
不置可否
不知老之将至
不知利害
不知哪块云彩下雨
不知哪块云采有雨
不知起倒
不知其二
不知其非
不知其可
不知其数
不知其详
不知寝食
不知轻重
不知去向
不知人间有羞耻事
不知人事
不知肉味
不知深浅
不知世事
不知世务
不知死活
不知所出
不知所措
不知所可
不知所适
不知所言
不知所以
不知所喻
不知所云
不知所之
不知所终
不知疼痒
不知天高地厚
不知通变
不知痛痒
不知头脑
不知下落
不知香臭
不值一驳
不值一顾
不值一噱
不值一钱
不值一哂
不值一谈
不值一笑
不知有汉
不知有汉何论魏晋
不知皁白
不知怎的
不知者不怪罪
不知者不罪
不治之症
不知自爱
不知自己
不知自检
不知自量
不中不发
不中规狷
不中绳墨
不中抬举
不中相与
不中于款
不终之药
卜昼卜夜
不著不落
不主故常
不著痕迹
不著筋节
不著疼热
不著痛痒
不著一字
不追既往
不赘一辞
不着疼热
不自矜伐
不自量力
不自满假
不自由毋宁死
不赀之费
不赀之禄
不赀之器
不赀之躯
不赀之赏
不赀之损
不足比数
不足不数
不足采信
不足齿及
不足齿数
不足挂齿
不足回旋
不足介意
不足轻重
不足任使
不足为道
不足为法
不足为怪
不足为据
不足为虑
不足为凭
不足为奇
不足为外人道
不足为训
不足为意
不足以喻
不足与谋
不足之症
不足重轻
不做不休
不左右袒
擦拳抹几
擦拳磨掌
擦油抹粉
擦掌磨拳
擦脂抹粉
材鄙怯勇
彩笔生花
才蔽识浅
才薄智浅
材薄质衰
财不苟取饮不乱性
财不露白
裁长补短
财成辅相
才储八斗
采椽不斫
材大难用
财大气粗
才大气高
才大如海
才大心细
彩带之舞
财殚力竭
财殚力尽
财殚力痡
才当曹斗
才德兼备
才德肩全
财动人心
才短气粗
才短思涩
才短学荒
财多害自己
财多命殆
才多识寡
财多势重
才多为患
财多招忌损人苗
才乏兼人
才非玉润
采葑采菲
彩凤随鸦
采风问俗
才富八斗
才高八斗
才高气傲
才高七步
才高气清
才高识广
才高识远
才高行厚
才高行洁
才高学富
才高意广
才高倚马
才高运蹇
才高志广
材高知深
才贯二酉
才广妨身
采光剖璞
才过屈宋
菜果之物
才过子建
裁红点翠
彩虹束带
彩虹之锤
才华超众
才华出众
才华盖世
才华横溢
才怀隋和
彩火魔杖
采集草药
采及葑菲
裁剪曲面
才兼万人
才兼文武
财竭力尽
才竭智疲
才尽词穷
裁锦万里
材剧志大
裁决腰带
裁决之槌
材堪盘错
才枯文涩
才夸八斗
财匮力绌
采兰赠芍
采兰赠药
财连如命
彩鵉逐鸡
才貌出众
才貌兼全
才貌俱全
才貌两全
才貌双绝
才貌双全
材茂行洁
材茂行絜
猜枚行令
财迷心窍
才墨之薮
才能干济
才能兼备
才气过人
才气无双
才倾八斗
才轻德薄
材轻德薄
才情横溢
才轻任重
才清志高
财取为用
材全能钜
猜拳行令
裁然不同
才人行短
才如史迁
猜三划五
采善贬恶
财上分明大丈夫
才识不逮
才识过人
材士练兵
才识有余
才疏德薄
才疏计拙
才疏识暗
才疏学浅
才疏意广
才疏志大
材疏志大
才疏智浅
菜蔬之色
才说嘴就打嘴
才思出众
才调无伦
才调秀出
裁弯取直
才望高雅
才望兼隆
才为世出
才微智浅
财务主管
才小任大
裁心镂舌
彩心炫光
采薪之患
采薪之疾
采薪之忧
材雄德茂
才秀人微
材朽行秽
才朽学浅
才须学也
才学过人
才学兼优
财压奴婢艺压当行
彩翼龙鹫
彩衣娱亲
才艺卓绝
财用不足
才勇兼优
材优干济
财源广进
财源滚滚
财源亨通
财源恒足
裁月镂云
财运亨通
裁云剪水
裁云镂月
彩云易散
才藻富赡
才占八斗
才长识寡
材智高奇
才智过人
采擢荐进
才子佳人
残暴不仁
残暴之刃
残杯冷炙
残编断简
残编裂简
残编落简
残编坠简
残兵败将
残兵败卒
惨不忍睹
惨不忍闻
惨不忍言
参参伍伍
残茶剩饭
残喘待终
残喘苟延
惨怆怛悼
蚕丛鸟道
惨怛之疾
惨淡经营
残灯末庙
残冬腊月
残废扫击
残废诅咒
餐风露宿
餐风沐雨
餐风啮雪
餐风钦露
餐风茹雪
骖风驷霞
餐风宿草
餐风宿露
餐风宿水
餐风宿雨
餐风吸露
餐风咽露
餐风饮露
惭凫企鹤
残膏剩馥
残羹冷饭
残羹冷炙
残羹剩饭
残圭断璧
惨礉少恩
残花败柳
粲花妙论
粲花妙舌
粲花之论
粲花之舌
惨祸飞灾
蚕绩蟹匡
惨绝人寰
残军败将
残军废垒
残酷倒钩
惭愧无地
灿烂炳焕
灿烂辉煌
骖鸾驭鹤
惨绿愁红
惨绿年华
惨绿少年
残民害理
残民害物
残民以逞
残民以访
残年暮景
残年余力
残虐不仁
餐葩饮露
残槃冷炙
残篇断简
残破不堪
参前倚衡
残缺不全
惨然不乐
粲然可观
灿然一新
残忍不仁
残忍刻薄
残忍利刃
灿若晨星
灿若繁星
残杀无辜
残山剩水
残生将尽
残尸败蜕
蚕食鲸吞
残丝断魂
蚕丝弓弦
蚕丝绞丝
蚕丝牛毛
餐松啖柏
餐松食柏
餐松饮涧
残汤剩饭
参天贰地
参天两地
参透机关
残头落脚
蚕头燕尾
参伍错纵
惨无人道
惨无人理
惨无天日
餐霞漱瀣
餐霞吸露
餐霞饮景
餐霞饮瀣
餐霞饮液
残贤害善
餐腥啄腐
惨雨愁云
惨雨酸风
残垣败壁
惨月洞穴
残月晓风
餐云卧石
残渣余孽
残章断稿
残章断简
残璋断玦
苍白无力
藏宝海湾
仓仓皇皇
沧沧凉凉
苍苍烝民
苍翠欲滴
藏帆暗礁
藏锋敛锷
藏锋敛锐
藏锋敛颖
仓腐寄顿
伧夫俗吏
藏富于民
藏弓烹狗
苍狗白衣
苍狗白云
藏垢纳污
藏垢遮污
沧海尘飞
沧海横流
沧海桑田
沧海扬尘
沧海一鳞
沧海一粟
沧海遗珠
仓皇不定
仓皇出逃
苍黄反复
仓皇流离
仓皇失措
仓皇退遁
仓皇无措
藏奸卖俏
藏奸耍滑
藏奸挟诈
藏奸养逆
藏娇金屋
沧浪老人
仓廪虚兮岁月乏
藏龙卧虎
仓忙失措
仓忙无措
苍茫之石
藏怒宿怨
藏器待人
藏器待时
藏器俟时
藏巧守拙
藏巧于拙
苍穹宝珠
苍穹手杖
苍穹之脊
苍髯如戟
沧桑之变
苍生涂炭
苍松翠柏
藏头护尾
藏头亢脑
藏头露角
藏头露尾
藏污纳垢
藏污遮垢
仓箱可期
藏形匿影
藏修游息
苍颜白发
苍颜皓首
苍蝇不叮没缝的蛋
苍蝇不叮无缝蛋
苍蝇不叮无缝的蛋
苍蝇不钻没缝儿的蛋
苍蝇附骥
苍蝇见血
苍蝇碰壁
藏有露影
藏贼引盗
藏之名山
藏之名山传之其人
藏诸名山
藏诸名山传之其人
藏踪蹑迹
仓卒从事
草草不恭
草草了事
嘈嘈切切
草草收兵
草草完事
草船借箭
草创未就
操刀必割
操刀不割
操刀割锦
操刀能割
操刀伤锦
操刀制锦
草腹菜肠
操斧伐柯
操戈入室
操戈同室
操觚弄翰
操觚染翰
操翰成章
草菅民命
草间求活
草菅人命
草间偷活
草芥人命
槽里吃食胃里擦痒
草庐三顾
草率将事
草满囹圄
草莽寒门
草莽流寇
草莽英雄
草莽之臣
操矛入室
草茅危言
草茅下士
草茅之产
草茅之臣
草靡风行
草木黄落
草木皆兵
草木俱腐
草木俱朽
草木同腐
草木萧疏
草木愚夫
草木之人
草木知威
操奇计赢
操其奇赢
操奇逐赢
操揉磨治
草蛇灰线
曹社之谋
操身行世
草生一春
草书体势
草书之法
草率从事
草率了事
草率收兵
草藤缠绕
草藤根须
草藤之座
草薙禽狝
槽头买马看母子
草头天子
操心不见老
草行露宿
草偃风从
草偃风行
草衣木食
操赢致奇
草泽英雄
草长莺飞
操之过蹙
操之过急
操之过切
操纵如意
操纵自如
恻怛之心
策马飞舆
策名就列
策名委质
侧目而视
侧目倾耳
策驽砺钝
厕身其间
策顽磨钝
策无遗算
策勋饮至
恻隐之心
侧足而立
厕足其间
参差不齐
参差不一
参差错落
岑楼齐末
岑牟单绞
参伍错综
层出不穷
层出迭见
层出间见
层次井然
曾几何时
层见错出
层见叠出
曾经沧海
层楼叠榭
层峦叠嶂
层峦耸翠
层山叠嶂
层台累榭
曾无与二
层序分明
层岩叠嶂
差不及一步
茶不思饭不想
察察而明
插插花花
察察为明
察察为智
插翅难飞
插翅难逃
插翅也难飞
差错或变故
茶饭无心
插汉干云
察己知人
差肩接迹
察见渊鱼
察今知古
差堪自慰
插科打诨
差可人意
插科使砌
差快人意
茶来张手饭来张口
察能论行
差强人意
插圈弄套
差若告慰
差若毫厘
差若毫厘谬以千里
差若豪氂缪以千里
差若天渊
差三错四
察三访四
差适人意
差慰人意
查无实据
察言观色
察言观行
差以毫厘
差以毫厘谬以千里
差以毫厘失之千里
差以千里
搽油抹粉
茶余饭饱
茶余饭后
茶余酒后
插针之地
差之毫厘
差之毫厘谬以千里
差之毫厘失之千里
差之毫氂失之千里
搽脂抹粉
差之千里
插烛板床
姹紫嫣红
拆白道字
柴车幅巾
拆东补西
拆东墙补西墙
钗横鬓乱
豺虎肆虐
豺狐之心
柴毁骨立
柴毁灭性
钗荆裙布
豺狼成性
豺狼当道
豺狼当路
豺狼当涂
豺狼当辙
豺狼横道
豺狼虎豹
豺狼其性
豺狼塞道
豺狼塞路
豺狼野心
豺狼之吻
拆了东墙补西墙
柴立不阿
柴米夫妻
柴米油盐
拆牌道字
豺群噬虎
柴天改物
柴天改玉
拆西补东
蝉不知雪
剗草除根
蟾蜍爆炸
蝉喘雷干
谄词令色
剗恶锄奸
蝉腹龟肠
蟾宫折桂
搀行夺市
忏悔攻击
忏悔光环
铲迹销声
缠夹不清
剗旧谋新
蝉娟此豸
搀科打诨
谗口嗷嗷
谗口流涎
谗口铄金
蝉联不绝
蝉联冠军
谗獠生涎
缠绵床第
缠绵床褥
缠绵悱恻
缠绵凄恻
缠绵凄怆
缠绵幽怨
缠绵蕴藉
缠绵枕席
搀前落后
冁然而咍
冁然而笑
冁然一笑
缠绕之藤
蝉衫麟带
谄上傲下
谄上骄下
谄上欺下
谄上抑下
产生式语言知识
禅世雕龙
谗慝之口
蝉脱浊秽
馋涎欲垂
馋涎欲滴
谄笑胁肩
禅絮沾泥
谗言佞语
谗言三及
阐扬光大
蝉翼为重
蝉翼为重千钧为轻
阐幽抉微
阐幽明微
阐幽显微
谄谀取容
长安登科
长安居大不易
长安棋局
长安纸贵
常备不懈
长兵精通
长柄武器
长才大略
长材短用
长才短驭
长才广度
长材茂学
长材小试
怅怅不乐
长呈短叹
长城万里
唱筹量沙
昌歜羊枣
长春不老
长啜大嚼
长此以往
尝胆眠薪
尝胆卧薪
长刀鬼将
偿得夙愿
尝鼎一脔
唱对台戏
长恶不悛
长恶靡悛
倡而不和
长发其祥
肠肥满脑
肠肥脑满
长风破浪
唱高和寡
长歌代哭
长歌当哭
长歌当泣
唱红白脸
苌弘碧血
苌弘化碧
长话短说
常怀千岁忧
惝恍迷离
肠回气荡
长戟高门
长计远虑
长驾远驭
长江后浪推前浪
长江七号
长江天堑
长江天险
常将有日思无日
唱叫扬疾
畅叫扬疾
长街短巷
长颈鸟喙
长久之计
猖獗一时
长乐未央
长乐永康
常鳞凡介
长林丰草
长虑顾后
长虑后顾
长虑却顾
常骂不惊常打不怕
长蛮喽罗
长蛮探子
长蛮先锋
唱米作沙
长眠不起
长命百岁
长明灯笼
长鸣都尉
长命富贵
长目飞耳
长年累月
长念却虑
长辔远御
长辔远驭
长篇大论
长篇大套
长篇累牍
偿其大欲
长桥码头
倡情冶思
长驱而入
长驱径入
长驱深入
长驱直进
长驱直入
长驱直突
怅然若失
怅然自失
长嫂就是母
唱沙作米
长蛇封豕
长蛇焰火
长舌之妇
长身暴起
长身鹤立
长生不老
长生不灭
长生不死
长绳系日
常胜将军
长生久视
长绳系景
长首彩鹫
长寿神像
常说口里顺常做手不笨
长算远略
畅所欲为
畅所欲言
长叹不如慢磨
长谈阔论
长天大日
长添灯草满添油
长天老日
常调官好做家常饭好吃
倡条冶叶
长亭短亭
昌亭旅食
昌亭之客
畅通无阻
长途跋涉
长往远引
畅行无碍
畅行无阻
敞胸露怀
长袖善舞
长吁短气
长吁短叹
长须火枪
畅叙幽情
昌言无忌
徜徉恣肆
长夜漫漫
长夜难明
长夜之饮
长揖不拜
常在河边站哪有不湿鞋
长斋礼佛
长斋佞佛
长斋绣佛
长爪猛鹫
长枕大被
长枕大衾
长治久安
长足进展
怊怅若失
怊怊惕惕
超超玄著
超尘拔俗
超尘出俗
超驰控制
超出三界外不在五行中
炒豆众人吃炸锅一人事
超度亡灵
超度众生
超凡出世
超凡入妙
超凡入圣
超凡越圣
超凡之妙
巢焚原燎
嘲风弄月
嘲风咏月
超古超今
朝懽暮乐
吵蛤蟆坑
巢毁卵破
超阶越次
超今冠古
超今绝古
超今越古
抄旧文章
巢居穴处
超绝尘寰
朝客高流
超类绝伦
朝里无人莫做官
朝里有人好做官
巢林一枝
超伦轶群
超迈绝伦
潮鸣电掣
潮鸣电挚
朝名市利
嘲弄风月
超前绝后
朝迁市变
巢倾卵覆
巢倾卵破
超群拔类
超群出伦
超群出众
超群绝伦
超群轶类
超群越辈
超然避世
超然不群
超然独处
超然独立
超然绝俗
超然迈伦
超然物外
超然象外
超然玄著
超然远举
超然远引
超然自得
超然自逸
超然自引
超人意表
朝深暮死
超神入化
朝生三千暮死八百
超世拔尘
超世拔俗
超世绝伦
超世绝俗
超世之才
超世之功
超世之杰
超俗绝世
朝天一柱香
朝廷不可一日无君
朝阳丹凤
朝野侧目
朝野上下
朝衣朝冠
超逸绝尘
超以象外
朝章国典
朝章国故
朝中有人好做官
朝宗法王
扯扯连连
扯扯拽拽
车尘马迹
车尘马足
车驰马骤
扯大旗作虎皮
车怠马烦
车到山前必有路
彻底澄清
车烦马毙
扯弓搭箭
车攻马同
扯鼓夺旗
车过腹痛
扯谎撩白
车击舟连
掣襟露肘
掣襟肘见
扯空砑光
彻里彻外
车笠之交
车笠之盟
彻里至外
车马辐辏
车马骈阗
车马軿驰
车马如龙
车马填门
车马盈门
彻内彻外
扯牛尾巴
扯篷拉纤
扯皮弄筋
扯破脸皮
扯旗放炮
扯纤拉烟
车如流水马如龙
彻桑未雨
彻上彻下
车神勋章
扯是搬非
扯手扯脚
彻首彻尾
车水马龙
扯顺风旗
车填马隘
彻头彻尾
车无退表
车辖铁尽
扯闲盘儿
车薪杯水
彻心彻骨
车胤盛萤
车载船装
车载斗量
车在马前
车辙马迹
扯著脖子
沉博绝丽
趁波逐浪
陈蔡之厄
晨参暮礼
晨参暮省
陈仓暗度
陈陈相因
晨炊星饭
陈词滥调
陈鼎击钟
陈蕃下榻
沉烽静柝
晨风零雨
趁风使船
趁风使柁
陈腐不堪
沉浮俯仰
尘羹涂饭
尘垢秕糠
尘垢粃糠
陈古刺今
陈谷子烂芝麻
沉痼自若
晨光熹微
陈规陋习
趁哄打劫
沉厚寡言
晨昏定省
趁火打劫
趁火抢劫
沉几观变
沉机观变
称家有无
沉渐刚克
沉浸醲郁
沉静寡言
沉静少言
晨兢夕厉
沉疴顿愈
沉疴难起
沉疴宿疾
趁浪逐波
尘劳碌碌
陈雷胶漆
沉李浮瓜
陈力就列
沉沦之羽
臣门如市
沉迷不悟
沉密寡言
沉湎酒色
沉湎淫逸
沉默寡言
沉谋重虑
沉谋研虑
瞋目扼腕
瞋目切齿
瞋目张胆
尘泥沼泽
沉泥沼泽
陈平分肉
沉潜刚克
晨乾夕惕
晨秦暮楚
嗔拳不打笑面
嗔拳不打笑面人
趁热打铁
趁热灶火
趁人之危
陈善闭邪
沉声静气
陈师鞠旅
趁势落篷
尘世褶裙
趁水和泥
沉水龙雀
沉思默虑
沉思默想
沉思熟虑
称体裁衣
晨提夕命
尘头大起
尘雾之云
沉小霞相会出师表
沉心静气
称心快意
称心满意
臣心如水
称心如意
晨兴夜寐
晨星之塔
沉雄悲壮
沉雄古逸
趁虚而入
尘削烟灭
陈言肤词
陈言腐语
陈言老套
陈言务去
沉毅寡言
臣一主二
沉吟不决
沉吟不语
沉吟未决
沉吟章句
沉鱼出听
沉郁顿挫
沉鱼落雁
尘羽峡谷
尘羽腰带
尘鱼甑釜
沉冤莫白
沉冤莫雪
沉灶产蛙
沉灶生蛙
沉渣泛起
沉重寡言
晨钟暮鼓
晨钟暮磬
沉重少言
沉舟破釜
沉滓泛起
陈遵投辖
撑岸就船
成败得失
成败利钝
成败论人
成败荣枯
成败未决
成败萧何
成败兴废
成败在此一举
成帮结队
城北徐公
乘奔御风
乘奔逐北
称不绝口
秤不离锤
秤不离砣
称不容舌
称柴而爨
撑肠拄肚
撑肠拄腹
乘车戴笠
称臣纳贡
成城断金
撑持门户
撑船就岸
秤锤落井
成大事者不惜小费
称贷无门
撑的撑死饿的饿死
成德达材
称德度功
乘敌不虞
乘敌之隙
成都卜肆
成都卖卜
惩恶劝善
承讹袭舛
承讹踵谬
承恩邀宠
惩罚光环
乘肥衣轻
惩忿窒欲
乘风而归
乘风鼓浪
成风尽垩
乘风破浪
承风希旨
乘风兴浪
成风之斫
乘风转舵
乘风纵火
成佛有余
成佛作祖
乘桴浮海
城府深沉
城府深密
秤杆离不开秤铊
乘高居险
乘高决水
乘高临下
惩羹吹齑
成功不居
称功颂德
逞工炫巧
称孤道寡
逞怪披奇
乘鹤驾云
成何世界
成何事体
成何体面
成何体统
瞠乎后矣
瞠乎其后
城狐社鼠
骋怀游目
诚欢诚喜
承欢膝下
承欢献媚
诚惶诚惧
诚惶诚恐
橙黄桔绿
橙黄橘绿
成己成物
乘机打劫
乘机抵巇
惩击恶魔
乘机而入
惩击法术
惩击节杖
成绩平平
逞己失众
乘机应变
成家立计
成家立业
乘坚策肥
乘间抵隙
乘间而入
乘间击瑕
乘间窃发
乘间取利
乘坚驱良
乘间伺隙
成见太深
乘间投隙
澄江如练
逞娇呈美
逞娇斗媚
惩戒长戟
惩戒烈焰
惩戒猛击
惩戒痛击
惩戒之盾
惩戒指环
惩戒之弩
澄襟似水朗抱凝冰
秤斤注两
成精作怪
乘酒假气
诚恐诚惶
乘利席胜
称量而出
乘流得坎
乘龙贵婿
乘龙佳客
乘龙佳婿
乘龙快婿
乘龙配凤
乘龙新吉
乘龙之客
乘乱不祥
乘鸾跨凤
乘乱坐大
撑眉努目
撑眉努眼
称美颂德
撑门抵户
程门立雪
城门失火
城门失火殃及池鱼
城门鱼殃
成名成家
承命惟谨
瞠目而视
瞠目结舌
瞠目伸舌
成年古代
成年累月
秤平斗满
承平盛世
骋耆奔欲
乘其不备
乘其不意
称奇道绝
逞奇眩异
惩前毖后
成千成万
成千累万
成千论万
承前启后
成千上万
成千逾万
逞强称能
逞强好胜
乘轻驱肥
澄清天下
成群打伙
成群集党
成群结党
成群结队
成群结伙
成群逐队
成群作队
乘热打铁
成人不自在
成人不自在自在不成人
成仁取义
乘人之厄
乘人之急
成人之美
成人之善
乘人之危
成日成夜
承嬗离合
称赏不已
承上接下
承上启下
撑上水船
澄神离形
乘胜逐北
乘胜追击
骋嗜奔欲
成事不足
成事不足败事有余
乘时乘势
成事莫说
成始善终
乘势使气
成事在人
成事在天
成双成对
成双捉对
成双作对
盛水不漏
乘顺水船
撑死胆大的饿死胆小的
澄思寂虑
澄思静虑
澄思渺虑
成算在心
成算在胸
秤铊虽小压千斤
成天平地
承天之祜
承天之佑
承天之祐
撑天拄地
撑霆裂月
成童之年
撑头获脑
成团打块
秤砣虽小压千斤
成王败寇
成王败贼
称王称霸
乘危下石
乘伪行诈
称物平施
乘隙捣虚
乘隙而入
乘隙而逃
成蹊桃李
承膝下欢
乘瑕蹈隙
乘瑕抵隙
撑下水船
城下之盟
城下之辱
乘险抵巇
称贤荐能
承先启后
成效卓著
诚心诚意
澄心涤虑
称薪而爨
诚心敬意
称薪量水
澄心清意
逞心如意
诚心实意
诚心正意
乘兴而来
乘兴而来败兴而返
乘兴而来败兴而归
乘兴而来败兴而去
承星履草
逞性妄为
称兄道弟
逞凶肆虐
乘凶完配
乘虚蹈隙
乘虚迭出
乘虚而入
乘虚可惊
乘轩食禄
逞妍斗色
逞妍斗艳
承颜候色
承颜接辞
承颜顺旨
成妖作怪
成也萧何
成也萧何败萧何
成也萧何败也萧何
成一家言
惩一戒百
惩一儆百
惩一警众
乘疑可间
逞异夸能
成阴结子
撑硬船儿
成由勤俭败由奢
秤有头高头低
乘舆播越
称雨道晴
澄源节流
澄源正本
乘云行泥
成则王侯败则寇
成则王侯败则贼
成则为王
成则为王败则为寇
成则为王败则为虏
成则为王败则为贼
成者王侯败者寇
成者王侯败者贼
诚至金开
城中桃李
成竹在胸
持螯把酒
持螯封菊
持螯下酒
尺八尺为步
齿白唇红
尺板斗食
赤壁鏖兵
尺璧寸阴
尺璧非宝
齿弊舌存
尺表度天
吃别人嚼过的馍不香
尺兵寸铁
尺波电谢
赤膊上阵
尺布斗粟
吃不了兜着走
尺步绳趋
驰骋疆场
赤诚相待
侈侈不休
迟迟吾行
蚩蚩者民
持筹握算
踟蹰不前
尺椽片瓦
吃穿用度
吃醋拈酸
吃醋争风
尺寸可取
尺寸千里
尺寸驱动
尺寸之柄
尺寸之地
尺寸之功
尺寸之效
吃错了耗子药
吃大锅饭
匙大碗小
痴呆懵懂
痴呆诅咒
赤胆忠肝
赤胆忠心
持刀动杖
持刀弄棒
齿德兼隆
齿德兼尊
齿德俱增
齿德俱尊
吃的盐比你吃的饭多
吃得筵席打得柴
吃地面儿
赤地千里
尺度空间
尺短寸长
迟钝毒药
迟钝诱饵
侈恩席宠
痴儿騃女
痴儿呆女
痴儿娇女
痴儿说梦
尺二秀才
尺二冤家
持法森严
持法有恒
吃饭别忘了种谷人
吃饭穿衣量家当
吃饭防噎走路防跌
吃饭先喝汤不用请药方
吃饭想撑死干活怕累死
痴肥臃肿
驰风掣电
驰风骋雨
叱风战锤
尺幅寸缣
尺幅千里
尺幅万里
齿甘乘肥
驰高鹜远
持戈试马
尺功寸效
赤恭之石
齿过肩随
吃果子拜树头
痴汉不会饶人
摛翰振藻
吃好斗相报
吃喝玩乐
持衡拥璇
赤红王座
赤红之雾
斥候徽章
斥候之箭
斥候之刃
迟徊不决
迟徊观望
迟回观望
驰魂宕魄
驰魂夺魄
尺蠖求伸
齿豁头童
尺蠖之屈
持己端方
尺籍伍符
赤脊峡谷
齿颊挂人
齿颊回甘
齿颊生香
齿剑如归
赤脚伴驴蹄
赤脚蓬头
叱嗟风云
持戒见性
赤金项链
赤金腰佩
吃惊受怕
池酒林胾
持久之计
絺句绘章
耻居人下
耻居王后
赤口白舌
赤口毒舌
赤口上天白舌入地
吃苦耐劳
吃苦在先
吃宽心丸
吃了迷混药
吃了枪药了
吃了上顿儿没下顿儿
吃力不讨好
持蠡测海
侈丽闳衍
吃里扒外
吃里爬外
赤练王蛇
吃粮不管事
持梁齿肥
持梁刺肥
炽烈拳套
尺六尺四寸为步
赤龙法杖
赤龙腰佩
持禄保位
持禄固宠
持禄取容
持禄养交
持禄养身
持论公允
齿落发白
齿落发斑
齿落舌钝
驰马试剑
驰马思坠
持满保泰
持满戒盈
迟眉钝眼
魑魅魍魉
吃米不知米价
吃迷魂药
驰名当世
驰名世界
驰名天下
驰名于世
驰名中外
鸱目虎吻
迟暮之年
痴男騃女
痴男怨女
赤贫如洗
持平之论
池浅王八多
持枪鹄立
持枪实弹
痴情女子负心汉
痴情女子绝情汉
痴情总被薄情负
持权合变
痴然如醉
炽热火焰
炽热疾速
炽热魔符
炽热头盔
炽热之地
炽热之核
持人长短
痴人痴福
吃人的嘴软
吃人饭拉狗屎
侈人观听
吃人家饭受人家管
吃人家碗半被人家使唤
痴人说梦
痴人畏妇
痴人呓语
迟日旷久
赤日之石
吃肉不如喝汤
齿如编贝
齿如含贝
齿如瓠犀
齿如齐贝
耻辱印记
吃软不吃硬
齿若编贝
齿若含贝
赤色飞龙
赤色圣战
尺山寸水
齿少气锐
齿少心锐
赤舌烧城
赤身露体
赤身裸体
赤绳罣足
赤绳系足
赤绳绾足
驰声走誉
敕始毖终
叱石成羊
鸱视虎顾
鸱视狼顾
吃虱子留大腿儿
赤手空拳
赤手起家
尺树寸泓
痴鼠拖姜
吃水不忘打井人
吃水莫忘打井人
吃水忘源
尺水丈波
吃顺不吃戗
池塘积水须防旱
赤体上阵
吃天鹅肉
尺土之封
持橐簪笔
齿亡舌存
尺枉寻直
齿危发秃
齿危发秀
持危扶颠
摛文掞藻
驰檄可定
赤县神州
鸱鸮弄舌
赤心报国
赤心奉国
痴心妇人负心汉
赤心耿耿
痴心女人负心汉
痴心女子负心汉
痴心妄想
赤心相待
赤心忠胆
持续护盾
吃哑巴亏
齿牙春色
鸱鸦嗜鼠
齿牙为猾
齿牙为祸
齿牙馀惠
齿牙余论
齿牙之猾
耻言人过
炽炎战斧
赤眼之石
池养化龙鱼
迟疑不定
迟疑不断
迟疑不决
吃一分亏受无量福
迟疑顾望
迟疑观望
吃一看十
侈衣美食
吃一堑长一智
迟疑未决
迟疑坐困
尺蚓穿堤
尺蚓穿堤能漂一邑
持盈保泰
吃硬不吃软
持盈守成
持盈守虚
尺有所短
尺有所短寸有所长
尺瑜寸瑕
耻与哙伍
池鱼林木
池鱼笼鸟
池鱼幕燕
池鱼堂燕
池鱼遭殃
池鱼之祸
池鱼之虑
赤玉之石
池鱼之殃
驰誉中外
吃冤枉饭
摛藻雕章
絺藻雕章
尺泽之鲵
叱咤风云
叱咤腕甲
叱咤下铠
叱咤喑呜
叱咤战铠
持斋把素
吃斋能得道牛马上西天
持斋绣佛
摛章绘句
鸱张门户
鸱张鼠伏
笞杖徒流
鸱张蚁聚
鸱张鱼烂
吃着碗里的望着锅里的
吃着碗里看着锅里
吃着碗里瞧着锅里
持正不阿
持正不挠
嗤之以鼻
持之以恒
持之以久
驰志伊吾
持之有故
持重待机
池中之物
吃著不尽
尺竹伍符
吃着不尽
赤子苍头
吃自来食
吃子孙饭
赤子之心
侈纵偷苟
吃罪不轻
崇本弃末
崇本抑末
虫臂鼠汴
虫臂鼠肝
重操旧业
重抄旧业
虫虫蚁蚁
重床叠架
重床迭架
重床叠屋
虫刺塑像
重蹈覆辙
崇德报功
重叠寄存器窗口
充栋汗牛
充栋盈车
充栋折轴
重睹天日
充耳不闻
重返家园
重逢旧雨
冲风冒雨
冲风破浪
冲冠发怒
冲冠怒发
冲冠一怒为红颜
冲冠眦裂
重光累洽
重规沓矩
重规叠矩
重规迭矩
重圭叠组
重规累矩
重规袭矩
冲昏头脑
重迹屏气
充饥画饼
重见叠出
冲坚毁锐
重建家园
重见天日
冲坚陷阵
重金兼紫
重金袭汤
虫壳强弩
虫孔寻径
冲口而出
冲口而发
充类至尽
重理旧业
宠柳娇花
重楼叠阁
重楼飞阁
重楼复阁
重峦叠巘
重峦迭巘
重峦叠嶂
重峦复嶂
崇论吰议
崇论宏议
充闾之庆
充满生机
重明继焰
虫鸣水沸
重葩累藻
充沛之力
重纰貤缪
重起炉灶
舂容大雅
宠辱不惊
宠辱何惊
宠辱皆惊
宠辱皆忘
宠辱若惊
宠辱无惊
重三叠四
虫沙微类
虫沙猿鹤
重山复岭
重山复水
崇山峻岭
重生父母
重生图腾
重生爷娘
虫蚀寻径
重手累足
虫霜水旱
重弹老调
充天塞地
重温旧梦
重温旧业
重熙累绩
重熙累盛
重熙累叶
充箱盈架
重新做人
重兴旗鼓
崇雅黜浮
重岩叠嶂
崇洋媚外
崇洋迷外
重裀列鼎
崇墉百雉
重邮程序
虫鱼之学
重垣叠锁
重垣迭锁
冲云破雾
重张旗鼓
重振旗鼓
重整旗鼓
重整枪旗
冲州过府
冲州撞府
虫篆之技
冲撞痛击
重足屏气
重足而立
重足而立侧目而视
重足累息
重足一迹
抽拔幽陋
臭不可当
臭不可闻
愁肠百结
愁肠寸断
愁肠九回
愁肠九转
愁肠殢酒
愁城难解
愁城兀坐
抽抽搭搭
抽抽噎噎
踌躇不决
踌躇不前
踌躇满志
踌躇未定
踌躇未决
抽刀断水
抽刀断丝
稠迭连绵
抽丁拔楔
愁多夜长
丑恶嘴脸
臭腐神奇
酬功报德
酬功给效
愁海无涯
愁红惨绿
愁红怨绿
丑话说在前面
抽黄对白
抽简禄马
抽筋拔骨
抽筋剥皮
丑类恶物
抽梁换柱
丑劣不堪
丑虏入梁
愁眉不开
愁眉不舒
愁眉不展
愁眉蹙额
愁眉紧锁
愁眉苦脸
愁眉苦目
愁眉苦眼
愁眉泪睫
愁眉泪眼
愁眉锁眼
愁眉啼妆
抽秘骋妍
丑名远播
臭名远扬
臭名昭彰
臭名昭著
绸缪束薪
绸缪帷幄
绸缪未雨
绸缪牖户
丑女三日看惯
丑女效颦
愁潘病沈
丑妻家中宝
丑妻近地家中宝
臭气陷阱
丑腔恶态
抽青配白
抽青配黄
抽取法力
抽取灵魂
丑人多做怪
稠人广众
稠人广坐
仇人见面分外眼红
仇人相见
仇人相见分外明白
仇人相见分外眼红
仇人相见分外眼明
仇人相见分外眼睁
臭肉来蝇
愁山闷海
仇深似海
丑声四溢
丑声远播
抽丝剥茧
抽丝剥笋
愁思茫茫
丑态百出
丑态毕露
抽胎换骨
丑态尽露
筹添海屋
丑头怪脸
丑头怪脑
臭味相投
臭味相投便称知己
丑媳妇也得见公婆
丑媳妇早晚也得见公婆
丑媳妇总得见公婆
畴昔之夜
抽薪止沸
愁绪冥冥
愁绪如麻
愁颜不展
愁烟苦雾
抽演微言
酬应如流
愁云惨淡
愁云惨雾
愁云毒雾
愁云苦雾
抽簪散发
畴咨之忧
处安思危
出榜安民
除暴安良
楚璧隋珍
出不得手
楚才晋用
除残去暴
除残去秽
除残去乱
除残扫秽
出尘不染
除尘涤垢
出尘离染
出陈易新
出尘之表
出尘之想
出尘之姿
出丑放乖
出丑狼狈
出丑扬疾
楚楚不凡
出处不如聚处
楚楚动人
出处非千佛
触处机来
出处进退
楚楚可爱
楚楚可观
楚楚可怜
楚楚可人
出出律律
初出茅庐
出处殊途
楚楚谡谡
怵怵忐忐
怵怵惕惕
处处有路透长安
楚楚有致
出处语默
楚楚作态
出词吐气
楚得楚弓
出敌不意
触地号天
出敌意外
触点间距
触斗蛮争
楚毒备至
初度之辰
出多少汗吃多少饭
黜恶若仇
除恶务本
除恶务尽
出尔反尔
触而即发
初发芙蓉
触发特效
处繁理剧
出凡入胜
除非己莫为
楚凤称珍
雏凤清声
雏凤声清
处高临深
楚歌四合
楚歌四面
楚歌四起
楚歌之计
除根剪草
楚弓楚得
楚弓复得
出公忘私
楚弓遗影
出谷迁乔
出乖丢丑
出乖露丑
出乖弄丑
楚管蛮弦
楚棺秦楼
楚馆秦楼
出鬼入神
除害兴利
初荷出水
出何典记
楚河汉界
出何经典
出乎尔反乎尔
出乎反乎
出乎意表
出乎意料
出乎意外
出乎预料
除患宁乱
除患兴利
除秽布新
黜昏启圣
触机便发
触机即发
初级临时驾驶执照
触机落阱
除疾遗类
出家不离俗
出家从夫
出家人不说在家话
出家如初
除奸革弊
除奸去暴
处降纳叛
出将入相
出疆载质
楚界汉河
触禁犯忌
处境尴尬
出警入跸
触景伤怀
触景伤情
触景伤心
触景生怀
触景生情
处静息迹
储精蓄锐
除旧布新
杵臼之交
出口成章
出口入耳
出口伤人
处裈之虱
触来莫与说
除狼得虎
除了死法有活法
出类拔萃
出类超群
触类而长
触类而通
触类可通
触类旁通
樗栎凡材
樗栎散材
樗栎庸材
出林乳虎
雏龙之翼
雏龙之语
初露锋芒
初露头角
触蛮交战
出门不认帐
出门合辙
出门看天色
出门靠朋友
出门如宾
出门应辙
出门在外
楚梦云雨
出没不常
出没无常
出没无际
出谋划策
出谋献策
触目悲感
触目崩心
触目成诵
触目骇心
触目皆是
怵目惊心
触目惊心
触目琳琅
触目如故
触目伤怀
触目伤心
触目神伤
触目恸心
触目兴怀
触目兴叹
楚幕有乌
出纳之吝
楚囊之情
处囊之锥
出内之吝
出奴入主
处女之戒
怵魄动心
出其不备
出奇不穷
出其不意
出其不意攻其不备
出其不意攻其无备
出其不意掩其不备
出其不虞
础泣而雨
出奇划策
出奇取胜
出奇无穷
出奇用诈
出奇制胜
出浅入深
锄强扶弱
楚囚对泣
楚囚相对
楚囚相泣
出群拔萃
刍荛之见
刍荛之言
刍荛之议
出人头地
出人望外
楚人养狙
出人意表
出人意料
出人意外
出人豫料
出人之才
出入将相
出入起居
出入人罪
出入神鬼
出入生死
出如脱兔
出入无常
出入无间
出入无时
础润而雨
出色当行
出山济世
出山泉水
黜奢崇俭
出神入定
出神入化
出神入妙
处身涉世
初生牛犊不怕虎
出圣入神
出生入死
初生之犊
初生之犊不惧虎
初生之犊不畏虎
出师不利
出世超凡
初试锋芒
触石决木
出世离群
触事面墙
初试啼声
出师无名
处实效功
出师有名
触手碍脚
出手不落空
出手得卢
触手可及
触手生春
出水才见两腿泥
出水芙蓉
楚水吴山
处顺安常
出死断亡
出死入生
处堂燕雀
处堂燕鹊
怵惕恻隐
楚天云雨
出头的椽子先烂
出头的橼子先烂
出头露相
出头露面
出头有日
出头之日
出外方知少主人
出位僭言
楚尾吴头
出位之谋
出文入武
出污泥而不染
触物伤情
楚舞吴歌
触物兴怀
除邪惩恶
黜邪崇正
初写黄庭
除邪去害
出血筒子
怵心刿目
处心积虑
初学涂鸦
出言不逊
出言成章
出言挺撞
出言吐词
出言吐气
出言吐语
出言无忌
出言无状
出言有章
楚腰蛴领
楚腰卫鬓
楚腰纤细
处易备猝
出以公心
出夷入险
黜衣缩食
出一头地
初一一回十五一回
雏鹰展翅
出幽迁乔
出有入无
出幽升高
除莠务尽
黜幽陟明
出语成章
出淤泥而不染
出舆入辇
出于水火
出于无奈
出于污泥而不染
出于无意
楚雨巫云
出于意表
出于意外
出于一辙
楚越之急
出云入泥
楚云湘雨
出震继离
处之绰然
处之泰然
处之坦然
处之恬然
处之晏然
处之怡然
黜陟幽明
处中之轴
出自意外
处尊居显
出作入息
揣骨听声
揣合逢迎
揣奸把猾
踹两脚船
揣摩迎合
揣情度理
揣时度力
揣歪捏怪
传杯换盏
传杯弄斝
传杯弄盏
传杯送盏
穿壁引光
传柄移藉
传播差错
传播误差
船不漏针
串成一气
穿刺射击
穿刺之伤
船到江心补漏迟
船到桥门自会直
船到桥头自然直
穿道穷经
传道受业
船多不碍港车多不碍路
舛讹百出
穿房过屋
穿房入户
传风扇火
传风搧火
传龟袭紫
传圭袭组
穿红着绿
穿花蛱蝶
穿花纳锦
船骥之托
船家的孩子会浮水
船坚炮利
穿井得人
传经送宝
传爵袭紫
串老婆舌头
川流不舍
川流不息
串亲访友
穿青衣抱黑柱
穿山貂王
穿山幼貂
传神阿堵
穿湿布衫
传诵不绝
传诵一时
穿堂入舍
川渟岳峙
串通一气
传为佳话
传为美谈
传为笑柄
传为笑谈
传闻不如亲见
传闻失实
传闻异辞
传檄而定
喘息未安
喘息未定
喘息之间
船小掉头快
穿胸步枪
穿杨百步
穿杨贯虱
穿杨射柳
川壅必溃
穿窬之盗
喘月吴牛
穿云化蛇
穿云裂石
穿凿附会
川泽纳污
川泽之示
穿针引线
传之不朽
传之其人
传宗接代
闯荡江湖
怆地呼天
疮好忘痛
窗户纸一点就破
闯祸生非
创家立业
疮痂之嗜
窗间过马
创巨痛仍
创钜痛仍
创剧痛深
创巨痛深
创钜痛深
闯开脸儿
窗明几洁
窗明几净
闯南走北
怆然涕下
床上安床
床上叠床
床上施床
创深痛巨
怆天呼地
床头吵架床尾和
床头金尽
窗外有耳
床下安床
床下斗牛
床下牛斗
创业垂统
创业难守业更难
创业容易守业难
创业守成
创业维艰
创一警百
疮痍满道
疮痍满目
疮痍弥目
创痍未瘳
创意造言
创制垂基
床笫之私
垂成之功
吹篪乞食
捶床捣枕
捶床拍枕
吹吹打打
吹唇唱吼
吹唇沸地
吹大法螺
吹灯拔蜡
垂饵虎口
垂耳下首
垂发戴白
垂范百世
垂芳千载
椎锋陷陈
椎锋陷阵
椎肤剥髓
椎肤剥体
垂拱而治
垂拱仰成
垂拱之化
吹垢索瘢
捶骨沥髓
槌鼓撞钟
吹胡子瞪眼
吹花嚼蕊
吹灰找缝
吹灰之力
锤击昏迷
吹角连营
炊金馔玉
炊臼之梦
炊臼之戚
炊臼之痛
吹糠见米
吹拉弹唱
垂帘听决
垂帘听政
炊粱跨卫
吹乱求疵
椎埋穿掘
椎埋狗窃
椎埋屠狗
吹毛利刃
吹毛觅瑕
吹毛求瘢
吹毛求疵
吹毛求瑕
吹毛取瑕
吹毛数睫
吹毛索瘢
吹毛索疵
吹毛索垢
吹毛洗垢
垂没之命
吹面不寒杨柳风
垂名青史
垂名史册
垂名竹帛
垂暮之年
椎牛发冢
吹牛拍马
椎牛歃血
槌牛酾酒
椎牛飨士
吹气如兰
吹气若兰
吹气胜兰
垂磬之室
炊琼爇桂
槌仁提义
炊沙成饭
炊沙镂冰
吹沙走石
炊砂作饭
炊沙作糜
垂裳而治
垂绅正笏
垂世不朽
垂手而得
垂手恭立
垂手可得
垂首丧气
垂手侍立
垂死挣扎
吹弹得破
吹弹歌舞
垂堂之戒
垂涕而道
垂髫戴白
垂头塞耳
垂头丧气
垂头铩羽
垂头塌翅
垂头塌翼
垂头搨翼
吹网欲满
炊鲜漉清
垂涎三尺
垂涎欲滴
吹箫乞食
椎心顿足
椎心呕血
椎心泣血
垂馨千祀
椎心饮泣
捶胸跌脚
捶胸跌足
捶胸顿脚
捶胸顿足
捶胸拍臆
槌胸蹋地
吹埙吹篪
吹叶嚼蕊
垂翼暴鳞
椎膺顿足
吹影镂尘
垂裕后昆
吹皱一池春水
吹竹弹丝
吹竹调丝
垂朱拖紫
唇敝舌腐
春冰虎尾
唇不离腮
春蚕抽丝
春蚕到死丝方尽
春蚕自缚
唇齿相济
唇齿相须
唇齿相依
唇齿之邦
唇齿之国
唇齿之戏
蠢蠢欲动
春风不入驴耳
春风吹又生
春风得意
春风风人
春风浩荡
春风和气
春风和煦
春风化雨
春风漏泄
春风满面
春风夏雨
春风野火
春风一度
春风沂水
春风雨露
春风中坐
唇腐齿落
唇辅相连
唇干口燥
蓴羹鲈脍
莼羹千里
春耕夏耘
莼羹鱼脍
春光漏泄
春光明媚
春光如海
春光无限
春归人老
春寒料峭
春和景明
春和人畅
唇红齿白
春华秋实
春花秋月
春晖寸草
春回大地
春回寒谷
春回腊尽
唇尖舌利
唇焦口燥
唇焦舌敝
纯洁百合
唇揭齿寒
唇竭齿寒
春节快乐
纯洁项链
春节烟花
春景常胜
纯净心灵
醇酒妇人
醇酒美人
春韭秋菘
鹑居鷇食
鹑居鷇饮
春困秋乏夏打盹
春来无处不花香
春兰秋菊
椿龄无尽
春露秋霜
莼鲈之思
春满人间
春满神州
春梦求屁
春梦无痕
春梦一场
纯绵裹铁
纯绵裹针
春暖花开
春暖花香
春葩丽藻
唇枪舌剑
春秋笔法
春秋鼎盛
春秋非我
春秋积序
春秋日高
春秋无义战
春秋责备贤者
春秋责贤
春秋之义
春去秋来
蠢然思动
蠢人诅咒
蠢如鹿豕
蠢若木鸡
春色撩人
春色满园
春山八字
春山如笑
春蛇秋蚓
春深似海
春生秋杀
春生夏长
春生夏长秋收冬藏
春事阑珊
春树暮云
纯属偶然
纯属骗局
春霜秋露
春诵夏弦
春笋怒发
椿庭萱室
椿庭萱堂
春蛙秋蝉
唇亡齿寒
春为花博士酒是色媒人
春捂秋冻
春宵苦短
春宵一刻
春宵一刻值千金
椿萱并茂
纯焰精华
春意盎然
鹑衣百结
纯一不杂
鹑衣鹄面
鹑衣鷇食
春意阑珊
春蚓秋蛇
春雨如油
春袗轻筇
纯真无邪
纯正无邪
绰绰有余
惙怛伤悴
辍毫栖牍
踔绝之能
踔厉奋发
踔厉风发
踔厉骏发
啜食吐哺
逴俗绝物
啜粟饮水
戳无路儿
戳心灌髓
啜英咀华
绰有余地
绰有余力
绰有余暇
绰有余妍
绰有余裕
绰约多姿
绰约披风
慈悲善目
慈悲为本
辞鄙义拙
词不达意
词不逮理
词不逮意
辞不获命
辞不获已
词不悉心
辞不意逮
慈不掌兵
慈不掌兵义不掌财
此唱彼和
此处不留人会有留人处
此处不留人自有留人处
刺刺不休
刺促不休
刺刀见红
此地无银三百两
此动彼应
词钝意虚
辞多受少
刺耳尖啸
此而可忍孰不可忍
刺耳怒吼
刺耳之言
此发彼应
此风不可长
辞丰意雄
此伏彼起
辞富居贫
刺骨暗影
刺股读书
刺骨寒冰
刺骨尖啸
刺骨痛心
刺股悬梁
刺骨之地
慈航普度
此恨绵绵
此呼彼应
刺虎持鹬
词华典赡
雌黄黑白
茨棘之间
辞简理博
辞简义赅
辞简意足
此疆彼界
此疆尔界
此界彼疆
辞金蹈海
辞旧迎新
刺举无避
慈老爱幼
辞泪俱下
赐茅授土
慈眉善目
慈眉善眼
慈明无双
慈母有败子
此起彼伏
此起彼落
赐墙及肩
词强理直
辞巧理拙
词清讼简
词穷理极
词穷理尽
词穷理绝
词穷理屈
辞穷情竭
辞趣翩翩
词人才子
词人墨客
辞色俱厉
词少理畅
此事今已一笔勾断
此事体大
辞顺理正
慈孙孝子
词条
辞微旨远
此问彼难
此物比志
慈乌反哺
辞无所假
词无枝叶
此心耿耿
刺心刻骨
刺心裂肝
刺心切骨
雌雄未决
刺须鲶鱼
词严理正
辞严气正
词严义密
词严义正
辞严义正
此一时彼一时
辞喻横生
词约指明
词正理直
辞旨甚切
辞致雅赡
此中多有
此中三昧
辞尊居卑
从壁上观
从不间断
从长计较
从长计议
从长商议
葱翠欲滴
从刀尖上爬过来的
从恶如崩
从恶若崩
从恶是崩
从风而服
从风而靡
从诲如流
从谏如流
从俭入奢易
从井救人
从宽发落
从来好事多磨
丛林之戒
丛林之证
从令如流
从流忘反
聪明不可用尽
聪明才智
聪明出众
聪明反被聪明误
聪明过人
聪明绝世
聪明伶俐
聪明能干
聪明人做糊涂事
聪明睿达
聪明睿哲
聪明睿智
聪明一世
聪明一世糊涂一时
聪明英毅
聪明正直
聪明智慧
聪明智能
聪明自误
从前恩爱反为仇
从前做过事没兴一齐来
从轻发落
丛轻折轴
丛雀渊鱼
从容不迫
从容就义
从容无为
从容应对
从容有常
从容中道
从容自如
从容自若
从容自在
丛山峻岭
从善如登
从善如登从恶如崩
从善如流
从善若流
从奢入俭难
丛矢之的
从俗浮沉
从俗就简
从天而降
从天而下
从头彻尾
从头到尾
从头至尾
葱蔚洇润
从小看大三岁看老
从小离娘到大话长
从心所欲
从心之年
从一而终
从一以终
聪颖过人
从者如云
从之如流
丛至沓来
从中渔利
从中作梗
凑手不及
猝不及防
粗布鞋底
粗茶淡饭
促促刺刺
粗粗咧咧
蹙蹙靡骋
蹙额攒眉
粗风暴雨
粗服乱头
蹙国百里
蹙国丧师
醋海翻波
踧踖不安
蹙金结绣
簇锦团花
蔟锦攒花
粗具梗概
促忙促急
粗袍粝食
粗识之无
促死促灭
粗铜拳套
粗通文墨
粗通文艺
促膝密谈
促膝谈心
粗心大气
粗心大意
粗心浮气
粗衣淡饭
粗衣恶食
粗衣粝食
粗有眉目
粗枝大叶
粗制滥造
粗制砂轮
粗中有细
篡党夺权
窜端匿迹
蹿房越脊
攒锋聚镝
爨桂炊玉
撺哄鸟乱
撺花蔟锦
攒零合整
攒眉蹙额
撺眉苦脸
篡权复辟
撺拳拢袖
攒三集五
攒三聚五
篡位夺权
爨柱炊玉
翠被豹舄
榱崩栋折
璀璨夺目
啛啛喳喳
榱栋崩折
脆而不坚
摧锋陷坚
摧锋陷阵
摧刚为柔
摧花斫柳
催毁廓清
摧坚获丑
摧坚陷阵
摧坚殪敌
摧坚折锐
摧枯拉腐
摧枯拉朽
摧枯折腐
摧枯振朽
摧兰折玉
翠纶桂饵
翠绿炫光
摧眉折腰
翠绕珠围
催人泪下
摧山搅海
摧身碎首
翠围珠绕
摧陷廓清
翠消红减
摧心剖汴
摧心剖肝
摧胸破汴
摧胸破肝
摧胸剖肝
摧朽拉枯
翠玉雕像
催折恶类
摧折豪强
摧志屈道
翠竹黄花
寸碧遥岑
寸兵尺剑
寸兵尺铁
寸步不离
寸步不让
寸步不移
寸步难行
寸步难移
寸步千里
寸草不留
寸草不生
寸草春晖
寸草无遗
寸草衔结
寸长尺短
寸长尺技
寸长片善
寸椽片瓦
寸椽只瓦
寸寸计较
村村势势
寸地尺天
存而不论
存而不议
存而勿论
村夫俗子
村夫野老
村哥里妇
村歌社鼓
村歌社舞
寸晷风檐
存候踵路
存乎其人
存乎一心
寸积铢累
寸甲不留
寸进尺退
村筋俗骨
村酒野蔬
寸累铢积
寸利必得
寸利不让
寸量铢称
寸量铢较
寸马豆人
寸木岑楼
寸男尺女
存荣没哀
寸善片长
存神索至
村生泊长
存十一于千百
寸丝半粟
寸丝不挂
寸丝为缕千金不移
寸蹄尺缣
寸田尺宅
寸铁入木九牛之力
寸铁杀人
寸铁在手
寸莛击钟
寸土必较
寸土必争
寸土不让
寸土尺地
寸土尺金
存亡安危
存亡继绝
存亡绝续
存亡生死
存亡未卜
存亡续绝
存亡有分
存亡之秋
寸隙难留
寸辖制轮
村箫社鼓
存心不良
寸心不昧
存心积虑
寸心千古
寸心如割
存心养性
存恤耆老
村学究语
村野匹夫
寸阴尺璧
寸阴可惜
寸阴若岁
寸阴是竞
寸阴是惜
寸阴自惜
寸有所长
寸指测渊
错彩镂金
错打了定盘星
搓粉抟朱
挫骨扬灰
厝火积薪
厝火燎原
错节盘根
撮科打哄
撮科打诨
错乱密码
错落不齐
错落高下
错落有致
搓绵扯絮
错认颜标
错上加错
措手不迭
措手不及
搓手顿脚
搓手顿足
搓手跺脚
搓酥滴粉
撮土焚香
撮土为香
蹉跎日月
蹉跎时日
蹉跎岁月
蹉跎自误
措心积虑
厝薪于火
撮盐入火
撮盐入水
措颜无地
撮要删繁
措置乖方
挫志怒吼
挫志咆哮
措置失宜
措置有方
措置裕如
矬子里拔将军
错综变化
错综复杂
大败亏轮
大败亏输
大白天说梦话
大白天做梦
大败涂地
大帮压境
打抱不平
大本大宗
大笔如椽
大笔一挥
大辩不言
大辩若讷
打遍天下无敌手
达变通机
大辩无声
达不离道
大步流星
大不如前
打不着狐狸惹身骚
打不着野狼打家狗
大才必有大用
大才榱槃
大才槃槃
大才盘盘
大材小用
打草惊蛇
打草蛇惊
打柴的不能跟放羊的走
大彻大悟
大车驷马
大车无輗
大车以载
大秤分金
大骋厥辞
达诚申信
打成相识
大秤小斗
打成一片
大成之人
大耻奇辱
大吃一惊
打出吊入
大处落笔
大处落墨
大处著眼
大处着墨
大处着眼
大吹大打
大吹大擂
大吹法螺
大醇小疵
大慈大悲
打撺鼓儿
大错特错
大打出手
大大法法
大大咧咧
大大落落
搭搭撒撒
大胆包身
大胆包天
大胆海口
达旦通宵
大啖一番
大纛高牙
大道康庄
大刀阔斧
大盗窃国
大盗移国
大德必寿
大德不酬
打得火热
大得人心
打灯笼找不着
大地冲击
大地春回
大敌当前
大地粉碎
大地回春
大地践踏
大地破裂
大抵选他肌骨好
大地印记
大敌在前
大地震颤
大地震击
达地知根
打掉门牙往肚里咽
打掉牙往肚里咽
大动干戈
大动肝火
大动公惯
大垌之惭
大斗小秤
大度包容
大肚便便
大度豁达
大度兼容
大度汪洋
大多鼎鼎
大度君子
大恩不报
大恩不谢
大恩大德
大而化之
大而无当
大发慈悲
大发厥词
大发雷霆
大发谬论
大法小廉
大发议论
大放悲声
大放光明
大放厥词
答非所问
大费周折
大风大浪
大俸大禄
打凤捞龙
大风漫急火
大风有遂
大风之歌
大福不再
打富济贫
打富救贫
大附魔袋
大腹便便
大妇小妻
大富由命小富由勤
大孚众望
大干物议
大纲小纪
打个喷嚏二百岁
打隔山炮
打个小伞前来
打个照面
大功毕成
答工部郎中
大功垂成
大功告成
大公无私
大公无我
大公至正
打躬作揖
打狗还得看主人
打狗看主
打狗看主人
大鼓大吹
大冠高履
达官贵人
达官贵要
大关节目
达官闻人
达官显宦
达官显吏
达官要人
达观知命
打滚撒泼
大海不让细流
大海沉石
大海捞针
大海石沉
大海一针
大海终须纳细流
大汗涔涔
大喊大叫
大寒索裘
大旱望霓
大旱望雨
大旱望云
大旱望云霓
大含细入
大旱云霓
大旱之望
大行大市
大好河山
大好山河
大喝一声
大红大绿
大哄大嗡
大红大紫
打虎不成反被虎伤
打虎牢龙
大呼小喝
大呼小叫
大瓠之用
打花胡哨
大化有四
打诨插科
打诨发科
打诨说笑
大惑不解
大惑莫解
大获全胜
打击报复
大吉大利
打鸡骂狗
大计小用
大机械师卡斯派普
大家都是命
大家风范
大家闺范
大家闺秀
打家截道
打家劫舍
大家举止
大驾莅临
大家马儿大家骑
大家小户
大简车徒
大奸大慝
大奸巨滑
大渐弥留
大奸似忠
大匠不斫
大江东去
大将风度
大江南北
大匠运斤
大节不夺
大节凛然
打街骂巷
大劫难逃
大桀小桀
大街小巷
打进冷宫
大经大法
大惊失色
大惊小怪
大酒大肉
大酒肥肉
打酒向提瓶子的要钱
大举进攻
大爵屠门
打开窗户说亮话
大开大合
大开方便之门
大开狗窦
打开天窗说亮话
大开眼界
大可师法
大可有为
大快朵颐
大快人心
大快人意
大魁天下
大来小往
大浪淘沙
大乐必易
大利不利
大力鬼王
大路朝天各走半边
大路生在嘴边
大路椎轮
大辂椎轮
打乱阵脚
大略雄才
大萝卜不用屎浇
大锣大鼓
打落水狗
大罗仙使
大马当先
打马虎眼
大马金刀
打谩评跋
大门不出二门不迈
打闷葫芦
大梦初醒
大梦方醒
大名鼎鼎
大明法度
大命将泛
大鸣惊人
大名难居
大谬不然
大模大样
大模尸样
大模厮样
大莫与京
大漠之锤
大谋不谋
大难不死
大难不死必有后福
大难临头
大男小女
大男幼女
大脑冻结
大逆不道
大睨高谈
大逆无道
大炮而红
大烹五鼎
大鹏展翅恨天低
大篇长什
打破常规
打破饭碗
打破迷关
打破沙锅
打破沙锅问到底
打破砂锅璺到底
打破砂锅问到底
打破疑团
大璞不完
大酺三日
大起大落
大气磅礴
大器晚成
大器小用
大钱大物
大千世界
大巧若拙
大衾长枕
打勤献趣
大青大绿
大请大受
打情骂俏
打情骂趣
打情卖笑
打情献趣
大权独揽
大权旁落
达权通变
大权在握
达权知变
怛然失色
大嚷大叫
打人别打脸
打人不打笑脸人
大人不记小人过
大人不见小人怪
大人不曲
达人大观
大仁大义
大仁大勇
达人高致
大人虎变
大人君子
达人立人
打人骂狗
大人先生
达人之节
达人知命
打入冷宫
打入另册
打入赘字号去
大阮小阮
大撒手儿
大厦栋梁
大煞风景
大煞风趣
大厦将颠
大厦将倾
大厦千间
大山广川
大山小山
大伤元气
打蛇不死必挨咬
打蛇不死必被咬
打蛇不死反挨咬
打蛇不死反被咬
打蛇不死反受其害
打蛇打七寸
大声喝采
大声疾呼
大声嚷嚷
大声小气
大声吆喝
达士拔俗
大事不糊涂
大时不齐
大是不同
大师长袍
大是大非
大事化小小事化了
大势军马
大事铺张
大事去矣
大失人望
大势所迫
大势所趋
大失所望
打是疼骂是爱
达士通人
大势雄兵
大势已见
大势已去
大手大脚
大受小知
大树大阴凉
大树底下好乘凉
大树将军
大书特书
大水冲了龙王庙
大水漫不过鸭子背
打顺风锣
大肆挥霍
大肆厥辞
大肆咆哮
大肆铺张
打死人不偿命
大肆宣传
打它个落花流水
打桃射柳
大慝巨奸
打嚏喷有人念叨
大题小做
大天白亮
大天白日
打铁趁热
打铁还得自身硬
打铁还需本身硬
打铁还需自身硬
打铁先得自身硬
打铁需得自身硬
大庭广众
大同境域
大同小异
大头小尾
打头一炮
打退堂鼓
大宛列传
大为折服
打瓮墩盆
打窝里炮
大毋侵小
大喜过望
大喜若狂
大喜逾望
打下马威
打瞎子骂哑巴
大贤虎变
大限来时各自飞
大限临身
大限临头
搭线窃听
大显身手
大显神通
大相径庭
大相矛盾
打小算盘
大信不约
大兴土木
大兴问罪之师
打旋磨儿
打旋磨子
打牙打令
打牙逗嘴
打牙犯嘴
大雅扶轮
大雅宏达
打鸭惊鸳
打鸭惊鸳鸯
大雅君子
打牙撂嘴
打牙配嘴
大雅之人
大雅之堂
打鸭子上架
大言不惭
大言弗怍
大言欺人
大言耸听
大眼望小眼
大言无当
大言无实
大言相骇
大摇大摆
大吆小喝
大叶粗枝
大夜弥天
打一巴掌给个甜枣
打一棒快球子
大义薄云
大意拉拉
大义来亲
大义凛凛
大义凛然
大义灭亲
大义微言
大饮长歠
大隐朝市
大音希声
大勇不斗
大勇若怯
大有裨益
大有见地
大有径娣
大有径庭
大有可观
大有可为
大有其人
大有起色
大有人在
大有所为
大有文章
大有作为
大愚不灵
大鱼吃小鱼小鱼吃虾米
大雨滂沱
大雨倾盆
大雨如注
大禹治水
大宇中倾
大院深宅
达则兼济天下
大择礨空
大诈似信
大展宏图
大展经纶
大丈夫宁死不屈
大丈夫视死如归
大丈夫有泪不轻弹
大丈夫志在四方
大张其词
大张旗鼓
大张旗帜
大张声势
大张挞伐
大杖则走
打着灯笼没处找
打着灯笼找不着
大者数百
打枕捶床
大阵仗儿
大政方针
大智不智
大智大勇
大智如愚
大直若屈
大直若诎
大智若愚
大中见小
打肿脸充胖子
大中至正
打嘴现世
大做文章
代矮相传
骀背鹤发
待哺嗷嗷
代拆代行
戴大帽子
代代相传
呆呆挣挣
怠惰效果
怠惰因循
戴发含齿
戴发含牙
戴高履厚
戴高帽儿
戴高帽子
怠忽荒政
戴鸡佩豚
待机再举
带甲百万
待价藏珠
待价而沽
代价函数
带减腰围
戴角傅翼
戴角披毛
带金佩紫
戴逵破琴
待劳以逸
待理不理
呆里藏乖
戴笠乘车
戴笠故交
戴笠荷锄
带砺河山
代李僵桃
呆里撒奸
带砺山河
黛琳希亚
戴绿帽子
代马望北
代马依风
戴眉含齿
待命中断
待命状态
呆脑呆头
带牛佩犊
代庖越俎
戴盆望夫
戴盆望天
戴凭夺席
戴凭重席
戴清履浊
待阙鸳鸯
待人接物
代人受过
呆人说梦
代人说项
代人捉刀
戴日戴斗
代入复合
呆如木鸡
呆若木鸡
待势乘时
待时而动
待时而举
待时而行
待时守分
戴霜履冰
带水带浆
带水拖泥
待说不说
呆似木鸡
戴炭篓子
戴天蹐地
戴天履地
戴天之仇
呆头呆脑
戴头而来
戴头识脸
带头作用
待兔守株
待兔之人
代为说项
殆无孑遗
戴乌纱帽
殆无虚日
戴星而出
殆虚几乎
戴玄履黄
带眼安眉
待用无遗
带雨梨花
戴玉披银
带雨拖泥
戴圆履方
代越庖俎
戴月披星
待月西厢
待诏公车
戴着镣铐
带着铃铛去做贼
贷真价实
呆衷撒奸
带注释的图像交换
待字闺中
待字深闺
待罪行间
戴罪立功
戴罪图功
戴罪自效
单兵孤城
淡泊明志
淡泊以明志
淡泊以明志宁静以致远
淡泊之心
旦不保夕
单步负笈
殚财竭力
殚财劳力
单车就路
单车之使
殚诚毕虑
殚诚竭虑
丹赤漆黑
单传心印
胆粗气壮
但存方寸土
胆大包身
胆大包天
胆大泼天
弹打雀飞
胆大如斗
胆大如天
胆大妄为
胆大心粗
胆大心细
胆大心小
胆大心雄
胆大于身
胆大于天
担戴不起
旦旦而伐
耽耽虎视
旦旦信誓
眈眈逐逐
担当不过
担当不起
单刀赴会
单刀趣入
单刀直入
担簦蹑屩
箪豆见色
丹垩一新
瘅恶彰善
淡而不厌
淡而无味
淡饭粗茶
淡饭黄齑
啖饭之道
丹凤朝阳
旦复旦兮
单夫只妇
单复之术
担隔夜忧
耽搁一半天
耽古笃学
弹冠结绶
胆寒发竖
惮赫千里
单鹄寡凫
淡乎寡味
耽花恋酒
诞幻不经
丹黄甲乙
丹鸡白犬
丹加洛克
弹铗无鱼
殚见洽闻
单见浅闻
但将冷眼看螃蟹
单椒秀泽
单孑独立
殚竭其力
弹尽粮绝
弹尽援绝
殚精毕力
殚精毕思
殚精极虑
殚精极思
殚精竭诚
殚精竭力
殚精竭虑
殚精竭能
殚精竭思
殚精覃思
担惊忍怕
担惊受恐
担惊受怕
胆惊心颤
但看三五日
胆靠声来壮
胆靠声壮
但恐诚心未至
箪醪投川
胆力过人
胆裂魂飞
丹陵若水
胆略魂飞
胆略兼人
单轮不返
诞谩不经
淡抹浓妆
殚谋戮力
旦暮入地
旦暮朝夕
旦暮之期
旦暮之人
旦暮之业
但能依本分
箪瓢陋室
箪瓢陋巷
箪瓢屡空
胆破心寒
胆破众散
胆气横秋
胆气凌云
丹漆随梦
丹铅甲乙
丹铅弱质
单枪独马
单枪匹马
胆且心虚
丹青不渝
丹青过实
丹青妙笔
丹青妙手
丹青难写是精神
单茕只立
但求如愿
但求无过
淡然处之
淡然置之
单人独骑
单人独马
单人匹马
旦日日夕
胆如斗大
胆若鼷鼠
胆丧魂惊
胆丧魂消
胆丧心惊
淡扫蛾眉
单身只手
儋石之储
丹书白马
丹书铁劵
丹书铁契
丹书铁券
淡水交情
淡水之交
单丝不成线
单丝不线
箪食豆羹
箪食壶浆
箪食壶酒
殚思极虑
单丝难成线
箪食瓢浆
箪食瓢饮
箪食与饿
单特孑立
单挑独斗
弹丸黑志
弹丸黑子
弹丸之地
诞妄不经
诞罔不经
单文孤证
弹无虚发
耽习不倦
旦夕之费
旦夕之间
旦夕之危
胆小不得将军做
胆小怕事
胆小如豆
胆小如鼠
胆小如鼷
单校双检
淡写轻描
丹心碧血
丹心赤忱
丹心耿耿
殚心竭力
殚心竭虑
殚心竭智
丹心如故
担雪塞井
担雪填河
担雪填井
淡血褶裙
单眼立体
丹阳布衣
啖以甘言
啖以厚利
啖以美利
啖以重利
丹楹刻桷
胆勇过人
单忧极瘁
殚忧极瘁
但有进兮不有止
但有绿杨堪系马
单语片言
弹雨枪林
殚雨尤云
但愿儿孙个个贤
但愿如此
淡云圆盾
单则易折
单则易折众则难摧
胆战魂惊
胆战心寒
胆战心慌
胆战心惊
胆战心摇
殚智毕精
殚智竭力
殚智竭虑
丹之所藏者赤
但知行好事不必问前程
啖之以利
旦种暮成
淡妆浓抹
胆壮气粗
淡妆轻抹
胆壮心雄
档案文件
党豺为虐
荡产倾家
当场出彩
当场出丑
当场丢丑
当场献丑
当场作戏
当车螳臂
荡荡之勋
当道撅坑
当道筑室
荡涤放情
当地生姜不辣
荡涤瑕秽
荡涤邪秽
当垫脚石
当断不断
当断不断反受其乱
当断失断
党恶朋奸
党恶佑奸
当耳边风
当耳旁风
当风秉烛
当刮目相待
当光卖绝
荡海拔山
当行出色
荡秽涤瑕
荡魂摄魄
当火头军
当机贵断
当机立断
当机立决
当家方知柴米贵
当家理纪
当家立纪
当家立计
当家立事
当家立业
当家三年狗也嫌
党坚势盛
荡检逾闲
当今无辈
当今之务
当局称迷
当局苦迷
当局者迷
当局者迷旁观者清
当立之年
当路豺狼
谠论侃侃
谠论危言
当门抵户
当门对户
当面错过
当面鼓对面锣
当面教子背地教妻
当面锣对面鼓
当面是人
当面是人背后是鬼
当面输心背面笑
当面银子对面钱
荡气回肠
当前决意
当前快意
荡然回肠
荡然肆志
荡然无存
荡然无遗
荡然无余
荡然一空
当仁不让
当仁不逊
当仁无逊
当世才度
当世才具
当世辞宗
当世得失
当世名人
当世取舍
当时若不登高望
当世无双
当替罪羊
党同妒异
党同伐异
当头棒喝
当头对面
当头一棒
荡为寒烟
当务始终
当务为急
当务之急
荡析离居
党邪丑正
党邪陷正
荡心悦目
当行本色
当刑而王
谠言嘉论
谠言直声
荡倚冲冒
当一日和尚撞一天钟
当一天和尚撞一天钟
当着矬人别说短话
当着矬子不说短话
当之无愧
当之有愧
当众出丑
当轴处中
当轴之士
当着不着
刀把儿递给外人
道傍苦李
道傍之筑
道傍筑室
道被飞潜
倒背如流
倒绷孩儿
刀笔贾竖
刀笔老手
刀笔讼师
刀笔先生
刀笔之吏
道边苦李
道不掇遗
道不举遗
道不拾遗
道不拾移夜不闭户
道不同不相谋
道不同不相为谋
道不相谋
道不由衷
稻草人者
道长论短
倒裳索领
蹈常习故
蹈常袭故
道长争短
倒吃甘蔗
道出个不字
倒垂之急
倒刺木棒
道存目击
道大莫容
倒打一耙
倒打一瓦
叨叨絮絮
道德败坏
道德名望
导德齐礼
道德文章
道弟称兄
倒地葫芦
倒吊深渊
道东说西
倒舵随风
道而不径
盗匪长剑
倒凤颠鸾
蹈锋饮血
刀锋之路
蹈赴汤火
道高德重
道高龙虎伏
道高魔重
道高望重
道高益安
道高益安势高益危
道高一尺
道高一尺魔高一丈
道高一丈
倒戈弃甲
倒戈相向
倒戈卸甲
刀耕火耨
刀耕火耘
刀耕火种
刀耕水耨
倒钩之刺
蹈故习常
道骨仙风
道寡称孤
倒冠落佩
刀光剑影
刀光血影
捣鬼吊白
蹈规循矩
倒果为因
刀过竹解
倒海翻江
倒海排山
倒海倾江
倒海移山
蹈海之节
蹈海之志
刀好刃口利
道合志同
刀痕箭瘢
捣谎驾舌
蹈火赴汤
蹈火探汤
倒戢干戈
蹈机握杼
刀架脖子上
道键禅关
道间串扰
刀剑精通
蹈节死义
倒街卧巷
道尽途殚
道尽途穷
道殣相属
道殣相望
道殣相枕
刀锯不辞
刀锯不加
刀锯不如
刀锯鼎镬
刀锯斧钺
蹈矩践墨
蹈矩循规
蹈矩循彟
刀锯余人
刀锯之余
刀快不怕脖子粗
到老终无怨恨心
到了如今
蹈厉发扬
蹈厉奋发
刀利伤人指
蹈厉之志
刀林弹雨
倒廪倾囷
盗灵衬肩
盗铃掩耳
道路侧目
道路传闻
道路各别
道路藉藉
道路相告
道路相望
道路以目
道路指目
道路之人
道路之言
道貌岸然
道貌凛然
道貌俨然
盗名暗世
盗名欺世
道谋筑室
盗墓笔记
道旁苦李
道旁之筑
蹈其覆辙
刀枪剑戟
刀枪入库
刀枪药虽好不破手为高
盗窃公行
倒箧倾筐
倒箧倾囊
蹈刃不旋
蹈人旧辙
蹈仁履义
刀刃峡谷
刀刃之蜜
导入规约
道三不道两
倒三颠四
盗嫂受金
刀山火海
刀山剑树
倒山倾海
道山学海
到什么山上唱什么歌
到什么时候说什么话
道是无情却有情
盗食致饱
岛瘦郊寒
道书禅机
刀树剑山
倒四颠三
蹈汤赴火
道听耳食
道听途传
道听途说
道同契合
道同义合
道同志合
道头会尾
道头知尾
道微德薄
蹈危如平
道吾恶者是吾师
道吾好者是吾贼
道无拾遗
倒屣而迎
蹈袭覆辙
蹈袭前人
道西说东
倒屣相迎
倒屣迎宾
刀下留人
倒峡泻河
倒心伏计
悼心疾首
悼心失图
倒行逆施
捣虚敌随
捣虚批吭
捣虚批亢
捣虚撇抗
倒悬之厄
倒悬之患
倒悬之急
倒悬之苦
倒悬之危
道学先生
导以取保
盗亦有道
道义之交
倒因为果
盗玉窃钩
道远任重
道远日暮
道院僧堂终不如
道远无轻载
道院迎仙客
道远知骥
道远知骥世伪知贤
盗怨主人
倒载干戈
道在人为
盗贼衬肩
盗贼出于贫穷
盗贼公行
盗贼天赋
盗贼营地
盗憎主人
道长说短
刀折矢尽
捣枕捶床
倒枕着床
倒植浮图
倒置干戈
倒执手版
盗跖之物
盗钟掩耳
倒拽横拖
刀锥之利
刀子嘴豆腐心
刀俎鱼肉
刀俎余生
刀钻古怪
德备才全
德本财末
德薄才疏
德薄才鲜
德薄才庸
德薄能鲜
德薄任重
德薄望轻
德薄位尊
得不补失
得不偿费
得不偿丧
得不偿失
德不称位
得不酬失
得步进步
德才兼备
得财买放
德称日盛
得尺得寸
得宠若惊
得宠思辱
得此失彼
得粗忘精
得寸得尺
得寸进尺
得寸觑尺
得寸入尺
得寸思尺
得寸则尺
得寸则寸
得当以报
得道多助
得道多助失道寡助
得而复失
得放手时须放手
得风便转
得风就转
得福不知
得高歌处且高歌
德高毁来
德高望重
得过且过
德国十一月革命
德厚流光
得江山助
得精忘粗
得隽之句
得君行道
得窥门径
得来全不费工夫
得了颜色儿就开染房
得理不得势
德凉才薄
得陇望蜀
德隆望重
德隆望尊
得马折足
得马生灾
得马失马
得耐且耐
德配天地
得便宜卖乖
得其皮毛
得其三昧
得其死力
得其所哉
得钱买放
德浅行薄
得趣忘形
德全如醉
得全要领
德让君子
得饶人处且饶人
得人钱财与人消灾
得忍且忍
得人死力
得人为枭
得人心者得天下
得人者昌
得人者昌失人者亡
德容功貌
德容兼备
德容言功
德劭年高
德深望重
得胜回朝
得胜头回
得失参半
得失成败
得失利病
得失荣枯
得时无怠
得失相半
得失在人
得售其奸
得兽失人
得手应心
得水蛟龙
得缩头时且缩头
得天独厚
得天之厚
得兔忘蹄
德望日重
德威并施
德威并用
得未曾有
得未尝有
德为人表
得匣还珠
得新弃旧
得新忘故
得新忘旧
得新厌旧
得心应手
得休便休
得婿如龙
德言工貌
德言工容
德言容功
德洋恩普
德以报怨
得意门生
得意浓时便可休
得以气胜
得意鼠鼠
德艺双馨
得一望十
得一望十得十望百
得意忘象
得意忘形
得意忘言
得意洋洋
得意之笔
得意之鸣
得意之色
得意之作
德音莫违
得荫忘身
德輶如毛
德輶如羽
得鱼忘筌
得鱼忘荃
得月较先
德之水精
得之易失之也易
德重恩弘
得衷合度
德尊望重
登崇俊良
登第之后
灯蛾扑火
等而上之
等而下之
登锋履刃
登锋陷阵
登峰造顶
登峰造极
登高必赋
登高博见
登高而招见者远
登高履危
登高能赋
登高去梯
登高望远
登高一呼
登高自卑
登高作赋
灯鬼之壳
灯红酒绿
灯红绿酒
灯火辉煌
灯火万家
灯火荧煌
登界游方
灯尽油干
登科之喜
等礼相亢
等量齐观
登楼望阙
等米下锅
登明选公
瞪目哆口
瞪目结舌
登木求鱼
澄沙汰砾
登山踄岭
登山泛水
登山临水
登山蓦岭
登山涉水
登山小鲁
登山越岭
登山陟岭
等身著述
等身著作
等式逻辑
等式系统
登手登脚
登台拜将
登坛拜将
登堂拜母
登堂入室
等闲人家
等闲人物
等闲视之
等闲之辈
等闲之人
瞪眼咋舌
等一大车
等夷之志
等因奉此
登庸纳揆
等值连接
等值线图
等之自郐
灯烛辉煌
低昂不就
抵背扼喉
地北天南
地崩山摧
敌变我变
砥兵砺伍
敌不可假
敌不可纵
地惨天愁
地惨天昏
地拆天崩
低唱浅斟
低唱浅酌
低唱微吟
地坼天崩
低沉咆哮
地丑德齐
地丑力敌
滴翠流香
地悴天荒
地大物博
地大物阜
地大物夥
地大物众
涤荡邪秽
低地荒野
涤地无类
地动山摧
地动山摇
地冻天寒
地肥鼠穴多
滴粉搓酥
谛分审布
砥锋挺锷
地负海涵
地覆天翻
地缚图腾
地府阴曹
地格方圆
地歌瀑布
涤垢洗瑕
地固根深
涤故更新
地广民稀
地广民众
地广人稀
敌国通舟
敌国外患
敌国隐然
帝虎鲁鱼
棣华增映
低回不去
涤秽布新
低回不已
涤秽荡瑕
敌惠敌怨
低级互斥
地瘠民贫
低级趣味
地棘天荆
低级语言
地角方圆
地角天涯
砥节奉公
砥节励行
砥节砺行
砥节守公
诋尽流俗
地尽其利
地精暗雷
地精车手
地精飞艇
地精龙枪
地精炸弹
地久天长
敌忾同仇
地旷人稀
堤溃蚁孔
堤溃蚁穴
地阔天长
地老地荒
地老天荒
地老天昏
地雷冲击
地雷装备
地利不如人和
砥砺德行
砥砺风节
敌力角气
砥砺廉隅
砥砺名号
砥砺名节
砥砺名行
砥砺清节
地利人和
砥砺琢磨
砥廉峻隅
地裂山崩
地灵矮人
地灵人杰
滴露研珠
低眉垂眼
低眉顺眼
低眉下首
低眉下眼
低眉下意
低眉折腰
地面震击
地灭天诛
砥名砺节
抵暮张烛
弟男子侄
帝辇之下
地痞流氓
地辟天开
砥平绳直
地平天成
低情曲意
地琼山尽
羝乳得归
低三下四
地上天宫
地上天官
砥身砺行
低声悄语
低声细语
低声下气
低声哑气
地势便利
低首俯心
低首下气
低首下心
低首心折
滴水不羼
滴水不漏
滴水成冰
滴水成冻
滴水成河
滴水成渠
滴水穿石
滴水难消
滴水石穿
抵死瞒生
抵死谩生
地塌天荒
荻塘女子
低头不见抬头见
低头耷脑
地头地脑
低头哈腰
低头倾首
低头丧气
低头下心
帝王宝石
帝王将相
敌王所忾
地网天罗
帝王之墓
帝王之座
地纹披风
地无三尺平
地无遗利
涤瑕荡垢
涤瑕荡秽
抵瑕蹈隙
地狭人稠
抵瑕陷厄
地嫌势逼
地险俗殊
低心下气
低心下意
递兴递废
帝幸东都
砥行立名
砥行磨名
羝羊触藩
羝羊絓棘
低腰敛手
第一莫欺心
敌意平息
低吟浅唱
地狱变相
地远山险
地在人种事在人为
抵掌谈兵
砥志研思
敌众我寡
地主之谊
砥柱中流
弟子孩儿
抵足而眠
抵足而卧
抵足谈心
点兵排将
颠簸不破
典册高文
电掣风驰
电掣星驰
颠唇簸舌
颠唇簸嘴
颠倒白黑
颠倒错乱
颠倒干坤
颠倒黑白
颠倒梦魂
颠倒乾坤
颠倒是非
颠倒妍媸
颠倒衣裳
颠倒阴阳
点滴归公
颠颠痴痴
颠颠倒倒
点点搠搠
电镀膜盘
点段搐搐
店多成市
点凡成圣
靛缸里扯不出白布来
典诰大语
电光石火
电光朝露
电骇风驰
颠寒作热
电荷冲击
钿合金钗
电弧打击
点化秘银
点火成土
电火行空
掂脚舒腰
电角蜥蜴
掂斤播两
颠斤播两
点金成铁
点金乏术
掂斤估两
掂斤抹两
点金无术
点金作铁
点睛传神
点睛之笔
电卷风驰
电卷星飞
颠来簸去
颠来倒去
典丽堂皇
颠连穷困
颠连无告
电流星散
颠鸾倒凤
点卯应名
颠毛种种
典谟训诰
颠沛流离
点屏成蝇
颠扑不磨
颠扑不破
颠扑不碎
颠仆流离
点气成火
典妻鬻子
颠乾倒坤
颠三倒四
电闪雷鸣
掂梢折本
典身卖命
点石成金
点石化金
点石化为金
点石为金
点手划脚
点手莋脚
点水不漏
点水成气
点水蜻蜓
点塔七层
殿堂楼阁
点铁成金
颠头播脑
颠头簸脑
点头称善
点头称是
点头道是
癫头癫脑
点头哈腰
颠头晃脑
点头会意
颠头耸脑
点头咂嘴
点头之交
点头朱衣
阽危之域
簟纹如水
点胸洗眼
颠衣到裳
点一点二
阽于死亡
颠越不恭
典则俊雅
典章文物
电照风行
奠枕而卧
点阵精度
点指划脚
点指画字
点纸画字
点指莋脚
电子资金转账系统
掉臂不顾
雕冰画脂
调兵遣将
貂不足狍尾续
貂蝉满座
貂蝉盈坐
雕虫薄技
雕虫刻篆
雕虫末技
雕虫小技
雕虫小巧
雕虫小事
雕虫小艺
雕虫篆刻
吊胆惊心
吊胆提心
刁蹬用强
刁斗森严
吊儿郎当
刁风拐月
雕风镂月
雕肝镂肾
雕肝掐肾
雕肝琢膂
雕肝琢肾
吊钩外套
貂狗相属
吊古伤今
吊古寻幽
吊诡矜奇
雕蚶镂蛤
吊贺迎送
雕虎焦原
调虎离山
刁滑诡谲
刁滑奸诈
雕花刻叶
雕花皮靴
雕缋满眼
刁健讼棍
吊脚儿事
雕金篆玉
刁决古嫶
吊拷绷扒
吊拷絣把
雕栏玉砌
雕梁画栋
雕龙画凤
雕龙绣虎
雕龙炙輠
雕镂藻绘
雕甍画栋
刁民恶棍
吊民伐罪
钓名沽誉
钓名欺世
钓名拾紫
钓名要誉
钓名之人
凋年景急
雕盘绮食
雕墙峻宇
貂裘换酒
吊丧问疾
掉舌鼓唇
刁声浪气
吊死扶伤
吊死问孤
吊死问疾
吊死问生
吊死唁生
雕塑曲面
刁天决地
掉头不顾
掉头弗顾
掉头鼠窜
刁徒泼皮
雕文刻镂
雕文织采
调弦品竹
雕心刻肾
雕心雁爪
雕心鹰爪
吊形吊影
吊腰撒跨
掉以粗心
掉以轻心
雕楹碧槛
吊影自怜
钓游之地
钓鱼大师
钓誉沽名
雕玉双联
雕章绘句
雕章镂句
雕章缛彩
雕章缛句
雕章琢句
刁钻促搯
刁钻促狭
刁钻古怪
刁钻刻薄
掉嘴弄舌
迭出迭入
叠床架屋
碟大碗小难免磕着碰着
跌弹斑鸠
跌宕不羁
跌宕风流
跌宕遒丽
跌宕昭彰
喋喋不休
喋喋不已
喋喋利口
跌而不振
叠二连三
蝶粉蜂黄
叠阁连楼
叠见层出
迭见杂出
跌脚绊手
跌脚捶胸
叠矩重规
迭矩重规
鲽离鹣背
蝶恋蜂狂
叠岭层峦
蝶乱蜂狂
蝶乱蜂喧
蝶使蜂媒
爹死娘嫁人各人顾各人
蝶舞莺歌
蹀躞不下
叠影危情
叠嶂层峦
鼎成龙去
鼎成龙升
鼎铛有耳
鼎铛玉石
丁宠家庭
钉刺冲锋
钉刺猎弓
钉刺木板
钉刺喷射
钉刺突击
鼎鼎大名
丁丁当当
丁丁列列
定鼎訏谟
鼎鼎有名
鼎沸不绝
鼎分三足
顶风臭十里
丁公被戮
定功行封
丁公凿井
丁固生松
顶冠束带
定光拳套
定国安邦
鼎湖龙去
鼎镬刀锯
鼎镬如饴
钉击魔杖
定计铺谋
鼎力扶持
顶礼膜拜
鼎力提携
鼎力相助
鼎力玉成
丁铃当啷
定灵玉片
铤鹿走险
定乱扶衰
顶门立户
顶门一针
顶门壮户
顶名冒姓
顶名替身
定谋贵决
鼎鼐调和
丁娘十索
丁宁告戒
丁宁戒告
丁宁周至
定倾扶危
鼎折覆餗
鼎折餗覆
定身攻击
鼎盛春秋
丁是丁卯是卯
鼎食鸣钟
鼎食之家
鼎食钟鸣
定数难逃
鼎水之沸
顶替冒名
顶天立地
顶天踵地
钉头磷磷
鼎新革故
定省晨昏
定省温清
丁一卯二
丁一确二
鼎玉龟符
鼎鱼幕燕
定于一尊
鼎元之分
丁真楷草
顶真续麻
顶针续麻
鼎峙而立
鼎峙而三
鼎峙之业
顶踵尽捐
顶踵捐糜
鼎中一脔
丁子有尾
鼎足而居
鼎足而立
鼎足而三
鼎足三分
鼎足之臣
鼎足之势
钉嘴铁舌
定罪之槌
丢丢秀秀
丢风撒脚
丢魂丢魄
丢魂丧胆
丢魂丧魄
丢魂失魄
丢盔抛甲
丢盔弃甲
丢盔卸甲
丢了西瓜拣芝麻
丢轮扯炮
丢帽落鞋
丢眉丢眼
丢眉挤眼
丢眉弄色
丢弃武器
丢人现眼
丢三落四
丢三忘四
丢失中断处理程序
丢下耙儿弄扫帚
丢下武器
丢心落意
丢在脑后
丢卒保车
东捱西问
东挨西撞
东奔西波
东奔西窜
东奔西跑
东奔西逃
东奔西向
东奔西撞
东奔西走
东壁余光
动必缘义
东壁之光
东边日出西边下雨
东播西流
冬不借衣夏不借扇
动不失时
东补西凑
东猜西揣
东猜西疑
东藏西躲
洞察其奸
洞察秋毫
洞察束带
东差西误
动常得咎
东抄西袭
东抄西转
洞彻事理
东扯西拉
东扯西唠
东扯西拽
东成西就
冬吃萝卜夏吃姜
东驰西骋
东驰西击
东驰西骛
东驰西撞
栋充牛汗
东冲西决
东冲西突
东冲西撞
东穿西撞
东床腹坦
东床佳婿
东床娇客
东床姣婿
东床娇婿
东床快婿
东窗事发
东窗事犯
东床坦腹
东闯西踱
东闯西走
东窗消息
东床择对
东床之选
动词短语
栋榱崩折
洞达事理
东打西椎
动惮不得
动荡不安
动荡不定
东荡西驰
东荡西除
东挡西杀
东荡西游
东倒西欹
东倒西歪
东道之谊
动地惊天
洞洞属属
洞洞惺惺
东躲西藏
东躲西跑
东躲西逃
动而得谤
动而若静
东翻西倒
东翻西阅
东方不亮西方亮
洞房花烛
东方将白
东方千骑
东方圣人
东方兄弟
东风吹马耳
东风过耳
东风浩荡
东风化雨
东风料峭
东风马耳
东风人面
东风入律
东风射马耳
东封西款
东风压倒西风
东扶西倒
东扶西倾
东观续史
东观之殃
东观西望
东滚西爬
东郭先生
东郭之畴
东郭之迹
东海尘飞
东海鲸波
东海捞针
东海逝波
东海扬尘
冬寒抱冰
冬寒抱冰夏热握火
东合待贤
恫喝虚声
东横西倒
冬烘头脑
冬烘学究
董狐直笔
冬季酸菜
东家夫子
东家孔子
东家西舍
东家效颦
东家长西家短
洞见底里
洞见底蕴
洞见肺腑
洞见肺肝
洞鉴废兴
洞见肝鬲
洞鉴古今
东箭南金
洞见其奸
东渐西被
洞见隐微
洞见幽微
动见臧否
洞见症结
冻结标记
冻解冰释
动静有常
动静有法
东砍西斫
东磕西撞
洞口桃花也笑人
东诓西骗
东拉西扯
东来西去
东来紫气
东拦西阻
东捞西摸
东劳西燕
栋梁崩坏
东量西折
栋梁之才
栋梁之器
栋梁之任
栋梁之用
东猎西渔
东邻西家
东邻西舍
东鳞西爪
东零西落
东零西散
东零西碎
东磂西逛
东流西落
东流西上
东马严徐
东门黄犬
东门之达
东门之役
东门种瓜
东门逐兔
东觅西寻
东庙烧香西庙许愿
东鸣西应
东抹西涂
冬幕大餐
东南半壁
东南雀飞
东南一尉西北一候
东南之宝
东南之美
东南之秀
东南竹箭
冻馁交迫
冻馁之患
冻馁之忧
东扭西捏
东怒西怨
冬暖夏清
东挪西凑
东挪西撮
东挪西贷
东挪西借
东跑西窜
东跑西颠
东碰西撞
东飘西泊
东飘西荡
东飘西散
东飘西徙
东拼西凑
动魄惊心
冻浦鱼惊
东牵西扯
东迁西徙
东墙处子
东墙大门
东墙窥宋
东墙哨塔
东墙之门
东墙之塔
东敲西逼
东瞧西望
冬裘夏葛
东趋西步
冬泉火酒
动人心脾
动人心魄
动人心弦
冬日黑裘
冬日可爱
冬日夏云
冬日之温
冬日之阳
动容周旋
动如参商
洞如观火
动如雷霆
动如脱兔
洞如指掌
洞若观火
动若脱兔
东三西四
东山复起
东山高卧
冬山如睡
东闪西躲
东闪西挪
冬扇夏炉
东山谢氏
东山再起
东山之志
栋折榱崩
栋折榱坏
东声西击
东施棒心
东市朝衣
冻石农场
东食西宿
东施效颦
东手接钱西手送
东搜西罗
东睃西望
动弹不得
东谈西说
东逃西窜
东讨西伐
东逃西散
东讨西征
洞天福地
东眺西望
东投西窜
东偷西摸
东涂西抹
东兔西乌
东歪西倒
东完西缺
动罔不吉
东望西观
动惟厥时
冬温夏清
洞无城府
东骛西驰
洞悉底蕴
洞悉兜帽
东曦既驾
东曦既上
东西南北
东西南北客
东西南北人
东西南朔
洞悉其奸
洞悉无遗
东徙西迁
洞犀项链
东西易面
冬夏青青
东挦西扯
东向而望不见西墙
动心怵目
洞心骇耳
动心骇目
洞心骇目
动心骇听
动心惊魄
动心忍性
动心娱目
东行西步
东行西走
栋朽榱崩
洞穴麦酒
东踅西倒
洞穴震颤
动循矩法
东寻西觅
东掩西遮
东洋大海
东扬西荡
东央西告
东央西浼
东摇西摆
东摇西荡
东野巴人
东野败驾
冬夜法袍
东一榔头西一棒子
东一耙子西一扫帚
恫疑虚猲
恫疑虚喝
洞隐烛微
洞幽察微
东幽兰谷
东游西荡
东游西逛
洞幽烛微
洞幽烛远
东隅已逝
东隅已逝桑榆非晚
东园秘密
东怨西怒
东月废墟
冬箑夏炉
冬箑夏裘
东瞻西望
东张西觑
东张西望
东张西张
动辄得咎
动辄见咎
东遮西掩
东征西讨
东征西怨
冬至后至清明
东指西画
东指西杀
东支西吾
动之以情
洞中方七日世上已千年
洞中肯綮
动中窾要
动中窽要
动众兴兵
洞烛底蕴
洞烛其奸
洞烛先机
东转西转
东走西顾
东走西移
东走西撞
东撙西节
东作西成
斗败公鸡
陡壁悬崖
斗杓东指
斗杓转势
斗柄指东
斗草簪花
斗重山齐
豆重榆瞑
斗唇合舌
斗大金印
斗大字不识一升
饾饤堆砌
兜兜搭搭
兜肚连肠
斗而铸兵
斗而铸锥
斗方名士
豆分瓜剖
豆付掉到灰堆里
豆腐是水阎王是鬼
豆付一方扁担一条
斗怪争奇
斗斛之禄
斗换星移
斗鸡养狗
斗鸡走狗
斗鸡走马
斗鸡走犬
斗酒百篇
斗酒双柑
斗酒学士
斗酒只鸡
斗绝一隅
豆蔻词工
豆蔻年华
豆蔻之年
斗力不如斗智
斗丽争妍
斗量车载
斗量明珠
斗量筲计
斗美夸丽
斗媚争妍
斗米尺布
斗靡夸多
斗米十肉
斗南一人
豆棚瓜架
豆剖瓜分
豆萁燃豆
豆萁相煎
斗巧争奇
斗巧争新
斗色争妍
斗山安仰
豆觞之会
斗筲穿窬
斗筲小器
斗筲小人
斗筲之辈
斗筲之才
斗筲之器
斗筲之人
斗筲之徒
斗筲之役
斗筲之子
斗升之禄
斗升之水
斗室生辉
都是随人说短长
斗霜傲雪
斗水活鳞
抖擞精神
斗粟尺布
斗粟囊金
斗榫合缝
兜头盖脑
斗牙拌齿
斗艳争芳
斗艳争辉
斗艳争妍
斗挹箕扬
都俞吁咈
斗折蛇行
斗志昂扬
斗志斗力
斗转参斜
斗转参横
斗转星移
逗嘴皮子
独霸一方
杜弊清源
都鄙有章
独步当世
独步当时
度不可改
读不舍手
独步天下
独步一时
妒财莫妒食
赌彩一掷
毒草汁液
赌长较短
度长絜短
毒肠之药
都城纸贵
独吃自屙
独吃自呵
独出己见
独出机杼
独出手眼
独出心裁
独出新裁
独出一时
独创一格
毒刺射击
独此一家
独此一家别无分店
独胆英雄
独当一面
独到之处
独到之见
度德而让
度德而师
独得之见
独得之秘
笃定泰山
嘟嘟哝哝
独断独行
杜断房谋
独断专行
杜耳恶闻
笃而论之
妒富愧贫
独夫民贼
毒赋剩敛
毒妇心似鹤顶红
独根孤种
妒功忌能
蠹国病民
蠹国残民
蠹国害民
蠹国耗民
蠹国嚼民
蠹国殃民
独鹤鸡群
渡河香象
渡河自有撑篙人
渎货无厌
睹几而作
蠹简残编
独茧抽丝
杜渐除微
独见独知
杜渐防萌
杜渐防微
杜渐消萌
蠹简遗编
独见之虑
独见之明
渡江亡楫
独角天狼
独角玉坠
笃近举远
读尽王叔和不如临证多
睹景伤情
独具会心
独具匠心
独具冷眼
蠹居棋处
独具一格
独具只眼
杜鹃啼血
杜绝后患
杜绝人事
杜绝言路
独开生面
独开蹊径
杜口裹足
杜口结舌
杜口绝舌
杜口绝言
杜口木舌
杜口吞声
杜口无言
独来独往
独揽大权
独立不群
肚里踌躇
肚里打稿
肚里蛔虫
肚里泪下
肚里落泪
独力难成
独力难支
独立难支
独立自主
度量宏大
毒燎虐焰
毒泷恶雾
笃论高言
独马单枪
睹貌献飧
杜门不出
杜门晦迹
杜门绝迹
杜门绝客
杜门面壁
杜门屏迹
杜门却扫
杜门塞窦
杜门谢客
杜门齚舌
杜门自绝
杜门自守
蠹民梗政
肚明心知
毒魔狠怪
杜默为诗
独木不成林
独木不林
犊牧采薪
独木难成林
独木难支
妒能害贤
独拍无声
独排众议
独辟町径
独辟町畦
独辟畦径
独辟蹊径
独辟新界
赌钱场上无父子
杜墙不出
独清独醒
杜秋之年
度人金针
度日如年
度日如岁
堵塞漏卮
独擅其美
独善其身
独善吾身
独善一身
独善自养
毒殇怨灵
赌神发咒
独是独非
赌誓发愿
笃实好学
度时揆势
度时审势
读史使人明志
睹始知终
毒手尊前
毒手尊拳
读书百遍其义自见
读书得间
读书破万卷
读书破万卷下笔如有神
读书三到
肚束三蔑
读书三余
读书须用意
读书养性
独树一家
独树一帜
度体裁衣
都头异姓
度外之人
度外置之
独往独来
杜微慎防
睹微知显
睹微知著
睹物怀人
独无聊赖
黩武穷兵
睹物伤情
睹物思人
睹物兴悲
睹物兴情
杜隙防微
独弦哀歌
妒贤嫉能
笃新怠旧
笃信好古
笃信好学
笃行不倦
独行独断
独醒独清
度形而衣
独行踽踽
独行君子
独行其道
独行其是
独行特立
笃学不倦
独学孤陋
独学寡闻
笃学好古
独一无二
独异于人
睹影知竿
独游偶影
独有千古
独有千秋
杜邮之赐
杜邮之戮
独运匠心
独占鳌头
睹着知微
蠹政病民
蠹政害民
蠹政虐民
笃志爱古
笃志好学
独知之契
蠹众木折
睹终原始
都中纸贵
赌咒发誓
独杼己见
睹著知微
蠹啄剖梁柱
独子得惜
独自机杼
独自乐乐
独自茕茕
肚子疼怨灶王爷
独坐愁城
断鳌立极
断背岗哨
断背小径
端本澄源
端本清源
端本正源
断璧残圭
断壁残垣
断壁残璋
断臂燃身
断壁颓垣
断编残简
短兵接战
短兵相接
断不可信
断钗重合
断长补短
断肠消魂
断长续短
短吃少穿
断楮零缣
短刀直入
端点编码
断脰决腹
断断继继
断断休休
断断续续
断而敢行
断发请战
断发文身
断发纹身
断幅残纸
断凫续鹤
断港绝潢
断根绝种
断梗飞蓬
断梗浮萍
短绠汲深
断梗流蓬
断梗流萍
断梗飘蓬
断梗飘萍
断骨圆盾
断怪除妖
断管残沈
断珪缺璧
断圭碎璧
短褐不全
短褐不完
短褐穿结
断鹤继凫
断鹤续凫
短褐椎结
断乎不可
断还归宗
断潢绝港
断齑画粥
断机教子
断齑块粥
短见薄识
断简残编
断缣残楮
断简陈编
断缣尺楮
断缣寸纸
断缣零璧
断缣片纸
断简遗编
断蛟刺虎
断金零粉
短斤少两
断金亭子
断金之交
断井颓垣
断绝来往
断决如流
断绝往来
断烂朝报
断缆开舵
端老窝儿
断流绝港
断矛路口
断墨残楮
断木掘地
断难从命
端倪可察
断蓬泛梗
短鞘套长刀
断然不可
断然处置
端然无恙
端人家碗受人家管
端人正士
断事如神
断事以理
短寿促命
断首捐躯
断首骑兵
断手续玉
短叹长吁
断头将军
断头将茄
断位连喷
断位飘移
断尾雄鸡
断无此理
断席别坐
断线风筝
断线偶戏
断线鹞子
断弦再续
断线珍珠
断香零玉
短小精辩
短小精干
短小精悍
断袖分桃
断袖余桃
断袖之宠
断袖之好
断袖之欢
断袖之癖
断袖之契
短吁长叹
断雁孤鸿
端妍绝伦
端阳有雨是丰年
断幺绝六
短衣匹马
短衣窄袖
断雨残云
断羽绝鳞
断垣残壁
短垣自逾
断云零雨
断章截句
断章取义
断章摘句
短章醉墨
短针攻疽
断织劝学
断纸馀墨
断织之诫
短中取长
断竹续竹
断杼择邻
断子绝孙
堆案积几
堆案盈几
对病用药
对薄公堂
对薄公庭
对簿公堂
对床风雨
对床听语
对床闻雨
对床夜语
对答如流
对地平衡
堆垛陈腐
堆垛死尸
堆几积案
堆积如山
队间二十五步
堆金叠玉
堆金迭玉
堆金积帛
堆金积玉
堆金累玉
对景挂画
对景伤怀
对景伤情
对酒当歌
对客挥毫
对驴弹琴
对面不见人
对面不识
对牛鼓簧
对牛弹琴
堆山积海
堆山塞海
对天长叹
对天发誓
对头冤家
对证处方
对症发药
对症良剂
对症下药
对症用药
对症之药
对嘴对舌
敦本务实
敦本正源
顿挫抑扬
钝刀不入嫩肉
钝刀慢剐
钝刀切物
敦风厉俗
顿腹之言
顿纲振纪
遁光不耀
敦厚温柔
遁迹藏名
遁迹方外
遁迹黄冠
遁迹空门
遁迹匿影
遁迹潜形
遁迹桑门
遁迹销声
顿脚捶胸
顿开茅塞
顿口无言
钝口拙腮
炖陆行鸟
遁名改作
遁名匿迹
敦默寡言
敦睦邦交
敦庞之朴
遁入空门
遁身远迹
遁世长往
遁世绝俗
遁世离群
敦世厉俗
遁世离俗
敦诗说礼
遁世无闷
遁世遗荣
遁世隐居
遁世幽居
遁世重腕
顿首百拜
顿首再拜
遁俗无闷
遁天倍情
遁天妄行
遁天之刑
惇信明义
遁形远世
钝学累功
遁逸无闷
遁阴匿景
钝爪幼猫
顿足不前
顿足捶胸
顿足搓手
顿足捩耳
顿足失色
顿足椎胸
多病多愁
多病多灾
多病能医
多不胜数
多材多巧
多才多艺
多才丰艺
多财善贾
多才为累
多才子建
多藏厚亡
度长絜大
多愁多病
多愁善病
多愁善感
多此一举
多此一事
夺戴凭席
多道散说
多得不如少得
躲得和尚躲不得寺
度德量力
多端寡要
咄咄逼人
咄咄不乐
咄咄怪事
躲躲闪闪
咄咄书空
多多益办
多多益善
多多益嗜
掇而不跂
堕珥遗簪
多方百计
多方句容
多方牵掣
多方招抚
多费口舌
多分辨率
多富自求
多功能光
多蛊多妒
剁骨屠夫
多故之秋
多寡不计
掇乖弄俏
多管闲事
多怀顾望
夺魂怒吼
堕溷飘茵
多计无断
度己以绳
多见多闻
多贱寡贵
多见广识
多见阕殆
咄嗟便办
咄嗟叱咤
咄嗟可办
咄嗟立办
咄嗟之间
多金善贾
夺锦之才
夺锦之人
掇菁撷华
度君子之腹
多可少怪
堕坑落堑
多口阿师
多口饶舌
多快好省
夺眶而出
躲了初一躲不了十五
躲了雷公遇了霹雳
多垒之秋
多力丰筋
多历年代
多历年稔
多历年世
多历年所
夺利争名
多露之嫌
多媒体个人计算机
夺门而出
夺命射击
多谋善断
多谋善虑
多谋少断
多谋少决
多谋足智
多难兴邦
多难之秋
多能多艺
夺泥燕口
多年母女成姐妹
夺魄冥狮
堕其计中
堕其奸计
堕其术中
夺其谈经
多歧亡羊
多歧援喻
多钱善贾
多情多感
多情多义
多情善感
掇青拾紫
多情易感
多情总被无情恼
夺取矿洞
夺人所好
多如繁星
多如恒沙
多如牛毛
多少少年亡
度身而衣
堕神圣地
多事逞才
多事多患
多识君子
多士盈庭
掇拾章句
多事之秋
多收并畜
多收并蓄
多寿多富
多手多脚
多梳发乱
夺胎换骨
掇臀捧屁
多歪多妒
多闻博识
多闻强记
多闻阙疑
多文为富
多务之秋
夺席谈经
多心伤感
多行不义必自毙
多凶少吉
多许少与
多言多败
多言多语
多言繁称
多言或中
多言数穷
多言招悔
朵颐称快
朵颐大嚼
多艺多才
多易多难
多疑少决
多一事不如少一事
多一事不如省一事
多义文法
多疑无决
躲雨跳到河里
多鱼之漏
堕云雾中
多灾多难
多则半月少则十天
堕甑不顾
堕指裂肤
多知为杂
夺朱恶紫
多子多累
多嘴擦舌
多嘴多舌
多嘴饶舌
多嘴献浅
搤臂啮指
恶必早亡
恶叉白赖
恶尘无染
鳄齿利斧
额蹙心痛
鹅存礼废
阿党比周
阿党相为
噩噩浑浑
峨峨汤汤
遏恶扬善
峨峨洋洋
谔谔以昌
谔谔之臣
谔谔之友
恶风恶雨
恶妇令夫败
峨冠博带
恶贯祸盈
恶贯久盈
恶贯满盈
恶贯已盈
恶鬼前哨
饿鬼投胎
扼喉抚背
恶虎不食子
饿虎攒羊
饿虎饥鹰
饿虎见羊
饿虎扑食
饿虎扑羊
饿虎擒羊
饿虎吞羊
鹅湖之会
饿虎之蹊
恶化有余
恶积祸盈
恶籍盈指
恶迹昭着
恶迹昭著
恶极罪大
遏渐防萌
扼襟控咽
屙金溺银
扼亢拊背
扼吭夺食
扼吭拊背
恶口伤人
饿狼饥虎
饿狼之口
恶龙不斗地头蛇
鹅笼书生
鹅毛大雪
蛾眉倒竖
蛾眉皓齿
娥眉曼睩
蛾眉螓首
噩梦醒来是早晨
遏密八音
恶名远扬
婀娜多姿
饿殍遍地
饿殍遍野
饿殍满道
饿莩填壑
饿殍载道
饿殍枕藉
蛾扑灯蕊
阿其所好
阿权膴仕
恶稔恶盈
恶稔贯盈
恶稔祸盈
恶人须用恶人磨
恶人自有恶人磨
恶稔罪盈
恶声恶气
恶声狼籍
恶事传千里
阿世盗名
恶湿居下
阿世媚俗
恶事莫为
阿世取容
阿时趋俗
恶事行千里
额手称庆
额手称颂
蛾首蛾眉
额手加礼
额手庆幸
额手相庆
饿死莫做贼
饿死事大
饿死事小
饿死事小失节事大
扼腕长叹
扼腕叹息
扼腕兴嗟
鹅王择乳
恶向胆边生
鹗心鹂舌
恶性毒药
恶性循环
鹅行鸭步
讹言谎语
讹言惑众
饿眼见瓜皮
恶言詈辞
恶言厉色
恶言泼语
恶衣薄食
讹以传讹
恶衣粗食
恶衣恶食
恶衣菲食
恶衣粝食
阿意取容
恶衣蔬食
阿意顺旨
恶意中伤
讹以滋讹
恶盈衅满
恶有恶报
阿谀谄媚
阿谀承迎
阿谀奉承
阿谀逢迎
阿谀苟合
阿谀求容
阿谀曲从
阿谀取容
恶语伤人
恶语伤人恨不消
阿谀顺情
阿谀顺意
阿谀顺旨
恶语相加
恶语易施
恶语中伤
恶缘恶业
遏云绕梁
恶则坠诸
恶直丑正
恶之欲其
阿尊事贵
恩爱夫妻不到头
恩不放债
恩赐之锤
摁倒葫芦起了瓢
恩德如山
恩断义绝
恩多成怨
恩恩相爱
恩恩相报
恩高义厚
恩将仇报
恩将恩报
恩将恩报仇将仇还
恩绝义断
恩礼宠异
恩礼有加
恩情似海
恩荣并济
恩若再生
恩山义海
恩深爱重
恩深法弛
恩深似海
恩深义重
恩甚怨生
恩同父母
恩同山岳
恩同再生
恩同再造
恩威并济
恩威并行
恩威并用
恩威并重
恩威并著
恩威兼济
恩有重报
恩逾慈母
恩怨分明
恩怨了了
恩重丘山
恩重如山
恩重似山
恩重泰山
迩安远怀
迩安远至
二八佳人
二八年华
二八女郎
二鲍纠慝
二碑纪功
耳边清净
耳边之风
耳鬓厮磨
耳鬓相磨
而不见舆薪
耳不旁听
耳不忍闻
儿不嫌母丑狗不嫌家贫
二次三番
耳聪目明
儿大不由爹
儿大不由爷
儿大三分客
二帝三王
耳朵里冒出脚来
耳朵起茧
耳朵是棉花做的
耳而目之
尔俸尔禄
二佛涅槃
二佛升天
二缶钟惑
二缶锺惑
耳根干净
耳根清净
耳根子软
二鼓衰气馁如兔
耳红面赤
耳后生风
二虎相斗
二虎相斗必有一伤
二话不说
二惠竞爽
而今而后
珥金拖紫
二俱亡羊
二拉八当
而立之年
二龙捧珠
二龙腾飞
二龙戏珠
耳聋眼黑
耳聋眼花
耳聋眼瞎
二马一虎
耳满鼻满
二满三平
二毛潘岳
饵名钓禄
耳鸣目眩
耳目闭塞
耳目传情
耳目导心
耳目非是
耳目更新
耳目股肱
耳目濡染
耳目所及
耳目心腹
耳目一新
耳目昭彰
耳目之官
耳目之司
耳目之欲
耳目众多
二难推理
儿女成行
儿女夫妻
儿女情长
儿女情长英雄气短
儿女情多
儿女亲家
儿女心肠
儿女之情
儿女之态
儿女之债
耳染目濡
耳热酒酣
耳热眼花
二人同心
二人同心其利断金
耳濡目染
尔汝之交
耳软心活
二三君子
二三其操
二三其德
二三其节
二三其心
二三其意
二三其志
二三物外友
而胜于蓝
耳食不化
耳食目论
耳视目食
耳视目听
耳食者流
耳食之见
耳食之论
耳食之谈
耳食之徒
耳食之闻
耳食之学
耳食之言
耳熟能详
二竖为烈
二竖为虐
二竖为祟
二竖为灾
二竖之顽
二竖作恶
耳顺之年
儿孙自有儿孙福
二桃杀三士
耳提面诲
耳提面命
耳提面训
二天之德
耳听八方
耳听是虚眼见是实
耳听为虚眼见为实
耳听心受
二童一马
耳闻不如目见
耳闻目睹
耳闻目击
耳闻目见
耳闻是虚
耳闻是虚眼观为实
耳闻眼睹
耳闻则诵
耳习目染
二仙传道
二心两意
二心三意
二心私学
儿行千里母担忧
二姓之好
耳虚闻蚁
二旬九食
尔雅温文
儿要亲生田要冬耕
二意三心
二一添作五
二酉才高
尔虞我诈
尔诈我虞
二者必居其一
二者不可得兼
儿子是自己的好
二罪俱罚
发白齿落
伐冰之家
罚薄不慈
法不传六
法不传六耳
罚不当罪
法不阿贵
罚不及嗣
法不上众
法不徇情
法不制众
发财致富
发策决科
法成令修
法出多门
法出一门
发大头昏
罚当其罪
发短心长
发凡举例
发凡起例
发凡言例
发愤图强
发愤忘餐
发愤忘食
发奋为雄
发愤自雄
罚弗及嗣
发伏擿奸
发覆振蒙
伐功矜能
发瞽披聋
法贵必行
法国一八四八年革命
法海无边
发喊连天
发号布令
发号出令
发号施令
发皇耳目
发挥光大
发昏章第十一
发迹变泰
法家拂士
发家致富
发碱决塘
发奸擿伏
发奸擿隐
发奸摘伏
发科打诨
法兰西第一帝国
法力无边
发聋振聩
法轮常转
法脉准绳
伐毛换髓
伐毛洗髓
发蒙解缚
发蒙解惑
发蒙振聩
发蒙振落
发蒙振滞
发名成业
发明耳目
发明家的聚焦剑
发怒冲冠
发怒穿冠
发潜阐幽
发人猛省
发人深思
发人深省
发轫之始
伐善攘羭
乏善足陈
发上冲冠
发上指冠
伐树削迹
发棠之请
发擿奸伏
发秃齿豁
法外施恩
法外施仁
法外有恩
发威动怒
法无二门
法无可贷
发屋求狸
法无三日严
发宪布令
发硎新试
伐性之斧
法眼如炬
法眼通天
发言盈庭
发扬褒大
发扬踔厉
发扬蹈厉
发扬光大
发扬光显
发扬民主
发扬岩穴
发扬增大
伐异党同
罚一劝百
发引千钧
发隐擿伏
发隐摘伏
发踊冲冠
法正百业旺
发政施仁
发植穿冠
发指眦裂
伐罪吊民
伐罪吊人
翻把恩人当仇人
反败为功
反败为胜
凡百一新
梵呗圆音
饭饱丢箸
饭饱弄箸
返本朝元
返本还源
返本求源
反本溯源
反本修古
犯病的不吃犯法的不做
返哺报亲
反哺衔食
返哺之恩
反哺之情
反哺之私
凡才浅识
反侧获安
反侧未安
反侧自安
翻肠搅肚
翻陈出新
反传网络
反唇腹非
翻唇弄舌
反唇相攻
反唇相讥
反唇之讥
反道败德
反跌文章
犯而不校
犯而勿校
烦法细文
泛泛而谈
翻翻覆覆
泛泛其词
泛泛之交
泛泛之人
泛泛之谈
反方向图
反风灭火
反复不常
贩夫贩妇
凡夫肉眼
凡夫俗眼
凡夫俗子
反复推敲
反复无常
贩夫皂隶
翻覆之水
贩夫走卒
反戈相向
反戈一击
反攻倒算
反躬自问
反躬自省
反躬自责
反顾无益
反骨洗髓
返观内视
返观内照
贩官鬻爵
翻滚扫击
饭后百步走
饭后百步走活到九十九
繁花如锦
繁华胜地
繁华世界
繁花似锦
繁华损枝
繁花一县
翻黄倒皂
返魂无术
贩贱卖贵
反间之计
翻江倒海
翻江搅海
贩交买名
反骄破满
钒金指环
钒金坠饰
反经从权
反经合道
反经合权
反经合义
反经行权
繁剧纷扰
番窠倒臼
反客为主
饭坑酒囊
翻空出奇
翻来覆去
饭来开口
饭来口开
饭来张口
泛滥不止
泛滥成灾
反老成童
返老归童
返老还童
反老为少
反劳为逸
范蠡乘舟
繁礼多仪
范蠡扁舟
饭粝茹蔬
犯礼伤孝
蕃篱之鷃
翻脸无情
凡六乐者
反目成仇
饭囊酒瓮
饭囊衣架
烦恼多因强出头
烦恼皆为强出头
烦恼皆因强出头
繁鸟萃棘
饭牛屠狗
凡偶近器
返辔收帆
泛萍浮梗
返朴归淳
返璞归真
返朴还淳
返朴还真
反其道而行之
反裘负刍
反裘负薪
饭糗茹草
反裘伤皮
反求诸己
反求诸身
幡然变计
翻然改悔
翻然改进
幡然改途
翻然改悟
翻然悔过
幡然悔悟
翻然悔悟
繁荣昌盛
繁荣富强
繁荣护腕
繁荣兴旺
翻山过岭
翻山越岭
犯上作乱
反身自问
翻身做主
凡圣不二
凡事忘形
凡事要好
反失一肘羊
凡事预则立
凡事预则立不预则废
反首拔舍
反手可得
翻手为云
翻手为云覆手为雨
翻手为云覆手雨
反手一击
翻手云覆手雨
燔书阬儒
燔书坑儒
反水不收
范水模山
繁丝急管
凡胎肉眼
凡胎俗骨
凡胎浊骨
凡胎浊体
凡桃俗李
翻天覆地
烦天恼地
犯天下之大不韪
翻天作地
繁文末节
繁文缛节
烦文缛礼
繁文缛礼
烦文琐事
繁弦急管
翻箱倒柜
翻箱倒笼
翻箱倒箧
烦嚣喧钡
返邪归正
烦心倦目
反行两登
繁刑重赋
繁刑重敛
返虚入浑
反眼不识
犯颜敢谏
犯颜极谏
犯颜进谏
犯颜苦谏
繁言吝啬
繁言蔓词
烦言饰辞
烦言碎辞
烦言碎语
反颜相向
犯言直谏
反咬一口
犯夜的倒拿住巡更的
反掖之寇
反绎推理
反吟伏吟
泛应曲当
饭玉炊桂
翻云覆雨
泛宅浮家
范张鸡黍
范张之志
返照回光
返正拨乱
繁征博引
犯之不校
反治其身
繁枝细节
反转变形
防蔽耳目
方便之门
防不及防
防不胜防
方骖并路
方昌未艾
放长线钓大鱼
纺车头上出黄金
方寸不乱
方寸俱乱
方寸乱矣
方寸万重
方寸已乱
方寸之地
方寸自乱
放达不羁
放诞不羁
放诞不拘
放诞风流
放诞任气
放荡不羁
放荡形骸
方底圆盖
放刁把滥
放刁撒泼
房顶开门灶坑打井
放饭流歠
放歌纵酒
妨功害能
放虎归山
放虎归山留后患
放虎遗患
放虎于山
放虎自卫
防患未萌
防患未然
防患于未然
仿徨失措
放火烧山
防祸未然
防祸于未然
方驾齐驱
方巾长袍
方巾阔服
防君子不防小人
方来未艾
芳兰竟体
放浪不羁
放浪不拘
放浪江湖
放浪无羁
放浪无拘
放浪形骸
芳林新叶催陈叶
方领矩步
方领圆冠
放龙入海
放乱收死
访论稽古
放马后炮
放马华阳
防萌杜渐
方面大耳
防民之口
防民之口甚于防川
放命圮族
房谋杜断
芳年华月
放牛归马
放屁添风
放僻邪侈
放辟邪侈
放辟淫侈
放屁砸了脚后跟
访贫问苦
放泼撒豪
芳气胜兰
访亲问友
芳卿可人
放情丘壑
放任自流
方枘圆凿
方枘圜凿
防身大盾
方盛未艾
方是真的药是假的
方朔之饥
方斯蔑如
方桃譬李
方头不劣
方头不律
方土异同
方外司马
方外之国
方外之人
方外之士
防微杜渐
防微杜衅
防微虑远
防微以渐
方闻之士
放下包袱
放下屠刀
放下屠刀立地成佛
妨贤病国
放枭囚凤
放心解体
防心摄行
放心托胆
放心剚刃
方兴未艾
方兴未已
防芽遏萌
放言高论
方言矩行
放言遣辞
放眼世界
方以类聚
方以类聚物以群分
防意如城
放意肆志
放鹰逐犬
鲂鱼赪尾
放鱼入海
方员可施
方圆可施
方圆殊趣
方凿圆枘
方丈盈前
方丈之馔
放着河水不洗船
方正不阿
方正不苟
方正贤良
方正之士
放之四海而皆准
方趾圆颅
放诸四海而皆准
放诸四夷
方滋未艾
放纵不羁
放纵不拘
放纵驰荡
方足圆颅
诽谤之木
飞必冲天
非必然性
非比寻常
菲才寡学
费财劳民
飞苍走黄
悱恻缠绵
肥肠满脑
非常之谋
非池中物
废除疾病
飞刍挽粒
飞刍挽粮
蜚刍挽粟
飞刍挽粟
飞刍转饷
非此即彼
非淡泊无以明志
肥的瘦的一锅煮
肥冬瘦年
蜚短流长
飞遁离俗
飞遁鸣高
肥遁之高
飞蛾赴火
飞蛾赴焰
飞蛾赴烛
飞蛾扑火
飞蛾投火
飞蛾投火自取灭亡
飞蛾投焰
飞蛾投烛
飞耳长目
废耳任目
沸反连天
沸反盈天
非方之物
吠非其主
沸沸汤汤
沸沸扬扬
匪匪翼翼
非非之想
非分之财
非分之念
非分之想
肺腑之谈
肺腑之言
肥甘轻暖
肺肝如见
飞阁流丹
飞觥献斝
匪躬之操
匪躬之节
匪躬之志
飞觥走斝
废国向己
飞鸿冥冥
飞鸿踏雪
飞鸿戏海
飞鸿雪爪
飞鸿印雪
飞鸿羽翼
飞花遁影
废话连篇
飞黄腾达
飞黄腾踏
飞箭如蝗
飞将难封
飞将数奇
废教弃制
费尽心机
废居积贮
非可小觑
飞来横祸
费力劳心
飞粮挽秣
飞流短长
飞龙乘云
飞龙披风
飞龙骑兵
飞龙在天
飞鸾翔凤
非驴非马
肥马轻裘
飞米转刍
飞谋钓谤
飞谋荐谤
飞鸟惊蛇
飞鸟依人
飞鸟之景
非宁静无以致远
肥醲甘脆
飞蓬乘风
飞蓬随风
蜚蓬之问
非罴非熊
飞墙走壁
非亲非故
非亲非眷
非亲却是亲
废寝忘餐
废寝忘食
飞禽走兽
废去私有制度
斐然成章
废然而返
斐然可观
废然思返
斐然向风
非人不传
非日非月
吠日之怪
肥肉大酒
肥肉厚酒
飞洒诡寄
飞沙扬砾
飞砂转石
飞沙走砾
飞沙走石
飞觞走斝
费舌劳唇
吠声吠影
蜚声国际
蜚声鹊起
飞声腾实
匪石匪席
废食忘寝
飞石扬砂
匪石之心
飞书草檄
废书长叹
飞书驰檄
废书而泣
废书而叹
废书太息
飞书走檄
飞霜六月
肥水不过别人田
肥水不流外人田
匪兕匪虎
废私立公
非四字成语合集
飞天冥蝠
飞天冥虎
沸天震地
非同等闲
非同儿戏
非同小可
非同寻常
非同以往
肥头大耳
肥头大面
肥头胖耳
沸土峡谷
飞土逐害
飞土逐肉
蜚瓦拔木
飞文染翰
废文任武
非我族类
非我族类其心必异
非昔是今
费心劳力
费心劳神
非刑逼拷
非刑吊拷
吠形吠声
非刑拷打
非熊非罴
飞熊入梦
非学无以广才
飞檐反宇
菲言厚行
飞燕依人
飞燕游龙
飞雁展头
飞檐走壁
飞檐走脊
飞扬跋扈
飞扬浮躁
飞殃走祸
非业之作
非议诋欺
菲衣恶食
匪夷匪惠
非异人任
非一日之寒
匪夷所思
非意相干
匪伊朝夕
匪夷之思
飞鹰奔犬
飞蝇垂珠
吠影吠声
蜚英腾茂
蜚英腾实
飞鹰走狗
飞鹰走马
飞鹰走犬
肥鱼大肉
蜚语恶言
非誉交争
蜚语流长
蜚语流言
诽誉在俗
非愚则诬
飞鸢堕水
飞冤驾害
飞云掣电
飞云五朵
飞灾大祸
飞灾横祸
非战之罪
匪朝伊夕
飞针走线
非正之号
非志无以成学
非终极符
肥猪拱门
飞珠溅玉
飞走如风
粉白黛黑
粉白黛绿
粉白墨黑
粉白珠圆
分崩荡析
分崩离析
奋臂大呼
奋笔疾书
奋臂一呼
奋笔直书
奋不顾命
奋不顾身
奋不顾生
奋不虑身
愤不欲生
分钗劈凤
分钗破镜
焚巢荡穴
焚巢捣穴
粉愁香怨
分床同梦
分寸之功
分寸之末
粉淡脂红
分道扬镳
焚典坑儒
粉雕玉琢
分而治之
奋发踔厉
奋发淬厉
奋发蹈厉
奋发图强
奋发向上
奋发有为
芬芳馥郁
分房减口
奋飞横绝
忿忿不平
愤愤不平
纷纷不一
纷纷籍籍
纷纷藉藉
纷纷攘攘
纷纷穰穰
纷纷扰扰
纷纷扬扬
纷纷议论
纷纷翼翼
纷纷拥拥
愤风惊浪
分风劈流
焚符破玺
分甘共苦
分甘绝少
分甘同苦
粪缸越淘越臭
焚膏继晷
奋舸商海
粉骨捐躯
粉骨糜躯
粉骨糜身
粉骨碎身
焚骨扬灰
分毫不差
分毫不错
分毫不取
分毫不爽
分毫不值
分毫无爽
分毫无损
分毫析厘
愤恨不平
纷红骇绿
粉红染料
分花拂柳
纷华靡丽
分化瓦解
分花约柳
焚火余烬
忿火中烧
分家析产
分斤掰两
分斤拨两
分进合击
分斤较两
奋矜之容
分久必合合久必分
分居异爨
焚枯食淡
分劳赴功
分厘毫丝
焚林而猎
焚林而狩
焚林而畋
焚林而田竭泽而渔
粉吝红悭
焚林竭泽
焚林之求
分路扬镳
纷乱如麻
分茅赐土
分茅列土
分茅裂土
分茅锡土
分茅胙土
奋袂而起
奋袂攘襟
分门别户
分门别类
愤懑不平
分门篡类
分门合类
分门类聚
分门析类
粉面含春
粉面油头
粉面朱唇
分秒必争
粉墨登场
粉墨登台
焚木镣铐
分内之事
粉腻黄黏
分朋树党
分朋引类
分贫振穷
愤气填膺
奋起直追
分浅缘薄
分浅缘悭
粉墙朱户
焚琴鬻鹤
焚琴煮鹤
分情破爱
忿然作色
焚日重腕
焚如之祸
焚如之刑
分三别两
分陕之重
奋身不顾
奋身独步
分身乏术
粉身灰骨
分身减口
粉身难报
粉身碎骨
分身无术
焚石宝珠
粉饰场面
愤世疾恶
忿世嫉俗
愤世嫉俗
愤世疾邪
粉饰门面
粉饰昇平
粉饰太平
焚尸扬灰
分守要津
焚书坑儒
分丝析缕
焚薮而田
分损谤议
分所应为
分条析理
分庭抗礼
粪土不如
粪土之墙不可朽
分外明白
分外眼红
分外眼明
分外眼睁
分外妖娆
分外夭夭
分外之赏
分外之物
分文不名
分文不取
分文不受
分文不值
分文未取
分我杯羹
奋武扬威
焚香顶礼
焚香礼拜
焚香列鼎
分香卖履
焚香膜拜
焚香扫地
分宵达曙
分鞋破镜
分心挂腹
分心劳神
焚心之地
分星拨两
分形共气
分形连气
分星劈两
分形同气
奋勇当先
奋勇直前
分忧代劳
枌榆同契
纷纭杂沓
分章析句
焚芝锄蕙
纷至沓来
焚舟破釜
粉妆银砌
粉妆玉砌
粉妆玉琢
粉渍脂痕
奉笔兔园
丰标不凡
风飑电激
凤表龙姿
风兵草甲
凤泊鸾漂
风波平地
凤卜归昌
锋不可当
风不鸣条
凤卜新谐
凤采鸾章
风采堂堂
风餐露宿
风餐水栖
风餐水宿
风餐雨宿
风餐雨卧
丰草长林
凤拆鸾零
蜂虿有毒
蜂缠蝶恋
风僝雨僽
逢场竿木
逢场游戏
逢场作乐
逢场作趣
逢场作戏
风潮过了世界在
风掣雷行
风车雨马
风车云马
风尘肮脏
风尘表物
风尘恶俗
风尘劳攘
风尘碌碌
风尘女郎
风尘女子
风尘仆仆
风尘荏苒
风尘外物
风尘物表
风尘之变
风尘之会
风尘知己
风尘之警
风尘之慕
风尘之言
风尘中人
风成化习
丰城剑气
丰城龙剑
丰城之剑
丰城紫气
风驰草靡
风驰电掣
风驰电骋
风驰电赴
风驰电击
风驰电卷
风驰电迈
风驰电逝
风驰电掩
风驰霆击
风驰雨骤
风驰云卷
风驰云走
风驰之翼
凤愁鸾怨
蜂出并作
凤雏麟子
蜂出泉流
风传一时
风吹草低
风吹草动
风吹浪打
风吹两边倒
风吹马耳
风吹日晒
风吹雨打
风吹雨洒
风吹云散
风春雨硙
奉辞伐罪
风从那里起雨从那里落
风从响应
蜂攒蚁集
蜂攒蚁聚
风大浪高
封刀挂剑
风刀霜剑
奉道斋僧
讽德诵功
风灯之烛
锋镝余生
锋镝之苦
蜂蝶随香
风定天晴
风动旛动
风度翩翩
讽多要寡
逢恶导非
风发泉涌
锋发韵流
风幡不动
风范犹在
蜂房蚁穴
风飞电耀
风飞云会
葑菲之采
风风火火
风风势势
风风雨雨
风风韵韵
丰富多彩
凤附龙攀
蜂附云集
丰干饶舌
风干物燥火易发
风干物燥火易起
风干物燥火易生
风高放火
风高放火月黑杀人
凤阁龙楼
凤歌鸾舞
风歌夜曲
逢庚则变遇甲方晴
奉公不阿
丰功厚利
奉公克己
丰功茂德
丰功懋烈
奉公如法
丰功盛烈
奉公守法
奉公守节
丰功硕德
丰功伟绩
丰功伟烈
奉公行法
丰功懿德
奉公正己
奉公执法
烽鼓不息
凤骨龙姿
风骨峭峻
风骨特出
封官赐爵
凤管鸾笙
凤管鸾箫
凤冠霞帔
封官许愿
风光过后财精光
风光旖旎
风光月霁
风光在险峰
风寒纱缦
风寒暑湿
风号雪舞
风鹤魂惊
风禾尽起
缝合披风
风和日丽
风和日美
风和日暖
风和日暄
蜂合豕突
蜂合蚁聚
丰亨豫大
封侯万里
封胡遏末
封胡羯末
风虎云龙
风华绝代
风花双剑
风花雪夜
风花雪月
风华正茂
冯驩弹铗
风鬟雾鬓
风鬟雨鬓
凤凰不落无宝之地
凤凰短裤
凤凰来仪
凤凰手套
凤凰于飞
凤凰娱志
凤凰在笯
风回电激
峰回路转
烽火连年
烽火连天
烽火四起
烽火相连
风激电飞
风激电骇
逢吉丁辰
逢机遘会
凤集河清
风疾火更猛
风急浪高
逢机立断
丰肌腻理
丰肌弱骨
封己守残
丰肌秀骨
风急雨骤
丰俭由人
丰俭自便
封疆大吏
封疆画界
风角鸟占
风娇日暖
丰筋多力
封金挂印
风景不殊
风景不转心境转
风惊草动
风静浪平
风举云飞
风举云摇
风卷残雪
风卷残云
风谲云诡
逢君之恶
凤窠群女
蜂窠蚁穴
风口浪尖
蜂狂蝶乱
凤狂龙躁
风狂雨暴
风狂雨横
风来树动
风冷门楣
风冷杏坛
风冷竹林
风里杨花
丰烈伟绩
风裂峡谷
风鳞布裙
奉令承教
奉令唯谨
风流博浪
风流不用着衣多
风流才子
风流趁年少
风流跌宕
风流笃厚
风流尔雅
风流话靶
风流佳话
风流佳事
风流家数
风流警拔
风流隽望
风流俊俏
风流可爱
风流浪子莫教贫
风流千古
风流人物
风流儒雅
风流薮泽
风流倜傥
风流婉转
风流往事
风流潇驱
风流潇洒
风流逸宕
风流旖旎
风流犹存
风流雨散
风流冤孽
风流冤业
风流蕴藉
风流云散
风流韵事
风流自命
风流自赏
风流罪过
凤楼龙阙
风马不接
风马牛不相及
风马无关
风马云车
锋芒毕露
锋芒逼人
锋芒不露
锋芒挫缩
锋芒毛发
锋芒所向
风矛斗篷
凤毛鸡胆
凤毛济美
凤毛麟角
凤毛龙甲
风茅小径
风茅小屋
蜂媒蝶使
风门水口
风猛火更烈
蜂迷蝶猜
蜂迷蝶恋
凤靡鸾吪
凤靡鸾阠
风靡一时
风靡云披
风靡云涌
风靡云蒸
奉命承教
凤鸣鹤唳
凤鸣麟出
奉命唯谨
奉命惟谨
凤鸣朝阳
风魔九伯
蜂目豺声
风木含悲
风木衔悲
风木之悲
风木之思
丰年补败
丰年稔岁
凤鸟不至
风牛马不相及
风怒图腾
风怒武器
风暖日丽
冯诺依曼
风平波息
风萍浪迹
风平浪静
风起潮涌
风气开通
风起浪涌
风起泉涌
风起水涌
风气所囿
风气为之一变
风起无名草
蜂起蚁聚
封妻荫子
风凄雨惨
风起云布
风起云涌
风起云蒸
风前残烛
奉倩神伤
风前月下
风前之烛
逢强不弱
丰墙硗下
丰墙峭址
风墙图腾
风樯阵马
蜂勤蜜多
风清弊绝
风清气爽
风轻日栗
风轻日暖
风清月白
风清月皎
风清月朗
风清月明
风情月思
风情月意
风情月债
风轻云淡
风轻云净
风驱电击
风驱电扫
风趣横生
丰取刻与
凤去楼空
凤去秦楼
凤去台空
蜂趋蚁附
奉劝君子
逢人且说三分话
逢人说项
逢人只说三分话
风日晴和
丰容靓饰
丰容盛鬋
奉如圭臬
奉如神明
奉若神明
奉三无私
风扫断云
风扫落叶
风扫停云
风色大作
丰杀随时
风沙之王
逢山开道
逢山开路
逢山开路遇水搭桥
逢山开路遇水填桥
蜂扇蚁聚
丰上锐下
丰上杀下
丰神绰约
风神淡远
风神秀雅
丰神异彩
冯生弹铗
凤生凤儿
风声妇人
风声鹤唳
风声鹤唳草木皆兵
风声目色
封豕豺狼
封豕长蛇
风蚀符文
风世励俗
凤食鸾栖
逢使攀梅
风蚀石板
蜂识莺猜
逢时遇节
风树兴悲
枫树种子
风霜雨雪
风丝不透
风俗人情
风宿水飧
凤髓龙汴
凤髓龙肝
风飧露宿
风飧水宿
封锁粒度
凤叹虎视
冯唐白首
冯唐头白
冯唐易老
风腾波涌
奉天承运
风恬浪静
风恬日朗
风恬日暖
风恬月朗
枫天枣地
风调雨节
风调雨顺
风亭月馆
奉头鼠窜
风土人情
风土习惯
蜂屯乌合
蜂屯蚁附
蜂屯蚁结
蜂屯蚁聚
蜂屯蚁杂
逢危必弃
风味不恶
凤尾弓弦
奉为圭璧
奉为圭臬
凤尾绞丝
奉为楷模
风微浪稳
峰位漂移
奉为至宝
风闻言事
蜂午并起
丰屋蔀家
风无常顺兵无常胜
凤舞来仪
凤舞龙飞
凤舞龙蟠
凤舞鸾歌
丰屋生灾
风物习俗
丰屋延灾
丰屋之过
丰屋之祸
丰屋之戒
凤栖高梧
奉檄色喜
封豨修蛇
风险投资公司机场
风向草偃
凤箫龙管
凤箫鸾管
凤枭同巢
风潇雨晦
风消云散
风挟断云
凤协鸾和
逢新感旧
风信年华
风行草从
风行草靡
风行草偃
风行革偃
奉行故事
风行露宿
风行水上
奉行唯谨
风行一时
风行雨散
风兴云蒸
逢凶化吉
风休冰解
风休浪静
风旋电掣
冯谖有鱼
风雪交加
风雪严寒
风雅名士
风言醋语
风檐寸晷
风言风语
风言俏语
风言雾语
风言影语
凤眼圆睁
风飏电激
奉扬仁风
蜂腰鹤膝
蜂腰削背
蜂腰蚁臀
蜂腰猿背
凤臆龙鬐
丰衣美食
缝衣浅带
讽一劝百
凤仪兽舞
风移俗变
风移俗改
风移俗易
风仪严峻
丰衣足食
封印大厅
凤引九雏
凤吟鸾吹
封印命运
风影敷衍
蜂营蚁队
蜂拥而出
蜂拥而来
蜂拥而入
蜂拥而上
蜂拥而至
蜂拥蚁聚
蜂拥蚁屯
凤友鸾交
凤友鸾谐
风雨剥蚀
风雨不测
风雨不改
风雨不透
风雨对床
风雨共舟
风雨晦暝
风雨交加
风雨连床
风雨飘零
风雨飘摇
风雨凄凄
风雨如晦
风雨如磐
风雨时若
风雨调顺
风雨同舟
风雨无违
风雨无阻
凤羽香囊
风雨萧条
风雨摇摆
风月笔墨
风月常新
风月膏肓
风月清照
风月无边
风月无涯
风云变化
风云变幻
风云变色
风云变态
风云不测
风云叱咤
风云感会
风云会合
风云际会
风云际遇
风云开阖
风云莫测
风云气候
风云人物
风云突变
风云万变
风韵秀彻
风韵犹存
风云雨鬓
风云月露
风云之志
蜂针刺猬
凤振高冈
凤止高梧
凤只鸾孤
丰之土精
风栉雨沐
风中秉烛
风中残烛
风中之烛
风烛残年
风烛草露
风烛草霜
凤翥龙蟠
凤翥龙翔
凤翥龙骧
凤翥鸾回
凤翥鸾翔
凤翥鹏翔
风烛之年
蜂准长目
丰姿绰约
风姿绰约
凤子龙孙
风姿潇驱
丰姿冶丽
蜂子钻窗
佛高一尺魔高一丈
佛骨项链
佛口蛇心
佛口圣心
佛面上去刮金
佛年刮金
佛烧一炷香人争一口气
佛是金妆人是衣妆
佛头加秽
佛头着屎
佛头着粪
佛为一炷香
佛心蛇口
佛性禅心
佛眼佛心
佛眼相看
佛眼著粪
佛旨纶音
腐败无能
浮白载笔
腹饱万言
拊背扼喉
拊背扼吭
腹背夹攻
腹背受敌
腹背相亲
腹背之毛
抚髀长叹
浮笔浪墨
拊髀雀跃
富比陶卫
富比王侯
拊髀兴叹
辅弼之勋
抚髀自叹
伏兵减灶
福薄灾生
福不重至
福不重至祸必重来
黼蔀黻纪
富不过三代
福不可享尽
肤不生毛
福不双降祸不单行
福不徒来
福不盈眦
福不至万事难
覆瓿之用
负才傲物
负材矜地
负才任气
负才尚气
负才使气
拊操踊跃
附蝉之饰
夫唱妇随
腐肠之药
覆巢毁卵
覆巢破卵
覆巢倾卵
覆巢完卵
覆巢无完卵
覆巢遗卵
覆巢之下无完卵
辅车唇齿
覆车继轨
辅车相将
辅车相依
覆车之轨
覆车之鉴
覆车之戒
覆车之辙
拂尘看字
负乘斯夺
负乘致寇
伏处枥下
负刍之祸
斧锤精通
浮词曲说
父慈子孝
富从升合起
浮翠流丹
肤寸而合
肤寸之地
复蹈其辙
复蹈前辙
赴蹈汤火
福到未必福
负德背义
负德辜恩
福地宝坊
釜底抽薪
福地洞天
覆地翻天
负地矜才
釜底枯鱼
釜底游魂
釜底游鱼
釜底之鱼
伏低做小
扶颠持危
负鼎之愿
浮动磁头
扶东倒西
凫短鹤长
跗萼联芳
跗萼连晖
跗萼载韡
负恩背义
负恩昧良
负恩忘义
浮而不实
附耳低言
附耳低语
富而好礼
俯而就之
附耳密谈
附耳射声
伏而咶天
伏法受诛
肤泛不切
浮泛江海
浮泛无根
腹诽心谤
傅粉登场
傅粉何郎
傅粉平叔
傅粉施朱
傅粉涂脂
附凤攀龙
夫妇反目
夫妇和而后家道成
黼黻皇猷
腹负将军
附肤落毛
夫负妻戴
黼黻文章
伏阁受读
抚躬自问
负诟忍尤
妇姑勃溪
负固不宾
负固不服
负固不悛
桴鼓相应
抚孤恤寡
附骨之疽
浮瓜沉李
浮瓜沈李
浮光幻影
浮光掠影
浮光跃金
富贵安民
富贵本无种尽从勤里得
富贵逼人
富贵逼人来
簠簋不饬
富贵不归乡如锦衣夜行
富贵不能淫
簠簋不饰
富贵不淫
富贵草头霜
富贵长命
富贵多忧
富贵浮云
富贵功名
负贵好权
富贵吉祥
富贵骄人
富贵利达
夫贵妻荣
富贵荣华
富贵寿考
富贵似花枝
富贵危机
富贵无常
富贵显荣
富贵在天
富贵则淫
富贵尊荣
富国安民
黼国黻家
福过祸生
福国利民
富国强兵
富国强民
负郭穷巷
福过为灾
富国裕民
福过灾生
覆海移山
凫鹤从方
负衡据鼎
负壶灌区
伏虎降龙
浮花浪蕊
附会穿凿
福慧双修
赴火蹈刃
扶急持倾
负笈从师
负笈担簦
浮寄孤悬
浮迹浪踪
附骥名彰
附骥攀鸿
附骥攀鳞
负笈千里
负笈游学
附骥彰名
缚鸡之力
负笈追师
富家大室
浮家泛宅
富家巨室
富甲一方
肤见谫识
覆酱覆醅
覆酱烧薪
覆蕉得鹿
覆蕉寻鹿
伏节死义
抚今悼昔
抚今思昔
抚今痛昔
抚今追昔
凫胫鹤膝
富精金矿
负荆请罪
抚景伤情
负荆谢罪
复旧如初
复旧如新
凫居雁聚
覆军杀将
富堪敌国
富可敌国
斧柯烂尽
覆窟倾巢
扶困济危
浮来暂去
浮岚暖翠
浮浪不经
扶老将幼
扶老挈幼
负老提幼
扶老携弱
扶老携幼
扶老挟稚
扶了油瓶倒了醋
负类反伦
腹里地面
复礼克己
伏枥老骥
富丽堂皇
富轹万古
釜里之鱼
抚梁易柱
伏猎侍郎
富埒陶白
富埒天子
富埒王侯
伏龙凤雏
福禄寿喜
福禄双全
福禄未艾
覆鹿寻蕉
覆鹿遗蕉
伏鸾隐鹄
负芒披苇
负米百里
富面百城
服冕乘轩
浮名绊身
浮名薄利
浮名虚利
浮名虚誉
肤末支离
父母恩勤
父母恩深终有别
父母劬劳
父母遗体
父母之邦
父母之国
父母之命
父母之命媒妁之言
傅纳以言
夫乃一层天
釜内生鱼
福年新运
服牛乘马
负弩前驱
覆盆难照
覆盆之冤
浮皮潦草
浮萍大海
浮萍断梗
浮萍浪梗
扶起不抉倒
服气餐霞
夫妻反目
夫妻没有隔夜仇
福齐南山
服气吞露
夫妻无隔夜之仇
夫妻相合好
夫妻义重也分离
扶起油瓶倒下醋
负气仗义
肤浅末学
富强康乐
扶墙摸壁
扶倾济弱
覆去翻来
负屈含冤
凫趋雀跃
福衢寿车
负屈衔冤
怫然不悦
怫然作色
腹热肠荒
腹热心煎
妇人醇酒
附人骥尾
负任蒙劳
妇人女子
妇人孺子
富人思来年
妇人之见
妇人之仁
妇人之言不可听
芙蓉并蒂
芙蓉出水
夫荣妻贵
夫荣妻显
芙蓉如面
福如东海
福如海渊
妇孺皆知
肤如凝脂
福如山岳
父辱子死
扶弱抑强
扶善惩恶
扶善遏过
福善祸淫
负山之累
附膻逐臭
附膻逐秽
附膻逐腥
鵩上承尘
富商大贾
富商巨贾
附上罔下
富商蓄贾
蝮蛇螫手
蝮蛇螫手壮士解腕
附声吠影
浮生空白茫
浮声切响
浮生如寄
浮生若寄
浮生若梦
浮生若水
福生于微
辅世长民
浮石沉木
抚世酬物
富室大家
俯拾地芥
抚时感事
赋食行水
俯拾即是
俯拾皆是
伏尸流血
俯拾青紫
附势趋炎
浮石沈木
覆是为非
俯拾仰取
俯首低眉
缚手缚脚
俯首戢耳
俯首就缚
福寿康宁
浮收勒折
浮收勒索
俯首弭耳
福寿绵长
福寿绵绵
福寿年高
福寿齐天
俯首受命
福寿双全
福寿天成
福寿天齐
俯首帖耳
俯首听命
覆手为雨
福寿无疆
俯首系颈
俯首下心
肤受之诉
肤受之言
覆霜秘境
覆水不收
覆水难收
俯顺舆情
腹笥便便
腹笥宏富
赴死如归
腹笥甚广
腹笥甚俭
覆餗偾辕
肤粟股栗
覆餗折足
复苏之风
覆餗之患
复苏之雾
覆餗之衅
覆餗之忧
妇随夫唱
抚绥万方
俯遂幽眇
福孙荫子
腹坦东床
赴汤蹈火
赴汤跳火
赴汤投火
服田力穑
扶同诖误
扶同捏合
扶同硬证
斧头打钉钉入木
浮头滑脑
负图之托
覆亡无日
扶危持颠
扶危持倾
扶危定乱
扶危定倾
腹为饭坑
福为祸始
福为祸先
扶危济急
扶危济困
扶危救困
腹为笥箧
扶危翼倾
扶危拯溺
抚慰之沙
父为子隐
浮文巧语
福无十全
福无双至
福无双至祸不单行
福无双至乡祸不单行
福兮祸所伏
福兮祸所伏祸兮福所倚
父析子荷
附下罔上
赴险如夷
浮想联翩
腹心大臣
负薪构堂
腹心股肱
负薪挂角
负薪救火
腹心内烂
拊心泣血
腐心切齿
负心违愿
腹心相照
腹心之病
负薪之才
腹心之臣
腹心之患
腹心之疾
负薪之言
负薪之议
负薪之忧
负薪之资
抚心自问
福星高照
抚胸呼天
拂袖而归
拂袖而起
拂袖而去
负暄思献
负暄献御
负暄之献
夫学须志也
辅牙相倚
敷衍了事
敷衍门面
附炎趋热
敷衍塞责
妇言是行
妇言是用
敷衍搪塞
浮言虚论
复言重诺
父严子孝
俯仰从人
俯仰随人
俯仰随时
俯仰随俗
俯仰唯唯
俯仰无愧
俯仰无主
俯仰异观
俯仰一世
俯仰由人
俯仰于人
俯仰之间
扶摇而上
扶摇万里
扶摇直上
福业相牵
父一辈子一辈
浮以大白
拂衣而起
黼衣方领
福倚祸伏
拊翼俱起
蝠翼蛮牛
父义母慈
附翼攀鳞
负义忘恩
拂衣远去
孚尹明达
孚尹旁达
拊膺顿足
附影附声
伏膺函丈
拊膺切齿
抚膺之痛
附庸风雅
蜉蝣测天
妇有长舌
富有成效
蜉蝣撼大树
腹有良策
浮游磷光
腹有鳞甲
浮游冥光
富有四海
福由心造
浮游荧光
蜉蝣在世
蜉蝣之命
富于春秋
付与东流
覆雨翻云
扶余海外
釜鱼幕燕
福与天齐
负隅顽抗
浮语虚辞
付与一炬
负嵎依险
付与一笑
负隅依阻
釜鱼甑尘
覆盂之安
覆盂之固
覆育子弟
复原请求
斧钺汤镬
斧钺之人
斧钺之诛
浮云蔽日
浮云富贵
浮云惊龙
浮云世态
浮云翳日
浮云朝露
复杂事务
鵩在承尘
富在深山有远亲
腹载五车
覆载之下
富在知足
负债累累
父债子偿
父债子还
浮湛连蹇
抚掌大笑
抚掌欢笑
抚掌击节
敷张扬厉
覆辙重蹈
扶正黜邪
复政厥辟
扶正祛邪
付之丙丁
付之东流
付之度外
扶植纲常
付之梨枣
付之流水
傅致其罪
付之逝波
付之逝水
福至心灵
福至性灵
付之一炬
付之一哂
付之一叹
付之一笑
鈇质之诛
腹中兵甲
负重含污
腹中鳞甲
负重涉远
釜中生尘
釜中生鱼
负重吞污
釜中游鱼
釜中之鱼
负重致远
覆舟载舟
覆舟之戒
付诸东流
付诸度外
付诸洪乔
赋芧戏狙
付诸一炬
付诸一笑
附赘县疣
附赘悬疣
父紫儿朱
父子和而家不退
复子明辟
父子无隔宿之仇
父子一体
夫子之墙
夫子自道
覆宗绝嗣
浮踪浪迹
覆宗灭祀
负阻不宾
负罪引慝
夫尊妻贵
改步改玉
盖不由己
改操易节
改朝换代
改朝换姓
该吃九升不吃一斗
盖地而来
改地换天
改恶从善
改恶为善
改恶向善
改恶行善
改而更张
盖棺定论
盖棺定谥
盖棺论定
盖棺事定
盖棺事了
盖棺事完
盖棺事已
改过不吝
改过从善
改过从新
改过迁善
改过自新
改过作新
改换家门
改换门闾
改换门楣
改换门庭
改换头面
改节易操
改进调频
改柯易节
改柯易叶
改口沓舌
改梁换柱
改名换姓
改名易姓
概莫能外
改曲易调
概日凌云
改容更貌
改容易貌
改是成非
盖世无双
盖世英雄
盖世之才
改俗迁风
改天换地
改头换面
改头换尾
改途易辙
改往修来
改弦更张
改弦易调
改弦易张
改弦易辙
改邪归正
改行从善
改姓更名
改行迁善
改行为善
改姓易代
改行自新
改玉改步
改玉改行
改辕易辙
改张易调
改辙易途
改政移风
改柱张弦
敢把皇帝拉下马
干巴利脆
干巴利落
甘拜下风
敢不承命
敢布腹心
敢不如命
敢不听命
敢不唯命
干柴烈火
干柴遇烈火
肝肠迸裂
肝肠寸断
肝肠寸绝
肝肠寸裂
肝肠断绝
肝肠欲断
干城之寄
干城之将
干愁万斛
甘处下流
甘脆肥醲
干脆利落
干脆利索
干打雷不下雨
感戴二天
感戴莫名
肝胆楚越
肝胆寸断
肝胆过人
肝胆胡越
肝胆俱全
肝胆轮囷
肝胆披沥
肝胆秦越
肝胆涂地
肝胆相见
肝胆向人
肝胆相向
肝胆相照
肝胆欲碎
肝胆照人
干得好不如嫁得好
感德无涯
干的早不如干的巧
干端坤倪
感恩戴德
感恩戴义
感恩荷德
感恩怀德
感恩图报
甘分随时
甘分随缘
干父之蛊
干干翼翼
干戈不息
干戈蛮触
干戈满地
干戈满目
干戈满眼
干戈相见
干戈载戢
干戈征战
干骨头上榨油
甘瓜苦蒂
干国之器
干活不由东累死也无功
感激不尽
感激流涕
感激涕零
感激涕泗
干将莫邪
敢叫日月换新天
感今怀昔
感今念昔
赶尽杀绝
感今思昔
感今惟昔
干净利落
干净利索
甘井先竭
甘酒嗜音
感旧之哀
甘居人后
甘居下流
干君何事
感慨激昂
感慨杀身
感慨万端
感慨万千
感慨系之
甘苦与共
感喟不置
感愧无地
干理敏捷
甘冒虎口
干名采誉
干名犯义
感铭肺腑
感铭心切
感慕缠怀
肝脑涂地
敢怒不敢言
敢怒而不敢言
敢怒敢言
感佩交并
甘贫苦节
甘贫乐道
甘贫守分
甘贫守节
干卿底事
干卿何事
干卿甚事
感情用事
甘泉必竭
感染撕咬
感染之刺
感染之伤
赶人不可赶上
感人肺腑
感人肺肝
感人心脾
感深肺腑
感时抚事
甘食好衣
赶尸教众
甘食美衣
旰食宵衣
旰食之劳
甘死如饴
肝髓流野
干苔外套
甘棠遗爱
甘棠之爱
甘棠之惠
干啼湿哭
感天动地
感同身受
竿头进步
竿头日进
竿头日上
竿头一步
竿头直上
敢为敢做
甘为戎首
敢想敢说
干霄蔽日
干霄薄云
干霄拂云
干霄凌云
感心动耳
甘心鈇钺
甘心乐意
甘心瞑目
甘心情愿
甘心如荠
甘心若荠
肝心若裂
甘心首疾
肝心涂地
甘馨之费
赶鸭子上架
甘言好辞
甘言厚币
甘言厚礼
甘言媚词
甘言美语
甘言密语
甘言巧辞
敢勇当先
干鱼给猫做枕头
甘雨随车
感遇忘身
干云蔽日
干燥无味
旰昃之劳
甘蔗没有两头甜
赶着鸭子上架
感知恶魔
甘旨肥浓
甘之如荠
甘之如饴
甘之若素
甘之若饴
感知亡灵
感篆五中
敢作敢当
敢作敢为
刚愎自任
刚愎自用
刚褊自用
刚肠嫉恶
纲常名教
纲常扫地
刚出狼窝又入虎口
钢刀虽利不斩无罪之人
扛鼎拔山
纲纪废弛
纲纪四方
钢浇铁铸
钢筋铁骨
纲举目疏
纲举目张
刚克柔克
刚戾自用
刚陵嫉恶
刚陵疾恶
纲目不疏
纲挈目张
刚柔相济
纲提领挈
钢铁意志
钢铁勇气
岗头泽底
刚毅木讷
刚正不阿
刚正无私
刚直不阿
刚中柔外
钢鬃营地
告哀乞怜
高岸深谷
高傲之刺
高傲自大
高壁深垒
高壁深堑
高标逸韵
高标卓识
高不成低不就
高不凑低不就
高不可登
高不可及
高不可攀
高步阔视
高步通衢
高步云衢
高才饱学
高才博学
高才大德
高才大学
高才疾足
高材疾足
高才捷足
高材捷足
高才绝学
高材硕望
高才硕学
高才远识
高才卓识
高唱入云
膏场绣浍
高车大马
膏车秣马
高车驷马
高城深池
高城深沟
高城深堑
高出一筹
高出云表
高出云霄
膏唇贩舌
膏唇岐舌
膏唇拭舌
膏唇试舌
告贷无门
高蹈独善
高蹈远举
高蹈远去
高蹈远引
高德瑞克
高低不就
高遏行云
高而不危
高飞远遁
高飞远集
高飞远举
高飞远翔
高飞远走
高风大节
高风劲节
高风峻节
高风苦节
高风亮节
高风伟节
高风逸韵
高凤自秽
高高挂起
高高在上
高歌猛进
櫜弓戢戈
櫜弓戢矢
櫜弓卧鼓
槁骨腐肉
高顾遐视
高冠博带
高官不如高薪
高官大禄
高官厚禄
高官极品
高官显爵
高官重禄
高官尊爵
高贵胸针
膏肓泉石
膏肓之病
膏肓之疾
膏火之费
膏火自焚
膏火自煎
櫜甲束兵
高见远识
高阶督军
高阶逻辑
高节迈俗
高节清风
高阶语言
高阶之靴
高举深藏
高居深拱
高居深视
高举远蹈
高举远去
高举远引
高爵大权
高爵丰禄
高爵厚禄
高爵显位
高爵重禄
告老还家
告老还乡
告老在家
高垒深壁
高垒深沟
高垒深堑
膏梁锦绣
膏粱锦绣
膏粱年少
膏梁纨袴
膏粱纨袴
膏粱文绣
膏梁之性
膏梁之子
膏粱子弟
高门大户
高门大屋
高门大宅
高门大族
高门巨族
高名大姓
高明妇人
高明远见
高明远识
槁木寒灰
槁木死灰
高睨大谈
高鸟尽良弓藏
高朋满座
高棋输头盘
高情厚爱
高情厚谊
高情迈俗
高情逸态
高情逸兴
高情远意
高情远韵
高情远致
高人胜士
高人雅士
高人雅致
高人一筹
高人一等
高人逸士
高人一着
高入云霄
高山大野
高山景行
高山峻岭
高山流水
高山密林
高山仰止
高山野林
高山重嶂
高深莫测
搞是搞好了
高世骇俗
高视阔步
高识远度
高识远见
高世之才
高世之德
高世之度
锆石指环
高世之行
高世之智
高世之主
高手出招稳如山
告朔饩羊
告朔羊存
高耸入云
槁苏暍醒
高抬贵手
高台厚榭
高抬明镜
高谈大论
高谈弘论
高谈剧论
高谈阔论
高谭清论
高谈危论
高谈雄辩
高谈虚辞
高谈虚论
高谈雅步
高堂大厦
高堂广厦
高天厚地
高亭大榭
高头大马
高头讲章
高头骏马
告往知来
高位厚禄
高位重禄
高文大册
高文典册
高文宏议
高文雅典
高卧东山
高屋建瓴
高下其手
高下任心
高下在口
高下在手
高下在心
槁项黄馘
槁项黧馘
槁项没齿
高翔远引
高翔远翥
高薪不如高兴
高姓大名
高兴而来扫兴而归
槁形灰心
高悬明镜
高悬秦镜
高牙大纛
高雅闲淡
高阳公子
高阳酒徒
高阳狂客
羔羊素丝
高阳徒侣
羔羊之义
高业弟子
高义薄云天
高义薄云
高义溥天
膏腴贵游
膏腴之地
膏腴之壤
膏腴子弟
高原小径
膏泽脂香
高斋学士
高瞻远瞩
高涨士气
高掌远跖
高者未必贤
高枕安寝
高枕安卧
高枕不虞
高枕而卧
高枕无事
高枕无忧
高枕无虞
高峙岳立
高躅大年
缟纻之交
高自标表
高自标持
高自标树
高自标誉
高自标置
高自骄大
高自期许
高足弟子
高祖纪上
割爱见遗
各安本业
隔岸观火
各安生理
各安生业
各霸一方
各白世人
各抱一角
各奔前程
隔壁撺椽
割臂盟公
隔壁听话
割臂同盟
隔壁有耳
割臂之盟
各别另样
胳膊拧不过大腿
胳膊拧不过大腿去
割剥元元
胳膊折了往袖子里藏
胳膊肘儿往外撇
胳膊肘往外扭
各不相犯
各不相顾
各不相关
各不相谋
各不相让
格不相入
各不相下
隔层肚皮隔层山
各骋所长
各持己见
各出己见
隔窗有耳
各从其类
各从其志
各从所好
隔代教育
各得其所
各得其宜
割地称臣
割地求和
割肚牵肠
歌遏行云
割恩断义
隔二偏三
革凡成圣
革凡登圣
革风易俗
革刚则裂
格高意远
格格不纳
格格不入
格格不吐
各个击破
歌功颂德
革故鼎新
革故立新
割股疗亲
割骨疗亲
格古通今
歌鼓喧天
割股之心
隔行不断
隔行如隔山
各怀异心
割鸡焉用牛刀
革奸铲暴
各竭所长
各尽其长
各尽其妙
各尽其用
各尽所能
割襟之盟
革旧从新
革旧鼎新
各就各位
革旧图新
革旧维新
割据称雄
葛屦履霜
割据一方
隔阔相思
割裂伤口
歌楼舞馆
歌楼舞榭
葛蔓纠结
各门各户
各门另户
革面革心
革面敛手
革面悛心
革面洗心
革命创制
革命反正
隔年皇历
隔皮断货
各辟蹊径
各凭本事
隔墙还有耳
隔墙有耳
各取所长
各取所需
各人的梦各人圆
各人自扫门前雪
各人自扫门前雪莫管他家瓦上霜
各人自扫门前雪莫管他人瓦上霜
各人自扫门前雪休管他人瓦上霜
割肉补疮
割肉饲虎
各如其意
各色各样
各色名样
各色人等
格杀不论
格杀弗论
格杀勿论
隔山打炮
隔山买老牛
各擅所长
歌扇舞衫
各什各物
各伸己见
歌声绕梁
各师父各传授
各式各样
隔世之感
各守其分
各抒己见
各抒己意
各抒所见
各司其事
歌颂功德
各随其好
歌台舞榭
个体标识
革图易虑
各为其主
歌舞承平
隔屋撺椽
隔雾看花
格物穷理
歌舞升平
歌舞太平
格物致知
割席断交
割席分坐
割席绝交
各显其能
各显神通
革邪反正
革新变旧
革心易行
个性标记
各行其是
各行其志
割须弃袍
隔靴爬痒
隔靴搔痒
隔靴抓痒
各言其志
各以类推
各衣另饭
各异其趣
各宜守己
歌吟笑呼
歌莺舞燕
歌咏升平
各有千古
各有千秋
各有所长
各有所短
各有所好
各有所见
各有所能
各有所职
格于成例
歌于斯哭于斯
各展其长
隔着皮儿看不见穰儿
各执己见
革职留任
革职拿问
各执所见
各执一词
个中好手
个中妙趣
个中三昧
个中消息
个中之人
个中滋味
各自东西
各自独立
各自进行
各自为谋
各自为战
各自为政
各自一家
给个棒棰就当针
给个棒槌就当针认
给人小鞋儿穿
根椽片瓦
根柢未深
亘古不灭
亘古亘今
根孤伎薄
亘古及今
亘古奇闻
亘古示有
亘古通今
亘古未闻
亘古未有
亘古新闻
根基图腾
根结盘固
根据槃互
根据盘互
根牢蒂固
根连株拔
根连株逮
根盘蒂结
根蟠节错
根深本固
根深不怕风摇动
根深蒂固
根深蒂结
根深固本
根深叶蕃
根深叶茂
根深枝茂
根生土长
根牙盘错
根牙磐错
跟着好人学好人
根株附丽
根株结盘
根株牵连
根壮树茂
根壮树难老
根壮叶茂
更唱叠和
更唱迭和
更长漏永
更长梦短
更待干罢
更待乾罢
耕当问奴
绠短汲深
绠短绝泉
梗泛萍漂
耿耿此心
耿耿寸心
耿耿有怀
耿耿于怀
耿耿于心
耿耿在抱
耿耿在心
耿耿在臆
耿耿忠心
庚癸频呼
庚癸之呼
梗迹蓬飘
梗迹萍踪
耕稼陶渔
更进一竿
耕九余三
更阑人静
羹里不着饭里着
羹藜含糗
羹藜唅糗
羹里来饭里去
更难仆数
耕牛为主遭鞭打
更仆难尽
更仆难数
更仆难终
更仆未馨
羹墙之悲
羹墙之思
耕三余一
更上一层楼
更深人静
更深夜静
梗顽不化
更无长物
更无短计消长日
更弦改辙
更弦易辙
更新换代
更姓改名
更姓改物
哽噎难鸣
哽咽难言
更有早行人
耕耘树艺
功败垂成
公报私仇
拱壁导能
拱壁陷阱
功标青史
功薄蝉翼
功不补患
功不成名不就
供不敷求
攻不可破
弓不虚发
供不应求
公才公望
功参造化
弓藏鸟尽
躬操井臼
宫车晚出
宫车晚驾
宫车晏驾
功臣自居
功成不居
攻城夺地
功成弗居
功成骨枯
攻城略地
功成名就
功成名立
功成名遂
功成身退
功成事立
功成行满
攻城徇地
功成业就
攻城野战
功成者隳
功崇德钜
觥筹交错
觥筹交举
工愁善病
功垂竹帛
共存共荣
攻大磨坚
公道不公道自有天知道
公道大明
公道合理
公道难明
躬蹈矢石
公道在人心
功到自然成
功德兼隆
功德无量
功德圆满
功堕垂成
恭而敬之
公尔忘私
公而忘私
公而忘私国而忘家
恭而有礼
功废垂成
躬逢其盛
躬逢盛典
躬逢胜饯
躬逢盛事
功夫之王
功盖天地
功盖天下
功高不赏
功高盖世
功高望重
功高震主
躬耕乐道
功狗功人
共贯同条
公规密谏
供过于求
攻过箴阙
恭贺新禧
公候肚里好撑船
恭候台光
公侯勋卫
躬擐甲胄
共济世业
公鸡下蛋母鸡打鸣
拱肩缩背
恭敬不如从命
恭敬桑梓
功就名成
功均天地
弓开得胜
攻苦茹酸
攻苦食啖
攻苦食淡
攻苦食俭
功亏一篑
功劳汗马
工力悉敌
功烈震主
宫邻金虎
公买公卖
躬冒矢石
公门里头好修行
公门桃李
公门有公
公民长袍
功名不朽
功名蹭蹬
功名成就
功名富贵
功名盖世
功名利禄
功名仕进
共鸣水晶
功名淹蹇
公明正大
拱默尸禄
恭默守静
弓弩精通
公平合理
公平交易
公平无私
公平正直
攻其不备
攻其不备出其不意
攻其无备
攻其一点
攻其一点不及其余
宫墙重仞
攻人不备
功若丘山
共商国是
弓上弦刀出鞘
公事公办
公是公非
公事稽程
弓手残骨
拱手垂裳
拱手低眉
拱手而取
拱手而降
拱手加额
拱手让人
拱手听命
攻守同盟
拱手投降
拱手无措
拱手相让
功首罪魁
公说公有理
公说公有理婆说婆有理
公私分明
公私兼顾
公私交困
公私两便
公私两济
公私两利
公私猬集
功遂身退
公孙布被
公孙剑器
躬体力行
弓调马服
公听并观
共同禁锢
功同赏异
共挽鹿车
功完行满
共为唇齿
攻无不克
攻无不克战无不胜
攻无不取
攻无不取战无不胜
攻无不胜
攻瑕蹈隙
攻瑕索垢
攻瑕指失
躬先表率
躬先士卒
共享白板
共相标榜
共相唇齿
共襄盛举
攻心扼吭
攻心为上
躬行节俭
躬行实践
恭行天罚
龚行天罚
公行无忌
功行圆满
公修公德婆修婆德
公羊产子
工业标准体系结构
弓冶箕裘
供一茶之用
功一美二
宫移羽换
拱挹指麾
拱揖指挥
拱揖指麾
弓影杯蛇
弓影浮杯
工欲善其事
工欲善其事必先利其器
贡禹弹冠
功在漏刻
弓折刀尽
公正不阿
公正廉洁
公正廉明
公正审判
公正无私
公正严明
共枝别干
公之同好
公直无私
公之于众
公忠体国
公诸世人
公诸同好
功坠垂成
躬自菲薄
公子王孙
公子无肠
攻子之盾
苟安一隅
狗傍人势
够不够四十六
苟存残喘
苟存延喘
狗逮老鼠
狗党狐朋
狗党狐群
狗盗鸡鸣
狗盗鸡啼
狗盗鼠窃
狗颠屁股
狗颠屁股似的
狗窦大开
狗恶酒酸
狗吠不惊
狗吠非主
狗肺狼心
狗吠之惊
狗吠之警
狗苟蝇营
诟龟呼天
狗鬼听提
苟合取容
勾魂摄魄
篝火狐鸣
狗急乱咬人
狗急蓦墙
狗急跳墙
钩金舆羽
苟克祭坛
狗口里生不出象牙
狗口里吐不出象牙
苟留残喘
狗马声色
狗马之心
沟满壕平
狗猛酒酸
垢面蓬头
狗拿耗子
狗屁不通
狗皮膏药
苟且偷安
苟且偷生
苟且因循
苟且之心
苟全性命
苟容曲从
诟如不闻
钩深极奥
沟深垒高
钩深索隐
钩深图远
钩深致远
垢谇谣诼
钩索罗织
狗头军师
狗头生角
狗头鼠脑
狗偷鼠窃
钩网法术
狗尾貂续
狗尾续貂
勾心斗角
钩心斗角
狗心狗行
钩心摄魄
狗行狼心
狗续貂尾
狗续侯冠
狗续金貂
钩玄猎秘
钩玄提要
狗血淋头
狗血喷头
苟延残喘
苟延残息
苟延喘息
狗眼看人
苟延一息
狗咬丑的
狗咬骨头不松口
狗咬吕洞宾
狗摇尾巴讨欢心
钩隐抉微
勾元提要
钩元摘秘
狗仗官势
钩章棘句
狗仗人势
钩爪锯牙
狗彘不如
狗彘不若
狗彘不食
狗彘不直
狗彘之行
沟中之瘠
钩辀格磔
狗追耗子
狗走狐淫
狗嘴里吐不出象牙
狗嘴里吐不出象牙来
狗嘴吐不出象牙
孤傲不群
顾彼忌此
固壁清野
顾彼失此
孤标傲世
孤标独步
孤标峻节
固不可彻
固不相熟习
固步自封
故步自封
故步自画
蛊虿之谗
骨颤肉惊
孤臣孽子
孤俦寡匹
孤雏腐鼠
鼓吹喧阗
鼓唇弄舌
鼓唇摇舌
鼓唇咋舌
孤雌寡鹤
顾此失彼
锢聪塞明
古道热肠
鼓刀屠者
孤灯挑尽
古调不弹
古调单弹
古调独弹
孤犊触乳
孤独鳏寡
蛊毒瘴疠
辜恩背义
孤恩负德
辜恩负义
孤儿寡妇
顾而言他
锢法宝典
孤芳自爱
孤芳自赏
古肥今瘠
谷父蚕母
鼓腹含哺
鼓腹含和
鼓腹击壤
鼓腹讴歌
顾复之恩
骨鲠缄喉
骨鲠在喉
骨鲠之臣
股肱耳目
股肱腹心
故宫禾黍
故宫离黍
股肱心腹
股肱心膂
股肱指臂
股肱之臣
股肱之力
股肱重臣
鼓鼓囊囊
呱呱坠地
孤寡鳏独
谷贵饿农谷贱伤农
骨寒毛竖
孤鸿寡鹄
顾后瞻前
骨化风成
骨化形销
孤魂野鬼
蛊惑人心
故伎重演
故技重演
毂击肩摩
孤家寡人
故家乔木
故家子弟
故剑情深
谷贱伤农
故剑之求
鼓角齐鸣
毂交蹄劘
鼓角相闻
故交新知
古今小说
古今一揆
古今一辙
古今中外
鼓睛暴眼
古井不波
古井无波
顾景兴怀
故旧不弃
沽酒当垆
古旧钉锤
孤军薄旅
孤军独战
孤军奋战
孤军深入
孤军作战
顾客盈门
孤苦仃俜
孤苦伶仃
瞽旷之耳
古来今往
孤力奋战
孤立寡与
孤立无援
孤立无助
骨立形销
孤陋寡闻
孤鸾寡凤
孤鸾寡鹤
孤鸾寡鹄
孤鸾舞镜
孤鸾照镜
顾虑重重
孤履危行
谷马砺兵
古貌古心
沽名钓誉
沽名干誉
沽名徼誉
沽名卖直
沽名市誉
顾名思义
沽名要誉
古木参天
鼓脑争头
鼓馁旗靡
顾内之忧
淈泥扬波
姑娘十八一朵花
故弄虚玄
故弄玄虚
顾盼多姿
顾盼神飞
顾盼生辉
顾盼生姿
顾盼自得
顾盼自豪
顾盼自雄
鼓盆而歌
鼓盆之戚
孤蓬自振
鼓旗相当
顾前不顾后
顾前顾后
孤秦陋宋
顾曲周郎
顾犬补牢
顾全大局
故人之情
故人之意
骨肉分离
骨肉乖离
骨肉离散
骨肉团圞
骨肉团圆
骨肉未寒
骨肉相残
骨肉相连
骨肉至亲
骨肉之情
故入人罪
骨软筋麻
骨软筋酥
骨软肉酥
固若金汤
古色古香
古色天香
鼓舌掀簧
鼓舌扬唇
鼓舌摇唇
故甚其词
固神玉片
孤身只影
古圣先贤
古是今非
顾首不顾尾
骨瘦如柴
骨瘦形销
古树天敌
鼓衰力尽
鼓衰气竭
顾说他事
古寺青灯
瞽瞍不移
故态复还
故态复萌
故态复作
孤特独立
孤特自立
骨腾肉飞
孤蹄弃骥
顾头不顾腚
顾头不顾尾
骨头里挑刺
故土难离
孤豚腐鼠
古往今来
姑妄听之
姑妄言之
姑妄言之姑妄听之
古为今用
孤文断句
鼓吻奋爪
鼓吻弄舌
顾问之戒
孤文只义
故我依然
鼓舞触角
鼓舞欢欣
鼓舞人心
姑息惠奸
姑息养奸
古稀之年
古香古貌
古香古艳
顾小失大
古心古貌
孤形单影
孤形吊影
孤行己见
孤行己意
故行首之字
孤行一意
孤悬浮寄
孤悬客寄
孤学坠绪
孤雁出群
瞽言刍议
瞽言萏议
瞽言妄举
姑射神人
姑射仙姿
固阴冱寒
孤阴则不生独阳则不长
顾影惭形
顾影弄姿
顾影自怜
古语常言
沽誉钓名
沽誉买直
故园松竹已阴阴
鼓乐齐鸣
鼓乐喧天
孤云野鹤
鼓噪而进
鼓噪而起
股战而栗
股战胁息
孤掌难鸣
股掌之间
股掌之上
姑置不问
固执成见
故智复萌
固执己见
姑置勿陈
姑置勿论
姑置勿问
孤舟独桨
孤注一掷
孤子寡妇
鼓足干劲
故作高深
故作玄虚
顾左右而言他
寡不敌众
寡不胜众
刮肠洗胃
挂肠悬胆
挂肠悬肝
挂灯结彩
刮地以去
瓜瓞绵绵
挂肚牵肠
挂肚牵心
寡恩薄义
寡恩少义
寡二少双
瓜分鼎峙
瓜分豆剖
寡凤孤鸾
寡凫单鹄
寡妇孤儿
刮腹湔肠
寡妇门前是非多
瓜葛相连
刮垢磨光
刮垢磨痕
刮骨抽筋
刮骨去毒
刮骨吸髓
呱呱堕地
挂冠归去
挂冠归隐
挂冠求去
寡鹤羁雌
挂红结彩
寡鹄单凫
寡鹄孤鸾
寡鹄离鸾
寡见少闻
寡见鲜闻
挂角羚羊
瓜李之嫌
瓜连蔓引
寡廉鲜耻
挂免战牌
刮膜金鎞
刮目视之
刮目相待
刮目相观
刮目相见
刮目相看
刮目相视
瓜剖豆分
寡情薄意
寡情少义
瓜区豆分
寡人之疾
瓜熟蒂落
瓜田不纳履
瓜田不纳履李下不整冠
瓜田不纳履李下不正冠
瓜甜蒂苦
瓜田李下
瓜田之嫌
寡闻陋见
寡闻少见
挂席为门
寡信轻诺
挂羊头卖狗肉
刮野扫地
挂一钩子
挂一漏百
挂一漏万
挂印悬牌
刮楹达乡
寡欲清心
寡众不敌
瓜字初分
乖不过唱的贼不过银匠
乖唇蜜舌
掴打挝揉
怪诞不经
怪诞诡奇
怪怪奇奇
怪力乱神
拐米倒做了仓官
怪模怪样
乖僻邪谬
怪腔怪调
怪声怪气
怪事咄咄
拐弯抹角
怪物杀手
怪形怪状
怪异镣铐
怪雨盲风
乖嘴蜜舌
管鲍分金
官报私仇
管鲍之好
管鲍之交
管鲍之谊
官卑职小
官逼民变
官逼民反
观变沉机
官不大僚不小
官不易方
棺材头边无咒死鬼
关仓遏粜
官仓老鼠
观察入微
官差吏差来人不差
观场矮人
官场如戏
贯彻始终
管城毛颖
贯穿驰骋
贯穿今古
官船漏官马瘦
贯穿融会
官从何处来
官大一级压死人
冠带家私
冠带之国
冠道履仁
灌顶醍醐
关东出相
关东出相关西出将
贯斗双龙
官断十条路
官儿不打送礼的
盥耳山栖
官法如炉
官匪一家亲
观风察俗
观凤一羽
官封原职
灌夫骂座
冠盖不绝
冠盖高举
冠盖京华
冠盖如市
冠盖如云
冠盖往来
冠盖相望
冠盖相属
冠盖云集
冠盖之士
官高爵显
官高禄厚
鳏寡孤独
鳏寡孤茕
鳏寡茕独
灌瓜之义
官官相护
官官相卫
观过知仁
官虎吏狼
观化听风
关怀备至
观机而动
观机而作
冠鸡佩猳
管急弦繁
贯甲提兵
管间窥豹
管见所及
观今宜鉴古
纶巾羽扇
官久必富
官久自富
冠屦倒施
冠绝当时
冠绝古今
冠绝群芳
冠绝群伦
冠绝时辈
冠绝一时
观看容颜便得知
管窥筐举
管窥蠡测
管窥蛙见
观澜坠子
冠履不爽
冠履倒易
冠履倒置
冠履无爽
贯芒长斧
观貌察色
观眉说眼
关门闭户
关门不落闩
关门打狗
关门大吉
关门合户
关门落闩
关门养虎
关门养虎虎大伤人
冠冕堂皇
冠冕衣裳
冠冕之士
管宁割席
冠袍带履
观棋不语真君子
惯骑马的惯跌交
关前垂后
冠前绝后
官清法正
关情脉脉
官情如纸薄
官轻势微
官清书吏瘦
官清似水
官清毡冷
官情纸薄
观色察言
管山吃山管水吃水
冠山戴粒
关山迢递
观山玩水
关山阻隔
冠上加冠
冠上履下
关上门过日子
官事官办
冠世之才
贯虱之技
管谁筋疼
官俗国体
关天人命
贯通融会
观望不前
观望风色
观望徘徊
观往知来
贯微洞密
官无三日紧
关西出将
管弦繁奏
管闲事落不是
官项不清
观衅而动
关心民瘼
观衅伺隙
观形察色
贯朽粟陈
贯朽粟腐
贯朽粟红
官样词章
惯养娇生
官样文书
官样文章
贯颐备戟
惯一不着
贯颐奋戟
贯盈恶稔
官有正条
贯鱼承宠
贯鱼成次
观隅反三
鳏鱼渴凤
关羽气球
贯鱼之次
贯鱼之序
关龠蕃篱
官运亨通
观瞻所系
观者成堵
观者麇集
观者麕集
观者如堵
观者如垛
观者如山
观者如市
观者如云
观者如织
观者蝟集
观者云集
贯征拳套
官止神行
管中窥豹
管中窥天
管仲随马
惯子如杀子
惯作非为
光被四表
光彩夺目
光彩陆离
光彩射目
光彩射人
光彩耀目
光彩溢目
光车骏马
广大神通
光风霁月
光复旧京
光复旧物
光隔离器
光怪陆离
光光荡荡
光棍不吃眼前亏
广寒仙子
光华夺目
光环石锤
光环掌握
光辉灿烂
光辉盾牌
光辉夺目
广见洽闻
广结良缘
光景无多
广开聋聩
广开贤路
广开言路
光可鉴人
广客蛇影
广乐钧天
光丽照人
广陵观涛
广陵绝响
广陵散绝
光芒万丈
广袤丰杀
广袤无垠
光门耀户
光明不会告诉你的事情
光明磊落
光明涌动
光明正大
广譬曲谕
光前绝后
光前启后
光前耀后
光前裕后
光荣岁月
光色夺目
广厦万间
广厦之荫
广师求益
光说不练假把式
广思集益
广搜博采
光天化日
光天之下
广庭大众
广土众民
广文先生
广武之叹
广夏细旃
广袖高髻
光许愿不烧香
光焰万丈
洸洋自恣
光耀夺目
广益集思
光阴黄金难买
光阴荏苒
光阴如电
光阴如箭
光阴如水
光阴似箭
光阴似箭日月如梭
光阴似水
光阴似梭
光阴虚度
光阴虚过
光膺旧物
光映照人
广征博引
广种薄收
广众大庭
光宗耀祖
诡变多端
贵表尊名
贵不可言
贵不期骄
贵不召骄
规重矩叠
鬼出电入
鬼出神入
诡辞欺世
诡辞以对
诡诞不经
佹得复失
佹得佹失
贵德贱兵
桂殿兰宫
桂蠹兰败
圭端臬正
贵耳贱目
贵耳遗目
诡负葛藤
桂馥兰芳
桂馥兰香
桂馥兰馨
桂馥兰薰
鬼斧神工
归根到底
归根结底
归根结蒂
桂宫柏寝
鬼工雷斧
鬼功神力
贵古贱今
诡怪奇谲
贵官显宦
鬼鬼祟祟
龟鹤大椿
龟鹤夫妇
龟鹤同春
龟鹤遐龄
龟鹤遐年
龟鹤遐寿
龟鹤之年
龟鹤之寿
归华别叶
鬼话连篇
归还军旗
鬼魂镰刀
鬼魂装束
鬼火狐鸣
诡计百出
贵籍大名
诡计多端
桂楫兰桡
贵极人臣
归忌往亡
诡计阴谋
贵贱不相逾
贵贱高下
贵贱无常
贵贱无二
圭角岸然
圭角不露
归结原理
归结主体
桂酒椒浆
规矩钩绳
规矩绳墨
规矩准绳
诡谲多变
诡谲怪诞
诡谲无行
鬼瞰高明
鬼瞰其室
鬼刻神劖
鬼哭狼嚎
鬼哭神愁
鬼哭神嚎
鬼哭神惊
鬼哭粟飞
鬼哭天愁
鬼烂神焦
归老林泉
归老林下
归老田间
归老菟裘
归了包堆
龟冷支床
归里包堆
诡丽辐辏
桂林杏苑
桂林一枝
龟龄鹤算
鬼灵突袭
龟龙麟凤
龟龙之图
规虑揣度
归马放牛
龟毛兔角
鬼魅攻击
鬼魅幻影
鬼魅伎俩
鬼魅灵魂
鬼没神施
鬼门占卦
鬼迷了张天师
诡秘莫测
鬼迷心窍
鬼冥重甲
鬼冥重盔
刿目怵心
刿目鉥心
归纳断言
归纳泛化
归纳推理
归纳学习
龟年鹤寿
龟年鹤算
闺女要花儿要炮
鬼怕恶人
归奇顾怪
贵戚权门
鬼泣神号
鬼泣神嚎
规求无度
归去来兮
归全反真
贵人多忘
贵人多忘事
贵人贱己
贵人善忘
贵人眼高
贵人遗骨
贵少贱老
龟蛇静丸
桂折兰摧
鬼设神使
桂折一枝
鬼神不测
鬼神莫测
规绳矩墨
归十归一
鬼使神差
鬼施神没
归师勿掩
归师勿掩穷寇勿追
贵手高抬
鬼兽腰佩
规天矩地
鬼头关窍
鬼头鬼脑
鬼头滑脑
鬼卫重甲
鬼纹短裤
龟文鸟迹
贵无常尊
轨物范世
规贤矩圣
诡衔窃辔
龟笑鳖无尾
归邪反正
归邪转曜
刿心怵目
刿心刳肺
刿心刳腹
归心如飞
归心如箭
归心如驶
刿心鉥目
归心似箭
刿心鉥肾
桂薪玉粒
桂薪珠米
鬼形怪状
规行矩步
规行矩止
诡形奇制
诡形殊状
诡形异态
诡形异形
佹形僪状
刿鉥肝肾
刿鉥心腑
癸虚重靴
规旋矩折
诡雅异俗
龟厌不告
诡言浮说
规言矩步
闺阎须眉
鬼也不上门儿
瑰意奇行
瑰意琦行
皈依三宝
归遗细君
贵阴贱璧
闺英闱秀
贵游弟子
贵游子弟
龟玉不毁
龟玉毁椟
鬼蜮伎俩
鬼蜮心肠
桂玉之地
贵远鄙近
贵远贱近
规圆矩方
贵在知心
规则推理
贵则易交
鬼咤狼嚎
归帐路头
圭璋特达
桂棹兰枻
归真反璞
归真证果
归正反本
归正邱首
归正首丘
归正首邱
庋之高阁
桂枝片玉
归之如市
归之如水
归之若水
规重矩迭
鬼冢守卫
鬼冢行尸
鬼抓狼嚎
贵壮贱老
贵壮贱弱
诡状异形
鬼子敢尔
桂子兰孙
桂子飘香
滚鞍下马
棍棒底下出孝子
滚瓜烂熟
滚瓜流水
滚瓜溜油
衮衮群公
衮衮诸公
鲧殛禹兴
滚芥投针
国步多艰
国步方蹇
国步艰难
国步艰危
国不可一日无君
果不其然
国仇家恨
过从甚密
锅大勺有准
过都历块
过度怯懦
过渡曲面
过渡曲线
过渡效果
果断一击
过耳春风
过而能改
过耳秋风
国尔忘家
国而忘家
过耳之言
过耳之言不可听信
国富兵强
过府冲州
国富民安
国富民丰
国富民康
国富民强
郭公夏五
过关斩将
过河拆桥
过河卒子
过化存神
郭华情罪
郭霍尔德
国计民生
过急一步
国家不幸英雄幸
国家大计
国家栋梁
国家多故
国家多艰
国家多难
国家将亡必有妖孽
国家将兴必有祯祥
国家荣誉
国家闲暇
国家祥瑞
国家信息基础设施
国家兴旺
国家兴亡匹夫有责
国家柱石
国将不国
过江之鲫
过街老鼠
国困民艰
国困民难
国困民穷
过了河就拆桥
过了青春无少年
过了这村儿没这店儿
锅里吃锅里拉
国利民福
过路财神
国脉民命
过门不入
过门大嚼
虢灭虞亡
过目不忘
过目成诵
国沐春风
过目皆忆
国难当头
国破家难保
国破家难全
国破家亡
国戚皇亲
过桥拆桥
过桥抽板
过桥拉板
过情之闻
过情之誉
国穷民匣
果然如此
过人耐力
果如其言
国色天香
国色天姿
国色无双
过甚其辞
过甚其实
过盛必衰
国事多艰
过时黄花
国是日非
国事蜩螗
国士无双
过市招摇
国士之风
果熟蒂落
国泰民安
过庭无训
过庭之训
过屠大嚼
过屠门而大嚼
国土之风
国亡家破
国亡捐瘠
过望之喜
国亡种灭
过为已甚
国无二君
过五关斩六将
国无捐瘠
国无宁日
国无宁岁
国无幸民
过隙白驹
果刑信赏
果行育德
裹血力战
过眼风烟
过眼浮烟
国艳天香
过眼烟云
过眼云烟
过意不去
过犹不及
国贼禄鬼
果真如此
国之干城
国之四维
国中之国
过自标置
过自菲薄
裹足不进
裹足不前
虾蟆贪嘴
海北天南
海波不惊
海不波溢
海不辞水故能大
海不拒水故能大
海不扬波
海潮洞窟
还吃旧锅里粥
海错江瑶
海底猴儿
海底捞月
海底捞针
海底寻针
海尔谆谆听我藐藐
海沸波翻
海沸河翻
海沸江翻
海沸山崩
海沸山裂
海沸山摇
海巿蜃楼
骸骨军马
骸骨战马
还顾之忧
海涵地负
海涸石烂
海怀霞想
海角天涯
海角天隅
海枯见底
海枯石烂
海阔从鱼跃天空任鸟飞
海阔天高
海阔天空
骇浪惊涛
海立云垂
骇龙走蛇
还没有解决
海盟山咒
骇目惊心
骇目振心
海纳百川
海内存知己
海内存知己天涯若比邻
海内淡然
海内鼎沸
海内无双
海鸥小谱跋
害起肘腋
害群之马
害人不浅
骇人视听
骇人听闻
骇人闻见
骇人闻听
海桑陵谷
海上钓螯
咳声叹气
海誓祭坛
亥豕鲁鱼
海誓山盟
海市蜃楼
亥豕相望
海狮坠饰
海水不可斗量
海水难量
海水群飞
海水桑田
海水自咸河水自淡
害死人还看出殡的
海滩巨人
海滩利爪
海滩先知
海天一线
海外东坡
海外扶余
海外奇谈
海外三十六国
海翁失鸥
海屋筹添
海屋添筹
海啸山崩
骇心动目
海涯天角
海晏河澄
海晏河清
海焰指环
海岳高深
海约山盟
海之平衡
海中捞月
害忠隐贤
骇状殊形
孩子哭了抱给他娘
孩子是自己的好
海自细流来
旱魃为崇
旱魃为虐
旱魃为灾
含苞待放
含苞吐萼
含苞欲放
罕比而喻
含冰茹檗
汗不敢出
含哺鼓腹
寒蝉僵鸟
寒蝉凄切
寒蝉仗马
酣畅淋漓
韩潮苏海
含齿戴发
汗出浃背
汗出洽背
汗出如浆
汗出如渖
汗出沾背
寒从脚下起
寒从脚下生
邯郸匍匐
邯郸学步
邯郸一梦
邯郸之梦
邯郸重步
旱地上打不得拍浮
撼地摇天
函电交驰
寒冬腊月
寒冬之力
寒冬之球
寒冬之刃
寒冬之咬
含毒喷溅
含毒之刺
寒风砭骨
寒风侵肌
寒风峡谷
寒风营地
寒腹短识
寒钢束腰
汉皋解佩
扞格不入
扞格不通
酣歌恒舞
酣歌醉舞
寒耕热耘
寒耕暑耘
含宫咀征
含宫咀徵
汉宫威仪
含垢包羞
含垢藏疾
含垢藏瑕
含垢纳污
含垢匿瑕
含垢弃瑕
含垢忍耻
含垢忍辱
含垢忍污
寒谷回春
涵古茹今
寒骨战锤
汉官威仪
韩海苏潮
含毫命简
含毫吮墨
鼾齁如雷
含糊不明
含糊其辞
含华咀英
寒花晚节
寒灰更然
寒脊山谷
汉奸势力
含菁咀华
韩康卖药
寒来暑往
寒冷抓握
寒恋重衾
含蓼问疾
翰林子墨
韩陵片石
汗流浃背
汗流浃肤
汗流浃体
汗流浃踵
汗流接踵
汗流满面
韩柳欧苏
汗流洽背
汗流洽衣
汗流至踵
寒露仙兔
韩卢逐块
韩卢逐逡
汗马功绩
汗马功劳
汗马勋劳
汗马之才
汗马之功
汗马之绩
汗马之劳
寒毛直竖
寒毛卓竖
寒门饮恨
旱苗得雨
汉明距离
含明隐迹
翰墨因缘
寒木春华
汉娜之刃
翰鸟缨缴
汗牛充栋
汗牛充屋
汗牛塞栋
汗牛塞屋
寒怒匕首
罕譬而喻
汗洽股栗
含情脉脉
含情山鬼
汗青头白
喊屈叫冤
寒泉之思
悍然不顾
酣然入梦
含仁怀义
汉人煮箦
汗如雨下
含沙射影
撼山拔树
寒山片石
含商咀征
鼾声如雷
寒食为一百五日
函矢相攻
韩寿分香
韩寿偷香
撼树蚍蜉
函数依赖伪传递律
含霜履雪
寒水魂精
寒酸落魄
憨态可掬
熯天炽地
撼天摇地
撼天震地
酣痛淋漓
寒往暑来
寒微简陋
罕闻寡见
含污忍垢
酣嬉淋漓
含瑕积垢
汗下如流
颔下之珠
含笑九泉
含笑九原
含笑入地
韩信登坛
韩信将兵
韩信将兵多多益善
含辛忍苦
含辛茹苦
含辛茹荼
寒心酸鼻
寒心销志
韩信用兵多多益办
含羞带怯
含羞忍辱
含血喷人
含血吮疮
含血噀人
含血潠人
汗血盐车
含牙带角
含牙戴角
罕言寡语
韩嫣金丸
寒烟衰草
汗颜无地
含饴弄孙
含意未申
含一之德
含英咀华
涵泳玩索
罕有其匹
汉语语音理解系统
汉语语音信息处理
含冤抱恨
含冤抱痛
含冤负屈
喊冤叫屈
含冤莫白
含冤受屈
含冤昭雪
汉贼不两立
含章天挺
含章挺生
含着骨头露着肉
憨状可掬
汉字编码字符集
汉字草书
汉字键盘输入方法
汉字喷墨印刷机
汉字信息压缩技术
航海梯山
行行出状元
行行蛇蚓
行家里手
行家莫说力把话
行间字里
夯鸟先飞
夯雀先飞
沆瀣一气
桁杨相推
桁杨相望
毫不动摇
毫不讳言
毫不介怀
毫不介意
毫不经意
毫不利己
毫不利己专门利人
毫不逊色
蒿草之下
皓齿蛾眉
好吃懒做
皓齿明眸
皓齿星眸
皓齿朱唇
好大喜功
好大喜夸
好戴高帽
好丹非素
好得蜜里调油
豪夺巧取
好恶不同
好儿不看春好女不看灯
好儿不用多一个顶十个
豪尔之矛
毫发不差
毫发不爽
毫发丝粟
毫发无憾
毫发无遗
豪放不羁
毫分缕析
好风好雨
豪干暴取
好高骛广
好高骛远
豪管哀弦
好汉不吃闷头亏
好汉不吃眼前亏
好汉不赶乏兔儿
好汉不怕出身低
好汉逢好汉惺惺惜惺惺
号寒啼饥
浩汗无涯
好汉只怕病来磨
浩浩荡荡
浩浩汤汤
好好先生
浩浩洋洋
豪横跋扈
号呼动地
好虎难架一群狼
好话不背人背人没好话
好话当作耳旁风
好花还需绿叶衬
好话难劝糊涂虫
好话一句三冬暖
好坏不分
好货不便宜便宜没好货
好记性不如烂笔头
嚎叫之尘
嚎叫之怒
豪杰并起
好借好还再借不难
好景不长
好酒好肉
好酒贪杯
好酒一口胜千杯
好酒一口胜千盅
好看不好用
嚎哭鬼屋
好了疮疤忘了疼
好了疮疤忘了痛
豪厘不伐将用斧柯
毫厘不爽
好离好散
毫厘千里
毫厘丝忽
好利忘义
濠梁之上
号令如山
好乱乐祸
好马不吃回头草
好马配好鞍
豪迈不羁
豪迈不群
豪氂不伐将用斧柯
毫毛不犯
毫毛斧柯
豪门败子多
豪门多败子
豪门多浪子
豪门贵胄
豪门巨室
豪门浪子多
豪门千金不愁嫁
豪门似海
好梦不长
好梦难成
好梦难圆
毫末必辨
豪末不掇将成斧柯
毫末不札将寻斧柯
好模好样
毫末之差
好谋而成
好谋能断
好谋善断
好谋少决
好谋无断
好谋无决
蒿目时艰
好男当家
好弄玄虚
好女不穿嫁时衣
濠濮间想
浩气长存
豪气干云
浩气凛然
好奇尚异
豪气未除
浩气英风
好骑者堕
豪情逸致
豪情壮志
豪取智笼
浩然之气
浩然之志
好让不争
好人不长寿祸害活千年
好人护三村好狗护三邻
好人难做
好人做到底
好肉剜疮
浩如沧海
浩如烟海
浩若烟海
好色不淫
好色之徒
好善嫉恶
好善乐施
好善恶恶
好尚各异
濠上观鱼
豪商巨贾
濠上之风
濠上之乐
豪奢放逸
好声好气
好生恶杀
好生之德
好事不出门
好事不出门恶事行千里
好事不出门坏事传千里
好事不如无
好事多妨
好事多磨
好事多磨难
好事多悭
好事多阻
好时好日
好施乐善
好事连连
好事难谐
好时是他人恶时是家人
好事贪功
好事天悭
好施小惠
好事之徒
皓首苍颜
皓首蛾眉
皓首尨眉
皓首穷经
好手如云
好说歹说
好死不如赖活着
号咷大哭
号啕大哭
嚎啕大哭
号啕痛哭
嚎咷痛哭
昊天不吊
嚎天动地
号天而哭
嚎天喊地
号天叫屈
号天叩地
号天扣地
好天良夜
昊天罔极
号恸崩催
好为人师
好为事端
好为虚势
好问不迷路
好问决疑
好问则裕
好恶不愆
好物不在多
毫无端倪
毫无二致
好恶乖方
毫无忌惮
毫无机心
毫无节制
毫无眉目
毫无声息
好恶殊方
毫无所惧
毫无所崑
毫无所知
好恶同之
毫无逊色
毫无遗憾
毫无疑义
毫无章法
豪侠尚义
好鞋不踩臭狗屎
好心当成驴肝肺
好心当作驴肝肺
好心好意
好心做了驴肝肺
好行小惠
好学不倦
好学不厌
好学深思
好言好语
好言难得
好言善语
好言相劝
好言一句三冬暖
豪言壮语
好药难治冤孽病
好衣美食
好逸恶劳
好勇斗狠
好谀恶直
好语如珠
好语似珠
好雨下在沙滩里
皓月千里
好整以暇
豪竹哀丝
好自矜夸
好自为之
和蔼近人
和蔼可亲
鹤背扬州
河奔海聚
何必当初
合璧连珠
和璧隋珠
呵壁问天
呵笔寻诗
河伯为患
河不出图
何不回头把自量
何曾食万
鹤长凫短
河出伏流
鹤处鸡群
合穿一条裤子
河带山砺
荷担而立
合胆同心
河东三箧
河东狮吼
河东狮子
河东狮子吼
鹤短凫长
和而不唱
和而不同
合二为一
合而为一
鹤发鸡皮
鹤发松姿
鹤发童颜
河汾门下
和风拂面
和风丽日
和风细雨
诃佛诋巫
呵佛骂祖
诃佛骂祖
涸鲋得水
鹤骨鸡肤
鹤骨龙筋
鹤骨霜髯
鹤骨松筋
鹤骨松姿
和光同尘
鹤归华表
鹤归辽海
河海不择细流
河海清宴
河汉江淮
河汉斯言
河汉无极
河汉吾言
河汉予言
河涸海干
河涸海乾
赫赫名流
赫赫声名
和合双剑
和合双全
赫赫巍巍
赫赫炎炎
赫赫扬扬
赫赫英名
赫赫有名
赫赫有声
赫赫之功
赫赫之光
赫赫之名
赫赫之誉
合乎逻辑
何患无辞
合家欢乐
何见之晚
合金弩机
喝酒不吃菜必定醉的快
喝酒不谈公事
河决鱼烂
曷克臻此
鹤困鸡群
何郎傅粉
何乐不为
何乐而不为
鹤唳风声
河里孩儿岸上娘
鹤唳华亭
鹤立鸡群
合理可作
鹤立企伫
河里淹死会水的
鹤唳猿声
鹤唳猿啼
河溓海晏
河溓海夷
合两为一
河梁携手
河梁之谊
喝六呼幺
河流之傲
何论魏晋
河落海干
河落海乾
阖门百口
河门海口
阖门却扫
喝迷魂汤
鹤鸣鸡树
鹤鸣九皋
鹤鸣之士
鹤鸣之叹
河目海口
和睦相处
和盘托出
合浦还珠
合浦珠还
何其毒也
和气生财
何其相似乃尔
和气致祥
呵欠连天
荷枪实弹
河清海竭
河清海晏
合情合理
河清难俟
河清人寿
河清三日
河清社鸣
河倾月落
河清云庆
何去何从
赫然而怒
赫然有声
赫然震怒
合刃之急
和容悦色
何肉周妻
和如琴瑟
和如瑟琴
河润泽及
河沙世界
河山带砺
河山破碎
河山之德
和尚无儿孝子多
鹤势螂形
和氏之璧
鹤寿千年
鹤寿千岁
禾黍故宫
禾黍之悲
河水不犯井水
河水不洗船
涸思干虑
涸思乾虑
赫斯之怒
赫斯之威
鹤算龟龄
和隋之珍
何所不为
何所不有
何所不至
河同水密
禾头生耳
鹤头蚊脚
喝完了那碗凉茶
喝西北风
鹤膝蜂腰
河狭水急
河斜月落
鹤行鸡群
鹤行鸭步
合眼摸象
和颜悦色
河阳一县花
欱野歕山
褐衣不完
和衣而卧
荷衣蕙带
褐衣蔬食
鹤翼之围
何忧何惧
涸鱼得水
河鱼腹疾
河鱼天雁
河鱼之患
河鱼之疾
鹤怨猿惊
涸泽而渔
涸泽而渔焚林而猎
涸辙而鱼
涸辙枯鱼
涸辙穷鳞
涸辙穷鱼
涸辙之鲋
涸辙之枯
涸辙之鱼
喝雉呼卢
鹤知夜半
和衷共济
纥字不识
鹤子梅妻
合纵连横
合纵双刀
何足道哉
何足挂齿
何足介意
何足为奇
何足置齿
何罪之有
合作主体
黑白分明
黑白混淆
黑斑白猫
黑斑黄豹
黑灯瞎火
黑地昏天
黑貂之裘
黑更半夜
嘿嘿无言
嘿嘿无语
黑价白日
黑家白日
黑口鱼油
黑眉乌嘴
黑木洞穴
黑漆皮灯
黑漆一团
嘿然不语
黑山白水
黑善之石
黑石小径
黑天白日
黑天半夜
黑天摸地
黑心人倒有马儿骑
黑眼睛见了白银子
黑言诳语
黑云压城城欲摧
狠愎自用
恨斗私字一闪念
恨海愁天
恨海难填
恨人成事盼人穷
恨入骨髓
恨如头醋
恨入心髓
恨铁不成钢
恨相见晚
恨相知晚
狠心辣手
恨之次骨
恨之切骨
恨之入骨
恨之欲其死
恨紫怨红
横财不富命穷人
横财多自不义来
横财就手
横草不拈竖草不动
横草之功
横冲直闯
横冲直撞
横从穿贯
横打顺算
横刀揭斧
横倒竖卧
横刀跃马
衡短论长
横恩滥赏
横峰侧岭
横赋暴敛
横戈盘马
横戈跃马
恒河沙数
恒河一沙
恒河之沙
哼哼唧唧
横祸飞来
横祸飞灾
恒寂之印
横见侧出
恒金宝箱
横金拖玉
恒金渔线
横科暴敛
横拦竖挡
衡虑困心
横蛮无理
横眉瞪目
横眉瞪眼
横眉冷对
横眉冷目
横眉冷眼
横眉立目
横眉立眼
横眉怒目
横眉怒视
横眉竖眼
横眉吐气
衡门圭窦
衡门深巷
横逆以待
横平竖直
横七竖八
横抢武夺
横抢硬夺
横枪跃马
衡情酌理
横驱别骛
横僿不文
横三竖四
横三顺四
横扫打击
横扫攻击
横扫猛击
横扫千军
横扫摔绊
横扫重锤
横生枝节
衡石程书
衡石量书
横槊赋诗
横说横有理竖说竖有理
横说竖说
横躺竖卧
横挑鼻子竖挑眼
横推倒拽
横拖倒扯
横拖倒拽
横拖竖拉
恒舞酣歌
横无忌惮
横翔捷出
横行逆施
横行天下
横行无忌
横行直撞
横行直走
横殃飞祸
桁扬相望
衡阳雁断
衡阳雁杳
衡岳借兵
横灾飞祸
横灾梨枣
横折强敌
横遮竖挡
横遮竖拦
横针竖线
横征暴赋
横征暴敛
横征苛敛
横征苛役
横制颓波
鸿案鹿车
鸿案相庄
红白喜事
红包拿来
鸿笔丽藻
宏才大略
宏才远志
红尘客梦
闳侈不经
鸿俦鹤侣
红愁绿惨
鸿毳沉舟
闳大不经
红刀子出
红灯绿酒
轰动一时
鸿都买第
红豆相思
鸿断鱼沉
鸿断鱼沈
红飞翠舞
鸿飞冥冥
鸿飞霜降
鸿飞雪爪
红粉薄命
红粉佳人休使老
红粉青蛾
红粉青楼
红腐贯朽
洪福齐天
宏观计量经济模型
鸿函钜椟
泓涵演迤
轰轰烈烈
鸿鹄高翔
鸿鹄将至
鸿鹄之志
红花还须绿叶扶
红花吐艳
轰击火枪
轰击软泥
弘济时艰
鸿渐于干
鸿渐之仪
鸿渐之翼
弘奖风流
闳览博物
轰雷掣电
轰雷贯耳
鸿离鱼网
洪炉点雪
红炉点雪
洪炉燎发
洪炉燎毛
红鸾天喜
鸿毛泰岱
鸿毛泰山
鸿蒙初辟
红木长弓
红木之环
红男绿女
虹霓吐颖
鸿泥雪爪
鸿篇巨着
鸿篇巨制
鸿篇巨著
红旗报捷
红旗招展
红钳鱼群
洪乔捎书
洪乔掷水
洪乔之误
红情绿意
宏任务化
红日三竿
宏儒硕学
鸿儒硕学
鸿商富贾
红绳系足
弘誓大愿
闳识孤怀
红瘦绿肥
红衰翠减
红衰绿减
洪水横流
洪水猛兽
红丝暗系
红丝待选
哄堂大笑
红桃绿柳
轰天撼地
轰天裂地
轰天震地
宏图大略
宏图大展
宏图大志
鸿图华构
烘托渲染
红尾鹦鹉
鸿稀鳞绝
虹吸生命
虹吸祝福
鸿鶱凤立
鸿鶱凤逝
鸿翔鸾起
鸿消鲤息
虹销雨霁
红杏出墙
红袖当垆
红袖添香
鸿轩凤翥
鸿雁哀鸣
红颜暗老
红颜薄命
闳言崇议
闳言高论
红颜绿鬓
红叶传情
红叶题诗
红叶为媒
鸿业远图
红叶之题
弘毅宽厚
鸿鳦满纸
闳意妙指
闳意眇指
鸿衣羽裳
鸿隐凤伏
闳宇崇楼
闳远微妙
红晕冲口
红云台地
烘云托月
鸿章钜字
鸿爪春泥
鸿爪留泥
鸿爪雪泥
泓峥萧瑟
洪钟大吕
闳中肆外
红紫乱朱
后不巴店
后不僭先
后不为例
后不着店
喉长气短
后车之戒
后出转精
厚此薄彼
厚德载福
厚德载物
厚栋任重
后发制人
后福无量
侯服玉食
喉干舌敝
后恭前倨
厚古薄今
后顾前瞻
后顾之患
后顾之虑
后顾之忧
后顾之虞
后果前因
后海先河
后合前仰
后患无穷
后悔不及
后悔何及
后会可期
后悔莫及
后会难期
后悔无及
后会无期
后会有期
后继标识
厚积薄发
后继无人
后继有人
喉焦唇干
厚今薄古
后进领袖
后进之秀
厚酒肥肉
后来处上
后来佳器
后来居上
后来者居上
后来之秀
后浪催前浪
后浪推前浪
厚礼卑辞
厚禄高官
厚禄重荣
厚毛狼皮
厚貌深辞
厚貌深情
厚貌深文
后门进狼
侯门如海
侯门似海
厚膜电路
猴年马月
后起之秀
喉清韵雅
后人把滑
后人乘凉
喉舌之官
喉舌之任
后生可畏
齁声雷起
厚生利用
后生小子
厚施薄望
后实先声
后事之师
后手不接
后手不上
后天下之乐而乐
猴头猴脑
后土皇天
厚往薄来
侯王将相
厚味腊毒
后向串扰
后巷前街
厚颜无耻
后仰前合
后羿之石
后拥前呼
后拥前驱
后拥前遮
后者处上
厚重少文
厚重战斧
虎豹豺狼
虎饱鸱咽
虎豹狼虫
虎背熊肩
虎背熊腰
狐奔鼠窜
虎贲中郎
虎变不测
湖边大道
虎变龙蒸
互剥痛疮
虎不吃伏肉
狐不二雄
呼不给吸
虎步龙行
虎不食儿
怙才骄物
胡猜乱道
胡猜乱度
胡猜乱想
户曹参军
胡缠乱搅
狐唱枭和
护巢兵蜂
护巢工蜂
虎超龙骧
胡吹海摔
胡吹乱嗙
胡打海摔
胡打乱凿
虎大伤人
虎党狐侪
虎荡羊群
胡帝胡天
蝴蝶双刀
虎斗龙争
虎毒不食儿
户对门当
怙恶不改
怙恶不悛
怙恶不逡
怙恩恃宠
虎而冠者
护法善神
胡肥锺瘦
呼风唤雨
呼风唤雨撒豆成兵
胡服骑射
户告人晓
胡歌野调
户给人足
呼庚呼癸
胡公去狐
胡姑姑假姨姨
瓠瓜徒悬
虎冠之吏
胡广补阙
湖光山色
湖广熟天下足
怙过不悛
护过饰非
护国佑民
湖海之士
沍寒之地
忽忽不乐
狐虎之威
虎脊熊腰
狐假鸱张
狐假虎威
狐假虎威狗仗人势
胡枷乱棒
壶浆箪食
壶浆路左
壶浆满路
壶浆塞道
壶浆盈路
虎将帐下无熊兵
胡搅蛮缠
狐藉虎威
虎颈燕颔
虎踞鲸吞
虎据龙蟠
虎踞龙盘
狐掘狐埋
虎口拔牙
虎口残生
糊口度日
餬口四方
虎口逃生
虎口余生
虎口之厄
餬口之计
虎窟龙潭
胡拉乱扯
呼来喝去
呼来挥去
虎狼之国
虎狼之势
虎狼之威
虎狼之穴
虎老雄风在
忽冷忽热
狐狸打不成倒惹一身臊
糊里糊涂
壶里乾坤
狐狸尾巴
瑚琏之器
瑚琏之资
户列簪缨
呼卢喝雉
葫芦依样
虎略龙韬
囫囵半片
囫囵吞枣
虎落平川
虎落平川被犬欺
虎落平阳
虎落平阳被犬欺
虎落平阳遭犬欺
呼马呼牛
呼马唤牛
胡马依风
狐埋狐搰
狐埋狐扬
呼么喝六
狐媚惑主
狐媚魔道
狐媚魇道
狐媚猿攀
鹄面鸠形
鹄面鸟形
狐鸣狗盗
狐鸣篝火
狐鸣篝中
狐鸣后圃中
狐鸣枭噪
狐鸣鱼书
呼牛呼马
呼牛唤马
呼牛作马
狐朋狗党
狐朋狗友
呼朋唤友
呼朋引类
虎皮帽檐
虎皮披风
虎皮羊质
狐凭鼠伏
虎珀拾芥
祜岂鸩人
虎钳夹口
狐潜鼠伏
狐裘羔袖
狐裘龙茸
狐裘蒙戎
狐裘蒙茸
狐丘之诫
狐群狗党
呼群结党
鹘入鸦群
虎入羊群
呼蛇容易遣蛇难
虎生豹儿
虎生三子
虎生三子必有一彪
虎生犹可近
虎视眈眈
虎视鹰瞵
虎瘦雄心在人贫志气存
户枢不蠹
户枢不蝼
户枢不朽
狐鼠之辈
狐鼠之徒
胡说八道
胡说白道
胡说乱道
虎死不倒威
虎死不落相
虎兕出柙
胡思乱量
胡思乱想
狐死首丘
狐死兔悲
狐死兔泣
狐绥鸨合
胡孙待制
猢狲入袋
胡啼番语
虎体熊腰
虎体元斑
虎体原斑
呼天不闻
呼天不应
呼天号地
胡天胡地
胡天胡帝
呼天唤地
呼天叫地
呼天叫屈
呼天叩地
呼天抢地
壶天日月
呼天钥地
呼天吁地
呼天龠地
虎跳龙拿
狐听之声
互通声气
互通有无
虎头虎脑
虎头龙脑
虎头蛇尾
虎头鼠尾
虎头燕颔
狐兔之悲
怙顽不悛
互为标榜
互为表里
虎尾春冰
虎威狐假
胡为乱信
胡为乱做
互为因果
虎纹毒蛛
虎卧龙跳
呼吸相通
呼吸之间
户限为穿
互相标榜
互相怀疑
互相推诿
虎啸风生
呼啸龙鹫
虎心豹子胆
鹄形菜色
胡行乱闹
胡行乱为
鹄形鸟面
虎穴狼巢
虎穴龙潭
胡言汉语
虎咽狼吞
胡言乱道
胡言乱语
胡颜之厚
呼幺喝六
狐疑不定
狐疑不断
狐疑不决
狐疑未决
狐疑犹豫
呼应不灵
呼鹰走狗
胡越同舟
胡越一家
胡越之祸
胡支扯叶
胡枝扯叶
呼之或出
呼之即来
呼之即来挥之即去
呼之竟出
虎掷龙拿
虎掷龙挈
鹄峙鸾停
鹄峙鸾翔
呼之欲出
狐雉之戏
怙终不悔
怙终不悛
壶中日月
壶中日月长
壶中天地
壶中之天
胡诌八扯
胡诌乱嗙
胡诌乱扯
胡诌乱道
胡诌乱说
胡诌硬扭
呼昼作夜
壶装蜜酒
胡子知言
狐踪兔穴
胡作非为
胡作胡为
胡作乱为
化被万方
化碧苌弘
花闭月羞
花边文学
画饼不可充饥
画饼充饥
话不说不明
话不说不知木不钻不透
话不投机
话不投机半句多
话不相投
话不虚传
华不再扬
花残月缺
画策设谋
话长说短
花晨月夕
花辰月夕
花成蜜就
化驰如神
化鸱为凤
花唇巧舌
花簇锦攒
花攒锦簇
花攒锦聚
划代原则
话到嘴边留一半
画地成牢
画地成图
画地而趋
画荻和丸
画荻教子
画地刻木
画荻丸熊
画地为牢
划地为王
化敌为友
画地为狱
画地自限
画地作狱
华颠老子
画栋雕梁
画栋飞甍
画栋朱帘
花堆锦簇
花多子少
花萼相辉
华而不实
华而少实
华发苍颜
花飞蝶舞
华封三祝
花逢时发
华封之祝
化腐成奇
画符念咒
化腐为奇
化腐朽为神奇
化干戈为玉帛
花糕员外
画阁朱楼
花根本艳
华冠丽服
花光柳影
画鬼容易画人难
华衮之赠
花好还须叶来衬
花好月圆
花红柳绿
花后施肥贵似金
画虎不成
画虎不成反类狗
画虎不成反类犬
画虎成狗
画虎画皮难画骨
画虎刻鹄
画虎类狗
画虎类犬
花花公子
花花轿子人抬人
花花绿绿
花花世界
花花太岁
花花型警
花花絮絮
画戟雕弓
化及冥顽
滑稽突梯
化及豚鱼
滑稽之雄
画家算法
花甲之年
画疆墨守
画疆自守
花娇柳媚
划界而治
花街柳陌
花街柳市
花阶柳市
花街柳巷
划界为疆
花锦世界
花开两朵各表一枝
花开似锦
话里藏阄
话里带刺
花里胡哨
话里有刺
话里有话
画里真真
画梁雕栋
花林粉阵
化零为整
骅骝开道
画龙不成反为狗
画龙点睛
画龙点眼
画龙刻鹄
画卵雕薪
花马吊嘴
花貌雪肤
画眉举案
画眉张敞
画眉之乐
花门柳户
花苗头饰
化民成俗
化民易俗
花明柳暗
花明柳媚
花魔酒病
花貎蓬心
滑泥扬波
滑皮鲭鱼
画瓶储粪
画瓶盛粪
华朴巧拙
花钱粉钞
话浅理不浅
化钱要化在刀刃上
花前月下
划清界线
花衢柳陌
花拳绣腿
划然两事
化日光天
花容玉貌
花容月貌
画若鸿沟
化若偃草
画沙成卦
画沙聚米
画沙印泥
画蛇添足
画蛇著足
花神之息
花生满路
哗世动俗
哗世取宠
哗世取名
华实相称
画水镂冰
画水无风空作浪
画水掀壁
花说柳说
花天锦地
花天酒地
花甜蜜就
花甜蜜嘴
滑天下之大稽
化铁为金
华亭鹤唳
滑头滑脑
画土分疆
花团锦簇
华佗妙术
画瓦书符
化外之民
化为泡影
化为乌有
化为异物
花无百日红
华屋丘山
华屋丘墟
华屋山丘
划下道来
华夏蓝筹
花下晒裈
化险为夷
花香鸟语
滑翔者安蒂鲁斯
化枭为鸠
花信年华
化性起伪
华星秋月
花须蝶芒
滑胥疲民
华胥之国
华胥之梦
花言巧语
花颜月貌
花样百出
花样翻新
花样新翻
画野分疆
划一不二
画意诗情
画一之法
画蚓涂鸦
花影缤纷
画影图形
花有重开日人无再少年
画苑冠冕
花月之身
花朝月夕
花朝月夜
花遮柳掩
花遮柳隐
化整为零
画脂镂冰
花枝招颤
花枝招展
话中带刺
花中君子
哗众取宠
话中有话
画中有诗
划粥割齑
花烛洞房
花烛夫妻
花烛红妆
花嘴花舌
花嘴骗舌
化作泡影
怀安败名
怀安丧志
怀抱利器
怀宝迷邦
怀宝夜行
怀璧其罪
怀璧为罪
怀璧之罪
怀才抱道
怀才抱德
怀才抱器
怀才不偶
怀才不遇
怀宠尸位
怀刺不适
怀刺漫灭
怀道迷邦
怀德畏威
怀敌附远
怀恶不悛
坏法乱纪
怀古伤今
怀觚握椠
怀恨在心
怀黄垂紫
怀黄佩紫
怀黄拖紫
怀黄握白
怀金垂紫
怀金拖紫
怀瑾握瑜
淮橘为枳
怀禄贪势
淮南鸡犬
槐南一梦
怀铅吮墨
怀铅提椠
怀铅握椠
怀铅握素
坏人心术
怀柔天下
怀山襄陵
坏裳为袴
坏裳为裤
怀土之情
淮王鸡狗
淮王鸡犬
怀乡之情
怀刑自爱
怀银纡紫
怀忧丧志
淮雨别风
怀冤抱屈
怀远以德
怀诈暴憎
怀着鬼胎
怀真抱素
怀质抱真
坏植散群
怀珠抱玉
怀珠韫玉
怀砖之俗
欢蹦乱跳
欢忭鼓舞
缓兵之计
缓步代车
缓步当车
缓不济急
缓步徐行
幻彩炫光
欢场如戏场
宦成名立
还淳反古
还淳返朴
还醇返朴
还淳反素
缓带轻裘
患得患失
换斗移星
环堵萧然
环堵之室
涣尔冰开
涣发大号
焕发青春
环肥燕瘦
萑苻遍野
缓歌缦舞
换骨夺胎
换骨脱胎
宦海风波
宦海浮沉
宦海升沉
涣汗大号
欢呼鼓舞
欢呼雷动
欢呼雀跃
缓急轻重
缓急相济
擐甲操戈
擐甲持戈
擐甲挥戈
擐甲披袍
擐甲执兵
擐甲执锐
环境映射
欢聚一堂
环林璧水
欢眉大眼
欢苗爱叶
患难夫妻
患难相扶
患难相共
患难相济
患难相救
患难相死
患难相恤
患难与共
患难之交
宦囊清苦
还年却老
还年驻色
还朴反古
涣然冰解
涣然冰释
焕然如新
焕然一新
换日偷天
涣如冰释
欢如平生
涣若冰释
涣若冰消
欢若平生
欢声雷动
欢声如雷
患生所忽
欢声已觉沸通衢
患生肘腋
换帅如换刀
换汤不换药
欢天喜地
还我河山
环雾披风
欢喜若狂
欢喜冤家
还乡昼锦
欢笑惟三五
欢欣鼓舞
欢欣若狂
欢欣踊跃
欢娱嫌夜短
换羽移宫
还元返本
还原反本
患至呼天
还治其人之身
还珠返璧
还珠合浦
还珠买椟
黄白之术
慌不择路
慌不择路饥不择食
黄尘清水
黄沉之石
皇城金翅
皇城银翅
潢池盗弄
潢池弄兵
荒诞不经
荒诞无稽
黄道吉日
皇帝不急太监急
黄帝乘龙
皇帝的女儿不愁嫁
皇帝徽记
皇帝轮流做
皇帝轮流做明年到我家
黄帝子孙
黄耳传书
黄发垂髫
黄发骀背
黄发儿齿
黄发台背
黄发鲐背
黄蜂尾上针
黄风雾罩
黄干黑廋
黄公酒垆
黄耇台背
荒怪不经
黄冠草服
黄冠草履
黄冠野服
黄颔小儿
黄河防秋
黄河尚有澄清日
黄河水清
黄厚之石
黄花晚节
惶惶不安
惶惶不可终日
慌慌张张
惶惑不安
惶惑无主
黄齑白饭
黄齑淡饭
荒郊旷野
荒郊野外
黄金容易得知心最难求
黄金散尽为收书
黄金时代
黄金失色
黄金无假
黄金有价玉无价
黄金坐标
荒酒纵猎
黄卷赤轴
黄卷青灯
黄绢色丝
黄绢外孙
黄卷幼妇
黄绢幼妇
惶恐不安
黄口孺子
黄口小儿
黄口小雀
黄粱美梦
黄粱一梦
潢潦可荐
黄龙痛饮
黄芦白苇
黄垆之痛
黄麻紫泥
黄麻紫书
黄茅白苇
黄梅未落青梅落
黄绵袄子
荒渺不经
荒谬不经
荒谬绝伦
黄袍加身
黄袍加体
黄皮刮廋
黄皮寡廋
荒弃鬼屋
黄耆台背
黄旗紫盖
皇亲国戚
黄青在线
黄犬传书
黄泉地下
黄犬寄书
黄泉路上没老少
黄泉小鬼
黄泉之下
黄雀伺蝉
黄雀衔环
黄雀在后
恍然大悟
恍然而悟
恍然若失
恍然自失
黄人捧日
黄人守日
恍如隔世
恍如梦境
恍如梦寐
恍若隔世
黄色喷漆
皇上不急太监急
荒时暴月
慌手慌脚
慌手忙脚
惶悚不安
黄台瓜辞
黄台之瓜
荒唐不经
黄汤淡水
黄汤辣水
荒唐谬悠
荒唐无稽
荒唐之辞
皇天不负苦心人
皇天不负有心人
皇天后土
黄天焦日
皇天有眼
黄童白颠
黄童白叟
黄童皓首
荒土奴隶
荒无人烟
黄雾四塞
荒芜之地
黄屋左纛
荒烟蔓草
荒烟野蔓
黄杨厄闰
滉漾无涯
黄衣加身
黄衣廪食
荒淫无耻
荒淫无道
荒淫无度
黄云白草
慌张失措
荒张失势
黄钟长弃
黄钟大吕
黄钟毁弃
黄锺毁弃
黄钟毁弃瓦釜雷鸣
黄中内润
黄中通理
黄锺瓦缶
黄钟瓦釜
慌作一团
讳败推过
讳兵畏刑
悔不当初
毁不灭性
毁不危身
回肠百转
回肠寸断
回肠荡气
回肠结气
回肠九转
喙长三尺
回肠伤气
毁车杀马
槥车相望
灰尘力场
灰尘之云
回嗔作喜
回嗔作笑
挥斥八极
回筹转策
回船转舵
回春妙手
回春药水
回春增效
回春之术
荟萃一堂
回答模式
隳胆抽肠
回荡不已
诲盗诲淫
会道能说
秽德垢行
秽德彰闻
悔读南华
悔毒之叹
讳恶不悛
惠而不费
诲而不倦
诲尔谆谆听我藐藐
彗泛画涂
毁方投圆
毁方瓦合
灰飞烟灭
毁风败俗
惠风和畅
会逢其适
悔改自新
隳肝尝胆
回干就湿
隳肝沥胆
隳高堙庳
挥戈返日
挥戈回日
挥戈退日
毁冠裂裳
回光返照
辉光日新
恢诡谲怪
悔过自忏
悔过自新
悔过自责
挥翰成风
挥汗成浆
挥汗成雨
回寒倒冷
挥翰临池
挥汗如雨
挥毫落纸
挥毫命楮
悔恨交加
会话密钥
辉煌夺日
辉煌光环
辉煌金碧
恛惶无措
辉煌之光
辉煌之纱
回黄转绿
恢恢有余
贿货公行
挥霍谈笑
挥霍无度
讳疾忌医
晦迹韬光
会家不忙
毁家纾国
毁家纾难
挥剑成河
诲奸导淫
会叫的狗不咬人
隳节败名
毁节求生
挥金不吝
惠浸萌生
挥金如土
回惊作喜
恢廓大度
毁廉蔑耻
贿赂并行
回炉复帐
贿赂公行
回禄之灾
晦盲否塞
挥袂生风
灰灭无余
讳莫高深
讳莫如深
回眸一笑
挥沐吐餐
恢奇多闻
悔其少作
回乾就湿
回巧献技
绘情绘景
灰躯糜骨
挥拳掳袖
惠然肯来
惠然之顾
诲人不倦
诲人不厌
挥日阳戈
灰容土貌
诲汝谆谆
挥洒自如
回山倒海
回山转海
卉裳罽衣
会少离多
虺蛇入梦
灰身粉骨
灰身灭智
灰身泯智
绘声绘色
回生起死
绘声写影
会使不在家豪富
惠施五车
讳树数马
会说的不如会听的
会说说不过理
会说说都是
彗汜画涂
恢胎旷荡
挥涕增河
回天倒地
回天倒日
回天乏术
毁天灭地
回天挽日
回天无力
回天运斗
回天之力
回天之势
回天转地
回天转日
灰头草面
回头是岸
灰头土脸
灰头土面
毁瓦画墁
回味无穷
秽闻四播
回文织锦
惠鲜鳏寡
回响咆哮
诙谐取容
回邪入正
灰心短气
回心改念
灰心槁形
蕙心兰质
慧心灵性
慧心妙舌
慧心巧舌
慧心巧思
灰心丧气
灰心丧意
蕙心纨质
回心向道
回心向善
惠心妍状
回心易虑
回心转念
回心转意
毁形灭性
回旋进退
回旋走廊
秽言污语
灰烟瘴气
慧业才人
慧业文人
会议大使
虺蜴为心
回音戈壁
诲淫诲盗
回音群岛
绘影绘声
毁誉不一
毁誉参半
毁誉从来不可听
秽语污言
虺蜮小人
毁于一旦
毁于蚁穴
会者不忙
蕙折兰摧
惠贞书院
悔之不及
悔之何及
挥之即去
悔之莫及
悔之晚矣
悔之亡及
悔之无及
毁钟为铎
毁舟为杕
惠子知我
毁宗夷族
会走走不过影
悔罪自新
魂不附体
浑不过三
荤不荤素不素
魂不守舍
魂不守宅
魂不着体
魂惭色褫
魂驰梦想
魂颠梦倒
昏垫之厄
昏定晨省
混沌不分
混沌芒昧
混沌未凿
魂飞胆颤
魂飞胆裂
魂飞胆落
魂飞胆破
魂飞胆丧
魂飞胆战
魂飞目断
魂飞魄荡
魂飞魄散
魂飞魄丧
魂飞魄飏
魂飞魄越
魂飞神丧
魂飞天外
魂耗魄丧
昏昏沉沉
混混沌沌
浑浑噩噩
昏昏浩浩
昏昏默默
浑浑沈沈
浑浑无涯
昏昏欲睡
混混沄沄
昏昏醉到酉
浑金白玉
浑金璞玉
昏镜重光
昏镜重明
昏镜重磨
魂惊胆颤
魂惊胆落
魂惊魄落
魂惊魄惕
昏聩胡涂
昏聩无能
魂劳梦断
混乱匕首
混乱钉刺
浑沦吞枣
昏眊重膇
魂梦为劳
昏迷不醒
昏迷冲击
昏迷打击
昏迷抵抗
昏迷猛击
昏迷炸弹
昏迷重击
魂飘魄散
魂飘神荡
浑朴自然
魂祈梦请
魂牵梦萦
浑然不觉
浑然天成
浑然忘我
浑然无知
浑然一体
浑然自成
魂丧神夺
魂慑色沮
浑身发软
浑身是胆
浑身是口
浑身是口难分辨
浑身是糁
浑身是铁打得多少钉儿
浑身铜臭
浑身无力
浑身解数
混世冥牛
混世魔王
浑水摸鱼
昏睡药水
混说白道
浑俗和光
混俗和光
昏天暗地
昏天黑地
混同车书
昏头搭脑
昏头昏脑
昏头晕脑
昏头转向
魂亡胆落
魂亡魄丧
魂亡魄失
混为一说
混为一谈
浑无罣碍
混洗交换
魂销肠断
魂消胆丧
混淆黑白
魂销目断
魂消魄夺
魂消魄散
魂消魄丧
混淆是非
混淆视听
混血腐皮
混血河爪
魂摇魄乱
混一车书
混应滥应
昏庸无道
荤油蒙了心
混造黑白
混作一谈
获保首领
活蹦活跳
活蹦乱跳
祸必重来
活剥生吞
祸不单行
祸不反踵
祸不妄至
祸不旋踵
祸成自微
祸出不测
祸从浮浪起辱因赌博招
祸从口出
祸从口出病从口入
祸从口出患从口入
祸从口生
祸从天降
豁达大度
火大伤身
活到老学到老
祸到未必祸
火到猪头烂钱到公事办
霍恩子句
货而不售
祸发齿牙
祸发萧墙
祸福得丧
祸福靡常
祸福同门
祸福惟人
祸福无常
祸福无门
祸福无偏
祸福相共
祸福相贯
祸福相生
祸福相随
祸福相依
祸福倚伏
祸福有命
祸福由人
祸福由已
祸福之门
祸福之乡
祸福之转
火高三丈
火耕流种
火耕水耨
火耕水种
火光冲天
火光烛天
祸国殃民
火海刀山
祸害之毒
火候不到
货贿公行
祸机不测
祸及池鱼
祸积忽微
火急火燎
火见真金
火焦火辣
祸结兵连
祸结衅深
祸近池鱼
火尽灰冷
祸绝福连
获隽公车
豁口截舌
祸来神昧
火老金柔
获利倍蓗
火里火发
火力集中
火力药剂
火列星屯
活灵活现
火龙黼黻
活龙活现
获陇望蜀
活龙鲜健
货赂并行
货赂大行
货赂公行
祸乱交兴
祸乱滔天
祸乱相寻
祸乱相踵
货卖一层皮
货卖一张皮
货卖一张嘴
火冒三尺
火冒三丈
火灭烟消
火耨刀耕
祸迫眉睫
活泼天机
火妻灰子
火齐木难
祸起细微
祸起萧墙
祸起隐微
蠖屈不伸
蠖屈求伸
豁然大悟
豁然顿悟
霍然而愈
豁然贯通
豁然开朗
豁然开悟
豁然确斯
豁然雾解
豁然省悟
火热水深
祸稔恶积
祸稔恶盈
豁人耳目
火刃废墟
活人济世
活人绝技
活人手段
活人无算
祸稔萧墙
火伞高张
活色生香
火煞天灯
火上加油
火上浇油
火上弄冰
火上弄雪
火上烧油
火上添油
火上无冰凌
火殇怨灵
火烧火燎
火烧眉睫
火烧眉毛
火烧眉毛顾眼前
火烧屁股
火烧纸马铺落得做人情
活神活现
祸生不测
祸生不德
祸生纤纤
祸生萧墙
祸生懈惰
祸生于忽
祸生肘腋
惑世盗名
火势借风势
惑世诬民
祸是自己作的
祸首罪魁
火树琪花
火树银花
活天冤枉
获兔烹狗
祸为福先
祸兮福所倚
祸兮福所倚福兮祸所伏
火小不抵风
火屑弹幕
火性发作
活形活现
火星乱冒
祸兴萧墙
活眼活现
火眼金睛
祸延四海
活眼现报
获益不浅
获益匪浅
获益良多
祸溢于世
祸因恶积
祸盈恶稔
或有侯王
或有兰香
祸与福邻
祸在旦夕
祸在朝夕
祸枣灾梨
货真价实
祸至不惧
祸至神惑
祸至神昧
祸至无日
火中取栗
祸中有福
火烛小心
火烛银花
活捉生擒
获罪于天
祸作福阶
积案如山
积案盈箱
激昂慷慨
戢暴锄强
饥饱劳役
冀北空群
极本穷源
积本求原
积弊如山
击鞭锤镫
机变如神
及宾有鱼
急病让夷
击钵催诗
肌擘理分
激薄停浇
击搏挽裂
及不得一脚指
计不反顾
饥不遑食
急不及待
鸡不及凤
急不可耐
机不可失
饥不可食寒不可衣
机不可失失不再来
机不可失时不再来
疾不可为
机不容发
急不如快
鸡不尿泡总有一变
饥不暇食
急不暇择
积不相能
积不相容
计不旋跬
机不旋踵
计不旋踵
几不欲生
急不择路
饥不择食
饥不择食寒不择衣
急不择途
急不择言
积财吝赏
积财千万
积财千万不如薄技在身
积财千万不如薄艺在身
饥飡渴饮
饥餐渴饮
积草屯粮
藉草枕块
积谗糜骨
积谗磨骨
鸡肠狗肚
饥肠雷动
饥肠雷鸣
掎裳连襼
饥肠辘辘
既成事实
继成衣钵
急赤白脸
屐齿之折
鸡虫得丧
鸡虫得失
急处从宽
急杵捣心
计绌方匮
计出万全
计出万死
计出无聊
计出无奈
几次三番
集翠成裘
鸡大飞不过墙
击打噪声
鸡蛋里找骨头
积德累功
积德累仁
积德累善
既得利益
记得少年骑竹马
积德裕后
及第必争先
及第成名
棘地荆天
蹐地局天
蹐地跼天
际地蟠天
饥冻交切
计斗负才
几多白屋出卿
技多不压人
极恶不赦
积讹成蠹
疾恶好善
济恶敛怨
极恶穷凶
嫉恶如仇
疾恶如仇
疾恶如风
嫉恶若仇
积恶余殃
饥饿之寒
机儿不快梭儿快
几而不征
积而能散
饥而忘食
极而言之
计伐称勋
积非成是
鸡飞蛋打
鸡飞狗窜
鸡飞狗叫
鸡飞狗跳
鸡飞狗走
积非习贯
积愤不泯
激忿填膺
疾风暴雨
箕风毕雨
疾风部落
疾风草原
及锋而试
疾风横雨
疾风劲草
疾风胫甲
霁风朗月
疾风扫秋叶
稷蜂社鼠
疾风甚雨
疾风迅雷
及锋一试
跻峰造极
疾风知劲草
疾风知劲草国乱显忠臣
疾风骤雨
疾风助猛火
饥附饱扬
饥附饱飏
鸡肤鹤发
鸡伏鹄卵
骥伏盐车
骥服盐车
纪纲人伦
棘根木棒
计功补过
计功程劳
急功好利
急公好施
急公好义
急功近利
急功近名
积功累行
计功量罪
计功谋利
计功受爵
计功受赏
记功忘过
记功忘失
计功行封
计功行赏
积功兴业
积谷防饥
齑骨粉身
汲古阁本
继古开今
稽古揆今
击鼓鸣金
极古穷今
稽古振今
鸡骨支床
鸡骨支离
及瓜而代
急管繁弦
机关算尽
机关用尽
极光圆盾
继晷焚膏
济国安邦
计过自讼
饥寒交凑
饥寒交迫
饥寒交切
饥寒交至
饥寒起盗心
鸡寒上距鸭寒下水
济寒赈贫
济河焚舟
计合谋从
积厚成器
积厚流光
积厚流广
饥虎扑食
寄虎丘范长老
寄花献佛
际会风云
积毁销骨
积毁销金
忌讳之禁
饥火烧肠
计获事足
饥火中烧
济济彬彬
岌岌不可终日
继继承承
继继存存
济济多士
瘠己肥人
汲汲顾影
汲汲皇皇
己饥己溺
亟疾苛察
岌岌可危
及笄年华
济济跄跄
挤挤攘攘
急急如律令
寄迹山林
继继绳绳
即即世世
积基树本
寂寂无名
寂寂无人
寂寂无声
寂寂无闻
济济一堂
济济之士
击楫中流
汲汲孜孜
积甲如山
积甲山齐
寄豭之猪
积简充栋
积健为雄
既奸雄欲有立志者
计将安出
犄角戒指
掎角之势
掎角之援
计较锱铢
击节称赏
击节称叹
击节叹赏
击节赞赏
急近功利
饥馑荐臻
积金累玉
计尽力穷
积金千两
积金至斗
急景残年
急惊风遇着慢郎中
急惊风撞着慢郎中
急景流年
即景生情
积久弊生
继绝存亡
继绝扶倾
继绝兴亡
饥渴交攻
饥渴交迫
忌克少威
极口分辩
鸡口牛后
济苦怜贫
济困扶贫
济困扶危
急来抱佛脚
饥来吃饭
既来之则安之
鸡烂嘴巴硬
积劳成病
积劳成瘁
积劳成疾
计劳纳封
积劳致疾
极乐世界
疾雷不及掩耳
疾雷迅电
肌理丰盈
急吏缓民
积里渐里
积理练识
肌理细腻
急敛暴征
赍粮藉寇
戢鳞潜翼
戢鳞委翼
鸡零狗碎
鹡鸰在原
畸流洽客
畸流逸客
急流勇退
急流勇退谓之知机
积露为波
即鹿无虞
季路一言
季伦锦障
羁旅异乡
羁旅之臣
急脉缓灸
急脉缓受
鸡毛蒜皮
挤眉溜眼
挤眉弄眼
棘没铜驼
及门之士
季孟之间
机敏射击
鸡鸣而起
鸡鸣狗盗
鸡鸣狗吠
鸡鸣候旦
鸡鸣戒旦
鸡鸣起舞
鸡鸣犬吠
鸡鸣馌耕
鸡鸣之助
寂寞无为
机谋巧算
极目迥望
积木世界
极目无际
极目远眺
极目远望
急难何曾见一人
机难轻失
及溺呼船
己溺己饥
积年累岁
积年累月
瘠牛偾豚
瘠牛羸豚
急怒欲狂
急拍繁弦
击排冒没
鸡皮鹤发
饥疲沮丧
肌劈理解
济贫拔苦
极品家丁
击其不意
击其惰归
鸡栖凤巢
鸡栖凤食
继其前行
掎契伺诈
掎契司诈
急起直追
忌前之癖
机巧贵速
济窍飘风
掎挈伺诈
畸轻畸重
极情尽致
寄情诗酒
极情纵欲
计穷力极
计穷力竭
计穷力尽
计穷力屈
计穷力诎
计穷虑极
计穷虑尽
计穷势蹙
计穷势迫
计穷途拙
计穷智短
计穷智极
箕裘不坠
箕裘弓冶
箕裘克绍
箕裘堂构
箕裘相继
佶屈聱牙
诘屈聱牙
诘诎聱牙
饥驱叩门
鸡犬不安
鸡犬不惊
鸡犬不留
鸡犬不宁
鸡犬不闻
鸡犬登天
鸡犬皆仙
鸡犬桑麻
鸡犬升天
鸡犬无惊
鸡犬无宁
鸡犬相闻
鸡犬之声相闻
鸡犬之声相闻老死不相往来
击缺唾壶
鸡群一鹤
纪群之交
寂然不动
寂然无声
计然之策
计然之术
击壤而歌
击壤鼓腹
瘠人肥己
济人利物
寄人篱下
畸人俟天
吉人天相
济人须济急时无
寄人檐下
急人之急
急人之困
急人之难
急人之危
急人之忧
吉人自有天相
吉人自有夭相
计日程功
计日而待
计日而俟
计日可待
计日可期
积日累久
积日累劳
积日累岁
积日累月
吉日良辰
吉日良时
计日以待
计日以期
计日以俟
计日指期
计日奏功
肌肉玉雪
急如风火
疾如雷电
急如星火
疾如旋踵
济弱锄强
济弱扶倾
济弱扶危
寂若死灰
寂若无人
稽颡泣血
稽颡肉袒
积沙成塔
积沙成滩
积善成德
箕山挂瓢
积善无人见存心有天知
积善阴骘
积善余庆
箕山之操
箕山之风
积善之家必有余庆
积善之家有余庆
箕山之节
箕山之志
计上心来
计上心头
积少成多
吉少凶多
齑身粉骨
汲深绠短
计深虑远
极深研几
机深智远
疾声大呼
鸡声断爱
鸡声鹅斗
疾声厉色
纪渻木鸡
济胜之具
济世爱民
济世安邦
济世安民
济世安人
机事不密
机事不密祸先行
继世而理
疾世愤俗
济世功深
济世活人
济世经邦
济世救人
济世匡时
积时累日
寄食门下
鸡尸牛从
即事穷理
济世人才
及时生产
击石弹丝
虮虱相吊
济时行道
及时行乐
饥时一粒胜似饱时一斗
击石原有火
济时拯世
济世之才
集矢之的
疾首蹙额
疾首蹙眉
疾首攒眉
挤手捏脚
疾首痛心
极寿无疆
鸡黍深盟
鸡黍之膳
积衰新造
积水成渊
积水为海
集思广益
积素累旧
计算机层析成像
计算机监控系统
积岁累月
季孙之忧
己所不欲
己所不欲勿施于人
嫉贪如雠
极天际地
蹐天跼地
继天立极
寂天寞地
极天蟠地
极天罔地
急痛攻心
鸡头鱼刺
积土成山
急兔反噬
积土为山
积土为山积水为海
鸡豚同社
鸡豚之息
既往不咎
既往不迫
既往不追
继往开来
极往知来
积微成著
疾味生疾
棘围锁院
积微至著
基稳楼固
基稳楼坚
即温听厉
记问之学
鸡窝里飞出金凤凰
计无返顾
计无付之
计无复之
极武穷兵
即物穷理
计无所出
计无所施
计无所之
肌无完肤
鸡鹜翔舞
鸡鹜相争
计无由出
鸡鹜争食
积习成常
积习成俗
即席赋诗
积习渐靡
积习难除
积习难改
积习生常
积习相沿
嫉贤傲士
嫉贤妒能
吉祥富贵
吉祥如意
吉祥善事
吉祥腰饰
吉祥止止
积小成大
即小见大
积小致巨
羁绁之仆
积薪厝火
积薪候燎
机心械肠
畸形残渣
畸形发展
吉星高照
计行虑义
急行慢行
计行言听
寄兴寓情
即兴之作
鸡胸龟背
吉凶悔吝
吉凶祸福
吉凶莫卜
吉凶庆吊
吉凶未卜
吉凶休咎
积羞成怒
积雪封霜
积雪囊萤
积雪平原
绩学之士
计勋行赏
齑盐布帛
寄雁传书
疾言倨色
疾言遽色
疾言厉气
疾言厉色
疾言怒色
寄颜无所
计研心算
饥焰中烧
激扬清浊
集腋成裘
集腋为裘
饥一顿饱一顿
瘠义肥辞
即以其人之道
即以其人之道还治其人之身
稽疑送难
积以为常
记忆犹新
箕引裘随
汲引忘疲
急景凋年
饥鹰饿虎
集萤映雪
季友伯兄
积忧成疾
既有今日
既有今日何必当初
疾雨暴风
积羽沉舟
积玉堆金
际遇风云
积雨湖畔
急于求成
疾语如风
急于事功
急于星火
觊觎之心
觊觎之志
集苑集枯
霁月光风
期月有成
疾云步级
集韵增文
极则必反
急则计生
饥则来食饱则飞去
急则生智
急则有失
急张拘诸
饥者无择
饥者易食
饥者易为食
饥者易为食渴者易为饮
鸡争鹅斗
急征重敛
赍志而殁
赍志而没
齎志而终
极致高深
机智果断
戟指嚼舌
既知今日何必当初
掎摭利病
赍志没地
戟指怒目
极智穷思
疾之如仇
疾之若仇
继志述事
辑志协力
齎志以没
赍志以殁
继之以死
棘枝战锤
积重不返
击钟陈鼎
击钟鼎食
继踵而至
畸重畸轻
积重难返
急中生巧
急中生智
击中要害
急中有失
箕帚之使
击筑悲歌
积贮倍息
急竹繁丝
积铢累寸
机助人译
机杼一家
急转直下
既坠釜甑
激浊扬清
骥子龙文
疾走先得
疾足先得
既作生人便有生理
家败人亡
家半三军
夹板医驼子
浃背汗流
佳兵不祥
甲不离身
家财万贯
家藏户有
家常便饭
家常菜饭
家常茶饭
家长里短
驾尘彍风
家成业就
假痴不癫
假痴假呆
家丑不可外谈
家丑不可外扬
家传户诵
家传户颂
家传人诵
家传之锤
家传之学
夹袋中人物
家道壁立
家道从容
家到户说
夹道欢呼
假道灭虢
家道消乏
家道小康
家道中落
价等连城
价抵连城
甲第连天
甲第连云
甲第星罗
假缎染就真红色
佳儿佳妇
家反宅乱
家烦宅乱
家翻宅乱
家富小儿骄
葭莩之末
葭莩之亲
葭莩之情
夹辅之勋
戛釜撞瓮
假公济私
假公营私
嫁狗随狗
嫁狗逐狗
加官进爵
加官进禄
加官进位
甲冠天下
架海金梁
架海擎天
驾鹤成仙
驾鹤西游
假虎张威
假虎之威
家花不如野花香
家花没有野花香
架谎凿空
嫁祸于人
加急传送
夹击分势
家计渐渐退
家给民足
家骥人璧
家给人足
嫁鸡随鸡
嫁鸡随鸡嫁狗随狗
家鸡野鹜
家鸡野雉
嫁鸡逐鸡
戛戛独难
戛戛独造
家家户户
戛戛其难
甲坚兵利
家见户说
驾肩接迹
驾肩接武
架肩接踵
佳节如意
家累千金
家累千金坐不垂堂
假力于人
价廉物美
浃沦肌髓
假冒攻击
假眉三道
假门假事
假名托姓
嘉谋善政
佳偶天成
家贫不是贫路贫愁煞人
家贫出孝子
家贫出孝子国乱显忠臣
家贫亲老
家贫如洗
家贫思贤妻
家破人离
家破人亡
家破身亡
夹七带八
家齐而后国治
夹七夹八
夹枪带棒
夹枪带棍
驾轻就熟
嫁犬逐犬
戛然而止
佳人薄命
佳人才子
假人辞色
家人父子
假仁假义
佳人难得
加人一等
假仁纵敌
家散人亡
稼穑艰难
颊上三毫
颊上三毛
颊上添毫
伽什废墟
挟势弄权
家势中落
假手旁人
假手于人
家书抵万金
家私万贯
浃髓沦肤
浃髓沦肌
假天假地
家庭骨肉
家徒壁立
假途灭虢
家徒四壁
家亡国破
伽文神父
家无常礼
家无长物
家无儋石
家无担石
架屋叠床
架屋迭床
家无斗储
家无二主
家无隔夜粮
家无绮缟
驾雾腾云
假物为用
假戏成真
假戏真做
家弦户诵
家虚儋石
家学渊源
嘉言善行
嘉言善状
假言推理
家言邪说
家言邪学
嘉言懿行
佳肴美馔
嘉肴旨酒
假以辞色
假意撇清
家殷人足
家有敝帚
家有敝帚享之千金
家有儿女
家有患难邻里相助
加油加醋
家有千口主事人
加油添醋
加油添酱
家有万贯不如日进分文
家有万贯一时不便
家有贤妻男人不遭横事
家有长子国有大臣
假誉驰声
家喻户习
家喻户晓
戛玉铿金
假虞灭虢
戛玉鸣金
戛玉锵金
戛玉敲冰
戛玉敲金
家缘家计
假越救溺
家贼难防
价增一顾
家长理短
家长作风
夹着尾巴
家至户察
家至户到
家至户晓
价值连城
家至人说
加枝添叶
价重连城
家中无才子
挟主行令
加砖添瓦
架装结构
家赀万贯
兼爱无私
建安风骨
见鞍思马
简傲绝俗
剑拔弩张
兼包并畜
兼包并容
兼包并蓄
肩背难望
肩背相望
坚壁不战
坚壁清野
践冰履炭
俭薄不充
譾薄之材
见不得人
坚不可摧
渐不可长
肩不能担担手不能提篮
间不容发
间不容缓
间不容砺
间不容缕
间不容瞬
间不容穟
间不容息
健步如飞
箭不虚发
俭不中礼
见财起意
剪草除根
湔肠伐胃
兼程并进
兼程而进
兼程前进
坚城清野
坚城深池
坚持不懈
坚持不渝
兼筹并顾
见出知人
箭穿雁嘴
箭穿雁嘴钩搭鱼鳃
肩从齿序
俭存奢失
尖担两头脱
剑胆琴心
见弹求鹗
见弹求鸮
见弹求鸮见骥一毛
拣到篮里就是菜
见德思齐
鹣鲽情浓
鹣鲽情深
坚定不移
坚定信念
坚定意志
坚定之心
坚定之印
煎豆摘瓜
简断编残
见多识广
剪恶除奸
蹇谔匪躬
见恶如探汤
謇谔之操
謇谔之风
謇谔之节
謇谔自负
见而色喜
兼而有之
剪发待宾
剪发杜门
剪发留宾
剪发被褐
剪发披缁
见缝插针
见风使船
见风使舵
见风使帆
见风是雨
见缝下蛆
见风转柁
见风转舵
见风转篷
见佛不拜
拣佛烧香
俭腹高谈
兼覆无遗
肩负重任
煎膏炊骨
鞬櫜干戈
拣高枝儿飞
见羹见墙
建功立事
建功立业
兼功自厉
谏鼓谤木
俭故能广
见怪不怪
见怪不怪其怪自败
见怪非怪
见惯不惊
见官莫向前
见惯司空
奸官污吏
间关莺语
兼官重绂
见鬼说鬼话
践规踏矩
见过世面
坚瓠无窍
槛花笼鹤
奸回不轨
见机而行
见机而作
剑及覆及
剑及屦及
剑及履及
剑戟森森
鉴机识变
兼济天下
见机行事
见骥一毛
坚甲利兵
坚甲厉兵
坚甲利刃
兼葭秋水
蒹葭伊人
蒹葭倚玉
蒹葭倚玉树
蒹葭玉树
蒹葭之思
謇謇谔谔
蹇蹇匪躬
尖尖趫趫
见见闻闻
煎胶续弦
见解高超
简截了当
简捷了当
拣精拣肥
见景生情
见经识经
拣精择肥
见可而进
见可而进知难而退
俭可养廉
俭可助廉
鉴空衡平
缄口不言
缄口藏舌
缄口结舌
缄口如瓶
缄口无言
艰苦创业
艰苦奋斗
艰苦困难的日子
艰苦朴素
艰苦涩滞
见哭兴悲
坚苦卓绝
艰苦卓绝
兼览博照
剑浪壁垒
肩劳任怨
见了新人忘旧人
拣了芝麻丢了西瓜
见利弃义
见利思义
见利忘义
简练揣摩
贱敛贵出
贱敛贵发
见猎心喜
监临自盗
建瓴高屋
建瓴之势
见龙卸甲
剪虏若草
奸掳烧杀
见卵求鸡
践律蹈礼
贱买贵卖
剪莽拥彗
见貌辨色
鉴貌辨色
监门之养
简明扼要
坚明约束
肩摩毂击
肩摩毂接
肩摩袂接
肩摩踵接
贱目贵耳
艰难竭蹶
艰难困苦
艰难曲折
艰难险阻
艰难玉成
简能而任
见溺不救
兼年之储
剑气箫心
见其一未见其二
见弃于人
剑气纵横
鉴前毖后
见钱睹羹
见钱如命
见钱眼红
见钱眼开
见钱眼热
坚强不屈
见墙见羹
见诮大方
剪切变换
简切了当
奸情出人命赌博出贼性
奸渠必剪
兼权尚计
兼权熟计
见雀张罗
坚韧不拔
坚忍不挠
坚忍不懈
奸人当道贤人危
坚韧祷言
剑刃风暴
兼人好胜
见仁见智
剑刃乱舞
渐仁摩义
剑刃扭转
蹇人上天
蹇人升天
兼人之材
兼人之量
见人只说三分话
奸人之雄
兼人之勇
坚忍质直
兼容并包
兼容并蓄
见肉生根
贱入贵出
渐入佳境
坚如磐石
兼弱攻昧
见色起意
见善必迁
见善若惊
见善若渴
兼善天下
见善则迁
僭赏滥刑
缄舌闭口
溅射膜盘
艰深晦涩
见神见鬼
荐绅先生
尖声尖气
减师半德
谏尸谤屠
见势不妙
见事风生
见豕负涂
蹇视高步
剑师护手
监市履狶
见事莫说
见识浅短
见事生风
见世生苗
艰食鲜食
见时知几
见始知终
兼收并采
兼收并畜
兼收并录
兼收并容
兼收并蓄
兼收博采
坚守不渝
剑首一吷
监守自盗
剑树刀山
煎水作冰
见死不救
见似目惧
茧丝牛毛
简丝数米
尖酸刻薄
见所不见
见所未见
见所未见闻所未闻
剑态箫心
兼听则明
兼听则明偏听则暗
兼听则明偏信则暗
兼听者明
奸同鬼蜮
奸同鬼蜮行若狐鼠
剑头一吷
见兔而顾犬亡羊而补牢
见兔放鹰
见兔顾犬
见兔呼狗
践土食毛
鉴往知来
键位布局
见危授命
见微知萌
见危致命
见微知著
见闻广博
见闻习染
见物不见人
箭无空发
见物思人
箭无虚发
见贤不隐
简贤附势
荐贤举能
简贤任能
见贤思齐
见小暗大
见笑大方
见笑于人
见信如面
坚心守志
见性成佛
见性明心
剪须和药
奸胥猾吏
溅血胫甲
煎盐叠雪
尖言尖语
尖言冷语
见样学样
简要不烦
简要清通
见尧于墙
见噎废食
见义必为
见义当为
见异而迁
见义敢为
减衣节食
歼一警百
见异思迁
拣衣挑食
俭以养德
俭以养廉
见义勇为
奸淫掳掠
鉴影度形
箭羽瀑布
槛猿笼鸟
简约详核
简在帝心
箭在弦上
箭在弦上不得不发
奸诈不级
翦爪断发
箭折不改钢
坚贞不屈
坚贞不渝
坚贞腰带
谏争如流
坚执不从
见之不取
见之不取思之千里
蹇之匪躬
渐至佳境
见智见仁
剪枝竭流
兼制生死
见制于人
翦纸招魂
剪烛西窗
兼朱重紫
监主自盗
兼资文武
尖嘴薄舌
尖嘴猴腮
尖嘴缩腮
奖拔公心
降本流末
将本求财
将本求利
将本图利
将不畏敌兵亦勇
将差就错
强唇劣嘴
将错就错
江东独步
江东父老
将夺固与
奖罚分明
江翻海倒
江翻海沸
江翻海搅
江翻海扰
将废姑兴
将飞翼伏
将奋足局
讲风凉话
将高就低
降格以求
将功补过
将功抵罪
将功赎罪
将功折过
将功折罪
讲古论今
将寡兵微
降贵纡尊
姜桂之性
江海不逆小流
江海同归
江海之士
江海之学
江汉朝宗
江汉之珠
江河不引自向东
江河日下
江河行地
江湖满地
江湖骗子
江湖日下
江湖义气
降级恢复
将计就计
降跽谢过
降级运行
将近彼岸
讲经说法
浆酒藿肉
浆酒霍肉
将军不下马各自奔前程
将军额上能跑马
将军平台
将军之帽
将来佳器
江郎才尽
江郎才掩
僵李代桃
将李代桃
江流日下
江流之胜
将门出将
将门虎子
匠门弃材
将门无犬子
将门有将
将明之材
江南海北
僵仆烦愦
将勤补拙
将取固予
将去温来
讲若画一
江山半壁
江山好改
江山好改本性难移
江山容易改禀性最难移
江山如故
江山如画
江山如旧
江山易得不易治
江山易改
江山易改本性难移
江山易改禀性难移
江山易改性难移
江山之恨
江山之异
江山之助
江山助人
僵尸博客
姜是老的辣
僵尸皮靴
讲是说非
僵尸形态
匠石运金
将噬爪缩
匠石斫鼻
江水不犯河水
浆水不交
将顺匡救
将顺其美
姜太公钓鱼
姜太公钓鱼愿者上钩
姜太公在此
僵桃代李
将天就地
江天一色
讲文张字
将无作有
将虾钓鳖
将相侯王
将相胸前堪走马
将相之器
将心比心
江心补漏
匠心独出
匠心独具
匠心独妙
匠心独诣
匠心独运
匠心独造
降心俯首
将信将疑
将心觅心
降心顺俗
降心下气
降心相从
讲信修睦
降心以从
匠心之纱
将胸比肚
将熊熊一窝
江淹才尽
江淹梦笔
降颜屈体
江洋大盗
将疑将信
将勇兵强
将勇兵雄
将遇良才
将欲取之
匠遇作家
江云渭树
将在谋不在勇
降志辱身
强嘴拗舌
强嘴硬牙
降尊临卑
降尊纡贵
江左夷吾
焦熬投石
骄傲自满
交杯换盏
交臂历指
交臂失之
交臂相失
骄兵必败
骄兵悍将
骄兵之计
脚不点地
脚不沾地
娇藏金屋
交叉搜索
较长絜短
鹪巢蚊睫
娇嗔满面
骄侈暴佚
嚼齿穿龈
骄侈淫虐
骄侈淫佚
骄虫之奴
骄虫之仆
嚼穿龈血
焦唇敝舌
焦唇干肺
焦唇干舌
焦唇乾肺
焦唇乾舌
浇淳散朴
交错觥筹
交淡若水
郊岛寒瘦
嚼倒泰山不谢土
教导有方
较德焯勤
较短比长
较短的时间
校短量长
较短论长
校短推长
较短絜长
皦短心长
骄儿騃女
教儿婴孩
嚼饭喂人
嚼饭与人
椒焚桂折
浇风薄俗
教妇初来
教妇初来教儿婴孩
教妇初来教子婴孩
剿抚兼施
脚高步低
胶鬲之困
脚跟不着地
脚跟无线
焦骨碎块
浇瓜之惠
矫国革俗
矫国更俗
搅海翻江
郊寒岛瘦
交横绸缪
脚后跟打着后脑勺儿
角户分门
浇花浇根
教皇毡帽
焦火荒野
矫激奇诡
矫矫不群
娇娇滴滴
胶胶扰扰
皎皎者易污
角巾东第
角巾东路
焦金流石
绞尽脑汁
焦金烁石
角巾私第
交颈并头
交口称叹
交口称誉
交口称赞
交口荐誉
交口同声
交口赞颂
交口赞誉
叫苦不迭
叫苦连声
叫苦连天
挢抂过正
噍类靡余
噍类无遗
交梨火枣
角立杰出
交詈聚唾
鹪鹩一枝
角鳞王蛇
焦鳞幼龙
蛟龙得水
蛟龙得雨
蛟龙失水
蛟龙戏水
蕉鹿之梦
娇鸾雏凤
脚忙手乱
焦眉愁眼
焦眉苦脸
焦眉之急
焦眉皱眼
焦孟不离
嚼墨喷纸
焦木魔杖
角木弯弓
教猱升木
交能易作
娇皮嫩肉
骄气十足
骄漆相投
胶漆之分
交洽无嫌
交浅不可言深
交浅言深
矫情干誉
矫情饰貌
矫情饰行
矫情饰诈
矫情镇物
矫情自饰
叫屈连天
斠然一概
交人交心
叫人笑掉了大牙
矫揉造作
较如画一
皎如日星
皎如日月
斠若画一
较若画一
矫若惊龙
矫若游龙
焦沙烂石
脚上没鞋穷半截
骄奢放逸
嚼舌头根
骄奢淫逸
娇生惯养
娇声娇气
娇声浪语
矫世变俗
焦石飞镖
矫世励俗
矫世厉俗
较时量力
矫时慢物
矫饰伪行
较瘦量肥
交疏吐诚
焦思苦虑
矫俗干名
脚踏两只船
脚踏实地
脚踏虚地
骄泰淫泆
蛟腾虎啸
脚踢拳打
叫天天不应叫地地不灵
嚼铁咀金
脚痛医脚
交头互耳
交头接耳
焦头烂额
狡兔三窟
狡兔三穴
狡兔死良狗烹
狡兔死走狗烹
狡兔有三窟
矫枉过当
矫枉过甚
矫枉过正
矫枉过直
矫枉过中
矫尾厉角
教无常师
较武论文
交相辉映
娇小玲珑
矫邪归正
脚心朝天
焦心劳思
矫心饰貌
缴学费的事
教学相长
狡焉思逞
狡焉思启
狡焉思肆
矫言伪行
皎阳似火
教亦多术
交易频道
骄佚奢淫
教一识百
骄淫奢侈
焦油兽王
教育点播
焦躁不安
狡诈护腕
校正信号
角枝魔棒
胶柱鼓瑟
胶柱调瑟
焦灼不安
骄子不孝
嚼字咬文
节哀顺变
桀骜不恭
桀骜不驯
桀骜难驯
桀骜自恃
洁白无瑕
捷报频传
借杯浇块
戒备森严
解兵释甲
结不解缘
结彩悬灯
解骖推食
结草衔环
结草之固
截长补短
竭诚尽节
竭诚相待
竭诚以待
节齿痛恨
借词卸责
皆大欢喜
借贷无门
结党聚群
结党连群
结党营私
街道阡陌
借刀杀人
街道巷陌
截镫留鞭
揭地掀天
借端生事
截断众流
接耳交头
接二连三
截发剉稾
结发夫妻
截发留宾
解发佯狂
街坊邻里
街坊四邻
解放思想
解纷排难
借风使船
接风洗尘
劫富济贫
劫富救贫
揭竿而起
揭竿四起
借公报私
借公行私
结构化程序设计
解构之言
羯鼓催花
借古讽今
借古鉴今
羯鼓解秽
借故敲诈
借故推辞
借古喻今
接贵攀高
街号巷哭
截鹤续凫
劫后余生
借花献佛
嗟悔无何
嗟悔无及
借机报复
洁己从公
洁己奉公
戒急用忍
解甲倒戈
解甲归田
解甲释兵
解甲投戈
解甲休兵
解甲休士
解剑拜仇
节俭躬行
节俭力行
借剑杀人
接见洗尘
借交报仇
戒骄戒躁
结交须胜己
结结巴巴
节节败退
结界卫士
揭揭巍巍
孑孑为义
解巾从仕
竭尽全力
竭尽心力
竭精殚力
借镜观形
捷径窘步
截胫剖心
借景生情
诘究本末
借酒浇愁
借酒三分醉
解决不同的问题
借客报仇
借寇赍盗
疥癞之病
疥癞之患
疥癞之疾
嗟来之食
结了婚的人
竭力尽能
竭力尽意
竭力尽忠
竭力虔心
接连不断
解铃还得系铃人
解铃还是系铃人
解铃还须系铃人
解铃系铃
解铃须用系铃人
劫掠之弓
劫掠之藤
孑轮不反
接袂成帷
借面吊丧
解民倒悬
诫莫如豫
解囊乐助
解囊相助
节能施法
桀逆放恣
解黏去缚
借篷使风
嗟贫叹苦
借坡下驴
阶前万里
揭箧担囊
揭箧探囊
洁清不洿
洁清自矢
诘屈磝碻
桀犬吠尧
截然不同
孑然无依
孑然一身
截然有异
解人难得
节日火酒
节日酒杯
节日小道
节日祝酒
诘戎治兵
接三换九
接三连四
节上生事
节上生枝
接绍香烟
结舌瞠目
结舌杜口
戒奢宁俭
借身报仇
洁身累行
洁身守道
洁身自爱
洁身自好
洁身自守
结绳而治
借尸还魂
借尸还阳
芥拾青紫
借事生端
节食缩衣
解手背面
借书留真
劫数难逃
借水推船
借水行舟
街死街埋路死路埋
竭思枯想
结驷连骑
结驷列骑
桀贪骜诈
街谈市语
街谈巷说
街谈巷谚
街谈巷议
街谈巷语
借题发挥
截铁斩钉
借听于聋
街头市尾
街头巷底
街头巷口
街头巷尾
街头巷议
街头巷语
结徒聚党
节外生枝
阶下百诺
桀黠擅恣
解弦更张
借线进入
街巷阡陌
竭心尽意
疥癣之疾
洁言污行
洁已爱人
解衣般礴
解衣磅礡
解衣抱火
洁已奉公
解衣盘礴
解衣盘磅
解衣磅礴
解疑释惑
解疑释结
节衣缩食
解衣推食
讦以为直
解衣卸甲
解衣衣人
接应不暇
结缨伏剑
节用爱民
节用爱人
节用厚生
节用裕民
截辕杜辔
睫在眼前常不见
竭泽不渔
竭泽而渔
竭泽焚薮
竭泽涸渔
揭债还债
竭智尽力
竭智尽忠
截趾适屦
截趾适履
劫制天下
节制之兵
节制之师
接踵比肩
接踵而来
接踵而至
竭忠尽智
戒舟慈棹
介胄之间
借箸代筹
借箸代谋
洁浊扬清
楶棁之材
芥子须弥
解组归田
捷足先得
捷足先登
金榜挂名
金榜题名
禁暴静乱
禁暴正乱
禁暴止乱
禁暴诛乱
金杯银杯不如口碑
进本退末
谨本详始
紧绷龙皮
金篦刮目
金碧辉煌
金碧辉映
金碧荧煌
金镳玉络
金镳玉辔
金波玉液
金帛珠玉
近不逼同
今不如昔
矜才使气
金钗换酒
金钗十二
金钗岁月
金钗细合
进谗害贤
今蝉蜕壳
金蝉脱壳
锦肠绣舌
金巢披风
斤车御史
尽诚竭节
金城千里
金城石室
锦城虽云乐不如早还乡
金城汤池
金翅擘海
矜持作态
今愁古恨
尽辞而死
锦簇花团
尽瘁事国
进寸退尺
紧打慢敲
金丹换骨
金铛大畹
进道若蜷
进道若退
进德修业
锦地绣天
金貂换酒
金貂取酒
金貂贳酒
金顶佛光
禁鼎一脔
金钉朱户
金度之影
金断觿决
锦缎香囊
尽多尽少
今尔之去
今非昔比
金粉豪华
进奉门户
金风飒飒
金风送爽
金风玉露
金峰之石
尽付东流
尽付阙如
进俯退俯
金刚怒目
金刚眼睛
金戈铁甲
金戈铁马
金戈铁骑
金革之患
金革之难
金革之声
金革之世
矜功不立
矜功伐能
矜功伐善
矜功负气
矜功负胜
禁攻寝兵
矜功恃宠
矜功自伐
进攻姿态
金谷堕楼
劲骨丰肌
金谷旧例
金谷酒数
金鼓连天
紧鼓密锣
金鼓齐鸣
金鼓喧阗
进关时节
津关险塞
金光盖地
金闺国士
金龟换酒
金闺玉堂
巾帼豪杰
巾帼奇才
巾帼须眉
巾帼英雄
巾帼丈夫
近海狂鱼
金壶墨汁
金华殿语
锦花绣草
襟怀磊落
襟怀洒落
襟怀坦白
襟怀坦夷
尽欢而散
尽欢竭忠
晋惠闻蛙
金辉玉洁
金徽玉轸
近火的先烧焦
禁火三日
近火先焦
金鸡独立
金鸡放赦
矜己任智
金鸡消息
金齑玉鲙
禁忌之海
矜己自饰
金甲山猫
金枷玉锁
禁奸除猾
襟江带湖
金浆玉醴
金浆玉液
近交远攻
尽节竭诚
尽节死敌
斤斤计较
斤斤较量
津津乐道
金尽裘弊
金尽裘敝
矜矜业业
津津有味
斤斤自守
金精灵剑
金精玉液
矜纠收缭
襟裾马牛
今遽欲去之
近君子而远小人
进可替不
进可替否
金科玉律
金科玉臬
金科玉条
噤口卷舌
金口木舌
金口玉牙
金口玉言
金口玉音
噤苦寒蝉
金块头饰
金匮石室
今来古往
近来学得乌龟法
金兰契友
金兰之好
金兰之交
金兰之契
金兰之友
进利除害
尽力而为
尽力投递
近邻比亲
进禄加官
禁乱除暴
紧锣密鼓
金锣腾空
进旅退旅
金马碧鸡
金马玉堂
谨毛失貌
尽美尽善
进门看脸色
金门绣户
金迷纸碎
金迷纸醉
矜名妒能
矜名嫉能
浸明浸昌
金命水命走投无命
近墨者黑
金母木公
锦囊还矢
锦囊佳句
锦囊佳制
锦囊妙计
锦囊妙句
锦囊玉轴
矜能负才
金奴银婢
金瓯无缺
尽盘将军
金鎞刮膜
筋疲力弊
筋疲力竭
筋疲力尽
筋疲力倦
锦片前程
锦篇绣帙
矜贫救厄
矜贫恤独
金瓶落井
金瓶素绠
矜平躁释
金魄之石
金铺屈曲
金漆饭桶
矜奇立异
金漆马桶
尽其所长
矜奇炫博
近亲繁殖
禁情割欲
尽情尽理
尽去陈言
近取诸己
进壤广地
尽人豰中
金人缄口
尽人皆知
尽人力听天命
金人三缄
金人之缄
金人之箴
今日爱东明日爱西
今日不知明日事
尽日极虑
尽日穷夜
今日有酒今日醉
进荣退辱
仅容旋马
尽入彀中
噤如寒蝉
尽如人意
尽如所期
尽锐出战
进锐退速
浸润之谮
噤若寒蝉
锦瑟华年
锦瑟年华
进善惩恶
进善惩奸
进善黜恶
尽善尽美
近山识兽傍水知鱼
进善退恶
锦上添花
金舌弊口
金舌蔽口
禁舍开塞
谨身节用
搢绅先生
缙绅先生
进身之阶
缙绅之士
晋升徽记
今生今世
晋升衣饰
晋升印章
金声玉服
金声玉润
金声玉色
金声玉振
金声掷地
金石不渝
进食充分
进食充足
进食间隔
金石交情
金石可开
金石良言
谨始虑终
尽释前嫌
金石丝竹
金石为开
今是昔非
尽室以行
金石之策
金石之功
金石之计
金石之坚
金石之交
金石至交
金石之盟
仅识之无
金石之言
今是昨非
金鼠报喜
金鼠开泰
金书铁券
近水齿蛮
近水龙蛭
近水楼出
近水楼台
近水楼台先得月
近水惜水
近水凿齿
进思尽忠
进思尽忠退思补过
尽态极妍
金台市骏
金汤战甲
金汤之固
金淘沙拣
金题玉躞
锦天绣地
金童玉女
金头银面
锦团花簇
进退跋疐
进退出处
进退触籓
进退触篱
进退存亡
进退狐疑
进退可度
进退可否
进退狼狈
进退两端
进退两难
进退路穷
进退履绳
进退荣辱
进退失措
进退失据
进退失所
进退失图
进退首鼠
进退双难
进退损益
进退亡据
进退维谷
进退维亟
进退维艰
进退惟咎
进退为难
进退无措
进退无恒
进退无据
进退无路
进退无门
进退无所
进退无途
进退无依
进退消长
进退消息
进退应矩
进退有常
进退有度
进退有节
进退裕如
进退中度
进退中绳
进退迍邅
禁网疏阔
近卫臂甲
浸微浸灭
浸微浸消
祲威盛容
金吾不禁
金屋藏娇
金屋娇娘
金乌玉兔
金屋之选
金屋贮娇
金无足赤
金无足赤人无完人
今夕何夕
今昔之感
进贤拔能
进贤屏恶
进贤黜恶
进贤黜奸
进贤黜佞
进贤达能
进贤进能
进贤任能
进贤退奸
进贤退佞
进贤退愚
进贤兴功
进贤用能
近乡情怯
金镶玉裹
金相玉式
金相玉映
金相玉振
金相玉质
谨小慎微
谨谢不敏
尽心而已
筋信骨强
尽心竭诚
尽心竭力
尽心尽力
尽信书不如无书
尽心图报
锦心绣肠
锦心绣腹
锦心绣口
谨行俭用
紧行无好步
锦胸绣口
锦绣肝肠
锦绣河山
锦绣湖山
锦绣江山
锦绣前程
锦绣山河
锦绣心肠
金牙铁齿
谨言慎行
晋阳之甲
金衣公子
锦衣还乡
锦衣肉食
仅以身归
仅以身免
锦衣纨袴
锦衣仙豹
锦衣行昼
金翼鹦鹉
锦衣玉带
锦衣玉食
金印如斗
金印系肘
金印紫绶
锦营花阵
晋用楚材
金友玉昆
金玉货赂
金玉锦绣
金玉良言
金玉良缘
金玉满堂
金玉满堂长命富贵
瑾瑜匿瑕
金玉其外
金玉其外败絮其中
金玉其质
矜愚饰智
今雨新知
金玉之言
今月古月
近悦远来
近在眉睫
近在咫尺
金章玉句
金章紫绶
今朝有酒今朝醉
金昭玉粹
金针度人
锦阵花营
金针见血
金鳷擘海
矜智负能
金枝花萼
今置将不善
禁止令行
今之为仁者
金枝小径
金枝玉叶
尽忠拂过
尽忠竭诚
尽忠竭力
禁中颇牧
谨终如始
进种善群
谨终慎始
谨终追远
近朱近墨
近朱者赤
近朱者赤近墨者黑
金装玉裹
锦字回文
金紫银青
金字招牌
经邦论道
经邦纬国
荆笔杨板
精兵简政
精兵猛将
精兵强将
鲸波怒浪
鲸波鼍浪
敬布腹心
静不露机
精彩逼人
惊才风逸
惊才绝艳
精彩秀发
惊诧莫名
荆钗布袄
荆钗布裙
荆钗裙布
敬陈管见
精诚贯日
精诚所至
精诚所至金石为开
精诚团结
静处安身
荆楚岁时记
荆刺小径
竞达空函
经达权变
精打细算
胫大于股
井底蛤蟆
井底捞月
井底鸣蛙
井底银瓶
井底之蛙
精雕细刻
竞短争长
经多见广
惊愕失色
惊耳骇目
敬而远之
镜分鸾凤
惊风骇浪
惊风绝艳
惊风怒涛
晶歌山脉
精耕细作
敬恭桑梓
惊弓之鸟
精贯白日
经官动府
井管拘墟
静观默察
经国大业
经国济民
经国之才
精悍短小
荆衡杞梓
精衡战斧
惊鸿艳影
惊鸿游龙
镜花水月
惊惶不安
惊慌失措
惊慌失色
惊惶万状
惊惶无措
惊魂不定
惊魂动魄
惊魂夺魄
惊魂落魄
惊魂丧魄
惊魂摄魄
惊魂失魄
惊魂未定
惊悸不安
经纪买卖
净几明窗
静极思动
经济之才
精甲锐兵
惊见骇闻
精简指令
敬姜犹绩
鲸胶弓弦
鲸胶绞丝
警戒岗哨
劲节清风
警戒哨岗
京解之才
精金百炼
精金板甲
精进不休
精金良玉
精金美玉
竞今疏古
精进勇猛
精金战甲
井井不乱
兢兢干干
兢兢乾乾
兢兢业业
兢兢翼翼
井井有法
井井有方
井井有理
井井有条
井井有味
井井有序
兢兢战战
经久不息
井臼躬操
井臼亲操
惊恐失色
惊恐万状
警愦觉聋
敬老慈少
敬老慈幼
敬老慈穉
敬老得老
敬老怜贫
敬老恤贫
敬老尊贤
精力不倦
精力不衰
镜里采花
精力充沛
镜里恩情
镜里观花
精力过人
经纶济世
经纶满腹
精美绝伦
静谧海岸
静谧花园
静谧无声
精妙绝伦
精妙入神
精明干练
精明老练
精明能干
精明强干
经明行修
经明行著
惊某大丈夫打某猪狗牛
荆南杞梓
经年累月
京辇之下
精疲力竭
精疲力尽
精疲力倦
鲸皮帽檐
镜破不改光兰死不留香
镜破钗分
荆旗蔽空
旌旗蔽日
旌旗蔽天
精奇古怪
旌旗卷舒
惊起梁尘
精禽填海
径情而行
泾清渭浊
径情直遂
径情直行
经丘寻壑
鲸呿鳌掷
精确瞄准
惊群动众
井然有条
憬然有悟
井然有序
荆人涉澭
惊肉生髀
静如处女
静如处女动如脱兔
景入桑榆
敬如上宾
敬如神明
精锐之师
静若处子
静若处子动若脱兔
敬若神明
旌善惩恶
荆山之玉
敬上爱下
敬上接下
惊蛇入草
精神百倍
精神错乱
精神抖擞
精神焕发
精神恍惚
精神集中
精神矍铄
精神敏锐
惊神破胆
惊神泣鬼
精神衰弱
景升豚犬
敬时爱日
经史百家
经史百子
敬事不暇
经始大业
惊师动众
惊世骇目
惊世骇俗
敬事后食
惊世绝俗
荆室蓬户
镜式漂移
经世奇才
经师人师
惊世震俗
经世之才
经世之器
敬守良箴
敬授民时
敬授人时
井水不犯河水
井水流不到河里边儿
经岁之储
镜台自献
惊叹不已
惊涛骇浪
惊涛巨浪
惊涛怒浪
鲸涛鼍浪
晶体管晶体管逻辑
敬天爱民
惊天地泣鬼神
惊天动地
荆天棘地
经天纬地
径廷之辞
鲸吞蚕食
鲸吞虎据
鲸吞虎噬
鲸吞蛇噬
井蛙醯鸡
井蛙语海
井蛙之见
泾渭不辩
泾渭不分
泾渭不杂
泾渭分明
井味复硷
泾渭了然
经纬天地
精卫填海
经纬天下
泾渭同流
经纬万端
精卫衔石
泾渭自分
泾渭自明
经文纬武
景物分析
经武纬文
惊喜交集
惊喜交加
鲸吸牛饮
惊喜若狂
惊喜欲狂
敬贤爱士
敬贤礼士
敬贤下士
惊弦之鸟
敬贤重士
敬小慎微
敬谢不敏
井渫不食
井渫莫食
惊心悲魄
惊心惨目
惊心褫魄
惊心怵目
惊心悼胆
警心涤虑
惊心吊胆
惊心吊魄
惊心动魄
竞新斗巧
惊心夺目
惊心骇目
惊心骇魄
惊心骇神
惊心骇瞩
精心励志
惊心裂胆
惊心破胆
惊心丧魄
精心设计
景星凤凰
景星凤皇
景星麟凤
景星庆云
径行直遂
静言令色
靖言庸回
靖言庸违
静言庸违
井养不穷
敬业乐群
惊疑不定
井以甘竭
精益求精
精义入神
经一事长一智
精诣之识
经营擘划
经营惨淡
静影沉璧
境由心生
境由心造
惊愚骇俗
井鱼之见
镜圆璧合
惊猿脱兔
靖谮庸回
京兆画眉
京兆眉妩
荆榛满道
荆榛满地
荆榛满目
荆榛满眼
静止力场
敬之如宾
精忠报国
井中捞月
井中求火
敬终慎始
井中视星
静中思动
京珠高速
靓妆炫服
靓妆艳服
泾浊渭清
敬子如敬父
迥不犹人
迥隔霄壤
迥乎不同
炯炯发光
炯炯有神
迥然不侔
迥然不群
迥然不同
灸艾分痛
旧爱宿恩
久安长治
九变十化
久别重逢
久病成医
久病床前无孝子
旧病复发
酒病花愁
酒病酒药医
旧病难医
救兵如救火
酒不解真愁
酒不醉人人自醉
九层云外
纠缠不清
纠缠根须
救场如救火
鸠巢计拙
鸠车竹马
旧疢复发
九尺墨影
酒池肉林
旧仇宿怨
旧愁新恨
臼杵之交
九春三秋
旧地重游
酒地花天
就地取材
就地正法
旧调重弹
九吊六的
九鼎大吕
九鼎一丝
九鼎战甲
久赌无胜家
鸠夺鹊巢
久而不匮
久而久之
救焚投薪
救焚益薪
救焚拯溺
酒逢知己千杯少
酒逢知己饮
久负盛名
九垓八埏
鸠工饬材
九攻九距
鸠工庀材
九故十亲
久孤于世
九关虎豹
久惯老诚
久归道山
九鬼归命
九鬼裂风
九鬼破天
九鬼闪雷
就棍打腿
救过不给
救过不遑
救过补阙
救过不赡
救过不暇
酒海花天
酒酣耳热
酒酣耳熟
久旱逢甘雨
救旱好救火
救寒莫如重裘
九行八业
九合一匡
纠合之众
纠合之卒
旧恨新仇
酒后茶余
酒后耳热
酒后失言
酒后无德
酒虎诗龙
旧话重提
久怀慕蔺
救患分灾
旧欢新宠
九回肠断
九阍虎豹
救火投薪
救火扬沸
救火拯溺
救火追亡
救急不救穷
鸠集凤池
救急扶伤
九棘三槐
救饥拯溺
久假不归
久假当还
旧家行径
九间朝殿
九间大殿
鸠僭鹊巢
九江八河
酒浇垒块
纠结木杖
咎皆自贻
九经百家
久经风霜
九京可作
九经三史
救经引足
久久不忘
九九归一
九九归原
九九同心
赳赳武夫
赳赳雄断
鸠居鹊巢
久居人下
久客思归
救苦救难
救苦弭灾
救困扶危
酒阑宾散
酒阑灯炧
酒阑客散
酒阑人散
酒阑兴尽
酒阑烛跋
久历风尘
酒醴麴蘖
久立伤骨
久炼成钢
救燎助薪
九烈三贞
酒令如军令
九流百家
九流宾客
九流人物
九流三教
九流十家
酒龙诗虎
救乱除暴
酒乱性色迷人
酒绿灯红
旧梦重温
久梦初醒
久梦乍回
救民济世
救民水火
救民于水火
纠缪绳违
救难解危
酒囊饭包
酒囊饭袋
酒能壮胆
旧念复萌
九年之储
九年之蓄
九牛二虎之力
九牛拉不转
九牛身上拔根毛
九牛拖不出
九牛一毫
九牛一毛
酒浓诗冷
酒怕红脸人
就怕货比货
酒朋诗侣
救偏补弊
九品中正
旧瓶新酒
旧瓶装新酒
救黥医劓
九曲回肠
九衢三市
九泉无恨
九泉之下
九泉之下也瞑目
救人救彻
救人救到底
九仞一篑
救人一命
救人一命胜造七级浮屠
就日瞻云
旧荣新辱
酒肉朋友
酒肉兄弟
酒入愁肠愁更愁
酒入舌出
九儒十丐
酒色财气
酒色之徒
酒社诗坛
就深就浅
酒圣诗豪
旧事重提
九十春光
酒食地狱
旧时风味
救世济民
救时厉俗
就事论事
九世同居
旧识新交
酒食征逐
酒食徵逐
九世之仇
久束湿薪
九死不悔
救死扶伤
救死扶危
九死未悔
九死一生
九死余生
酒酸不售
旧态复萌
就汤下面
九天九地
九天揽月
九天仙女
臼头花钿
九头牛也拽不动
臼头深目
久拖不办
救亡图存
救危扶倾
九尾火狐
久违謦欬
久闻大名
久闻大名如雷灌耳
久闻盛名
酒瓮饭囊
旧物青毡
九五之位
九五之尊
九锡宠臣
九霄云路
九霄云外
疚心疾首
鸠形鹄面
九星天牛
九朽一罢
就虚避实
久悬不决
旧雅新知
酒酽春浓
旧燕归巢
酒酽花浓
酒言酒语
久要不忘
酒要少吃事要多知
救一车薪之火
久役之士
酒有别肠
咎有应得
咎由自取
酒余茶后
旧雨重逢
酒余饭饱
旧雨今雨
旧雨新知
九原可作
九原之下
救灾恤患
救灾恤邻
臼灶生蛙
酒债寻常行处有
九战九胜
鸠占鹊巢
九折成医
久蛰思动
久蛰思启
九蒸三熯
久症行医
就正有道
就职视事
酒中不语真君子
臼中无釜
九州八极
九州四海
久住令人贱
久住难为人
久住坡上不嫌陡
九转丹成
九转功成
九转丸成
九字成语
九子鬼母
九宗七祖
酒足饭饱
酒醉饭饱
酒醉酒解
久坐必有一禅
久坐地厚
久坐伤肉
据鞍读书
据鞍顾眄
居安虑危
举案齐眉
居安思危
居安忘危
居安资深
倨傲不恭
倨傲不逊
倨傲怠慢
倨傲鲜腆
居傲鲜腆
倨傲之容
举杯消愁愁更愁
据本生利
居必择邻
句比字栉
居不重席
居不重茵
矩步方行
举步艰难
举步如飞
举步生风
举不胜举
举不失选
举不逾等
居常之安
驹齿未落
举翅欲飞
举仇举子
驹窗电逝
局促不安
局促一隅
举错必当
举措不当
举措不定
举措动作
举措失当
居大不易
举大略细
局地扣天
局地钥天
举鼎拔山
举鼎绝膑
聚而歼之
惧法朝朝乐
遽反道山
跼高蹐厚
居高临下
居高视下
居高虚危
鞠躬屏气
鞠躬尽瘁
鞠躬尽瘁死而后已
鞠躬尽力
鞠躬尽力死而后已
居功厥伟
鞠躬君子
鞠躬如仪
居功自傲
居官守法
驹光过隙
举国若狂
举国上下
举国一致
举笏击蛇
拒虎进狼
踞虎盘龙
拒虎引狼
橘化为枳
橘淮为枳
聚会精神
居货待价
跼蹐不安
屦及剑及
跼蹐无地
巨奸大猾
拒谏饰非
居间调停
屦贱踊贵
据徼乘邪
拘介之士
拘禁束带
聚精会神
居敬穷理
举酒作乐
踽踽独行
踽踽而行
踽踽凉凉
拘拘儒儒
拒绝服务
咀嚼英华
拒狼进虎
菊老荷枯
举例发凡
据理力争
居利思义
距离向量
据理直争
聚敛无厌
驹留空谷
踞炉炭上
拘挛补衲
拘挛之见
鞠旅陈师
橘绿橙黄
裾马襟牛
聚米为谷
聚米为山
矩描述子
举目皆是
举目千里
举目入画
举目无告
举目无亲
举目无依
鉏麑之悔
举偏补弊
局骗拐带
举棋不定
拘奇抉异
举棋若定
拘牵文义
举前曳踵
居穷守约
钜人长德
拒人千里
拒人千里之外
聚人易散人难
居仁由义
拒人于千里之外
举如鸿毛
举如鸿毛取如拾遗
巨儒硕学
钜儒宿学
拘儒之论
聚散浮生
聚沙成塔
聚沙而雨
聚沙之年
举善荐贤
举善任能
举扇一撝
举觞称庆
聚少成多
拘神遣将
聚神玉片
举世混浊
举世皆知
举世莫比
举世闻名
举世无比
举世无俦
举世无敌
举世无伦
举世无匹
举世无双
举十知九
据事直书
举世瞩目
俱收并蓄
举手不留情
举手加额
举手可采
举手可得
举手扣额
举手劳劳
举手投足
举手相庆
举手摇足
举手之劳
聚讼纷纷
聚讼纷然
聚讼纷纭
拘俗守常
具体而微
跼天促地
跼天蹐地
局天扣地
聚铁铸错
举头三尺有神灵
举头三尺有神明
居徒四壁
据图刎喉
据图刎首
局外之人
举枉措直
据为己有
鞠为茂草
聚蚊成雷
聚蚊可以成雷
拘文牵古
拘文牵俗
拘文牵义
据梧而瞑
鉏铻难人
居无求安
举无遗策
举无遗算
钜细靡遗
巨细无遗
居下讪上
举贤任能
举贤使能
举贤使能举贤任能
居心不纯
居心不净
居心不良
居心莫测
居心叵测
居心险恶
拘墟之见
钜学鸿生
举眼无亲
举要删芜
举要治繁
举一反三
举一废百
据义履方
举一明三
居移气养移体
居逸思危
聚萤积雪
聚萤映雪
龃龉不合
举隅反三
距跃三百
矩矱绳尺
具瞻所归
句斟字酌
举止不凡
居之不疑
举直措枉
举直错枉
举止大方
拒之门外
举止失措
举止娴雅
举止言谈
句栉字比
举止自若
举重若轻
居重驭轻
聚众滋事
居轴处中
矩周规值
居诸不息
举足轻重
举足为法
涓埃之报
涓埃之功
涓埃之力
涓埃之微
捐本逐末
捐残去杀
捐除成见
涓滴不留
涓滴不漏
涓滴不遗
涓滴成河
涓滴归公
涓滴微利
涓滴之劳
捐忿弃瑕
捐忿与瑕
睠顾回隐
镌骨铭心
娟好静秀
眷红偎翠
捐华务实
卷甲倍道
卷甲束兵
卷甲韬戈
卷甲衔枚
狷介之人
狷介之士
捐金沉珠
捐金抵璧
眷眷不忘
涓涓不壅
涓涓不壅终为江河
眷眷怀顾
惓惓之忱
眷眷之心
惓惓之意
镌空妄实
圈牢养物
倦鸟归巢
倦鸟知返
倦鸟知还
镌脾琢肾
捐弃成见
捐弃前嫌
卷旗息鼓
捐躯报国
捐躯赴难
捐躯济难
捐躯疆场
捐躯摩顶
捐躯殉国
捐躯殒首
捐身徇义
捐生殉国
卷土重来
倦尾赤色
卷席而居
卷席而葬
镌心铭骨
倦翼知还
隽永之论
卷帙浩繁
抉奥阐幽
决不罢休
决不待时
绝不食言
绝长补短
绝长继短
绝长续短
绝尘拔俗
绝处逢生
绝代佳人
绝德至行
崛地而起
掘地寻天
绝顶聪明
绝渡逢舟
决断如流
谲而不正
撧耳顿足
撧耳挠腮
撧耳揉腮
绝非易事
决腹断头
绝甘分少
谲怪之谈
绝国殊俗
绝后光前
绝火寒食
倔强倨傲
厥角稽首
攫金不见人
掘井及泉
绝裾而去
撅坑撅堑
绝口不道
绝口不谈
绝类离伦
攫戾执猛
角力中原
绝路逢生
绝伦逸群
绝妙好辞
决命争首
掘墓鞭尸
抉目东门
抉目吴门
抉目胥门
抉目悬门
绝其本根
绝情寡义
绝裙而去
觉人觉世
绝仁弃义
绝色佳人
绝少分甘
决胜庙堂
绝圣弃智
决胜千里
决胜于千里之外
决胜之机
绝世超伦
绝世出尘
绝世独立
绝世佳人
绝世离世
绝世蔑俗
绝世无伦
绝世无双
橛守成规
撅竖小人
撅天扑地
倔头强脑
攫为己有
绝无间有
绝无仅有
抉瑕掩瑜
抉瑕摘衅
绝薪止火
抉意抽华
决一雌雄
决一胜负
决一死战
决痈溃疽
决疣溃痈
决狱断刑
绝域殊方
绝域异方
谲诈多端
绝子绝孙
君暗臣蔽
峻阪盐车
骏波虎浪
君不君臣不臣
军不血刃
军不厌诈
君侧之恶
君唱臣和
君臣佐使
军多将广
军法从事
峻法严刑
骏骨牵盐
麇骇雉伏
君火之位
俊杰廉悍
军临城下
峻岭崇山
军令如山
骏命不易
君命无二
君平卖卜
君前无戏言
君仁臣直
军容风纪
君辱臣死
君射臣决
君圣臣贤
皲手茧足
钧天广乐
钧天之乐
军团前线
军团要塞
君王板甲
军务倥偬
君无戏言
军衔徽章
军心一散百师溃
峻宇雕墙
君子爱财取之以道
君子安平
君子不夺人所好
君子不念旧恶
君子动口小人动手
君子固穷
君子好逑
君子绝交不出恶声
君子乐得为君子
君子弱白丁良马畏黄鼠
君子三戒
君子问祸不问福
君子无戏言
君子协定
君子一言
君子一言快马一鞭
君子之过
君子之交
君子之交淡淡如水
君子之交淡如水
君子之接如水
开诚布公
开诚布信
开诚相见
慨当以慷
岂弟君子
开顶风船
开放体系结构框架
开弓不放箭
开弓不射箭
开弓没有回头箭
开国承家
开国功臣
开国济民
开国元老
开国元勋
开合自如
慨乎言之
开花结果
开花结实
开怀畅饮
开基创业
开基立业
开疆辟土
开疆拓境
开疆拓土
开疆拓宇
开疆展土
开阶立极
开卷有得
开卷有益
开科取士
开口见胆
开口见喉咙
开口见心
开口三分利
开阔思维
开阔眼界
开来继往
开利除害
开笼放雀
开聋启聩
开路先锋
开锣喝道
开眉笑眼
开眉展眼
开门见山
开门纳寇
开门纳狼
开门纳贼
开门七件事
开门受徒
开门延盗
开门揖盗
开启符文
慨然领诺
慨然应允
慨然允诺
开山鼻祖
开山老祖
开山始祖
开山之祖
开山祖师
开山作师
开台锣鼓
恺悌君子
开天辟地
欬唾成珠
开脱罪责
开物成务
开雾睹天
开柙出虎
开心见肠
开心见诚
开心见胆
开心明目
开心如意
开心写意
开源节流
开云见日
开云见天
开宗明义
看碧成朱
看菜吃饭
看菜吃饭量体裁衣
看风使船
看风使舵
看风使帆
看风驶蓬
看风行船
看风行事
看风转舵
砍瓜切菜
看家本领
看家本事
看景不如听景
看景生情
坎井之蛙
侃侃谔谔
侃侃而谈
侃侃而言
侃侃訚訚
看看又是白头翁
侃侃正论
侃侃直谈
坎坷不平
看破红尘
看人眉睫
看人眉眼
看人挑担不吃力
看人下菜碟儿
看人行事
看杀卫玠
看事容易做事难
看守傀儡
看天远入地近
砍铁如泥
堪托死生
瞰亡往拜
看文巨眼
看文老眼
瞰瑕伺隙
堪以告慰
砍一枝损百株
看朱成碧
糠菜半年粮
抗尘走俗
扛鼎抃牛
扛鼎之作
糠豆不赡
抗寒图腾
抗怀物外
抗火图腾
亢极之悔
慷慨悲歌
慷慨陈词
慷慨赴义
慷慨激昂
慷慨激烈
慷慨激扬
慷慨解囊
慷慨就义
慷慨捐生
慷慨淋漓
慷慨输将
慷慨仗义
康了之中
伉丽情笃
伉俪情深
亢厉之悔
亢龙有悔
康强逢吉
康衢之谣
慷人之慨
抗日民族统一战线
抗日游击战争
慷他人之慨
亢心憍气
抗颜高议
亢音高唱
康哉之歌
康庄大道
康庄大逵
康庄之衢
亢宗之子
考绩黜陟
考绩幽明
尻轮神马
尻马尻神
考名责实
靠人不如靠己
靠山吃山
靠山吃山靠水吃水
犒赏三军
靠水吃水
靠天吃饭
靠胸贴肉
尻舆神马
靠着米囤饿死
克爱克威
科班出身
刻薄成家
刻薄寡恩
刻薄寡思
刻不待时
刻不容迟
刻不容缓
刻不容松
客不送客
渴不择饮
渴尘万斛
可趁之机
可乘之机
可乘之隙
可乘之衅
可耻下场
刻楮功巧
克传弓冶
刻船求剑
刻翠裁红
克逮克容
克敌制胜
克丁克卯
渴而穿井
渴而掘井
克伐怨欲
可歌可泣
可歌可涕
可共患难不可共安乐
克恭克顺
刻骨崩心
刻骨仇恨
刻骨镂心
刻骨铭肌
刻骨铭心
刻骨相思
刻鹄成鹜
刻鹄类鹜
刻画入微
刻画无盐
渴骥奔泉
克己奉公
克己复礼
刻肌刻骨
渴骥怒猊
克己慎行
刻己自责
克俭克勤
可见一斑
克肩一心
克尽厥职
可惊可愕
苛捐杂税
可科之机
刻苦耐劳
客来主不顾
颗粒无存
颗粒无收
可怜天下父母心
刻镂心骨
渴鹿奔泉
刻木为鹄
刻木为吏
客囊羞涩
可能发生的
可泣可歌
恪勤匪懈
克勤克俭
溘然长逝
溘然长往
溘然而逝
可人风味
可设雀罗
渴时一滴如甘露
恪守不渝
恪守成式
恪守成宪
克嗣良裘
客死他乡
客随主便
可谈怪论
客听主便
科头箕踞
磕头礼拜
磕头碰脑
磕头如捣
磕头如捣蒜
科头跣足
磕头撞脑
咳唾成珠
咳唾凝珠
咳唾珠玉
可望不可即
可望而不可即
刻雾裁风
可喜可愕
溘先朝露
可想而知
可心如意
磕牙嗑嘴
嗑牙料嘴
可要急坏了
可意会不可言传
刻意求工
可以无饥矣
可有可无
课语讹言
可与人言无一二
刻章琢句
渴者易饮
苛政猛于虎
刻舟求剑
刻烛成诗
咳珠唾玉
克奏肤功
刻足适屦
课嘴撩牙
肯构肯堂
肯堂肯构
啃硬骨头
坑绷拐骗
坑道蝎毒
坑灰未冷
坑家败业
铿金霏玉
铿金戛玉
硁硁之见
硁硁之信
硁硁之愚
坑蒙拐骗
铿镪顿挫
铿锵有力
硜然自首
坑儒焚典
坑儒焚书
孔壁古文
空车走阪
空大老脬
空洞无物
空费词说
恐逢年老不多时
空腹高心
空腹便便
空谷白驹
空谷传声
空古绝今
空谷跫然
空谷跫音
空谷幽兰
空谷之音
空谷足音
恐吓嚎叫
恐吓尖啸
恐吓咆哮
恐后争先
空话连篇
孔怀兄弟
孔怀之亲
孔怀之重
恐慌万状
空空道人
空空如也
空口说白话
空口无凭
空旷无人
孔鲤过娣
孔孟之道
空名告身
孔明挥泪斩马谡
控名责实
空前绝后
空前团结
孔情周思
空舍清野
空室蓬户
空室清野
空手夺白刃
孔思周情
空谈快意
空头冤家
空头支票
孔武有力
孔席不栗
孔席不暖
孔席不适
孔席墨突
空心架子
空心老官
空心汤团
空心汤圆
空心翼骨
空穴来风
空牙之刃
空言无补
空言虚辞
空言虚语
恐一变未息
空臆尽言
恐遭物议
孔章望斗
空中枷锁
空中楼阁
口碑载道
口辩户说
口不二价
口不绝吟
寇不可玩
口不言钱
口不应心
口不择言
口才辨给
口称三味
口齿便给
口齿伶俐
口齿清晰
口齿生香
口出不逊
口出大言
口出秽言
口出狂言
口传耳受
口传家书
口传心授
口大喉咙小
口呆目瞪
口呆目钝
寇德加兹
口多食寡
口耳并重
口耳讲说
口耳相承
口耳相传
口耳之学
口沸目赤
口福不浅
口服心服
口腹之累
口腹之养
口腹之慾
口腹自役
口干舌焦
口干舌燥
口隔心慌
口乖心歪
口含天宪
扣壶长吟
口黄未退
口惠而实不至
叩阍无计
叩阍无路
口祸之门
扣楫中流
口颊留芳
口讲指画
口角春风
口角风情
口角流涎
叩角商歌
口角生风
口就月将
口举手画
口角垂涎
口角锋芒
口绝行语
口角流沫
口口声声
口口相传
口枯眼涩
口快如刀
口快心直
口令攻击
叩马而谏
口蜜腹剑
口能舌便
扣盘扪钥
扣槃扪龠
扣槃扪烛
扣盘扪烛
口轻舌薄
口呿目瞪
扣人心弦
口如悬河
口若河悬
口若悬河
口尚乳臭
口舌成疮
口舌呆钝
口舌俱香
口舌之便
口舌之间
口舌之快
口舌之劳
口舌之争
叩石垦壤
口是心非
口是心苗
口授心传
口说不如身逢
口说无凭
口似悬河
口诵心惟
口诵心维
口体之奉
口体之养
口甜如蜜
叩天无路
口头诽谤
口头之交
口吐珠玑
口吻生花
口无烦言
口无择言
口衔天宪
口谐辞给
叩心泣血
抠心挖胆
抠心挖肚
抠心挖血
口血未干
口血未乾
抠衣趋隅
口吟舌言
口壅若川
口有同嗜
口有余香
口语籍籍
口燥唇干
口燥唇乾
口燥喉干
口者关也
口直心快
口中雌黄
口中荆棘
口中蚤虱
口诛笔伐
口坠天花
枯本竭源
苦绷苦拽
哭不得笑不得
苦不堪言
苦不可言
苦不聊生
枯茶淡饭
枯肠渴肺
苦打成招
苦大仇深
刳肝沥胆
枯槁之士
楛耕伤稼
枯骨生肉
苦海茫茫
苦海无边
苦海无边回头是岸
苦海无涯
苦尽甘来
苦尽甜来
刳精呕血
刳精鉥心
枯井颓巢
枯茎朽骨
苦口良药
苦口逆耳
苦口婆心
哭哭啼啼
矻矻终日
苦乐不均
苦乐之境
苦眉愁脸
枯苗望雨
枯木发荣
枯木逢春
枯木逢春犹再发
枯木生花
枯木生叶
枯木死灰
枯木朽株
枯木再生
苦难深重
枯脑焦心
枯枿朽株
枯蓬断草
枯歧泣练
苦身焦思
哭声哭得来
枯瘦如柴
枯树逢春
枯树开花
枯树生花
枯树生枝
枯树重花
苦思恶想
苦思冥想
刳胎焚夭
刳胎杀夭
枯体灰心
哭天喊地
哭天抹泪
苦痛堡垒
苦痛之路
哭笑不得
刳心雕肾
苦心孤诣
苦心极力
苦心积虑
苦心焦思
苦心竭力
苦心经营
苦心人无不负
枯形灰心
刳形去皮
枯朽之余
苦学力文
哭眼擦泪
哭眼抹泪
枯杨生华
枯杨生稊
枯鱼病鹤
枯雨得水
枯鱼涸辙
苦雨凄风
苦语软言
枯鱼衔索
枯鱼之肆
枯耘伤岁
枯燥无味
苦争恶战
枯枝败叶
刳脂剔膏
枯枝再春
苦中作乐
枯竹空言
枯株朽木
夸辩之徒
跨步而过
夸大其词
夸诞大言
夸诞生感
夸诞之语
夸多斗靡
跨凤乘龙
跨凤乘鸾
夸父逐日
夸父追日
夸夸而谈
夸夸其谈
夸毗以求
夸强道会
夸强说会
姱容修态
跨山压海
胯下蒲伏
胯下之辱
夸州兼郡
快步流星
脍不厌细
快刀不削自己的柄
快刀热水干手巾
快刀斩乱麻
快刀斩乱丝
快刀斩麻
快犊破车
块阜之山
快捷箭袋
快橹驶急船
快马加鞭
快马一鞭
快马一鞭快人一言
块然独处
快人快事
快人快性
快人快语
快人一言快马一鞭
郐下无讥
快心满意
快心满志
快心事过恐生殃
快心遂意
快行无好步
快意当前
脍炙海内
脍炙人口
脍炙天下
脍炙一时
宽大为怀
宽打窄用
宽宏大度
宽洪大度
宽宏大量
宽洪大量
宽洪海量
宽怀大度
宽豁大度
款款而谈
款款深深
款款之愚
宽廉平正
宽猛并济
宽猛相济
宽猛相资
款启寡闻
款曲周至
宽仁大度
宽衫大袖
款学寡闻
宽严得体
宽以待人
款语温言
宽中有严
狂白虎变
狂悖无道
匡床蒻席
旷达不羁
旷大之度
矿道地铁
矿道老鼠
匡鼎解颐
狂断岩斩
狂吠狴犴
狂风暴雨
狂风恶浪
狂蜂浪蝶
狂风怒号
狂风怒吼
狂风峭壁
狂风小径
狂风骤雨
旷夫怨女
旷古绝伦
旷古奇闻
旷古未闻
旷古未有
旷古无两
旷古一人
狂瞽之说
狂瞽之言
匡国济时
匡合之功
匡衡凿壁
狂轰滥炸
匡剂时艰
匡济之才
匡救扶正
匡救弥缝
旷绝一世
匡君救主
狂龙卷风
匡乱反正
旷邈无家
匡谬正俗
狂朋怪侣
狂朋怪友
狂嫖滥赌
匡其不逮
狂千斤锤
恇怯不前
筐箧中物
狂犬吠日
旷日长久
旷日持久
旷日积晷
旷日经久
旷日经年
旷日累时
旷日离久
旷日弥久
旷日引久
旷日引月
旷若发蒙
狂三诈四
矿山瀑布
旷世不羁
诳时惑众
匡时济世
匡时济俗
匡时救世
旷世奇才
旷世无匹
旷世逸才
匡俗济时
旷岁持久
匡所不逮
狂涛骇浪
狂涛巨浪
狂妄自大
狂为乱道
匡我不逮
旷心怡神
旷性怡情
狂言瞽说
诓言诈语
狂咬乱抓
狂易筋经
狂吟老监
旷职偾事
狂抓乱咬
窥豹一斑
溃兵游勇
跬步不离
跬步不休
溃不成军
溃不成阵
愧不敢当
跬步千里
窥测一斑
愧汗无地
葵花向日
愧悔无地
葵藿倾阳
葵藿之心
窥间伺隙
窥见一斑
窥见一斑半点
傀儡登场
魁垒挤摧
揆理度情
揆理度势
夔龙礼乐
亏名损实
馈贫之粮
窥其全豹
窥窃神器
揆情度理
揆情审势
葵倾向日
岿然不动
喟然长叹
岿然独存
喟然太息
喟然叹息
窥涉百家
揆时度势
揆事度理
窥伺间隙
窥伺效慕
愧天怍人
揆文奋武
魁梧奇伟
窥闲伺隙
亏心短行
窥牖小儿
窥觎非望
亏于一篑
溃于蚁穴
悃愊无华
昆弟之好
困而不学
困而学之
昆冈之火
壸浆箪食
困勉下学
困难问题
鹍鹏得志
昆山片玉
昆山之玉
困兽思斗
困兽犹斗
困心衡虑
琨玉秋霜
捆载而归
困知勉行
悃质无华
阔步高谈
廓达大度
廓开大计
阔论高谈
括囊避咎
括囊不言
括囊拱手
括囊守禄
括囊四海
拉捭摧藏
拉帮结派
拉大旗作虎皮
拉个口子要见血
拉弓不放箭
拉弓不射箭
腊鼓频催
腊尽春回
腊尽春来
腊尽冬残
拉枯折朽
拉拉扯扯
拉拉杂杂
拉三扯四
拉闲散闷
拉朽摧枯
拉杂摧烧
来迟罚三杯
来处不易
来得去不得
来得早不如来得巧
来而不拒
来而不往非礼也
癞狗扶不上墙
癞蛤蟆想吃天鹅肉
赖汉娶好妻
来鸿去燕
来回来去
来历不明
来龙结脉
来龙去脉
来情去意
来去分明
来去无踪
来去自由
来日大难
来日方长
来日应长
来日正长
来如风雨
来世不可待
来是是非人去是是非者
来势凶猛
来势汹汹
来说是非者
来说是非者便是是非人
来苏之望
来往如梭
来因去果
来迎去送
赖有此耳
来者不拒
来者不惧惧者不来
来者不善
来者不善善者不来
来者居上
来者可追
来者勿拒
来轸方遒
来之不易
来之坎坎
来踪去迹
来踪去路
兰艾不分
兰艾俱焚
兰艾难分
兰艾同焚
兰艾同烬
兰艾同生
懒不自惜
滥厕其间
兰摧玉折
澜倒波随
兰德瑞亚
懒惰结界
烂额焦头
阑风伏雨
阑风长雨
滥官污吏
兰桂齐芳
兰桂腾芳
拦截昏迷
滥吏脏官
褴褛筚路
褴褛皮帽
烂漫天真
揽名责实
揽辔澄清
揽辔登车
揽辔中原
滥情乱性
揽权怙势
揽权纳贿
烂如指掌
烂若披锦
烂若披掌
烂若舒锦
滥觞所出
烂熟于心
兰斯利德
蓝田出玉
蓝田生玉
蓝田种玉
览闻辩见
兰心蕙性
兰形棘心
兰秀菊芳
兰薰桂馥
兰言断金
兰因絮果
滥用职权
兰友瓜戚
滥竽充数
滥竽自耻
兰怨桂亲
兰蒸椒浆
兰芝常生
兰质蕙心
兰芷渐滫
兰芷萧艾
兰芷之室
兰姿蕙质
烂醉如泥
狼狈不堪
狼狈逃窜
狼狈万状
狼狈为奸
狼狈周章
狼奔豕突
狼奔鼠窜
狼奔鼠偷
狼奔鼠走
狼奔兔脱
郎不郎秀不秀
郎才女貌
郎才女姿
狼餐虎噬
狼餐虎咽
狼吃幞头
狼虫虎豹
锒铛入狱
锒铛下狱
狼顾鸱张
狼顾鸱跱
狼顾虎视
狼顾狐疑
狼顾麕惊
狼顾鸢视
狼嚎鬼叫
狼号鬼哭
琅嬛福地
浪迹浮踪
浪迹江湖
浪迹萍踪
浪迹天下
浪迹天涯
狼艰狈蹶
浪静风平
浪静风恬
浪酒闲茶
浪澜壮阔
朗朗乾坤
朗朗上口
狼戾不仁
浪漫诗语
狼猛蜂毒
朗目疏眉
郎潜白发
狼前虎后
浪蕊浮花
朗若列眉
浪声浪气
浪声颡气
狼飧虎咽
狼贪虎视
狼贪鼠窃
浪涛澎湃
狼突鸱张
狼突豕窜
狼图腾谷
狼吞虎餐
狼吞虎噬
狼吞虎咽
狼王斗篷
狼窝虎穴
狼心狗肺
狼心狗行
狼心样本
狼烟大话
狼眼鼠眉
狼烟四起
狼羊同饲
浪怡波静
稂莠不齐
阆苑琼楼
阆苑瑶台
朗月清风
狼子不可养
浪子回头
浪子回头金不换
狼子兽心
狼子野心
浪子宰相
老蚌出明珠
老蚌出珠
老蚌生珠
老蚌珠胎
老病龙钟
老不读西游
老不看西游
牢不可拔
牢不可解
牢不可破
老不晓事
老菜娱亲
老蚕作茧
老巢难舍
老成持重
老成典型
老成凋谢
老成见到
老成练达
老成稳练
老成之见
老大徒悲伤
老大徒伤
老大徒伤悲
老大无成
老大自居
老当益壮
老调重弹
老掉了牙
劳而不获
老而不死
老而不死是为贼
老而弥笃
老而弥壮
劳而少功
劳而无功
劳而无益
老而益壮
老房子起火
老鸹窝里出凤凰
老龟刳肠
老鹤乘轩
老虎吃鸡不是山中王
老虎吊了山涧里
老虎头上拍苍蝇
老虎头上扑苍蝇
老虎头上搔痒
老虎嘴里拔牙
老骥伏枥
牢甲利兵
老奸大猾
老奸大偷
老奸巨盗
老奸巨猾
老奸少猾
老奸宿赃
劳筋苦骨
劳精苦形
劳苦功高
老莱娱亲
劳劳尘梦
老老大大
唠唠叨叨
劳劳碌碌
老泪纵横
老吏断狱
劳力费心
老练通达
老林多毒虫
牢落陆离
老马恋栈
老马识途
老马嘶风
老马为驹
老马知道
老马知路
老马之智
老迈龙钟
老迈年高
老猫溜房檐辈辈往下传
劳民动众
劳民费财
劳民伤财
老谋深算
老牛啃嫩草
老牛破车
老牛箝嘴
老牛舐犊
老女归宗
老罴当道
老罴高卧
老婆舌头
老气横秋
老去一杯足
劳人伤财
老儒常语
老弱残兵
唠三叨四
牢骚满腹
牢骚太盛防肠断
老僧入定
老少羸弱
劳神费思
劳身焦思
劳神苦思
老身长子
老生常谈
老实巴交
老实的终须在
劳师动众
牢什古子
劳师糜饷
劳师袭远
老师宿儒
劳师远袭
老手宿儒
老鼠搬姜
老鼠过街
老鼠过街人人喊打
老鼠见猫
老鼠烧尾
老鼠生来会打洞
老死不相往来
老死沟壑
劳思逸淫
老死牖下
老态龙钟
老天拔地
老天隔不了一层纸
老王卖瓜
劳问不绝
老翁失马
老物可憎
老无所依
劳心焦思
劳心苦力
劳心苦思
劳形苦神
劳形苦心
老熊当道
老羞变怒
老羞成怒
老朽无能
劳燕分飞
劳燕西东
劳逸不均
劳逸结合
老医少卜
烙印魔棒
老有所终
老幼无欺
老妪能解
老于世故
老鱼跳波
潦原浸天
老贼出手不落空
老张的哲学
老着面皮
老之将至
老子孬种儿混蛋
老子英雄儿好汉
乐不极盘
乐不可极
乐不可言
乐不可支
乐不思蜀
了不相干
了不相关
了不相属
乐昌分镜
乐昌破镜
乐昌之镜
乐成人美
乐此不倦
乐此不疲
乐道安命
乐道安贫
乐道好古
乐道忘饥
乐道遗荣
乐而不荒
乐而不厌
乐而不淫
乐而忘返
乐而忘归
乐而忘疲
乐而忘死
乐而忘忧
乐祸幸灾
乐极哀来
乐极哀生
乐极悲来
乐极悲生
乐极还悲
乐极生哀
乐极生悲
乐极生悲否极泰来
乐极生悲甜中生苦
乐极灾生
乐极则悲
乐极则忧
乐嗟苦咄
乐尽哀生
乐尽悲来
乐乐不殆
乐乐陶陶
勒马悬崖
乐贫甘贱
了然无闻
乐山爱水
乐善不倦
乐善好施
乐善好义
乐山乐水
了身脱命
乐事劝功
勒索敲诈
乐天安命
乐天任命
乐天知命
乐退安贫
乐往哀来
乐为用命
乐新厌旧
乐行忧违
乐业安居
乐以忘忧
乐在其中
乐终而悲
泪迸肠绝
雷嗔电怒
泪出痛肠
雷打不动
雷电交加
雷动风行
累牍连篇
泪干肠断
擂鼓鸣金
擂鼓筛锣
磊瑰不羁
泪河东注
雷轰电掣
雷轰电转
雷击墙压
累及无辜
累教不改
累诫不戒
雷惊电绕
累块积苏
磊浪不羁
累累皆是
磊磊落落
累累如珠
雷厉风飞
雷厉风行
雷令风行
泪流满面
累卵之危
磊落不凡
磊落不羁
磊落跌荡
磊落光明
磊落豪横
磊落奇伟
磊落飒爽
磊落轶荡
累棋之危
泪如泉滴
泪如泉涌
傫如丧狗
泪如雨下
雷声大雨点儿小
雷声大雨点小
累世通好
泪水之池
类似而非
累苏积块
雷腾云奔
擂天倒地
雷霆万钧
雷霆一击
雷霆之心圣服
雷同一律
累土聚沙
累土至山
累瓦结绳
累屋重架
泪下如雨
缧绁之苦
缧绁之忧
羸形垢面
泪眼愁眉
泪眼汪汪
累月经年
累珠妙唱
累珠妙曲
累足成步
冷嘲热讽
冷嘲热骂
冷嘲热谑
冷窗冻壁
冷风淘热气
冷锅里爆豆
冷讥热嘲
楞眉横眼
冷面寒铁
冷暖自量
冷暖自知
冷铺中舍冰
冷敲热骂
冷热自明
冷热自知
冷如霜雪
冷若冰霜
冷若冰雪
楞手楞脚
冷手抓不着热馒头
冷水浇背
冷水浇面
冷水浇头
冷似冰霜
楞头呆脑
楞头磕脑
愣头愣脑
冷心冷面
冷血动物
冷眼静看
冷言冷语
冷眼旁观
冷言热语
冷言酸语
冷眼相待
冷语冰人
冷在三九热在中伏
立爱惟亲
篱笆不牢犬儿入
李白桃红
利傍倚刀
力倍功半
离本徼末
离本趣末
离本依末
礼崩乐坏
篱壁间物
厉兵栗马
厉兵秣马
厉兵粟马
力薄才疏
力不从心
力不从愿
力不逮心
力不副心
力不及心
利不亏义
力不能及
力不能支
礼不亲授
理不胜辞
力不胜任
力不同科
理不忘乱
礼不嫌菲
嫠不恤纬
力不自胜
蠡测管窥
力场崩溃
立吃地陷
俐齿伶牙
利齿能牙
利齿之矢
里丑捧心
里出外进
利出一孔
立春日有怀
立此存照
力蹙势穷
历代不一
砺带河山
李代桃僵
力殚财竭
沥胆抽肠
沥胆堕肝
沥胆隳肝
沥胆披肝
沥胆濯肝
利刀割体痕易合
立德立言
离得远如一步也
立地成佛
立地顶天
立地金刚
力砥狂澜
力敌千钧
立地擎天
力敌势均
立地书橱
力敌万夫
立定脚跟
立盹行眠
礼多必诈
理多不饶人
离多会少
礼多人见外
礼烦则乱
礼废乐崩
理纷解结
力分势弱
轹釜待炊
利斧乱舞
立竿见影
砺戈秣马
立功立德
立功立事
立功赎罪
立功自赎
立功自效
里勾外连
理固当然
力孤势危
李广不侯
李广难封
李广未封
利归众人何事不成
立国安邦
理过其辞
李郭同船
李郭同舟
李郭仙舟
利害得失
利害相关
利害攸关
李好义传
离合悲欢
里合外应
离合忧欢
梨花带雨
礼坏乐缺
礼坏乐崩
骊黄牝牡
利喙赡辞
离魂倩女
藜藿不采
力疾奔走
力疾从公
力疾从事
力济九区
郦寄卖友
利己损人
离家三里地别是一乡风
梨颊微涡
厘奸剔弊
利缰名锁
历阶而上
礼节徽记
力竭声嘶
历尽沧桑
利尽交疏
力尽筋疲
力尽神危
礼禁未然
离经背训
离经辨志
励精更始
历井扪天
离经叛道
励精求治
励精图进
励精图治
历精为治
醴酒不设
历久弥坚
丽句清词
力均势敌
力扛九鼎
力可拔山
栗壳衬肩
利口辩辞
利口辩给
利口便舌
利口捷给
利口巧辞
理亏词遁
理亏心虚
力困筋乏
澧兰沅芷
篱牢犬不入
栗栗不安
离离草原
离离矗矗
历历可辨
历历可见
历历可考
历历可数
力力碌碌
历历如画
历历如绘
历历如见
栗栗危惧
离离蔚蔚
历历在耳
历历在目
历历在眼
栗栗自危
历练老成
栗烈觱发
厉鳞先知
厉鳞鱼人
厉鳞智者
利令智昏
骊龙之珠
利路名扬
离鸾别凤
离鸾别鹤
离鸾别鹄
历乱无章
梨眉艾发
礼门义路
粒米狼戾
粒米束薪
立命安身
力能扛鼎
力能胜贫
力能所及
力排群议
力排众议
力破我执
离奇古怪
离情别恨
离情别苦
离情别绪
俪青妃白
礼轻情意重
礼轻人意重
力穷势孤
理趣不凡
理屈词不穷
理屈词穷
力屈道穷
力屈计穷
力屈势穷
理劝不如利劝
离群索处
离群索居
礼让为国
利惹名牵
利刃漩涡
历日旷久
丽日抒怀
利如刀割
立扫千言
砺山带河
离山调虎
礼尚往来
蠡勺测海
礼奢宁俭
立身处世
立身行道
立身行己
立身行事
立身扬名
理胜其辞
里生外熟
犁生骍角
礼胜则离
粝食粗餐
粝食粗衣
理势当然
离世遁上
利时及物
离世绝俗
砺世磨钝
礼士亲贤
立时三刻
离世异俗
砾石营地
礼失则昏
力士捉蝇
离疏释蹻
离蔬释屩
离蔬释蹻
黎庶涂炭
礼顺人情
历岁久远
理所必然
力所不逮
力所不及
力所不任
理所不容
理所当然
利锁名枷
利锁名缰
利锁名牵
力所能及
力所能堪
力所能任
力所能致
理所宜然
里谈巷议
立谈之间
离题万里
犁庭扫闾
犁庭扫穴
里通外国
力透纸背
里外夹攻
力挽狂澜
利绾名牵
力挽颓波
力挽颓风
力挽颓澜
理枉雪滞
礼为情貌
力违群议
力微任重
力微休负重
立桅扬帆
嫠纬之忧
礼无不答
戾喜北戚
离析分崩
离析涣奔
利析秋毫
李下不整冠
李下瓜田
礼下于人必有所求
礼贤接士
礼贤下士
礼先壹饭
礼贤远佞
离弦走板
离乡背井
离乡背土
离乡别井
离乡别土
里巷之谈
力小任重
离心离德
例行差事
例行公事
厉行节约
力学不倦
立雪程门
力学笃行
沥血叩心
沥血披肝
沥血披心
沥血剖肝
立雪求道
离削自守
李娅空翻
立言不朽
栎阳雨金
立业安邦
立业成家
利以昏智
利益均沾
礼义廉耻
利以平民
礼义生于富足
詈夷为跖
礼仪之邦
利以智昏
里应外合
利用厚生
理有固然
历有年所
礼有往来
力有未逮
利诱威胁
力诱纸背
立于不败
立于不败之地
鲤鱼打挺
利欲昏心
立于胜地
鲤鱼跳龙门
利欲熏心
利欲熏心心渐黑
梨园弟子
理冤释滞
理冤摘伏
梨园子弟
礼乐崩坏
砺岳盟河
礼乐刑政
利灾乐祸
丽藻春葩
力障狂澜
立仗之马
戾者墓碑
理正词直
力征经营
力争上流
力争上游
励志冰檗
力之不及
理之当然
励志竭精
例直禁简
理直气壮
励志如冰
礼之用和为贵
厉志贞亮
力壮身强
立锥之地
立锥之土
蠡酌管窥
丽姿秀色
粝粢之食
理足气壮
立足之地
连鳌跨鲸
连壁贲临
连编累牍
连镳并驾
连镳并轸
练兵秣马
脸不改色心不跳
脸不红心不跳
连朝接夕
连车平斗
连城之璧
连城之价
连城之珍
连畴接陇
联床风雨
练达老成
敛锷韬光
连二并三
廉而不刿
连二赶三
敛发谨饬
廉风正气
连根带梢
连根共树
连更彻夜
连更晓夜
连更星夜
敛骨吹魂
怜孤惜寡
敛憨皮厚
连恨带气
连哄带劝
脸红耳赤
脸红耳热
脸红筋暴
脸红筋涨
敛后疏前
莲花步步
脸黄肌瘦
连昏达曙
连昏接晨
连昬接晨
连鸡之势
连街倒巷
廉洁奉公
连阶累任
廉静寡欲
恋酒迷花
恋酒贪杯
恋酒贪花
恋酒贪色
廉可寄财
帘窥壁听
连类比事
连类比物
连类龙鸾
连理之木
恋恋不舍
恋恋难舍
联袂而至
连甍接栋
连绵不断
连绵不绝
连绵起伏
连明彻夜
连明达夜
廉明公正
连明连夜
廉能清正
连年有余
莲藕同根
联翩而至
连篇累册
连篇累牍
连篇累幅
连篇累帧
连篇累帙
怜贫敬老
怜贫惜贱
怜贫惜老
怜贫恤苦
怜贫恤老
廉平公正
连气带恨
连阡累陌
连墙接栋
脸青鼻肿
连劝带哄
廉泉让水
连衽成帷
连日带夜
连日继夜
连日连夜
敛容屏气
敛容息气
脸软心慈
连三并四
连三接二
连三接四
连三接五
连三跨五
敛色屏气
连山排海
脸上挂了招牌
脸上开果子铺
脸上贴金
脸上有狗毛
敛声屏气
敛声匿迹
敛声屏息
恋生恶死
炼石补天
敛手待毙
敛手屏足
敛手束脚
连锁反应
廉贪立懦
连汤带水
连天烽火
连天匝地
连通分支
恋土难移
廉顽立懦
怜我怜卿
恋物成癖
脸无人色
怜香惜玉
连宵彻曙
连宵达旦
怜新弃旧
恋新忘旧
怜新厌旧
连一不二
敛翼待时
敛影逃形
连舆并席
连舆接席
廉隅细谨
敛怨求媚
廉远堂高
连云叠嶂
恋栈不去
连战皆捷
连章累牍
连枝比翼
连枝并头
连枝带叶
连枝分叶
连枝共冢
连帙累牍
连枝同气
连中三元
连珠合璧
两败俱伤
两般皆不毒
两般三样
两鬓如霜
量兵相地
量才称职
量才而为
量才录用
量材录用
量才器使
量才叙用
量才擢用
粮草先行
粮草一空兵心乱
粮草一空军心乱
粮草欲空兵心乱
量柴禾数米粒
良辰吉日
良辰媚景
良辰美景
量出制入
两次三番
凉从脚下生
量大福也大
两道三科
两得其便
两得其所
两得其中
两豆塞耳
粮多草广
两恶相权取其轻
两耳不闻窗外事
两耳塞豆
量腹而食
两个肩膀扛着一张嘴
两个面孔
良工苦心
良工巧匠
良弓无改
良工心苦
两瞽相扶
两姑之间难为妇
两国交兵不斩来使
两害从轻
两好并一好
两好合一好
两虎共斗
两虎相搏
两虎相斗
两虎相斗必有一伤
两虎相争
两火一刀
量己审分
良贾深藏
两肩荷口
两脚间的距离
两脚居间
两脚书橱
两脚踏住平川路
两脚野狐
量金买赋
良金美玉
粮尽援绝
两可之言
两口儿眉头暂开放
两肋插刀
两泪汪汪
量力度德
量力而动
量力而为
量力而行
踉踉跄跄
两两三三
梁孟相敬
两面二舌
两面夹攻
两面三刀
良苗怀新
量能授官
量能授器
良朋益友
两岐遂分
良禽相木
良禽择木
良禽择木而栖
两情缱绻
两全其美
两全其适
两全之美
两人合穿一条裤子
两人一般心
两日晒网
量入计出
量如江海
量入为出
量入为用
量入以为出
量入制出
量枘制凿
梁上君子
量时度力
良时吉日
良时美景
两世为人
良师益友
良师诤友
良史之才
两手空空
两鼠斗穴
量体裁衣
良田万倾
两头不见影
两头和番
两头三面
两头三绪
两贤相厄
良相良医
两厢情愿
量小非君子无毒不丈夫
良宵好景
量小力微
良宵美景
两小无猜
两小无嫌
两心相悦
两心一体
两雄不并立
两袖清风
两袖秋风
凉血动物
两言可决
良药苦口
两腋清风
两叶掩目
两意三心
良莠不分
良莠不齐
良莠不一
良莠淆杂
良有以也
良玉不雕
良玉不琢
梁园虽好非久恋之乡
量凿正枘
两只脚赶不上一张嘴
良知良能
良质美手
聊报涓埃
聊备一格
聊表寸心
聊博一笑
了不可见
了不长进
蓼菜成行
潦草塞责
蓼虫忘辛
疗疮剜肉
聊当一茶
潦倒粗疏
潦倒龙钟
料敌如神
料敌若神
料敌制胜
辽东白豕
撩东挝西
撩东劄西
辽东之豕
撩儿敲儿
燎发摧枯
撩蜂拨刺
撩蜂吃螫
撩蜂剔蝎
聊复尔尔
聊复尔耳
廖化作先锋
撩火加油
料戾彻鉴
了了可见
寥寥可数
寥寥无多
寥寥无几
寥落不偶
料峭春风
料峭春寒
了然不惑
了然可见
了然于怀
了然于胸
了然于中
寥如晨星
燎如观火
瞭如指几
了如指掌
寥若晨星
燎若观火
了若指掌
了身达命
聊胜一筹
聊胜于无
料事如神
了无遽容
了无惧色
了无所见
撂下耙子就是扫帚
撩衣奋臂
聊以解嘲
撩衣破步
聊以塞命
聊以塞责
聊以自况
聊以自遣
聊以自慰
聊以自娱
聊以卒岁
燎原烈火
料远若近
燎原之火
撩云拨雨
埒材角妙
埒才角妙
列鼎重裀
列鼎而食
烈风峡谷
列风淫雨
列功覆过
裂冠毁冕
裂冠毁冕拔本塞源
烈火辨日
烈火辨玉
烈火炽翼
烈火干柴
烈火轰雷
烈火见真金
烈火烹油
烈火乾柴
烈火识真金
烈火真金
烈火知真金
劣迹昭昭
劣迹昭着
劣迹昭著
劣倦罢极
烈烈轰轰
猎人高地
猎人意志
烈日石居
烈士暮年
烈士暮年壮心不已
烈士徇名
猎手残骨
捩手覆羹
列土分疆
列土分茅
裂土分茅
列土封疆
裂眦嚼齿
列祖列宗
临别秋波
临别赠言
临别赠语
凛不可犯
临财不苟
临财苟得
临财毋苟
临池学书
临川羡鱼
鳞次相比
鳞次栉比
鳞萃比栉
林大百鸟栖
林大不过风
林大风不过
林大风渐弱
林大风如堵
林大风自悄
林大风自弱
林大风自微
林大风自息
林大好挡风
林大好抵风
林大鸟易栖
林大栖百鸟
林大养百兽
临敌代将
临敌卖阵
临敌易将
赁耳佣目
临风对月
麟凤龟龙
麟凤一毛
麟凤芝兰
邻父之疑
麟肝凤髓
林寒洞肃
林寒涧肃
临河羡鱼
鳞鸿杳绝
林喉哨岗
临机处置
鳞集麇至
鳞集毛萃
临机设变
鳞集仰流
临机应变
临机辄断
临机制变
临机制胜
麟角凤距
麟角凤毛
麟角凤趾
麟角凤嘴
麟角虎翅
临军对垒
临军对阵
临渴穿井
临渴掘井
临渇之掘
林籁泉韵
琳琅触目
琳琅珪璧
琳琅满目
临老始看经
淋漓酣畅
淋漓尽致
淋漓痛快
淋漓透彻
邻里乡党
林林总总
临难不避
临难不苟
临难不顾
临难不惧
临难不恐
临难不屈
临难不慑
临难苟免
临难无苟
临难无慑
临难铸兵
邻女窥墙
邻女詈人
林栖谷隐
临期失误
临去秋波
凛如霜雪
凛若冰霜
凛若秋霜
林深藏珍禽
林深伏猛兽
临深履冰
临深履薄
临时抱佛脚
临事不苟
临事而惧
临食废箸
临事屡断
临时磨枪
临时施宜
临水登山
临死不恐
临死不怯
临潼斗宝
麟吐玉书
临危不顾
临危不惧
临危不挠
临危蹈难
临危履冰
临危受命
临危授命
临危下石
临危效命
临危制变
临危致命
临危自悔
临危自计
临危自省
临文不讳
林下风度
林下风范
林下风气
林下风韵
林下风致
林下高风
林下清风
林下之风
鳞须洞穴
鳞须海龟
临崖勒马
临崖失马
临噎掘井
临噎之掘
鳞翼风蛇
鳞翼岩床
林荫小径
凛有生气
临渊结网
临渊履冰
临渊羡鱼
临渊之羡
临阵代将
临阵磨刀
临阵磨枪
临阵退缩
临阵脱逃
麟趾呈祥
林中树居
麟子凤雏
凌波微步
令不虚行
凌迟重辟
令出必行
另楚寒巫
令出如山
令出惟行
零打碎敲
灵丹妙药
灵丹圣药
伶仃孤苦
陵谷变迁
陵谷沧桑
陵谷迁变
陵谷之变
零光片羽
零圭断璧
令辉星际
令骥捕鼠
灵机一动
菱角磨作鸡头
陵劲淬砺
另开生面
灵利不过光棍
伶俐乖巧
陵厉雄健
泠泠不绝
零零星星
玲珑剔透
玲珑透漏
玲珑小巧
零乱不堪
凌乱无章
绫罗绸缎
零落山丘
令名不终
另谋高就
另辟蹊径
零七八碎
另起楼台
另起炉灶
陵迁谷变
零敲碎打
零敲碎受
另请高明
令人齿冷
令人发竖
令人发指
令人费解
令人满意
令人莫测
令人难忘
令人喷饭
令人捧腹
令人起敬
令人切齿
令人深思
令人神往
令人咋舌
令人瞩目
令人作哎
令人作呕
凌弱暴寡
凌上虐下
另生枝节
陵土未干
令闻广誉
令闻嘉誉
令闻令望
凌霄之志
灵心慧齿
灵心慧性
另行高就
令行禁止
令行如流
伶牙俐齿
伶牙利爪
伶牙利嘴
另眼看承
另眼看待
另眼看戏
另眼相待
另眼相看
羚羊挂角
领异标新
另一个问题
陵移谷变
陵移谷迁
令仪令色
聆音察理
另有洞天
囹圄充积
囹圄空虚
囹圄生草
令原之戚
鴒原之情
令月吉日
凌云意气
凌云之气
凌云之志
凌云壮志
凌杂米盐
零珠断璧
零珠片玉
零珠碎玉
柳暗花明
柳暗花明又一村
柳暗花遮
留白坠子
瘤背复仇
流杯曲水
刘备失箸
六臂三头
流波送盼
六朝金粉
六朝脂粉
六尘不染
六尺之孤
六尺之讬
柳宠花迷
六出冰花
六畜不安
六出纷飞
六出奇计
六畜兴旺
柳鹑莺娇
流宕忘反
流宕忘归
六道轮回
留得青山在
留得青山在不愁没柴烧
留得青山在不怕没柴烧
留得五湖明月在
六丁长锤
留犊淮南
流遁忘返
柳亸花娇
柳亸莺娇
六耳不传
流芳百世
流芳后世
流芳千古
流芳千载
流芳万古
流芳遗臭
流风回雪
流风遗迹
流风遗烈
流风遗俗
流风遗韵
流风遗泽
流风遗躅
流风余俗
流风余韵
留辅太子监国
六根皆净
六根清净
六宫粉黛
柳骨颜筋
流光如箭
流光如驶
流光瞬息
流汗浃背
六合同风
六合之内
柳户花门
柳昏花螟
六甲长锤
柳娇花媚
柳街花巷
六街九陌
柳街柳陌
六街三陌
六街三市
流金铄石
六经三史
流景扬辉
六经注我
流口常谈
流寇棍棒
流脍人口
流浪狙鼠
刘郎前度
流离播迁
流离播越
流离颠顿
流离颠沛
流离颠疐
流离失所
流离琐尾
流离转徙
留恋不舍
流连光景
流连难舍
流连忘返
六六大顺
流落不偶
留落不遇
流落风尘
流落江湖
流落失所
流落他乡
流落天涯
流落异乡
柳绿花红
柳绿桃红
六马仰秣
六脉调和
柳眉倒竖
柳媚花明
柳眉剔竖
柳眉踢竖
柳眉星眼
柳门竹巷
柳陌花丛
柳陌花街
柳陌花衢
柳陌花巷
柳南续笔
流溺忘反
流年不利
流年似水
柳暖花春
柳泣花啼
六亲不认
六亲同运
六亲无靠
流庆百世
柳衢花市
六趣轮回
柳弱花娇
六神不安
六神无主
柳圣花神
柳市花街
六十年的变迁
六十骑为一辈
柳树上着刀桑树上出血
流水不腐
流水不腐户枢不蠹
流水不腐户枢不蝼
流水朝宗
流水朝宗流血成河
流水高山
流水落花
流水前波让后波
流水淘沙
流水淘沙不暂停
流水无情
流水下滩非有意
流水行云
流水游龙
六韬三略
柳啼花怨
流涕痛哭
流天澈地
六通四达
六通四辟
六微旨大论
六问三推
柳下借阴
流涎咽唾
柳巷花街
流星掣电
流星飞电
流星赶月
流行坎止
流星碎片
柳絮才高
溜须拍马
流血成渠
流血浮丘
流血浮尸
流血漂杵
流血千里
流言飞文
流言蜚语
流言飞语
流言风语
柳烟花雾
流言混话
流言混语
流言惑众
流言流说
流言止于智者
六阳会首
六阳魁首
六阳首级
柳腰花态
柳腰莲脸
柳夭桃艳
柳叶双刀
刘毅答诏
流移失所
柳营花市
柳莺花燕
柳影花阴
柳营花阵
留有余地
流寓失所
留与子孙耕
六月飞霜
六月连阴
六月债还得快
柳折花残
溜之大吉
溜之乎也
留中不出
留中不发
留中不下
龙标夺归
龙泊钓鳌
龙驰虎骤
龙雏凤种
龙刺裹布
龙德在田
龙雕凤咀
龙斗虎伤苦了小獐
龙断可登
龙断之登
龙蹲虎踞
龙多乃旱
隆恩旷典
龙幡虎纛
龙飞凤起
龙飞凤舞
龙飞凤翔
龙飞凤翥
龙飞虎跳
龙凤呈祥
龙肝豹胎
龙肝凤胆
龙肝凤脑
龙肝凤髓
隆古贱今
龙归大海
龙鬼蛇神
龙归晚洞云犹湿
龙过鼠年
龙翰凤雏
龙翰凤翼
龙虎风云
龙胡之痛
龙化虎变
龙荒蛮甸
龙荒朔漠
龙魂坠饰
龙基特陶
龙江虎浪
龙杰镀饰
笼街喝道
龙筋弓弦
龙筋箭袋
龙筋绞丝
龙精虎猛
龙驹凤雏
龙举云兴
龙举云属
龙楼凤城
龙楼凤池
龙楼凤阁
龙楼凤阙
龙颅小径
龙颅之桥
笼络人心
龙马精神
龙眉豹颈
龙眉凤目
龙眉皓发
龙门点额
龙鸣狮吼
垄亩之臣
龙拏虎攫
龙拏虎跳
龙拏虎跃
龙拏虎掷
笼鸟池鱼
笼鸟槛猿
龙女有十八变
龙攀凤附
龙盘凤舞
龙盘凤逸
龙蟠凤逸
龙盘凤翥
龙蟠凤翥
龙蟠虎伏
龙盘虎踞
龙盘虎拏
龙蟠虎绕
龙蟠虬结
龙皮帽檐
龙皮罩帽
龙潜凤采
聋情盛意
龙去鼎湖
龙屈蛇伸
龙跧虎卧
龙人之槌
龙人之盾
龙山落帽
龙蛇不辨
龙蛇飞动
龙蛇飞舞
龙蛇混合
龙蛇混杂
龙蛇杂处
龙伸蠖屈
龙神马壮
龙生九种
龙生九子
龙生九子各有所好
龙生龙凤生凤
龙生龙子
龙首豕足
龙潭虎窟
龙潭虎穴
龙韬豹略
龙韬虎略
龙腾豹变
龙腾凤飞
龙腾凤集
龙腾虎蹴
龙腾虎踞
龙腾虎啸
龙腾虎跃
龙腾虎掷
龙腾虎踯
龙腾战盔
龙跳虎伏
龙跳虎卧
龙统天下
龙头锯角
龙头蛇尾
陇头音信
龙威虎震
龙威燕颔
龙骧豹变
龙骧凤矫
龙翔凤舞
龙翔凤跃
龙翔凤翥
龙骧虎步
龙骧虎视
龙骧虎啸
龙翔虎跃
龙骧虎跱
龙骧蠖屈
龙骧麟振
龙心凤肝
龙心项链
龙兴凤举
龙行虎变
龙行虎步
隆刑峻法
龙性难驯
龙兴云属
龙须香囊
龙言凤语
龙颜凤姿
龙炎之石
龙阳泣鱼
龙隐弓坠
龙吟虎啸
龙鹰雏鸟
龙游浅水遭虾戏
龙游曲沼
龙驭宾天
龙御上宾
龙驭上宾
龙渊虎穴
龙跃凤鸣
龙跃鸿矫
龙跃虎踞
龙跃虎卧
龙跃云津
龙战虎争
龙战玄黄
龙战鱼骇
龙战之野
龙章凤彩
龙章凤函
龙章凤姿
龙章麟角
龙章秀骨
笼罩阴影
龙蛰蠖屈
聋者之歌
龙争虎斗
龙睁虎眼
龙争虎战
龙钟老态
龙钟潦倒
笼中穷鸟
笼中之鸟
聋子耳朵
龙姿凤采
龙子之鳞
镂冰炊砾
镂冰雕琼
镂冰雕朽
镂冰雕脂
镂冰劚雪
镂彩摛文
镂尘吹影
露出马脚
露出破绽
楼船箫鼓
漏洞百出
漏脯充饥
镂肝鉥肾
楼高仗基深
楼阁台榭
楼阁亭台
镂骨铭肌
镂骨铭心
镂簋朱紘
漏虀搭菜
镂金错彩
漏尽更阑
镂金铺翠
漏尽钟鸣
蝼孔崩城
露面抛头
陋室空堂
楼台殿阁
楼台亭阁
漏网游鱼
漏网之鱼
漏翁沃焦釜
陋巷菜羹
陋巷箪瓢
陋巷蓬门
漏泄春光
漏泄天机
镂心刻骨
镂心呕血
镂心鉥肝
漏眼不藏丝
蝼蚁得志
蝼蚁尚且贪生
蝼蚁贪生
蝼蚁之诚
镂玉裁冰
镂月裁云
镂脂翦楮
漏卮难满
卢安荒野
卢安鸦巢
路不拾遗
露才扬己
露餐风宿
路长日暮
露钞雪纂
鹿车共挽
露出了狐狸尾巴
露胆披诚
露胆披肝
路断人稀
路逢侠客须呈剑
路逢险处难回避
路逢窄道
陆海潘江
六合时邕
露红烟绿
露红烟紫
露华腰饰
炉火纯青
露己扬才
路见不平
路见不平拔刀相救
路见不平拔刀相助
路见不平拔刀助
路见不平拔剑相助
鲁斤燕削
路绝人稀
卢卡中尉
鲈脍蓴羹
鹿盔岗哨
陆离斑驳
陆离光怪
戮力齐心
戮力同德
戮力同心
戮力一心
戮力一意
鲁连蹈海
陆梁放肆
绿林大盗
绿林大学
绿林好汉
绿林豪杰
绿林豪客
绿林豪士
绿林强盗
路柳墙花
碌碌波波
碌碌寡合
碌碌无才
碌碌无能
碌碌无奇
碌碌无为
碌碌无闻
碌碌庸才
碌碌庸流
碌碌之辈
碌碌终身
掳掠奸淫
鲁莽从事
鲁难未已
鲁女泣荆
路旁行李
鹭朋鸥侣
卢前王后
鹿裘不完
鲁人回日
路人皆知
路人睚眦
露人眼目
庐山面目
庐山真面
庐山真面目
庐山正面目
庐山之真
路上说话草里有人
路上行人口似碑
卢生之梦
露水夫妻
露水夫妻也是前缘分定
鹿死不择荫
鹿死谁手
路叟之忧
露宿风餐
鲁肃指囷
露往霜来
露尾藏头
芦苇海滩
芦苇哨岗
鲁卫之政
禄无常家福无定门
路无拾遗
炉贤嫉能
掳袖揎拳
鹭序鸳行
鹿驯豕暴
鲁阳挥戈
鲁阳撝戈
鲁阳挥日
鲁阳指日
路遥知马力
路遥知马力日久见人心
路遥知马力事久见人心
露影藏形
露营小刀
路有冻死骨
鲁鱼帝虎
鲁鱼亥豕
鲁鱼陶阴
路远迢迢
鹭约鸥盟
陆詟水栗
鹿走苏台
露纂雪钞
鸾翱凤翥
乱棒胡枷
乱棒胡敲
乱草败庄稼
乱臣逆子
乱臣贼子
乱臣贼子人人得而诛之
乱齿土狼
鸾俦凤侣
鸾颠凤倒
乱点鸳鸯
乱蝶狂蜂
鸾飞凤舞
鸾飞凤翥
鸾分凤离
鸾凤分飞
鸾凤和鸣
鸾凤齐鸣
卵覆鸟飞
鸾歌凤吹
鸾歌凤舞
鸾孤凤寡
鸾孤凤只
鸾鹄停峙
鸾鹄在庭
鸾回凤翥
乱极思治
乱极则平
乱加干涉
乱箭穿心
乱箭攒心
鸾交凤俦
鸾胶凤丝
鸾交凤友
乱嚼舌头
鸾胶再续
乱离多阻
乱伦败德
鸾鸣凤奏
鸾漂凤泊
鸾飘凤泊
乱七八糟
鸾跂鸿惊
乱琼碎玉
乱拳打死老师傅
卵石不敌
乱世生英雄
乱世凶年
乱世英雄
乱世贼子
乱世之秋
乱世之音
乱首垢面
乱俗伤风
鸾停鹄峙
乱头粗服
鸾翔凤集
鸾翔凤翥
鸾枭并栖
卵翼之恩
鸾吟凤唱
鸾音鹤信
鸾舆凤驾
乱羽高地
乱语胡言
卵与石斗
鸾只凤单
乱坠天花
鸾姿凤态
乱作胡为
乱作萧墙
乱作一团
掠地攻城
略地侵城
略高一筹
略迹论心
略迹原情
略迹原心
略见一斑
掠尽风光
略窥一斑
掠美市恩
掠人之美
略胜一筹
掠是搬非
略识之无
掠天翼龙
略无忌惮
略无参商
略逊一筹
掠影浮光
略知皮毛
掠脂斡肉
略知一二
论辩风生
轮扁斫轮
论长道短
论长说短
论道经邦
论德酬功
伦德玛克
论德使能
论短道长
论甘忌辛
论高寡合
论功封赏
论功受赏
论功行封
论功行赏
论古比今
论顾陆张吴用笔
论古商今
论黄数白
论黄数黑
沦肌浃骨
沦肌浃髓
沦浃肌髓
论斤估两
论今说古
论列是非
轮流做庄
沦落不偶
沦落风尘
抡眉竖目
论千论万
论世知人
论心定罪
轮焉奂焉
论议风生
论一增十
纶音佛语
论资排辈
落笔点蝇
落笔千言
捋臂揎拳
捋臂张拳
落草为盗
落草为寇
裸裎袒裼
落地生根
落发为僧
罗敷有夫
落个值过儿
落户安家
落花流水
落花媒人
落花时节
落花头意
落花无言
落花有意
落花有意流水无情
落荒而逃
落荒而走
落井投石
落井下石
罗掘俱穷
罗掘一空
落雷之云
落落不偶
落落晨星
荦荦大端
落落大方
荦荦大者
落落寡合
落落寡欢
落落寡交
落落穆穆
落落难合
荦荦确确
落落之誉
落帽孟嘉
落寞寡欢
落魄不羁
落魄江湖
罗钳吉网
罗雀掘鼠
落人窠臼
落人口实
落人笑柄
落日高原
落日余晖
落蓐之身
落汤螃蟹
罗天大醮
落拓不羁
落魄不偶
落霞残照
捋袖揎拳
裸袖揎衣
落雁沉鱼
洛阳才子
洛阳纸贵
落叶归根
落叶知秋
络绎不绝
落英缤纷
落月屋梁
罗织构陷
落纸如飞
落纸烟云
罗之一目
落纸云烟
罗织罪名
洛钟东应
绿暗红稀
吕安题凤
驴背成诗
屡变星霜
绿鬓红颜
绿鬓朱颜
履薄临深
虑不及远
绿惨红愁
绿惨红销
绿草如茵
履穿踵决
驴唇不对马嘴
驴唇马觜
驴唇马嘴
屡次三番
绿带草地
吕端大事不糊涂
绿肥红瘦
驴粪球儿外面光
绿光飞鹰
履机乘变
屡见不鲜
屡见叠出
屡建奇功
屡教不改
屡戒不悛
旅进旅退
绿酒红灯
褛褴箪瓢
绿瘤束带
绿马仰秣
驴蒙虎皮
驴蒙狮皮
驴鸣狗吠
驴鸣狗叫
驴鸣牛吠
驴鸣犬吠
驴年马月
绿女红男
驴前马后
履仁蹈义
驴生戟角
屡试不爽
履石渡水
屡试屡验
履霜坚冰
履霜知冰
履霜之渐
履霜之戒
绿水青山
履丝曳缟
绿松坠子
绿蓑青笠
履汤蹈火
驴头不对马嘴
虑无不周
吕武操莽
履舄交错
缕析条分
履险蹈难
履险蹈危
履险犯难
履险如夷
履险若夷
闾巷草野
驴心狗肺
履信思顺
闾阎安堵
闾阎扑地
绿叶成荫
绿叶裹手
律义虽远人情可推
履盈蹈满
屡战屡败
屡战屡北
屡战屡捷
虑周行果
虑周藻密
履足差肩
麻痹不仁
麻痹大意
麻痹毒药
麻痹之毒
马勃牛溲
马浡牛溲
马不解鞍
骂不绝口
马不停蹄
马尘不及
马迟枚疾
马迟枚速
马到成功
马到功成
马道是瞻
马耳春风
马耳东风
马耳秋风
马耳射东
马儿往西行
马烦人怠
马翻人仰
马放南山
马肥人壮
麻风侏儒
马腹逃鞭
马革裹尸
马革里屍
马革盛尸
麻姑献寿
麻姑掷豆
麻姑掷米
马后车前
蚂蝗见血
马迹蛛丝
马角乌白
马角乌头
马困人乏
麻林不仁
马龙车水
马鹿易形
马马虎虎
马毛猬磔
马面牛头
骂名千古
麻木不仁
麻木之痛
麻木重击
马牛襟裾
马牛裾襟
马牛其风
马牛如襟裾
蚂蚍叮腿
马屁拍在马腿上
马疲人倦
马前泼水
马去马归
麻雀虽小
麻雀虽小肝胆俱全
麻雀虽小五脏俱全
麻雀虽小五脏全
骂人不揭短
骂人三日羞
马入华山
马如流水
马如游龙
马如游鱼
摩挲赏鉴
马善被人骑
马上得天下
马上功成
马上看花
马上墙头
马瘦毛长
马首靡托
马首前瞻
马首是瞻
马首欲东
马水车龙
马嘶人语
骂天扯地
骂天咒地
马头觅角
马王堆一号汉墓帛画
马无野草不肥
马舞之灾
麻屣鹑衣
马行无力皆因瘦
马咽车阗
马仰人翻
蚂蚁缘槐
麻油拌韭菜个人心里爱
马中关五
麻中之蓬
马壮兵强
马壮人强
马足车尘
马足龙沙
麻醉毒药
卖卜测字
卖菜求益
卖茶卖酒
买车容易养车难
买臣覆水
卖刀买犊
卖刀买牛
买东买西
买椟还珠
买犊卖刀
买椟之见
卖恶于人
埋而掘之
卖儿卖女
卖儿贴妇
卖儿鬻女
卖法市恩
麦饭豆羹
卖富差贫
埋杆竖柱
卖功邀赏
卖公营私
卖狗悬羊
迈古超今
埋骨之地
卖瓜的不说瓜苦
卖乖弄俏
卖官贩爵
卖官卖爵
买官鬻爵
卖官鬻爵
卖官鬻狱
卖国求利
卖国求荣
卖国贼臣
买欢追笑
卖剑买犊
买贱卖贵
卖剑买牛
卖剑买琴
卖浆屠狗
卖浆屠沽
买金偏撞不着卖金的
买静求安
买爵贩官
卖爵鬻官
卖爵鬻子
卖爵赘子
买空卖空
买犁卖剑
卖李钻核
买邻千万
埋轮破柱
脉络分明
脉络贯通
卖履分香
脉码调制
买马招兵
买马招军
买卖不成仁义在
买卖公平
买卖行货
买卖好做伙计难搭
脉脉相通
买米下锅
埋名更姓
埋名隐姓
卖男鬻女
买牛卖剑
买牛息戈
卖弄风骚
卖弄国恩
卖弄俊悄
卖弄口舌
卖弄玄虚
卖妻鬻子
卖俏行奸
卖俏倚门
卖俏迎奸
买上告下
买上嘱下
卖身求荣
卖身投靠
埋声晦迹
麦穗两岐
麦穗两歧
买田不买粮嫁女不嫁娘
买田阳羡
买铁思金
埋头财主
埋头顾影
埋头苦干
卖头卖脚
埋头埋脑
买王得羊
卖文为活
卖文为生
买咸鱼放生
卖笑生涯
卖笑为生
买笑寻欢
买笑迎欢
卖笑追欢
麦秀两岐
麦秀两歧
麦秀黍离
麦秀之悲
麦秀之叹
买一个饶一个
卖友求荣
卖狱鬻官
卖杖摇铃
卖阵之计
麦舟之惠
麦舟之赠
卖主求荣
卖嘴料舌
漫不加意
蛮不讲理
漫不经心
漫不经意
满不在乎
满不在意
慢藏诲盗
慢藏冶容
蔓草寒烟
蔓草荒烟
蔓草难除
漫长岁月
满车而归
漫尘盆地
满城风雨
满城桃李
蛮触纷挐
蛮触干戈
蛮触相争
蛮触之争
满床叠笏
蛮锤部族
蛮锤要塞
谩辞哗说
满打满算
漫诞不稽
满地拣芝麻整篓洒油
漫地漫天
满肚疑团
满而不溢
漫反射光
蛮风瘴雨
满腹长才
满腹狐疑
满腹经籍
满腹经纶
满腹牢骚
满腹明玑
满腹诗书
满腹文章
满腹疑团
满腹珠玑
蛮干攻击
满谷满坑
蛮横无理
满怀心腹事尽在不言中
蛮荒海岸
蛮荒瘴疠
蛮荒之叶
蛮笺象管
满坑满谷
满口答应
蛮来生作
颟里颟顸
满脸春风
满脸春色
满脸堆笑
慢橹摇船捉醉鱼
谩骂叫嚣
蔓蔓日茂
满门喜庆
满门英烈
满面春风
满面含春
满面红光
满面怒容
满面生春
满面生花
满面笑容
满面羞惭
满面羞愧
满面征尘
满目疮痍
满目荆榛
满目琳琅
满目凄怆
满目凄凉
满目青山
满目秋色
满目萧然
满盘皆输
满盘托出
满腔热忱
满腔热血
满腔热枕
漫山遍岭
满山遍野
漫山遍野
满山满谷
漫山塞野
瞒上不瞒下
瞒上欺下
满舌生花
瞒神弄鬼
满身是胆
满身是口
瞒神吓鬼
慢声细语
慢速邮递
满堂金玉
慢腾斯礼
漫天蔽日
漫天蔽野
漫天遍地
漫天遍野
漫天彻地
瞒天大谎
漫天烽火
漫天盖地
瞒天过海
漫天叫价
漫天开价
漫天漫地
瞒天瞒地
瞒天昧地
漫天塞地
瞒天讨价
瞒天席地
满天星斗
漫天掩地
漫天要价
漫天要价就地还钱
埋天怨地
漫天匝地
慢条斯理
慢条细理
漫无边际
漫无头绪
曼舞妖歌
漫无止境
满心欢喜
瞒心昧己
慢性毒菌
慢性毒药
满袖春风
满眼凄凉
满眼韶华
曼衍鱼龙
蛮烟瘴雾
蛮烟瘴雨
蛮夷戎狄
慢易生忧
蔓引株求
满园春色
满载而归
瞒在鼓里
满招损谦受益
蛮珍海错
蛮针瞎灸
蛮争触斗
蛮争触战
满志踌躇
满纸空言
蛮鬃水井
满坐风生
满座风生
忙不择价
忙不择路
芒刺骨斧
芒刺在背
芒刺在身
盲风暴雨
盲风妒雨
盲风怪雨
盲风怪云
盲风晦雨
盲风涩雨
盲瞽之言
盲光先知
芒寒色正
忙家不会会家不忙
芒屩布衣
忙里偷闲
氓獠户歌
莽卤灭裂
茫茫大士
茫茫荡荡
莽莽广广
芒芒苦海
茫茫苦海
忙忙碌碌
茫茫四海人无数
茫茫宇宙
尨眉皓发
莽眇之鸟
茫然不解
茫然不知
茫然费解
茫然若迷
茫然若失
茫然无知
茫然自失
盲人把烛
盲人得镜
盲人扪烛
盲人摸象
盲人骑瞎马
盲人说象
盲人瞎马
茫如隔世
忙投急趁
盲翁扪钥
盲翁扪龠
茫无边际
茫无定见
茫无定向
茫无端绪
茫无所知
茫无头绪
茫无涯际
芒鞋草履
芒鞋竹笠
芒鞋竹杖
盲眼无珠
盲眼先知
盲者得镜
盲者失杖
盲者束带
忙中出错
忙中拾闲
忙中有错
忙中有失
忙中有序
茅拔茹连
毛宝放龟
貌比潘安
貌不惊人言不压众
茅椽蓬牖
茅茨不翦
茅茨土阶
茅茨之屋
冒大不韪
冒镝当锋
毛地自容
耄耋之龄
矛盾重重
矛盾相向
猫儿见了鱼腥饭
猫儿哭鼠
毛发不爽
毛发倒竖
毛发皆竖
毛发尽竖
毛发俱竖
毛发森竖
毛发丝粟
毛发悚立
毛发悚然
毛发为竖
毛发之功
毛发直立
毛纺斗篷
茅封草长
毛风血雨
冒功邀赏
毛骨俱竦
毛骨森竖
毛骨森竦
毛骨悚然
貌合情离
貌合情远
貌合神离
貌合心离
貌合形离
毛将焉附
毛举瘢求
毛举疵求
毛举缕析
毛举庶务
毛举细故
毛举细事
毛举细务
猫哭老鼠
毛了毛脚
貌离神合
毛里拖毡
茂林深篁
茂林修竹
茅庐三顾
冒冒势势
毛毛手脚
冒名顶替
冒名顶姓
懋迁有无
毛热火辣
茅塞顿开
茅塞顿启
毛森骨立
茅室蓬户
貌是情非
毛施淑姿
茅室土阶
貌是心非
茂实英声
猫噬鹦鹉
毛手毛脚
贸首之仇
猫鼠不可同穴
猫鼠不同眠
猫鼠同处
猫鼠同床
猫鼠同眠
猫鼠同乳
貌似心非
毛遂堕井
毛遂自荐
貌堂堂一表非俗
酕醄大醉
冒天下之大不韪
貌同心异
猫尾拌猫饭
茅屋采椽
茅屋草舍
冒险犯难
茅檐草舍
茅檐蓬户
毛鼬之咬
卯酉子午
毛羽零落
冒雨汤风
毛羽未丰
帽子不能差一尺
猫嘴里挖泥鳅
么魔小丑
没巴没鼻
每变愈下
美不胜录
美不胜收
美不胜书
没查没利
每朝每日
每朝逐日
美疢药石
没吃过猪肉也见过猪跑
眉蹙春山
没大没小
眉黛青颦
昧旦晨兴
昧旦丕显
美德善行
昧地瞒天
眉低眼慢
没颠没倒
没法没天
每饭不忘
眉飞目舞
眉飞色舞
眉飞眼笑
眉高眼低
枚皋诣阙
没个表儿里儿
媚骨花妖
美观大方
玫瑰凋零
玫瑰人生
每行拮据
没喝过墨水
眉花眼笑
美奂美轮
眉欢眼笑
没魂少智
昧己瞒心
没计奈何
没见过世面
没见食面
眉尖眼角
眉睫之祸
眉睫之间
眉睫之利
眉睫之内
美锦学制
没精打采
美景良辰
没精没彩
没精塌彩
没舅不生没舅不长
没酒没浆做什么道场
眉开眼笑
美靠一脸妆
美靠一身衣
每况愈下
眉来眼去
眉来语去
没狼撵狼
没了王屠夫不吃带毛猪
没里没外
昧利忘义
没撩没乱
没留没乱
美轮美奂
眉毛胡子一把抓
昧昧芒芒
没眉没眼
没没求活
眊眊稍稍
昧昧无闻
眉目不清
眉目传情
眉目明秀
眉目清明
眉目如画
眉南面北
美男破老
美女破舌
美女三日看厌
美女簪花
没皮没脸
媒婆口没量斗
梅妻鹤子
美其名曰
美芹之献
没情没绪
没轻没重
眉清目秀
美人迟暮
美人灯儿
没人脚处
没仁没义
没日没夜
没日没月
每日逐期
美如冠玉
美如珠玉
没三没四
眉梢眼底
眉梢眼角
眉梢眼尾
美食不如饱人餐
美食不如美器
没世不渝
美事多磨
美食方丈
美食甘寝
没时没运
没世穷年
没事人一大堆
没世无闻
没石饮羽
媒妁之言
昧死以闻
枚速马工
眉头不伸
眉头不展
没头苍蝇
没头公案
没头官司
没头没脸
没头没脑
没头脱柄
眉头眼尾
眉头一蹙计上心来
眉头一放计上心来
眉头一展
眉头一皱
眉头一皱计上心来
眉头暂开放
媚外求荣
没完没了
眉弯目秀
没卫饮羽
没屋架梁
眉舞色飞
每下愈笃
每下愈况
眉笑颜开
没心没想
昧心蒙面
美行加人
美须豪眉
美言不文
美言不信
眉眼传情
没颜落色
媚眼抛给瞎子看
眉眼如画
美言市尊
媚眼做给瞎子看
眉扬气吐
美意延年
美衣玉食
梅英初绽
没有不透风的墙
没有规矩不能成方圆
没有家贼引不出外鬼来
没有受不了的罪
没有闲钱补笊篱
没有朱砂红土为贵
眉语目笑
美雨欧风
美语甜言
美玉无瑕
美玉之玷
袂云汗雨
每运算一次
没张没致
昧着惺惺使胡涂
美中不足
美馔佳肴
没嘴葫芦
门不停宾
门不夜关
门不夜扃
门单户薄
门殚户尽
门当户对
门到户说
扪躬自劾
闷海愁山
门户洞开
门户开放
门户匹敌
门户人家
门户相当
门户之见
门户之争
门阶户席
门禁森严
门堪罗雀
门可罗雀
门可张罗
门闾之望
门楣倒塌
闷闷不乐
门门都好
门内之口
门前冷落
门前如市
门千万户
门墙桃李
闷烧余烬
扪参历井
门生故旧
门生故吏
扪虱而谈
扪虱而言
扪虱倾谈
门衰祚薄
门庭赫奕
门庭如市
门庭若巿
门庭若市
门外万里
门外之治
门无停客
门无杂宾
门无杂客
扪隙发罅
门下之士
扪心清夜
扪心无愧
扪心自问
扪龠扣槃
闷在鼓里
梦笔花生
梦笔生花
孟不离焦
懵懂痴呆
梦断魂劳
梦断魂消
孟公投辖
孟光举案
猛虎插翅
猛虎出山
猛虎归山蛟龙入海
猛虎离山
猛虎扑食
猛虎深山
猛虎添翼
梦幻泡影
梦魂颠倒
蒙混过关
孟嘉落帽
梦见周公
猛将出列阵势威
猛将当关关自险
猛将当先三军勇
梦劳魂想
梦里蝴蝶
梦里南轲
蒙昧不清
梦寐不忘
梦寐颠倒
梦寐魂求
蒙袂辑屦
蒙袂辑履
梦寐为劳
蒙昧无知
梦寐以求
梦梦查查
懵懵懂懂
梦梦统统
梦梦乍乍
懵懵作公卿
蒙面昧心
蒙面丧心
孟母三迁
孟母三徒
孟母三移
孟母择邻
猛禽一击
懵然无知
蒙然坐雾
梦撒寮丁
梦撒撩丁
盟山誓海
蒙上欺下
梦尸得官
孟诗韩笔
猛士如云
梦是心头想
梦随心生
蒙头衲被
梦往神游
梦喜三刀
梦想还劳
梦想神交
梦想为劳
黾穴鸲巢
蒙以养正
梦应三刀
蒙在鼓里
梦兆熊罴
猛志常在
梦中说梦
梦中占梦
觅爱追欢
密不通风
靡不有初
靡不有初鲜克有终
迷不知归
秘传金匮
弭盗民安
迷而不返
秘而不露
秘而不泄
秘而不宣
秘而不言
弭耳俯伏
弭耳受教
迷而知返
麋沸蚁动
麋沸蚁聚
糜沸之乱
弥缝其阙
觅缝钻头
米贵如珠
米贵增钱买无钱饿死人
迷花恋柳
迷花眼笑
迷花沾草
弭患无形
迷魂夺魄
迷魂淫魄
迷惑不解
迷惑视听
觅迹寻踪
靡坚不摧
蜜饯砒霜
蜜饯馅饼
迷金醉纸
迷空步障
蜜口剑腹
弭口无言
糜烂不堪
米烂成仓
迷离徜仿
迷离惝恍
迷离恍惚
迷离扑朔
蜜里调油
迷恋骸骨
迷溜没乱
迷留闷乱
迷留摸乱
觅柳寻花
弥留之际
迷路羔羊
麋鹿姑苏
密锣紧鼓
密缕细针
迷茫之羽
靡靡不振
密密层层
迷迷荡荡
迷迷惑惑
靡靡之声
靡靡之响
靡靡之音
靡靡之乐
靡旗乱辙
糜躯碎首
靡然成风
靡然从风
靡然顺风
靡然向风
迷人瞑目
迷人眼目
弥日亘时
弥日累夜
弥山遍野
弥山布野
弥山亘野
弥山跨谷
弥山满谷
弥山盈谷
觅生觅死
靡识大体
秘书异笈
靡所不为
靡所不有
靡所底止
靡所适从
蜜糖火酒
蜜糖天使
弥天大谎
弥天大祸
弥天大罪
弥天亘地
弥天之罪
迷头认影
迷途失偶
迷途知返
靡微不周
密勿从事
迷雾行者
密勿之地
糜饷劳师
米盐博辩
米盐凌杂
谜言谜语
靡颜腻理
米已成炊
米已成饭
觅衣求食
密意深情
靡衣偷食
密意幽悰
靡衣玉食
靡有孑遗
密语甜言
密约偷期
弥月之喜
密云不雨
密云无雨
迷在当局
米扎废墟
靡哲不愚
密针细缕
密针细线
靡知所措
米珠薪桂
迷踪失路
面北眉南
面壁功深
面不改容
面不改色
面不改色心不跳
面长面短
面赤耳热
面从背违
面从背言
面从腹诽
面从后言
面从心违
免得百日之忧
面额焦烂
面方如田
面缚归命
面缚衔璧
面缚舆榇
面垢头蓬
偭规错矩
偭规越矩
绵裹秤锤
面红耳赤
面红耳热
面红过耳
面红颈赤
面红面赤
面红面绿
面鹄形鸠
眠花藉柳
眠花宿柳
眠花卧柳
眠花醉柳
免怀之岁
面黄肌瘦
面皆菜色
免开尊口
绵力薄材
绵里薄材
绵里藏针
绵里钢针
绵里裹铁
绵里裹针
绵里之针
面谩腹诽
面貌狰狞
绵绵不断
绵绵不绝
绵绵不息
绵绵此恨
绵绵瓜瓞
面面皆到
面面俱到
面面俱全
面面俱圆
面面厮觑
面面相睹
面面相看
面面相窥
面面相觑
面面圆到
面命耳提
面命提耳
面目可憎
面目黎黑
面目黧黑
面目全非
面目一新
面目狰狞
面南称尊
面能干唾
面朋口友
面朋面友
面墙而立
勉求多福
面如方田
面如傅粉
面如槁木
面如冠玉
面如灰土
面如满月
面如凝脂
面如死灰
面如土色
面若死灰
面色如生
面色如土
面善心恶
面折庭争
面折廷诤
面是背非
面是心非
面市盐车
眄视指使
面授方略
面授机宜
面署第一
眠霜卧雪
眠思梦想
面似靴皮
免俗未能
眠同猫鼠
勉为其难
面无惭色
面无人色
面向对象操作系统
面向对象程序设计
面向功能层次模型
面向知识体系结构
绵延不断
腼颜事敌
腼颜天壤
绵言细语
面引廷争
面有菜色
面有饥色
面有愧色
面有难色
面誉背非
面誉背毁
面誉不忠
面折人过
面折廷争
面争庭论
妙笔丹青
妙笔生花
妙不可述
妙不可言
渺不足道
妙策如神
妙策神机
妙处不传
邈处欿视
苗从地发
妙夺化工
苗而不实
苗而不穗
苗而不秀
苗而未秀
妙冠一时
渺乎其小
妙绝人寰
妙绝时人
妙绝一时
妙绝于时
妙龄驰誉
描龙刺凤
描龙绣凤
描鸾刺凤
妙论粲花
描眉画鬓
描眉画角
眇眇忽忽
渺渺茫茫
渺渺真人
眇眇之身
妙能曲尽
妙趣横生
渺然一身
渺如黄鹤
邈如旷世
邈若河汉
邈若河山
邈若山河
渺若烟云
描神画鬼
庙胜之策
庙胜之算
妙手成春
妙手丹青
妙手回春
妙手空空
妙手卢医
妙手偶得
妙手天成
庙算如神
妙算神机
妙算神谋
庙堂伟器
庙堂之量
庙堂之器
苗条淑女
描头画角
渺无边际
妙舞清歌
渺无人迹
渺无人烟
渺无人踪
渺无音信
渺无音讯
渺无影踪
渺无踪影
妙想天开
庙小妖风大
眇小丈夫
描写画角
妙言要道
邈以山河
妙语解烦
妙语解颐
妙语惊人
妙语连珠
妙喻取譬
妙语如珠
庙垣之鼠
妙在心手
瞄准射击
藐兹一身
灭此朝食
灭德立违
灭顶水精
灭顶之灾
灭法金鳞
灭虢取虞
灭绝人性
蔑伦悖理
灭门绝户
乜乜斜斜
乜乜踅踅
灭却心头火
灭私奉公
灭影销声
灭景追风
民安国泰
民安物阜
民办公助
民胞物与
民保于信
民变蜂起
民不安枕
民不堪命
民不聊生
民不畏死
民不畏死何以死惧之
民不畏威
民淳俗厚
敏而好学
民繁财阜
民富国强
民富国自强
民膏民脂
民给家足
民贵君轻
民和年丰
民和年稔
民和时丰
敏捷灵巧
民康物阜
民困国贫
民困国穷
民力凋敝
民力凋尽
闵乱思治
僶勉从事
泯灭无闻
泯没无称
民疲财殚
民情土俗
民情物理
民穷财尽
民穷财匮
民穷国困
民生凋敝
民生国计
民生涂炭
民生在勤
悯时病俗
民望所归
民为邦本
民无常心
民物凋敝
民无噍类
民熙物阜
民心不壹
民心无常
民以食为天
民殷财阜
民殷国富
民用凋敝
民有菜色
民有和约
敏于事慎于言
民怨沸腾
民怨盈涂
民贼独夫
民脂民膏
民族音乐
民族语言支撑能力
明暗处理
明白了当
明白如话
名败身诛
明白晓畅
明白易晓
名邦胜会
命薄缘悭
明辨是非
名标青史
名标彤史
明并日月
命薄如花
命薄如纸
名播天听
名播天下
命薄相穷
名不常存
名不副实
名不徒显
名不虚传
名不虚得
名不虚立
名不虚谓
名不虚行
名不虚言
名不正言不顺
明参日月
明察暗访
明察秋毫
明察秋毫不见舆薪
明察秋毫之末
明察秋毫之末而不见舆薪
名臣硕老
名成功就
名成身退
明耻教战
命俦啸侣
名传海内
命舛数奇
明窗几净
明窗净几
名垂百世
名垂不朽
名垂后世
名垂千古
名垂青史
名垂万古
名垂罔极
名垂宇宙
名垂竹帛
名词短语
命词遣意
命辞遣意
名从主人
名存实除
名存实废
名存实爽
名存实亡
命大福大
明道指钗
明德君子
明德慎罚
名得实亡
明德惟馨
名登鬼录
名定不虚
酩酊大醉
酩酊烂醉
名动金瓯
明发不寐
明罚敕法
明法审令
鸣凤朝阳
名覆金瓯
铭肤镂骨
名副其实
铭感不忘
铭感五内
铭感五中
名高难副
名高天下
名公大笔
名公巨卿
名公钜卿
名公巨人
名公钜人
命工庀材
铭功颂德
明公正道
明公正气
明公正义
鸣鼓而攻
鸣鼓而攻之
鸣鼓攻之
鸣鼓之攻
命乖运蹇
命乖运拙
明光烁亮
明光下铠
明光锃亮
明光战铠
明光铮亮
名过其实
命好不怕运来磨
鸣鹤之应
名花解语
名花无主
明婚正配
明婚正娶
明火持刀
明火持杖
明火执械
明火执仗
铭记不忘
铭肌刻骨
名鞿利鞚
铭肌镂骨
名价日重
明鉴高悬
明监秋毫
命蹇时乖
明见万里
名缰利锁
明教不变
鸣金收兵
鸣金收军
明镜不疲
明镜高悬
明镜鉴形
明镜照形
鸣珂锵玉
铭刻五中
命苦不能怨父母
明来暗去
明来暗往
明理见道
名利兼收
名利双收
命里无时莫强求
名利薰心
命里有时终须有
名利之境
命里注定
明廉暗察
明廉暗访
明亮篝火
名列前茅
螟蛉之子
名流巨子
名流轶事
鸣锣喝道
鸣锣开道
名落孙山
名满天下
名满一时
名贸实易
明眉大眼
明媒正礼
明媒正配
明媒正娶
名门大族
名门闺秀
名门旧族
名门世族
名门艳女
名门右族
命面提耳
明灭可见
冥僶亡见
明明白白
明明赫赫
明明庙谟
命名约定
明眸皓齿
明眸善睐
明目达聪
名目繁多
明目张胆
明目张糁
名葩异卉
明弃暗取
明齐日月
明其深旨
鸣谦接下
明枪暗夺
明枪暗箭
明抢暗偷
明枪好躲暗箭难防
明枪容易躲暗箭最难防
明枪易躲
明枪易躲暗箭难防
鸣琴而治
命轻鸿毛
名卿巨公
名卿钜公
名倾一时
命染黄沙
明人不必细说
明人不说暗话
明人不做暗事
明日愁来明日忧
明日黄花
命如丝发
命如纸薄
明如指掌
明若观火
命若悬丝
明若指掌
命丧黄泉
名山大川
名山大泽
名山胜川
名山胜水
名山事业
名山之藏
名山之席
明赏不费
明尚夙达
明升暗降
名胜古迹
名声过实
名声赫赫
名声籍甚
名声狼藉
名声扫地
名声在外
名实不副
名实不违
名师出高徒
名士风流
名实难副
名士夙儒
名实相称
名实相副
明是一盆火暗是一把刀
名师益友
命世之才
命世之雄
名书锦轴
名书竹帛
冥思精索
冥思苦索
冥思苦想
命似悬丝
冥搜苦思
名遂功成
明堂正道
名题金榜
名题雁塔
名同实异
命途多舛
命途坎坷
明推暗就
冥顽不灵
名微众寡
名闻海内
名闻四海
名闻天下
名闻遐迩
名我固当
名靰利鞚
名下不虚
名下无虚
名贤启事
名显天下
命啸俦侣
明效大验
明信公子
明心见性
铭心刻骨
铭心镂骨
冥心危坐
铭心在骨
明刑弼教
明刑不戮
冥行盲索
冥行擿埴
明修暗度
明修栈道
明修栈道暗度陈仓
命悬丝发
明验大效
鸣雁直木
明阳不可信信了一肚闷
明扬侧陋
名扬四海
名扬天下
明扬仄陋
鸣野食苹
名以正体
明有王法暗有鬼神
命与仇谋
鸣于乔木
名与实违
鸣玉曳履
鸣玉曳组
鸣冤叫屈
命缘义轻
明月暗投
明月芦花
明月清风
明月入抱
明月入怀
明月之诗
命运多蹇
命运两济
命在旦夕
命在朝夕
名噪天下
名噪一时
明昭昏蒙
冥昭瞢闇
明哲保身
明哲防身
名震一时
明争暗斗
明正典刑
名正理顺
名正言顺
明知不是伴事急且相随
铭之肺腑
明知故犯
明知故问
明知明犯
明知千里
明知山有虎偏向虎山行
名纸生毛
名至实归
明知灼见
名重当时
命中等级
鸣钟列鼎
名重识暗
鸣钟食鼎
名重天下
名重一时
命中注定
明珠按剑
明珠暗投
明主不厌士
明珠产于老蚌
明珠弹肉
铭诸肺腑
明珠入几
明珠生蚌
明珠弹雀
明珠投暗
铭诸五内
铭诸心腑
明珠薏苡
明珠掌上
明珠之纇
名状不可
谬采虚声
谬采虚誉
谬妄无稽
谬误百出
谬想天开
谬以千里
谬种流传
缪种相承
莫把无时当有时
莫把真心空计较
墨悲染丝
莫辨楮叶
漠不关情
漠不关心
磨不开脸
漠不相关
摸不着大门
摸不着头脑
默不作声
摩擦输纸
莫测高深
莫测机关
莫测深浅
墨池笔丘
没齿不二
没齿不忘
没齿难泯
没齿难忘
没齿无怨
没齿之恨
磨杵成针
磨杵作针
磨穿枯砚
磨穿铁琪
磨穿铁鞋
磨穿铁砚
磨穿砚铁
莫此为甚
莫此之甚
莫措手足
末大必折
末大不掉
莫大之恩
莫待是非来入耳
磨刀不误砍柴工
磨刀擦枪
磨刀恨不利
磨刀霍霍
莫得而详
磨得鸭嘴尖鸡嘴不值钱
磨砥刻厉
墨絰从戎
摩顶放踵
摩顶受记
摩顶受戒
摩顶至踵
摩顶至足
莫读书若也
磨盾之暇
磨而不磷
磨而不磷涅而不缁
殁而不朽
没而不朽
摩尔定律
默尔而息
默而识之
殁而无朽
魔法科多兽护腕
模范山水
抹粉施脂
摩弗拉斯
莫敢谁何
莫敢仰视
魔钢盾刺
魔高一尺
魔高一尺道高一丈
魔高一丈
摩根墓场
莫管他人瓦上霜
默化潜移
默换潜移
磨昬抉聩
莫或余毒
摸鸡偷狗
墨迹未干
摩肩挨背
摩肩擦背
摩肩擦踵
摩肩击毂
摩肩继踵
摩肩接毂
摩肩接踵
摩肩如云
莫将容易得
磨搅讹绷
抹角转弯
末节不终
末节繁文
末节细故
末节细行
摩卡斯基
莫可端倪
莫可究诘
莫可救药
莫可理喻
莫可名状
莫可奈何
莫可企及
墨客骚人
莫可收拾
莫可言状
磨空铁琪
摩口膏舌
抹了一鼻子灰
抹泪揉眵
模棱两端
磨棱刓角
模棱两可
磨厉以须
磨砺以须
摸蜊仔兼洗裤
磨砺自强
莫恋浅滩头
末路穷途
末路途穷
陌路相逢
末路之难
秣马厉兵
秣马蓐食
莫骂酉时妻
摸门不着
磨面先洗驴
墨妙笔精
漠缗势力
莫名其故
莫名其妙
莫名其器
默默不语
脉脉含情
默默无声
默默无闻
默默无言
默默无语
莫能为力
莫能轩轾
莫能自拔
莫逆于心
莫逆之交
莫逆之契
莫逆之友
默契神会
摩旗相助
磨铅策蹇
摩乾轧坤
磨去了半截舌头
摩拳擦几
摩拳擦掌
默然无声
默然无言
漠然置之
莫忍释手
默认推理
磨揉迁革
模山范水
模山写水
磨扇子压着手
没身不忘
墨渖未干
没世不忘
没世难忘
没世无称
莫识一丁
默识之无
墨守成法
墨守成规
墨守旧法
墨绶铜章
莫赎百身
末俗流弊
摩天碍日
莫添一口
磨铁成针
磨铁作针
默同寒蝉
摸头不着
墨突不黔
抹土搽灰
膜外概置
莫为儿孙作马牛
莫为已甚
莫向虎山行
貊乡鼠壤
貊乡鼠攘
摸象众盲
莫笑他人老
莫信直中直
摹形绘色
磨形炼性
末学肤受
末学后进
末学陋识
磨牙费嘴
磨牙吮血
磨牙凿齿
抹一鼻子灰
莫饮卯时酒
莫予毒也
莫余毒也
莫与为比
墨鱼自蔽
莫怨太阳偏
抹月秕风
抹月批风
墨债山积
莫展一筹
墨丈寻常
莫知适从
莫之谁何
莫知所为
莫知所之
莫知所终
抹脂涂粉
莫之与京
磨踵灭顶
莫衷一是
磨砖成镜
默转潜移
磨砖作镜
墨子悲染
墨子悲丝
墨子泣丝
莫兹为甚
磨嘴皮子
末作之民
谋财害命
谋臣猛将
谋臣如雨
谋臣武将
谋道作舍
谋定后战
谋夫孔多
谋及妇人
谋及庶人
谋虑深远
谋谟帷幄
谋逆不轨
谋取私利
牟取最大利润
谋权篡位
谋如泉涌
谋如涌泉
侔色揣称
谋深虑远
谋事在人
谋事在人成事在天
谋听计行
谋图不轨
谋为不轨
谋无遗策
谋无遗谞
某一地步
暮霭苍茫
木本水源
木本之谊
目别汇分
暮不保朝
目不别视
目不定睫
目不给赏
目不给视
目不苟视
目不见睫
目不交睫
目不窥园
目不旁视
目不忍睹
目不忍见
目不忍视
目不胜接
目不识丁
目不识书
目不识字
目不妄视
目不暇给
目不暇接
目不暇赏
目不斜视
目不暂瞬
目不知书
目不转睛
目不转视
木巢林地
目瞠口哆
目成眉语
目成心授
目成心许
暮豉晨钟
暮楚朝秦
母慈子孝
暮爨朝舂
暮翠朝红
目达耳通
目呆口咂
牡丹花好空入目
牡丹虽好
牡丹虽好全凭绿叶扶持
牡丹虽好全仗绿叶扶持
牡丹虽好也要绿叶扶持
牡丹虽好终须绿叶扶持
目瞪口呆
目瞪口僵
目瞪口结
目瞪口噤
目瞪口歪
目瞪口张
目瞪舌僵
目瞪舌强
目瞪舌挢
目瞪神呆
目瞪心骇
目的地址
木雕泥捏
木雕泥塑
目定口呆
目动言肆
目睹耳闻
目断飞鸿
目断魂销
目断鳞鸿
目短自见
木干鸟栖
木槁灰寒
慕古薄今
暮鼓朝钟
暮鼓晨钟
目光短浅
暮光岗哨
暮光海岸
目光炯炯
目光如电
目光如豆
目光如镜
目光如炬
目光如鼠
暮光套装
暮光小径
暮光营地
暮光之塔
暮虢朝虞
目酣神醉
沐猴而冠
沐猴冠冕
沐猴衣冠
木坏山颓
目即成诵
目击道存
目击耳闻
目见耳闻
木强敦厚
木强少文
木强则折
目交心通
目睫之论
暮景残光
暮景桑榆
目可瞻马
目空天下
目空一切
目空一世
目空余子
暮礼晨参
幕里红丝
目量意营
沐露梳风
沐露沾霜
目乱睛迷
木落归本
木魅山鬼
目迷五色
慕名而来
木木樗樗
墓木拱矣
墓木己拱
目目相觑
墓木已拱
暮暮朝朝
母难之日
木讷寡言
目逆而送
木牛流马
目牛无全
目牛游刃
目盼心思
目披手抄
暮气沉沉
暮气沈沈
木乾鸟栖
暮去朝来
目染耳濡
木人石心
沐仁浴义
沐日浴月
目濡耳染
穆如清风
目如悬珠
目若悬珠
暮色苍茫
暮色森林
幕上燕巢
幕上之巢
暮史朝经
目食耳视
木石鹿豕
木食山栖
牧豕听经
木石为徒
木石心肠
目使颐令
墓石战斧
牧竖之焚
暮四朝三
目送飞鸿
目送手挥
目所履历
目所未睹
幕天席地
目挑眉语
目窕心与
目挑心悦
目挑心招
木头木脑
目兔顾犬
目往神受
牧文人体
目无法纪
目无流视
目无全牛
目无三尺
目无王法
目无下尘
目无余子
目无尊长
目下十行
目想心存
暮想朝思
木屑竹头
木屑竹头都是有用之物
木心石腹
木形灰心
母行千里儿不愁
木朽不雕
目秀眉清
木朽形秽
木秀于林
木朽蛀生
目眩魂摇
目眩神夺
目眩神摇
目眩头昏
目眩头晕
目眩心花
幕燕鼎鱼
幕燕釜鱼
木雁之间
暮夜怀金
暮夜无知
暮夜先容
暮夜之金
木已成舟
母仪之德
母以子贵
目营心匠
暮雨朝云
目语额瞬
沐欲膏泽
沐雨经霜
沐雨梳风
目语心计
沐雨栉风
目眢心忳
暮云朝雨
暮云春树
暮云亲舍
木爪巢穴
木爪洞穴
目怔口呆
目睁口呆
目睁口开
目眐心骇
目指气使
目治手营
目知眼见
木直自寇
目中无人
牧猪奴戏
目注心凝
目注心营
目眦尽裂
拿班作势
拿不稳砣
拿粗夹细
拿粗挟细
拿刀动杖
拿刀弄杖
哪个耗子不偷油
哪个猫儿不吃腥
哪个男儿是丈夫
哪个人前不说人
纳贡称臣
纳垢藏污
呐喊摇旗
纳贿招权
拿鸡蛋往石头上碰
拿鸡毛当令箭
拿奸拿奴
纳谏如流
拿酒盖了脸
纳屦踵决
哪里摔倒哪里爬
纳履决踵
纳履踵决
纳民轨物
纳叛招亡
纳奇录异
拿钱垫人
拿腔作调
拿腔作势
拿腔作样
拿人改着玩儿
拿软的当鼻子头
拿三搬四
纳善如流
纳士招贤
拿手好戏
拿糖捏醋
拿糖作醋
纳污藏垢
拿下马来
纳新吐故
拿野猪还愿
拿云攫石
拿云握石
拿云握雾
拿云捉月
拿贼见赃
拿贼拿赃
拿着官盐当私盐卖
拿着黄牛当马骑
拿着金碗要饭吃
纳之以礼
纳忠效信
褦襶触热
褦襶髑热
耐人咀嚼
耐人顽味
耐人寻味
耐霜熬寒
乃文乃武
乃我困汝
乃武乃文
乃心公家
乃心王室
乃玉乃金
乃祖乃父
男不男女不女
男唱女随
难偿所愿
难出手心
南船北车
南船北马
南槌哨塔
男大当婚
男大当婚女大当嫁
男大当娶
男大须婚
男盗女娼
难得糊涂
难登大雅之堂
难弟难兄
男儿没性寸铁无钢
男儿膝下有黄金
男儿有泪不轻弹
男儿志兮天下事
男儿志在四方
南贩北贾
难分难解
难分难舍
南风不竞
难逢难遇
男服学堂女服嫁
难割难分
男耕女织
难更仆数
南宫大典
南冠楚囚
南郭处士
南郭先生
南航北骑
难乎其继
难乎其难
难乎为继
难乎为情
男欢女爱
男婚女嫁
男婚女嫁人之大伦
男婚女聘
男婚女妁
男婚女姻
南货斋果
南箕北斗
难解难分
南金东箭
难进易退
难竟全功
南橘北枳
南柯一梦
南来北去
南来北往
男来女往
南流海岸
难买难卖
男媒女妁
南面百城
南面称孤
南面称王
南面称尊
南面王乐
南面之尊
难鸣孤掌
喃喃细语
喃喃自语
难能可贵
男女别途
男女老少
男女老小
男女老幼
男女平权
男女蒲典
男女七岁不同席
男女先儿
男女有别
男女之别
男怕穿靴女怕戴帽
难起萧墙
南腔北调
南去北来
男人有钱就变坏
难容横海鳞
难如登天
南阮北阮
难若登天
南山可移判不可摇
难上加难
难舍难分
难伸之隐
难施面目
男室女家
难说难言
难素之学
男贪女爱
难逃法网
难填欲壑
难调众口
男为女服
南息海岸
难兄难弟
赧颜抱惭
赧颜苟活
赧颜汗下
难言兰臭
难言之隐
南阳三葛
南鹞北鹰
南舣北驾
难以估计
难以理喻
难以枚举
难以名状
难以逆料
难以企及
难以挽回
难以为继
难以为情
难以为颜
难以驯服
难以预料
难以招架
难以置信
难以捉摸
难于出口
难与抗衡
难于上青天
难于上天
南辕北辙
南月废墟
难越雷池
南棹北辕
南征北伐
南征北剿
南征北讨
南征北战
南枝北枝
男治外女治内
南州高士
南州冠冕
南州望士
男尊女卑
难作于易
囊空如洗
囊空羞涩
囊括四海
囊括无遗
囊里盛锥
囊漏储中
囊漏贮中
囊囊咄咄
囊囊突突
囊箧萧然
囊箧萧条
囊箧增辉
囊槖充盈
囊橐丰盈
囊槖累累
囊槖如洗
囊槖萧然
囊槖萧瑟
囊槖中物
囊温郎当
囊无一物
囊匣如洗
囊萤读书
囊萤积雪
囊萤映雪
囊萤照读
囊萤照书
囊中取物
囊中之锥
囊锥露颖
脑部损伤
挠喉捩嗓
脑满肠肥
呶呶不休
闹闹穰穰
闹闹热热
挠曲枉直
挠腮撧耳
恼羞变怒
恼羞成怒
挠直为曲
讷口少言
讷言敏行
讷直守信
内安外攘
内查外调
内重外轻
内顾之忧
内行看门道
内患外祸
内疚神明
内峻外和
馁殍相望
内亲外戚
内清外浊
内荏外刚
内仁外义
内柔外刚
内圣外王
内视反听
内疏外亲
内外感佩
内外夹攻
内外交困
内外完好
内外之分
内无粮草外无救兵
内省不疚
内省无愧
内修外攘
内应外合
内忧外患
内忧外侮
内造点心
内助之贤
嫩鳄鱼肉
嫩狼肉排
能不两工
能得罪远亲不得罪近邻
能刚能柔
能工巧匠
能近取譬
能谋善断
能漂一邑
能掐会算
能屈能伸
能人背后有能人
能人巧匠
能忍自安
能上能下
能舌利齿
能伸能屈
能事毕矣
能诗会赋
能士匿谋
能说不能干
能说惯道
能说会道
能说善道
能文能武
能文善武
能写会算
能写能算
能牙利齿
能言会道
能言快说
能言快语
能言巧辩
能言善辩
能言舌辩
能者多劳
能者为师
能征惯战
溺爱不明
溺爱者不明贪得者无厌
逆坂走丸
逆阪走丸
匿病不医
儗不于伦
拟不于伦
你唱我和
你倡我随
泥车瓦狗
泥车瓦马
逆臣贼子
泥船渡河
逆道乱常
你东我西
泥多佛大
你夺我争
你恩我爱
泥而不滓
逆耳利行
逆耳良言
逆耳之言
拟非其伦
逆风撑船
逆风恶浪
泥封函谷
逆风小径
逆风行舟
泥佛劝土佛
泥古不化
泥古非今
泥古拘方
泥古守旧
泥古违今
泥古执今
拟规画圆
匿迹潜形
你急他未急
匿迹销声
匿迹隐形
泥金万点
你敬我爱
匿空旁出
逆来顺受
你来我去
逆理违天
你怜我爱
逆旅主人
泥名失实
匿名文件传送协议
呢喃细语
泥牛入海
泥蟠不滓
泥菩萨过河自身难保
泥菩萨过江
你谦我让
逆取顺守
泥沙俱下
逆施倒行
泥首衔玉
泥首谢罪
逆水撑篙
逆水行舟
你死我活
你死我生
泥塑巨人
泥塑木雕
你贪我爱
泥潭沼泽
逆天暗翼
逆天暴物
逆天悖理
逆天大罪
逆天犯顺
逆天违理
逆天违众
逆天无道
逆天行事
泥腿光棍
逆我者亡
泥乌苔滑
匿瑕含垢
溺心灭质
逆行倒施
你兄我弟
泥雪鸿迹
你言我语
匿影藏形
匿影披风
匿影小径
你有来言我有去语
拟于不伦
溺于酒色
溺于旧闻
你争我斗
逆知所始
泥中隐刺
泥猪疥狗
泥猪癞狗
泥猪瓦狗
你追我赶
逆子贼臣
辇车骊驾
粘稠沥青
年登花甲
拈断髭须
年方弱冠
年方舞勺
年丰时稔
年丰岁熟
年丰物阜
年富春秋
年富力强
年复一年
年高德厚
年高德劭
年高德勋
年高望重
年高有德
拈弓搭箭
拈弓取箭
年谷不登
辇毂之下
年光如驶
年过耳顺
拈毫弄管
年华垂暮
拈花弄柳
拈花弄月
拈花惹草
拈花微笑
年华虚度
拈花一笑
拈花摘草
拈花摘艳
拈花摘叶
撵鸡惊跑鸭
捻脚捻手
拈斤播两
年近古稀
年近花甲
年近昏眊
年近岁逼
年近岁除
年近岁迫
年经国纬
念旧怜才
年久日深
年久失修
年老力衰
年老色衰
念了紧箍儿咒
黏吝缴绕
年迈昏愦
年迈龙钟
念念不舍
念念不释
念念不忘
年年防火夜夜防贼
年年防饥
廿年剑化
念念心心
念念有词
念念有如临敌日
念念在兹
粘皮带骨
黏皮带骨
黏皮着骨
年迫桑榆
拈轻掇重
年轻力壮
拈轻怕重
年少多虎胆
年少气锐
年少无知
年少业伟
年少一身胆
捻神捻鬼
年深日久
年深岁改
年深岁久
年深月久
年盛气强
年事已高
捻手捻脚
年衰岁暮
拈酸吃醋
拈酸泼醋
年提出的
年头月尾
捻土焚香
捻土为香
念完经就打和尚
年下进鲜
年湮代远
年淹日久
年湮世远
年已及艾
年已及笄
年谊世好
年幼无知
年逾不惑
年逾从心
年逾耳顺
年逾古稀
年逾花甲
鲇鱼上竿
鲇鱼上竹
年在桑榆
年灾月厄
年灾月晦
捻着鼻子
年壮气锐
年壮气盛
念兹在兹
酿成大患
酿成大祸
尿出狗家家有
鸟道羊肠
鸟得弓藏
鸟焚其巢
鸟焚鱼烂
鸟伏兽穷
鸟覆危巢
鸟革翚飞
鸟过天无痕
鸟骇鼠窜
鸟呼归去
鸟迹虫丝
鸟集鳞萃
鸟尽弓藏
鸟惊曲木
鸟惊兽骇
鸟惊鼠窜
鸟惊鱼骇
鸟惊鱼溃
鸟惊鱼散
鸟哭猿啼
鸟里鸟气
尿流屁滚
茑萝之附
鸟面鹄形
鸟娜风流
鸟能择木
袅袅不绝
嫋嫋娜娜
袅袅娜娜
袅袅娉娉
袅袅婷婷
袅袅悠悠
袅袅余音
袅娜娉婷
鸟栖烈火
鸟枪换炮
鸟穷则啄
鸟雀哀鸣
鸟人樊笼
鸟入樊笼
鸟散鱼溃
鸟声兽心
鸟兽率舞
鸟啼花落
鸟啼花怨
鸟为食亡
鸟惜羽毛虎惜皮
鸟语花香
啮臂为盟
啮臂之好
啮臂之交
啮臂之盟
啮檗吞针
涅而不渝
涅而不淄
涅而不缁
孽根祸胎
捏怪排科
啮甲冥鼠
蹑脚蹑手
蹑景追飞
蹑屩担簦
蹑蹻担簦
蹑屩檐簦
蹑蹻檐簦
捏了一把汗
捏两把汗
捏两手汗
捏捏扭扭
嗫嗫嚅嚅
啮蘖吞针
苶然沮丧
嗫嚅小儿
捏软面团
蹑手蹑脚
蹑手蹑足
捏丝戗金
乜斜缠帐
啮雪餐毡
啮血沁骨
啮雪吞毡
啮血为盟
捏一把汗
蹑影藏形
蹑影潜踪
蹑影追风
孽由自取
孽障种子
孽重罪深
孽子孤臣
孽子坠心
蹑足屏息
蹑足附耳
蹑足其间
蹑足潜踪
拧成一股
宁静以致远
宁静致远
宁可清贫不作浊富
宁可人负我
宁可折本休要饥损
宁可无了有不可有了无
宁可信其有不可信其无
宁可玉碎不能瓦全
宁可正而不足
宁滥毋遗
宁买不值不买吃食
拧眉立目
宁媚于灶
宁贫不堕志
宁戚饭牛
宁欺山莫欺水
宁缺毋滥
狞髯张目
宁死不屈
宁死不辱
宁死不弯腰
宁体便人
宁添一斗
宁添一斗莫添一口
佞徒损友
宁为鸡口
宁为鸡口不为牛后
宁为鸡口毋为牛后
宁为玉碎
宁为玉碎不为瓦全
宁向直中取
宁养逆子不养痴儿
宁移白首之心
宁越之辜
宁折不弯
宁折十年寿不受老来贫
凝脂点漆
凝瞩不转
宁走十步远不走一步险
宁做太平犬不做乱离人
牛不出头
牛不喝水强按头
牛刀割鸡
牛刀小试
牛鼎烹鸡
牛耳之盟
牛高马大
牛鬼蛇神
牛黄狗宝
牛骥共牢
牛骥同槽
牛骥同堂
牛骥同皂
牛角挂书
牛角书生
牛角之歌
牛口之下
扭亏增盈
牛郎织女
牛马百姓
牛马不若
牛马风尘
牛马襟裾
牛马裾襟
牛马生活
牛马易头
牛马之衣
牛毛茧丝
牛毛细雨
牛眠吉地
牛眠龙绕
扭木孢子
扭木广场
忸怩不安
忸怩作态
扭扭捏捏
牛农对泣
牛皮大王
牛皮弓弦
牛皮绞丝
扭曲虚空
扭曲作直
牛山下涕
牛山濯濯
扭是为非
牛首马面
扭手扭脚
牛首之涔
牛溲马勃
牛蹄之涔
牛蹄之鱼
牛蹄中鱼
牛听弹琴
牛童马走
牛头阿旁
扭头暴筋
扭头别项
牛头不对马面
牛头不对马嘴
牛头马面
牛头马肉
牛头人语
牛王之皮
牛膝鸡爪
牛饩退敌
牛心古怪
牛心左性
牛星织女
牛羊勿践
牛衣病卧
牛衣对泣
牛衣岁月
牛衣夜哭
牛衣夜泣
狃于故辙
牛之一毛
扭直作曲
牛渚泛月
扭转干坤
扭转局面
扭转乾坤
扭转颓势
牛躜之涔
弄兵潢池
脓疮撕咬
脓疮之疹
浓翠蔽日
农村上网贵进来请准备
弄法舞文
弄粉调脂
弄粉调朱
弄斧班门
农夫难民
弄管调弦
弄鬼掉猴
弄鬼弄神
弄鬼妆幺
浓厚兴趣
弄假成真
弄斤操斧
弄口鸣舌
弄了个鱼头来折
弄柳拈花
浓眉大眼
弄眉挤眼
浓抹淡妆
浓墨重彩
弄巧呈乖
弄巧成拙
弄巧反拙
弄沙成塔
弄神弄鬼
浓缩军粮
浓桃艳李
弄瓦之庆
弄瓦之喜
弄文轻武
弄性尚气
弄虚作假
弄喧捣鬼
浓荫蔽日
弄影团风
弄玉吹箫
弄玉偷香
弄月嘲风
弄月抟风
弄月吟风
弄盏传杯
弄璋之庆
弄璋之喜
弄脂调粉
弄竹弹丝
浓妆淡抹
浓妆艳服
浓妆艳裹
浓妆艳抹
浓妆艳饰
浓妆艳质
弄嘴弄舌
怒臂当车
怒臂当辙
怒不可遏
弩不虚举
努唇胀嘴
怒从心起
怒从心上起恶向胆边生
怒从心生
怒从心头起
怒从心头起恶向胆边生
怒发冲冠
怒火冲天
怒火攻心
怒火面甲
怒火中烧
驽骥同槽
驽骥同辕
驽箭离弦
驽蹇之乘
努筋拔力
驽马恋栈
驽马恋栈豆
驽马铅刀
驽马十驾
驽马十舍
怒骂嘻笑
怒眉睁目
努目撑眉
怒目而视
怒目横眉
怒目戟指
怒目切齿
怒目睁眉
怒猊抉石
怒猊渴骥
怒牛冲击
怒气爆发
怒气冲冲
怒气冲天
怒气冲霄
怒气冲云
怒气集中
怒气填胸
怒容可掬
怒容满面
怒蛙可式
弩下逃箭
怒形于色
努牙突嘴
奴颜婢睐
奴颜婢色
奴颜婢舌
奴颜婢膝
奴颜媚骨
弩张剑拔
暖巢管家
暖日当喧
暖日和风
暖衣饱食
暖衣余食
虐老兽心
虐人害物
懦词怪说
搦管操觚
搦管摛章
诺诺连声
搦朽磨钝
女扮男身
女扮男装
女娼男盗
女大不中留
女大当嫁
女大难留
女大十八变
女大须嫁
女儿意态
女嫁男婚
女流之辈
女萝无托
女貌郎才
女人变坏就有钱
女人二十一朵花
女人二十一枝花
女人没性懦如麻糖
女人三十豆腐渣
女娲补天
女娲之石
女婿有半子之劳
女长当嫁
女长须嫁
女织男耕
女中豪杰
女中尧舜
女中英豪
女中丈夫
女宗安仰
女宗宛在
鸥波萍迹
呕出心肝
藕断丝连
瓯饭瓢饮
偶逢其适
沤浮泡影
殴公骂婆
讴功颂德
瓯窭满篝
耦俱无猜
鸥鹭忘机
沤沫槿艳
鸥鸟不下
鸥鸟忘机
鸥水相依
藕丝难杀
呕心抽肠
呕心滴血
呕心沥血
呕心镂骨
呕心吐胆
呕哑嘲哳
偶一为之
偶影独游
偶语弃市
欧虞颜柳
沤珠槿艳
偶烛施明
爬得高跌得重
扒耳搔腮
怕风怯雨
怕鬼有鬼
怕见的是怪难躲的是债
爬罗剔抉
怕三怕四
爬山涉水
爬梳剔抉
爬梳洗剔
怕树叶子打破头
怕死贪生
爬藤头盔
怕痛怕痒
怕硬欺软
拍案称奇
拍案而起
拍案叫绝
拍案惊奇
排奡纵横
拍板成交
拍板定案
排场了我们一顿
排斥异己
排愁破涕
排除万难
排除异己
徘徊不前
徘徊观望
徘徊流连
徘徊歧路
排患解纷
排糠障风
拍马溜须
排难解纷
排沙见金
排山倒海
排山倒峡
拍手称快
拍手拍脚
排他即利我
排他则利我
排闼直入
俳优畜之
排忧解难
拍掌称快
潘安再世
潘鬓成霜
潘鬓沈腰
攀蟾折桂
攀车卧辙
攀高结贵
攀高谒贵
攀葛附藤
盘根错节
盘根究底
盘根问底
盘古开天地
盘互交错
攀花接柳
攀花折柳
攀花问柳
潘江陆海
攀今比昔
攀今吊古
攀今揽古
盘踞要津
攀鳞附翼
泮林革音
攀龙附凤
攀龙附骥
攀龙附麟
攀龙托凤
攀龙讬凤
盘龙卧虎
潘陆江海
攀萝附木
盘马弯弓
槃木朽株
盘木朽株
攀木缘崖
判妻入子
攀亲道故
攀亲托熟
判然不合
判然不同
判然两途
判如天壤
判若黑白
判若鸿沟
判若江湖
判若两人
判若两途
判若水火
判若天渊
判若霄壤
判若云泥
判若云渊
盘山涉涧
磐石护甲
磐石巨锤
磐石之安
磐石之固
攀藤附葛
攀藤揽葛
叛徒之心
潘文乐旨
攀炎附热
潘杨之睦
盘游无度
攀援桂技
判冤决狱
攀辕扣马
攀辕卧辙
攀辕遮道
攀云追月
滂渤怫郁
旁得香气
旁观袖手
旁观者清
旁观者审
旁徨岐路
旁徨歧途
彷徨四顾
旁见侧出
庞眉白发
庞眉皓发
庞眉皓首
庞眉鹤发
庞眉黄发
旁门外道
旁门小道
旁门邪道
旁门左道
旁敲侧击
旁求博考
旁求俊彦
庞然大物
旁若无人
旁收博采
旁搜博采
旁搜远绍
旁通曲畅
旁推侧引
滂沱大雨
旁文剩义
旁午构扇
旁午走急
旁蹊曲径
旁行斜上
旁摇阴煽
旁逸横出
旁逸斜出
旁引曲喻
旁引曲证
旁征博引
旁枝末节
旁指曲谕
炰鳖脍鲤
庖丁解牛
炮凤烹龙
炰凤烹龙
抛个媚眼给瞎子看
刨根究底
刨根问底
匏瓜空悬
匏瓜徒悬
袍笏登场
炮火连天
抛金弃鼓
跑了和尚跑不了庙
跑了和尚跑不了寺
炮龙烹凤
炰龙烹凤
抛鸾拆凤
跑马观花
抛媚眼给瞎子看
抛妻别子
抛妻弃孩
抛声炫俏
刨树搜根
抛头露面
抛头颅洒热血
抛乡离井
咆哮如雷
咆哮之牙
袍泽之谊
抛珠滚玉
抛砖引玉
佩紧带紫
赔了夫人又折兵
赔身下气
赔声下气
佩韦佩弦
佩韦自缓
佩弦自急
配享从汜
沛雨甘霖
沛雨某霖
佩紫怀黄
喷薄欲出
盆朝天碗朝地
盆倾瓮倒
盆倾瓮瀽
喷唾成珠
濆旋倾侧
喷血自污
喷雨嘘云
喷云吐雾
喷云泄雾
喯珠吐玉
蓬荜生光
蓬荜生辉
朋比为奸
蓬荜有辉
蓬筚增辉
朋比作奸
棚车鼓笛
鹏程九万
鹏程客栈
鹏程万里
朋党比周
朋党执虎
朋党之争
蓬岛归真
鹏鴳齐致
蓬发垢衣
朋分花用
捧腹大喜
捧腹大笑
捧腹绝倒
捧腹轩渠
烹狗藏弓
捧毂推轮
蓬蒿满径
蓬蒿满宅
蓬蒿没人
蓬户柴门
蓬户空室
蓬户桑枢
蓬户瓮牖
蓬赖麻直
蓬莱弱水
蓬莱仙岛
烹龙炮凤
烹龙炰凤
烹龙煮凤
鹏路翱翔
蓬闾生辉
蓬门荜户
蓬门荆布
澎湃汹涌
蓬蓬勃勃
蓬飘萍转
烹犬藏弓
怦然心动
烹饪鼎鼐
蓬生麻中
蓬生麻中不扶自直
蓬首垢面
蓬首散带
蓬头赤脚
蓬头垢面
蓬头历齿
蓬头厉齿
蓬头散发
捧头鼠窜
蓬头跣足
捧土濡涕
鹏抟九天
鹏抟鹢退
蓬屋生辉
捧檄色喜
鹏霄万里
蓬心蒿目
朋心和力
蓬心回荡
捧心西子
蓬瀛仙境
鹏游蝶梦
朋友多了路好走
蓬牖茅椽
朋友妻不可欺
弸中彪外
蓬转萍飘
朋坐族诛
疲惫不堪
皮弁素绩
劈柴看纹理
辟地开天
辟恶除患
疲乏不堪
被发拊膺
披发入山
披发文身
被发详狂
披发缨冠
披发左衽
皮菲瑞多
批风抹月
劈风斩浪
蚍蜉戴盆
匹夫沟渎
蚍蜉撼树
匹夫怀璧
匹夫匹妇
匹夫无罪
匹夫无罪怀璧其罪
匹夫小谅
匹夫有责
皮肤之见
匹夫之谅
匹夫之勇
披肝抽肠
披肝挂胆
披肝沥胆
披肝沥糁
披肝沥血
披肝露胆
披肝糜胃
披根搜株
鼙鼓雷鸣
披古通今
屁滚尿流
批吭捣虚
披褐怀金
披褐怀玉
被褐怀玉
被褐怀珠
披红插花
披红戴花
批红判白
批砉导窾
披怀虚己
否极而泰
否极生泰
否极泰回
否极泰来
否极泰至
否极阳回
披枷带锁
皮甲碎片
披坚执锐
被坚执锐
披襟解带
披襟散发
披荆斩棘
皮开肉破
皮开肉绽
批亢捣虚
批亢抵巇
劈空扳害
疲劳诅咒
披沥赤忱
皮里抽肉
皮里春秋
披沥肝胆
披沥肝膈
皮里晋书
霹雳雷魂
霹雳列缺
皮里膜外
皮里阳秋
匹练飞空
批鳞请剑
披林撷秀
披露腹心
披露肝胆
披罗戴翠
披麻带索
披麻戴孝
匹马单枪
匹马当先
披麻救火
匹马觭轮
匹马一麾
匹马只轮
披蟒腰玉
披毛戴角
批毛求疵
披毛求瑕
皮毛碎片
披毛索黡
披毛索靥
批逆龙鳞
睥睨一切
睥睨一世
琵琶别抱
琵琶别弄
琵琶胡语
琵琶旧语
枇杷门巷
披袍擐甲
批其逆鳞
披裘带索
披裘负薪
否去生泰
否去泰来
脾肉之叹
披沙拣金
披沙剖璞
被山带河
披霜冒露
皮松骨痒
皮松肉紧
劈头盖脸
劈头利斧
劈头劈脸
劈头劈脑
披头散发
披头跣足
否往泰来
披文握武
批隙导窾
皮相之见
皮相之士
皮相之谈
披霄决汉
皮笑肉不笑
披心沥血
披心输胆
披心相付
披星戴月
屁也不敢放
蚍蚁之援
擗踊哀号
擗踊拊心
擗踊号呼
擗踊号叫
擗踊哭泣
辟踊哭泣
疲于奔命
批月抹风
披云见日
披榛采兰
皮之不存
皮之不存毛将焉附
否终而泰
否终复泰
否终则泰
僻字涩句
披缁削发
偏安一隅
片长薄技
片长末技
片辞折狱
片词只句
偏方治大病
片光零羽
偏怀浅戆
片甲不存
片甲不归
片甲不还
片甲不回
片甲不留
片甲无存
片甲无回
骈肩叠迹
骈肩迭迹
骈肩接迹
骈肩累迹
骈肩累踵
骈肩累足
片笺片玉
骈肩杂遝
片接寸附
片刻之欢
片鳞半爪
片鳞残甲
片鳞碎甲
片鳞只甲
骈门连室
骈拇枝指
翩翩风度
翩翩公子
翩翩年少
翩翩起舞
翩翩少年
翩翩自乐
翩若惊鸿
偏三向四
片善小才
片石韩陵
骈首就逮
骈首就戮
骈首就死
骈首就系
胼手胝足
骈四俪六
偏听偏信
偏听偏言
偏听则蔽
片瓦不存
片瓦不留
片瓦无存
片文只事
片文只字
片席之地
翩跹而舞
偏乡僻壤
偏斜雕文
偏信则暗
偏信者暗
骈兴错出
片言居要
片言一字
片言折狱
片言折之
片言只辞
片言只句
片言只语
片言只字
便宜不过当家
便宜不可占尽
便宜没好货好货不便宜
片羽吉光
片语只辞
片云遮顶
骈枝俪叶
胼胝手足
胼胝之劳
片纸只字
飘泊羁旅
漂泊无定
飘樊落溷
飘籓坠溷
飘风暴雨
飘风过耳
飘风急雨
飘风苦雨
飘风戏月
飘风骤雨
飘忽不定
飘零书剑
漂流灯妖
飘渺光翼
飘渺仙子
漂母进饭
漂母进食
漂母之恩
漂母之惠
漂蓬断梗
飘飘欲仙
飘萍断梗
飘萍浪迹
瓢泼大雨
飘然出尘
飘然出世
飘然欲仙
飘然远翥
飘若神仙
飘瓦虚舟
飘香十里
飘洋航海
飘茵堕溷
飘茵落溷
飘茵随溷
撇呆打堕
撇在脖子后头
撇在脑后
贫病交攻
贫病交加
贫病交迫
贫病交侵
贫不失志
贫不学俭
贫不与富敌贱不与贵争
贫不择妻
贫儿曝富
品而第之
贫而乐道
贫而无谄
牝鸡晨鸣
牝鸡牡鸣
牝鸡司晨
牝鸡司旦
牝鸡无晨
贫瘠之地
贫贱不能移
贫贱不移
贫贱夫妻
贫贱见交情
贫贱骄人
贫贱糟糠
贫贱之交
贫贱之交不可忘
贫贱之知
贫居闹市无人问
贫困潦倒
频来亲也疏
品貌非凡
颦眉蹙頞
贫莫与富争富莫与官斗
牝牡骊黄
贫乃士之常
贫女分光
贫穷不必枉思量
贫穷自在
拼死吃河豚
拼死拼活
品头论足
品头评足
品头题足
贫无达士将金赠
贫无立锥
贫无立锥之地
贫无置锥
品学兼优
贫因不算来
贫于一字
牝咮鸣辰
品竹调弦
品竹弹丝
品竹调丝
贫嘴薄舌
贫嘴恶舌
贫嘴寡舌
贫嘴滑舌
贫嘴贱舌
平安家书
平安无事
平白无端
平白无故
平波缓进
平步登天
平步公卿
平步青霄
平步青云
瓶沉簪折
凭城借一
平川旷野
平淡无奇
平旦之气
平等待人
平等互惠
平等竞争
平地波澜
平地成天
平地登云
平地风波
平地风雷
平地楼台
平地起风波
平地起孤丁
平地起家
平地起雷
平地青云
平地生波
平地一声雷
平分秋色
平风静浪
瓶风九叠
萍浮南北
平复如故
平复如旧
凭高望远
萍梗无定
冯河暴虎
凭河暴虎
凭几据杖
凭几之诏
平静无事
平静有思
平静自身
平居无事
凭君传语
平均失效间隔时间
平康正直
凭空杜撰
凭空捏造
凭空臆造
凭良心说
平流缓进
凭媒说合
平面八位
平民百姓
萍飘梗逐
萍飘蓬转
娉娉袅袅
平铺直叙
平起平坐
屏气吞声
瓶罄杯空
瓶罄罍耻
凭山俯海
屏声敛息
平生莫作皱眉事
平生之好
平生只会量人短
平生志气高
平生之志
平生做事无不可对人言
平时不烧香
平时不烧香急来抱佛脚
凭轼结辙
凭轼旁观
萍水偶逢
萍水相逢
萍水相交
萍水相遇
萍水相遭
帡天极地
娉婷婀娜
娉婷袅娜
评头论脚
评头论足
评头品足
平头正脸
平头正面
平心持论
平心定气
平心而论
平心静气
平心易气
平行投影
凭虚公子
凭虚构象
凭虚御风
平衍旷荡
平易近民
平易近人
平易逊顺
平易易知
平原旷野
平原十日
平原十日饭
平原易野
平治天下
瓶坠簪折
萍踪不定
萍踪梗迹
萍踪浪迹
萍踪浪影
萍踪靡定
迫不得已
迫不及待
迫不可待
破财就是免灾
破产荡业
破巢完卵
破巢余卵
破巢馀卵
破愁为笑
破除迷信
魄荡魂飞
魄荡魂摇
颇费周折
破釜沉船
破釜沉舟
破釜焚舟
泼妇骂街
破斧缺斨
破釜沈舟
破肝糜胃
颇感兴趣
破格录用
破格任用
破格用人
破鼓乱人捶
破觚为圆
破觚为圜
破觚斫雕
破瓜年纪
破瓜之年
破罐破摔
破国亡家
破国亡宗
破家败产
破家荡产
破家荡业
破家竭产
破家散业
破家丧产
破家亡国
破家为国
破家县令
破家鬻子
破家值万贯
破坚摧刚
破奸发伏
破镜重归
破镜重圆
破镜分钗
破镜重合
破旧不堪
破旧渡口
破旧立新
破矩为圆
破军杀将
破空轻铠
破空之魂
破口大骂
破口怒骂
破烂不堪
破烂流丢
破浪乘风
破浪海滩
破浪束带
破卵倾巢
破门而出
破门而入
破衲疏羹
破脑刳心
破盆破摔
婆婆口絮媳妇耳顽
婆婆妈妈
迫切陈辞
破琴绝弦
破人生意如杀人父母
魄散魂飞
魄散魂飘
魄散魂消
泼声浪气
泼水难收
婆说婆有理
破死忘生
破碎残阳
破碎一击
破碎支离
婆娑起舞
破涕成笑
破题儿第一遭
破涕为欢
破涕为笑
泼天大祸
泼天冤枉
破铜烂铁
破头烂额
破瓦颓垣
破玩意儿
破瓮救儿
破屋又遭连夜雨
魄消魂散
破崖绝角
破颜微笑
破颜一笑
破窑出好瓦
破业失产
泼油救火
迫于眉睫
迫在眉睫
破甑不顾
破甑生尘
破绽百出
破竹建瓴
破竹之势
剖蚌得珠
剖蚌见珠
剖蚌求珍
剖蚌求珠
剖胆倾心
掊斗折衡
裒多益寡
剖烦析滞
剖腹藏珠
剖腹明心
剖肝沥胆
剖肝泣血
剖毫析芒
剖决如流
裒敛无厌
抔土巨壑
抔土未干
剖析肝胆
剖析入微
剖心坼肝
剖心泣血
剖心析胆
剖心析肝
裒凶鞠顽
剖玄析微
剖幽析微
曝背食芹
扑鼻而来
蒲鞭示辱
蒲鞭之罚
蒲鞭之政
溥博如天
铺采摛文
扑地掀天
蒲牒写书
普度群生
普度众生
匍匐之救
扑击遏夺
普济群生
普济众生
普降瑞雪
普降喜雨
铺锦列绣
蒲柳之质
蒲柳之姿
扑满之败
铺眉蒙眼
铺眉苫眼
铺谋定计
铺谋设计
朴讷诚笃
铺平道路
仆仆道途
仆仆风尘
仆仆亟拜
仆旗息鼓
菩萨低眉
菩萨面强盗心
暴腮龙门
扑杀此獠
蒲扇价增
濮上桑间
濮上之音
朴实无华
曝书见竹
扑朔迷离
朴素大方
朴素无华
朴素之戒
铺天盖地
溥天率土
普天率土
普天同庆
普天匝地
普天之下
普通平台
铺胸纳地
暴衣露盖
暴衣露冠
蒲邑三善
璞玉浑金
璞玉为石
铺张浪费
铺张扬厉
朴斫之材
蒲姿柳质
扑作教刑
乞哀告怜
弃暗从明
弃暗投明
气傲心高
七八下里
弃本求末
弃本逐末
弃笔从戎
齐镳并驱
七病八倒
七病八痛
起兵动众
七步八叉
泣不成声
七步成诗
七步成章
棋布错峙
泣不可仰
七步奇才
齐不齐一把泥
其不善者而改之
棋布星陈
棋布星罗
旗布星峙
七步之才
七彩缤纷
奇才异能
七长八短
弃车走林
起承转合
起承转结
奇耻大辱
旗豉相当
七尺之躯
气冲斗牛
启宠纳侮
气冲牛斗
乞宠求荣
气冲霄汉
栖冲业简
气充志定
气充志骄
岐出岐入
七穿八洞
七穿八烂
气喘汗流
契船求剑
气喘如牛
气喘吁吁
七疮八孔
凄怆流涕
奇辞奥旨
七次量衣一次裁
砌词捏控
气粗胆壮
棋错一着
棋错一着满盘皆输
七搭八扯
七搭八搭
七大八小
齐大非偶
齐打夥儿
欺大压小
七担八挪
七倒八歪
弃道任术
其道亡繇
其道无由
祈祷之珠
弃德从贼
耆德硕老
气得志满
七颠八倒
七跌八撞
气定神闲
七洞八孔
齐东野人
齐东野语
气度雄远
七断八续
弃短就长
弃短取长
气断声吞
弃短用长
弃恶从德
弃恶从善
乞儿暴富
器二不匮
乞儿乘车
妻儿老少
妻儿老小
乞儿马医
企而望归
七返还丹
七返九还
萋斐贝锦
萋菲贝锦
萋菲成锦
气愤填膺
凄风楚雨
棋逢敌手
棋逢对手
棋逢对手将遇良才
凄风寒雨
凄风苦雨
凄风冷雨
起凤腾蛟
栖风宿雨
奇风异俗
齐傅楚咻
其父犹以为未足
乞丐赶庙公
乞丐鬼屋
气盖山河
乞丐身皇帝嘴
乞丐之徒
七高八低
气高胆壮
棋高一着
棋高一着缚手缚脚
气高志大
七个八个
七个头八个胆
起根发由
七拱八翘
欺公日日忧
欺公罔法
弃公营私
弃故揽新
弃觚投笔
旗鼓相当
旗鼓相望
七拐八弯
气贯长虹
气贯斗牛
气贯虹霓
气冠三军
奇光异彩
齐轨连辔
启瞶振聋
弃过图新
杞国忧天
杞国之忧
祁寒溽暑
祁寒暑雨
七行俱下
气夯胸脯
弃好背盟
骑鹤更扬州
契合金兰
骑鹤上扬
骑鹤上扬州
骑鹤维扬
骑鹤扬州
漆黑一团
七横八竖
七横八纵
砌红堆绿
齐后破环
骑虎难下
奇花名卉
琪花瑶草
奇花异草
奇花异卉
琪花玉树
七慌八乱
奇货可居
奇货自居
气急败坏
气急败丧
骐骥过隙
欺己欺人
棨戟遥临
骐骥一毛
奇技淫巧
弃家荡产
弃甲倒戈
弃甲丢盔
弃甲负弩
弃甲投戈
弃甲曳兵
齐家治国
乞浆得酒
七脚八手
气骄志满
气竭声嘶
气竭形枯
泣荆之情
弃旧换新
弃旧开新
弃旧怜新
弃旧图新
弃旧迎新
起居万福
起居无时
气决泉达
欺君害民
欺君罔上
欺君误国
七开八得
旗开得胜
旗开马到
旗开取胜
气克斗牛
气可鼓而不可泄
岂可教人枉度春
岂可人无得运时
七孔流血
七孔生烟
七口八嘴
七拉八扯
其拉之怒
其拉准将
七老八倒
七老八老
七捞八攘
七老八十
耆老久次
欺老莫欺小
七了八当
其乐不穷
其乐无穷
其乐无涯
七棱八瓣
其利断金
起例发凡
奇离古怪
妻离子散
妻离子散家破人亡
乞怜摇尾
齐量等观
凄凉人怕热闹事
凄凉人偏逢热闹事
齐梁世界
欺良压善
凄凉之地
泣麟悲凤
七零八落
七零八散
七零八碎
气凌霄汉
乞留玎琅
骑龙弄凤
歧路徘徊
歧路亡羊
七乱八糟
绮落粉黛
骑驴倒堕
骑驴觅驴
骑驴索句
骑马寻马
骑马找马
气脉通连
七满八平
欺瞒夹帐
器满将覆
器满意得
器满则覆
器满则倾
气满志得
气满志骄
其貌不扬
齐眉举案
妻梅子鹤
齐门鼓瑟
旗靡辙乱
齐名并价
欺名盗世
弃明投暗
弃末返本
起模画样
七魔之主
其奈我何
七男八婿
其难其慎
弃逆归顺
耆年硕德
绮年玉貌
七年之病
七年之病求三年之艾
栖鸟徚泉
七扭八歪
骑牛读汉书
骑牛觅牛
漆女忧鲁
奇葩异卉
气派护臂
奇庞福艾
旗旆成阴
欺贫爱富
七拼八凑
七贫八富
欺贫重富
七破八补
七魄三魂
七魄悠悠
期期艾艾
七七八八
泣歧悲染
期期不可
嘁嘁喳喳
嘁嘁嚓嚓
栖栖遑遑
戚戚具尔
弃其馀鱼
齐齐整整
骑墙两下
七窍玲珑
七窍流血
七窍冒火
七窍生烟
崎嵚历落
欹嵚历落
七擒七纵
七青八黄
奇请比它
祈晴祷雨
讫情尽意
七情六欲
弃情遗世
奇情异致
乞穷俭相
弃琼拾砾
栖丘饮谷
乞求之靴
齐驱并驾
齐驱并进
齐驱并骤
崎岖不平
凄然泪下
齐人攫金
气忍声吞
欺人是祸
欺人太甚
欺人忒甚
欺人心不明
欺人以方
杞人忧天
气人有笑人无
齐人之乐
欺人之论
欺人之谈
杞人之忧
欺人自欺
妻荣夫贵
岂容他人鼾睡
弃如敝屣
弃如弁髦
凄入肝脾
耆儒硕德
耆儒硕老
耆儒硕望
绮襦纨绔
欺软怕硬
弃若敝屣
契若金兰
气弱声嘶
欺三瞒四
气杀钟馗
欺善怕恶
七上八落
七上八下
欺上瞒下
欺上罔下
七舌八嘴
其谁与归
漆身吞炭
七生七死
气盛言宜
七事八事
七十不打八十不骂
欺市盗利
欺世盗名
欺世钓誉
起师动众
七十二行
欺世惑俗
欺世乱俗
其实难副
气势磅礴
欺世罔俗
气是无烟火药
气势汹汹
气势熏灼
齐世庸人
七手八脚
稽首再拜
泣数行下
弃书捐剑
器鼠难投
棋输先着
棋输先著
奇树异草
气数已尽
棋输一着
欺霜傲雪
七死八活
起死回生
奇思妙想
气死莫告状
七死七生
起死人而肉白骨
起死人肉白骨
起死肉骨
杞宋无征
耆宿大贤
七岁八岁狗都嫌
七岁八岁狗见嫌
七岁八岁狗也嫌
七岁八岁人见嫌
七岁看大八岁看老
七损八伤
七损八益
奇谈怪论
泣涕如雨
齐天大圣
齐天洪福
欺天诳地
欺天罔地
欺天罔人
杞天之虑
七停八当
七通八达
漆桶底脱
弃同即异
齐头并进
起头容易结梢难
气吐虹霓
气吐眉扬
七推八扭
七推八阻
气吞河山
气吞虹蜺
气吞湖海
气吞寰宇
气吞牛斗
气吞千里
气吞山河
气吞万里
气吞宇宙
气吞云梦
七拖八欠
七歪八倒
七歪八扭
七弯八拐
七湾八扭
齐纨鲁缟
绮纨之岁
齐王舍牛
欺罔视听
迄未成功
弃伪从真
其味无穷
气味相得
气味相投
弃文存质
奇文共赏
奇文瑰句
弃文就武
七窝八代
起五更睡半夜
弃武修文
七郤八手
祁奚荐仇
祁奚举午
祁奚举子
七夕礼盒
綦溪利跂
七夕乞巧
气息奄奄
祁奚之荐
祁奚之举
弃瑕录用
弃瑕取用
泣下如雨
弃瑕忘过
泣下沾襟
妻贤夫祸少
妻贤夫省事官清民自安
七贤之墓
七贤之箱
奇想天开
气象万千
七相五公
气消胆夺
器小易盈
弃邪从正
弃邪归正
齐心并力
齐心涤虑
齐心合力
欺心诳上
齐心戮力
齐心同力
弃信忘义
齐心协力
齐心一力
七星高照
奇形怪蟒
奇形怪相
奇形怪状
跂行喙息
七星天牛
奇形异状
泣血椎心
泣血捶膺
气血方刚
泣血稽颡
泣血涟如
泣血枕戈
泣血锥心
气压山河
七言八语
奇言怪语
齐烟九点
其验如响
气咽声丝
气焰万丈
起偃为竖
气焰嚣张
气焰熏天
其言也善
骑扬州鹤
气噎喉堵
弃义倍信
弃易求难
气义相投
歧义消解
奇异之尘
期颐之寿
欺硬怕软
其应如响
其应若响
气涌如山
岂有此理
岂有是理
气宇昂昂
器宇不凡
企予望之
气逾霄汉
器宇轩昂
气宇轩昂
奇冤极枉
凄云惨雾
起早搭黑
起早贪黑
欺诈高手
气炸了肺
七张八嘴
七折八扣
骑着马找马
骑者善堕
七贞九烈
奇珍异宝
奇珍异玩
齐整如一
七支八搭
弃之敝屣
弃之度外
岂知黄雀在后
弃之可惜
弃之如敝屐
旗帜鲜明
弃智遗身
企踵可待
弃重取轻
齐州九点
欺主罔上
企伫之心
气壮胆粗
气壮河山
气壮理直
气壮如牛
气壮山河
奇装异服
七子八婿
七字成语
杞梓连抱
杞梓之才
杞梓之林
弃子逐妻
七纵八横
七纵七擒
七足八手
齐足并驰
齐足并驱
企足矫首
七嘴八舌
七嘴八张
洽博多闻
恰到好处
恰逢其会
恰逢其机
恰好相反
掐尖落钞
恰如其分
掐头去尾
洽闻博见
洽闻强记
前跋后疐
乾巴利脆
乾巴利落
千百为群
谦卑自牧
千变万化
千变万轸
千变万状
遣兵调将
千兵万马
浅薄的见解
前波未灭
前波未灭后波生
前不巴村
前不巴村后不巴店
前不巴村后不着店
千补百衲
千不该万不该
前不见古人后不见来者
千不是万不是
千部一腔
千部一腔千人一面
前不着村后不着店
千仓万箱
千差万别
千差万错
牵肠割肚
牵肠挂肚
牵肠萦心
浅尝辄止
前朝后代
前车可鉴
前车之鉴
前尘影事
迁臣逐客
前程暗似漆
前程万里
前程远大
前程只有多少路
谦冲有礼
谦冲自牧
遣愁索笑
千愁万恨
乾愁万斛
千愁万绪
浅出深入
前船就是后船眼
牵船作屋
千疮百孔
千疮百痍
千锤百炼
千棰打锣一棰定声
千锤打锣一锤定音
遣词措意
遣辞措意
遣词立意
遣词造意
千凑万挪
乾脆利落
乾脆利索
千村万落
铅刀驽马
千刀万剁
千刀万剐
铅刀为铦
铅刀一割
愆德隳好
潜德秘行
潜德隐行
迁地为良
千叮万嘱
前堵后绊
前堵后追
前度刘郎
乾端坤倪
千端万绪
千炖豆腐万炖鱼
潜遁幽仰
钱多事如麻
千恩万谢
千帆竟发
千方百计
千方万计
千峰百嶂
千峰万壑
迁风移俗
前锋之靴
千佛一面
前赴后继
前覆后戒
前俯后仰
千夫诺诺不如一士谔谔
潜伏时间
千夫所指
乾纲不振
前个后继
前歌后舞
前功皆弃
前功尽废
前功尽灭
前功尽弃
谦恭下士
谦躬下士
谦恭虚己
千沟万壑
千古不磨
千古不朽
千古传诵
千古独步
千古绝唱
千古绝调
千古流传
千古美谈
千古奇闻
千古圣贤豪杰
千古同慨
前古未闻
前古未有
千古笑端
千古一律
千古一时
千古一辙
千古卓识
千古罪人
潜光匿曜
潜光隐德
潜光隐耀
谦光自抑
牵鬼上剑
钱过北斗
潜骸窜影
牵合附会
前合后偃
前合后仰
千红万紫
前后相悖
前后相去十步
前虎后狼
前呼后拥
千呼万唤
千唤万唤
千欢万喜
牵黄臂苍
千回百折
千回百转
千回万转
千汇万状
千家万户
浅见薄识
浅见寡识
浅见寡闻
遣将调兵
遣将征兵
遣将徵兵
千娇百媚
千娇百态
潜蛟困凤
前脚走后脚来
前街后巷
千金敝帚
千金不换
千金不移
千金贵体
前襟后裾
千金买赋
千金买骨
千金买笑
千金市骨
千金一瓠
千金一刻
千金一壸
千金一诺
千金一笑
千金一掷
千金用兵百金求间
千金之家
千金之裘非一狐之腋
千金之躯
千金之子
千金之子坐不垂堂
千斤重担
潜精积思
千经万典
潜精研思
牵经引礼
前倨后卑
前倨后恭
千军万马
千钧为轻
千军易得一将难求
千钧一发
千钧重负
千看不如一练
迁客骚人
钱可使鬼
钱可通神
千孔百疮
钳口不言
钳口挢舌
钳口结舌
拑口禁语
钳口韬笔
钳口吞舌
乾坤互移
乾坤无极
乾坤一掷
乾坤再造
迁兰变鲍
千了万当
千里不绝
千里不同风
千里不同风百里不同俗
千里莼羹
千里鹅毛
千里寄鹅毛
千里结言
千里骏骨
千里馈粮士有饥色
千里命驾
愆戾山积
千里神交
千里送鹅毛
千里送鹅毛礼轻人意重
千里送毫毛
千里迢迢
千里迢遥
千里同风
千里无烟
千里一曲
千里移檄
千里姻缘使线牵
千里姻缘一线牵
千里犹面
千里之堤
千里之堤毁于蚁穴
千里之堤溃于蚁穴
千里之驹
千里之任
千里之行
千里之行始于足下
千里之志
千里之足
千里做官为的吃穿
千了百当
千了百了
潜鳞戢羽
千伶百俐
乾陵怪圈
千灵轻铠
千龄万代
潜龙伏虎
牵萝补屋
牵萝莫补
黔驴技孤
黔驴技穷
千虑一得
千虑一行
千虑一失
黔驴之技
钳马衔枚
千卖万卖亏本儿不卖
前慢后恭
前门拒虎
前门拒虎后门进狼
前门去虎后门进狼
揵门退扫
千门万户
前冥后明
千磨百折
前目后凡
千难万苦
千难万难
千难万险
潜能头盔
千年房舍换百主
千年万载
千年王八万年龟
千年修得共枕眠
千年修来共枕眠
千年一律
牵牛下井
牵牛织女
千奴共一胆
迁怒及人
迁怒于人
迁怒于众
倩女离魂
倩女幽魂
前怕狼后怕虎
前怕龙后怕虎
千篇一律
前仆后踣
前仆后继
前仆后起
千奇百怪
搴旗虎将
搴旗虏将
潜气内转
搴旗取将
搴旗斩馘
搴旗斩将
谦谦君子
千千万万
谦谦下士
乾乾翼翼
牵强附会
迁乔出谷
迁乔之望
潜窃阳剽
钱亲人不亲
千秋人物
千秋万代
千秋万古
千秋万世
千秋万岁
缱绻难舍
缱绻羡爱
牵瘸驴上窟窿桥
谦让未遑
千人吃药一人还钱
千人传实
千人诺诺不如一士谔谔
前人撒土迷了后人的眼
前人失脚
前人失脚后人把滑
千人所指
千人所指无病而死
千仞无枝
千人嫌万人恨
千人一面
千人一状
前人栽树
前人栽树后人乘凉
前人种树后人乘凉
倩人捉刀
千日打柴一日烧
千日砍柴一日烧
千日斫柴一日烧
潜濡默被
潜濡默化
迁善黜恶
迁善改过
迁善去恶
迁善塞违
千山万壑
千山万水
堑山堙谷
潜山隐市
迁善远罪
搴裳躩步
潜深伏隩
潜神嘿规
潜神默记
潜神默思
潜身缩首
潜身远祸
潜身远迹
千胜将军
千生万劫
千乘万骑
千生万死
前事不忘
前事不忘后事师
前事不忘后事之师
千事吉祥
钱是人之胆
前世烧了断头香
潜师袭远
谦受益满招损
潜水头盔
千水万山
浅水旋龟
牵丝扳腾
牵四挂五
前思后想
迁思回虑
牵丝攀藤
千丝万缕
千思万虑
千思万想
千随百顺
千岁鹤归
千岁流方
千岁一时
前所未见
前所未闻
前所未有
千态万状
乾啼湿哭
千条万端
千条万缕
千条万绪
前庭悬鱼
谦听则明
前同步码
千头橘奴
千头木奴
千头万绪
前徒倒戈
黔突暖席
潜图问鼎
前途无量
千推万阻
千妥万当
千妥万妥
前挽后推
千万买邻
前危后则
浅闻小见
前无古人
前无古人后无来者
牵五挂四
钱物轻微
前无去路
牵物引类
浅希近求
前向串扰
潜消默化
千辛百苦
潜心涤虑
潜心笃志
潜心积虑
千辛万苦
潜形谲迹
潜形匿迹
潜形匿影
遣兴陶情
千形万态
千形万状
潜行侦测
潜休隐德
谦虚谨慎
谦虚敬慎
千绪万端
千学不如一看
谦逊下士
千崖万壑
前言不搭后语
遣言措意
迁延顾望
迁延观望
迁延过时
迁延稽留
千岩竞秀
钱眼里头翻筋斗
迁延日月
前沿哨所
迁延时日
迁延岁月
千岩万谷
千岩万壑
千言万说
千言万语
千言万语在一躬
前言往行
牵羊担酒
前仰后合
千羊之皮不如一狐之腋
千叶石林
潜移暗化
千依百顺
牵衣顿足
牵一发而动全身
潜移嘿夺
迁移开销
潜移默夺
潜移默化
潜移默运
潜移默转
牵衣投辖
千依万顺
谦以下士
牵衣肘见
牵引附会
前因后果
牵引射线
迁莺出谷
前有车后有辙
迁于乔木
千语万言
前园后圃
迁跃扭木
迁跃平原
迁跃兽肉
千灾百病
千灾百难
千载独步
千载流芳
千载难逢
千载难遇
千载奇遇
千载一弹
千载一逢
千载一合
千载一会
千载一日
千载一圣
千载一时
千载一遇
谴责之盾
前瞻后顾
千章万句
牵着不走打着倒退
前遮后拥
前辙可鉴
浅斟低唱
浅斟低沤
浅斟低酌
千针石林
千真万确
千真万真
千枝万叶
千状万端
千状万态
钱庄掌柜
前缀性质
千姿百态
千姿万态
潜踪匿影
潜踪蹑迹
潜踪隐迹
钳嘴鳄鱼
谦尊而光
强本节用
强本弱末
强本弱支
强本弱枝
强兵富国
强兵足食
将伯之呼
将伯之助
强不犯弱
强不凌弱
强不知以为知
强词夺理
强词夺正
强打精神
枪刀剑戟
强盗逻辑
墙倒众人推
强得易贫
抢地呼天
强而后可
强而示弱
强饭廉颇
强饭自爱
墙风壁耳
强风之拳
强凫变鹤
强干弱枝
墙高基下
强弓劲孥
强弓劲弩
强弓射远箭
强弓硬弩
强聒不舍
强国富民
戕害不辜
墙花路草
墙花路柳
强记博闻
强记洽闻
强加于人
强健灵魂
强奸民意
强将手下无弱兵
强将帐下无弱兵
强将之下无弱兵
抢劫一空
锵金铿玉
锵金鸣玉
抢救无效
强客不压主
墙里开花墙外香
强连通图
枪林弹雨
枪林刀树
强龙不压地头蛇
强媒硬保
墙面而立
墙内开花墙外香
强弩末矢
强弩之极
强弩之末
强人剪径
强人所难
强弱异势
墙上草随风倒
墙上泥皮
戕身伐命
枪声刀影
强识博闻
强食靡角
强食弱肉
强仕之年
强食自爱
强死赖活
强死强活
墙头马上
墙头一棵草风吹两边倒
强为欢笑
羌无故实
强颜欢笑
枪烟炮雨
强颜为笑
强毅果敢
墙有风壁有耳
强枝弱本
强直自遂
强中更有强中手
强中自有强中手
强自取折
强自取柱
强宗右姓
强作解人
峭壁之泉
敲冰戛玉
敲冰求火
敲冰索火
敲冰玉屑
巧不可阶
巧不若拙
巧不胜拙
俏成俏败
樵村渔浦
巧夺天工
巧发奇中
巧妇难为无米之炊
敲膏吸髓
敲骨剥髓
敲骨取髓
敲骨吸髓
敲骨榨髓
桥归桥路归路
巧捷万端
敲金击石
敲金击玉
敲金戛玉
鞘里藏刀
巧立名目
巧立名色
俏脸扮给瞎子看
俏脸做给瞎子看
翘领企踵
乔龙画虎
峭论鲠议
敲锣打鼓
敲锣放炮
敲锣卖糖各干一行
乔模乔样
巧能成事
敲牛宰马
跷蹊作怪
乔迁之喜
乔乔画画
悄悄冥冥
巧取豪夺
愀然变色
愀然不乐
愀然无乐
悄然无声
敲山震虎
巧舌如簧
憔神悴力
桥是桥路是路
翘首企足
翘首引领
巧思成文
乔松之寿
樵苏不爨
樵苏后爨
樵苏失爨
敲髓洒膏
巧同造化
敲头大棒
巧偷豪夺
巧伪趋利
乔文假醋
悄无人声
巧媳妇做不出没米饭
俏眼扮给瞎子看
巧言利口
巧言令色
巧言偏辞
巧言如簧
俏眼做给瞎子看
巧语花言
樵语牧唱
敲诈勒索
侨终蹇谢
谯周独笑
乔装打扮
乔装改扮
乔装假扮
巧拙有素
跷足而待
跷足抗手
跷足抗首
翘足可期
翘足企首
跷足以待
翘足引领
巧作名目
且并与心腹而弃之矣
切齿拊心
切齿痛恨
切齿痛心
切齿咬牙
切齿之仇
切磋琢磨
惬当之论
锲而不舍
怯防勇战
挈妇将雏
窃斧生疑
妾妇之道
切肤之痛
窃鈇之疑
切割灵魂
窃钩窃国
窃钩者诛
窃钩者诛窃国者侯
切骨之仇
切骨之寒
切骨之恨
窃国者侯
切近的当
窃据要津
挈榼提壶
切理会心
切理厌心
挈领提纲
切磨箴规
窃啮斗暴
窃弄威权
挈瓶小智
挈瓶之智
挈瓶之知
切切此布
窃窃偶语
窃窃私议
窃窃私语
窃窃细语
切切于心
切切在心
且绕栏干一百回
切肉匕首
切身体会
怯声怯气
且食蛤蜊
切树倒根
窃铁之疑
窃位素餐
切问近思
惬心贵当
窃幸乘宠
切要关头
惬意小火
窃玉偷香
窃簪之臣
切中时弊
切中时病
窃钟掩耳
切中要害
且住为佳
茄子也让三分老
禽奔兽遁
寝不安席
寝不成寐
亲不敌贵
亲不隔疏
寝不遑安
寝不聊寐
亲不亲故乡人
亲操井臼
噙齿戴发
亲当矢石
琴断朱弦
琴高乘鲤
琴歌酒赋
勤工俭学
秦关百二
寝关曝纩
衾寒枕冷
擒虎拿蛟
秦欢晋爱
亲极反疏
琴剑飘零
勤俭朴实
擒奸讨暴
擒奸摘伏
擒奸擿伏
勤俭治家
秦晋之好
秦晋之匹
秦晋之缘
秦镜高悬
寝馈不安
寝馈难安
寝馈其中
禽困覆车
亲力亲为
亲离众叛
亲临其境
秦陵将军
擒龙缚虎
擒龙捉虎
秦楼楚馆
秦楼谢馆
亲冒矢石
寝寐求贤
亲密无间
勤能补拙
亲昵无间
寝皮食肉
沁脾香气
嵚崎磊落
嵚崎历落
琴棋诗酒
琴棋书画
亲戚远来香
亲戚远来香街坊高打墙
勤勤恳恳
寝丘之志
沁人肺腑
亲仁善邻
沁人心腑
沁人心脾
亲如把臂
亲如骨肉
亲如手足
亲若手足
琴瑟不和
琴瑟不调
琴瑟和调
琴瑟和好
琴瑟和鸣
琴瑟和同
琴瑟和谐
琴瑟静好
琴瑟失调
琴瑟调和
琴瑟同调
琴瑟相调
琴瑟相谐
琴瑟与笙簧
琴瑟之好
寝苫枕草
寝苫枕干
寝苫枕戈
寝苫枕块
寝苫枕土
亲上成亲
亲上做亲
勤慎肃恭
寝食不安
寝食俱废
秦失其鹿
螓首蛾眉
亲疏贵贱
琴挑文君
秦庭朗镜
秦庭之哭
亲痛仇快
勤王之师
亲无怨心
禽息鸟视
钦贤好士
亲贤远佞
琴心剑胆
琴心剑糁
琴心相挑
勤学好问
勤学苦练
衾影无惭
衾影无愧
衾影无怍
勤有功戏无益
禽有禽言兽有兽语
秦越肥瘠
秦约晋盟
勤则不匮
亲则不谢谢则不亲
擒贼擒王
擒贼先擒王
亲者痛仇者快
亲自出马
擒纵自如
清白之人
倾抱写诚
清跸传道
磬笔难书
青弁使者
轻薄少年
轻薄无礼
轻薄无行
轻薄无知
情不可却
情不自禁
情不自堪
情不自胜
情不自已
轻财贵义
轻财好士
轻财好施
轻财好义
轻财敬士
轻财任侠
轻财尚义
轻财仗义
轻财重士
轻财重土
轻财重义
擎苍牵黄
清曹峻府
青草平原
清茶淡话
倾肠倒肚
倾肠倒腹
情场如戏场
情长纸短
倾巢出动
倾巢而出
倾巢来犯
轻车简从
轻车介士
轻车快马
轻车熟道
轻车熟路
清尘浊水
倾城而出
倾城倾国
情痴情种
晴初霜旦
青出于蓝
青出于蓝而胜于蓝
青出于蓝胜于蓝
青春两敌
青春难再
情词悱恻
清词丽句
清辞丽句
清辞丽曲
清词妙句
情淡爱驰
清淡霸业
轻刀脔割
情到深处人孤独
青灯古佛
青灯黄卷
庆吊不通
庆吊不行
庆吊之礼
轻动干戈
轻动远举
情窦初开
情窦渐开
清都绛阙
清都紫府
清都紫微
清毒图腾
倾耳侧目
倾耳戴目
倾耳而听
倾耳拭目
倾耳细听
轻而易举
清耳悦心
倾耳注目
情非得已
青峰独秀
清风高节
清风高谊
清风劲节
清风峻节
清风朗月
清风亮节
清风两袖
清风明月
轻赋薄敛
庆父不死
庆父不死鲁难未已
情孚意合
倾盖论交
倾盖如故
倾盖之交
青肝碧血
倾肝沥胆
轻歌曼舞
清歌妙舞
清歌雅舞
情根爱胎
情根欲种
清宫除道
请功受赏
清官能断家务事
清官难断家务事
清规戒律
请鬼开药单
清锅冷灶
倾国倾城
青过于蓝
倾国之士
倾海为酒
情好日密
清和平允
青和之石
青红皂白
清华东门
青华雷祖
青黄不交
青黄不接
青黄沟木
青黄未接
青黄无主
清灰冷火
清灰冷灶
清辉项链
清浑皁白
清浑皂白
轻鸡爱骛
轻骑简从
情急欲泪
情急智生
倾家败产
倾家荡产
倾家竭产
倾家尽产
倾家破产
清简寡欲
情见乎词
情见乎言
情坚金石
情见势竭
情见势屈
情见埶竭
情见于词
情见于色
请将不如激将
轻脚轻手
清交素友
清洁软盘
清介有守
清静寡欲
清净寂灭
情景交融
清静无为
清酒红人面财帛动人心
轻举绝俗
轻举妄动
轻举远游
请君入瓮
倾柯卫足
顷刻之间
清空目标的仇恨值
清恐人知
磬控纵送
青口白舌
轻口薄舌
轻口轻舌
清旷超俗
倾筐倒庋
倾筐倒箧
青蓝冰水
轻浪浮薄
情礼兼到
清丽俊逸
情理难容
青藜学士
青脸獠牙
轻怜疼惜
轻怜痛惜
清廉正直
轻怜重惜
清洌可鉴
青龙金匮
青楼楚馆
轻禄傲贵
轻虑浅谋
青梅竹马
青面獠牙
情面难却
轻描淡写
清庙之器
轻蔑之戒
清明在躬
倾囊倒箧
青囊秘学
倾囊相付
倾囊相赠
倾囊相助
倾囊以助
青鸟传信
青鸟传音
青鸟殷勤
轻诺寡信
青女素娥
倾盆大雨
清贫寡欲
清贫如洗
清品犹兰虚怀若竹
清平世界朗朗乾坤
轻骑减从
罄其所有
情凄意切
青钱万选
青钱学士
轻敲缓击
情巧万端
清清楚楚
情情如意
卿卿我我
清清之水
轻裘大带
轻裘肥马
轻裘缓带
轻裘缓辔
轻裘朱履
情趣相得
清泉平原
青裙缟袂
轻饶素放
情人眼里出西施
清如冰壶
轻如鸿毛
轻若鸿毛
情若手足
青山不老
青山常在柴不断
青山常在柴不空
情善迹非
轻衫凉笠
青山绿水
青衫司马
青山一发
青山依旧
庆赏无厌
情深骨肉
清身洁己
情深伉俪
情深如海
情深似海
情深潭水
轻身下气
轻身殉义
情深义厚
情深一往
情深义重
情深意重
倾身营救
情深友于
轻身重义
青胜于兰
轻生重义
清圣浊贤
轻世傲物
青史标名
青史不泯
轻事重报
青史传名
青史垂名
青史流芳
青史留芳
青史留名
青史名留
轻世肆志
磬石之固
轻手蹑脚
轻手轻脚
轻手软脚
情恕理遣
清水无大鱼
清水下杂面你吃我也见
清水衙门
青丝白马
情丝缠绵
轻死得生
情丝割断
轻死重气
轻死重义
青松落色
清算圣印
清算之戒
情随境变
情随事迁
情态公理
青苔黄叶
青苔之瘤
清谈高论
清汤寡水
青堂瓦舍
情天爱海
青天白日
晴天不肯去
擎天架海
青天里一个霹雳
情天孽海
晴天霹雳
晴天炸雷
擎天之柱
清天浊地
轻挑漫剔
蜻蜓点水
蜻蜓撼石柱
情同骨肉
情同手足
情同一家
情同鱼水
情投契合
情投意合
情投意洽
情投意忺
轻吞慢吐
清微淡远
轻偎低傍
倾危之士
清渭浊泾
情文并茂
情文相生
轻徙鸟举
清晰预兆
情见乎辞
情见力屈
轻贤慢士
请先入瓮
清闲自在
倾箱倒箧
青霄白日
青霄直上
青鞋布袜
清心寡欲
倾心竭力
倾心结纳
清新隽永
清新俊逸
清信男女
清心少欲
清心省事
倾心吐胆
倾心吐糁
清虚洞府
轻迅猛绝
清雅绝尘
轻言寡信
轻言轻语
轻言软语
轻言肆口
轻言细语
青眼相待
青眼相看
轻傜薄赋
轻徭薄税
轻徭薄赋
倾摇懈弛
清夜扪心
清议不容
情意绵绵
倾以身免
情义之戒
倾银泼乳
清音幽韵
清莹透彻
清莹透澈
清莹秀澈
情有可原
情逾骨肉
情欲寡浅
轻于鸿毛
轻于去就
青玉之石
清源正本
倾月法冠
青云得路
青云得意
青云独步
青云干吕
晴云秋月
青云万里
青云直上
青云之志
情真意切
情真罪当
情知故犯
青枝绿叶
清之水精
情至意尽
轻重倒置
轻重缓急
轻重疾徐
情重姜肱
轻重失宜
情钟我辈
情钟意笃
轻重之短
轻舟便楫
青州从事
青竹丹枫
罄竹难书
倾注全力
青竹蛇儿口
情逐事迁
轻妆薄粉
轻装简从
轻装前进
轻装上阵
清浊难澄
清酌庶羞
清浊同流
青紫拾芥
请自隗始
轻卒锐兵
轻嘴薄舌
请坐冷板凳
穷本极源
穷兵黩武
穷兵极武
穷波讨源
穷不失义
穷不与富斗富不与官斗
穷唱渭城
穷池之鱼
穷愁潦倒
穷愁著书
琼厨金穴
穷处之士
穷村僻壤
穷大失居
穷达有命
穷当益坚
琼岛春云
惸独无依
琼堆玉砌
穷而后工
穷富极贵
琼府金穴
穷根寻底
穷根寻叶
穷工极巧
穷贵极富
琼闺秀玉
琼花片片
穷极其妙
穷急生疯
穷极思变
穷极无聊
穷极凶恶
穷极要妙
穷极则变
穷家富路
琼浆金液
琼浆玉液
穷举测试
穷举攻击
穷举搜索
穷居野处
穷坑难满
穷寇莫追
穷寇勿追
穷困潦倒
穷老尽气
穷理尽妙
穷理尽微
穷理尽性
穷里空舍
琼林满眼
琼林玉树
琼林玉质
琼楼金阙
琼楼玉宇
穷妙极巧
穷乃益坚
穷年累世
穷年累岁
穷年累月
穷鸟入怀
穷且益坚
茕茕孤立
茕茕孑立
茕茕孑立形影相吊
茕茕无依
穷泉朽壤
跫然足音
穷人不攀富亲
穷人不攀高亲
穷人多苦命
穷人思眼前
穷日落月
穷日之力
穷腮乞脸
穷山恶水
穷山恶水出刁民
穷山恶水多刁民
穷山僻壤
穷奢极侈
穷奢极欲
穷神观化
穷神知化
穷鼠啮狸
穷鼠啮猫
琼树生花
穷思毕精
穷思极想
穷斯滥矣
穷酸饿醋
穷态极妍
琼台玉阁
琼台玉宇
穷天极地
穷通得失
穷通皆命
穷通荣辱
穷通有命
穷途潦倒
穷途落魄
穷途末路
穷途之哭
穷嫌富不要
穷纤入微
穷乡多巨贪
穷相骨头
穷巷掘门
跫响空谷
穷巷陋室
穷乡僻壤
穷心剧力
穷形极相
穷形极状
穷形尽相
穷形尽致
穷形尽状
穷凶极恶
穷凶极虐
穷阎漏屋
穷幽极微
穷猿奔林
穷原竟委
穷原究委
穷猿失木
穷源朔流
穷源溯流
穷猿投林
穷猿投树
穷源推本
穷在闹市无人问
穷则变变则通
穷则独善其身
穷则思变
琼枝玉树
琼枝玉叶
穷追苦克
裘敝金残
裘弊金尽
裘敝金尽
秋波送情
秋波微转
秋波盈盈
求不厌寡
求财恨不得
求才若渴
秋草人情
求大同存小异
求道于盲
求端讯末
求端于盲
秋风过耳
秋风落叶
秋风扫落叶
秋风扫叶
秋风团扇
秋风纨扇
求福禳灾
秋高马肥
秋高气和
秋高气爽
秋高气肃
裘葛之遗
求过于供
秋毫不犯
秋毫见捐
秋毫无犯
求好心切
秋毫之末
丘壑泾渭
秋后算账
求剑刻舟
求浆得酒
秋菊春兰
丘里之言
丘陵洞穴
虬龙未化时
求马买骨
裘马轻肥
裘马轻狂
裘马声色
求马唐肆
求马于唐市
求马于唐肆
求民病利
求名夺利
求名求利
求名责实
囚牛好音
丘奇论题
求其友声
求签问卜
求亲告友
求亲靠友
求全责备
求全之毁
求人不如求己
求仁得仁
求人须求大丈夫
求荣反辱
求荣卖国
求容取媚
求三拜四
秋色平分
求善不厌
秋扇见捐
丘山之功
求神拜鬼
求神问卜
求生本能
求生不得
求生不得求死不能
求生害仁
求生害义
秋实春华
秋收冬藏
囚首垢面
囚首丧面
秋水芙蓉
秋水伊人
秋水盈盈
求死不得
求索不止
求索无厌
求田问舍
求同存异
秋荼密网
遒文壮节
秋狝春苗
求贤如渴
求贤若渴
求贤下士
求贤用士
求新立异
秋行夏令
求益反辱
求益反损
求鱼缘木
秋月春风
秋月春花
秋月寒江
虬跃龙腾
秋月如珪
求之不得
求志达道
求之过急
秋至满山多秀色
求知若渴
求知心切
求之有道
求忠出孝
去暗投明
去本就末
去本趋末
屈鄙行鲜
祛病延年
曲不离口
取长补短
取长弃短
驱除鞑虏
去粗取精
诎寸伸尺
诎寸信尺
屈打成招
祛蠹除奸
去恶务尽
曲而不屈
取而不贪
取而代之
去而之他
取法乎上
取法乎上仅得乎中
屈服之鞭
曲高和寡
屈高就下
曲肱而枕
曲肱之乐
去故就新
屈谷巨瓠
去故纳新
去官留犊
去害兴利
屈蠖求伸
趋吉避凶
屈己存道
屈己待人
曲极其妙
趋吉逃凶
阒寂无人
阒寂无声
屈己下人
屈节卑体
屈节辱命
屈节辱志
曲尽其妙
曲尽其巧
曲尽情伪
曲尽人情
曲径通幽
取精用宏
取精用弘
去就之分
去就之际
取快一时
劬劳顾复
劬劳之恩
驱雷策电
驱雷掣电
趋利避害
曲里拐弯
趋利若骛
去留两便
取乱存亡
取乱侮亡
曲眉丰颊
取名致官
趋名逐利
去末归本
去逆效顺
驱奴藤条
取譬引喻
取其精华去其糟粕
娶妻容易养妻难
阒其无人
阒其无声
趋前退后
取巧图便
取青妃白
取青配白
取青媲白
区区此心
区区小事
区区之见
区区之数
区区之心
区区之众
趋权附势
阒然无声
趣热之士
趋人之急
取容当世
去如黄鹤
取如拾遗
阒若无人
去杀胜残
趋舍异路
趋舍有时
趋舍指凑
去甚去泰
屈身守分
曲身小子
去食存信
趋时奉势
趋势附热
趋时附势
去时终须去
趋数烦志
去顺效逆
去似微尘
去太去甚
去泰去甚
去题万里
去梯之言
去天尺五
驱霆策电
趋庭之教
去头去尾
曲突徒新
曲突徙薪
曲突移薪
去伪从真
去伪存真
取威定霸
取威定功
去危就安
曲为之防
区闻陬见
去芜存精
阒无人声
阒无一人
屈膝请和
屈膝求和
取辖投井
趋翔闲雅
去邪归正
屈心抑志
取信于民
取信于人
曲学阿世
曲学诐行
曲学多辨
屈艳班香
趋炎奉势
趋炎附热
趋炎附势
阒焉无人
驱羊斗虎
驱羊攻虎
驱羊拒狼
驱羊战狼
诎要桡腘
曲意承奉
屈意承欢
取义成仁
曲意承迎
曲意奉承
曲意逢迎
祛衣请业
屈一伸万
取易守难
祛衣受业
曲意迎合
蛆蝇粪秽
取友必端
取与不和
区宇一清
取予有节
蘧瑗知非
曲折滑坡
曲折萦纡
取之不竭
取之不尽
取之不尽用之不竭
屈指而数
屈指可数
趋之如骛
趋之若鹜
趋之若蚁
曲直项链
曲终人散
曲终奏雅
取诸宫中
曲渚回湾
去住两难
屈尊驾临
屈尊降贵
屈尊敬贤
屈尊就卑
劝百讽一
全璧归赵
权变锋出
全秉公心
拳不离手
拳不离手曲不离口
犬不夜吠
诠才末学
辁才小慧
拳打脚踢
犬吠之盗
犬吠之警
全福远祸
全国一盘棋
权豪势要
犬迹狐踪
全军覆灭
全军覆没
权均力敌
权均力齐
全力赴之
全力以赴
全力一击
犬马齿穷
犬马齿索
犬马恋主
犬马之报
犬马之诚
犬马之齿
犬马之疾
犬马之决
犬马之劳
犬马之力
犬马之恋
犬马之命
犬马之年
犬马之心
犬马之养
全民皆兵
畎亩下才
畎亩之中
畎亩之忠
全能全智
全盘托出
全凭三寸不烂之舌
全其首领
权倾天下
权倾中外
全球信息基础设施
拳拳服膺
拳拳盛意
拳拳在念
拳拳之忱
拳拳之枕
拳拳之忠
全然不顾
全然不同
全然不知
劝人架屋
劝人莫作
劝人养鹅
劝善惩恶
劝善黜恶
劝善规过
劝善戒恶
劝善片恶
全身而退
全神贯注
全神倾注
全身远害
全身远祸
全狮搏兔
泉石膏肓
权时救急
全始全终
泉石之乐
权时制宜
全受全归
拳术精通
拳套专精
筌蹏一悟
拳头脚尖
拳头上立得人胳膊上走得路
拳头上立得人胳膊上走得马
犬兔俱毙
犬兔之争
全无忌惮
全无心肝
全心济世
全心全力
全心全意
全须全尾
犬牙差互
犬牙错互
犬牙交错
犬牙相错
犬牙相接
犬牙相临
犬牙相制
犬牙鹰爪
权移马鹿
权宜之策
权宜之计
权宜状态
全智全能
全知全能
全知天下事
犬彘之食
拳中掿沙
权重秩卑
拳撞脚踢
权尊势重
却病延年
却步图前
鹊巢鸠踞
鹊巢鸠占
鹊巢鸠主
鹊巢知风
缺吃短穿
缺吃少穿
雀儿参政
雀儿肠肚
鹊返鸾回
鹊反鸾惊
确非易事
确固不拔
确乎不拔
雀角鼠牙
雀角之忿
却金暮夜
榷酒征茶
却客疏士
缺口镊子
却老还童
鹊垒巢鸠
雀马鱼龙
雀目鼠步
雀屏中选
确然不群
雀入雕群羊投虎口
却扇之夕
缺失损失
缺食无衣
雀鼠之争
缺头少尾
鹊笑鸠舞
雀小脏全
确信无疑
却行求前
雀喧鸠聚
雀牙鼠角
缺一不可
缺衣乏食
缺衣少食
确有其事
缺月重圆
雀跃欢呼
缺月再圆
确凿不移
却之不恭
却之不恭受之有愧
裙布钗荆
裙布荆钗
群策群力
群雌粥粥
裙带关系
群而不党
群芳竞艳
群方咸遂
群分类聚
群鸿戏海
群集分析
麇集蜂萃
裙屐少年
群居和一
群居穴处
群居终日言不及义
群空冀北
群口啾唧
群口铄金
群龙无首
群盲摸象
群魔乱舞
群起而攻之
群起效尤
群情鼎沸
群情欢洽
群轻折轴
群山四应
群山万壑
群石点头
群枉之门
群威群胆
群贤毕集
群星圣殿
群雄逐鹿
群蚁附膻
群蚁溃堤
群疑满腹
群英荟萃
麇至沓来
染苍染黄
然荻读书
染风习俗
燃膏继晷
染翰操纸
染翰成章
染化而迁
燃魂之颅
染旧作新
然糠照薪
燃糠自照
染蓝涅皂
燃眉之急
燃萁煎豆
燃萁之敏
燃萁煮豆
冉冉不绝
然然可可
燃松读书
燃犀温峤
燃犀照怪
染须种齿
染指垂涎
染指于鼎
攘臂瞋目
攘臂而起
攘臂疾言
攘臂切齿
攘臂一呼
攘肌及骨
攘来熙往
让礼一寸得礼一尺
攘袂扼腕
攘袂切齿
攘袂引领
攘权夺利
穰穰满家
攘攘熙熙
攘人之美
让三让再
攘外安内
攘往熙来
让逸竞劳
让再让三
让枣推梨
绕道而行
饶口谋衣
绕梁遏云
绕梁三日
绕梁余韵
绕梁韵永
绕梁之音
扰扰攘攘
饶人不是痴
饶人不是痴汉
扰人清梦
饶人是福
饶人算人之本
饶舌调唇
饶有风趣
饶有兴趣
饶有兴味
绕指柔肠
热熬翻饼
惹草拈花
惹草沾风
惹草沾花
惹草招风
热肠古道
热肠冷面
热导模块
热地蚰蜒
热腹冷肠
热锅上的蚂蚁
热锅上的蚂蚁一般
热锅上蚂蚁
热汗涔涔
惹花拈草
热火朝天
惹火烧身
惹祸招愆
惹祸招殃
惹祸招灾
热可炙手
热泪盈眶
热气腾腾
热情洋溢
惹人注目
惹是生非
惹是招非
惹虱子头上搔
热心苦口
热心快肠
热血沸腾
热疫疲惫
热疫疲倦
热影废墟
惹灾招祸
热蒸现卖
惹罪招愆
人百其身
人不得外财不富
人不犯我
人不犯我我不犯人
人不风流只为贫
人不解甲马不停蹄
人不可貌相
人不可无势
人不聊生
人不劝不善
人不人鬼不鬼
人不说不知木不钻不透
人不通今古
人不为己天地诛
人不为己天诛地灭
人不厌故
人不知鬼不觉
人不自安
人才辈出
人才辈生
人才出众
人才济济
人财两空
人财两失
人才难得
忍耻苟活
忍耻含垢
忍耻含羞
忍耻偷生
人稠物穰
认仇作父
人处福中不知福
任从风浪起稳坐钓鱼船
人存政举
任达不拘
人大心大
人单势孤
人到难处就如虎落深坑
人到难处想亲人
人到无求品自高
人到中年万事休
人的名儿树的影儿
忍得一时之气
人地两生
人地生疏
认敌为友
认敌作父
认定生姜树上生
人定胜天
人丁兴旺
人多成王
人多口杂
人多阙少
人多势众
人多手乱
人多手杂
人多眼杂
人多语乱
人多则成势
人多智广
人多嘴杂
稔恶不俊
稔恶不悛
稔恶藏奸
人恶人怕天不怕
稔恶盈贯
人而无信
人而无信不知其可
人烦马殆
人非草木
人非草木孰能无情
人非木石
人非圣贤
人非圣贤孰能无过
人非土木
人非土石
人非物是
认愤填膺
人逢喜事精神爽
人扶人兴
人浮于事
人各有偶
人各有心
人各有志
衽革枕戈
人给家足
人功道理
忍垢贪生
忍垢偷生
人孤势单
人贵有恒
人贵有志
人贵知心
人贵自立
人海茫茫
人害人不死天害人才死
人海人山
人喊马叫
人喊马嘶
人欢马叫
人荒马乱
人活一张脸
人迹罕通
人迹罕至
人急计生
人极计生
人急了悬梁狗急了跳墙
忍饥受饿
忍饥受渴
人迹所至
人急投亲
人急偎亲
人迹杳然
人己一视
人急智生
认鸡作凤
人家吃肉我喝汤
人见白头嗔
人间第一黄
人间地狱
人见人爱十七八
人间私语
人间天上
人间天堂
人间正道是沧桑
人间重晚晴
人间自有真情在
仁浆义粟
人杰地灵
人皆掩鼻
人皆有恻隐之心
人尽其才
人禁我行
人镜芙蓉
人敬有的
人敬有的狗咬丑的
人居福中不知福
忍俊不禁
忍俊不住
人君犹盂
人靠衣裳马靠鞍
人靠一身衣
人口快过风
人苦不知足
忍苦耐劳
人困马乏
人来客去
人来客往
人来人往
人狼弓手
任劳任怨
人老偷闲且是闲
人老腿先老
人老心未老
人老珠黄
忍泪含悲
人离家散
人离乡贱
人伦并处
人马平安
人满为患
人满之患
人美不在貌
刃没利存
人面狗心
人面鸟咮
人面上人
人面兽心
人面桃花
仁民爱物
人民民主统一战线
人命关天
人命危浅
人莫若故
人莫予毒
人谋不臧
人模狗样
认奴作郎
人怕出名猪怕壮
人怕见钱鱼怕饵
人怕老来贫
人怕贪心鱼怕饵
认票不认人
人贫不语
人贫智短
人平不语
人平不语水平不流
任凭风浪起
任凭风浪起稳坐钓鱼船
任凭风浪起稳坐钓鱼台
忍气吞声
人弃我取
人弃我拾
任其自便
任其自流
任其自然
人前背后
人前不讨两面光
人前莫说人长短
人千人万
人强马壮
人强胜天
人勤地不懒
人琴俱逝
人琴俱亡
人琴俱杳
人琴两亡
人情薄似纸
人情大似圣旨
人情冷栗
人情冷暖
人情冷暖世态炎凉
人情莫道春光好
人轻权重
人情世故
人情世态
人情似水分高下
人情似纸张张薄
人情物理
人情汹汹
人情纸薄
人情之常
任情恣性
人穷反本
人穷命多苦
人穷志不短
人穷志短
人穷志短马瘦毛长
人穷志莫穷
人去楼空
荏苒代谢
荏苒日月
人人得而诛之
人人喊打
人人皆知
仁人君子
任人唯亲
任人唯贤
仁人义士
人人有份
仁人志士
人人自危
仁柔寡断
忍辱负重
忍辱含垢
忍辱含羞
忍辱偷生
荏弱难持
荏弱无能
人杀鬼杀
人善被人欺
人山人海
人善人欺天不欺
人涉卬否
人神共愤
人神共嫉
人神同愤
人神同嫉
人生不满百
人生不满百常怀千岁忧
人声鼎沸
人生何处不相逢
人生开口笑难逢
人生路不熟
人生面不熟
人生难得老来安
人生七十古来稀
人生如寄
人生如梦
人生如萍
人生如寓
人生如朝露
人生若寄
人生若梦
人生似鸟同林宿
人生无常
人生一世草生一秋
人生在勤
人生在世
人生朝露
人生知足何时足
人生自古谁无死
人生最苦是别离
人事不省
人事不知
人世沧桑
人事代谢
人是苦虫不打不成
人师难遇
人是为的礼是随的
人事无常
人是衣裳马是鞍
人是衣装
人寿几何
人寿年丰
人手一册
人熟不堪亲
仁术超群
人殊意异
人死不能复生
认死扣儿
认死理儿
人死留名
人死辄为鬼
人俗不可医
人所共知
任所欲为
人天永隔
人同此心
人同此心心同此理
仁同一视
人头畜鸣
人头罗刹
任土作贡
人亡邦瘁
人往高处走水往低处流
人亡家破
人望所归
认妄为真
人亡物存
人亡物在
人亡政息
人为财死
人为财死鸟为食亡
人为刀俎
人为刀俎我为鱼肉
人为故障
人微权轻
人微望轻
人微言贱
人微言轻
人为一口气
人文荟萃
人我是非
人无刚强安身不长
人无根本水食为命
人无害虎心虎有伤人意
人无横财不富
忍无可忍
人无两度再少年
人无千日好花无百日红
人五人六
人无外财不富
人无完人
人无笑脸休开店
人无一世穷
人无远虑
人无远虑必有近忧
衽扱囊括
人遐室迩
任贤使能
任贤受谏
人闲心不闲
人闲心生魔
任贤用能
任贤杖能
任贤恣情
人小鬼大
人小志气大
人心不古
人心不足蛇吞象
人心大快
人心都是肉长的
人心隔肚皮
人心归向
忍心害理
人心涣漓
人心涣散
人心惶惶
人心莫测
人心难测
人心难测海水难量
人心叵测
人心齐泰山移
仁心仁术
仁心仁闻
人心如秤
人心如镜
人心如面
人心丧尽
人心世道
人心思汉
人心似铁
人心似铁官法如炉
人心所归
人心所向
人心惟危
人心向背
人心向背定成败
人心汹汹
人心要实火心要虚
人心摇摇
人心犹未足
任性妄为
任性恣情
人须立志
人烟稠密
人烟凑集
人烟辐辏
人烟阜盛
人烟浩穰
人言籍籍
人言可畏
仁言利博
仁言利溥
人眼难哄
人眼是秤
人焉廋哉
人烟稀少
人言凿凿
人言啧啧
人仰马翻
人样虾蛆
人妖颠倒
仁义道德
人一己百
仁义君子
人以群分
人以群分物以类聚
忍一时风平浪静
人一已百
仁义之兵
仁义值千金
仁义之师
刃迎缕解
认影迷头
认影为头
人有旦夕祸福
忍尤含垢
忍尤攘诟
人有善愿
人有善愿天必从之
人有十可富
人欲横流
人语马嘶
任怨任劳
人怨神怒
人怨天怒
人约黄昏
人云亦云
人在福中不知福
人在画中游
人在人情在
人赃俱获
认贼为父
认贼为子
认贼作父
认贼作子
仁者必寿
仁者不杀
仁者见仁
仁者见仁智者见智
仁者乐山
仁者能仁
忍者装束
任真自得
人正不怕影子歪
人正不怕影子斜
人争一口气佛受一柱香
人直不富港直不深
人之常情
人之初性本善
人之恒情
人之将死
人之将死其言也善
仁之胜不仁也
人之水镜
仁至义尽
人之云亡
任重才轻
任重道悠
任重道远
人中龙虎
人中骐骥
人众胜天
人中狮子
人众则成势
人中之龙
任重致远
忍字头上一把刀
人自为斗
人自为战
人自为政
认祖归宗
人足家给
仍陋袭简
日薄桑榆
日薄虞渊
日薄西山
日薄崦嵫
日薄之年
日不我与
日不暇给
日不移晷
日不移影
日长似岁
日长一线
日程月课
日出冰消
日出不穷
日出而作
日出而作日入而息
日出三竿
日出万言必有一伤
日出遇贵
日出之光
日蹙百里
日东月西
日短心长
日短夜修
日锻月炼
日复一日
日富月昌
日旰不食
日旰忘餐
日旰忘食
日高三丈
日和风暖
日计不足
日计不足岁计有余
日积月聚
日积月累
日居月诸
日见沉重
日渐月染
日角龙庭
日角龙颜
日角偃月
日角珠庭
日进不衰
日近长安远
日进斗金
日进有功
日久弊生
日久见人心
日久见天理
日久弥新
日久年深
日久情深
日久岁长
日久岁深
日久天长
日久玩生
日久忘怀
日就月将
日久月深
日居衡茅
日朘月减
日朘月削
日来月往
日累月积
日丽风和
日丽风清
日理万机
日陵月替
日落风生
日落见财
日落千丈
日落西山
日落沼泽
日迈月征
日莫途远
日暮道远
日暮路远
日暮穷途
日暮途穷
日暮途远
日怒徽记
日暖风和
日暖风恬
日乾夕惕
日亲日近
日亲以察
日日夜夜
日入胭脂红无雨也有风
日濡月染
日上三竿
日涉成趣
日甚一日
日升月恒
日升月转
日食万贯
日食万钱
日试万言
日食一升
日疏日远
日思夜盼
日诵五车
日添一线
日头常晌午
日完其朔
日往月来
日五色赋
日无私照
日无暇晷
日夕相处
日下无双
日消月割
日销月靡
日销月铄
日新月盛
日新月异
日新月著
日行千里
日省月课
日省月试
日省月修
日修夜短
日许多时
日许时间
日削月割
日削月朘
日炎披风
日夜兼程
日夜趱行
日以继夜
日益频繁
日已三竿
日益完善
日以为常
日异月更
日异月殊
日异月新
日益月滋
日饮亡何
日饮无何
日引月长
日堙月塞
日有所思夜有所梦
日有万机
日与月与
日远日疏
日月蔽亏
日月不居
日月重光
日月蹉跎
日月合璧
日月交食
日月经天
日月经天江河行地
日月丽天
日月连璧
日月其除
日月入怀
日月如箭
日月如流
日月如梭
日月参辰
日月无光
日月相推
日月逾迈
日昃不食
日昃旰食
日昃忘食
日仄之劳
日昃之离
日增月盛
日增月益
日长神倦
日长岁久
日征月迈
日炙风吹
日炙风筛
日至月至
日中必彗
日中必熭
日中必移
日中必湲
日中必昃
日中将昃
日中为市
日中则移
日中则昃
日中则昃月满则亏
日转千街
日转千阶
日滋月益
日坐愁城
日坐针毡
冗不见治
冗词赘句
容当后议
荣古陋今
荣古虐今
熔古铸今
容光焕发
融合为一
荣华富贵
融会贯通
融会通浃
容或有之
溶经铸史
荣枯得丧
荣枯得失
荣枯休咎
戎马仓皇
戎马关山
戎马倥偬
戎马劻勷
戎马生郊
戎马生涯
戎马之地
戎马之间
容民畜众
荣名及亲
融洽无间
溶溶荡荡
溶溶泄泄
溶溶漾漾
融融泄泄
荣辱得失
荣辱与共
容身无地
融释贯通
戎事倥偬
戎首元凶
容头过身
融为一体
戎务倥偬
容膝之安
容膝之安一肉之味
容膝之地
融液贯通
荣膺鹗荐
荣膺鹗选
荣膺鴞荐
冗余检验
熔于一炉
容斋四笔
荣宗耀祖
容足之地
肉薄骨并
肉搏精通
柔肠百结
柔肠百转
柔肠寸断
柔肠粉泪
揉眵抹泪
柔而不犯
柔风甘雨
肉腐出虫
柔肤弱体
柔刚弱强
肉骨生死
柔筋脆骨
肉可共啖
肉林酒池
柔媚姣俏
柔能克刚
柔能制刚
柔懦寡断
肉朋酒友
肉圃酒池
柔情绰态
柔情媚态
柔情蜜意
柔情曲意
柔情侠骨
柔茹刚吐
柔茹寡断
揉腮撧耳
肉山脯林
肉山酒海
柔胜刚克
柔声下气
肉食者鄙
肉袒负荆
肉袒面缚
肉袒牵羊
肉跳神惊
肉跳心惊
柔心弱骨
肉眼凡夫
肉眼凡胎
肉眼惠眉
肉眼看天
肉眼无珠
肉眼愚眉
柔远怀迩
柔远怀来
柔远能迩
柔远绥怀
柔远镇迩
肉绽皮开
肉颤心惊
柔枝嫩条
柔枝嫩叶
肉竹嘈杂
如白染皂
入邦问俗
入宝山而空回
入鲍忘臭
乳波臀浪
如拨云雾
入不敷出
如不胜衣
如蚕作茧
茹草饮水
如操左劵
如操左券
汝成人耶
如痴如狂
如痴如梦
如痴如迷
如痴如醉
如痴似醉
如持左劵
如持左券
乳臭未除
如出一轨
如出一口
如出一辙
如椽大笔
如椽健笔
如椽之笔
如此而已
如此如此
如蹈水火
如蹈汤火
如登春台
入地无门
乳犊不怕虎
如堕五里雾中
如堕烟海
如堕烟雾
如蛾赴火
如法炮制
如风过耳
如奉纶音
如赴汤火
如皋射雉
入阁登坛
如隔三秋
如鲠在喉
乳狗噬虎
茹古涵今
如鼓琴瑟
入骨相思
如珪如璋
辱国丧师
辱国殄民
入国问俗
辱国殃民
入海算沙
如虎得翼
如虎傅翼
如虎负嵎
如虎加翼
如虎如狼
如虎生翼
如虎添翼
乳虎啸谷百兽惧
如花如锦
如花似朵
如花似锦
如花似玉
如花似月
如幻如梦
如幻似真
如簧之舌
入火赴汤
如获拱璧
如火燎原
如获球璧
如火如荼
如获石田
如获异宝
如获珍宝
如获至宝
如获至珍
如获重宝
如鸡就埘
如饥如渴
如饥似渴
如继一臂
如见肺肝
乳间股脚
如箭离弦
如见其人
如箭在弦
如江如海
如嚼鸡肋
如胶如漆
如胶似漆
如胶投漆
如解倒悬
入境随俗
入井望天
入境问禁
入境问俗
如开茅塞
如渴如饥
如恐不及
入口套牌
茹苦含辛
茹苦食酸
茹苦食辛
茹苦吞酸
如狼牧羊
如狼如虎
如狼似虎
如雷贯耳
如雷在耳
缛礼烦仪
入理切情
入理入情
如临大敌
如临深谷
如临深渊
如临深渊如履薄冰
如临渊谷
如龙似虎
如履薄冰
如履春冰
如履平地
如履如临
如履渊冰
如芒刺背
如芒在背
茹毛饮血
辱门败户
入门问讳
入门休问荣枯事
如梦初觉
如梦初醒
如梦而觉
如梦方觉
如梦方醒
如梦忽醒
如梦如痴
如梦如醉
濡沫涸辙
入木三分
入幕之宾
孺慕之思
汝南晨鸡
汝南月旦
如鸟兽散
如鸟翔空
如牛负重
如烹小鲜
入品用荫
如弃敝屣
如其不然
如泣草芥
入其彀中
如漆如胶
如泣如诉
茹泣吞悲
如切如磋
如切如磋如琢如磨
入情合理
入情入理
如丘而止
如泉赴壑
如燃犀烛
如人饮水
如人饮水冷暖自知
如日方升
如日方中
如日中天
茹柔吐刚
如入宝山空手回
蠕蠕而动
如入无人之境
如入云端
如丧考妣
入山不怕伤人虎
如山似海
如山压卵
入少出多
入舍女婿
辱身败名
入神之作
入圣超凡
乳声乳气
如食哀梨
入世不深
入室操戈
儒士成林
如拾地芥
入室弟子
如释负担
入室升堂
如石投水
如是我闻
如矢在弦
如释重负
如手如足
如数家珍
如熟羊胛
如水滴石
如水赴壑
乳水交融
如水投石
入水问鱼
入死出生
如斯而已
如诉如泣
如所周知
如汤灌雪
如汤化雪
如汤浇雪
如汤泼雪
如汤沃雪
如天之福
入铁主薄
入铁主簿
茹痛含辛
茹荼攻蓼
如荼如火
茹荼吞檗
入土为安
入文出武
如蚊负山
如闻其声
如闻其声如见其人
入吾彀中
如无其事
如响而应
入乡随俗
入乡问俗
如响应声
入孝出弟
入孝出悌
如兄如弟
乳臭未干
乳臭未乾
如雪逢汤
如埙如篪
如埙应篪
儒雅风流
如蚁附膻
如蚁慕膻
如意算盘
如饮醍醐
如影从形
如蝇附羶
如蝇聚膻
如应斯响
如影随形
如蝇袭膻
如影相随
如蝇逐臭
如蝇逐膻
如有所失
如御大敌
如鱼得水
茹鱼去蝇
如鱼似水
如鱼饮水冷暖自知
如愿以偿
如运诸掌
如在股几
如振落叶
如之奈何
如脂如韦
如指诸掌
入主出奴
如锥画沙
如坠五里云雾
孺子可教
如足如手
如醉初醒
如醉方醒
如醉如痴
如醉如狂
如醉如梦
如坐春风
如坐云雾
如坐针毡
软饱黑甜
软刀子割头不觉死
软刀子杀人不见血
软的欺负硬的怕
软红尘土
软红十丈
软红香土
软来软磨
软磨硬抗
阮囊羞涩
软裘快马
软软浓浓
软弱涣散
软弱无力
软弱无能
软绳子绑得住硬柴禾
软绳子捆得住硬柴禾
软绳子系得住硬柴禾
软谈丽语
软猬刺球
阮咸之纵
软香温玉
软硬兼施
软玉娇香
软玉温香
软语温言
蕤宾铁响
锐兵精甲
锐不可当
瑞彩祥云
锐挫气索
锐挫望绝
锐利之石
瑞气祥云
锐气益壮
瑞兽祥禽
瑞兽异禽
瑞兽珍禽
锐未可当
瑞文戴尔
瑞雪迎春
瑞雪兆丰年
瑞以和降
瑞应灾异
枘圆凿方
枘凿冰炭
枘凿不入
枘凿方圆
瑞卒勿攻
润屋润身
润之土精
若敖鬼馁
若敖之鬼
若傍无人
弱本强末
若崩厥角
若臂使指
弱不好弄
弱不禁风
弱不胜衣
若出一吻
若出一辙
若存若亡
若大若小
若登高必自卑
弱冠之年
若合符节
若合符契
若火燎原
若即若离
若离若即
弱连通图
若卵投石
若履平地
若昧平生
若明若暗
若明若昧
若烹小鲜
若前若后
弱肉强食
弱如扶病
若丧考妣
若涉远必自迩
若涉渊冰
若涉渊水
若释重负
若数家珍
弱水之隔
弱水之源
若无其事
若无若有
若无天地
若响应声
弱效毒药
若信卜卖了屋
若要断酒法
若要好大做小
若要俏常带三分孝
若要人不知
若要人不知除非己莫为
若要小儿安常带三分寒
若隐若现
若有若无
若有所丧
若有所失
若有所思
若有所亡
若有所悟
若远若近
若争小可
若醉初醒
若做非理必受其殃
撒痴撒娇
撒村骂街
撒豆成兵
撒娇卖俏
撒娇撒痴
撒娇使性
撒科打诨
撒赖放泼
洒泪而别
撒泡尿自己照照
撒泼打滚
撒泼放刁
撒泼行凶
洒洒潇潇
撒骚放屁
洒扫应对
撒手闭眼
撒手不为奸
撒手长逝
撒手尘寰
飒爽英姿
撒水拿鱼
洒心更始
撒诈捣虚
塞北江南
塞北交南
塞耳盗钟
塞耳偷铃
赛过诸葛亮
塞井焚舍
塞井夷灶
赛洛塔姆
塞上江南
塞翁得马
塞翁失马
塞翁失马安知非福
塞翁失马焉知非福
塞翁之马
赛雪欺霜
三拜九叩
三百六十行
三百六十行行行出状元
三百瓮齑
三般两样
三班六房
三榜定案
三杯和万事
三杯两盏
三病四痛
散兵游勇
散兵游卒
三波六折
三步并两步
三步两脚
三不拗六
三曹对案
三层大两层小
三差两错
三茶六饭
三茶六礼
三差五错
三长两短
三长四短
三朝元老
三尺焦桐
三尺枯桐
三尺门里
三尺青锋
三尺青蛇
三尺秋霜
三尺童儿
三尺童蒙
三尺之孤
三尺之木
三春献瑞
三从四德
三寸不烂之舌
三寸鸡毛
三寸金莲
三寸弱管
三寸弱翰
三寸之舌
三寸之辖
散带衡门
三岛十洲
三刀之梦
三等九般
三等九格
三点透视
三叠阳关
三冬二夏
三冬文史
三斗朝天
三都作序
三对六面
三耳秀才
散发抽簪
三番两次
三番两复
三翻四复
三番五次
三分不象人七分倒象鬼
三分鼎立
三分鼎足
三分匠人七分主人
三分诗七分读
三分似人七分似鬼
三坟五典
三分武艺七分勇
三分像人七分似鬼
三分像人七分像鬼
三风十愆
三风五气
三父八母
三复白圭
三夫成虎
三夫成市虎
三复其言
三复斯言
三夫之对
三夫之言
三竿日出
三竿日上
三纲五常
三告投杼
三个臭皮匠
三个臭皮匠合成一个诸葛亮
三个臭皮匠赛过诸葛亮
三个官唱两个喏
三个和尚没水吃
三个女人一台戏
三更半夜
三更听雨
三宫六院
三顾草庐
三姑六婆
三顾茅庐
三瓜两枣
三跪九叩
三过其门而不入
三国志平话
三好二怯
三好两歹
三好两恶
三好两歉
三户亡秦
散花天女
三槐九棘
三环五扣
三皇五帝
三荒五月
散灰扃户
三回九转
三回两次
三回五次
三回五解
三魂出窍
三魂七魄
三荤五厌
三饥两饱
三缄其口
三谏之义
三江七泽
三江五湖
三教九流
三脚两步
三节两寿
三荆同株
三径之资
三九补一冬
三九无雪休种麦
三九之位
三句不离本行
三句话不离本行
三绝韦编
三爵之罚
三军暴骨
三军未动粮草先行
三军易得一将难求
三口两口
三窟狡兔
三跨两步
三老四少
三老五更
三良殉秦
三邻四舍
三令五督
三令五申
三六九等
三鹿郡公
三马同槽
散马休牛
三毛七孔
三媒六证
散闷消愁
三面网开
三命而俯
三模冗余
散木不材
三沐三熏
三沐三薰
三男两女
三男四女
三臡八菹
三年不蜚
三年不窥园
三年不上门当亲也不亲
三年化碧
三年两头
三年两载
三年清知府十万雪花银
三年五载
三年之艾
三年之畜
三朋四友
三平二满
三婆两嫂
三妻四妾
三期贤佞
三千九万
三千里江山
三钱之府
三迁之教
三千珠履
三亲六故
三亲六眷
三亲四眷
三亲四友
三清四白
三求四告
三拳不敌四手
三拳两脚
三人成虎
三人市虎
三人同行
三人为众
三人行必有我师
三人一龙
三人一条心黄土变成金
三日打鱼
三日耳聋
三日两头
三日仆射
三日绕梁
三日入厨
三日新妇
三日一小宴五日一大宴
三三两两
三三四四
三三五五
三杀三宥
三山二水
三山五岳
散伤丑害
三上五落
三蛇九鼠
三蛇七鼠
三申五令
三生石上
三牲五鼎
三生有幸
三生有缘
三生之幸
三尸暴跳
三尸暴跳七窃生烟
三十不豪
三豕渡河
三十而立
三豕金根
三十六策
三十六策走为上策
三十六行
三十六计
三十六计走为上
三十六计走为上计
三十六雨
三十年河东
三十年河东三十年河西
三十年河西
三矢平虏
三十骑为一屯
三仕三已
三豕涉河
三世同财
三世同爨
三世为宦方解穿衣吃饭
三尸五鬼
三世一爨
三十有室
三世有缘
三豕之疑
三兽渡河
三首六臂
三鼠开泰
三书六礼
三思而后行
三思而行
三思后行
三四调狙
三台八座
三台五马
三汤两割
三汤五割
三天打鱼
三田分荆
叁天两地
三天两头
三条九陌
三头八臂
三头不辨两
三头对案
三头二面
三头两面
三头两日
三头两绪
三头六臂
三头六面
三头六证
三吐三握
三推六问
三推五问
三瓦两舍
三瓦两巷
三瓦四舍
三位一体
三窝两块
三握再吐
三五蟾光
三五成群
三五成众
三五之隆
三无坐处
三徙成都
三徙成国
三下五除二
三写成乌
三写易字
三心二意
三心两意
三衅三沐
三衅三浴
三星高照
三省吾身
三星在户
三星在天
三旬九食
三熏三沐
三薰三沐
三熏三浴
三言讹虎
三言两句
三言两语
散言碎语
三言五语
三阳交泰
三阳开泰
三阳启泰
三一回五一回
三盈三虚
三浴三衅
三浴三熏
三怨成府
三元及第
三月不违者
三月不知肉味
三月三日
三月忘味
三灾八难
三灾六难
三占从二
三战三北
三朝五日
三折肱为良医
三折之肱
三贞九烈
三真六草
散阵投巢
三贞五烈
三征七辟
三智五猜
三纸无驴
三旨相公
三支一扶
三至之谗
三至之言
三字成语
三字为椽
三足鼎立
三足网络
丧胆落胆
丧胆失魂
丧胆失魄
丧胆亡魂
丧胆销魂
丧胆游魂
桑弧蒿矢
桑户棬枢
桑弧蓬矢
桑户蓬枢
桑弧矢志
桑弧之志
丧魂落魄
丧魂失魄
丧家之狗
丧家之犬
桑间濮上
桑间之音
桑间之咏
桑间之约
丧尽天良
丧伦败行
桑落瓦解
丧明之痛
桑蓬之志
丧气垂头
丧权辱国
丧身失节
丧师辱国
桑树上出血
桑树上脱枝柳树上报
桑枢韦带
桑枢瓮牖
桑田碧海
桑田变海
桑田沧海
桑田成海
桑田东海
丧天害理
桑土绸缪
丧心病狂
丧言不文
桑荫不徙
桑荫未移
桑榆非晚
桑榆末景
桑榆暮景
桑榆暮影
桑榆晚景
桑榆之景
桑榆之礼
桑榆之年
丧钟护腕
桑中之欢
桑中之讥
桑中之喜
桑中之约
桑梓之地
桑梓之念
扫除天下
搔到痒处
扫地出门
扫地而尽
扫地焚香
扫地皆尽
扫地尽矣
扫地俱尽
扫地无遗
扫地无余
扫地以尽
搔耳捶胸
扫锅刮灶
瘙豜禡厂
扫径相迟
扫径以待
扫眉才子
扫墓望丧
嫂溺叔援
骚情赋骨
扫清嗓子里的痰
骚人词客
骚人墨客
骚人墨士
骚人雅士
骚人逸客
搔首踟蹰
搔首踟躇
搔首卖俏
搔首弄姿
扫榻相迎
扫榻以待
扫榻以迎
扫田刮地
搔头摸耳
搔头弄姿
搔头抓耳
骚翁墨客
扫穴犁庭
扫穴擒渠
搔着痒处
瑟安竖井
色饱和度
色胆包天
色胆大如天
色胆迷天
色胆如天
色飞眉舞
啬己奉公
色即是空空即是色
色厉胆薄
色厉内荏
瑟弄琴调
色仁行违
色如死灰
色若死灰
色色俱全
瑟瑟缩缩
色授魂与
色衰爱弛
色衰爱寝
瑟调琴弄
色为祸媒
色艺绝伦
色艺两绝
色艺双绝
色艺无双
涩于言论
森罗宝殿
森罗万象
森森芊芊
森严壁垒
僧多粥薄
僧多粥少
杀得穷汉做得富户
杀敌致果
杀伐决断
煞费唇舌
煞费经营
煞费苦心
煞费心机
煞费周章
杀父之仇
杀父之仇不共戴天
杀鸡扯脖
杀鸡哧猴
杀鸡炊黍
杀鸡骇猴
杀鸡儆猴
杀鸡抹脖
杀鸡取蛋
杀鸡取卵
杀鸡为黍
杀鸡吓猴
杀鸡焉用牛刀
杀家纾难
杀尽斩绝
杀了头还要问充军
杀戮本能
杀戮命令
杀马毁车
傻眉楞眼
杀妻求将
杀气腾腾
杀青甫就
杀人兵蚁
杀人不过头点地
杀人不见血
杀人不怕血腥气
杀人不眨眼
杀人偿命欠债还钱
杀人放火
杀人劫财
杀人劫货
杀人可恕
杀人可恕情理难容
杀人灭口
杀人如藨
杀人如草
杀人如草不闻声
杀人如蒿
杀人如芥
杀人如麻
杀人如蓺
杀人须见血救人须救彻
杀人一万
杀人一万自损三千
杀人盈野
杀人越货
沙上建塔
杀身报国
杀身成名
杀身成仁
杀身成义
杀身出生
杀身救国
杀身之祸
杀生不如放生
杀生害命
杀生予夺
杀生之权
傻头傻脑
歃血而盟
歃血为盟
歃血为誓
歃血之盟
杀一儆百
杀一利百
杀一砺百
杀衣缩食
煞有介事
铩羽暴鳞
铩羽而归
铩羽而逃
铩羽涸鳞
杀彘教子
晒腹中书
筛锣擂鼓
筛选主体
善罢甘休
善败由己
山包海汇
山包海容
山奔海立
山崩川竭
山崩地坼
山崩地裂
山崩地塌
山崩地陷
山崩海啸
山崩水竭
山崩瓦解
山崩钟应
善必寿老
山壁之拳
山不辞石故能高
山不拒石故能高
善财难舍
善藏者善生存
山长水阔
山长水远
山成九仞功亏一篑
山程水驿
扇翅欲飞
山重水复
山重水阔
山川表里
山川米聚
山川修阻
山川震眩
山从尘土起
善刀而藏
山巅之塔
单丁之身
煽动烈焰
山斗之望
善恶到头终有报
善恶昭彰
芟繁从简
删繁就简
煽风点火
山肤水豢
山复整妆
善感多愁
山高海深
山高皇帝远
山高水长
山高水低
山高水险
山高水远
山高遮不住太阳
山公倒载
山公酩酊
山公启事
山狗肉排
山谷小径
山谷之士
山光水色
山海珍错
山海之味
山寒水冷
山河百二
山河表里
山河带砺
山河襟带
山河破碎
山河容易改禀性最难移
山河易改本性难移
山河之固
山河之险
擅壑专丘
山呼海啸
善化不足
删华就素
山环水抱
山辉川媚
扇惑人心
扇火止沸
山积波委
山脊雌豹
山鸡舞镜
山脊雄豹
山鸡映水
山鸡照影
善贾而沽
善价而贾
缮甲厉兵
缮甲治兵
山间林下
山节藻棁
山静日长
山砠水厓
山枯石死
山亏一篑
山岚瘴气
山厉河带
擅离职守
山梁之秋
山林隐逸
山林幼蜂
山林之士
山林钟鼎
山岭巨人
山岭雪人
山溜穿石
善马熟人
善眉善眼
善门难开
山盟海誓
山鸣谷应
山明水秀
山木自寇
山南海北
善男善女
善男信女
讪皮讪脸
山栖谷隐
山栖谷饮
善气迎人
善骑者堕
山清水秀
山情水意
山穷水断
山穷水尽
山穷水绝
山丘之王
潸然泪下
善人好欺负
山容海纳
山容水态
山锐则不高
善善从长
善善恶恶
姗姗来迟
山上无老虎猴子称大王
山上有山
善始克终
善事可作
善始令终
善始善终
山水相连
闪烁其词
善颂善祷
山薮藏疾
山塌地崩
善体下情
山停岳峙
山童石烂
善为曲辞
善为说辞
善为我辞
善文能武
删芜就简
扇席温枕
山乡巨变
擅行不顾
山行海宿
山崖尖盾
讪牙闲嗑
山崖圆盾
苫眼铺眉
山阳笛声
山阳旧曲
山阳邻笛
山阳闻笛
山阳夜笛
山摇地动
山遥路远
山遥水远
山肴野蔬
山肴野蔌
山殽野湋
芟夷大难
善以为宝
山阴道上应接不暇
山吟泽唱
善有善报
善有善报恶有恶报
善游者溺
善与人交
山雨欲来风满楼
山猿老妖
山渊之精
山岳崩颓
掞藻飞声
善者不来
善者不来来者不善
山珍海错
山珍海味
山珍海胥
扇枕温被
扇枕温衾
扇枕温席
山止川行
善治善能
山峙渊渟
山指重皮
山中白云
山中无好汉猢狲称霸王
山中无甲子寒尽不知年
山中无老虎猴子称大王
山中也有千年树
山中宰相
善终正寝
善自处置
善自为地
善自为谋
善自珍重
山陬海澨
山走石泣
擅作威福
上兵伐谋
赏不当功
上不得台盘儿
上不上下不下
赏不遗贱
赏不逾日
赏不逾时
上不沾天下不着地
上不着天
上不着天下不着地
上蔡苍鹰
伤财受累
上蔡逐猎
上谄下渎
上谄下骄
上场当念下场时
上传下达
赏赐无度
上慈下孝
上当学乖
尚德缓刑
赏罚不当
赏罚不明
赏罚不明百事不成
赏罚不信
赏罚黜陟
赏罚分明
赏罚无章
赏罚信明
赏罚严明
上方不足
上方不足下比有余
伤风败化
伤风败俗
上风官司
上竿掇梯
赏高罚下
上根大器
赏功罚罪
商贾辐辏
上古之书
上挂下联
上海社保基金案
上好下甚
上和下睦
伤痕累累
伤化败俗
伤化虐民
商鉴不远
伤教败俗
上交不谄
伤筋动骨
赏金风暴
觞酒豆肉
尚堪一行
赏劳罚罪
上了楼就撤梯
赏立诛必
伤廉愆义
上梁不下下梁歪
上梁不正下梁歪
上林鸿雁
伤鳞入梦
上陵下替
上漏下湿
商旅不行
商旅海岸
上马一提金下马一提银
上嫚下暴
上慢下暴
上门儿的买卖好做
上门买卖
上南落北
上篇上论
伤麒森林
赏奇析疑
上勤下顺
上清灯仙
上清童子
上情下达
上求下告
上人不好下人不要
伤人一语
赏善罚恶
赏善罚否
赏善罚淫
商山四皓
尚慎旃哉
伤时感事
上树拔梯
上数头下数脚
上书言事
上司差遣身不由己
上驷之才
上替下陵
上天不从人愿
伤天害理
上天入地
上天无路
上天无路入地无门
上天有好生之德
上厅行卸
赏同罚异
上头上脸的
上头笑着底下就使绊子
伤亡枕藉
晌午不动锅晚上吃得多
上无片瓦
上无片瓦下无插针之地
上无片瓦下无立锥之地
上无片瓦下无卓锥
上下和合
上下交困
上下交征
上下结合
上下其手
上下同门
上下同心
上下同欲
上下无常
上下相安
上下一心
上下一致
上下有等
上下有服
上下之手
赏贤罚暴
赏贤使能
赏信必罚
伤心惨目
赏信罚必
赏信罚明
伤心蒿目
伤心疾首
赏心乐事
赏心惬目
赏心悦目
上行下效
伤胸扪足
尚虚中馈
伤言扎语
商羊鼓舞
赏一劝百
赏一劝众
商彝夏鼎
上溢下漏
上医医国
伤夷折衄
商彝周鼎
尚有可为
上有天堂下有苏杭
上雨旁风
上援下推
上运行的操作系统
上烝下报
上知天文下知地理
上智下愚
少安毋躁
少不读三国
少不更事
少不经事
少不看三国
少成若性
少吃俭用
少吃无穿
少吃一口香甜一宿
少达多穷
少挡无系
少裆无系
召父杜母
捎关打节
韶光荏苒
韶光似箭
韶光虚掷
烧桂煮玉
韶华如驶
韶华虚度
烧火的养了当家的
烧火棍一头热
少见多怪
少讲空话
烧眉之急
少年夫妻老来伴
少年老成
少年情怀尽是诗
少年心事当拿云
少女嫩妇
邵平瓜圃
少气无力
烧琴煮鹤
邵生瓜田
稍胜一筹
勺水一脔
少私寡欲
少所见多所怪
少所推让
少所许可
少条失教
少头没尾
少头缺尾
少头无尾
烧犀观火
少小无猜
少校战甲
绍休圣绪
稍逊一筹
少言寡语
韶颜稚齿
少者百余人
少壮不努力
少壮不努力老大徒伤悲
烧灼之棒
稍纵即逝
舍安就危
蛇杯弓影
舍本即末
舍本理末
折本买卖
舍本求末
舍本事末
舍本问末
舍本务末
舍本逐末
涉笔成趣
舌敝唇焦
舌敝耳聋
赦不妄下
舌粲莲花
舌长事多
舍得一身剐
舍得一身剐敢把皇帝拉下马
舌底澜翻
舍短从长
舍短录长
舍短取长
舍短用长
舌端月旦
舌锋如火
舌干唇焦
摄官承乏
设官分职
麝过春山草木香
赦过宥罪
涉海登山
涉海凿河
射虎南山
设弧之辰
蛇化为龙
蛇化为龙不变其文
蛇虺魍魉
社会贤达
舍己成人
舍己从人
舍己救人
社稷生民
舍己为公
舍己为人
社稷为墟
舍己芸人
社稷之臣
社稷之器
社稷之役
舌剑唇枪
舌尖口快
涉艰履危
折箭为誓
舌挢不下
舍近即远
舍近谋远
舍近求远
舍近图远
舍近务远
舍近治远
蛇颈龙肉
舍旧谋新
舌卷齐城
蛇口蜂针
射利沽名
舌芒于剑
蛇眉鼠眼
涉密范畴
赦免法衣
赦免圣装
赦免之触
舍命不舍财
舍命救人
舍命陪君子
舍牛相齐
摄魄钩魂
歙漆阿胶
舌枪唇剑
舌桥不下
赊去物件莫取钱
蛇雀之报
舍然大喜
射人先射马
赊三千不如现八百
舍身成仁
设身处地
蛇神牛鬼
舍身求法
蛇身人面
蛇身人首
舍身图报
舍身为国
舍生存义
舍生取义
舍生忘死
蛇食鲸吞
舍实求虚
赦事诛意
射手残骨
摄手摄脚
社鼠城狐
涉水登山
设帨良辰
设帨之辰
舍死忘生
舌头底下压死人
舌头伸出尺二长
蛇头鼠眼
蛇兔联盟
涉危履险
摄威擅势
社威擅势
舍文求质
舍我复谁
舍我其谁
蛇无头不行
涉想犹存
舍小取大
舍邪归正
蛇蠍美人
蛇蝎心肠
设心处虑
蛇心佛口
设心积虑
蛇行斗折
蛇行匍伏
社燕秋鸿
设言托意
折腰五斗
设疑破敌
蛇蚓蟠结
蛇影杯弓
射影含沙
蛇欲吞象
舌战群儒
舌战群雄
设张举措
舌者兵也
舍正从邪
蛇之迅捷
蛇钻的窟窿蛇知道
谁人背后无人说
谁人不爱千钟粟
谁人不爱子孙贤
谁人制下的
神安气集
神安则寐
深奥莫测
身败名隳
身败名裂
深闭固拒
深闭固距
深壁固垒
神兵利器
神不附体
神不归舍
深不可测
神不守舍
身不同己
身不由己
身不由主
身不遇时
神不知鬼不觉
神不知鬼不晓
神不主体
神采飞扬
神采焕发
神采焕然
神采奕然
神采奕奕
神采英拔
神藏鬼伏
深藏若虚
身操井臼
神差鬼遣
神差鬼使
神超形越
参辰卯酉
参辰日月
神驰力困
深仇大恨
神愁鬼哭
深仇宿怨
深仇重怨
身处福中不知福
神出鬼没
神出鬼入
神出鬼行
深刺腧髓
身单力薄
身当其境
身当矢石
神道设教
神到之笔
深得人心
深冬之寒
神短气浮
神而明之
神而明之存乎其人
身废名裂
身非木石
神飞气扬
神飞色舞
身膏鼎镬
深根固本
深根固蒂
深根宁极
深根蟠结
深更半夜
深耕易耨
神工鬼斧
神工鬼力
神工妙力
神工天巧
神工意匠
深沟壁垒
深沟高垒
深沟固垒
深谷为陵
神鬼不测
神鬼不知
神鬼莫测
神鬼难测
神鬼怕恶人
神号鬼哭
神号鬼泣
深核灯笼
参横斗转
身后识方干
身后萧条
神乎其技
神乎其神
神哗鬼叫
身怀六甲
参回斗转
神魂荡扬
神魂荡飏
神魂颠倒
神魂飞越
神魂恍惚
神魂撩乱
神魂飘荡
神魂失据
神魂摇荡
申祸无良
深稽博考
审几度势
审己度人
神机鬼械
身寄虎吻
神机妙策
神机妙术
神机妙算
神机妙用
深计远虑
身价百倍
身家性命
神奸巨蠹
深奸巨猾
神奸巨猾
深见远虑
神焦鬼烂
身教重于言教
身经百战
神经错乱
蜃景之槌
深扃固钥
身居福中不知福
深居简出
身宽不如心宽
神来气旺
神来之笔
身历其境
深厉浅揭
身临其境
神灵庙祝肥
神领意得
神领意造
神流气鬯
神龙见首
神龙见首不见尾
神龙马壮
神龙失埶
蜃楼海巿
蜃楼海市
神眉鬼道
神眉鬼眼
神迷意夺
神妙莫测
神灭形消
深明大义
深铭肺腑
身名俱败
身名俱灭
身名俱泰
身名两泰
神谟庙算
神谟远算
神谋妙策
神谋妙算
深谋远略
深谋远虑
神目如电
神怒民痛
神怒民怨
神怒人弃
神怒人怨
神奇臭腐
神奇腐朽
神奇荒怪
神气恍惚
神气活现
身骑两头马
神奇莫测
神气十足
神气闲定
神气扬扬
神气自如
神气自若
神牵鬼制
身强力壮
深切着白
深切著白
深切著明
神钦鬼伏
神情不属
深情底理
深情故剑
神清骨爽
神清骨秀
深情厚谊
神情恍惚
神清气和
神清气朗
神清气茂
神清气全
神清气爽
神清气正
身轻言微
神情自若
神区鬼奥
审曲面势
审曲面埶
神人共愤
神人共悦
深仁厚泽
神人鉴知
神融气泰
深入膏肓
深入骨髓
深入迷宫
身如逆流船
深入浅出
深入人心
深入显出
神入之石
神丧胆落
神色不变
神色不动
神色不惊
神色不挠
神色仓皇
神色怡然
神色张皇
神色自得
神色自如
神色自若
深沙平原
深山毕竟藏猛虎
深山长谷
深山老林
深山密林
深山穷谷
深山穷林
深山野墺
深山幽谷
身上无衣肚中无食
参商之虞
慎身修永
审时度势
神使鬼差
神施鬼设
慎始敬终
伸手不打笑面人
伸手不见五指
伸手就是一巴掌
身首异处
身首异地
神输鬼运
神术妙策
神术妙法
神术妙计
深水披风
神思恍惚
深思苦索
深思熟虑
深思远虑
神竦心惕
伸缩自如
身体发肤
身体力行
深天泪海
神通广大
神头鬼脸
神头鬼面
神头鬼脑
伸头缩颈
伸头探脑
深图远算
身退功成
身外之物
神完气足
神往神来
身微力薄
身微言轻
深惟重虑
深文大义
深文傅会
深文附会
深文峻法
深文巧诋
深文曲折
深文周纳
深文周内
身无长处
身无长物
身无寸缕
身无寸铁
身无分文
神武挂冠
身无立锥
深恶痛诋
深恶痛恨
深恶痛疾
深恶痛绝
身无完肤
身无择行
身先朝露
身显名扬
神闲气定
神闲气静
身先士众
身先士卒
神仙中人
甚嚣尘上
神霄绛阙
慎小谨微
慎小事微
甚嚣畏尾
深信不疑
身心交病
身心交瘁
神摇目夺
神摇目眩
身遥心迩
神摇意夺
神怿气愉
神怡心旷
神意自若
神鹰翼扬
深猷远计
甚于防川
神郁气悴
伸冤理枉
申冤吐气
身远心近
神运鬼输
身在曹营心在汉
身在福中不知福
身在江湖
身在江湖心存魏阙
身在江湖心悬魏阙
身在林泉心怀魏阙
深宅大院
神湛骨寒
身正不怕影儿斜
身正不怕影斜
身正不怕影子歪
身正不怕影子斜
神至之笔
深知灼见
慎终承始
深中笃行
深中肯綮
慎重其事
慎终如始
深中隐厚
慎终于始
慎终追远
神醉心往
身做身当
胜败及兵家常事
胜败乃兵家常事
生搬硬套
盛必虑衰
生不逢辰
生不逢时
胜不骄败不馁
生不论魂
生不能养死不能葬
生不遇时
剩菜残羹
生财有道
生财之道
胜残去杀
声彻霄汉
声彻云霄
声称籍甚
省吃俭用
生齿日繁
绳床瓦灶
生存本能
生存技能
圣帝明王
圣殿骑士
生栋覆屋
声东击西
声动梁尘
升斗之禄
胜读十年书
生而知之
生发未燥
省烦从简
剩馥残膏
升高望远
升高自卑
升高自下
笙歌彻夜
笙歌鼎沸
笙歌匝地
生公说法顽石点头
升官发财
生关死劫
生孩容易养孩难
生花妙笔
生花之笔
生活美满
生机勃勃
生寄死归
盛极一时
声迹彰露
声价十倍
声叫声应
圣经贤传
生聚教训
绳锯木断
绳厥祖武
圣君贤相
声口不凡
盛况空前
生拉硬扯
生老病死
声泪俱下
生离死别
生灵涂地
生灵涂炭
生龙活虎
生米煮成熟饭
生米做成熟饭
生民涂炭
声名狼藉
盛名难副
声名洋溢
盛名之下
盛名之下其实难副
盛名之下无虚士
绳墨之言
生怕一个不留神
生气勃勃
盛气凌人
声气相求
声气相通
声气相投
绳其祖武
生前何必久睡
绳愆纠缪
绳愆纠谬
声情并茂
盛情难却
笙磬同音
声求气应
绳趋尺步
胜券在握
圣人出黄河清
圣人云吾从众
生荣死哀
生荣死衰
声容宛在
声如洪钟
声色不动
声色场所
声色狗马
声色货利
声色俱厉
声色犬马
生杀予夺
升山采珠
剩山残水
生生不息
生生不已
生生世世
生生死死
盛时常作衰时想
省是费贱是贵
声势浩大
声势赫赫
盛食厉兵
声势烜赫
圣手仁心
绳枢瓮牖
盛衰利害
盛衰荣枯
盛衰荣辱
盛衰相乘
盛衰兴废
剩水残山
声说声听
生死不渝
生死存亡
生死关头
声嘶力竭
声丝气咽
生死肉骨
生死未卜
生死相依
生死攸关
生死由命成败在天
生死有命富贵在天
生死予夺
生死与共
生死之交
升堂拜母
升堂入室
声图会议
生吞活剥
声吞气忍
生拖死拽
声望卓著
声威大震
声闻过情
鼪鼯之径
声希味淡
盛喜之言多失信
圣贤言语
声雄力猛
盛筵必散
盛筵难再
生意不成情意在
生意不成仁义在
绳一戒百
生意兴隆
圣音天簌
声应气求
生有地死有处
胜友如云
鼪鼬之迳
乘舆播迁
圣域夫诸
声誉鹊起
生于忧患死于安乐
声誉卓著
声援他人
胜造七级浮屠
生则同衾死则同穴
生张熟魏
省者全无
声振寰宇
声振林木
声振屋瓦
绳之以法
生众食寡
生子容易养子难
声罪致讨
食案方丈
十八般兵器
十八般武艺
十八层地狱
十八无丑女
石坝小径
事败垂成
失败是成功之母
失败为成功之母
事半功百
事半功倍
士饱马腾
事倍功半
实逼处此
势必登天还难
食必方丈
事必躬亲
使臂使指
识变从宜
食辨劳薪
十变五化
示贬于褒
士别三日
士别三日当刮目相待
士别三日刮目相待
十病九痛
势不并立
食不充肠
食不充饥
食不充口
十不当一
十不得一
市不二价
食不二味
十步芳草
食不甘味
事不关己
事不关己高高挂起
事不关己高挂起
事不关心关心者乱
食不果腹
事不过三
食不餬口
食不遑味
食不兼肉
食不兼味
史不绝书
势不可当
势不可挡
势不可遏
时不可失
食不累味
势不两存
势不两立
食不念饱
食不求饱
食不求甘
事不三思终有后悔
事不师古
时不我待
时不我与
食不暇饱
食不下咽
十步香草
十步香车
实不相瞒
势不相容
矢不虚发
食不厌精
食不厌精脍不厌细
食不言寝不语
事不宜迟
食不异肉
事不有余
失不再来
时不再来
十步之内必有芳草
食不知味
食不重肉
食不重味
恃才傲物
视财如命
适材适所
识才尊贤
视差梯度
诗肠鼓吹
石沉大海
拾陈蹈故
诗成不厌百回改
诗成不厌千回改
十成九稳
势成骑虎
石城汤池
石赤不夺
时绌举盈
时绌举赢
虱处裈中
师出无名
事出无奈
师出有名
事出有因
侍从之弓
豕窜狼逋
拾带重还
世代书香
势单力孤
视丹如绿
适当其冲
适当其时
失道寡助
事到临头懊悔迟
世道人情
世道人心
事到头来不自由
市道之交
师道尊严
适得其反
十冬腊月
舐犊情深
舐犊之爱
事多必杂
虱多不痒
虱多了不咬债多了不愁
拾掇无遗
十恶不赦
十恶五逆
施而不费
食而不化
视而不见
视而不见听而不闻
是儿不死是财不散
食而不知其味
十二金钗
室迩人遐
室迩人遥
室迩人远
十二万分
识二五而不知十
十二字成语
十发十中
施法速率
食饭皇帝大
实繁有徒
实蕃有徒
食方于前
是非得失
事非得已
是非颠倒
是非分明
是非皆因多开口
饰非拒谏
是非口舌
是非曲直
饰非遂过
施绯拖绿
饰非文过
饰非掩过
饰非养过
是非之地不久处
是非之地不久留
是非只为多开口
是非之心
是非只因多开口
是非自有公论
十分悲惨
豕分蛇断
适逢其会
适逢其时
世风日下
十风五雨
释缚焚榇
师父领进门修行在个人
十夫桡椎
十夫楺椎
食甘寝安
食甘寝宁
势高益危
十个明星当不的月
十个男人九个花
使功不如使过
饰垢掩疵
事故变迁
食古不化
是古非今
势孤力薄
食古如鲠
时乖命蹇
使乖弄巧
时乖运舛
时乖运乖
时乖运蹇
时乖运拙
饰怪装奇
是官比民强
是罐子也有两只耳朵
尸光胫甲
时光似箭日月如梭
十光五色
时光之穴
屎滚尿流
事过境迁
时过境迁
事过情迁
事过心清凉
誓海盟山
豕亥鱼鲁
十寒一暴
十行俱下
施号发令
时和年丰
时和岁丰
时和岁稔
势合形离
事核言直
尸横遍野
时亨运泰
狮吼重甲
事后诸葛亮
豕虎传讹
事缓则圆
释回增美
失魂荡魄
失魂落魄
失魂丧胆
失魂丧魄
实获我心
食藿悬鹑
事火咒龙
世济其美
事急无君子
食饥息劳
嗜痂成癖
诗家三昧
嗜痂之癖
世间好语书说尽
石缄金匮
世间深渊莫比心
世间无水不朝东
世间最难得者兄弟
逝将去汝
十浆五馈
豕交兽畜
事捷功倍
失节事大
是疖子就要出脓
拾金不昧
施衿结褵
试进一步看
失惊打怪
失惊倒怪
虱胫虮肝
失精落彩
市井闹热
市井无赖
市井小人
市井之臣
市井之徒
诗酒风流
事久见人心
使酒骂座
诗酒朋侪
尸鸠之平
尸鸠之仁
尸居龙见
适居其反
尸居余气
势均力敌
使君有妇
舐糠及米
十拷九棒
适可而止
是可忍孰不可忍
士可杀不可辱
士可杀而不可辱
事可一而不可再
矢口抵赖
矢口否认
矢口狡赖
十口相传
事宽即圆
事宽则圆
事款则圆
时来风送腾王阁
时来福凑
时来谁不来时不来谁来
时来铁似金
时来运来
时来运旋
时来运转
石烂海枯
石烂江枯
十郎八当
师老兵疲
师老兵破
石泐海枯
十里长亭
诗礼传家
诗礼人家
十里相送
十里洋场
诗礼之家
识礼知书
诗礼之训
使料所及
屎流屁滚
尸禄害政
尸禄素飡
尸禄素餐
始乱终弃
失落之书
食马留肝
失马塞翁
食毛践土
师门守卫
十米九糠
十眠九坐
十面埋伏
拭面容言
视民如伤
视民如子
市民文学
施命发号
识明智审
始末原由
始末缘由
拭目而待
十目十手
十目十指
十目所视
十目所视十手所指
拭目以待
十目一行
拭目以俟
十拿九稳
事能知足心常泰
十年窗下
十年窗下无人问
十年读书
十年高下一般平
十年寒窗
十年河东十年河西
十年教训
十年九不遇
十年磨剑
十年怕井绳
十年身到风凰池
十年生聚
十年生聚十年教训
十年树木
十年树木百年树人
士农工商
室怒市色
十女九痔
屎盆子往脑袋上扣
诗朋酒侣
诗朋酒友
舐皮论骨
屎屁直流
识破人情便是仙
十七的养了十八的
噬脐何及
噬脐莫及
事齐事楚
噬脐无及
十骑一吏
食前方丈
嗜钱如命
恃强凌弱
是亲不是亲
食亲财黑
十亲九故
十亲九眷
事情波折多
势倾朝野
时清海宴
诗情画意
饰情矫行
适情任欲
适情率意
势倾天下
势穷力蹙
势穷力竭
势穷力屈
时诎举赢
十全十美
失却半年粮
世扰俗乱
施仁布德
识人多处是非多
十人九慕
视人如伤
视人如子
拾人涕唾
拾人唾涕
拾人唾余
拾人牙慧
使人昭昭
失人者亡
十日并出
时日曷丧
视日如年
食日万钱
十日一水
十日一水五日一石
誓日指天
十日之饮
视如敝屐
视如敝屣
视如草芥
视如粪土
视如寇仇
视如陌路
势如劈竹
势如破竹
适如其分
势如水火
视如土芥
室如县罄
室如悬磬
室如悬罄
视如珍宝
视若儿戏
视若路人
势若脱兔
视若无睹
嗜杀成性
誓山盟海
尸山血海
世上没有不透风的墙
世上难逢百岁人
世上若要人情好
世上万般皆下品
世上谓之一笔书
世上无难事
世上无难事只怕有心人
世上新人赶旧人
世上应无切齿人
食少事烦
食少事繁
食生不化
十生九死
释生取义
事生肘腋
识时达变
识时达务
十世单传
施施而行
是是非非
豕食丐衣
时时吉祥
十室九空
十室九匮
失时落势
世事明如镜
实事求是
十室容贤
世事如棋局局新
世事如云任卷舒
事实胜于雄辩
时势使然
识时通变
十十五五
识时务者为俊杰
实时系统执行程序
适时应务
时势造英雄
矢石之难
十室之邑必有忠信
十手所指
十手争指
诗书发冢
时殊风异
十鼠同穴
十鼠争穴
誓死不二
誓死不贰
誓死不屈
十死不问
誓死不渝
十死九活
十死九生
视死如归
视死如生
视死如饴
视死若归
视死若生
十死一生
视死犹归
士死知己
十四字成语
适俗随时
食宿相兼
世俗之见
世态人情
世态物情
世态炎凉
使贪使愚
誓天断发
誓天指日
诗庭之训
视同儿戏
视同拱璧
视同路人
视同陌路
视同秦越
誓同生死
视同一律
时通运泰
豕突狼奔
识途老马
室徒四壁
食荼卧棘
世外桃源
十万八千里
十万火急
十万火速
事往日迁
时望所归
视为儿戏
食味方丈
识微见几
识微见远
视为寇雠
事危累卵
食为民天
尸位素餐
视为畏途
什围伍攻
十围五攻
视为知己
士为知己者死
世伪知贤
视微知著
识微知著
识文断字
使蚊负山
识文谈字
事无常师
事无大小
事务的某一段
什伍东西
事无二成
市无二价
十五个吊桶七上八下
事无巨细
史无前例
事无三不成
十五细则
时无再来
什袭而藏
什袭以藏
什袭珍藏
视下如伤
使贤任能
视险如夷
视险若夷
狮象搏兔皆用全力
十相具足
使心别气
实心实意
使心用腹
使心用幸
适心娱目
师心自是
师心自用
使心作幸
使性傍气
使性谤气
使性掼气
适性任情
适性忘虑
师严道尊
食言而肥
势焰熏天
食洋不化
使羊将狼
十羊九牧
事业有成
誓以皦日
事以密成
事已如此无可奈何
时易世变
时移势迁
时异势殊
时移世异
时移世易
时移势易
时移俗易
适以相成
诗以言志
什一之利
十一字成语
时隐时见
恃勇轻敌
舐痈吮痔
十有八九
事有必至理有固然
世有伯乐然后有千里马
食慾不振
食玉炊桂
使愚使过
十雨五风
事与心违
食鱼遇鲭
事与愿违
事预则立
始于足下
视远步高
时运不济
时运不齐
时运不通
时运亨通
诗云子曰
势在必行
十载寒窗
事在人为
矢在弦上
事在萧墙
蓍簪不忘
十战十胜
失张冒势
失张失志
失张失智
世掌丝纶
士者国之宝
逝者如斯
适者生存
使者腕轮
十之八九
视之不见听之不闻
矢志不移
矢志不渝
失之东隅
失之东隅收之桑榆
失之毫厘
失之毫厘差以千里
失之毫厘差之千里
失之毫厘谬以千里
失之交臂
侍执巾节
饰智矜愚
十指连心
十指连心哪个都疼
实至名归
失之千里
失之千里差若毫厘
使智使勇
师直为壮
释知遗形
十指有长短
时至运来
矢忠不二
始终不懈
始终不易
始终不渝
饰终令典
始终如一
始终若一
诗中有画
诗中有画画中有诗
尸祝代庖
失诸交臂
十转九空
十捉九着
十字匕首
狮子搏兔亦用全力
十字成语
狮子大开口
狮子大张口
十字街口
十字街头
十字路口
十字路头
食子徇君
识字知书
始祖徽记
食租衣税
使嘴使舌
始作俑者
寿比南山
授柄于人
手不释卷
手不释书
手不释郑
手不停毫
手不停挥
寿不压职
手不应心
收残缀轶
收成弃败
瘦成一把骨头
受宠若惊
首当其冲
守道安贫
手到病除
手到回春
收刀检卦
手到拿来
手到拈来
手到擒来
受恩深处宜先退
守分安常
手高手低
手高眼低
瘦骨嶙嶙
瘦骨嶙峋
瘦骨伶仃
瘦骨如柴
瘦骨梭棱
收回成命
手挥目送
手疾眼快
手脚儿不稳
手脚儿有毛病
手脚干净
手脚乾净
手脚轻快
手脚无措
守节不移
守节一世失节一时
守经达权
兽聚鸟散
守口如瓶
兽困则噬
受了些风霜
收离纠散
收离聚散
手零脚碎
寿陵失步
收锣罢鼓
寿满天年
手忙脚乱
手面赚吃
手脑并用
手胼足胝
守瓶缄口
收旗卷伞
兽穷则啮
首丘夙愿
首丘之情
首屈一指
守缺抱残
授人口实
寿人寿世
授人以柄
受人之托忠人之事
守如处女
守如处女出如脱兔
寿山福海
首善之地
首善之区
守身如玉
收视反听
收拾局面
首施两端
手势识别
手势消息
收拾行李
授受不亲
首鼠两端
瘦死的骆驼比马大
守土有责
守望平台
守望相助
首尾共济
首尾两端
首尾相继
首尾相连
首尾相卫
首尾相应
首尾相援
手无寸刃
手无寸铁
手无缚鸡之力
手舞足蹈
首下尻高
手下留情
守先待后
兽心人面
手眼通天
授业解惑
受益匪浅
收因结果
收因种果
收园结果
收缘结果
寿元无量
守约施搏
狩岳巡方
手泽之遗
守着鼻子抹着腮
守着多大碗吃多大的饭
守着米囤饿死
守正不阿
守正不回
守正不挠
守正不桡
手之仆从
收之桑榆
收之实难
受制于人
寿终正寝
守株待兔
手足重茧
手足胼胝
手足失措
手足无措
手足异处
首足异处
手足之情
数白论黄
束贝含犀
树碑立传
鼠臂虮肝
束兵秣马
疏不间亲
书不尽言
书不尽言言不尽意
书不尽意
孰不可忍
数不胜数
书不释手
疏财仗义
疏财重义
输财助边
束椽为柱
鼠窜蜂逝
鼠窜狗盗
鼠窜狼奔
鼠窜逃生
树大风难摧
树大风难撼
树大根深
树大了招风
树大易招风
树大招风
束带结发
属当戎行
树倒根摧
鼠盗狗窃
树倒猢狲散
蜀道难难于上青天
书到用时方恨少
树德务滋
数典忘祖
叔度陂湖
鼠肚鸡肠
熟读可记
熟读深思
书读五车
数短论长
树多成林
疏而不漏
述而不作
属耳垣墙
束发封帛
殊方绝域
殊方同致
刓方为圆
殊方异域
书非借不能读也
鼠腹鸡肠
鼠腹蜗肠
鼠肝虫臂
鉥肝刿肾
摅肝沥胆
输肝剖胆
输肝写胆
树高千丈叶落归根
树高招风
束戈卷甲
束广就狭
数黑论白
数黑论黄
曙后星孤
倏忽之间
熟化毛皮
书画卯酉
数黄道白
数黄道黑
鼠迹狐踪
庶几无愧
恕己之心恕人
束肩敛息
束教管闻
蜀锦吴绫
书空咄咄
术愧长房
暑来寒往
倏来忽往
黍离麦秀
黍离之悲
漱流枕石
蜀龙吴虎
熟路轻车
熟路轻辙
殊路同归
束马县车
束马悬车
舒眉展眼
暑门大嚼
熟门熟路
数米而炊
数米量柴
术妙轩岐
署名用户
鼠目寸光
鼠目獐头
书囊无底
熟能生巧
孰能无过
鼠年大吉
鼠年贺辞
鼠年话鼠
鼠年吉祥
熟年离婚
鼠年说鼠
鼠年运程
鼠年运气
鼠年运势
鼠啮虫穿
鼠啮蠹蚀
束蒲为脯
数奇命蹇
鼠窃狗盗
鼠窃狗偷
蜀犬吠日
书缺有间
鼠雀之辈
鼠雀之牙
淑人君子
输人算人之机
鼠入牛角
输入输出设备指派
树上开花
束上起下
束身就缚
束身受命
殊深轸念
束身自爱
束身自好
束身自修
书声琅琅
书生之见
熟视无睹
鼠屎污羹
漱石枕流
束手待毙
束手待死
鼠首偾事
束手缚脚
束手就毙
束手就缚
束手就困
束手就擒
束手就殪
束手旁观
束手束脚
束手束足
束手听命
束手无策
束手无措
束手无计
束手无术
束手自毙
束手坐视
鼠鼠得意
啜菽饮水
菽水承欢
熟思审处
书堂隐相儒
鼠蹄奋进
树同拔异
书通二酉
书同文车同轨
鼠偷狗盗
舒头探脑
殊途同归
殊涂同会
殊涂同致
暑往寒来
数往知来
熟魏生张
梳文栉字
书无百日功
殊无二致
书香门第
书香门户
书香人家
书香世家
树向枝分
输心服意
鉥心刿目
鉥心刿肾
鼠心狼肺
殊形诡状
殊形妙状
束修自好
鼠穴寻羊
殊勋异绩
鼠牙雀角
殊言别语
数一数二
数以万计
输赢无定报应分明
黍油麦秀
树犹如此人何以堪
术有专精
树欲静而风不宁
树欲静而风不停
树欲静而风不止
暑雨祁寒
树欲息而风不停
树元立嫡
束缊还妇
束缊举火
梳云掠月
束蕴乞火
束缊请火
束在高阁
束战速决
束杖理民
树正无愁月影斜
束之高阁
束之高屋
书之体势
书之体势一笔而成
殊致同归
淑质英才
蜀中无大将
蜀中无大将廖化作先锋
书中有女颜如玉
梳妆打扮
束装盗金
束装就道
树壮全仗根
竖子成名
耍嘴皮子
衰当益壮
率尔操觚
率尔成章
率马以骥
帅旗一倒千军溃
帅旗一倒万兵溃
帅旗一倒万兵逃
帅旗一倒阵脚乱
帅旗一倒众兵逃
率兽食人
率土归心
率土同庆
率土宅心
率土之滨
率先垂范
率先遁逃
率性任情
率以为常
率由旧则
率由旧章
闩门闭户
霜刀小径
霜凋夏绿
双飞双宿
双斧伐孤木
双斧伐孤树
双斧伐枯
双凫一雁
双柑斗酒
双管猎枪
双管齐下
双桂联芳
双虎之功
爽口食多偏作药
霜露之悲
霜露之病
霜露之辰
霜露之感
霜露之思
双眉紧锁
双眉直竖
双目成像
霜气横秋
孀妻弱子
双栖双宿
双拳不敌四手
爽然若失
爽然自失
双日不着单日着
双手合成喇叭
双手难遮众人眼
双宿双飞
双瞳剪水
双喜临门
爽心豁目
爽心悦目
双星并耀
霜行草宿
双株竞秀
霜鬃之力
水碧山青
水菜不交
水荡舟行风扬帆动
水到渠成
水到鱼行
谁的舌头不磨牙
水底捞月
水底涝月亮
水底捞针
水底摸月
水底纳瓜
水滴石穿
水调歌头
水蛊哨塔
水蛊守护
水光山色
水光庄园
水过地皮湿
水果芳香
水过鸭背
水火兵虫
水火不避
水火不辞
水火不留情
水火不容情
水火不通
水火不相容
水火无交
水火无情
水火相济盐梅相成
水火之中
水激则旱矢激则远
谁家灶里无烟
水洁冰清
水尽鹅飞
水尽山穷
水净鹅飞
水可载舟
水可载舟亦可覆舟
水枯石烂
水宽养得鱼活
水阔山高
水来伸手饭来张口
水来土掩
水里来火里去
谁怜屡舞长
水流花落
水流花谢
水流云散
水陆毕陈
水陆杂陈
水落归槽
水落石出
水漫金山
水米不打牙
水米无干
水米无交
水明山秀
水磨工夫
水母目虾
水木清华
水能载舟
水能载舟亦能覆舟
水佩风裳
水瓶残余
水清方见两般鱼
水清无大鱼
水清无鱼
水穷山尽
水乳交融
水软山温
水色山光
水殇怨灵
水深火热
水深难见底
水剩山残
谁是你肚子里的蛔虫
水石清华
谁是谁非
水宿风餐
水天一色
水土不服
谁谓朝来一拆雨
睡卧不宁
水泄不漏
水泄不通
水泄不透
谁信东流海洋深
水性精通
水性杨花
水秀山明
水宿山行
水炎不相容掷地有声
睡眼惺忪
水远山长
水远山遥
水月观音
水月镜花
水则载舟水则覆舟
水涨船高
谁知盘中餐粒粒皆辛苦
水至清而无鱼
水至清则无鱼
水中捞月
水中著盐
水中捉月
水煮蚌肉
顺道者昌逆德者亡
顺德者昌逆德者亡
顺非而泽
顺风扯帆
顺风吹火
顺风而呼
顺风而呼闻着彰
顺风驶船
顺风使舵
顺风使帆
顺风行船
顺风张帆
顺风转舵
顺过饰非
吮疽舐痔
顺口开河
顺理成章
顺美匡恶
顺人应天
舜日尧年
舜日尧天
顺时而动
顺时随俗
顺手牵羊
顺手牵羊将计就计
顺水放船
顺水人情
顺水顺风
顺水推船
顺水推舟
顺水行舟
顺藤摸瓜
顺天从人
顺天得一
顺天应人
顺天应时
顺天者昌逆天者亡
顺天者存逆天者亡
顺蔓摸瓜
顺我者昌
顺我者昌逆我者亡
顺我者生逆我者死
瞬息万变
瞬息之间
吮痈舐痔
吮痈舔痔
顺之者昌逆之者亡
顺之者兴逆之者亡
说白道黑
说白道绿
搠笔巡街
说曹操曹操到
说曹操曹操就到
说长道短
说长话短
说长论短
说长说短
硕大无比
硕大无朋
说到曹操曹操就到
说得天花乱坠
说地谈天
说东道西
说东谈西
说短道长
说短论长
说风凉话
说风说水
朔风野大
说高说低
说古道今
铄古切今
说古谈今
硕果仅存
说好说歹
说好嫌歹
说黑道白
说黄道黑
说家克计
数见不鲜
说今道古
铄金点玉
铄金毁骨
说来话长
说来说去
说溜了嘴
说梅止渴
说千道万
说千说万
说亲道热
说清道白
说三道四
说三说四
说食不饱
说时迟那时快
说是道非
说事过钱
铄石流金
说是弄非
说是说听是听
说是谈非
说说道道
说天说地
硕望宿德
硕学鸿儒
槊血满袖
硕学通儒
说也奇怪
说一不二
说一是一
说一是一说二是二
铄懿渊积
烁玉流金
说雨谈云
说真方卖假药
说嘴巴巴儿的
说嘴打嘴
说嘴郎中
说嘴郎中没好药
死败涂地
死标白缠
死别生离
死病无良医
思不出位
死不改悔
死不悔改
驷不及舌
死不瞑目
四不拗六
死不认尸
死不死活不活
死不旋踵
死不足惜
似曾相识
思潮起伏
四冲八达
四冲六达
私仇不及公
私仇不如公门
丝绸香囊
四大皆空
食箪浆壶
死得其所
似懂非懂
思断义绝
丝恩发怨
死而不僵
死而不朽
死而复生
死而复苏
死而后已
死而无憾
死而无悔
死而无怨
丝发之功
四方八面
四方辐辏
四方之志
四分五裂
四分五落
四纷五落
四分五剖
思妇病母
死告活央
死骨更肉
思归其雌
四海波静
四海承风
四海鼎沸
四海皆兄弟
四海九州
四海飘零
四海升平
四海他人
四海为家
四海一家
四海之内皆兄弟
俟河之清
死后自会长眠
思患预防
四荒八极
死灰复燎
死灰复燃
死灰槁木
伺机待发
伺机而动
四季平安
死记硬背
似箭在弦
四脚朝天
四郊多垒
四角俱全
司空见惯
丝来线去
饲老鼠咬布袋
死了王屠夫不吃带毛猪
死了也不闭眼
死里求生
死里逃生
思量唯有读书高
驷马不追
司马称好
四马攒蹄
死马当活马医
驷马高车
驷马高盖
驷马高门
驷马莫追
驷马难追
司马牛之叹
司马青衫
驷马轩车
驷马仰秣
司马昭之心
司马昭之心路人皆知
死眉瞪眼
四面八方
四面楚歌
四面出击
四面受敌
死模活样
司农仰屋
肆虐横行
死皮赖脸
四平八稳
死乞白赖
死气沉沉
似漆如胶
死气沈沈
思前想后
死且不朽
四清六活
死求白赖
四衢八街
死去活来
死人臭一里活人臭千里
死人头上无对证
思如涌泉
四山五岳
思深忧远
死生存亡
死声活气
死生荣辱
死声淘气
死生有命富贵在天
四时八节
四十不富
似是而非
死尸昏迷
斯事体大
四时之气
私淑弟子
四书五经
似水流年
似水如鱼
丝丝入扣
斯斯文文
思所逐之
四体百骸
四体不勤
四体不勤五谷不分
四亭八当
四停八当
四通八达
四通五达
思维敏捷
思维迅捷
斯文扫地
似我不如无
死无对证
肆无忌惮
死无葬身之地
伺瑕导蠙
伺瑕导隙
伺瑕抵蠙
伺瑕抵隙
思贤如渴
私相授受
似笑非笑
死心搭地
死心落地
死心塌地
私心杂念
四星天牛
肆行无忌
思绪万千
死眼海岸
肆言詈辱
死样活气
四野春风
肆意横行
死易立孤难
肆意妄为
四姻九戚
似有如无
死有余辜
死有余僇
死有余责
死有余诛
死有余罪
死于非命
似玉如花
死欲速朽
四战之地
四战之国
死者不能复活
似真推理
四至八道
四肢百骸
四肢百体
四肢不勤五谷不分
死知府不如活老鼠
驷之过蠙
驷之过隙
思之千里
死中求活
死中求生
死重泰山
丝竹并奏
死诸葛哧走生仲达
死诸葛能走生仲达
死诸葛吓走了生仲达
死诸葛吓走生仲达
丝竹管弦
似醉如痴
松柏长青
松柏寒盟
松柏后凋
松柏之茂
松柏之寿
松柏之志
送抱推襟
送别崔寅亮下第
耸膊成山
宋才潘面
松弛算法
颂德歌功
送佛送到西
送佛送到西天
颂古非今
送故迎新
耸壑昂霄
耸壑凌霄
松鹤遐龄
松鹤延年
宋画吴冶
耸肩曲背
耸肩缩背
宋斤鲁削
送旧迎新
送君行里
送君千里
送君千里终须别
送君千里终须一别
送君千里终有一别
送鲁郡刘长史
松萝共倚
松茂竹苞
送暖偷寒
送暖偎寒
松乔之寿
送去迎来
送人送上岸送佛送到殿
耸人听闻
耸入云霄
嵩生岳降
颂声载道
送往劳来
送往事居
送往视居
送往迎来
松形鹤骨
送眼流眉
宋玉东墙
松筠之节
松枝挂剑
搜肠刮肚
搜肠润吻
搜根剔齿
搜狗拼音输入法
搜奇抉怪
搜岩采干
搜扬侧陋
搜章摘句
薮中荆曲
宿弊一清
俗不可耐
俗不可医
素不相能
素不相识
素餐尸位
宿草已生
素车白马
粟陈贯朽
夙负盛名
苏海韩潮
粟红贯朽
素口骂人
溯流从源
溯流徂源
溯流穷源
溯流求源
溯流追源
素昧平生
素昧生平
肃然起敬
肃然生敬
夙世因缘
夙世冤家
夙世冤业
溯水行舟
素丝羔羊
素丝良马
素未谋面
俗下文字
夙心往志
夙兴昧旦
夙兴夜处
夙兴夜寐
宿学旧儒
俗谚口碑
夙夜不怠
夙夜不解
夙夜不懈
夙夜匪解
夙夜匪懈
夙夜梦寐
夙夜为谋
夙夜在公
素隐行怪
俗语有本
溯源穷流
夙愿以偿
诉诸舆论
酸甜苦辣
酸文假醋
酸咸苦辣
岁比不登
随波逐尘
随波逐浪
随波逐流
随才器使
随车甘雨
随车夏雨
随车致雨
随得方就得圆
随地随时
随方就圆
随方逐圆
遂非文过
随分耕锄收地利
随风倒舵
随风而靡
岁丰年稔
随风逐浪
随风转舵
虽覆能复
随高就低
随高逐低
碎骨粉身
碎骨粉尸
岁寒三友
岁寒松柏
岁寒知松柏
随行就市
隋侯之珠
虽疾无声
岁计有余
岁老根弥壮
碎裂废土
遂迷不寤
遂迷忘反
睟面盎背
岁暮天寒
随人俯仰
岁稔年丰
随人说短长
随人作计
碎身粉骨
碎身糜躯
随声吠影
随声附和
随声趋和
随声是非
随世沉浮
岁时伏腊
随时施宜
随时随地
碎尸万段
随时制宜
碎首糜躯
虽死犹生
虽死之日
虽死之日犹生之年
随俗沉浮
随俗浮沉
随俗浮沈
随俗沈浮
岁岁平安
碎瓦颓垣
随物赋形
随物应机
随乡入俗
随乡入乡
遂心快意
碎心裂胆
遂心满意
遂心如意
随心所欲
遂心应手
随行逐队
随遇而安
碎玉零玑
岁聿其莫
随寓随安
岁聿云暮
碎玉之心
虽怨不忘亲
随圆就方
随缘乐助
岁月不居
岁月蹉跎
岁月如流
岁月峥嵘
岁在龙蛇
随踵而至
谇帚德锄
隋珠和璧
隋珠和玉
隋珠荆璧
随珠荆玉
隋珠弹雀
损本逐末
损兵折将
损公肥私
损公利私
损己利人
损军折将
孙康映雪
笋里不知卯里
孙庞斗智
损人不利己
损人肥己
损人害己
损人利己
损人益己
损上益下
笋因落箨方成竹
损有余补不足
损之又损
所答非所问
所当无敌
缩地补天
所费不赀
索垢吹瘢
索垢寻疵
所嫁非人
所见即所得
所见略同
所见所闻
缩颈股栗
索命梵音
所谋辄左
索然寡味
索然无味
所剩无几
缩手缩脚
琐谈不休
梭天摸地
缩头缩颈
缩头缩脑
琐尾流离
所问非所答
所向皆靡
所向克捷
所向披靡
所向无敌
所向无前
所学非所用
缩衣节口
缩衣节食
缩衣啬食
索隐行怪
所在皆是
所作所为
沓冈复岭
踏故习常
塔尖上功德
沓来麕至
沓来踵至
踏破铁鞋
踏破铁鞋无觅处
踏破铁鞋无觅处得来全不费工夫
嗒然若丧
他人观花
他人碌碌
他人未知忙
踏人一脚须防一拳
他山攻错
他山之石
它山之石可以攻玉
他时饱满谢苍天
他乡故知
他乡异县
他乡遇故知
太仓稊米
太仓一粟
太阿倒持
太阿在握
太阿之柄
台阁生风
太公钓鱼
太公钓鱼愿者上钩
太公鼓刀
抬脚动手
泰来否极
泰来否往
汰劣留良
太平盛世
太平时务
太平无事
太平无象
太丘道广
泰然处之
泰然自若
泰山北斗
泰山不让土壤
泰山鸿毛
泰山梁木
泰山磐石
泰山其颓
泰山压顶
泰山压顶不弯腰
泰山压卵
太岁头上动土
抬头挺胸
抬头望明月低头思故乡
太阳打西边出来
太阳晒肚皮
太一余粮
袒臂挥拳
谈不容口
贪财好色
贪吃懒做
贪得无厌
贪多嚼不烂
贪多务得
贪多无厌
贪而无信
谈霏玉屑
坦腹东床
贪夫徇财
贪夫狥财
贪夫殉利
贪夫狥利
探竿影草
贪功起衅
谈古论今
谈古说今
贪官蠹役
贪官污吏
弹冠相庆
弹冠振衿
弹冠振衣
叹观止矣
谈何容易
谈虎色变
昙花一现
贪贿无艺
弹剑作歌
弹斤估两
谈今论古
谈空说幻
谈空说有
弹空说嘴
探口而出
贪婪圣契
贪婪无厌
檀郎谢女
瘫痨蛊疾百无一生
叹老嗟卑
探骊得珠
探骊获珠
贪利忘义
贪惏无餍
谈论风生
痰迷心窍
贪名逐利
贪墨成风
探囊胠箧
探囊取物
探囊拾芥
贪便宜就是上当
探奇访胜
探奇穷异
谈情说爱
贪求无厌
贪求无已
坦然自若
谈若悬河
忐上忑下
贪蛇忘尾
贪生恶死
贪生怕死
贪生畏死
贪声逐色
摊书拥百城
弹丝品竹
贪他一斗米
忐忐忑忑
探汤蹈火
探汤手烂
忐忑不安
忐忑不定
谈天论地
谈天说地
贪天之功
探头舒脑
探头缩脑
探头探脑
谈吐风生
谈吐生风
贪图享乐
探丸借客
弹丸脱手
叹为观止
贪位慕禄
贪猥无厌
贪污腐化
贪污狼藉
袒裼裸裎
谈笑封侯
谈笑风生
贪小利而吃大亏
贪小便宜吃大亏
贪小失大
谈笑有鸿儒
谈笑自如
谈笑自若
贪心不足
弹性陷阱
袒胸露背
谈玄说理
谈玄说妙
探寻胜迹
谈言微中
谈议风生
探异玩奇
探幽穷赜
探幽索隐
贪欲无厌
贪欲无艺
谈圆说通
探渊索珠
贪赃坏法
贪赃枉法
探赜钩深
探赜索微
探赜索隐
弹指之间
螳臂当车
螳臂挡车
螳臂当辕
螳臂当辙
汤池铁城
棠棣竞秀
堂而皇之
糖瓜祭灶新年来到
堂皇富丽
堂皇冠冕
堂皇正大
倘来之物
傥来之物
螳螂搏蝉
螳螂捕蝉
螳螂捕蝉黄雀在后
螳螂奋臂
螳螂黄雀
螳螂拒辙
汤里来水里去
唐临晋帖
汤去三面
堂上一呼
堂上一呼阶下百诺
汤烧火热
糖舌蜜口
烫手的山芋
烫手山芋
汤汤水水防秋燥
堂堂一表
堂堂正气
堂堂正正
唐突西施
唐突西子
糖衣炮弹
唐虞之治
唐哉皇哉
堂哉皇哉
逃出重围
讨恶翦暴
饕风虐雪
韬戈卷甲
韬戈偃武
韬光晦迹
韬光晦影
韬光敛彩
韬光敛迹
韬光灭迹
韬光俟奋
韬光养晦
韬光隐晦
韬光隐迹
韬光用晦
韬光韫玉
桃红柳绿
桃弧棘矢
桃花流水
桃花人面
桃花潭水
韬晦待时
韬晦之计
弢迹匿光
韬迹隐智
讨价还价
桃僵李代
淘尽黄沙始得金
饕口馋舌
桃来李答
讨类知原
桃李遍天下
桃李不言
桃李不言下自成行
桃李不言下自成蹊
桃李成蹊
桃李春风
桃李精神
桃李满天下
桃李门墙
桃李无言下自成蹊
桃李争妍
桃李之教
桃李之馈
讨流溯源
叨陪末座
桃蹊柳陌
陶情适性
陶犬瓦鸡
陶然自得
陶熔鼓铸
桃腮粉脸
桃腮柳眼
淘沙得金
淘沙取金
韬神晦迹
韬声匿迹
讨是寻非
滔滔不断
滔滔不竭
滔滔不尽
滔滔不绝
滔滔汩汩
滔滔滚滚
陶陶兀兀
滔天大罪
滔天之罪
滔天罪行
饕餮之徒
桃蹊柳曲
韬形灭影
桃羞杏让
桃夭迨吉
韬曜含光
桃夭李艳
桃夭柳媚
叨在知己
桃之夭夭
逃之夭夭
特定应用服务要素
特立独行
忑忑忐忐
腾达飞黄
腾蛟起凤
腾空而起
腾声飞实
腾腾兀兀
疼心泣血
腾焰飞芒
腾云驾雾
剔抽秃揣
剔抽秃刷
提尔之手
擿伏发奸
擿伏发隐
提纲举领
提纲挈领
提纲振领
替古人担忧
体国经野
醍醐灌顶
啼饥号寒
擿奸发伏
蹄间三寻
鶗鴂雕卉
涕泪交垂
涕泪交集
涕泪交加
涕泪交零
涕泪交流
涕泪交下
涕零如雨
题名道姓
绨袍之义
剔起佛前灯
梯山航海
梯山架壑
梯山栈谷
涕泗横流
涕泗交流
涕泗交下
涕泗交颐
涕泗流涟
涕泗滂沱
涕泗纵横
倜傥不羁
倜傥不群
啼啼哭哭
啼天哭地
踢天弄井
替天行道
体贴入妙
体贴入微
逖听遐视
逖听远闻
剔透玲珑
剃头挑子一头热
体无完肤
体无完皮
摘瑕指瑜
蹄闲三寻
啼笑皆非
剔蝎撩蜂
提心吊胆
提心吊糁
提心在口
体恤入微
梯愚入圣
殢雨尤云
殢云尤雨
体质圣契
天宝当年
天保九如
天崩地坼
天崩地解
天崩地裂
天崩地塌
天崩地坍
天崩地陷
天必佑之
添兵减灶
天兵天将
天不假年
天不绝人
天不怕地不怕
恬不为怪
恬不为意
天不言自高地不言自厚
天不憖遗
恬不知耻
恬不知怪
恬不知愧
恬不知羞
天不作美
天差地远
天长地久
天长地阔
天长地老
天长地远
天长日久
天成地平
天愁地惨
天从人愿
添醋加油
天摧地塌
天错地暗
天大地大
天打雷劈
恬淡寡欲
恬淡无为
恬淡无欲
恬淡自甘
天道好还
天道经论
天道宁论
天道人事
天道无常
天道无亲
添得言添不得钱
天地不容
天地长久
天地经纬
天地剖判
田地勤耕足养家
天地双鬼
天地稊米
天地无常
天低吴楚
天低吴楚眼空无物
天地无极
天地之别
天地诛戮
天地诛灭
天夺其魄
天夺之年
天夺之魄
天翻地覆
天方夜谭
天覆地载
天付良缘
田父献曝
田夫野老
田父之功
天府之国
天高不为高人心最为高
天高地厚
天高地迥
天高地下
天高皇帝远
天高日远
天高听卑
天高听下
天各一方
天公地道
天工人代
天冠地屦
填海造地
天寒地冻
天花乱坠
天花坠地
天荒地老
天潢贵胄
天昏地暗
天昏地黑
天机不可泄露
天机云锦
天假良缘
天假其年
天假因缘
天假之年
填街塞巷
天荆地棘
天经地纬
天经地义
恬静寡欲
天惊石破
天开地辟
添客不杀鸡
填坑满谷
天空海阔
天朗气清
天老地荒
天理不容
天理良心
天理难容
天理人情
天理昭彰
天理昭昭
田连阡陌
天伦之乐
天罗地网
天马行空
甜蜜惊喜
天命攸归
天命有归
天末凉风
天南地北
天南海北
天年不测
天年不齐
天年不遂
天凝地闭
天女散花
天清气朗
天清日白
恬然不耻
恬然自足
天壤王郎
天壤悬隔
天壤之别
天壤之隔
天壤之判
天人共鉴
天人之际
天若有情天亦老
天上麒麟
天上人间
天上石麟
天上星多月不明
天上众星皆拱北
天神碎片
天神下凡
天生地设
天生丽质
天生天化
天生尤物
天时不如地利
天时地利人和
天师借法
天授地设
甜水绿洲
天粟马角
甜酸苦辣
天随人愿
天塌地陷
天塌了砸大家
天塌了自有高的顶住
天塌自有高人顶
天台路迷
天堂地狱
恬恬吃三碗公
天庭饱满地阁方圆
天外飞来
天外有天
天网恢恢
天网恢恢疏而不漏
天王老子
天闻若雷
天无二日
天无二日民无二主
天无绝人之路
天下本无事
天下本无事庸人自扰之
天下大乱
天下第一
天下第一号
天下鼎沸
天下独步
天下方扰
天下风云出我辈
天下归心
天下老鸹一般黑
天下没有不散的筵席
天下名山僧占多
天下莫敌
天下太平
天下未尝无对
天下为公
天下为家
天下为笼
天下文章一大抄
天下无不可化之人
天下无不可为之事
天下无不是的父母
天下无敌
天下无难事
天下无难事只怕有心人
天下无双
天下乌鸦一般黑
天下无易事
天下兴亡
天下兴亡匹夫有责
天下汹汹
天下一家
天香国色
天性就是命
天行时气
天悬地隔
天旋地转
天选印记
天涯比邻
天涯地角
天涯海角
天涯海滩
天涯若比邻
天涯咫尺
恬颜叨宴
天眼恢恢
靦颜借命
甜言媚语
甜言美语
甜言蜜语
靦颜人世
恬言柔舌
甜言软语
靦颜事仇
添盐着醋
天摇地动
天要下雨娘要嫁人
天衣无缝
天有不测风云
天有不测风云人有旦夕祸福
添油炽薪
添油加醋
天诱其衷
天与人归
天远地隔
天渊人隔
天渊之别
天渊之隔
田月桑时
天造草昧
天造地设
天震地骇
天真烂漫
天知地知
天知地知你知我知
添枝加叶
天之骄子
添枝接叶
天之戮民
添枝增叶
天诛地灭
天助自助者
添砖加瓦
天字第一号
天姿国色
甜嘴蜜舌
天作之合
挑拨离间
挑茶斡刺
条陈所闻
跳出三界外不在五行中
挑唇料嘴
调唇弄舌
调词架讼
跳到黄河洗不清
挑得篮里便是菜
挑肥拣瘦
条分节解
条分缕析
调风变俗
粜风卖雨
调风弄月
调高和寡
条贯部分
调和鼎鼐
调和阴阳
条解支劈
跳进黄河洗不清
跳进黄河也洗不清
挑精拣肥
条理不清
条理井然
调理阴阳
条理秩然
调良稳泛
跳梁小丑
挑毛拣刺
调墨弄笔
条入叶贯
挑三拨四
挑三豁四
挑三拣四
挑三检四
条三窝四
调三斡四
调三窝四
挑三嫌四
调舌弄唇
调神畅情
佻身飞镞
调丝品竹
蜩螗沸羹
跳天撅地
条条大道通罗马
条条框框
调停两用
跳丸日月
调弦弄管
挑衅之旗
条修叶贯
挑雪填井
挑牙料唇
挑幺挑六
跳在黄河洗不清
调脂弄粉
调朱傅粉
调朱弄粉
调嘴调舌
调嘴弄舌
调嘴学舌
铁案如山
铁板钉钉
铁棒磨成针
铁壁铜墙
铁壁铜山
铁肠石心
铁杵成针
铁杵磨成针
铁船渡海
铁绰铜琶
铁打的营盘流水的兵
铁打铜铸
铁打心肠
铁胆铜心
铁郭铜关
铁画银钩
铁环营地
铁栏监狱
铁马横行
铁马金戈
铁门坎儿难过
铁面判坩
铁面枪牙
铁面无情
铁面无私
铁面御史
铁怕落炉人怕落套
铁石高原
铁石人也心酸
铁石心肠
铁石心肝
铁树花开
铁树开花
铁树开花水倒流
铁死冤家
铁心木肠
铁心石肠
铁心铜糁
铁血主义
铁砚磨穿
铁证如山
铁中铮铮
铁嘴钢牙
铁嘴直断
听不得一面之词
听而不闻
铤而走险
听风便是雨
听风听水
听见风就是雨
挺撅挺横
听觉震荡
廷克维斯
挺鹿走险
听某嘴大富贵
听其言而观其行
停妻再娶
听其自流
听其自然
庭前生瑞草
听人穿鼻
挺身而出
亭台楼阁
听天由命
婷婷嫋嫋
亭亭玉立
停辛伫苦
停辛贮苦
挺胸叠肚
挺胸凸肚
停云落月
庭栽栖凤竹
听者藐藐
廷争面折
听之藐藐
听之任之
停止信号
同胞共气
同敝相济
通变达权
同病相怜
痛不欲生
通材达识
通才练识
通才硕学
痛彻心腑
痛澈心脾
同尘合污
同尘与灰
铜城铁壁
同仇敌忾
统筹兼顾
铜臭熏天
同出一辙
同船合命
同床各梦
同窗共琪
同床共枕
同窗契友
同窗夜语
同床异梦
同垂不朽
铜唇铁舌
通达谙练
铜打铁铸
通道命令
同德同心
同德协力
同德一心
痛涤前非
痛定思痛
通都大埠
铜斗家计
铜斗家私
通都巨邑
通都大邑
同恶共济
同恶相党
同恶相济
同恶相求
同符合契
痛改前非
同甘共苦
同工异曲
同功一体
通共有无
通古博今
通古达变
痛贯心膂
痌瘝一体
痌瘝在抱
同归殊途
同归于尽
铜壶滴漏
痛悔前非
通计熟筹
痛击之刃
通家之好
痛湔宿垢
痛剿穷迫
铜浇铁铸
通今博古
通今达古
铜筋铁骨
铜筋铁肋
同君一席话
痛哭流涕
痛快淋漓
通力合作
同利相死
同力协契
同流合污
通路敏化
同美相妒
同门异户
同明相照
通南彻北
同年而校
同年而语
童牛角马
铜琶铁板
同盘而食
铜盘重肉
同袍同泽
同气连枝
同气相求
通前彻后
通前至后
铜墙铁壁
痛切心骨
通情达理
通衢大邑
通衢广陌
通权达变
通权达理
同然一辞
同日而道
同日而论
同日而言
同日而语
通儒达识
痛入骨髓
通儒硕学
痛入心脾
铜山金穴
铜山铁壁
铜山西崩
铜山西崩洛钟东应
童山濯濯
通上彻下
通商惠工
痛深恶绝
同声共气
同生共死
同生死共存亡
同声同气
同声相求
同声相应
同声相应同气相求
同声一辞
同室操戈
通时达变
通时达务
通时合变
通首至尾
通书达礼
童叟无欺
通俗易懂
同堂兄弟
通天彻地
通天达地
同条共贯
通同一气
铜头铁臂
铜头铁额
铜驼草莽
铜驼荆棘
铜围铁马
通文达理
通文达礼
通文达艺
同文共规
同文共轨
通文调武
痛诬丑诋
通无共有
同恶相恤
同恶相助
痛下针砭
通险畅机
通宵彻旦
通宵彻夜
通宵彻昼
通宵达旦
痛心拔脑
同心毕力
同心并力
痛心病首
同心敌忾
同心断金
同心共胆
同心共济
同心合胆
同心合德
同心合力
同心合意
痛心疾首
同心竭力
痛心绝气
痛心刻骨
同心僇力
同心戮力
痛心泣血
痛心切齿
痛心切骨
痛心入骨
痛心伤臆
铜心铁胆
同心同德
童心未泯
同心协德
同心协济
同心协力
同心叶力
同心一德
同心一力
同心一意
同休等戚
同休共戚
铜须营地
童颜鹤发
痛痒相关
同业相仇
同音共律
痛饮黄龙
通幽洞灵
通幽洞冥
通幽洞微
通忧共患
同忧相救
同游张园
同浴讥裸
同源共流
同源异流
同源异派
彤云密布
通真达灵
同舟敌国
同轴电缆
同舟共济
同舟共命
同舟遇风
铜铸铁浇
痛自创艾
偷安旦夕
投畀豺虎
投笔从戎
投鞭断流
头不梳脸不洗
头出头没
头醋不酸二醋不辣
偷得爷钱无使处
投递证实
偷东摸西
头发胡子一把抓
偷风不偷月偷雨不偷雪
头高头低
投膏止火
投戈讲艺
偷工减料
偷狗戏鸡
透骨酸心
偷寒送暖
投河奔井
偷合苟从
偷合苟容
投河觅井
偷合取容
投壶电笑
头会箕敛
头昏目眩
头昏目晕
头昏脑闷
头昏脑眩
头昏眼暗
头昏眼花
头昏眼晕
偷鸡不着蚀把米
投机倒把
偷鸡盗狗
偷鸡摸狗
投机取巧
投机钻营
投间抵隙
头焦额烂
头角峥嵘
投井下石
头会箕赋
偷来的锣鼓打不得
偷梁换柱
投卵击石
投袂而起
投袂荷戈
偷媚取容
投袂援戈
头没杯案
投木报琼
偷女隔层山偷男隔层单
头盘界面
头蓬眼肿
头破血出
头破血淋
头破血流
投其所好
投刃皆虚
头三脚难踢
投山窜海
头上安头
头上打一下脚底板响
头上末下
头上著头
头梢自领
头稍自领
偷声细气
投石拔距
投石超距
投石问路
投石下井
投鼠忌器
投鼠者当忌其器
投鼠之忌
投梭折齿
投梭之拒
投桃报李
投桃之报
头疼脑热
头疼医头脚疼医脚
偷天换日
头童齿豁
头痛额热
头痛灸头脚痛灸脚
头痛脑热
头痛医头
头痛医头脚痛医脚
头痛治头足痛治足
偷偷摸摸
头头是道
投隙抵巇
投隙抵罅
偷闲躲静
投闲置散
偷香窃玉
头悬梁锥刺股
头悬目眩
头眩眼花
头痒搔跟
头一无二
偷营劫寨
头晕目眩
头晕眼黑
头晕眼花
头晕眼昏
头晕眼晕
头重脚轻
投诸四裔
投传而去
头足倒置
头足异处
头足异所
偷嘴的猫儿性不改
土崩瓦解
土崩鱼烂
土拨鼠洞
吐哺辍洗
吐哺待贤
吐哺握发
吐哺捉发
图财害命
吐胆倾心
徒读父书
荼毒生灵
徒多则成势
兔儿沿山跑还来归旧窝
徒费唇舌
土扶成墙
徒负虚名
吐肝露胆
吐刚茹柔
涂歌里抃
涂歌里咏
涂歌巷舞
涂歌邑诵
吐故纳新
土豪劣绅
兔毫竹管
兔迹狐踪
土鸡瓦狗
土鸡瓦犬
兔角龟毛
兔角牛翼
土阶茅茨
土阶茅屋
兔尽狗烹
瘏口哓音
兔葵燕麦
徒劳往返
徒劳无功
徒劳无益
徒乱人意
兔罗雉离
兔毛大伯
图谋不轨
土木形骸
土牛木马
兔起凫举
兔起鹘落
吐气如兰
兔起乌沉
吐气扬眉
图穷匕首见
图穷匕见
途穷日暮
兔缺乌沉
土壤细流
土殇怨灵
土生土长
吐食握发
徒手战斗
吐属不凡
兔死凫举
兔死狗烹
兔死狐悲
兔死狐悲物伤其类
兔死犬饥
吐丝自缚
屠所牛羊
涂炭生灵
涂炭生民
兔头麞脑
途途是道
徒托空言
徒讬空言
图文并茂
图小利而吃大亏
吐心吐胆
土洋结合
途遥日暮
徒拥虚名
徒有其名
徒有虚名
土雨纷纷
涂脂抹粉
土之微粒
徒众则成势
兔子不吃窝边草
兔子会驾辕谁买骡子马
徒子徒孙
兔子钻山追撵难
兔走鹘落
兔走乌飞
图作不轨
团花簇锦
抟击掀发
抟空捕影
抟沙嚼蜡
抟砂炼汞
抟砂弄汞
团头聚面
抟香弄粉
抟心壹志
抟柱乘梁
推杯把盏
推本穷源
推本溯源
退避三舍
推波助澜
退步抽身
退步思量事事难
退藏于密
推陈出新
推陈致新
推诚布公
推诚接物
推诚相见
推诚置腹
推崇备至
推倒了油瓶不扶
推东主西
推而广之
推干就湿
褪后趋前
蜕化变质
推己及人
推己及物
推襟送抱
推枯折腐
推梨让枣
推聋妆哑
推聋作哑
推轮捧毂
退旅进旅
退让贤路
退如山移
推三推四
推三阻四
退食从容
推食解衣
退食自公
退思补过
推涛作浪
推天抢地
推亡固存
推贤进善
推贤让能
推心置腹
退一步海阔天空
退有后言
颓垣败壁
颓垣败井
颓垣断堑
颓垣废井
颓垣废址
推燥居湿
推舟于陆
吞刀刮肠
吞刀吐火
豚儿犬子
囤房捂盘
吞风饮雨
吞符翕景
囤积居奇
屯街塞巷
屯蹶否塞
屯粮积草
屯毛不辨
吞声忍泪
吞声忍气
吞声饮恨
吞声饮气
吞声饮泣
吞食猎物
吞食尸体
吞炭漆身
豚蹄穰田
吞吞吐吐
吞烟吐雾
吞言咽理
吞云吐雾
吞毡啮雪
吞纸抱犬
吞舟漏网
吞舟是漏
吞舟之鱼
脱白挂绿
跅弛不羁
唾地成文
托凤攀龙
托公报私
橐弓卧鼓
托公行私
讬孤寄命
托骥之蝇
橐甲束兵
脱缰之马
拖金委紫
脱壳金蝉
脱口成章
脱口而出
脱了裤子放屁
脱离苦海
托梁换柱
拖麻拽布
跅幪不羁
唾面自干
唾面自乾
拖男带女
拖泥带水
脱袍退位
拖青纡紫
拖人落水
拖人下水
脱手弹丸
唾手可得
唾手可决
唾手可取
妥首帖耳
脱胎换骨
跅弢不羁
脱天漏网
拖天扫地
橐驼之技
托物陈喻
托物感怀
托物连类
托物引类
托物寓感
托物寓兴
托物喻志
脱颖而出
脱颖囊锥
托于空言
唾掌可得
托之空言
托诸空言
驼子压直了人吃亏
挖耳当招
蛙儿要命蛇要饱
瓦釜雷鸣
蛙鼓虫吟
瓦罐不离井口破
瓦合之卒
挖空心思
蛙鸣蝉噪
瓦器蚌盘
挖肉补疮
娃子不哭奶不胀
歪八竖八
歪不横楞
歪打正着
外方内圆
歪风邪气
外感内伤
外刚内柔
外行看热闹
外合里差
外合里应
外简内明
外宽内忌
外宽内明
外宽内深
外来的和尚会念经
外厉内荏
歪门邪道
外明不知黑暗
外明不知里暗
歪七八钮
外强中干
外强中瘠
外强中乾
外巧内嫉
外柔内刚
外甥不出舅家门
外甥多像舅
外甥见舅如见娘
歪心邪意
外御其侮
外圆内方
万般皆是命
万般皆下品惟有读书高
完璧归赵
万变不离其宗
万别千差
玩兵黩武
万不得已
万不失一
万代千秋
万朵桃花一树生
万恶淫为首百善孝为先
莞尔而笑
万夫不当
万夫不当之勇
万夫莫当
万夫莫开
顽父嚚母
顽梗不化
弯弓饮羽
顽固不化
万古长春
万古长存
万古长青
万古流芳
万古千秋
万蛊食天
玩故习常
万贯家财
万贯家私
完好无缺
万壑千岩
万壑争流
万恨千愁
万户千门
玩忽职守
玩火自焚
万家灯火
万家生佛
万箭穿心
万箭攒心
万箭填弦待令发
晚节不保
万劫不复
晚节不终
晚节黄花
玩具骨头
万口一词
万口一辞
万口一谈
纨袴膏粱
万苦千辛
纨绔子弟
万籁俱寂
万籁无情风自吟
万籁无声
剜了心头肉
万里长城
万里长征
万里鹏程
万里鹏翼
万里迢迢
万里无云
顽廉懦立
万流景仰
万绿从中一点红
万缕千丝
万马奔腾
万马齐喑
完美无疵
完美无缺
万民涂炭
完名全节
万目睽睽
万目睚眦
万念俱灰
万念俱寂
万年无疆
顽皮赖骨
顽皮赖肉
顽皮贼骨
顽妻逆子无药可医
万全之策
万全之计
万人传实
万人空巷
万人之敌
万人之上
玩日愒时
玩日愒岁
剜肉补疮
剜肉成疮
剜肉生疮
剜肉医疮
剜肉做疮
晚生后学
玩世不恭
万世不易
万事不由人计较
万事大吉
顽石点头
万事亨通
万事皆已定
万事俱备
万事俱备只欠东风
玩时愒日
万世流芳
万事留人情后来好相见
万事胜意
万世师表
玩时贪日
万世无疆
万世一时
万寿无疆
万水千山
万死不辞
万死一生
万死犹轻
玩岁愒日
玩岁愒时
玩岁愒月
万岁千秋
万头攒动
万万千千
玩物丧志
万无一失
万物之灵
万象更新
万象森罗
万绪千端
万绪千头
蜿蜒骨杖
弯腰捧腹
弯腰驼背
万应灵丹
万应灵药
万语千言
万载千秋
万丈高楼平地起
万众一心
宛转蛾眉
宛转悠扬
宛转周折
万紫千红
望表知里
亡不待夕
亡不旋跬
亡不旋踵
忘餐废寝
望尘拜伏
望尘奔北
望尘奔溃
望尘不及
妄尘而拜
望尘而拜
望尘靡及
望尘莫及
望尘僄声
望尘追迹
枉尺直寻
望穿秋水
忘啜废枕
枉道事人
望帝啼鹃
望断白云
忘恩背义
忘恩负义
忘恩失义
望而却步
望而生畏
王法本乎人情
枉法徇私
往返徒劳
枉费唇舌
枉费工夫
枉费日月
枉费心机
枉费心力
枉费心思
望风捕影
望风承旨
望风而遁
望风而溃
望风而靡
望风而逃
望风而降
望风而走
望风披靡
望风扑影
望峰息心
望风希旨
望风响应
望父全儿志
往复寻道
王公大人
王贡弹冠
王公贵戚
王顾左右而言他
亡国大夫
亡国灭种
亡国破家
亡国之器
亡国之社
亡国之声
亡国之音
望衡对宇
王侯将相
王后卢前
忘乎其形
忘乎所以
亡魂丧胆
亡魂丧魄
亡魂丧糁
亡魂失魄
亡戟得矛
枉己正人
罔极之恩
往蹇来连
枉矫过激
网开三面
网开一面
枉勘虚招
亡可奈何
望空捉影
妄口巴舌
枉口拔舌
枉口嚼舌
枉口诳舌
望隆卢扁
网漏吞舟
望梅阁老
望梅止渴
望梅止渴画饼充饥
望门投止
枉墨矫绳
网目不疏
忘年之好
忘年之交
忘年之契
枉辔学步
望其肩项
忘其所以
望其项背
忘寝废食
亡秦三户
忘情负义
望秋先零
枉曲直凑
惘然若失
往日无仇近日无冤
往日无冤近日无仇
妄生穿凿
忘生舍死
枉矢哨壶
王孙公子
王孙贵戚
妄谈祸福
枉突徙薪
望文生训
望文生义
望闻问切
望屋而食
枉物难消
望屋以食
妄下雌黄
忘象得意
望乡海岸
王祥卧冰
忘形之交
忘形之契
望岫息心
望眼将穿
妄言轻动
妄言妄听
望眼欲穿
亡羊补牢
汪洋大海
汪洋大肆
亡羊得牛
汪洋度量
望洋而叹
汪洋浩博
汪洋浩瀚
汪洋闳肆
王阳明礼赞
望洋兴叹
亡羊之叹
汪洋恣肆
汪洋自恣
望影揣情
枉用心机
亡猿祸木
亡猿灾木
望云之情
忘战必危
忘战者危
往者不可谏来者犹可追
枉直随形
罔知所措
枉直同贯
往渚还汀
望子成龙
王子犯法庶民同罪
王子犯法与民同罪
妄自菲薄
妄自尊大
王佐之才
未艾方兴
帏薄不修
位卑言高
韦编三绝
帏箔不修
帷箔不修
帷薄不修
位不期骄
未卜先知
微不足道
微察秋毫
委差委缺
为臣要忠为人要孝
围城打援
蔚成风气
未成一篑
渭川千亩
为丛驱雀
尾大不掉
尾大难掉
未达一间
为德不终
为德不卒
未登录词
帷灯箧剑
帷灯匣剑
畏敌如虎
未定之天
维度虹吸
为恶不悛
为恶难逃
危而不惧
违法乱纪
为法自弊
为非作歹
为非作恶
未焚徙薪
威风八面
威风凛凛
威风扫地
微风细雨
未风先雨
威凤祥麟
威凤一羽
微风引弱火
为富不仁
微服私行
煨干避湿
未敢苟同
煨干就湿
为官须作相
微光草篮
为鬼为蜮
为国捐躯
为国为民
微过细故
委过于人
违害就利
为好成歉
威吓低吼
偎红倚翠
为虎傅翼
微乎其微
为虎添翼
为虎作伥
为虺弗摧
为虺弗摧为蛇若何
危急存亡
危急存亡之秋
伟绩丰功
位极人臣
危机四伏
未见全体
惟精惟一
未竟之志
为酒所伤
未可厚非
魏颗结草
未可全抛一片心
未可同日而语
惟口起羞
韦裤布被
未来休指望过去莫思量
未老先衰
违利赴名
惟利是命
唯利是求
惟利是求
惟利是趋
唯利是视
惟利是视
唯利是图
惟利是图
惟利是营
惟利是逐
未了公案
唯邻是卜
萎靡不振
惟妙惟肖
为民除害
为民父母
为民喉舌
为民请命
未明求衣
唯命是从
惟命是从
唯命是听
惟命是听
帷幕不修
嵬目鸿耳
未能免俗
威迫利诱
为期不远
煨乾避湿
偎乾就湿
违强陵弱
慰情胜无
为裘为箕
未去朝天子先来谒相公
委曲成全
委曲求全
魏鹊无枝
嵬然不动
蔚然成风
巍然屹立
为仁不富
为仁不富为富不仁
为人师表
为人说项
为人须要始终如一
为人作嫁
惟日不足
惟日为岁
委肉虎蹊
味如鸡肋
味如嚼蜡
危如累卵
危如朝露
危若朝露
为山九仞功亏一篑
为山止篑
为善最乐
为蛇画足
威慑凝视
为蛇若何
为蛇添足
尾生抱柱
尾生之信
违世乖俗
违世绝俗
违时绝俗
未识一丁
违世异俗
畏首畏尾
畏缩不前
微缩残渣
畏缩咆哮
为所欲为
微谈巷议
违天悖理
违天悖人
违天害理
违天逆理
违条犯法
违条舞法
味同嚼蜡
为土所防
未晚先投宿
威望素着
威望素著
亹亹不倦
娓娓不倦
未为不可
蔚为大观
巍巍荡荡
娓娓动听
娓娓而谈
唯唯否否
畏威怀德
危微精一一对
围魏救赵
唯唯连声
唯唯诺诺
蔚为奇观
委委佗佗
为文轻薄
微文深诋
唯我独尊
惟我独尊
威武不能屈
威武不屈
为五斗米折腰
唯吾独尊
纬武经文
畏葸不前
微显阐幽
韦弦之佩
违乡负俗
为小失大
惟肖惟妙
威胁利诱
威信扫地
违心之论
威刑肃物
未形之患
为学始知道
微言大义
危言高论
危言核论
嵬眼澒耳
危言逆耳
危言竦论
危言耸听
危言危行
危言正色
渭阳之情
惟一臂之弗瘳
逶迤退食
畏影避迹
畏影恶迹
畏影而走
偎慵堕懒
惟有读书高
未有无志而建功
惟有志不立
谓予不信
未雨绸缪
危于累卵
为渊驱鱼
为渊驱鱼为丛驱爵
为渊驱鱼为丛驱雀
危在旦夕
威震天下
未知万一
威重令行
委重投艰
渭浊泾清
魏紫姚黄
未足轻重
畏罪潜逃
委罪于人
问安视寝
问安视膳
文不加点
文不文武不武
文采风流
稳操胜券
稳操胜算
稳操左券
问长问短
稳吃三注
文弛武玩
闻宠若惊
问道于盲
文觌武匿
问鼎轻重
问鼎中原
蚊动牛斗
文房四宝
文房四侯
文房四士
文房四物
文房四艺
闻风而动
闻风而起
闻风而逃
闻风而兴
闻风而至
闻风破胆
闻风丧胆
闻风响应
闻风远遁
闻风远扬
蚊负蚁运
温故知新
文官不爱钱武官不怕死
问官答花
文过其实
文过饰非
文过遂非
闻过则喜
问寒问暖
闻鸡起舞
文奸济恶
文江学海
蚊睫之虫
刎劲之交
文经武略
文经武纬
刎颈之交
文君司马
文君新寡
文君新醮
文婪武嬉
闻雷失箸
文理不通
蚊力负山
文理俱惬
温良恭俭让
问柳评花
问柳寻花
问碌碌地时如何
蚊虻之劳
闻名不如见面
闻名丧胆
闻名遐迩
问牛知马
文期酒会
文齐武不齐
温衾扇枕
问寝视膳
文情并茂
温凊定省
温情蜜意
温情脉脉
文人墨客
文人墨士
文人无行
文人相轻
文人学士
闻融敦厚
温柔敦厚
文如其人
稳如泰山
蚊蚋负山
温润而泽
文弱书生
文山会海
问舍求田
文身断发
文身剪发
文深网密
温生绝裾
闻声相思
问事不知
问十道百
温水煮青蛙
温水煮蛙
纹丝不动
文似看山不喜平
文似其人
文思泉涌
闻所不闻
闻所未闻
文韬武略
文韬武韬
问天买卦
文恬武嬉
文通残锦
温文尔雅
温文儒雅
文武差事
文无加点
文武兼备
文武全才
文武双全
文武之道
文武之道一张一弛
温席扇枕
闻弦歌而知雅意
温香艳玉
问心无愧
文行出处
文星高照
文修武备
文修武偃
汶阳田反
问羊知马
闻噎废食
问一答十
文以载道
闻一知二
闻一知十
文语转换
文圆质方
稳扎稳打
文昭武穆
闻者足戒
温枕扇席
文质彬彬
文治武功
文治武力
问诸水滨
文子同升
文子文孙
蚊子遭扇打只为嘴伤人
文宗学府
问罪之师
稳坐钓鱼船
瓮间吏部
瓮尽杯干
瓮尽杯乾
瓮里醯鸡
瓮声瓮气
瓮天蠡海
瓮天之见
瓮牖桑枢
瓮牖绳枢
瓮中之鳖
瓮中捉鳖
瓮中捉鳖手到擒来
卧不安席
蜗步龟移
蜗步难移
卧床不起
握发吐哺
握发吐餐
握发吐飧
握风捕影
我负子戴
我黼子佩
握纲提领
卧虎藏龙
窝火憋气
我见白头喜
我见犹怜
蜗角虚名
蜗角蝇头
蜗角之论
蜗角之争
蜗居蚁蛭
蜗利蝇名
涡流旋龟
蜗名微利
蜗名蝇利
握铅抱椠
握拳透掌
握拳透爪
蜗舍荆扉
握蛇骑虎
握石护手
握手言欢
握粟出卜
握素怀铅
握素披黄
卧榻鼾睡
卧榻之侧岂容他人鼾睡
卧榻之旁
卧榻之旁岂容他人鼾睡
卧榻之上
卧榻之上岂容他人鼾睡
握炭流汤
窝停主人
我为鱼肉
握雾拏云
我武惟扬
卧薪尝胆
卧薪尝糁
我心如秤
蜗行牛步
我行我素
卧雪眠霜
卧雪吞毡
沃野千里
喔咿嚅唲
我有笔和刀
握瑜怀瑾
握瑜怀玉
握雨携云
握云拿雾
我醉欲眠
雾暗云深
乌白马角
五百年前是一家
无般不识
无背无侧
务本抑末
无本之木
无崩地裂
无比恶臭
舞笔弄文
舞弊营私
无边风月
无边无际
无边无沿
无边无垠
雾鬓风鬟
雾鬓云鬟
无病呻吟
无病一身轻
无病自灸
无病自炙
五步成诗
物不平则鸣
恶不去善
武不善作
无补于事
五彩缤纷
雾惨云愁
五藏六府
无肠公子
无肠可断
武昌剩竹
五车腹笥
五车之书
五尺竖子
五尺童子
五尺之童
无耻之尤
无出其右
舞词弄札
无从置喙
乌踆兔走
无大不大
五大三粗
无大无小
误打误撞
吴带当风
无待蓍龟
勿怠勿忘
无党无偏
舞刀跃马
无德而称
无的放矢
无地可容
五帝三王
无敌天下
无适无莫
无敌于天下
无地自处
无地自厝
无地自容
五典三坟
无颠无倒
五鼎万钟
五鼎一肴
无冬历夏
五冬六夏
无动为大
无冬无夏
无动于衷
舞动之藤
五斗解酲
五都望重
五斗折腰
无毒不丈
无毒不丈夫
五毒俱全
无独有偶
五短身材
无端生事
武断乡曲
武断专横
无恶不为
无恶不造
无恶不作
无法无天
五方杂处
五方杂厝
无方之民
乌飞兔走
五分明儿
无风不起浪
舞凤飞龙
无风起浪
无风三尺浪
无风生浪
五风十雨
无风树不响
无缝天衣
无风扬波
梧凤之鸣
无风作浪
物腐虫生
误付洪乔
碔砆混玉
五福临门
物阜民安
物阜民丰
物阜民康
五福骈臻
无福伤己
无父无君
无服之丧
无服之殇
物干风燥火易发
物干风燥火易起
物干风燥火易生
诬告加三等
雾阁云窗
无根而固
无根无蒂
无根之木无源之水
五更侵早起更有早行人
五更三点
无功而禄
无功受禄
无功受禄寝食不安
无古不成今
五谷不分
五谷不升
五羖大夫
五谷丰登
五谷丰稔
五谷丰熟
无故呻吟
巫蛊之狱
无挂无碍
无关大局
无关大体
无关宏旨
无关紧要
无关痛痒
无官一身轻
五光十色
五鬼闹判
物归原主
误国殃民
五行八作
五行并下
五合六聚
无何有乡
无何有之乡
乌合之众
乌黑骨棒
乌黑面具
五侯七贵
呜呼哀哉
无乎不可
五湖四海
呜呼噫嘻
五花八门
五花绷裂
五花爨弄
五花大绑
五花度牒
五花官诰
五花杀马
物华天宝
物换星移
无谎不成媒
五黄六月
无毁无誉
物极必反
物极将返
无机可乘
无计可奈
无迹可求
无计可施
无迹可寻
五脊六兽
无计奈何
无忌披风
无计所奈
无济于事
雾集云合
雾集云散
物极则反
乌集之交
无稽之谈
无籍之徒
无稽之言
乌集之众
无假不成真
无家可奔
无家可归
无家无室
无价之宝
无坚不摧
无坚不陷
无间冬夏
无间可乘
无间可伺
无间是非
无疆之休
乌焦巴弓
无噍类矣
五角六张
物尽其用
无尽无穷
无尽无休
无尽之杯
无尽之海
无精打采
无胫而来
无胫而行
无胫而至
无胫而走
五经鼓吹
五经刻石
五经魁首
五经扫地
五经四书
物竞天择
五经无双
无酒不成欢
无酒不成宴
无旧无新
无咎无誉
无拘无碍
无拘无缚
无拘无束
恶居下流
武爵武任
无可比伦
无可比拟
无可比象
无可不可
无可非议
无可奉告
无可估量
无可厚非
无可讳言
无可救药
无可名状
无可奈何
无可奈何花落去
无可匹敌
无可无不可
无可争辩
无可置辩
无可置喙
无可置疑
无孔不入
无孔不钻
无寇暴死
无愧衾影
五劳七伤
无了无休
五雷轰顶
无理辩三分
无理不可争
无力冲锋
无理而妙
雾里看花
雾里看花终隔一层
无理取闹
五里雾中
物离乡贵
无立锥之地
无立足之地
无力诅咒
诬良为盗
无了根蒂
雾鳞云爪
五陵豪气
五陵年少
五陵少年
五陵英少
屋漏更遭连年雨
屋漏偏逢雨
无虑无思
无虑无忧
五马分尸
无毛大虫
物美价廉
寤寐求之
吾麋何在
无米之炊
乌面鹄形
无面目见江东父老
无眠之骨
无名火气
无冥冥之志者
无名孽火
无明无夜
无名小辈
无名小卒
无明业火
无明业火三千丈
五男二女
五内皆崩
五内俱崩
五内如焚
无能为力
无能为役
乌鸟私情
吴牛喘月
舞弄文墨
捂盘惜售
无偏无陂
无偏无党
无偏无颇
无偏无倚
无平不颇
乌七八糟
污七八糟
无奇不有
五气朝元
雾气海岸
雾气湖岸
无其伦比
无其奈何
雾气平原
雾起云涌
无千待万
无钱方断酒
无钱堪买金
无牵无挂
无千无万
无钱休入众
无钱语不真
五抢六夺
无巧不成话
无巧不成书
五亲六眷
无亲无故
无穷无尽
无求到处人情好
无拳无勇
五雀六燕
舞裙歌扇
无人问津
误认颜标
无人之地
无人之境
无任之禄
误人子弟
无日不歌
五日京兆
五日一石
无容身之地
无如奈何
误入歧途
屋如七星
无如之何
无如之奈
乌睿之石
雾散云披
五色缤纷
无色不欢
五色乱目
五色无主
五色相宣
五色祥云
舞衫歌扇
巫山云雨
无伤大体
无伤大雅
屋上建瓴
物伤其类
无伤无臭
屋舍俨然
五申三令
无声无色
无声无息
无声无臭
无声消退
雾释冰融
无事不登三宝殿
无施不可
无施不效
五十步笑百步
吴市吹箫
五十将来寻死路
无势可乘
五石六鹢
五世其昌
舞狮气球
物是人非
无事生非
无事生风
无事生事
无时无刻
无始无终
五十衣帛
勿施于人
无事早归
吴市之箫
无师自通
污手垢面
梧鼠技穷
梧鼠五技
无束无拘
梧鼠之技
吾谁与归
无死锁性
无思无虑
无私有弊
无丝有线
无私有意
无私之光
无损分解
无损联结
无损压缩
无所不包
无所不备
无所不到
无所不及
无所不尽其极
无所不可
无所不能
无所不容
无所不通
无所不为
无所不晓
无所不谐
无所不用其极
无所不有
无所不悦
无所不在
无所不知
无所不至
无所不作
无所成名
无所措手
无所措手足
无所顾惮
无所顾忌
无所回避
无所忌惮
无所忌讳
无所可否
无所牵挂
无所容心
无所适从
无所施其技
无所事事
无所畏惮
无所畏忌
无所畏惧
雾锁烟迷
无所依归
无所用心
无所用之
无所重轻
无所作为
五体投诚
五体投地
乌天黑地
无忝所生
无天无日
无天于上无地于下
梧桐断角
梧桐一叶落
乌头白马生角
吴头楚尾
无头告示
乌头马角
无头无尾
无万大千
无往不复
无往不克
无往不利
无往不胜
勿忘在莒
无妄之福
毋望之福
无妄之祸
无妄之忧
无妄之灾
无微不至
无为而成
无为而治
五味俱全
五位君臣
物位开关
无威望者
勿谓言之不预也
无为之治
无为自成
无为自化
舞文弄法
舞文弄墨
舞文巧诋
舞文饰智
舞文玩法
恶恶从短
屋乌推爱
物物相克
屋乌之爱
无隙可乘
吾膝如铁
物稀为贵
无息指环
吴下阿蒙
无下笔处
屋下架屋
无下箸处
屋下作屋
无限的忿激
无限朱门生饿殍
无相无作
无效信元
舞榭歌楼
舞榭歌台
无懈可击
无心插柳柳成荫
五心六意
五行不是这题目
五行俱下
五行四柱
无形无影
五行有救
雾兴云涌
无形之罪
无兄盗嫂
无休无了
五虚六耗
无盐不解淡
五言长城
乌焉成马
五言金城
无言可对
五颜六色
屋檐水滴三分雨
武偃文修
无言以对
乌烟瘴气
勿药而愈
午夜钉锤
午夜之雾
无一不备
无一不精
无一不知
武艺超群
勿以恶小而为之
无翼而飞
物议沸腾
无以复加
五一国际劳动节
无一可取
无衣懒出门
物以类聚
物以类聚人以群分
五一六通知
物以群分
无以塞责
勿以善小而不为
无依无靠
物以稀为贵
无衣之赋
无义之人不可交
五音六律
物殷俗阜
无影无形
无影无踪
毋庸讳言
无用武之地
雾涌云蒸
无幽不烛
无忧愁太平时务
无忧寒潭
无有伦比
无忧无虑
无尤无怨
乌有先生
无忧小道
无与比伦
无与伦比
无与为比
无鱼虾也好
污淤之池
无欲之地
无远不届
无源底板
无远弗届
无怨无德
无缘无故
无源之水
无源之水无本之末
无源之水无本之木
无月不登楼
五月飞霜
五月披裘
五岳四渎
五月粜新谷
吴越同舟
巫云楚雨
五蕴皆空
物在人亡
五脏俱全
五脏六腑
无则加勉
恶则坠诸渊
无债一身轻
舞爪张牙
无遮大会
无针不引线
无征不信
无知必无能
五指费玛
无知妄说
无知妄作
五知先生
恶之欲其死
物至则反
无置锥地
无中生有
五洲四海
无昼无夜
污浊嚎叫
污浊之魂
五字成语
五字成语大全
五子登科
恶紫夺朱
吾自有处
无踪无影
无宗下铠
无足轻重
无足重轻
恶醉强酒
误作非为
析辨诡词
析辩诡辞
洗兵牧马
席不暇栗
席不暇暖
喜不自胜
戏彩娱亲
西畴堕泪
西除东荡
喜出望外
西出阳关无故人
西窗话雨
西窗剪烛
喜从天降
细大不捐
隙大墙坏
席地而坐
席地幕天
戏蝶游蜂
犀顶龟文
洗耳恭听
西方净国
西方净土
西方圣人
习非成是
系风捕景
系风捕影
西风残照
西风落叶
席丰履厚
吸风饮露
鼷腹鹪枝
析肝刿胆
析肝沥悃
析肝吐胆
洗垢匿瑕
洗垢求瘢
洗垢求瑕
洗垢索瘢
习故安常
袭故蹈常
析骨而炊
析骨以爨
西瓜偎大边
习惯成自然
析圭儋爵
析圭分土
析圭分组
析珪判野
析珪胙土
析骸以爨
析骸易子
析毫剖厘
析毫剖芒
羲和驭日
西河之痛
惜花须检点
羲皇上人
喜获麟儿
息迹静处
醯鸡瓮里
喜见于色
析疆增吏
息交绝游
析交离亲
洗脚怕丢财
西赆南琛
洗尽铅华呈素姿
洗颈就戮
析精剖微
洗净铅华
系颈阙娣
席卷八荒
席卷而逃
席卷天下
戏靠故事奇
戏靠故事新
戏靠一身衣
惜客好义
熙来攘往
惜老怜贫
西邻责言
溪流护甲
犀颅玉颊
析律贰端
析缕分条
席履丰厚
析律舞文
系马埋轮
晰毛辨发
西眉南脸
洗眉刷目
夕寐宵兴
喜眉笑眼
西门吹水
席门蓬巷
席门穷巷
惜墨如金
徙木之信
犀牛望月
喜怒哀乐
喜怒不形于色
喜怒人之常情
息怒停瞋
喜怒无常
西诺鸦巢
嘻皮涎脸
嘻皮笑脸
嬉皮笑脸
西颦东效
稀奇古怪
喜气鼠鼠
喜气洋洋
阋墙谇帚
阋墙御侮
阋墙之祸
阋墙之争
息黥补劓
戏曲中的节拍
西泉要塞
息却雷霆之怒
犀燃烛照
袭人故智
西山饿夫
西山日薄
西山日迫
西山外经
西山语录
徙善远罪
喜上眉梢
席上之珍
郤诜丹桂
郤诜高第
西食东眠
息事宁人
西施捧心
西施颦眉
昔时贤文
稀世之宝
洗手不干
洗手奉公
洗手奉职
稀疏数据
鼷鼠饮河
悉帅敝赋
细水长流
细思可精
习俗移性
洗髓伐毛
悉索敝赋
悉索薄赋
西台痛哭
夕惕若厉
夕惕朝乾
蹊田夺牛
西天取经
系统命令解释程序
系统资源管理程序
西歪东倒
析微察异
细微末节
戏文好歹
喜闻乐见
舄乌虎帝
熙熙攘攘
熙熙融融
息息相关
息息相通
惜香怜玉
嬉笑怒骂
嬉笑怒骂皆成文章
喜笑颜开
洗心涤虑
洗心革面
洗心换骨
洗心回面
徙薪曲突
吸新吐故
喜新厌故
喜新厌旧
析薪养马
席薪枕块
膝行而前
膝行蒲伏
喜形于色
膝行肘步
洗雪逋负
隙穴之窥
习焉不察
析言破律
膝痒搔背
夕阳西下
夕阳余晖
习以成俗
析疑匡谬
喜溢眉梢
习以为常
西幽兰谷
惜玉怜香
膝语蛇行
细雨微风
习与性成
喜跃抃舞
徙宅忘妻
犀照牛渚
席珍待聘
细针密缕
希旨承颜
细枝末节
惜指失掌
西州之痛
喜逐颜开
西装革履
洗濯磨淬
西子捧心
惜字如金
下坂走丸
下阪走丸
下笔成篇
下笔成文
下笔成章
下笔千言
下笔千言离题万里
下笔如神
下笔如有神
下笔有神
下比有余
虾兵蟹将
下不为例
瑕不掩瑜
下不着地
瑕不自掩
下车泣罪
下车伊始
下车之始
下车作威
下乘之才
夏虫不可以语冰
夏虫不可语冰
呷醋节帅
吓得三魂掉了二魂
夏鼎商彝
下毒高手
遐迩闻名
遐迩一体
遐迩著闻
遐方绝壤
遐方绝域
侠肝义胆
霞光万道
柙虎樊熊
虾荒蟹乱
下回分解
匣剑帷灯
下降时间
呷紧弄破碗
下井投石
下里巴人
匣里龙吟
下陵上替
夏炉冬扇
狭路相逢
狭路相逢勇者胜
下落不明
下马冯妇
下马看花
瞎马临池
瞎猫碰见了死耗子
霞明玉映
下气怡色
下气怡声
下乔木入幽谷
下乔迁谷
下乔入幽
下情不能上达
下情上达
霞裙月帔
夏热握火
夏日可畏
夏日炎炎
下塞上聋
霞思天想
霞思云想
霞天乐团
霞蔚云蒸
下无插针之地
夏五郭公
下无立锥之地
下无卓锥
虾蟹荒乱
下行链路
下学上达
霞友云朋
下愚不移
瑕瑜互见
夏雨雨人
下者未必愚
狎雉驯童
遐州僻壤
下逐客令
下自成蹊
瞎子点灯白费蜡
瞎字儿也不识
瞎子摸象
瞎子摸鱼
霞姿月韵
衔悲茹恨
鲜蹦活跳
闲曹冷局
嫌长道短
现场可编程门阵列
鲜车健马
鲜车怒马
纤尘不染
闲愁万种
先从隗始
衔胆栖冰
先得我心
先睹为快
先断后闻
弦断有余音
显而易见
先发制人
闲非闲是
咸风蛋雨
仙风道格
仙风道骨
仙风道气
掀风鼓浪
贤妇令夫贵
先公后私
县官不如现管
嫌好道歹
嫌好道恶
嫌好道歉
先号后庆
先号后笑
先河后海
先花后果
衔华佩实
闲花野草
衔环结草
先嫁由爹娘后嫁由自己
闲见层出
先见之明
纤芥之疾
衔橛之变
衔橛之虞
献可替否
鲜克有终
先礼后兵
鲜廉寡耻
涎脸饧眼
涎脸涎皮
贤良方正
仙露明珠
显露头角
陷落计中
挦毛捣鬓
涎眉邓眼
衔枚疾走
鲜眉亮眼
挦绵扯絮
贤母良妻
先难后获
贤女敬夫
闲鸥野鹭
涎皮赖脸
涎皮涎脸
藓皮沼泽
嫌贫爱富
献曝之忱
贤妻良母
现钱买现货
先亲后不改
显亲扬名
闲情别致
闲情逸趣
闲情逸致
先驱蝼蚁
掀拳裸袖
掀髯一粲
先人后己
陷入僵局
先入为主
先入者为主
先入之见
衔沙填海
仙山楼阁
显山露水
仙山琼阁
贤身贵体
陷身囹圄
现身说法
闲神野鬼
先声夺人
先声后实
闲时不烧香
闲时不烧香急来抱佛脚
衔石填海
现世现报
闲是闲非
闲事休管
闲时做下忙时用
先说断后不乱
见素抱朴
献替可否
先天不足
掀天动地
掀天揭地
掀天斡地
先天下之忧而忧
弦外有音
弦外之响
弦外之意
弦外之音
显微阐幽
鲜为人知
衔尾相随
咸五登三
弦无虚发
先悉必具
纤悉无遗
先下米先吃饭
先下手为强
贤贤易色
险象环生
先笑后号
先小人后君子
闲邪存诚
显姓扬名
闲言长语
闲言淡语
鲜艳夺目
闲言冷语
闲言乱语
闲言泼语
闲言碎语
闲言闲事
闲言闲语
闲言赘语
咸阳一炬
仙液琼浆
先意承颜
先意承志
先意承旨
鲜衣良马
鲜衣美食
鲜衣怒马
先意希旨
先忧后乐
咸有一德
咸鱼淡肉
衔玉贾石
陷于缧绁
涎玉沫珠
咸与维新
衔冤负屈
闲云孤鹤
闲云野鹤
闲杂人等
险遭不测
先斩后奏
挦章撦句
宪章文武
贤者墓碑
先知先觉
现钟不打
现钟不打去打铸钟
现钟弗打
先自隗始
仙姿佚貌
仙姿玉貌
仙姿玉色
仙姿玉质
险阻艰难
跣足科头
显祖荣宗
显祖扬名
显祖扬宗
咸嘴淡舌
纤嘴奇足
相安无事
相安相受
项背相望
向壁虚构
向壁虚造
香草美人
相差无几
香车宝马
响彻云表
响彻云际
响彻云霄
相持不下
象齿焚身
响答影随
相待如宾
相得甚欢
相得益彰
相对无言
像剁了尾巴的猴儿
响遏行云
香饵之下必有死鱼
香饵之下死鱼多
橡饭菁羹
相反相成
相逢不饮空归去
相逢除非梦中见
相逢好似初相识
相逢恨晚
向风慕义
祥风庆云
祥风时雨
相逢狭路
相辅而行
相辅相成
象耕鸟耘
相顾失色
相关分析独立生成
香闺绣阁
响和景从
香花供养
香火不绝
香火鼎盛
向火乞儿
香火因缘
香火姻缘
相火治之
相机而动
相机行事
相见不如初
相煎何急
相见恨晚
相见时难别亦难
相煎太急
象简乌纱
相见易得好
相惊伯有
相敬如宾
相克相济
相了一回
乡利倍义
乡里妈妈拜千佛
乡里之情
祥麟瑞凤
祥麟威凤
降龙伏虎
相论逞英雄
相貌堂堂
相门有相
相门有相将门有将
像模像样
相女配夫
向平之愿
想前顾后
相切相磋
相亲相爱
相去几何
相去无几
相去悬殊
像人不像人
相忍为国
相容收敛
想入非非
橡茹藿歠
相濡以沫
祥瑞辐辏
向若而叹
像煞有介事
向上一路
向声背实
相生相成
相生相克
相时而动
相视而笑
相视而笑莫逆于心
相失交臂
相视莫逆
乡书难寄
相鼠有皮
相帅成风
向死而生
相思入骨
相提并论
向天而唾
想望风采
想望风褱
相忘江湖
相忘形骸
巷尾街头
相习成风
乡下夫妻寸步不离
香象渡河
香象绝流
香消玉减
香消玉碎
香消玉损
香消玉殒
像心称意
像心如意
像心适意
像心像意
详星拜斗
像形夺名
相形见绌
相形失色
相呴相济
相呴以湿
相沿成俗
相沿成习
向阳花木易逢春
向阳花木易为春
向阳花木早逢春
香药脆梅
降妖捉怪
巷议街谈
饷以老拳
相依为命
相因相生
相映成趣
向隅而泣
相与为一
祥云瑞彩
祥云瑞气
祥徵凤卜
祥徵凤律
相知恨晚
相知有素
享帚自珍
象箸玉杯
相庄如宾
项庄舞剑
项庄舞剑意在沛公
项庄舞剑志在沛公
项庄之剑志在沛公
啸傲风月
啸傲湖山
笑比河清
笑不可仰
小不忍则乱大谋
小材大用
萧曹避席
小惩大诫
消愁解闷
消愁释愦
小丑跳梁
小大由之
小道消息
小德出入
小肚鸡肠
小赌怡情
小恩小惠
笑而不答
小二管大王
小儿之见
小儿之态
晓风残月
枵腹重趼
枵腹从公
枵腹辘辘
枵腹终朝
宵旰焦劳
宵旰图治
宵旰忧劳
宵旰忧勤
萧规曹随
效果叠加
小国寡民
崤函之固
小河有水大河满
小户人家
小花不结老花儿结
销毁骨立
销魂荡魄
销魂夺魄
小火慢炖
消极怠工
小己得失
小鸡之怒
小家碧玉
小家罕气
小家子气
小脚女人
小姐身子丫鬟命
啸聚山林
枭俊禽敌
小康之家
笑口常开
萧郎陌路
笑里藏刀
小利莫争
小廉大法
小廉曲谨
小脸一拉三尺二
小鹿触心头
小橹渡大洋
小乱避城大乱避乡
淆乱视听
啸侣命俦
笑骂由他笑骂
笑面夜叉
鸮鸣鼠暴
鸮鸟生翼
小鸟依人
效颦学步
小器易盈
小钱不去大钱不来
萧墙祸起
萧墙之祸
小巧玲珑
小怯大勇
小屈大伸
效犬马力
萧然物外
霄壤之别
霄壤之殊
小人得势君子危
小人得志
小人穷斯滥也
小人日亲君子日远
笑容可掬
笑容满面
潇洒风流
箫韶九成
枭蛇鬼怪
销神流志
销声避影
销声敛迹
消声灭迹
销声匿迹
销声匿影
小事成大
消失殆尽
小试锋芒
小事胡涂大事不胡涂
硝石加速
消失净化
枭视狼顾
小时了了
小时是兄弟
小受大走
枭兽光环
枭首示众
小手小脚
枭兽形态
小树要砍小孩要管
孝顺官司忤逆道场
孝思不匮
效死疆场
效死输忠
效死勿去
小题大做
鸮啼鬼啸
孝悌力田
孝悌忠信
削铁如泥
啸亭续录
小往大来
小枉大直
小巫见大巫
小隙沉舟
消息盈冲
消息盈虚
小黠大痴
哓哓不休
小小不言
小小雪儿
枭心鹤貌
小心谨慎
鸮心鹂舌
小心驶得万年船
小心翼翼
晓行夜宿
晓行夜住
敩学相长
小眼薄皮
笑颜逐开
逍遥法外
逍遥事外
逍遥物外
逍遥自得
逍遥自娱
逍遥自在
小异大同
晓以大义
宵衣旰食
晓以利害
小翼手龙
枭翼树丛
孝义为先
笑一笑少一少
哓音瘏口
小隐隐于山
小隐隐于野
骁勇善战
小有小难大有大难
宵鱼垂化
霄鱼垂化
硝云弹雨
啸咤风云
嚣张一时
笑中藏刀
孝重千斤日减一斤
笑逐颜开
孝子爱日
孝子慈孙
小子后生
孝子顺孙
孝子贤孙
邪不敌正
邪不伐正
邪不犯正
邪不干正
邪不能压正
邪不胜正
邪不压正
胁不沾席
泄底就怕老乡亲
斜风细雨
鞋弓袜浅
鞋弓袜小
谢馆秦楼
颉颃之行
邂逅不偶
邂逅相逢
邂逅相遇
谢家宝树
谢家活计
胁肩谄笑
胁肩低眉
胁肩低首
胁肩累足
胁肩絫足
絜矩之道
蟹匡蝉緌
谢兰燕桂
携老扶弱
协力齐心
协力同心
燮理阴阳
泄露天机
邪门歪道
邪魔怪道
邪魔外道
邪魔外祟
斜目妖蛛
携男挈女
斜飘细湿春郊衣
胁迫打击
胁迫低吼
斜坡函数
挟人捉将
蝎肉大餐
蟹肉蛋糕
挟山超海
偕生之疾
血石坠子
携手合作
协私罔上
谢天谢地
挟天子以令天下
挟天子以令诸侯
谢庭兰玉
斜头歪脑
蝎尾刺猬
挟细拿粗
蠍蠍螫螫
蝎蝎螫螫
协心戮力
协心同力
斜行横阵
蟹行文字
挟翼灵狐
携幼扶老
携云握雨
蝎子屎毒一份
心安理得
心谤腹非
心比天高
心比铁石坚
信笔涂鸦
心病还得心药治
心病还须心药医
心病还需心药治
信步而行
心不两用
心不应口
心不由意
心不由主
心不在焉
心长发短
心长绠短
心长力短
心潮澎湃
心潮逐浪高
新陈代谢
心驰神往
心驰魏阙
新仇旧恨
新春进喜
心慈面软
心慈手软
心粗胆大
心粗气浮
心存不轨
心存济世
心存芥蒂
心存目想
心存魏阙
心胆俱裂
心胆俱碎
心荡神迷
心荡神摇
心荡神怡
心到神知
心低意沮
心动不如行动
信而好古
信而有征
衅发萧墙
新发于硎
心烦技痒
心烦虑乱
心烦意乱
心烦意冗
心非巷议
心腹大患
心服口服
心浮气粗
心浮气盛
心浮气躁
心服首肯
心腹之病
心腹之患
心腹之疾
心腹之交
心腹之忧
心腹重患
心甘情愿
心高气傲
心各有见
新故代谢
新箍马桶三日香
新股速递
心孤意怯
心贯白日
心广体胖
薪桂米珠
心寒胆落
心寒胆战
心狠手毒
心狠手辣
心花怒发
心花怒放
心怀鬼胎
心怀叵测
心怀忐忑
心慌意急
心慌意乱
心灰意败
心灰意懒
心灰意冷
心回意转
新婚不如久别
新婚燕尔
心活面软
心急吃不了热包子
心急吃不了热豆腐
心急火燎
心急如焚
心急如火
信及豚鱼
心坚石穿
心焦火燎
心焦如焚
心焦如火
新近包扎
薪尽火传
薪尽火灭
心惊胆寒
心惊胆裂
心惊胆落
心惊胆战
心惊肉跳
心惊肉战
心旌摇摇
心旌摇曳
心境之戒
心开目明
心口不一
信口雌黄
信口胡言
信口胡诌
信口开河
心口如一
心口相应
心宽出少年
心宽体胖
心旷神飞
心旷神恬
心旷神怡
心旷神愉
心辣手狠
新来乍到
心劳日拙
心劳意攘
心劳意冗
心力交瘁
心力衰竭
心理主体
心灵长靴
心灵腐蚀
心灵集中
心灵尖啸
心灵疲惫
心灵疲倦
心领神会
心领神悟
心灵视界
心灵手巧
心灵撕裂
心灵碎裂
心灵探针
心灵体弱
心灵性巧
心领意会
心灵炸弹
心灵占卜
心灵掌握
心灵震爆
心灵震颤
信令终端
心灵专注
心乱如麻
心膂股肱
心膂爪牙
信马由缰
心满意得
心满意足
心满愿足
心忙意急
心忙意乱
心明眼亮
心摹手追
心慕手追
新年进步
新年幸福
心凝形释
心平气定
心平气和
衅起萧墙
心虔志诚
心强命不强
心乔意怯
心巧嘴乖
心去难留
心去意难留
欣然自得
衅稔恶盈
辛壬癸甲
信人调丢了瓢
新人新事
新认知机
心如刀锉
心如刀割
心如刀绞
心如刀锯
心如膏火
心如槁木
心如古井
心如寒灰
心如火焚
心如坚石
心如金石
心如木石
心如死灰
心如铁石
心如悬旌
心如止水
心若死灰
信赏必罚
心上心下
心神不定
心神不宁
心神恍惚
心事重重
信誓旦旦
信守不渝
信手拈来
心手相忘
心手相应
心术不端
心术不正
焮天铄地
新亭对泣
心同此理
心同止水
心头鹿撞
心头撞鹿
心头撞小鹿
心往神驰
心问口口问心
信巫不信医
心无二用
心无挂碍
心无旁骛
心细如发
欣喜若狂
心细于发
心闲手敏
馨香祷祝
心想事成
心向往之
心小志大
心心常似过桥时
心心念念
伈伈睍睍
欣欣向荣
心心相通
心心相印
欣欣自得
新硎初试
心雄万夫
心胸狭窄
心绪恍惚
心绪如麻
心悬两地
心血来潮
新学小生
信言不美
心眼之环
心痒难挠
心痒难揉
心痒难抓
新益求新
心逸日休
心怡神旷
信以为真
心慵意懒
心有鸿鹄
心有灵犀一点通
心有余而力不足
心有余悸
心余力绌
心欲专凿石穿
心猿意马
心悦诚服
心悦神怡
心殒胆落
心殒胆破
心在魏阙
心奓体忕
心瞻魏阙
心照不宣
心照情交
心照神交
心正不怕影儿斜
心织笔耕
心知肚晓
心之官则思
心直口快
心知其意
心直嘴快
心中无数
心中有数
心拙口夯
心醉魂迷
心醉神迷
行百里者半九十
行百里者半于九十
兴邦立国
行兵布阵
兴兵动众
行不从径
行不得也哥哥
行不贰过
行不副言
行不更名
行不更名坐不改姓
行不苟合
行不履危
行步如飞
行不胜衣
行不由径
行不逾方
行藏用舍
行成于思
星驰电掣
星驰电发
星驰电走
行船又遇打头风
行船走马三分命
兴词构讼
刑措不用
形单影单
形单影双
形单影只
行动坐卧
兴讹造讪
行而不远
星飞电急
兴废继绝
星飞云散
腥风醎雨
腥风血雨
兴风作浪
兴高采烈
形槁心灰
形格势禁
形孤影寡
形孤影只
行古志今
兴观群怨
兴国安邦
行合趋同
杏花春雨
兴会淋漓
星火昏迷
星火燎原
幸获识荆
星火头冠
形迹可疑
性急口快
行己有耻
兴家立业
行奸卖俏
行将就木
形劫势禁
兴尽悲来
形禁势格
形具神生
醒聩震聋
兴利除弊
兴利除害
星离雨散
星离月会
杏脸桃腮
性烈如火
杏林春栗
杏林春满
杏林之光
星流霆击
星罗棋布
星罗云布
星落云散
行眠立盹
兴灭继绝
性命关天
性命交关
刑期无刑
星前月下
兴趣盎然
形容枯槁
形容憔悴
兴如嚼蜡
行若狗彘
行若狐鼠
行若无事
杏腮桃脸
形散神聚
形色仓皇
行色匆匆
省身克己
姓甚名谁
幸生太平无事日
形势逼人
行尸衬肩
兴师动众
兴师问罪
行尸下铠
行尸走骨
行尸走肉
形输色授
星霜屡移
行思坐筹
行思坐想
行思坐忆
行同狗豨
行同狗彘
行同能偶
行同枭獍
兴旺发达
兴亡祸福
兴亡继绝
形枉影曲
兴微继绝
兴味索然
兴文匽武
腥闻在上
行五出身
行侠好义
行嶮侥幸
行香挂牌
形销骨立
惺惺常不足
星星点点
星星落落
形形色色
惺惺惜惺惺好汉惜好汉
惺惺相惜
星星之火
星星之火可以燎原
惺惺作态
醒眼看醉人
杏眼圆睁
兴妖作怪
兴妖作乱
兴妖作孽
星移斗转
星移漏转
形意双刀
星移物换
行易知难
形影不离
形影相吊
形影相对
形影相附
形影相顾
形影相随
形影相依
形影相追
形影自吊
形影自守
行有余力
杏雨梨云
刑于之化
刑余之人
行远升高
行远自迩
星月交辉
幸运斗篷
行云流水
兴云致雨
幸灾乐祸
行者让路
行针步线
行鍼走线
兴致勃勃
兴致淋漓
兴致索然
形只影单
行之有效
形诸笔墨
行住坐卧
形状分割
形状描述
形状曲线
形状特征
形状推理
形状因子
行浊言清
行踪无定
雄霸一方
雄辩高谈
雄辩滔滔
雄才大略
雄材伟略
雄唱雌和
凶喘肤汗
兄弟和而家不分
兄弟阋墙
兄弟阋于墙
兄弟阋于墙外御其侮
兄弟相害
兄弟怡怡
兄弟芝娇
凶多吉少
雄飞雌伏
兄肥弟瘦
雄飞突进
胸怀大志
胸怀磊落
胸怀洒落
雄鸡断尾
雄鸡生卵
雄鸡夜鸣
雄鸡一唱天下白
熊经鸱顾
熊经鸟伸
熊经鸟曳
熊经鸟引
雄赳赳气昂昂
熊据虎跱
雄鹿沼泽
兄妹契约
熊梦徵祥
凶年饥岁
熊罴百万
熊罴入梦
熊罴之士
凶神恶煞
雄深雅健
凶事藏心鬼敲门
雄视一世
兄死弟及
熊韬豹略
雄伟壮观
雄伟壮丽
雄文大手
胸无城府
胸无成竹
胸无大志
胸无点墨
胸无宿物
凶相毕露
熊心豹胆
熊心豹糁
雄心勃勃
雄心万丈
雄心壮志
雄雄赫赫
熊腰虎背
雄鹰不立垂枝
雄鹰守护
汹涌澎湃
胸有城府
胸有成略
胸有成算
胸有成竹
兄友弟恭
胸有丘壑
胸有悬镜
熊之拥抱
胸中甲兵
胸中块垒
胸中垒块
胸中鳞甲
胸中万卷
胸中无半点墨水
胸中无数
凶终隙末
凶终隙未
胸中有数
胸中自有雄兵百万
雄姿英发
休别有鱼处
休兵罢战
秀才不出门
秀才不出门全知天下事
秀才饿死不卖书
秀才人情
秀才人情纸半张
秀才无假漆无真
秀才造反
秀才造反三年不成
秀出班行
修辞立诚
休道黄金贵安乐值钱多
秀而不实
朽戈钝甲
朽骨重肉
休官莫问子
绣虎雕龙
羞花闭月
绣花虽好不闻香
绣花枕头
朽棘不雕
修旧利废
修旧起废
绣口锦心
袖里来袖里去
修鳞养爪
修罗下铠
羞面见人
休明盛世
朽木不雕
朽木不可雕
朽木粪墙
朽木粪土
朽木枯株
朽木难雕
朽木生花
朽木死灰
羞恼变成怒
休牛归马
休牛散马
休戚相关
休戚与共
修齐治平
修桥补路
羞人答答
秀色可餐
修身洁行
休声美誉
修饰边幅
袖手旁观
宿水飡风
宿水餐风
秀水明山
朽索驭马
朽条腐索
秀外慧中
修文偃武
修心养性
休休有容
休养生息
羞以牛后
宿雨餐风
羞与哙伍
羞与为伍
修真级别
修真养性
朽竹篙舟
朽株枯木
虚词诡说
虚度年华
须发皆白
须发怒张
须防仁不仁
虚废词说
虚风高原
魆风骤雨
续凫断鹤
续凫截鹤
絮果兰因
嘘寒问栗
嘘寒问暖
盱衡厉色
虚怀若谷
虚晃一枪
虚己受人
虚己以听
须将有日思无日
虚骄恃气
蓄精养锐
酗酒滋事
嘘枯吹生
恤老怜贫
虚论高议
须眉皓然
须眉交白
须眉男子
须弥芥子
徐娘半老
徐娘半老风韵犹存
畜妻养子
虚情假意
须髯如戟
许人一物
旭日初升
旭日东升
蓄锐养威
煦色韶光
需沙出穴
呴湿濡沫
虚室生白
需索无厌
虚堂悬镜
虚往实归
虚位以待
虚文浮礼
须问三老
续鹜短鹤
虚无缥缈
虚无行者
须下死工夫
虚心求进
絮絮叨叨
煦煦孑孑
栩栩如生
虚虚实实
栩栩欲活
诩诩自得
续夷坚志
虚应故事
虚有其表
虚与委蛇
虚张声势
虚之土精
虚舟飘瓦
虚嘴掠舌
虚左以待
轩昂气宇
眩碧成朱
喧宾夺主
选兵秣马
悬兵束马
悬肠挂肚
悬车告老
悬车束马
悬车之年
悬车致仕
悬车之岁
悬鹑百结
玄辞冷语
悬石程书
镟的不圆砍的圆
玄德双剑
旋得旋失
悬灯结彩
悬而未决
轩盖如云
旋干转坤
悬鼓待椎
眩光之石
悬龟系鱼
轩鹤冠猴
悬河泻火
悬河泻水
烜赫一时
悬河注火
悬河注水
悬壶令旦
悬壶问世
悬壶行医
宣花长斧
宣化承流
萱花椿树
悬狟素飡
选妓征歌
选妓徵歌
悬剑空垄
癣疥之疾
悬旌万里
玄酒瓠脯
諠客夺主
绚丽多彩
悬梁刺股
悬门抉目
玄妙莫测
玄妙入神
玄圃积玉
炫奇争胜
旋乾转坤
炫巧斗妍
揎拳拢袖
揎拳掳袖
揎拳裸臂
揎拳裸手
揎拳捋袖
揎拳舞袖
轩然大波
轩然霞举
悬若日月
选色征歌
选色徵歌
旋生旋灭
眩视惑听
炫石为玉
悬首吴阙
悬榻留宾
悬鞀建铎
悬头刺股
悬驼就石
揎腕攘臂
玄武附体
选舞征歌
选舞徵歌
选贤举能
选贤任能
选贤与能
璇霄丹阙
璇霄丹台
悬心吊胆
悬悬而望
轩轩甚得
悬崖绝壁
悬崖勒马
悬崖峭壁
悬崖撒手
悬崖转石
悬羊头卖狗肉
炫异争奇
悬疣附赘
炫玉贾石
衒玉贾石
衒玉求售
衒玉自售
轩辕战甲
轩辕之石
眩晕射击
轩轾不分
玄之又玄
炫昼缟夜
旋转变换
玄锥之履
雪案萤窗
雪案萤灯
雪北香南
雪鬓霜鬟
雪鬓霜毛
学步邯郸
雪操冰心
削草除根
雪耻报仇
学吃亏多忍辱
雪窗萤火
雪窗萤几
薛道衡传
学到老不会到老
靴刀誓死
谑而不虐
学而不厌
学而时习之
学而优则仕
削发披缁
学非所用
学富才高
学富五车
学贯中西
血光之灾
血海深仇
学海无涯
雪鸿指爪
血迹斑斑
学剑不成
雪窖冰天
学究天人
鷽鸠笑鹏
穴居野处
血口喷人
谑浪笑傲
谑浪笑敖
学老于年
血泪斑斑
血泪盈襟
雪里送炭
血流成河
血流成渠
血流漂杵
血流如注
血脉贯通
血木猎弓
削木为吏
雪泥鸿迹
雪泥鸿爪
雪虐风饕
血盆大口
血气方刚
血气之勇
学浅才疏
学然后知不足
学然后知不足教然后知困
血染沙场
血肉腐烂
血肉横飞
血肉淋漓
血肉模糊
血肉相连
学如不及
学如不及犹恐失之
学如穿井
学如登山
雪上加霜
血蚀之刃
学书不成
学书不成学剑不成
学疏才浅
学书学剑
雪胎梅骨
雪天萤席
削铁无声
噱头十足
学徒索林
雪碗冰瓯
学无常师
学巫骑帚
学无止境
血性男儿
雪窑冰天
学以致用
血雨腥风
雪玉之石
雪月风花
血月披风
雪月双刀
学在苦中求
血债累累
血战到底
雪兆丰年
学者如禾如稻
削趾适屦
削职为民
雪中鸿爪
雪中送炭
削株掘根
削足适屦
削足适履
寻瘢索绽
寻弊索瑕
循常习故
埙篪相和
循次而进
迅电流光
寻芳问柳
熏风解愠
薰风习习
寻风捉影
训格之言
寻根拔树
寻根究底
寻根问底
寻根追底
循规蹈矩
循规蹈狷
徇国忘身
寻行数墨
寻行逐队
寻壑经丘
寻花觅柳
寻花问柳
寻欢作乐
迅雷不及掩耳
迅雷风烈
寻流逐末
循名核实
循名考实
循名课实
循名责实
询谋佥同
询谋谘度
询迁询谋
徇情枉法
询事考言
寻事生非
旬输月送
寻死觅活
徇私枉法
徇私舞弊
徇私作弊
循诵习传
熏陶成性
熏天赫地
循涂守辙
循途守辙
寻瑕伺隙
寻瑕索瘢
循序渐进
循循善诱
薰莸不同器
寻幽入微
寻幽探胜
薰莸同器
询于刍荛
噀玉喷珠
寻源讨本
寻章摘句
逊志时敏
寻枝摘叶
寻踪觅迹
牙白口清
鸭步鹅行
鸦巢生凤
压倒群雄
压倒元白
揠苖助长
鸦飞雀乱
鸦风废墟
衙官屈宋
压肩叠背
压卷之作
哑口无声
哑口无言
雅量高致
压良为贱
衙门八字开
揠苗助长
鸦默雀静
鸦雀无声
鸦雀无闻
呀然惊恐
哑然失笑
雅人清致
雅人深致
雅人韵士
鸦舌先知
雅俗共赏
鸭行鹅步
压雪求油
牙牙学语
雅致节杖
睚眦必报
哑子吃黄连
哑子托梦
哑子寻梦
睚眦之私
睚眦之隙
睚眦之嫌
睚眦之怨
哑子做梦
宴安酖毒
宴安鸠毒
宴安鸩毒
眼饱不觉肚饥
眼饱肚中饥
掩鼻蹙頞
掩鼻而过
掩鼻偷香
言必信行必果
言必有据
言必有物
言必有中
偃兵息甲
偃兵修文
眼柄腰带
烟波钓徒
烟波浩渺
雁泊人户
沿波讨源
言不谙典
烟不出火不进
言不达意
言不逮意
言不的语不的
言不二价
言不顾行
言不及行
言不及义
眼不见为净
眼不见心不烦
言不尽意
言不亵不笑
言不由衷
沿才受职
眼馋肚饱
燕巢飞幕
燕巢幕上
燕巢危幕
燕巢于幕
严陈以待
严惩不贷
妍蚩好恶
燕俦莺侣
言出法随
燕处焚巢
言出祸从
言出祸随
燕处危巢
烟出文章酒出诗
眼穿肠断
言传身教
眼穿心死
言从计纳
言从计听
言从计行
盐打怎么咸醋打怎么酸
燕岱之石
颜丹鬓绿
焉得虎子
言颠语倒
燕妒莺惭
烟断火绝
雁断鱼沉
雁断鱼沈
言多必失
言多必有失
言多定有失
言多伤幸
言多伤行
言多语失
燕额虎头
掩恶扬美
掩恶扬善
掩耳不闻
言而不信
掩耳盗铃
掩耳盗钟
掩耳偷铃
言而无文行之不远
言而无信
燕尔新婚
言而有信
言发祸随
言芳行洁
言方行圆
烟霏雾集
烟飞星散
烟霏雨散
雁封鱼素
炎附寒弃
眼高手低
眼高手生
言高语低
偃革倒戈
掩骼埋窆
掩骼埋胔
偃革尚文
偃革为轩
燕歌赵舞
颜骨柳筋
厌故喜新
言寡尤行寡悔
眼观六路
眼观六路耳听八方
眼观四处
眼观四处耳听八方
眼观四路
眼观四路耳听八方
眼观为实
眼光短浅
眼光放远万事悲
言归和好
言归于好
言归正传
雁过拔毛
雁过拨毛
雁过留声
言过其实
言过其实不可大用
掩过饰非
掩过扬善
燕颔虎颈
燕颔虎头
燕颔虎须
严寒酷署
燕颔虬须
燕颔儒生
燕颔书生
雁行失序
雁行折翼
言和意顺
嫣红姹紫
俨乎其然
掩护束带
眼花耳热
烟花风月
眼花缭乱
眼花雀乱
眼花心乱
炎黄子孙
淹会贯通
眼疾手快
严家饿隶
偃甲息兵
燕驾越毂
偃蹇困穷
眼见是实耳闻是虚
眼尖手快
眼见为实耳听为虚
言简义丰
言简意赅
言简意少
言简意深
延津剑合
颜筋柳骨
燕金募秀
言近意远
延津之合
言近旨远
眼睛长在脑门儿上
延颈鹤望
延颈举踵
眼睛里插棒槌
颜精柳骨
延颈企踵
延颈跂踵
腌韭菜入不得畦
厌旧贪新
厌旧喜新
烟聚波属
燕骏千金
眼开眉展
晏开之警
眼空四海
眼空无物
眼空一世
掩口而笑
掩口葫芦
掩口失声
咽苦吐甘
咽苦吞甘
言来语去
延揽人才
眼泪往肚里咽
言类悬河
腌里巴臢
言利不言情
眼里出大口内垂涎
眼里揉不进砂子去
眼里着不得
炎凉世态
沿流溯源
沿流讨源
言论风生
言论行事
阎罗王也不过是鬼做的
燕侣莺俦
沿门持钵
沿门托钵
颜面扫地
湮灭宝珠
湮灭不彰
眼明手快
眼明心亮
湮没无闻
雁默先烹
掩目捕雀
燕幕自安
雁南燕北
厌难折冲
眼内无珠
延年益寿
眼皮子太浅
言气卑弱
掩其不备
延期处理
偃旗仆鼓
偃旗卧鼓
掩其无备
偃旗息鼓
焉耆一龟兹语
严气正性
眼前幻出
眼前形势胸中策
言情不言利
言轻莫劝人
言清行浊
雁去鱼来
燕雀安知鸿鹄志
燕雀安知鸿鹄之志
燕雀处堂
燕雀处屋
燕雀岂知雕鹗志
燕雀相贺
燕雀之见
燕雀之居
阉然媚世
嫣然一笑
晏然自若
掩人耳目
言人人殊
掩日断水
艳如桃李
艳如桃李冷若冰霜
言若悬河
言三语四
研桑心计
艳色绝世
颜色系统
言善不难行善难
研深覃精
燕市悲歌
烟视媚行
言是人非
言十妄九
燕石妄珍
雁逝鱼沉
燕石坠子
燕瘦环肥
偃鼠饮河
严霜单打独根儿草
严霜烈日
严丝合缝
淹死会水的
雁素鱼笺
烟蓑雨笠
雁塔题名
雁塔新题
言谈举止
言谈林薮
言提其耳
言听计从
言听计行
言听计用
言听谋决
言听事行
言听行从
言外之味
言外之意
阎王好见小鬼难搪
言为心声
言文行远
厌闻饫听
言无不尽
偃武崇文
偃武觌文
言无二价
偃武櫜兵
筵无好筵会无好会
烟雾缭绕
言无伦次
偃武息戈
偃武兴文
偃武休兵
偃武修文
燕舞莺歌
燕舞莺啼
掩瑕藏疾
言笑不苟
烟销灰灭
烟消火灭
眼笑眉飞
烟消雾散
言笑晏晏
烟消云散
言笑自如
言笑自若
言信行果
言行抱一
言行不贰
言行不符
言行不一
眼饧耳热
言行计从
严刑峻法
严刑峻制
言行謦欬
言行若一
言行相悖
言行相副
言行相符
言行相顾
言行相诡
言行信果
言行一致
言行足式
雁序分行
雁序之情
淹旬旷月
掩眼捕雀
燕雁代飞
揜揜缩缩
奄奄一息
燕燕莺莺
燕燕于归
恹恹欲睡
烟炎张天
言扬行举
雁杳鱼沉
燕翼贻谋
雁影分飞
言有尽而意无穷
奄有四方
言犹在耳
言语道断
言语路绝
严于律己
严于律已
言语妙天下
言与心违
言语行为有条理
燕语莺声
燕语莺啼
燕跃鹄踊
燕约莺期
言约旨远
烟云过眼
燕昭好马
燕昭市骏
言者不知
言者弗知
言者无罪
言者无罪闻者足戒
言者谆谆
言者谆谆听者藐藐
严阵以待
言之不文行之不远
言之不预
言之成理
言之过甚
眼之结界
言之无文
言之无文行而不远
言之无文行之不远
言之无物
言之无信
言志已酬便无志
言之有故
言之有理
言之有物
言之有序
言之凿凿
言之谆谆
言之谆谆听之藐藐
眼之诅咒
眼中拔钉
严重错误
眼中钉肉中刺
言重九鼎
言中事隐
眼中有铁
严重致伤
阉猪的揽马骟
眼珠子里头没有人
燕子衔食
妍姿艳质
艳紫妖红
雁字鱼书
雁足传书
餍足之道
研钻勿替
掩罪饰非
养兵千日
养兵千日用兵一时
养兵千日用在一时
养兵千日用在一朝
养病如养虎
养不教父之过
仰不愧天
扬长避短
扬长而去
羊肠九曲
羊肠鸟道
羊肠小道
羊肠小径
羊触藩篱
杨穿三叶
阳春白雪
阳春有脚
阳错阴差
养儿备老
养而不教
养儿不如我要钱做什么
养儿待老积谷防饥
养儿防备老
养儿防老
养儿防老积谷防饥
养儿方知父母恩
养儿莫养俩养俩轮官马
养儿强过我要钱做什么
养儿像叔养女像姑
扬幡招魂
杨妃一捻红
扬风扢雅
阳奉阴违
佯风诈冒
羊羔美酒
阳沟里翻船
阳关大道
仰观俯察
阳光树林
养虾蟆得水蛊儿病
羊狠狼贪
养虎成患
养虎留患
养虎伤身
杨花水性
养虎为患
杨虎围匡
养虎遗患
养虎自毙
养虎自残
养虎自啮
养虎自遗患
杨花心性
养虺成蛇
养晦待时
养晦韬光
殃及池鱼
扬己露才
养家肥己
养家糊口
养家活口
养家经纪
阳解阴毒
养精畜锐
养精蓄锐
养军千日
养军千日用军一时
养军千日用在一时
养军千日用在一朝
养老送死
养老送终
扬厉铺张
扬铃打鼓
杨柳宫眉
杨柳依依
佯轮诈败
羊落虎口
羊毛衬肩
羊毛出在羊身上
扬眉奋髯
扬眉眴目
扬眉瞬目
扬眉吐气
仰面朝天
仰面唾天
扬名四海
扬名显亲
养女不教如养猪
扬葩振藻
扬清激浊
扬清厉俗
扬清抑浊
仰取俯拾
杨雀衔环
羊群里跑出个骆驼来
仰人鼻息
仰人眉睫
羊肉吃不着空惹一身臊
羊肉落在狗嘴里
羊入虎群
养锐蓄威
养身父母
养生不如放生
杨生黄雀
养生丧死
养生送死
养生送终
养生之道
仰拾俯取
仰事俯畜
仰事俯育
仰首伸眉
佯输诈败
扬汤止沸
阳湾港口
阳湾圣坛
养威蓄锐
扬威耀武
洋为中用
仰屋窃叹
扬武耀威
仰屋著书
养贤纳士
养心安神
养性存身
养性修真
阳煦山立
羊续悬鱼
阳焰斗篷
阳炎岗哨
养颜有术
怏怏不乐
怏怏不悦
泱泱大风
洋洋大观
洋洋得意
养羊剪毛
洋洋洒驱
洋洋洒洒
洋洋盈耳
洋洋自得
养音九皋
养鹰飏去
养痈长疽
养痈成患
养痈贻害
养痈贻患
养痈遗患
养痈致患
养痈自患
养痈自祸
羊质虎皮
仰之弥高
扬州虽好不是久恋之家
杨朱泣岐
羊撞篱笆
养子不教如养驴
养子防老积谷防饥
仰足并驰
养尊处优
摇摆意志
摇笔即来
药补不如食补
杳不可闻
妖不胜德
瑶草琪花
瑶草琪葩
腰缠万贯
要吃烂肉别恼着火头
瑶池女使
瑶池玉液
摇唇鼓喙
摇唇鼓舌
要打没好手厮骂没好口
药到病除
药到回春
咬得菜根
咬钉嚼铁
咬定牙根
咬定牙关
要东就东要西就西
摇鹅毛扇
要而论之
要而言之
邀功求赏
邀功希宠
腰鼓兄弟
咬骨之斧
要害之地
要好不能够要歹登时就
妖狐附体
遥呼相应
瑶环瑜珥
姚黄魏品
姚黄魏紫
要价还价
咬姜呷醋
夭矫不群
腰金拖紫
咬紧牙关
腰金衣紫
瑶林琼树
瑶林玉树
妖魅之符
邀名射利
妖魔鬼怪
幺麽小丑
尧年舜日
妖牛脚夫
妖牛奴仆
妖牛樵夫
妖牛渔夫
夭牌压地牌
摇旗呐喊
尧趋舜步
咬人的狗儿不露齿
咬人狗儿不露齿
杳如黄鹤
吆三喝四
摇身一变
妖生惯养
钥匙法杖
药石罔效
药石之言
摇手触禁
要死要活
瑶台琼室
瑶台银阙
夭桃秾李
尧天舜日
窈窕淑女
摇头摆脑
摇头摆尾
摇头不摔脑
摇头稾脑
摇头晃脑
摇头麰尾
摇头叹息
幺豚暮鹨
摇尾乞怜
摇尾求食
摇尾涂中
咬文嚼字
咬文啮字
吆五喝六
杳无人迹
杳无人烟
杳无消息
杳无信息
耀武扬威
杳无音耗
杳无音信
杳无音讯
杳无影响
杳无踪迹
杳无踪影
摇席破座
幺弦孤韵
妖形怪状
咬血为盟
咬牙恨齿
咬牙切齿
要言不烦
谣言纷飞
妖言惑众
要言妙道
摇摇摆摆
遥遥华胄
遥遥领先
遥遥无期
遥遥相对
幺幺小丑
峣峣易缺
摇摇欲坠
遥遥在望
峣峣者易折
药医不死病
咬音咂字
妖由人心
妖由人兴
摇羽毛扇
邀月坠子
要知山下事请问过来人
要知心腹事尽在不言中
谣诼纷传
谣诼纷纭
耀祖荣宗
摇嘴掉舌
要做到这一步
也被旁人说是非
曳兵弃甲
曳兵之计
夜不闭户
夜不闭户路不拾遗
夜不成寐
野草闲花
夜长梦多
爷饭娘羹
夜饭少一口活到九十九
爷羹娘饭
叶公好龙
野鹤孤云
野鹤闲云
野火烧不尽
邺架之藏
夜静更阑
夜静更深
业精于勤
业精于勤荒于嬉
曳裾王门
业峻鸿绩
夜阑人静
夜郎自大
叶落粪本
叶落归根
叶落归秋
叶落知秋
野马无缰
野马之鬃
野没遗贤
夜眠八尺
冶容诲淫
夜入民宅非奸即盗
夜深人静
夜视步枪
叶瘦花残
野蔌山肴
曳尾泥涂
曳尾涂中
野无遗才
野无遗贤
野心勃勃
野性暴怒
冶叶倡条
业业矜矜
业业兢兢
夜以继日
夜以继昼
叶影妖刀
以八尺为一步
一巴掌人
以白诋青
一百二十行
一败如水
一败涂地
以白为黑
一百五日
一百五日风雨急
一败再败
一百杖头钱
一白遮九丑
一斑半点
一半儿推辞一半儿肯
以半击倍
一斑窥豹
一板三眼
一瓣心香
一班一辈
一班一级
一板一眼
一瓣子心
一棒打着两个人
一棒打着两个鸳鸯
倚傍门户
一棒子酒
一报还一报
异宝奇珍
以暴易暴
一暴一寒
一杯的容量
一杯羹在此冷了
衣被群生
逸辈殊伦
一辈衣冠方事事
一悲一喜
一辈做官十辈擂砖
一本万利
一本正经
一笔不苟
一笔而成
一笔勾断
一笔勾销
一鼻孔出气
一笔抹倒
一笔抹摋
一笔抹杀
一笔抹煞
一碧万顷
一笔写成
一臂之力
挹彼注此
挹彼注兹
一鼻子灰
遗编断简
一边儿高
一变而致羽物
一变复生
遗编绝简
一鞭先著
一鞭一条痕
遗编坠简
一表非凡
一表非俗
一表人才
一表人物
仪表堂皇
仪表堂堂
一病不起
一秉大公
一秉虔诚
一秉至公
一波不动月空照
一波才动万波随
一波才退
一波才退一波来
一波三折
一波万波
一波未平
一波未平一波又起
衣钵相传
一波已作
一波又起
义薄云天
一步八个谎
衣不蔽体
衣不蔽体食不果腹
衣不大寸鞋不大分
一步登天
一步地都行上
议不反顾
谊不敢辞
一步高一步
一步好一步
以不济可
衣不解带
一不可待
一部廿四史从何说起
一不扭众
一不拗众
义不取容
义不容辞
衣不如新人不如故
义不生财
衣不完采
艺不压身
一不压众
一不压众百不随一
一步一个脚印
一步一鬼
亦步亦趋
一不意人君如此也
一步有六尺四寸
一不做二不休
倚财仗势
依草附木
倚草附木
异草奇花
一草一木
一层窗户纸捅破
一层秋雨一层凉
一差半错
一差二错
一差二误
一差两讹
一刹那顷
遗产之心
一唱百和
一长半短
一场春梦
一长二短
一场官司一场火
一长两短
一场秋雨一场寒
一唱三叹
一长一短
一唱一和
一朝天子一朝臣
一车两马
一彻万融
一尘不到
一尘不染
一尘不缁
逸尘断鞅
宜嗔宜喜
一成不变
一成不易
以成今草
一成一旅
一尺还他十寸
一尺水翻成十丈波
一尺水翻腾做百丈波
一尺水翻腾做一丈波
一弛一张
一重一掩
一筹莫展
遗臭千年
遗臭千秋
遗臭万代
遗臭万年
遗臭万世
遗臭万载
遗臭无穷
一触即发
一触即溃
溢出检查
一锄头也是动土
意出望外
移船就岸
一串骊珠
一传十十传百
一床锦被遮盖
一床两好
一锤定音
一吹一唱
一锤子买卖
一次变故
以词害意
以辞害意
一赐乐业教
以此类推
一辞莫赞
以辞取人
一辞同轨
以此为轻重
一次污染物
译词选择
一蹴而成
一蹴而得
一蹴而几
一蹴而就
一蹴可几
倚翠偎红
蚁萃螽集
一寸赤心
一寸丹心
一寸光阴一寸金
依存结构
一寸秋波
依存语法
以大恶细
一大会儿
一大郎当
一搭两用
一大三大
一打三分低
遗大投艰
一搭一唱
一搭一档
一代不如一代
一代鼎臣
一代风流
一代红妆
一代巨擘
一代楷模
一代谈宗
一代文宗
一代宗臣
一旦败之有余
一旦被蛇咬十年怕草绳
衣单食薄
一旦无常
一箪一瓢
一旦一夕
义胆忠肝
一旦珠还
以党举官
揖盗开门
一刀两断
一刀两断一了百了
一刀一枪
以德报德
以德报怨
以德服人
医德堪钦
医德可风
医德可钦
遗德休烈
医得眼前疮剜却心头肉
一德一心
遗德余烈
遗德馀烈
一得之功
一得之见
一得之愚
以德追祸
一登龙门声价十倍
易地而处
一滴汗珠万粒粮
一地胡拿
易地皆然
移的就箭
异地相逢
一递一个
一底一面
一点半点
以点带面
一点灵犀
一点一滴
一雕双兔
一跌不振
一丁不识
一定不易
一定不移
一顶二拖
彝鼎圭璋
意定情坚
一定之规
一动不如一静
移东补西
移东就西
蚁斗蜗争
挹斗扬箕
一度变化
一睹风采
以毒攻毒
意笃情钟
一度著蛇咬怕见断井索
一肚子不合时宜
一肚子鬼胎
义断恩绝
以碫投卵
以恶报恶
以讹传讹
依阿取容
遗恩余烈
遗恩馀烈
一二八事变
已而不登
以耳代目
遗珥堕簪
一而二二而一
以耳为目
一而再再而三
遗珥坠簪
一发而不可收拾
易发难收
易发难制
依法炮制
一发破的
一发千钧
以法为教
一番拆洗一番新
一反常态
一饭斗米
一帆风顺
贻范古今
一反既往
一反其道
一饭千金
一饭三吐哺
一帆顺风
易反易覆小人心
一饭之德
以防不测
义方垂范
易放难收
义方是训
以防万一
遗芳余烈
义方之教
一方之任
义方之训
一吠百声
一飞冲天
一分耕耘一分收获
一分行情一分货
一分钱难倒英雄汉
遗芬剩馥
义愤填胸
义愤填膺
一分为二
一分辛劳一分才
一分一毫
遗芬余荣
遗芬馀荣
以丰补歉
移风崇教
移风改俗
移风革俗
遗风古道
遗风旧俗
移风平俗
蚁封穴雨
遗风逸尘
移风易尚
移风易俗
遗风余采
遗风余教
遗风馀教
遗风余烈
遗风馀烈
遗风余思
遗风馀思
遗风余俗
遗风馀俗
遗风余习
遗风余象
遗风馀象
遗风余韵
遗风馀韵
遗风余泽
遗风馀泽
移风振俗
一佛出世
一佛出世二佛涅槃
一佛出世二佛升天
一夫出死万乘不轻
一夫当关
一夫当关万夫莫摧
一夫当关万夫莫开
蚁附蜂屯
一福能压百祸
亦复如是
蚁附蝇集
一夫之勇
一傅众咻
一概而论
一改故辙
一干二净
一竿风月
一干人犯
一杆子插到底
艺高胆大
艺高胆自大
一高二低
艺高人胆大
一个巴掌拍不响
一个半个
一个半斤一个八两
一个不留神
以戈舂黍
一个跟斗十万八千里
一个好汉三个帮
一个红脸儿一个白脸儿
一个君子待了十个小人
一个老鼠害一锅汤
一个篱笆三个桩
一个萝卜一个坑
一个女婿半个儿
一个霹雳天下响
一个钱手里攥出汗来
一个去百个来
一个赛一个
一个星保夜晴
移根换叶
移根接叶
一根线儿拴俩蚂蚱
一根一板
以功补过
移宫换羽
以公灭私
以攻为守
以宫笑角
一谷不登
一谷不升
以古方今
以古非今
一股脑儿
一顾千金
一顾倾城
一顾倾人
以骨去蚁
以古为鉴
以古为镜
一鼓一板
以瞽引瞽
以古喻今
以古制今
一顾之荣
一鼓作气
一鼓作气势如虎
衣冠败类
一官半职
以冠补履
衣冠不正
衣冠楚楚
衣冠辐凑
依丱附木
一棺附身
衣冠赫奕
以观后效
衣冠济楚
衣冠济济
以管窥豹
以管窥天
衣冠礼乐
衣冠沐猴
衣冠齐楚
衣冠禽兽
衣冠扫地
衣冠甚伟
衣冠盛事
衣冠土枭
衣冠文物
衣冠枭獍
倚官挟势
衣冠绪余
衣冠优孟
衣冠云集
倚官仗势
衣冠中人
衣冠子女
意广才疏
一轨同风
以规为瑱
一贵一贱交情乃见
疑鬼疑神
一棍打一船
一棍子打死
移国动众
益国利民
一国三公
医国医民
义海恩山
贻害无穷
饴含抱孙
一寒如此
一寒至此
一毫不差
一毫不苟
一毫不染
一毫千里
一毫之恶
一毫之善
一呵而就
一禾九穗
意合情投
以荷析薪
一合再离
以黑为白
一狠百狠
一狠二狠
遗恨千古
遗恨终天
一哄而起
一哄而散
一哄而上
一呼百诺
一呼百应
一虎不河
一斛凉州
依葫芦画瓢
一壶千金
异乎寻常
一呼再喏
一狐之掖
一狐之腋
一花独放
遗华反质
移花接木
一画开天
一花五叶
一褱而论
移缓就急
遗患无穷
一还一报
一簧两舌
一麾出守
一挥而成
一挥而就
一挥九制
一回生二回熟
一回生两回熟
以毁为罚
一晦一明
遗惠余泽
遗惠馀泽
遗魂亡魄
以火救火
以火去蛾
遗祸无穷
以火止沸
以计代战
以己度人
蚁集蜂攒
仪祭海袍
一饥两饱
驿寄梅花
遗迹谈虚
艺伎遗骨
一技之长
一己之见
一己之私
以己之心度人之腹
以己之心度人之心
一家饱暖千家怨
一家不成两家现在
衣架饭囊
一家骨肉
一家眷属
一家老小
以假乱真
一家人不说两家话
一家无二
一家一个主一庙一个神
一家一火
一家一计
一甲一名
宜家宜室
一家有女百家求
一家有事百家忙
一家之辞
一家之计
一家之计在于和
一家之学
一家之言
一家之作
一箭就上垛
一见了然
一肩两锄
一见破败
一见倾心
一见如故
一见如旧
一箭上垛
一箭双雕
遗艰投大
以简御繁
以简驭繁
一箭之地
以煎止燔
一剑之任
一箭之遥
一见钟情
义浆仁粟
一浆十饼
一脚不移
一脚高一脚低
以胶投漆
倚姣作媚
一介不苟
一介不取
义结金兰
一街两巷
一接如旧
一介书生
一介行人
一介之才
一介之善
一介之士
一紧二慢三罢休
衣锦过乡
衣锦还乡
衣锦褧衣
衣锦荣归
衣锦食肉
衣锦夜行
衣锦夜游
衣锦昼行
衣锦昼游
依经傍注
一茎九穗
一茎六穗
仪静体闲
以儆效尤
颐精养神
一经召唤
以酒解酲
一九三六年春在太原
一举成功
一举成名
蚁聚蜂攒
蚁聚蜂屯
一句话也藏不住
一举两得
一举两全
一举千里
一举三反
一举首登龙虎榜
一举手一投足
一举手之劳
一句说不得
一举万里
一举一动
蚁聚之兵
一蹶不兴
一蹶不振
一决雌雄
以绝后患
一决胜负
贻厥孙谋
诒厥之谋
贻厥子孙
异军特起
异军突起
一看就明白
依靠民众的力量
一客不烦二主
一客不烦两家
以渴服马
亦可覆舟
一刻千金
一棵树上吊死人
一刻值千金
一孔不达
一孔出气
一空依傍
一孔之见
一口不能着两匙
一口长斋
一口吃个胖子
一口两舌
一口三舌
异口同声
异口同音
异口同韵
以口问心
一口吸尽西江水
一口吸尽西江水一壁
一口咬定
一口一声
易口以食
一口应允
一哭二闹三上吊
忆苦思甜
一块石头落地
一块石头落了地
以快先睹
衣宽带松
一匡九合
一匡天下
一溃如泄
一馈十起
蚁溃鼠骇
一夔一契
一夔已足
一篑之功
一壸千金
一腊一斗珠
一来二去
衣来伸手
衣来伸手饭来张口
一来一往
一揽包收
一览无遗
一览无余
意懒心灰
意懒心慵
一浪更比一浪高
遗老孤臣
一劳久逸
倚老卖老
遗老遗少
一老一实
一劳永逸
轶类超群
一雷二闪
以类相从
屹立不摇
以蠡测海
一力承当
以狸饵鼠
以理服人
遗黎故老
一力降十会
以利累形
以礼相待
以狸致鼠
以狸致鼠以冰致绳
一廉如水
一了百当
一了百了
意料之外
一鳞半甲
一鳞半爪
一鳞片甲
一鳞片爪
以邻为壑
一鳞一爪
一灵真性
以六尺为一步
依流平进
一龙一蛇
一龙一猪
一路风尘
一路风清
一路福星
一路货色
驿路梅花
一路平安
一路神祇
一路顺风
异路同归
以鹿为马
以卵敌石
以卵击石
以卵投石
一乱涂地
意乱心忙
议论多成功少
议论纷错
议论纷纷
议论纷纭
议论风发
议论风生
议论英发
一落千丈
遗落世事
倚闾望切
一马不行百马忧
一马当先
倚马可待
一马难将两鞍鞴
一马平川
倚马七纸
倚马千言
衣马轻肥
意马心猿
一马一鞍
一脉天真
一脉同气
一脉相承
一脉相传
一脉相通
一脉香烟
意满志得
一毛不拔
以貌取人
以毛相马
溢美溢恶
一美遮百丑
溢美之辞
溢美之言
溢美之语
依门傍户
倚门傍户
倚门窥户
倚门卖俏
依门卖笑
倚门卖笑
一门千指
一门同气
倚门献笑
一门心思
倚门倚闾
一门一姓
一梦华胥
一面如旧
一面之词
一面之交
一面之款
一面之识
一面之雅
一面之缘
一民同俗
医民医国
一瞑不视
一命归西
一命归阴
一鸣惊人
一命鸣呼
遗名去利
异名同实
一铭网吧
一命呜呼
一命之荣
以沫相濡
一模二样
一目了然
一木难扶
一木难支
一木难支大厦
异木奇花
一沐三捉发
一目十行
一目数行
一目五行
一模一样
一目之士
一木之枝
一男半女
疑难杂症
亦能覆舟
旖旎风光
一年半载
一年被蛇咬
一年被蛇咬三年怕草索
一年被蛇咬三年怕井绳
一年被蛇咬十年怕井绳
一年不如一年
一年春尽一年春
一年到头
一年容易
一年三节
一年一度
一念之差
一年之计莫如树谷
一年之计在于春
一念之误
遗孽余烈
遗孽馀烈
一牛吼地
一牛九锁
一牛鸣地
一诺千金
一诺无辞
一拍即合
一盘散沙
一喷一醒
一屁股两肋的债
一片冰心
一片赤心
一片丹心
遗篇断简
以偏概全
一片宫商
一片胡言
一片焦土
一片苦心
一片散沙
一片汪洋
一片至诚
一偏之见
一偏之论
遗篇坠款
一品白衫
一贫如洗
一颦一笑
一抔黄土
一曝十寒
一旗半枪
意气飞扬
意气风发
意气高昂
一气呵成
以其昏昏
以其昏昏使人昭昭
遗弃技能
一栖两雄
以其人之道
以其人之道还治其人之身
意气相得
意气相合
意气相投
意气轩昂
移气养体
意气洋洋
一气一个死儿
一旗一枪
意气用事
意气之争
一齐众楚
意气自如
意气自若
一千八百担
意前笔后
一钱不落虚空地
一钱不名
一钱不值
益谦亏盈
一钱难倒英雄汉
一钱如命
一谦四益
以千岁为一朝
抑强扶弱
倚强凌弱
一墙难挡八面风
以强胜弱
一枪一旗
一窍不通
贻诮多方
一锹掘个井
一窍通百窍通
一切平等
谊切苔岑
一切万物
一切现成
一切众生
以勤补拙
一琴一鹤
遗寝载怀
衣轻乘肥
一清二白
一清二楚
怡情理性
移情遣意
一清如水
怡情养性
怡情悦性
一穷二白
易求无价宝难得有情人
以求一逞
一丘一壑
一丘之貉
一去不复返
逸趣横生
以屈求伸
异曲同工
一曲阳关
亦趋亦步
一曲之见
一曲之士
以权达变
一犬吠形
一犬吠形百犬吠声
以权谋私
一拳碎黄鹤
以筌为鱼
一拳柱定
轶群绝类
逸群绝伦
逸群之才
毅然决然
依然如故
怡然自得
怡然自乐
怡然自若
一让一个肯
意惹情牵
一人不敌两人计
一人不敌众人智
一人差不及一步
一人承担
一人传虚
一人传虚万人传实
一人当十
一人道好
一人得道
一人得道鸡犬飞升
一人得道鸡犬升天
一人飞升仙及鸡犬
以人废言
一人复楚
一人过急一步
弋人何篡
贻人口舌
贻人口实
依人篱下
一人立志万夫莫夺
一人两心
倚人庐下
疑人莫托托人莫疑
疑人莫用
一人难唱独板腔
一人难顺百人意
一人拼命万夫莫当
一人拼命万夫难挡
一人善射
一人善射百夫决拾
一人甚缓
一人首倡
一人贪戾
以忍为阍
以人为鉴
以人为镜
疑人勿使使人勿疑
疑人勿用
疑人勿用用人莫疑
疑人勿用用人勿疑
一人向隅满座不欢
一人向隅满坐不乐
一人一般心
一人永占
一人有庆
一人造反九族全诛
以人择官
一人之交
一人之下
一人之下万人之上
一人之心千万人之心也
一人做事一人当
一人作罪一人当
一仍旧贯
一日必葺
一日不稼百日不食
一日不见
一日不见如隔三秋
一日不识羞三日不忍饿
移日卜夜
一日夫妻
一日夫妻百日恩
以日继夜
一日叫娘终身是母
一日九迁
一日千里
一日千丈
一日三复
一日三覆
一日三秋
一日三岁
一日三省
一日三月
一日身死
一日万机
一日万里
以日为年
一日为亲终久托福
一日为师终生为父
一日之长
一日之计在于晨
一日之计在于寅
一日之雅
以容取人
以肉啖虎
以柔克刚
以肉去蚁
以肉驱蝇
以肉喂虎
以柔制刚
一肉之味
易如反几
易如反掌
一如既往
易如破竹
易如拾芥
易如拾遗
易如转规
以弱胜强
以弱制强
抑塞磊落
一扫而光
一扫而空
以杀去杀
以杀止杀
移山拔海
依山傍水
一山不藏二虎
一山不容二虎
移山倒海
移山回海
移山竭海
移山跨海
衣衫褴褛
一山难容二虎
移山填海
移山造海
移商换羽
一觞一咏
衣裳之会
羿射九日
一蛇两头
一射之地
以身报国
一身充二任
遗哂大方
一身都是胆
一身而二任
一身二任
疑神见鬼
一身两头
一身两役
一身是胆
以身试法
一身是糁
以身试险
以慎为键
一身五心
以身许国
以身殉国
以身殉职
颐神养气
颐神养寿
颐神养性
疑神疑鬼
一身做不得两件事
以身作则
一声不响
一生都是命安排
一生九死
以升量石
怡声下气
一生一代
一生一世
遗声余价
遗声馀价
一生之计在于勤
遗声坠绪
一十八层地狱
遗世拔俗
一时半刻
一时半霎
一时半晌
一时伯仲
一事不知
一事不知学者之耻
衣食不周
遗世独立
一士谔谔
一世儿吃不了
一石二鸟
衣食父母
一时横流
一事精百事精
医时救弊
遗世绝俗
一时口惠
一时亮瑜
倚势凌人
一世龙门
驿使梅花
一时名流
一时千载
一时权宜
一世如驹过隙
一时三刻
一室生春
一矢双穿
衣食税租
一视同仁
以石投卵
以石投水
遗世忘累
一事无成
疑事无功
一世异朝市
一是一二是二
宜室宜家
一时一刻
轶事遗闻
一式一样
刈蓍遗簪
一时瑜亮
遗世越俗
一时之权
一世之雄
一时之秀
一时之选
衣食住行
一失足成千古恨
一手包办
一手包揽
一手承运
一手独拍
一手独拍虽疾无声
以手加额
一手交钱一手交货
一手难掩天下人耳目
以售其奸
一手提拔
一手托天
以守为攻
一手五指
益寿延年
一手一脚
一手一足
一手遮天
一树百获
以疏间亲
医术精湛
以书为御
以叔援嫂
一输再输
医术湛深
一双两好
沂水春风
以水济水
以水救水
以水投石
以水投水
沂水舞雩
以水洗血
沂水弦歌
一丝半气
一丝半丝
一丝半粟
一丝不苟
一丝不挂
一丝不紊
以私废公
以私害公
一丝两缕
一丝两气
一丝一毫
一死一生
一死一生乃知交情
疑似之间
遗俗绝尘
易俗移风
一岁九迁
一岁三迁
一穗三秀
一岁使长百岁奴
一岁再赦
一岁载赦
一索成男
一索得男
以索续组
一塌刮子
一榻横陈
一塌糊涂
一塌括子
一榻括子
一台二绝
一台二妙
逸态横生
仪态万方
仪态万千
一潭死水
一弹指顷
以螳当车
以汤沃沸
以汤沃雪
怡堂燕雀
以汤止沸
以桃代李
一体同心
倚天拔地
一天半天
一天到晚
移天换日
移天徙日
以天下为己任
一天星斗
一天一地
一天一个现在
移天易日
一条道走到黑
一条手臂
一条跳板上走路
一听就懂了
以莛叩钟
以莛撞钟
一通百通
易同反掌
一统天下
一头放火一头放水
依头缕当
依头顺尾
一头撞倒南墙
异途同归
一吐为快
一团和气
疑团满腹
疑团莫释
一团漆黑
一推两搡
一退六二五
以退为进
意外的变化
意外停机
一碗饭时
以万里为一步
一碗水端平
一碗水往平处端
亿万斯年
一丸五色
亿万之心
亿万之众
一网打尽
一往而深
一望而知
以往鉴来
一网尽扫
一往情深
意往神驰
一望无边
一望无际
一往无前
一望无垠
一往直前
以为后图
一苇可航
依违两可
以伪乱真
意味深长
以微知着
以微知著
一文不名
一文不值
异闻传说
以文害辞
以文会友
以文乱法
一文钱难倒英雄汉
一闻千悟
逸闻趣事
一文如命
一问三不知
逸闻琐事
一问一个肯
遗文逸句
一问一临
逸闻轶事
一卧不起
一物不成两物现在
一物不将
一物不知
一无长物
以五尺为一步
义无反顾
一呜惊人
贻误军机
一无可取
一误岂能再误
贻误戎机
一无是处
遗物识心
一无所长
一无所成
一无所得
一无所好
一无所获
一无所能
一无所求
一无所闻
一无所有
一无所知
遗物忘形
一无下落
一物降一物
义无旋踵
一五一十
以物易物
一物一制
一物一主
一误再误
一物自有一主
一息尚存
以郄视文
一息奄奄
宜喜宜嗔
一夕一朝
一席之地
一献三酬
一献三售
一线生机
一线希望
夷险一节
一线之路
衣香鬓影
意想不到
异香扑鼻
一厢情愿
异想天开
意向系统
一笑百媚
以小搏大
贻笑大方
贻笑后人
以小见大
一笑了事
一笑了之
贻笑千古
一笑千金
贻笑千秋
一笑倾城
以小人之心
以小人之心度君子之腹
衣宵食旰
贻笑万世
移孝为忠
一笑一颦
一笑值千金
一笑置之
移孝作忠
一泻百里
一些半些
一蟹不如一蟹
一泻千里
一泻万里
一泻汪洋
疑信参半
以心传心
一心挂两头
疑心生暗鬼
一心同功
一心同归
一心同体
亿辛万苦
以心问心
一心无二
一心无挂碍
依心像意
一心一德
一心一腹
一心一计
一心一力
一心一路
一心一意
意兴盎然
一星半点
遗形藏志
逸兴遄飞
逸兴横飞
移星换斗
义行可风
遗形去貌
以刑去刑
意兴索然
遗形忘性
疑行无成
怡性养神
颐性养寿
义形于色
逸兴云飞
以刑止刑
以刑致刑
一行作吏
贻羞万年
衣绣夜行
衣绣夜游
遗休余烈
遗休馀烈
衣绣昼行
医学成像
蚁穴坏堤
蚁穴溃堤
以血洗血
以学愈愚
蚁穴自封
一薰一莸
遗训余风
遗训馀风
以牙还牙
易牙之味
一言半辞
一言半句
一言半语
一言不发
一言不再
一言抄百种
一言抄百总
一言出口驷马难追
一言而定
一言偾事
以眼还眼
以眼还眼以牙还牙
一言既出
一言既出如白染皂
一言既出驷马难追
一言九鼎
以言举人
一言可采
一言可尽
一言可辟
一言赖语
一言两语
一言难尽
一言难罄
一言千金
以言取人
以言取人惟恐有失
一言丧邦
一言为定
以言为讳
一言陷人
一言兴邦
一言兴邦一言丧邦
一言兴国
溢言虚美
以言徇物
一言以敝
一言以蔽之
一言一行
怡颜悦色
一言之信
一言中的
抑扬顿挫
依样葫芦
依样画葫芦
颐养精神
一样米饲百样人
以养伤身
一样生意两样做
颐养天年
以羊易牛
一摇三晃
一叶报秋
一夜被蛇咬十日怕麻绳
以噎废餐
一夜夫妻百夜恩
以夜继日
以夜继朝
以夜继昼
一叶落而知秋
一叶落知天下秋
一叶迷山
一夜受孤凄
一夜未眠
以夜续昼
一叶障目
一叶障目不见泰山
一噎止餐
一叶知秋
悒悒不乐
依依不舍
以镒称铢
以一持万
以逸待劳
一衣带水
以一当十
以义断恩
以夷伐夷
翼翼飞鸾
以一奉百
以义割恩
以夷攻夷
一意孤行
一以贯之
以逸击劳
以一儆百
以疑决疑
薏苡蒙谤
薏苡明珠
以意逆志
移易迁变
意义深长
以意为之
依依惜别
翼翼小心
薏苡之谤
薏苡之谗
以一知万
以夷制夷
一饮而尽
以蚓投鱼
一吟一咏
一饮一啄
遗音余韵
一应俱全
挹盈注虚
一拥而入
一拥而上
蚁拥蜂攒
意犹未足
移有足无
一语不发
一雨成秋
一语道破
以玉抵鹊
以玉抵乌
抑郁寡欢
以誉进能
一语惊醒梦中人
瘗玉埋香
一语破的
以鱼驱蝇
一隅三反
一语双关
以誉为赏
倚玉偎香
溢于言表
溢于言外
一予一夺
一隅之地
一隅之见
一隅之说
一语中的
一语中人
一语撞倒墙
以怨报德
一元大武
一元复始
一元更始
一缘一会
一缘缘悭
一月九迁
逸韵高致
意在笔前
意在笔先
意在沛公
意在言外
遗簪弊屦
遗簪弊履
遗簪堕珥
遗簪堕履
遗簪绝缨
遗簪弃舄
遗簪脱舄
遗簪坠珥
遗簪坠屦
遗簪坠履
遗簪坠舄
以泽量尸
一则以惧
一则以喜
一则以喜一则以惧
易箦之际
一眨巴眼
一扎脚儿
一宅分两院
一战成名
一战定乾坤
一战定胜负
以战去战
以战养战
一丈五尺
一张一弛
易涨易退山溪水
一张嘴不能言两宗事
一朝被蛇咬三年怕井绳
一朝被蛇咬十年怕井绳
一着不慎
一着不慎满盘皆输
一着不慎全盘皆输
一朝怀胎十月分娩
一朝千里
一朝权在手
一朝权在手便把令来行
一朝一夕
亿兆一心
一朝之忿
一朝之患
一着走错满盘皆输
易辙改弦
一折一磨
一枕邯郸
一枕槐安
一枕黄粱
一针见血
一枕南柯
一针一线
义正词严
义正辞严
义正辞约
一争两丑一让两有
一正压百邪
一致百虑
一掷百万
一知半见
一知半解
以直报怨
以指测河
颐指风使
一致估计
一纸具文
一纸空文
以指挠沸
一知片解
颐指气使
一掷千金
一掷乾坤
一之谓甚
意志消沉
怡志养神
一枝一节
一枝一栖
一之已甚
一至于此
一至于斯
意志之冠
意志之力
一枝之栖
以众暴寡
义重恩深
以终天年
一中同长
一周七喜
一柱承天
以铢称镒
一竹竿打到底
遗珠弃璧
一柱擎天
以珠弹雀
意转心回
亦庄亦谐
以锥餐壶
以锥飡壸
以锥刺地
一锥子扎不出个屁来
一资半级
一字半句
一字褒贬
一字不苟
一字不识
一字不提
一字不忘
一字不易
一字长城
一字长蛇阵
一子出家九祖升天
一子出家七祖升天
一字兼金
一字连城
以紫乱朱
一字千金
一字千钧
一字千秋
一字入公门
一字三缣
以紫为朱
一子悟道九族生天
衣紫腰黄
衣紫腰金
衣紫腰银
一字一板
一字一句
一字一泪
一字一珠
以子之矛
以子之矛攻子之盾
一字值千金
一字之师
一宗不了又一宗
一走了之
衣租食税
一足曳后
一足引前
一卒之令
一醉解千愁
移樽就教
一座冰山化雪水
一坐皆惊
一座皆惊
一坐尽惊
一坐尽倾
一坐一起
饮冰茹檗
饮冰茹蘖
饮冰食檗
饮冰食蘖
饮冰吞檗
因材施教
阴曹地府
阴差阳错
引车卖浆
寅吃卯粮
龈齿弹舌
饮醇自醉
淫词秽语
淫辞邪说
淫词亵语
淫词艳曲
隐错撒播
阴错阳差
饮胆尝血
阴地好不如心地好
因敌取资
因敌为资
因地制宜
饮犊上流
引短推长
喑噁叱咤
隐恶扬善
因而变之
引而不发
因风吹火
因风吹火用力不多
吟风弄月
吟风咏月
因风纵火
阴服微行
因公假私
因公行私
引狗入寨
饮谷栖丘
堙谷堑山
引古喻今
引古证今
引鬼上门
因果报应
因果逻辑
因果推理
引过自责
引吭悲歌
引吭高唱
引吭高歌
引吭高声
殷浩书空
银河倒泻
饮河满腹
饮河鼹鼠
饮恨而终
饮恨吞声
引虎拒狼
引虎入室
引虎自卫
银花火树
吟花咏柳
隐晦曲折
饮灰洗胃
阴魂不散
因祸得福
引火烧身
引火手杖
因祸为福
隐迹鬼魂
隐迹埋名
银甲护腿
殷鉴不远
引脚分配
引经据典
引经据古
引颈受戮
引咎责躬
引咎自责
引狼拒虎
引狼入室
引狼自卫
引类呼朋
印累绶若
因利乘便
引领而望
因陋就寡
因陋就简
因陋守旧
饮露餐风
引律比附
饮马长江
饮马投钱
殷民阜财
隐名埋姓
阴谋诡计
阴谋饰物
阴谋之书
因难见巧
寅年吃了卯粮
阴凝冰坚
阴凝坚冰
淫朋密友
淫朋狎友
崟崎磊落
崟崎历落
饮泣吞声
饮泉清节
隐然敌国
隐忍不发
隐忍不言
因人成事
因人而异
引人入胜
因任授官
因人制宜
引人注目
引日成岁
音容凄断
音容如在
音容宛在
音容笑貌
隐若敌国
阴山背后
引商刻角
引商刻羽
引申触类
淫声浪态
淫声浪语
引绳排根
引绳批根
引绳棋布
引绳切墨
音声如钟
因势利导
饮食男女
饮食男女人之大欲
饮食起居
因时制宜
引手投足
引首以望
因树为屋
印刷体汉字识别
饮水辨源
饮水啜菽
饮水栖衡
饮水曲肱
引水入墙
饮水食蘖
饮水食菽
饮水思源
饮水知源
因斯迪安
音素爆破
因特网平台提供者
隐天蔽日
音问两绝
因乌及屋
引物连类
因袭陈规
茵席之臣
引线穿针
因小失大
淫心大动
淫心匿行
引新吐故
音信杳无
隐姓埋名
饮血崩心
饮血茹毛
饮血双刀
因循苟且
因循守旧
因循坐误
淫言诐行
淫言狎语
淫言媟语
阴阳惨舒
阴阳怪气
阴阳交错
银样镴枪头
阴阳双剑
因噎废食
引以为耻
引以为憾
引以为戒
引以为荣
阴疑阳战
龈龈计较
隐隐约约
阴影抗性
阴影之爪
殷忧启圣
引喻失义
引玉之砖
夤缘而上
夤缘攀附
夤缘求进
因缘为市
隐约其词
隐约其辞
隐占身体
饮鸩解渴
引针拾芥
饮鸩止渴
音正词圆
寅支卯粮
引锥刺股
荫子封妻
引足救经
鹰鼻鹞眼
应变无方
英才盖世
莺猜燕妒
莺巢燕垒
莺俦燕侣
萤窗雪案
迎春接福
迎春纳福
蝇攒蚁附
蝇攒蚁聚
鹰撮霆击
应答如流
应答如响
萤灯雪屋
应对进退
应对如流
应对如响
莺飞草长
莺飞燕舞
蝇飞蚁聚
蝇粪点玉
迎风待月
英风亮节
迎风冒雪
迎风招展
蝇附骥尾而致千里
应付裕如
应付自如
莺歌蝶舞
莺歌燕舞
莺歌燕语
莺闺燕阁
莺花犹怕春光老
影魂劣魔
鹰击长空
应机立断
鹰击毛挚
蝇集蚁附
赢奸卖俏
迎奸卖俏
郢匠挥斤
鹰角长弓
硬角束带
应接不暇
应节合拍
赢金一经
硬精金锭
盈科后进
应恐是痴人
硬来软接
迎来送往
硬来硬抗
蝇利蜗名
鹰瞵鹗视
鹰瞵虎攫
鹰瞵虎视
鹰瞵鴞视
膺箓受图
盈满之咎
迎门请盗
应名点卯
蝇名蜗利
蝇鸣蚓唱
鹰拿燕雀
鹰拿雁捉
硬皮恐兽
盈篇累牍
嘤其鸣矣
嘤其鸣矣求其友声
莺期燕约
盈千累万
萦青缭白
鹰觑鹘望
鹰犬塞途
应权通变
鹰犬爪牙
鹰犬之才
迎刃冰解
迎刃而解
迎刃而理
郢人斤斧
郢人斤斫
迎刃立解
迎刃以解
郢人运斧
郢人斫垩
迎神赛会
英声茂实
英声欺人
蝇声蛙躁
莺声燕语
应时对景
鹰视虎步
鹰视狼步
鹰视狼顾
郢书燕说
营私罔利
营私舞弊
营私植党
营私作弊
蝇随骥尾
鹰隼飞翔
鹰睃狼顾
樱桃好吃树难栽
莺啼燕语
应天承运
应天从人
应天顺民
应天顺人
迎头赶上
鹰头雀脑
蝇头鼠汴
迎头痛击
蝇头微利
蝇头蜗角
蝇头细书
蝇头小楷
蝇头小利
膺图受箓
颖脱而出
颖悟绝伦
颖悟绝人
鹦鹉学舌
鹦鹉学语
应弦而倒
迎新弃旧
迎新送故
迎新送旧
鹰心雁爪
影形不离
英雄辈出
英雄本色
英雄出乱世
英雄出自少年
英雄豪杰
英雄枯骨
英雄末路
英雄平台
英雄气短
英雄气短儿女情长
英雄入彀
英雄哨岗
英雄神力
英雄生乱世
英雄所见略同
英雄无用武之地
英雄行险道
英雄之颅
映雪读书
映雪囊萤
影牙城堡
鹰扬虎噬
鹰扬虎视
影翼巢穴
鹰翼广场
莺吟燕舞
影影绰绰
营蝇斐锦
蝇营狗苟
蝇营狗钻
盈盈秋水
蝇营鼠窥
蝇营蚁附
蝇营蚁聚
盈盈一水
英英玉立
营营逐逐
应有尽有
萦语水池
映月读书
应运而生
盈则必亏
鹰爪之击
鹰挚狼食
影只形单
影只形孤
郢中白雪
影铸火炬
鹰抓燕雀
英姿勃勃
英姿焕发
英姿飒爽
鹰嘴鹞目
用兵如神
用兵一时
拥兵自固
勇不可当
永不磨灭
用不同的方法
咏嘲风月
勇诚忠义
永垂不朽
永垂青史
永垂竹帛
庸耳俗目
勇而无谋
用非其人
用非所学
用管窥天
勇冠三军
勇冠三茄
拥篲救火
永劫沉沦
用进废退
用尽心机
用力不多
勇莽刚直
雍门刎首
勇猛果敢
勇猛精进
用其所长
用人不疑疑人不用
用人处事
用人如器各取所长
用人勿疑
庸人自扰
庸人自扰之
雍容不迫
雍容大度
雍容大雅
雍容典雅
雍容尔雅
雍容华贵
雍容雅步
咏桑寓柳
用舍行藏
永生力量
永生峭壁
永生永世
永世不忘
永世长存
永矢弗谖
永世无穷
用手掌打一下
拥书百城
拥书南面
饔飧不饱
饔飧不给
饔飧不继
用天因地
勇往直前
拥雾翻波
永无宁日
用武之地
永无止境
用夏变夷
用心计较般般错
用心竭力
用心良苦
用心用意
用行舍藏
庸言庸行
永夜港者
用逸待劳
用一当十
庸医杀人
庸庸碌碌
永永无穷
永远醒目
咏月嘲风
咏月嘲花
用在一时
用在一朝
勇者不惧
拥政爱民
用之不竭
永志不忘
用智铺谋
庸中佼佼
庸中皦皦
用珠计数
用字记数
有案可查
有案可稽
幽暗沼泽
有百害而无一利
有板有眼
有备无患
有本有原
有本有源
油壁香车
游必有方
有鼻子有眼
由表及里
有病不治常得中医
有才无命
有财有势
有茶有酒多兄弟
忧谗畏讥
有翅难展
有耻且格
有尺水行尺船
又吃鱼又嫌腥
有初鲜终
游辞巧饰
有胆有识
又当别论
游荡不羁
有道之士
有的放矢
诱敌深入
有豆腐不吃渣
狖轭鼯轩
有儿靠儿无儿靠婿
有儿贫不久
尤而效之
有烦老兄
有犯无隐
忧愤成疾
有凤来仪
游蜂浪蝶
游蜂戏蝶
有风有化
友风子雨
有福伤财
有福同享
有福同享有祸同当
有福同享有难同当
有服之亲
有福之人不落无福之地
有负众望
油干灯尽
油干火尽
有根有底
有根有苗
忧公忘私
油光晶亮
油光可鉴
幽光矿洞
油光水滑
游光扬声
忧国爱民
忧国奉公
有国难投
油锅内添上一把柴
忧国忘家
忧国忧民
有过之而无不及
有过之无不及
有害无利
有行无市
有何面目
有恒者得之
尤红殢翠
又哄又劝
又红又专
有后娘就有后爹
有话便长无话便短
有花方酌酒
有话好说
尤花殢雪
忧患余生
游回磨转
有魂没识
有机可乘
有己无人
又急又气
幼嫁从亲再嫁由身
有家难奔有国难投
有加无已
油煎火燎
又见一帘幽梦
右翦左屠
油浇火燎
犹解倒悬
有借有还再借不难
有今儿没明儿
由近及远
有进无退
有尽有让
有近有远有厚有薄
右军习气
犹恐失之
有口不能言
有口皆碑
有口难辩
有口难分
有口难言
有口无心
有口无行
有苦难言
有苦时同受有乐时同乐
有亏职守
有来无回
由来已久
有来有去
有来有往
有老了的
有劳有逸
有了存孝不显彦章
有棱有角
有利必有害
有例不灭无例不兴
有理不怕势来压
有理不在高声
有理不在声高
有利可图
有例可援
有理让三分
有利无弊
有理无钱莫进来
有利有弊
有毛不算秃
优孟衣冠
有名亡实
有名无实
游目骋观
游目骋怀
有目共睹
有目共见
有目共赏
有目如盲
有目无睹
有你不多没你不少
有你没我
有年无月
有牛别嫌慢有饭别嫌烂
有女怀春
有蠙可乘
有凭有据
有其父必有其子
有气没力
幽期密约
游骑无归
有气无力
有气无烟
又气又急
有钱不买半年闲
有钱道真语
油乾灯草尽
油乾灯尽
油乾火尽
有钱堪出众
有钱买马没钱置鞍
有钱难买愿意
有钱难买针
有钱难买子孙贤
有钱能使鬼推磨
有千年产没千年主
由浅入深
有钱王八大三辈
有钱用在刀刃上
有钱有势
油腔滑调
诱秦诓楚
有求必应
有屈无伸
有权不用枉做官
幽泉法履
油然而生
褎然冠首
褎然举首
褎然居首
悠然自得
由人而贫贫者有十
游刃有余
游刃馀地
有人缘儿
优柔寡断
优柔厌饫
优柔餍饫
褎如充耳
有如皦日
有如拾芥
有如水火
有三有俩
有色眼镜
有山必有路
游山玩景
游山玩水
有山无木有水无鱼
有伤风化
游商遗骨
有什么施主有什么和尚
忧深思远
有生力量
优胜劣败
有生烈焰
有声没气
忧盛危明
有声无气
有声无实
有生以来
有声有色
有生之年
有失必有得
有是父必有是子
有失体统
有恃无恐
有恃毋恐
有始无终
有失迎迓
有始有终
有始有卒
有事之秋
有识之士
游手好闲
右手画圆
右手画圆左手画方
游手偷闲
有数存焉
幼双帆龙
有水必有渡
犹水胜火
有说有笑
有死了的
游思妄想
有死无二
有损无益
有所不为而后可以有为
有所顾忌
有所矜式
有所作为
游谈无根
优昙一现
有田不耕仓廪虚
有天理倒没饭吃
有天没日
有天没日头
有天无日
有条不紊
有条有理
有亭翼然
油头粉面
油头光棍
油头滑脸
油头滑面
油头滑脑
有头没脑
有头无脑
有头无尾
有头有脸
有头有脑
有头有尾
有腿没裤子
有托而逃
有为功德
有为有守
有问必答
有闻必录
有文无行
有我无人
有无相通
有物有则
游戏笔墨
游戏尘寰
游戏翰墨
有隙可乘
游戏三昧
游闲公子
优贤扬历
悠闲自在
游响停云
有心拜节寒食不迟
忧心忡忡
游心骇耳
忧心悄悄
忧心如捣
忧心如焚
忧心如薰
忧心若醉
有心无力
有心眼儿
有心有意
游心寓目
有心栽花花不发
忧形于色
有须眉气
有血有肉
幼学壮行
优雅圣契
有眼不识金镶玉
有眼不识泰山
油盐酱醋
有眼如盲
右眼跳祸
有眼无瞳
有眼无珠
有言在先
有样学样
有要没紧
诱掖后进
诱掖奖劝
游移不定
有一搭没一搭
有一得一
有一顿没一顿
有一分心尽一分力
有以藉口
有一句说一句
有一利必有一弊
有一利即有一弊
有一利就有一弊
油一路水一路
有以善处
有一手儿
有一无二
有意无意
犹以一杯水
有意栽花花不发
幽影突袭
游泳速度
有勇无谋
有勇有谋
有勇知方
优游不断
悠悠荡荡
优游涵泳
悠悠忽忽
优游岁月
悠游自得
优游自若
优游自适
悠游自在
优游卒岁
有鱼不吃虾
犹豫不决
囿于成见
有愿必成
有冤的报冤有仇的报仇
有缘千里来相会
优越护符
有约在先
游云惊龙
尤云殢雪
尤云殢雨
优哉游哉
有枣没枣打三竿
有则败之
有则改之
有则改之无则加勉
有贼心没贼胆
有增无损
有增无已
有张没智
有朝一日
有证为凭
有征无战
有志不在年高
有志竟成
有志难酬
有枝添叶
有志无时
有质无形
有枝有叶
有志者不在年高
有志者成之
有志者事竟成
有志者事意成
有志之士
牖中窥日
由衷之言
有周郎癖
有状元徒弟没状元师傅
油渍麻花
油嘴花唇
油嘴滑舌
有嘴没舌
有嘴没心
有嘴无心
油嘴油舌
又作别论
又作冯妇
有作有为
于安思危
欲罢不能
瑜百瑕一
鹬蚌持争
鹬蚌持争渔翁得利
鹬蚌相持
鹬蚌相持渔人得利
鹬蚌相持渔人获利
鹬蚌相持渔翁得利
鹬蚌相斗
鹬蚌相危
鹬蚌相争
鹬蚌相争渔翁得利
余杯冷炙
鱼鳖同一波
雨鬓风鬟
寓兵于农
余波荡漾
鱼帛狐篝
鱼帛狐声
余波未平
语不惊人
语不惊人死不休
誉不绝口
愚不可及
语不投机
瑜不掩瑕
玉不琢不成器
玉惨花愁
雨僝风僽
雨僝云僽
鱼肠尺素
语长心重
鱼肠雁足
鱼沉鸿断
鱼沉雁静
鱼沉雁落
鱼沉雁渺
鱼沉雁杳
玉成其美
玉成其事
玉尺量才
予齿去角
鬻宠擅权
雨愁烟恨
语出月胁
鱼传尺素
杅穿皮蠹
逾次超秩
榆次之辱
雨凑云集
雨打风吹
鱼大水小
羽蹈烈火
雨栋风帘
语短情长
雨断云销
渔夺侵牟
予夺生杀
语多言必失
鬻儿卖女
盂方水方
榆枋之见
于飞之乐
驭凤骖鹤
鱼封雁帖
余风遗文
鱼釜尘甑
愚夫蠢妇
吁咈都俞
愚夫愚妇
雨覆云翻
欲盖而彰
欲盖弥彰
饫甘餍肥
余膏剩馥
雨膏烟腻
愚公移山
玉骨冰肌
鱼骨牙签
鱼贯而出
鱼贯而入
鱼贯而行
玉关人老
鱼贯雁比
鱼贯雁行
余光分人
玉圭金臬
于归之嘉
雨过天晴
雨过天未晴
渔海樵山
欲壑难填
雨恨云愁
雨后春笋
雨后送伞
于呼哀哉
与虎谋皮
与虎添翼
雨花坠子
逾淮之橘
玉毁椟中
迂回曲折
狱货非宝
浴火凤凰
鬻鸡为凤
余悸犹存
雨迹云踪
羽嘉腕甲
于家为国
欲加之罪
欲加之罪何患无辞
玉减香消
鱼笺雁书
语简意赅
玉洁冰清
玉洁松贞
语近词冗
雨巾风帽
余烬复起
余烬复燃
于今为烈
纡金曳紫
语近指远
鱼惊鸟散
雨井烟垣
与君一席话胜读十年书
鱼溃鸟离
鱼溃鸟散
玉昆金友
鱼烂而亡
鱼烂河决
鱼烂取亡
鱼烂土崩
鱼烂瓦解
玉粒桂薪
雨笠烟蓑
雨帘云栋
鬻良杂苦
雨鬣霜蹄
鱼瞵鹗睨
雨淋日晒
雨淋日炙
雨零星乱
雨零星散
鱼龙百变
鱼龙变化
鱼龙混杂
鱼龙曼羡
鱼龙曼延
鱼龙曼衍
鱼龙漫衍
鱼龙香涎
玉楼赴召
玉漏犹滴
鱼鲁帝虎
雨露之恩
舆论哗然
玉律金科
雨霾风障
誉满天下
羽毛斗篷
羽毛丰满
玉貌花容
羽毛未丰
鬻矛誉楯
愚眉肉眼
愚昧无知
鱼米之地
鱼米之乡
语妙绝伦
余妙绕梁
语妙天下
与民除害
与民更始
与民同乐
裕民足国
榆瞑豆重
雨沐风餐
榆木疙瘩
鱼目混珍
鱼目混珠
鱼目间珠
榆木脑袋
榆木脑壳
遇难成祥
鱼馁肉败
逾年历岁
鬻驽窃价
纡佩金紫
玉佩琼琚
浴盆曲线
玉砌雕阑
娱妻弄子
雨泣云愁
与其坐而论道
逾千越万
踰墙避命
遇强不弱
逾墙窥蠙
逾墙窥隙
踰墙相从
逾墙越舍
逾墙钻蠙
逾墙钻隙
逾墙钻穴
玉桥海滩
欲擒故纵
玉清冰洁
纡青佩紫
纡青拖紫
寓情于景
欲求生富贵
欲取姑予
予取予夺
予取予求
予取予携
与人不和
与人不睦
遇人不淑
渔人得利
与人方便
与人方便自己方便
予人口实
鱼人鳍汤
与人为善
欲人勿知莫若勿为
渔人之利
愚人之盟
与日俱增
鱼肉百姓
鱼肉青菜
鱼肉乡里
鱼肉乡民
玉汝于成
玉软花柔
玉润冰清
玉润珠圆
遇弱不欺
雨散风流
雨散云飞
雨散云收
逾沙轶漠
羽扇纶巾
逾山越海
鱼沈落雁
鬻声钓世
鱼生空釜
鱼升龙门
余声三日
逾绳越契
玉石不分
与世长辞
与世沉浮
与世浮沉
与世俯仰
与世隔绝
玉石混淆
玉石皆碎
玉食锦衣
玉石俱摧
玉石俱焚
玉石俱碎
玉石矿洞
与世沈浮
遇事生端
遇事生风
玉石同沉
玉石同碎
与世推移
与时推移
于事无补
与世无争
玉石相揉
与时消息
与时偕行
与世偃仰
玉石杂糅
余食赘行
与受同科
雨收云散
玉树临风
玉树琼枝
鱼书雁帛
鱼书雁帖
鱼书雁信
玉树芝兰
遇水叠桥
遇水迭桥
欲谁归罪
鱼水和谐
遇水架桥
鱼水深情
鱼水相逢
鱼水相懽
鱼水相欢
鱼水相投
雨顺风调
雨丝风片
舆死扶伤
鱼死网破
语四言三
欲速不达
欲速反迟
语素分解
雨宿风餐
鱼素久睽
语素生成
欲速则不达
玉碎香残
玉碎香消
玉碎珠沉
雨蓑风笠
雨蓑烟笠
迂谈阔论
玉堂金马
玉堂人物
余桃啖君
吁天呼地
雨条烟叶
与头一边儿粗
鱼网鸿离
渔网妖蛛
鱼为奔波始化龙
余味无穷
鱼尾雁行
饫闻厌见
渔翁得利
渔翁之利
雨卧风餐
遇物持平
语无伦次
语无诠次
与物无竞
与物无忤
与吴益恭书
禹惜寸阴
余霞成绮
余霞散绮
逾闲荡检
逾限控制
鱼县鸟窜
余响绕梁
玉箫金琯
玉箫金管
语笑喧呼
语笑喧哗
语笑喧阗
雨消云散
雨歇云收
于心何忍
于心无愧
娱心悦目
余腥残秽
禹行舜趋
羽须小屋
浴血奋战
语焉不详
鱼雁沉沉
玉燕投怀
鱼雁往返
语言无味面目可憎
鱼雁鲜通
欲言又止
渔阳鞞鼓
渔阳鼙鼓
雨旸时若
欲扬先抑
鱼杳雁沉
玉液金波
玉液金浆
玉叶金枝
玉液琼浆
余业遗烈
欲益反弊
欲益反损
褕衣甘食
寓意深长
寓意深远
羽翼已成
遇饮酒时须饮酒
余音嘹喨
余音缭绕
余音袅袅
余音绕梁
余勇可贾
鱼游沸鼎
鱼游沸釜
鱼游釜底
鱼游釜内
鱼游釜中
鱼游濠上
玉友金昆
鱼游燋釜
郁郁不得志
郁郁不乐
郁郁苍苍
郁郁沉沉
郁郁葱葱
郁郁寡欢
郁郁累累
郁郁芊芊
玉宇琼楼
鱼与熊掌
鱼鱼雅雅
鱼跃龙门
鱼跃鸢飞
雨约云期
余韵流风
雨沾云惹
愚者千虑
愚者千虑必有一得
愚者千虑或有一得
愚者千虑亦有一得
余珍璧谢
玉振金声
玉质金相
与之俱黑
鱼质龙文
欲知其人先观其友
玉卮无当
喻之以理
予智予雄
与众不同
雨中急驰
语重情深
语重心长
语重心沉
雨僽风僝
宇宙母舰
纡朱怀金
玉柱擎天
纡朱拖紫
纡朱曳紫
雨竹原创文学网
余子碌碌
毓子孕孙
雨踪云迹
玉走金飞
纡尊降贵
袁安高卧
猿悲鹤怨
援笔成章
原璧归赵
援笔立成
援鳖失龟
渊博褶裙
远不间亲
沅茝醴兰
猿肠寸断
冤沉海底
沅茞澧兰
鸳俦凤侣
远愁近虑
远垂不朽
远到时来铁树花开
圆顶方趾
圆顶方踵
元恶大憝
元恶大奸
怨而不怒
元方季方
蜎飞蠕动
蜎飞蝡动
鸢飞鱼跃
缘分五月
原封不动
原封未动
远隔千里近在眼前
冤各有头债各有主
援古刺今
援古证今
猿鹤虫沙
猿鹤沙虫
猿猴取月
圆弧插补
远怀近集
冤家不可结结了无休歇
冤家对头
冤家路狭
冤家路窄
冤家碰见冤家对
怨家债主
鸢肩豺目
鸢肩羔膝
鸢肩鹄颈
元奸巨恶
远见束带
远见卓识
沅江九肋
远交近攻
猿惊鹤怨
元经秘旨
渊涓蠖濩
圆孔方木
远来的和尚好念经
远来的和尚会念经
远来和尚好看经
原来如此
元龙高卧
元龙豪气
圆颅方趾
远路无轻载
远虑深谋
鼋鸣鳖应
远谋深算
渊谋远略
圆木警枕
缘木求鱼
远年近日
远年近岁
怨女旷夫
怨气冲天
怨气满腹
缘悭命蹇
远亲不如近邻
远亲近邻
缘情体物
渊清玉絜
远求骐骥
元戎启行
怨入骨髓
冤杀旁人笑杀贼
远山芙蓉
远涉重洋
源深流长
原生材料
怨生莫怨死
怨声载道
元石简介
圆首方足
源殊派异
远水不解近渴
远水不救近火
远水解不了近渴
远水救不得近火
远溯博索
猿啼鹤唳
猿啼鹤怨
冤天屈地
怨天尤人
怨天怨地
渊亭山立
渊渟岳立
渊渟岳峙
渊渟泽汇
源头活水
渊图远算
猿王重盔
缘文生义
原形败露
原形毕露
远行一趟
猿穴坏山
鸳鸯双剑
原野疾驰
渊涌风厉
冤有头债有主
渊鱼丛爵
渊鱼丛雀
原原本本
源源不断
源源不绝
源源而来
渊蜎蠖伏
源远流长
原原委委
冤冤相报
冤冤相报何时了
渊源有自
元元之民
远在天边近在眼前
圆凿方枘
怨者墓碑
远征营地
源质壁垒
远至迩安
沅芷澧兰
沅芷湘兰
远瞩高瞻
远走高飞
月白风清
越次超伦
月旦春秋
月到中秋分外圆
月地云阶
约定俗成
约法三章
越凫楚乙
月宫折桂
越古超今
月黑风高
月黑杀人
月痕林地
悦近来远
月朗风清
月朗星稀
月露风云
月露之体
月落参横
月落乌啼
月落星沉
月落星沈
跃马弯弓
跃马扬鞭
月满则亏
月貌花庞
月貌花容
月明千里
月明如水
月明如昼
月明星稀
月没参横
悦目赏心
悦目娱心
越鸟南栖
粤犬吠雪
月泉神殿
月缺不改光
月缺花残
月缺难圆
跃然纸上
阅人多矣
月如悬弓少雨多风
月神长弓
月是故乡圆
越瘦秦肥
阅微草堂笔记
月夕花晨
月夕花朝
月下花前
月下老儿
月下老人
月夜花朝
月夜枭兽
月异日新
月盈则食
月圆花好
岳岳磊磊
岳岳荦荦
跃跃欲试
月晕础润
月晕而风
月晕而风础润而雨
月晕知风础润知雨
月章星句
月爪枭兽
月照竹林
岳镇渊渟
月之哀伤
月值年灾
刖趾适屦
刖趾适履
岳峙渊渟
月中折桂
月坠花折
越俎代庖
陨雹飞霜
云悲海思
运笔如飞
云布雨润
云布雨施
运策决机
运策帷幄
云程发轫
云程万里
运筹出奇
云愁海思
运筹建策
运筹借箸
运筹决策
运筹决胜
运筹决算
运筹千里
运筹设策
运筹帷幄
运筹帷帐
运筹演谋
云愁雨怨
运筹制胜
云窗雾阁
云窗雾槛
云窗霞户
云窗月户
云窗月帐
云次鳞集
云从龙风从虎
云淡风轻
运掉自如
韫椟藏珠
韫椟而藏
云翻雨覆
云飞泥沉
云飞烟灭
云飞雨散
运斧般门
运乖时蹇
云过天空
缊褐瓢箪
云合雾集
云合响应
云合景从
匀红点翠
云鬟雾鬓
云集景从
运计铺谋
云集响应
云集景附
运蹇时低
运蹇时乖
云交雨合
蕴藉含蓄
云阶月地
运斤成风
运斤如风
云锦天章
云净天空
云谲波诡
云开见日
云开见天
运开时泰
云开雾散
云开雾释
云里千条路云外路无数
云龙风虎
云龙井蛙
云龙九现
云罗天网
云梦闲情
云迷雾锁
云迷雾罩
云泥殊路
云泥异路
云泥之别
云泥之差
云霓之望
蕴奇待价
云起龙骧
云起雪飞
云期雨信
云期雨约
云情雨意
运去金成铁
云趋鹜赴
云扰幅裂
云容月貌
云散风流
殒身不恤
陨身糜骨
殒身碎首
云收雨散
云舒霞卷
云树遥隔
云树之思
运算速度
云天高谊
云天雾地
晕头转向
云屯飙散
云屯鸟散
云屯森立
云屯雾集
云屯雾散
云屯席卷
云屯星聚
云屯蚁聚
云屯雨集
运旺时盛
允文允武
云雾迷蒙
云消雾散
云消雨散
云心鹤眼
云心水性
云兴霞辉
云兴霞蔚
云行雨洽
云行雨施
云烟过眼
云涌飙发
云涌风飞
运用之妙存乎一心
运用之妙在于一心
云尤雨殢
云雨巫山
韵语阳秋
晕晕沉沉
运运亨通
芸芸众生
云朝雨暮
云蒸龙变
云蒸雾集
云蒸霞蔚
允执厥中
匀脂抹粉
运智铺谋
允执其中
运之掌上
云中白鹤
云中仙鹤
运转时来
运拙时乖
运拙时艰
运作主管
砸锅卖铁
杂烩蚌肉
杂乱无序
杂乱无章
杂七杂八
杂味炖肉
咂嘴弄唇
咂嘴弄舌
咂嘴舔唇
咂嘴咂舌
载沉载浮
在陈之厄
载驰载驱
在此一举
载歌且舞
载歌载舞
在谷满谷
在官言坩
在官言官
载懽载笑
载鬼一车
在海边体验生活
载欢载笑
再回首是百年身
再回头是百年身
宰鸡教猴
在家不会迎宾客
在家出家
在家敬父母何必远烧香
在家千日好出门一时难
在家为父子受事为君臣
在家由父
在江湖中
在劫难逃
再接再厉
载酒问字
再苦不吃皱眉饭
灾梨祸枣
灾年无灾民
载驱载驰
在人矮檐下
在人矮檐下怎敢不低头
在人耳目
在人屋檐下怎敢不低头
再三叮咛
再三留不住
再三须慎意
再三再四
在色之戒
在商必言利
在时间先后
再衰三涸
再衰三竭
再思可矣
在所不辞
在所不惜
在所难免
在天之灵
在外靠朋友
宰相肚里好撑船
宰相肚里能撑船
宰相家人七品官
载笑载言
载一抱素
在一个跳板上走
在圆地上走
再造之恩
载舟覆舟
再做道理
再作冯妇
赞不绝口
赞恩之眼
赞口不绝
暂劳永逸
攒眉苦脸
赞声不绝
暂时故障
赞叹不已
暂停状态
簪缨世胄
簪缨世族
暂驻命令
臧谷亡羊
赃官污吏
赃秽狼藉
赃贿狼藉
赃货狼藉
葬礼护腕
臧否人物
葬身鱼腹
赃私狼藉
脏污狼藉
赃污狼藉
赃盈恶贯
皂白不分
凿壁偷光
早朝晏罢
造车合辙
早晨不做官晚上不唱喏
早出暮归
早出晚归
造次颠沛
造次行事
造端倡始
造端讬始
造恶不悛
遭逢不偶
遭逢会遇
遭逢际会
遭逢时会
造福桑梓
澡垢索疵
凿骨捣髓
凿龟数策
枣花虽小结实成
造化小儿
灶灰筑不成墙
遭际不偶
造极登峰
遭际时会
遭家不造
造茧自缚
遭劫在数
早韭晚菘
糟糠之妻
糟糠之妻不下堂
凿刻束带
凿空取办
凿空投隙
凿空之论
早撂到脖子后头去了
造谋布阱
凿坯而遁
凿坏以遁
早起的鸟儿捉虫多
早起三光晚起三慌
蚤寝晏起
遭倾遇祸
澡身浴德
遭时不偶
遭时定制
蚤虱枯鱼
遭事制宜
遭时制宜
皂丝麻线
凿隧入井
早喂猫晚喂狗
造微入妙
早为之计
早霞不出门晚霞行千里
造型变换
躁言丑句
造言捏词
造言生事
早养儿得济
造谣惑众
造谣生非
造谣生事
造谣中伤
造因得果
凿饮耕食
造因结果
凿楹纳书
遭遇不偶
遭遇际会
遭遇运会
凿凿可据
凿凿有据
早占勿药
早知今日
早知今日何必当初
早知今日悔不当初
蚤知之士
凿柱取书
造作矫揉
泽被后世
责备求全
择地而蹈
择肥而噬
择福宜重
泽及枯骨
择邻而居
择其善者而从之
择善而从
择善而行
齰舌缄唇
昃食宵衣
责实循名
责无旁贷
啧有烦言
择优录取
责有所归
责有攸归
啧啧称奇
啧啧称羡
啧啧称赞
择主而事
贼臣乱子
贼臣逆子
贼喊捉贼
贼眉鼠眼
贼眉贼眼
贼去关门
贼人胆虚
贼人心虚
贼是小人
贼头狗脑
贼头鬼脑
贼头鼠脑
贼头贼脑
贼心不死
贼咬一口入骨三分
贼子乱臣
贼走了关门
怎得见波涛
怎敢不低头
谮下谩上
憎爱分明
曾不惨然
甑尘釜鱼
增强钝器
曾参杀人
憎恶喷吐
甑中生尘
曾子杀彘
诈败佯输
诈痴不颠
诈痴佯呆
乍富不知新受用
扎根串连
诈奸不及
乍毛变色
乍暖还寒
乍贫难改旧家风
诈哑佯聋
摘胆剜心
债多不愁
债多心不乱
债多心反安
摘伏发隐
摘瓜抱蔓
摘奸发伏
摘句寻章
窄门窄户
斋明盛服
摘三问四
摘山煮海
债台高筑
斋心涤虑
摘心去汴
宅心忠厚
摘艳薰香
摘埴索涂
宅中图大
战不旋踵
斩草除根
展翅高飞
斩钉截铁
斩钉切铁
湛恩汪濊
沾风惹草
斩竿揭木
斩钢截铁
战鼓频仍
斩骨手斧
斩关夺隘
沾花惹草
粘花惹絮
战火纷飞
战祸连年
战火余生
斩将夺旗
斩将搴旗
斩将刈旗
展脚伸腰
展尽底蕴
斩尽杀绝
斩荆披棘
战栗图腾
占领墓地
崭露头角
斩木揭竿
沾泥带水
瞻前顾后
沾亲带故
沾亲带友
瞻情顾意
栈山航海
战胜攻取
鹯视狼顾
斩首利斧
沾死碰亡
沾体涂足
战天斗地
斩头沥血
斩头去尾
瞻望咨嗟
战无不克
战无不胜
战无不胜攻无不克
战无不胜攻无不取
展翔高飞
占小便宜吃大亏
战熊背心
战熊热裤
詹言曲说
展眼舒眉
詀言詀语
瞻云就日
战云弥漫
战云浓密
战战惶惶
战战兢兢
战战栗栗
湛湛青天
詹詹炎炎
战战摇摇
战战业业
沾沾自好
沾沾自满
沾沾自喜
沾沾自衒
站着茅坑不拉屎
站着说话不腰疼
饘粥餬口
辗转反侧
长傲饰非
张本继末
张敞画眉
张翅欲飞
张唇植髭
长大各乡里
张大其词
张大其辞
张大其事
张灯结彩
丈二和尚
丈二和尚摸不着头脑
章甫荐履
丈夫有泪不轻弹
张公吃酒李公颠
张公吃酒李公醉
张冠李戴
张皇其事
张皇失措
长虺成蛇
张甲李乙
仗节死义
章句小儒
章句之徒
章决句断
獐麇马鹿
张口掉舌
张口结舌
张口结舌面红耳赤
张良借箸
杖履相从
杖履纵横
仗马寒蝉
张脉偾兴
张袂成帷
张袂成阴
张眉努目
张眉努眼
张眉张眼
彰明较着
彰明较著
彰明昭着
彰明昭著
长年三老
仗气使酒
张三李四
彰善瘅恶
障栅同步
掌上观文
掌上观纹
掌上明珠
仗势欺人
长他人志气灭自己威风
章台杨柳
獐头鼠目
彰往考来
张王李赵
张王赵李
瘴乡恶土
张牙舞爪
张眼露睛
仗义疏财
仗义执言
长幼有序
长幼尊卑
瘴雨蛮烟
长者赐不敢辞
长者墓碑
张嘴挢舌
长嘴泥鳅
照本宣科
招兵买马
朝不保暮
朝不保夕
朝不及夕
朝不虑夕
朝不谋夕
招财进宝
朝趁暮食
朝成暮遍
朝成暮毁
朝成夕毁
朝穿暮塞
昭德塞违
朝发暮至
朝发夕至
招风揽火
招风惹草
招蜂惹蝶
招风惹雨
招蜂引蝶
朝歌暮弦
朝歌夜弦
朝更暮改
照功行赏
朝过夕改
照葫芦画瓢
招花惹草
朝华夕秀
朝欢暮乐
召回符文
招魂法袍
朝齑暮盐
招架不住
招架等级
招架掌握
朝经暮史
招军买马
朝梁暮陈
朝梁暮晋
朝梁暮周
朝令暮改
朝令夕改
昭聋发聩
朝露溘至
照猫画虎
兆民咸赖
朝攀暮折
朝气蓬勃
赵钱孙李依不依随你
朝乾夕愓
朝乾夕惕
朝秦暮楚
招权纳贿
招权纳赂
招权纳赇
昭然若揭
照人肝胆
招人物议
昭如日星
昭如月星
着三不着两
朝三暮二
朝三暮四
朝折暮折
朝升暮合
朝生暮死
朝生夕死
招是搬非
招是揽非
招是惹非
招是生非
朝思暮想
朝斯夕斯
招亡纳叛
朝闻道夕死可矣
朝闻夕改
朝闻夕死
朝夕相处
招贤纳士
招降纳叛
朝阳鸣凤
招摇过巿
招摇过市
招摇撞骗
朝衣东市
朝夷暮跖
照萤映雪
朝饔夕飧
朝云暮雨
招灾揽祸
招灾惹祸
兆载永劫
照章办事
朝朝暮暮
昭昭在目
照着葫芦画瓢
召之即来挥之即去
朝钟暮鼓
朝种暮获
朝奏暮召
朝奏夕召
折臂三公
折臂折肱
这才叫现世报
折长补短
遮地盖天
遮地漫天
折鼎覆餗
折断胫骨
折槁振落
遮垢藏污
折骨绝筋
折箭为戒
折翦为盟
折简相召
折节待士
折节读书
折节礼士
折节下交
折节下士
折节向学
折节学问
折矩周规
遮空蔽日
折柳话别
折柳攀花
辙乱旗靡
遮目如盲
遮前掩后
折券弃债
遮人耳目
哲人其萎
遮人眼目
遮三瞒四
这山望着那山高
这堂英语课
遮天蔽日
遮天盖地
遮天盖日
遮天迷地
遮天映日
遮污藏垢
遮掩耳目
折腰升斗
者也之乎
这一步儿去
着衣吃饭
赭衣塞路
折狱断案
詟谀立懦
褶皱花冠
折足覆餗
振笔疾书
振臂一呼
振笔直书
振兵释旅
贞不绝俗
真才实学
真刀真枪
振动匕首
振动轻剑
真断岩斩
震耳尖啸
震耳咆哮
震耳嗓音
震耳欲聋
枕方寝绳
振奋人心
贞风亮节
针锋相对
贞妇爱色
枕干之雠
贞高绝俗
枕戈尝胆
枕戈达旦
枕戈待旦
枕戈待敌
枕戈待命
枕戈汗马
枕戈击楫
枕戈披甲
枕戈泣血
枕戈寝甲
枕戈以待
枕戈饮胆
枕戈饮血
枕戈剚刃
枕戈坐甲
震古烁今
震撼人心
真横扫千军
枕籍经史
震击猎枪
针尖对麦芒
真叫活见鬼
贞节圣女
针芥相投
针芥之合
针芥之契
针芥之投
真金不怕火
真金不怕火炼
枕经籍书
振警愚钳
枕冷衾寒
振领提纲
枕流漱石
振聋发瞶
振聋发聩
振聋启瞶
振鹭充娣
振鹭在娣
阵马风樯
振民育德
真命天子
赈贫贷乏
振贫济乏
真凭实据
甄奇录异
真枪实弹
珍禽奇兽
珍禽异兽
真情实感
真情实意
振穷恤寡
振穷恤贫
振裘持领
枕曲藉糟
枕麹藉糟
真人不露相
真人面前不说假话
镇日镇夜
振弱除暴
枕山臂江
枕善而居
枕山负海
枕山襟海
枕山栖谷
枕石寝绳
枕石漱流
振衰起敝
贞松劲柏
震天动地
针头线脑
针头线尾
针头削铁
真伪莫辨
枕稳衾温
枕席过师
枕席还师
枕溪靠湖
贞下起元
真相毕露
真相大白
真心诚意
甄心动惧
真心实意
真心真意
振兴中华
真凶实犯
珍馐佳肴
珍馐美馔
真言圣契
真言术盾
枕岩漱流
真言术韧
振衣而起
真易筋经
振衣提领
振衣濯足
贞元会合
真脏实犯
真赃实犯
真赃真贼
振振有词
振振有辞
针织便鞋
真炙炎阵
真知灼见
枕中鸿宝
斟酌损益
振作有为
正本澄源
正本清源
争长竞短
争长论短
正常响应
政出多门
正大光明
正大堂皇
争短论长
整顿干坤
争多论少
正法眼藏
正法直度
争分夺秒
整纷剔蠹
争风吃醋
征服印记
整躬率物
争功诿过
正冠李下
正冠纳履
证龟成鳖
正规文法
争鸡失羊
正己守道
整甲缮兵
政简刑清
政教合一
正襟危坐
正经八百
正经八板
正经八本
整旧如新
证据理论
证据确凿
证据推理
整军经武
正理平治
征敛无度
政令不一
正龙拍虎
整旅厉卒
争猫丢牛
正名定分
争名夺利
正明公道
争名竞利
争名于朝争利于市
征名责实
整年累月
狰狞面目
争奇斗艳
正气凛然
争前恐后
争强斗狠
争强斗胜
争强好胜
争强显胜
政清人和
争权夺利
争权攘利
正人君子
郑人买履
郑人实履
郑人争年
正容亢色
峥嵘岁月
正色敢言
正色厉声
正色危言
正色直绳
正色直言
蒸沙成饭
蒸沙为饭
正身明法
正身清心
正身率下
正声雅音
正式测试
正视绳行
正始之音
证书废除
争他一脚豚
整体磁头
正统韩服
政通人和
郑卫之音
争先恐后
正邪自古同冰炭
正心诚意
正言不讳
争妍斗艳
正颜厉色
正言厉颜
正言直谏
政以贿成
整衣敛容
睁一眼闭一眼
政由己出
争战手套
征兆测试
郑昭宋聋
睁着眼做合着眼受
铮铮佼佼
整整截截
正正经经
正正气气
蒸蒸日上
正正堂堂
铮铮铁骨
铮铮铁汉
铮铮硬骨
铮铮有声
正正之旗
正直无私
正直无邪
正中己怀
郑重其辞
郑重其事
正中下怀
整装待发
整字分解
芝艾俱焚
芝艾俱尽
窒碍难行
芝艾同焚
知白守黑
止暴禁非
栉比鳞次
栉比鳞臻
知必言言必尽
知彼知己
枝别条异
治病救人
炙冰使燥
指不胜偻
指不胜屈
枝布叶分
智藏瘝在
芝草无根
至诚高节
至诚之道
知耻必勇
知耻不辱
咫尺千里
咫尺天涯
咫尺天颜
咫尺万里
咫尺威颜
稚齿婑媠
咫尺之功
咫尺之书
志冲斗牛
只愁不养不愁不长
织楚成门
支床叠屋
支床迭屋
枝词蔓说
枝词蔓语
枝辞蔓语
只此一家
只此一家别无分店
执粗井灶
志大才疏
治大国如烹小鲜
枝大于本
至大至刚
纸带穿孔
只待雨淋头
至当不易
织当访婢
只当它玩笑
植党营私
植党自私
直道而行
直捣黄龙
治得了病治不了命
志得气盈
志得意满
掷地赋声
制敌机先
掷地金声
掷地有声
知地知天
掷地作金石声
指东画西
指东说西
纸短情长
枝对叶比
枝多风难折
枝多叶更茂
知恩报德
知恩报恩
执而不化
质而不俚
质而不野
挚而有别
执法不阿
植发冲冠
植发穿冠
知法犯法
执法如山
执法无私
陟罚臧否
枝繁叶茂
指方画圆
质非文是
止沸益薪
芝焚蕙叹
支分节解
枝分缕解
枝分叶散
支分族解
栉风沐雨
栉风酾雨
炙肤皲足
知夫莫如妻
知夫莫若妻
雉伏鼠窜
指腹为婚
枝附叶从
枝附叶连
枝附叶著
枝附叶着
枝附影从
枝干相持
脂膏不润
脂膏莫润
趾高气扬
至高无上
止戈散马
止戈为武
止戈兴仁
跖狗吠尧
栉垢爬痒
指古摘今
志广才疏
纸贵洛阳
治国安邦
治国安民
知过必改
知过不难改过难
知过君子
知过能改
掷果潘安
掷果潘郎
掷果盈车
纸糊的老虎吓不倒人
陟岵瞻望
之乎者也
陟岵陟屺
摭华捐实
质怀抱真
指麾可定
智昏菽麦
只鸡斗酒
鸷击狼噬
指鸡骂狗
只鸡絮酒
知己知彼
知己知彼百战百胜
知己之遇
炙鸡渍酒
只鸡樽酒
彘肩斗酒
胝肩茧足
只见树木
只见树木不见森林
志坚行苦
只见一个人
咫角骖驹
志骄气盈
志骄意满
直接存储器存取
枝节横生
直截了当
志洁行芳
知今博古
智尽能索
知尽能索
执经问难
执经问字
智均力敌
止渴思梅
止渴望梅
只可意会
只可意会不可言传
执柯作伐
指空话空
直口无言
知来藏往
芝兰玉树
芝兰之室
纸里包不住火
至理名言
支离破碎
执礼甚卑
指李推张
吱哩哇啦
志立则功就
直谅多闻
执两用中
枝流叶布
指鹿为马
指鹿作马
只轮不反
只轮无反
纸落云烟
芝麻开花节节高
志满气得
志满气骄
志满意得
直眉瞪眼
直眉楞眼
直眉怒目
志美行厉
执迷不返
执迷不悟
执迷不醒
知命不忧
知名当世
指名道姓
致命的青铜短剑
知命乐天
知命之年
枝末生根
直木必伐
栉沐风雨
直木先伐
知难而进
知难而退
指南攻北
直内方外
智能模拟支持系统
鸷匿鸟形
鸷鸟不群
鸷鸟将击卑飞敛翼
鸷鸟累百不如一鹗
只怕立志不坚
只怕秋来有冷时
只怕人情两面刀
只怕有心人
执凭文帖
只骑不反
知其不可而为之
执其两端
知其一不知其二
知其一而不知其二
知其一未睹其二
只欠东风
至亲骨肉
至亲好友
至亲莫如郎舅
指亲托故
知情不举
知情不举罪加一等
知情达理
直情径行
智穷才尽
直取要害
跖犬吠尧
跖犬噬尧
直权无华
指囷相赠
直认不讳
执认己意
知人论世
知人善任
至人无梦
知人下士
知人知面不知心
知人之明
指日成功
指日而待
指日高升
指日可待
指日可下
指日誓心
知荣守辱
直入公堂
置若罔闻
指桑骂槐
指桑说槐
指山卖磨
植善倾恶
指山说磨
至善至美
纸上得来终觉浅
直上青云
纸上谈兵
直上直下
枝少风易折
只身孤影
置身事外
至圣先师
执胜之地
至圣至明
治世安民拨乱反正
知识密集型产业
志士仁人
知事少时烦恼少
指矢天日
直是无着力处
知识组织
指手点脚
指手顿脚
指手画脚
炙手可热
支手舞脚
直抒己见
掷鼠忌器
直抒胸臆
祗树有缘
栉霜沐露
置水之情
知死必勇
至死不变
至死不贰
至死不泯
至死不怕难
至死不悟
至死不移
至死不渝
治丝而棼
知死而后勇
之死靡二
之死靡他
之死靡它
至死无对证
治丝益棼
只似在圆地上走
止松熊怪
止松要塞
止谈风月
知疼着热
知疼着痒
指天画地
指天射鱼
指天誓日
指天为誓
只听楼梯响
只听楼梯响不见人下来
志同道合
雉头狐腋
枝外生枝
知往鉴今
知微知彰
执文害意
知我者为我心忧
知我罪我
之无不识
知无不言
知无不言言无不尽
支吾其词
窒息孢子
窒息指环
指瑕造隙
智小谋大
智小言大
置信测度
知心能几人
知雄守雌
知羞识廉
只许州官放火
只许州官放火不许百姓点灯
志学之年
直言不讳
直言骨鲠
直言贾祸
直言极谏
只言片语
直言切谏
直言取祸
指雁为羹
直言无讳
直言无隐
直言正谏
直言正论
直言正色
只要功夫深
只要功夫深铁杵磨成针
枝叶扶疏
枝叶扶苏
枝叶相持
质疑辨惑
执意不从
执意不回
知一而不知二
至矣尽矣
知一万毕
质疑问难
知易行难
知音谙吕
知音说与知音听
志盈心满
智勇兼全
智勇双全
只有错拿没有错放
只有贱卖哪有贱买
质伛影曲
知遇之恩
止于至善
枝源派本
致远任重
智圆行方
志在千里
志在四方
志在四海
至再至三
指皁为白
指皂为白
制造药剂
职责分开
掷杖成龙
指掌可取
枝爪护手
知者减半
智者见智
智者见智仁者见仁
智者见诸未萌
智者千虑
智者千虑必有一失
智者千虑或有一失
只争旦夕
只争来早与来迟
只争朝夕
知止不殆
置之不顾
置之不理
知止常止
置之度外
置之高阁
置之脑后
只知其一
只知其一不知其二
只知其一未知其二
置之死地
置之死地而后快
置之死地而后生
擿埴索途
知之为知之不知为不知
支支吾吾
只知有己不知有人
趾踵相错
趾踵相接
只重衣衫不重人
智周万物
置诸高阁
指猪骂狗
直撞横冲
置锥之地
只字不提
知子莫若父
之子于归
知子者莫若父
知足不辱
知足长安
知足常乐
知足常足
志足意满
知足者常乐
知足知止
纸醉金迷
至尊一戒
至尊至贵
中饱私囊
重病拖家贫
忠不避危
钟不打不鸣
钟不扣不鸣鼓不打不响
重财轻义
忠臣不怕死怕死不忠臣
忠臣出于孝子之门
终成泡影
众楚群咻
众川赴海
中道而废
钟的声儿树的影儿
钟鼎高门
钟鼎人家
钟鼎山林
钟鼎之家
种豆得豆
众多非一
终而复始
终非池中物
忠肝义胆
忠肝义糁
中冓之言
钟鼓之色
钟鼓馔玉
众寡不敌
种瓜得瓜
种瓜得瓜种豆得豆
众寡势殊
众寡悬绝
众寡悬殊
忠贯白日
重关击柝
忠贯日月
中国第一历史档案馆
中国俗语库
众好众恶
中河失舟
中河失舟一壶千金
重厚寡言
重厚少文
众虎同心
众毁销骨
种火又长柱门又短
踵迹相接
忠见疑信见谤
重结缔皮
踵接肩摩
踵决肘见
终军请缨
众口嗷嗷
众口纷纭
众口交传
众口交詈
众口交赞
众口难调
众口如一
众口铄金
众口同声
众口相传
众口销金
众口熏天
众口一词
中馈乏人
中馈犹虚
重垃圾箱
重廊复阁
中里巴人
中立不倚
钟灵毓秀
中流砥柱
众流归海
中流击楫
中流失舟一壶千金
中流一壶
中流一壸
钟漏并歇
种麻得麻
种麦得麦
众盲摸象
众毛攒裘
众毛飞骨
重门击柝
钟鸣鼎列
钟鸣鼎食
钟鸣鼎重
钟鸣漏尽
重磨刀石
众目共睹
众目共视
众目具瞻
众目睽睽
冢木已拱
众目昭彰
终南捷径
重男轻女
众难群疑
重逆无道
中年况味苦于酒
众怒不可犯
众怒难犯
众怒难任
众怒如水火
众叛亲离
重平衡石
重气轻命
重气轻生
终其天年
重气徇命
众擎易举
众犬吠声
重拳猛击
重拳先生
重泉之下
众人广坐
众人国士
众人拾柴火焰高
众人是圣人
种上蒺藜就要扎脚
中伤之盾
重赏之下
重赏之下必有死夫
重赏之下必有勇夫
重赏之下死士多
重赏之下勇士多
众少成多
终身不耻
终身不辱
终身大事
终始不渝
终始如一
终始若一
踵事增华
众矢之的
众说纷揉
众说纷纭
螽斯衍庆
螽斯蛰蛰
螽斯之坟
螽斯之庆
众所共知
众所周知
重铁护腿
重铁护腕
中外合璧
重望高名
众望所归
众望攸归
重尾分布
中文文本校改系统
踵武前贤
踵武相接
中西合璧
重熙累洽
仲夏篝火
仲夏腊肠
仲夏商人
仲夏司仪
忠孝节义
忠孝两全
众心成城
忠心赤胆
忠心耿耿
忠心贯日
众心如城
众星攒月
众星拱北
众星拱极
众星拱月
众星环极
众星朗朗
众星捧月
终须还到老
众喣漂山
众喣飘山
众喣山动
终须无烦恼
重岩迭嶂
忠言逆耳
众议成林
重义轻财
重义轻生
中医运气学说
重雍袭熙
中庸之道
重宇别院
重于泰山
众怨之的
中原逐鹿
众月之泪
钟在寺里声在外边
众则难摧
忠贞不渝
众志成城
重纸累札
踵趾相接
冢中枯骨
众啄同音
重足屏息
种族特长
踵足相接
重足一蹟
众醉独醒
重作冯妇
骤不及防
舟车劳顿
周陈国大长公主传
昼度夜思
周而不比
周而复始
骤风暴雨
骤风急雨
昼伏夜动
昼伏夜行
昼伏夜游
昼干夕惕
昼耕夜诵
周公大义灭亲
周公吐哺
州官放火
周规折矩
周急继乏
昼警暮巡
昼警夕惕
周郎顾曲
周期窃取
昼乾夕惕
周情孔思
周穷恤匮
昼日三接
昼日昼夜
周三径一
诌上抑下
粥少僧多
舟水之喻
昼思夜想
昼想夜梦
肘胁之患
肘行膝步
周旋到底
昼夜兼程
昼夜兼行
肘腋之患
昼吟宵哭
昼阴夜阳
周游列国
骤雨暴风
骤雨狂风
诪张变眩
侜张为幻
舟中敌国
粥粥无能
周转不灵
竹芭松茂
竹柏异心
竹报平安
竹苞松茂
诛暴讨逆
猪卑狗险
珠璧交辉
珠璧联辉
助边输财
珠箔银屏
祝不胜诅
住场好不如肚肠好
箸长碗短
筑巢引来金凤凰
珠沉璧碎
珠沉沧海
珠沉玉碎
珠沉玉陨
铢称寸量
铸成大错
诛锄异己
铸锤大师
朱唇粉面
朱唇皓齿
朱唇玉面
属词比事
属辞比事
珠翠之珍
铢寸累积
逐宕失返
逐电追风
铸鼎象物
煮豆燃豆箕
煮豆燃箕
煮豆燃萁
逐队成群
诸恶莫作
祝发空门
祝发文身
朱轓皂盖
铢分毫析
翥凤翔鸾
铸斧大师
猪肝馅饼
朱干玉戚
珠歌翠舞
朱阁青楼
祝哽祝噎
祝鲠祝噎
祝鲠祝饐
珠宫贝阙
诛故贳误
珠光宝气
珠光头饰
珠规玉矩
煮鹤焚琴
煮鹤烧琴
朱红雕像
驻红却白
诸侯并起
拄笏看山
拄笏西山
珠还合浦
铢积寸累
铢积丝累
逐机应变
铢积锱累
拄颊看山
铸甲销戈
铸剑大师
铸剑为犁
助桀为暴
助桀为恶
助桀为虐
逐近弃远
诛尽杀绝
主敬存诚
逐句逐字
逐客下令
竹篮打水
逐浪随波
铢累寸积
竹篱茅舍
竹篱茅舍风光好
珠联璧合
株连蔓引
珠联玉映
铢量寸度
铢两分寸
铢两悉称
铢两相称
珠零锦粲
珠零玉落
珠流璧转
逐流忘返
竹笼钥匙
朱楼碧瓦
朱楼绮户
舳舻衔接
舳舻相继
舳舻相接
逐鹿中原
朱轮华毂
珠落玊盘
珠落玉盘
竹马之交
竹马之友
属毛离里
朱门酒肉臭
朱门酒肉臭路有冻死骨
朱门绣户
朱甍碧瓦
逐麋而失之
逐名趋势
逐末弃本
逐末舍本
逐末忘本
铸木镂冰
朱槃玉敦
朱盘玉敦
珠槃玉敦
珠盘玉敦
猪朋狗友
诸亲好友
诸亲六眷
竹青王蛇
诛求不已
诛求无度
诛求无厌
诛求无已
朱雀玄武
属人耳目
助人为乐
助人下石
逐日彩鹫
逐日追风
诸如此比
诸如此类
诸如此例
侏儒观戏
侏儒一节
诸若此类
诸色人等
朱砂没有红土为贵
劚山觅玉
铸山煮海
主少国疑
筑舍道傍
主圣臣良
筑室道谋
筑室反耕
铢施两较
诸使外国一辈
柱石之坚
著手成春
著手回春
主守自盗
著述等身
著书立说
蛛丝便鞋
蛛丝马迹
蛛丝之靴
主算者艴然
珠胎暗结
筑坛拜将
柱天踏地
助天为虐
铸铁矛柄
铸铁弩机
珠投璧抵
竹头木屑
猪突狼奔
猪突豨勇
祝鮀之佞
珠围翠绕
珠围翠拥
麈尾之诲
助我张目
逐物不还
著毋庸议
朱弦三叹
褚小杯大
褚小怀大
柱小倾大
逐新趣异
铸新淘旧
诛心之论
注玄尚白
猪牙匕首
朱颜翠发
朱颜鹤发
朱颜绿发
驻颜益寿
驻颜有术
祝咽祝哽
朱衣点头
助忆符号
朱衣使者
主一无适
逐影吠声
逐影随波
逐影寻声
主忧臣辱
诸有此类
杼柚空虚
杼柚其空
杼柚之空
珠玉满堂
劚玉如泥
珠玉在侧
著于竹帛
属垣有耳
珠圆玉洁
珠圆玉润
朱云折槛
烛照数计
煮粥焚须
助纣为虐
逐逐眈眈
铢铢较量
诸子百家
煮字疗饥
朱紫难别
逐字逐句
著作等身
抓耳挠腮
抓耳搔腮
抓乖卖俏
抓乖弄俏
抓破脸皮
抓破脸子
抓破面皮
拽布披麻
拽布拖麻
拽耙扶犁
拽巷啰街
拽象拖犀
转悲为喜
转嗔为喜
转愁为喜
转斗千里
专断独行
专犯忌讳
剸繁决剧
剸繁治剧
专房之宠
专国弄权
专横跋扈
转喉触讳
转祸为福
砖家叫兽
专精覃思
专门利人
转怒为喜
转日回天
转入转出
专擅独断
专事口舌
转死沟壑
转死沟渠
砖头瓦块也有翻身之日
转土成水
转弯抹角
转危为安
专线接入
专心一意
专心一志
专心一致
专心致志
转眼之间
专一不移
转义序列
专用自动小交换机
转忧为喜
馔玉炊金
馔玉炊珠
专欲难成
转灾为福
转辗反侧
转战千里
专恣跋扈
壮臂开劲弓
装点门面
壮发冲冠
装疯扮傻
装疯卖傻
装疯作傻
装潢门面
壮烈牺牲
装聋卖傻
装聋作哑
装没事人一大堆
妆嫫费黛
妆模作样
装模作样
壮气凌云
壮气吞牛
装腔作势
装腔作态
装怯作勇
装傻充愣
装神弄鬼
庄生梦蝶
壮士断腕
壮士解腕
撞头磕脑
庄舄越吟
壮心不已
庄严宝相
庄严护腕
装妖作怪
撞阵冲军
壮志豪情
壮志凌云
壮志未酬
壮志未酬身先死
庄周梦蝶
追本穷源
追本溯源
追奔逐北
锥处囊中
锥刀之利
锥刀之末
追风捕影
追风掣电
追风觅影
追风蹑景
追风蹑影
追风逐电
追风逐日
追风逐影
追根查源
追根究底
追根穷源
追根求源
追根溯源
追根问底
追根寻底
椎鼓鸣钟
追懽卖笑
追欢卖笑
追欢取乐
追欢作乐
追悔何及
追悔莫及
追魂夺命
追魂夺魄
追魂冥蛇
坠溷飘茵
追魂摄魄
椎髻布衣
椎理穿掘
追猎腰带
追趋逐耆
赘食太仓
椎天抢地
追亡逐北
追亡逐遁
坠茵落溷
追远慎终
追云彩鹫
追云逐电
惴惴不安
赘字号儿听题
谆谆不倦
谆谆告诫
谆谆教导
谆谆善诱
灼艾分痛
捉班做势
拙贝罗香
捉刀代笔
斫雕为朴
卓尔不群
卓尔独行
擢发莫数
擢发难数
斲方为圆
捉风捕影
捉风捕月
酌古参今
浊骨凡胎
酌古沿今
酌古御今
酌古斟今
酌古准今
卓乎不群
捉虎擒蛟
捉虎容易放虎难
捉鸡骂狗
灼见真知
擢筋剥肤
擢筋割骨
捉襟见肘
捉襟露肘
捉襟肘见
酌金馔玉
浊泾清渭
卓绝千古
拙口笨腮
拙口钝腮
卓立鸡群
斫轮老手
卓荦不羁
卓荦超伦
卓荦之士
捉摸不定
卓然不群
卓然成家
着人先鞭
捉生替死
着手成春
捉鼠拿猫
酌水知源
濯污扬清
捉影捕风
酌盈剂虚
酌盈注虚
濯缨濯足
卓有成就
卓有成效
捉贼见赃
捉贼见赃厮打验伤
捉贼要赃捉奸要双
捉贼捉赃
浊质凡姿
浊之水精
茁壮成长
浞訾栗斯
濯足濯缨
拙嘴笨腮
拙嘴笨舌
自拔来归
自暴自弃
自卑之刺
自不待言
自不量力
自惭譾陋
自惭鸠陋
自惭鸠拙
自惭形秽
自成一格
自成一家
子丑寅卯
自出机轴
自出机杼
自出心裁
自出新裁
自出一家
自吹自擂
自吹自捧
自厝同异
自得其乐
自底向上
紫电辟邪
自顶向下
自动电话翻译系统
自负不凡
自甘暴弃
自甘堕落
自告奋勇
自高自大
自顾不暇
自古嫦娥爱少年
自古红颜多薄命
自古红颜多祸水
自古妻贤夫祸少
自古英雄不读书
自刽以下
自恨枝无叶
自划界块
自坏长城
自己跌倒自己爬
自给自足
自家心里急
自家有病自家知
自家有过人说要听
自矜功伐
谘经诹史
自救不暇
趑趄不前
趑趄嗫嚅
自掘坟墓
自觉形秽
自觉自愿
自郐而下
自郐无讥
自郐以下
自愧不如
自愧弗如
自力更生
自立门户
眦裂发指
子路负米
子路结缨
自卖自夸
滋蔓难图
子卯不乐
自媒自衒
自命不凡
自鸣得意
自命清高
子母双剑
子女玉帛
紫气东来
自欺欺人
自弃自暴
自强不息
自轻自贱
恣情纵欲
自求多福
自取咎戾
自取灭亡
自取其祸
自取其咎
自取罪戾
自身恐惧
自身难保
资深望重
自生自灭
自食恶果
自食其恶果
自食其果
自食其力
自食其言
自视甚高
兹事体大
自始至终
自树一帜
恣肆无忌
自私自利
恣睢无忌
恣睢自用
自损三千
子孙愚兮礼义疏
姿态识别
姿态万千
自叹弗如
自讨苦吃
自讨没趣
自投罗网
自卫打击
子为父隐
恣蚊饲血
自我表现
自我吹嘘
自我定身
自我复活
自我昏迷
自我解嘲
自我陶醉
自我牺牲
自我治疗
自我作古
自我作故
恣无忌惮
子午双刀
自西北至西南方
仔细观看
子夏悬鹑
自相残害
自相残杀
自相惊扰
自相惊忧
自相矛盾
自相水火
自相鱼肉
自小多才学
子孝父慈
子孝父心宽
字挟风霜
自信不疑
恣心所欲
自新之路
恣心纵欲
自行其是
自行由得我官差急如火
自省知识
恣凶稔恶
子虚乌有
自学成才
自寻短见
自寻烦恼
自崖而反
龇牙咧嘴
自言自语
自业自得
子以母贵母以子贵
恣意妄为
恣意妄行
自以为得计
自以为是
恣意为之
自贻伊咎
自诒伊戚
自贻伊戚
子以足指
自用则小
自由泛滥
自由放任
自有公论
自有旁人话短长
自由自在
自圆其说
自怨自艾
子曰诗云
自在不成人
字斟句酌
字正腔圆
紫芝眉宇
自知之明
锱铢必较
锱铢不爽
锱铢较量
自装鬼脸
孜孜不辍
孜孜不怠
孜孜不倦
孳孳不息
孜孜不懈
孜孜汲汲
孳孳汲汲
孜孜矻矻
孳孳矻矻
子子孙孙
孜孜无怠
孜孜无倦
孜孜以求
字字珠玑
字字珠玉
自作聪明
自作怪相
自作解人
自作门户
自作主张
自作自受
总而言之
纵风止燎
综核名实
纵横捭阖
纵横驰骋
纵横交错
纵横交贯
纵横开阖
纵横天下
纵虎出匣
纵虎出柙
纵虎归山
纵虎归山放龙人海
总角之好
总角之交
宗师案临
总总林林
走笔疾书
走伏无地
走花溜冰
走花溜水
走了和尚走不了庙
走了酒字下这道儿
走了三魂掉了七魄
走漏天机
走马到任
走马赴任
走马观花
走马看花
走马临崖收缰晚
走马上任
走马章台
走南闯北
走三家不如坐一家
走杀金刚坐杀佛
走石飞沙
走投没路
走投无路
走为上策
走为上计
走为上着
邹衍谈天
邹缨齐紫
足兵足食
足不出户
足不出门
足不窥户
足不履影
足不逾户
足尺加二
足蹈手舞
祖尔祭坛
足高气强
足高气扬
祖功宗德
卒极之事
足趼舌敝
足茧手胝
镞砺括羽
阻山带河
足食丰衣
足食足兵
祖述尧舜
祖述尧舜宪章文武
祖武宗文
足衣足食
足音跫然
租用线路
足智多谋
祖宗成法
祖宗法度
祖宗家法
足足有余
俎樽折冲
钻冰求火
钻冰求酥
钻冰取火
钻洞觅缝
钻故纸堆
钻火得冰
钻坚研微
钻坚仰高
钻懒帮闲
钻木取火
钻牛角尖
钻皮出羽
钻山塞海
钻水求酥
钻燧取火
钻天打洞
钻天觅缝
钻天入地
钻头不顾尾
钻头就锁
钻头觅缝
钻隙踰墙
钻隙逾墙
钻心刺骨
钻穴逾墙
钻穴逾隙
钻穴逾垣
罪不可逭
罪不容死
罪不容诛
罪不胜诛
醉成一滩泥
罪大恶极
罪当万死
罪恶贯盈
罪恶如山
罪恶深重
罪恶滔天
罪恶昭彰
罪恶昭著
蕞尔小国
醉发醒时言
罪该万死
醉后乾坤大
醉后添杯不如无
罪加一等
醉酒饱德
嘴快舌长
罪魁祸首
晬面盎背
罪逆深重
罪孽深重
嘴清舌白
罪人不孥
罪人不帑
醉山颓倒
嘴上无毛办事不牢
醉生梦死
醉是醒时言
醉死梦生
嘴甜心苦
嘴甜心苦两面三刀
醉吐相茵
醉翁之意不在酒
罪无可逭
醉舞狂歌
醉仙坠子
罪业深重
罪以功除
罪应万死
罪有应得
罪有攸归
醉玉颓山
罪在不赦
罪责难逃
嘴直心快
遵道秉义
遵而不失
遵而勿失
尊古卑今
尊己卑人
樽酒论文
尊年尚齿
樽前月下
尊师贵道
尊师如尊父
遵时养晦
尊师重道
尊无二上
尊贤使能
尊姓大名
遵厌兆祥
遵养待时
遵养晦时
遵养时晦
樽中酒不空
尊主泽民
尊俎折冲
樽俎折冲
作壁上观
坐不安席
坐不重席
坐不垂堂
坐不改姓
坐不改姓行不改名
坐不窥堂
坐车儿往东拽
坐吃山崩
坐吃山空
坐吃山空立地吃陷
坐筹帷幄
作辍无常
作歹为非
左道旁门
坐地分赃
坐地自划
作恶多端
坐而待毙
坐而待旦
坐而论道
作法自毙
左辅右弼
作福作威
做刚做柔
做个俏脸给瞎子看
做个俏眼给瞎子看
左顾右眄
左顾右盼
作古正经
坐观成败
做官的把印丢了
做鬼做神
作好作歹
坐怀不乱
左家娇女
作嫁衣裳
作奸犯科
作奸犯罪
左建外易
作茧自缚
坐轿的不知扛轿的辛苦
坐戒垂堂
作金石声
坐井观天
坐井窥天
做客莫在后
作浪兴风
做了皇帝想登仙
坐冷板凳
坐立不安
左邻右里
左邻右舍
坐糜廪粟
作呕瘟疫
坐骑速度
左铅右椠
做俏脸给瞎子看
做俏眼给瞎子看
做人做事
作如是观
坐山观虎斗
作善降祥
座上客常满
坐上琴心
作舍道边
作舍道旁
做神做鬼
坐视不救
坐视成败
坐失机宜
坐失良机
坐食山空
坐失事机
左手不托右手
左手画方
左手画方右手画圆
左手进右手出
坐收渔利
坐收渔人之利
坐树不言
坐树无言
左书右息
左思右想
左提右挈
左图右史
左图右书
昨晚上说的
作威作福
坐卧不安
坐卧不离
坐卧不宁
坐卧针毡
座无虚席
坐享其成
坐享其功
坐享清福
做小动作
作小服低
做小伏低
坐薪尝胆
坐薪悬胆
坐言起行
左眼跳财右眼跳灾
作言造语
左也不是右也不是
昨夜灯花报今日喜鹊噪
坐以待毙
坐以待旦
做一日和尚撞一日钟
做一日和尚撞一天钟
做一天和尚撞一天钟
左宜右宜
左宜右有
左萦右拂
坐拥百城
佐雍得尝
坐拥书城
左拥右抱
左右采获
左右的靴子没反正
左右逢源
左右开弓
左右两难
左右图史
左右为难
坐于涂炭
作育英才
坐运筹策
做贼心虚
做张做势
做张做智
左支右绌
左支右调
左支右吾
作作有芒
阿达西
阿逗
阿尔
阿加西
阿井
阿卡林
阿拉啦
啊嘞
阿勒
阿里嘎多
阿临
阿绫
阿纳达
阿诺
阿婆主
阿萨辛
阿斯玛
阿童木
阿瓦隆
阿西吧
阿西达
阿姨洗铁路
爱豆撸
爱过吗
爱丽丝学园
艾伦
艾玛
爱马仕
爱呢
爱你哦
矮穷挫
艾斯
艾撕壁
艾特
爱我呢怕了吗
矮油
安定区
暗黑系
俺嫁
安利
安琪莉可
安全裤
按头小分队
俺物语
安心洗路
昂居居
嗷嗷
艹不百
傲沉
奥观海
傲娇
艹日月
凹凸曼
嗷呜
粑粑
八重齿
拔粪青年
八嘎
拔剑曲
巴拉拉小魔仙
巴麻美
霸屏
霸王攻
霸王受
巴卫
扒一扒
八月脸
八云紫
白菜价
百合
百江渚
白目
白兔糖
白雪公主
白镇楼
板车组
半次元
搬运工
棒棒哒
绑定奶
爆表
爆出翔
爆粗口
抱大腿
抱紧我莫慌
报警了
爆菊花
宝莲灯
爆音
爆炸吧现充
抱枕
包子脸
暴走
暴走族
卑鄙的我
被蠢哭
悲催
北方酱
背锅
背锅侠
倍化术
被麻美
被虐成渣渣
被玩坏
被窝娘
被窝声次元
被自己帅醒
本宝宝
本教主
本垒打
本命
本王子
本子
本子娜
本子王
崩坏
彼岸花
逼叨叨
壁咚
毙福剑
逼格
必火留
哔了狗
比利
比利海灵顿
比利王
比利王的哲学
鄙视你
闭嘴番
便当
编剧我们来谈人生
变态王子与不笑猫
变形金刚
表逼我
表番
表鸡冻
表酱紫
表介意
表闹
表虐我
表情帝
飚速宅男
表要辣
表在意
表揍我
憋逼逼
憋打我
别闹
别扭受
别人家的
憋这样
并不是
冰菓
冰河世纪
病娇
兵库北
并没有
病弱系
病态美
兵长
波凹凸
波酱
伯爵与妖精
玻璃心
薄樱鬼
不拆不逆
补刀
补刀团团长
补番
布吉岛
不哭站撸
不良人
补魔
不能啊
不忍直视
不喜勿喷
不要慌
不约
不造
不知火舞
不作死就不会死
擦狼黑
菜鸟
彩云国物语
残念
苍爹
藏剑
苍云爹
苍之茧
槽吧见
槽点
糙汉子
草帽海贼团
草尼玛
草泥马
蹭蹭
查水表
柴崎功
柴犬子
颤抖吧人类
铲屎官
唱见厨
长姿势
超带感
超还原
炒鸡棒
炒鸡萌
超口爱
超人总动员
超赞
趁热来一发
诚哥
诚哥是男神
诚哥死的早
程序猿
城真玩
吃安利
赤城
吃吃吃
赤大大
耻度
赤发白雪姬
痴汉
痴汉脸
赤黑
赤黑党
吃货木下
耻力
痴女
吃屎吧你
赤司征十郎
赤瞳
吃我安利
虫奉行
虫师
宠物小精灵
丑逼
丑逼奏凯
丑牛忙
触到没朋友
厨二病
初二症
初见
处女币
触手
初雪樱
初音
初音岛
触作友
传颂之物
穿靴子的猫
吹响悠风号
蠢比
蠢成狗
春虫虫
蠢到爆
蠢货
纯洁
[truncated: 1,090,475 more chars]
