# Supplementary material for: Hybrid deep learning models with multi-classification investor sentiment to forecast the prices of China’s leading stocks
Source: PLoS One. 2023 Nov 27;18(11):e0294460. doi: 10.1371/journal.pone.0294460 (PMC10681238; doi:10.1371/journal.pone.0294460)
Supplement: S1 Data — (ZIP) [file pone.0294460.s001.zip › code and data/data processing -python/5:word2vec+sentiment classification/dict/dict_tencent_utf8.txt]

我想静静
安静点
安静一点
拜拜
拜拜了
拜托
半斤八两
搬弄是非
帮帮大家吧
帮帮忙吧
帮帮我
帮个忙好吗
帮我踩空间
保持联络
悲哀啊
闭嘴
变态
表里不一
别啊
别摆架子
别逼我
别痴心了
别催我
别担心
别挡路
别挡我路好不
别多嘴
别发了
别烦我
别放不下心了
别管他
别害羞了
别喝醉了
别回家了
别看了
别客气
别浪费我一番心意
别理他
别理我
别闹了
别谦虚了
别让他失望
别让我失望
别惹麻烦
别惹我
别傻了
别上当
别生气啊
别生气了
别生我气
别耍花样
别说了
别说傻话了
别太耽误了
别太多话
别太过份了
别提心
别玩了
别妄想了
别问了
别误会我
别想离开
别想溜
别想骗我
别想偷跑
别呀
别有企图
别再这样子了
别这么孩子气
别这么说
别这样子好不好
别这样子行不行
别指望我
别装蒜了
别自相残杀
并不想这样
不啊
不吃了
不错
不错啊
不错吧
不错了
不错吗
不错哦
不打了
不打扰了
不打扰你了
不打以后别找我啦
不打以后不理你啦
不懂啊
不读了
不对啊
不对吗
不多啊
不发了
不敢啊
不干吗
不干什么
不告诉你
不给看
不跟你聊了
不跟你说了
不够意思
不管了
不管呢
不管呢
不关我事
不管用
不好啊
不好吧
不好吃
不好看啊
不好了
不好哦
不好耍
不好玩啊
不好呀
不好意思啊
不好意思啦
不好意思了
不好意思哦
不好意思呀
不和你聊了
不和你说了
不会啊
不回啊
不会吧
不回吧
不会的啊
不会的啦
不会啦
不会了
不回了
不会吗
不会哦
不回去了
不会是真的吧
不会呀
不记得了
不记得了吗
不记前嫌
不见不散
不见得
不见得呢
不见得呢
不接啊
不接了
不看了
不可能
不可能啊
不可能吧
不客气
不可以啊
不可以的
不可以吗
不可以呀
不啦
不来了
不赖喔
不赖喔
不劳无获
不了啊
不累啊
不冷了
不理你
不理你了
不理我啊
不理我了
不忙啊
不忙了
不忙呀
不明白
不明白啊
不难吃
不能啊
不能吧
不哦
不怕啊
不怕不怕
不骗你
不气
不清楚
不清楚啊
不去啊
不去了
不确定
不让看
不惹你
不认识啊
不认识吧
不认识了
不认识了吗
不认识吗
不认识你
不认识我了
不认识我了吗
不认识呀
不容易啊
不上啊
不上班
不上班啊
不上班吗
不上道
不上了
不生气
不是吧你
不是本人啊
不是的啊
不是的吧
不是的呀
不是哈
不是很好
不是很忙
不是很清楚
不是啦
布什立即声明
不是么
不是哦
不是什么啊
不是说了吗
不识抬举
不是我啊
不是我的
不是呀
不是这个
不是这个意思
不说啊
不说话啊
不说话了
不说就算了
不说啦
不说拉倒
不说了啊
不说这个了
不说这些了
不太清楚
不提了
不退了
不为什么
不为什么啊
不想吃
不想出去
不想回家
不想接
不想去
不想去啊
不想上
不想说
不想说话
不想说了
不想玩
不想玩了
不相信啊
不相信吗
不想再错过
不想再说了
不想再这样子
不晓得啊
不小了
不信啊
不信拉倒
不信吗
不信算了
不行
不行啊
不行吗
不行哦
不行呀
不许动
不许碰
不呀
不要啊
不要吧
不要变了
不要发了
不要后悔我说真的
不要紧
不要惊慌失措
不要看了
不要啦
不要脸的人
不要吗
不要捏造事实
不要碰运气
不要生气啊
不要说了
不要退了
不要呀
不要这样
不要这样啊
不要这样嘛
不要这样说
不要这样行吗
不要这样子好不好
不一定
不一定啊
不一定的
不一定这样子啊
不一样啊
不用啊
不用吧
不用客气
不用啦
不用了吧
不用上班啊
不用上班吗
不用提收
不远啊
不在吗
不再想了
不在呀
不早说
不怎么啊
不怎么好
不怎么样啊
不知啊
不知道啊
不知道了
不知道呢
不知道哦
不知道说什么
不知道算了
不知道为什么
不知道呀
不知道耶
不知道怎么回事
不知道怎么了
不知道怎么说
不至于吧
不准偷看
不做了
才不呢
才不是呢
猜猜看
才怪
才怪呢
才来啊
彩色的画面
才知道啊
参加的活动
差不多啊
差不多吧
差不多啦
差不多了
查查看
长话短说
常有的事
吵死了
超小气的
成交
吃啊
吃饱了
吃的什么
迟点吧
吃饭啊
吃饭了吧
吃饭了吗
吃饭了么
吃饭了没
吃饭了没有
吃饭了没有啊
吃饭没
吃饭没啊
吃饭没有
吃饭没有啊
吃饭呢
吃饭去
吃饭去了
吃过饭了吗
吃过了吗
吃好了
吃啦
吃了啊
吃了吗
吃了没
吃了没有
吃了你呢
吃晚饭了吗
丑死了
愁死我了
出来啊
出来不
出来呀
出去玩了
吹牛
纯属见鬼
此人已死
错过了
错过了就算了
打啊
答案是这样子的
打吧
打包袋
大便还是小便
打不开啊
打错字了
达到目的
打工啊
打工的
大话精
打开了吗
打吗
打牌啊
打扰了
打死你
打完了
打字啊
打字吧
带耳机
呆会再看
呆会再聊
呆会再试
呆会再试一下
呆会再说
呆着呢
胆小鬼
但愿吧
当然啊
当然咯
当然了
到时再说吧
得很高兴
得很高兴
得了吧
等等啊
等会啊
等会吧
等会聊
等会再和你聊好吗
等会再聊
等你啊
等你开启
等你呢
等我啊
等我一会
等下啊
等下聊
等下哦
等下再聊
邓欣
等一下啊
等一下哦
等着吧
等着瞧
点错了
电话啊
电话联系
点解啊
掉线了
懂不
东莞啊
东莞啊
都不理我
斗地主啊
兜风去
都过去了
都是我的错
都一样啊
读啊
读书啊
对不起
对不起啊
对不起啦
对不起了
对不起哦
对不起呀
对你的想念
对你有好处吗
对你有用吗
对哦
对身体不好
对天发誓
多此一举的
多大啊
多打了
多好啊
多少啊
多少级了
多少钱
多少钱啊
多嘴驴
发吧
发错了
罚点啥
发过来啊
发来看看
发起攻击
发什么
发什么啊
发送失败
发现
发呀
烦啊
反反复复
烦什么
烦什么啊
方便吗
方斌
放好啊
放假了
放开吧
放开点
放弃吧
放手吧
放心
放心吧
放心啦
非常寂静
废话
非做不可吗
分手吧
分手了
分摊吧
负面太多了
服务器超时
浮云
该死的
改天吧
改天聊
改天再聊
干啊
干杯
干脆点
干得好
感觉怎么样
赶快
干嘛
干吗啊
干嘛啊
干吗了
干嘛了
干吗那
干吗呢
干嘛呢
干吗去了
干吗呀
感冒了
干啥呢
赶什么啊
干什么了
干什么那
干什么呢
干什么去啊
干什么去了
干什么呀
赶时间吗
甘又系
刚才掉线了
刚才死机了
刚吃过
刚吃了
刚吃完
刚吃完饭
刚到家
刚掉线了
刚刚啊
刚刚回来
刚刚来
刚回家
刚来啊
刚来吗
刚来呀
刚上啊
刚上来
刚洗完澡
刚下班
搞错了
搞什么啊
告诉我啊
告诉我吧
告诉我好吗
高兴啊
哥哥好
给你姐玩吖
给你姐玩吖
给你看
给你看看
给我啊
给我打电话
给我看看
给我看一下啊
给我留言
跟你一样
跟谁啊
跟我来
跟我一样
更不要透露密码
恭喜啊
恭喜恭喜
工作啊
工作了
工作了吗
工作忙吗
工作怎么样
够了
狗屎运
挂啊
挂机中
挂吗
怪吧
乖啦
乖哦
拐弯抹角
关了啊
关了吧
关了哦
管他呢
广东啊
广州啊
滚出去
过得好吗
过的好吗
过来啊
过去再说吧
哈哈哈哈哈
哈哈哈哈哈哈哈
还不错啊
还不错啊
还不是一样
还不知道啊
还不知道呢
还好啊
还好吧
还好不
还好的
还好啦
还好呀
还好呀
还记得吗
还记得我不
还记得我吗
还可以啊
还可以吧
还可以啦
还可以了
还可以吗
还可以呀
还没
还没啊
还没吃饭
还没吃饭呢
还没好
还没好啊
还没回来
还没呢
还没有啊
还没走啊
还没做好
害怕做某事
还认识我吗
还上学吗
还上学吗
还是不行
还是老样子
还是没有
还是那样
还说没有
还说呢
还说我
还行啊
还行吧
还要别的吗
还要吗
还有啊
还有没有王法了
还有呢
还有什么
还有谁
还有谁
还有谁啊
还有谁啊
还有一个
还在啊
还在不在啊
还在么
还在呢
还在上班吗
还在呀
还早啊
还早呢
孩子呢
汗死
好吖
好吖
好吧
好吧走吧
好饱
好不啊
好不好啊
好不好嘛
好不好呀
好吃吗
好的啊
好的拜拜
好得很
好的哦
好的呀
好点了
好点了吗
好多啊
好饿
好恶心
好烦啊
好烦恼
好烦哦
好狗不挡路
好汉不挡路
好好啊
好好的
好好做吧
好黑啊
好伙伴
好家伙
好姐姐
好久不见
好久不见啊
好久不见了啊
好久不见了哦
好久不见你了
好久不见哦
好久了
好久没见了
好久没见你了
好久没看到你了
好久没联系了
好久没聊了
好卡
好卡啊
好看啊
好看吧
好看不
好看么
好可爱啊
好可爱哦
好可怜
好可怜啊
好可怜哦
好快啊
好烂
好懒啊
好老婆
好了吧
好了不说了
好了么
好了没啊
好了没有
好了没有啊
好累啊
好累了
好累哦
好冷啊
好咯
号码是
好慢啊
好忙啊
好哦
好噢
好漂亮
好漂亮啊
好漂亮哦
好奇怪
好热啊
好热哦
好什么
好什么啊
好什么呀
好事当然成双了
好帅啊
好爽啊
好听啊
好听吧
好听不
好听吗
好玩啊
好玩吧
好玩不
好玩吗
好无聊
好无聊啊
好无聊哦
好险
好想放弃
好想回家
好想看海
好想快点做完
好想离开
好想旅游
好想你啊
好想你哦
好想你呀
好像是吧
好想运动
好想找人
好想走
好想走路
好笑吗
薅羊毛
好郁闷
好远啊
好着呢
何必呢
何必这样子呢
喝多了
呵呵是吗
河南的
和你啊
和你聊天
和你聊天啊
和你一样
和你一样啊
和谁啊
和谁聊呢
和谁呀
和我一样
和我一样啊
黑白之间
嘿嘿嘿
很不错吧
很多啊
很恶心
很风情哦
很高兴认识你
很好啊
很好吧
很好看的
很好听的
很好玩
很好玩的
很好呀
很吉利的号码哦
很久了
很开心能认识你
很累吧
很累的
很难伺候
很难说
很漂亮啊
很讨厌吧
很无聊
很想见你
很想你
很性感
后天吧
湖北的
胡扯
湖南的
胡闹
呼吸的天空
话不可乱说
花痴
画蛇添足
坏了啊
黄昏恋
会啊
回啊
回答啊
回答我
回答我啊
会好的
回话啊
回家啊
回家吧
回家干嘛
回家了啊
回家了吗
回家去吧
回来啊
回来啦
回来了啊
回来了吗
回来再聊
回来再说
会吗
回去啊
回去吧
回去了
回头再看
回微博
会呀
回呀
或重新登录
获得成功
活该
或许吧
机不可失喔
机不可失喔
记得啊
记得了
记得吗
记得哦
记得我吗
寄点儿
几点了
几号啊
系好你的安全带
寄奶粉
几时啊
急死我了
几岁了
继续
记住了
家里啊
加我的人
加油啊
加油吧
加油哦
坚持下去
见笑了
简直太棒了
讲啊
讲话啊
讲话吧
讲啦
叫啊
交个朋友
交个朋友好吗
教坏小孩
叫姐姐
叫什么啊
叫什么名字啊
叫什么呀
接啊
接吧
接不接
接不了
接不了
接咯
接咯
结婚了吗
姐姐啊
姐姐好
接啦
接了啊
接了吗
接哦
节日快乐
接什么
接什么啊
节食
接视频啊
接受啊
解脱了
街舞曲
接呀
截一个图
接一下
进啊
进不去啊
进来了
进了吗
尽力而为
今天啊
今天不上班
今天不上班吗
今天放假
今天忙吗
今天没上班
今天没上班啊
今天没上班吗
今天没有上班吗
今天上班了吗
今天是星期天
今天星期天
今天休息
今天休息啊
今天休息吗
精彩
劲舞啊
劲舞吗
劲舞呢
劲舞呢
劲舞团
劲舞中
就可以单向收费了
就来了
救命啊
就那样啊
就那样吧
就你一个人吗
就是啊
就是的啊
就是咯
就是哈
就是吗
就是哦
就是呀
就是这个
就是这样的
就下了
就一个
就这个
就这样啊
就这样吧
就这样了
就这样子
就走了
具体点
卡啊
卡了
卡死了
卡住了
开啊
开车离开了
开个玩笑
开视频
开玩笑啊
开玩笑的啦
开玩笑了
开玩笑呢
开心啊
开心点
开心吗
开呀
看不
看不到啊
看不到吗
看不到你
看不到你啊
看不到你呀
看不到呀
看不懂啊
看不见啊
看不见你
看不见你啊
看不见你呀
看不见呀
看不清啊
看不清楚啊
看厕所的大婶喊
看错了
看到啦
看到了啊
看到了吧
看到了吗
看到了么
看到了没
看到了没有
看到吗
看到没
看到没啊
看到没有
看到没有啊
看到你了
看到我了吗
看的出来
看电视啊
看电视了
看电视呢
看电影啊
看电影呢
看个饱
看个够
看好喔
看好喔
看后给我留言哦
看见了啊
看见了吧
看见了吗
看见了没
看见吗
看见没
看见你了
看见我了吗
看看啊
看看吧
看看好吗
看看吗
看看你
看看你啊
看看你吧
看看你好吗
看看你可以吗
看看你行吗
看看你呀
看看呀
看了啊
看了吗
看了没
看你啊
看你说的
看你呀
看情况吧
看什么啊
看什么呢
看什么呀
看完了
看小说
看新闻
看一下啊
看一下吗
看着办
看资料
靠啊
靠了
考虑中
可爱吧
刻薄的语气
可不
可耻的匿了
可怜啊
可怜的孩子
可能吧
可能是吧
客气了
可惜啊
可惜了
可以的啊
可以告诉我吗
可以给我这个吗
可以和你聊聊吗
可以交个朋友吗
可以接吗
可以看看吗
可以看看你吗
可以看你吗
可以啦
可以了吧
可以了吗
可以聊会吗
可以聊聊吗
可以聊吗
可以聊天吗
可以聊一下吗
可以么
可以哦
可以认识你吗
可以视频吗
可以说话吗
可以说吗
可以说说吗
可以做个朋友吗
克制一下
肯定了
空间地址
哭啊
苦啊
快吧
快到家了
快点啊
快点儿吧
快点回去吧
快点了
快点哦
快点呀
快回到了
快回家啦
快回来
快接啊
快啦
快来啊
快来吧
快来看看
快了啊
快了吧
快哦
快去吧
快去看看
快上线呀
快说啊
快说话
快想办法
快想好
快呀
快做好了
拉倒吧
垃圾啊
来吧
来不来啊
来得容易
来多久了
来过吗
来劲舞
来了啊
来了吗
来了没
来了呀
来咯
来么
来没
来我博客看看哦
来找我
来这边坐
懒啊
浪漫的地盘
老公啊
老公呢
老呢
老婆啊
老婆呢
老婆我爱你
老实说
老孙啊
老乡啊
老子一直在说话
老总瞪着眼睛
老总掏出十块钱
老总已经呆在那里
累不
累不累啊
累了吧
累死了
累死我了
累呀
冷啊
冷吧
冷静点
离吧
厉害啊
厉害吧
离开吧
李荣均
李伟杰
脸皮真厚
两全其美
聊会
聊聊啊
聊聊吧
聊聊好吗
聊聊可以吗
聊什么
聊什么啊
聊天啊
聊天吗
聊天呢
聊天呀
聊一聊
另外
另外这说法
留什么
留住她的小生命
路上小心
麻烦你了
马上出来付钱
马上回来
马上就到
慢啊
蛮好的
蛮好看的
慢慢来
慢慢来啊
慢慢来吧
慢慢来嘛
蛮配的
慢吞吞的
忙啊
忙不
忙呢
忙啥呢
忙什么
忙什么啊
忙什么了
忙什么那
忙什么呀
忙死了
忙完了
忙完了吗
忙呀
忙着呢
么啊
么意思
没吖
没吖
没啊
没吧
没办法啊
没办法的
没办法了
没办法呀
没别的意思
没吃
没打开
没的
没的啊
没地方可
没点水准
没风度
没感觉
没干吗
没干嘛
没干吗啊
没干嘛啊
没干什么
没干什么啊
每个号可领取
没工作
没关系
没关系啊
没关系啦
没关系了
没看出来
没看到啊
没看到吗
没看到你啊
没看懂
没看见啊
没空啊
没啦
没了啊
没力
没良心
没忙什么
没忙什么啊
没明白
没呢
美女好
美女好啊
美女你好
没骗你
没骗你啊
没钱啊
没钱了
没人啊
没人要啊
没日没夜
没肉啊
没肉了
没上班
没上班啊
没上班吗
没什么
没什么啊
没什么的
没什么好看的
没什么好玩的
没什么啦
没什么了
没什么了不起
没什么事
没什么呀
没什么意思
没什么意思啊
没事吧
没事的啊
没事干啊
没时间啊
没时间了
没事就好
没事就离开吧
没事啦
没视频
没视频啊
没事呀
没事做
没事做啊
没收到
没说什么
没听到
没歪
没完没了
没完没了的
没玩什么
没玩什么啊
没为什么
没问题
没问题啊
没心情
没呀
没意思啊
每一天
每一天在看
没有吖
没有吖
没有吧
没有办法啊
没有参加活动
没有的啊
没有发送成功
没有关系啊
没有活动
没有就好
没有就算了
没有看到
没有了啊
没有没有
没有呢
没有哦
没有钱啊
没有人知道
没有上班
没有上班啊
没有上班吗
没有什么啊
没有什么的
没有什么了
没有什么呀
没有事
没有时间啊
没有视频
没有视频啊
没有为什么
没有为什么啊
没有呀
没有用
没有永远
没有怎么啊
没怎么啊
没怎么呀
没这回事
妹纸
没做什么
没做什么啊
梦中几度忆
密码是
免了吧
免谈
乜啊
明白了吗
命苦啊
明天啊
明天吧
明天还要上班
明天聊
明天去
明天上班吗
明天要上班
明天又要上班了
明天再聊
明天再说
明天再说吧
名字啊
末班车
末班车来了
木有
木有用处
哪啊
拿啊
那拜拜
拿不
那不错
那不错啊
那不打扰你了
那不行
那当然了
哪的
哪的啊
哪个啊
那个啊
哪个哦
哪个区
哪个呀
那个呀
拿过来啊
那还差不多
那还好
那还可以
那还行
拿好啊
那好啊
那好的
那好了
那好嘛
拿好哦
那好呀
那很好
那很好啊
拿回来了
那就
那就不说了
那就不知道了
那就对了
那就好啊
那就好了
那就好呀
那就没办法了
那就是
那就是啊
那就是咯
那就是咯
那就是了
那就行
那就行了
那就这样吧
那可不行
那可以啊
拿来啊
拿来吧
拿来了
拿来嘛
拿来呀
哪了
拿了啊
哪里的
哪里的啊
哪里呀
那么多啊
那么好啊
那么快啊
那么远啊
那么早
那么早啊
那没办法
那没办法了
哪呢
那你还说
那你叫什么
那你叫什么啊
那你叫什么名字啊
那你接啊
那你看吧
那你来啊
那你来吧
那你了
那你聊吧
那你忙
那你忙吧
那你去吧
那你是谁
那你是谁啊
那你是谁呀
那你说
那你说啊
那你说吧
那你说呢
那你吐吧
那你玩
那你玩吧
那你先忙
那你先忙吧
那你在干什么啊
那你在哪啊
那你在做什么啊
那你怎么不说话啊
那你走吧
拿去吧
那确实
拿上了
拿什么
拿什么啊
那是啊
那是不可能的
那是当然
那是的
那是肯定的
那是你
那是你吗
那是哦
那是啥玩意儿啊
那是什么
那是什么啊
那是什么呀
那是谁
那是谁啊
那是为什么啊
那是呀
那算了啊
那太好了
拿完了
那为什么
那我不知道
那我关了
那我就不知道了
那我就放心了
那我呢
那我去了
那我下了
那我先下了
那我走了
那下次吧
拿下了吗
那现在呢
那行
哪呀
拿呀
那呀
那样啊
那也不错啊
那也不行
那也好
那也好啊
那也是
那也是啊
那也是哦
那也行
那一个好
那一天都行
哪有
哪有啊
那有什么
那有什么啊
哪有呀
那有呀
那又怎么样
那又怎样
那怎么
那怎么办
那怎么办啊
那怎么办呢
那怎么办呀
那怎么不说话啊
那怎么了
拿走了
奶奶的
难啊
难道不是吗
男的啊
男的女的
难看死了
脑袋里装什么的
能啊
能补上吗
能告诉我吗
能看看你吗
能看你吗
能聊聊吗
能吗
能让我搭一程吗
能人
能说吗
能说说吗
能听到吗
能听见吗
能呀
你爱说就说
你吧
你边个啊
你变了
你别碍手碍脚的
你别吃了
你别错了
你别疯了
你别管
你别纠结了
你别看了
你别哭了
你别离开
你别离开了
你别理了
你别乱来
你别乱来了
你别骗我了
你别瞧不起人
你别傻了
你别伤了
你别说了
你别太大意了
你别太较劲了
你别太认真了
你别惘然了
你别我
你别无出路了
你别无动于衷
你别误会了
你别无选择
你别想了
你别想骗我了
你别笑了
你别意外
你别郁闷了
你别再出声了
你别站在这里了
你别这样嘛
你别这样子啊
你别知说
你别装了
你别走
你别走来走去的
你别走远了
你别做了
你病好了没
你不懂
你不会
你不会吧
你不觉得吗
你不理我
你不理我了
你不怕吗
你不认识
你不认识啊
你不认识的
你不认识吗
你不认识我
你不认识我啊
你不认识我吗
你不傻
你不上班啊
你不上班吗
你不是吧
你不是本人
你不是吗
你不是有吗
你不是知道吗
你不是走了吗
你不说话
你不喜欢吗
你不相信
你不相信啊
你不相信吗
你不相信我
你不信
你不信啊
你不信吗
你不也是吗
你不用上班吗
你不在啊
你不在吗
你不知道
你不知道啊
你不知道的
你不知道就别说
你不知道吗
你才
你猜啊
你猜猜
你才来啊
你猜呢
你才是
你才是啊
你才是呢
你才知道啊
你吃
你吃饭了吗
你吃饭了没
你吃饭了没有
你吃饭没
你吃饭没有
你吃了吗
你吃了没
你出来
你出来啊
你错了
你打吧
你答对了
你打算怎么做
你呆会慢走
你呆会要记得回来
你当你是谁了
你挡住我了
你到底是谁
你到底是谁啊
你到底是谁呀
你到底谁啊
你到底想干什么
你到底想我怎么样
你到底有木有
你的爸爸会得绝症
你的电话
你的电话是多少
你的电话是多少啊
你的名字
你的呢
你的朋友
你的朋友啊
你的人呢
你的视频呢
你等等
你等会
你等下
你等一下
你等着
你电话
你电话多少
你电话多少啊
你点强点
你懂
你懂了吗
你懂吗
你懂什么
你都不理我
你都在说什么啊
你多大了
你多大了啊
你多大了呀
你多大呀
你多高
你多高啊
你发啊
你发吧
你发的什么啊
你发过来
你发过来啊
你防碍到我了
你放心
你放心吧
你放心好了
你疯了
你疯了吗
你复习吧
你复习了吗
你敢
你干不了些什么
你敢来吗
你干吗
你干嘛
你敢吗
你干吗啊
你干嘛啊
你干吗呢
你干嘛呢
你敢藐视它
你干啥呢
你干什么
你干什么啊
你干什么的
你干什么呢
你刚来啊
你搞明白了吗
你告诉我
你告诉我啊
你个猪
你工作了吗
你管不管
你管不着
你关了
你管一管
你管一下他们吧
你滚
你过去跟他们说
你过去看看
你过去让他们看看
你还不是一样
你还读书吗
你还好吧
你还好吗
你还记得我吗
你还认识我吗
你还上学吗
你还是安静点吧
你还是别逗留了
你还是别管吧
你还是别管我了
你还是别理吧
你还是别理我了
你还是别怕了
你还是别讨厌他了
你还是离开吧
你还是听话吧
你还是走吧
你还是走开吧
你还小
你还笑
你还有问题吗
你还在
你还在啊
你还在上学吗
你还在呀
你好
你好啊美女
你好啊朋友
你好恶心喔
你好恶心喔
你好可以聊聊吗
你好忙啊
你好忙吗
你好美女
你好朋友
你好漂亮
你好漂亮啊
你好漂亮哦
你好呀
你喝了吗
你和谁
你和谁
你和谁啊
你和谁呀
你和谁在一起啊
你狠
你很烦耶
你很忙啊
你很忙吗
你很漂亮
你很讨厌
你忽视我
你胡说八道的
你话呢
你话太多了
你会
你回家了
你回家了吗
你会吗
你几点下
你几人啊
你急什么
你几岁
你几岁了
你家啊
你见过我吗
你叫啥
你叫啥啊
你叫什么
你叫什么啊
你叫什么名
你叫什么名啊
你叫什么名字
你叫什么名字啊
你叫什么名字呢
你叫什么名字呢
你叫什么名字呀
你叫什么呢
你叫什么呢
你叫什么呀
你教我
你接
你接啊
你结婚了
你结婚了吗
你姐姐
你接呀
你进
你今年多大了
你今天不上班吗
你今天没上班吗
你经常上网吗
你就别再乱说了
你就吹吧
你就得瑟吧
你就是
你就是别离开啊
你就是不讨人厌
你就是改不了
你就是没救了
你就耍吧
你就说吧
你觉得呢
你开啊
你看啊
你看吧
你看不到吗
你看到了吗
你看到我了吗
你看好了
你看见了吗
你看看啊
你看看吧
你看了
你看了吗
你看吗
你看嘛
你看呢
你看你
你看书吧
你看书了吗
你看一看
你看一下
你看着
你看着办吧
你看着他
你肯定吗
你哭什么呢
你哭什么呢
你快点
你快点复习吧
你来不
你来不来
你来不来啊
你来多久了
你来过吗
你来了啊
你来了吗
你来了呀
你来找我
你懒
你老公
你老公呢
你老婆
你老婆呢
你厉害
你厉害啊
你离开吧
你理我
你离我远点
你聊吧
你咧
你咯
你妈妈的
你慢慢玩
你慢慢玩吧
你忙
你忙吧
你忙吗
你忙你的吧
你忙什么
你忙什么啊
你忙什么呢
你没
你没啊
你没看到吗
你没吗
你没上班啊
你没上班吗
你没事吧
你没视频
你没视频啊
你没视频吗
你没有
你没有啊
你没有吗
你没有视频吗
你没有呀
你们呢
你们先离开吧
你明白吗
你明天上班吗
你哪的
你哪的啊
你哪个
你哪个啊
你拿过去吧
你拿回来吧
你哪里的
你哪位
你那有吗
你那有视频吗
你拿着
你拿走吧
你奶奶的
你男朋友啊
你男朋友呢
你能不能别再惹我
你能听到吗
你能听见吗
你牛
你女朋友呢
你哦
你爬
你怕什么
你怕什么啊
你旁边是谁啊
你朋友
你朋友啊
你朋友呢
你骗人
你骗我
你骗我啊
你漂亮吗
你欺负我
你强
你去啊
你去不
你去过吗
你去看看
你去吗
你去忙吧
你去哪了
你去那里了呢
你去死
你去死啊
你去死把
你去玩吧
你全家死去吧
你让一让吧
你热啊
你认吧
你人那
你认识
你认识啊
你认识吗
你认识他吗
你认识我
你认识我啊
你认识我吗
你认为呢
你撒谎
你傻
你傻啊
你傻了
你傻了啊
你傻吗
你傻是不
你傻呀
你闪吧
你闪开
你上班了吗
你上班吗
你上学吗
你少来
你少瞧不起人
你什么都不知道
你什么时候回家
你什么时候回家啊
你什么时候回来
你什么时候回来啊
你什么时候回去
你什么时候回去啊
你什么时候来啊
你什么时候来的
你什么时候来的啊
你什么时候下
你什么时候下啊
你什么时候走
你什么时候走啊
你什么意思
你什么意思啊
你什么意思呀
你身上带钱了吗
你生气了
你生气了吗
你是啊
你是本人吗
你是不是
你是不是本人啊
你是不是很忙啊
你是不是想去
你是干吗的
你是干什么的
你是干什么的啊
你是干什么的呀
你是干什么工作的
你是吗
你是哪的
你是哪的啊
你是哪的呀
你是哪个
你是哪个啊
你是哪个哦
你是哪个呀
你是哪里的
你是哪里的啊
你是哪里的呀
你是哪里人
你是哪位
你是哪位啊
你是男的
你是女的
你是谁啊
你是谁呢
你是谁哦
你是谁呀
你是学生
你是学生吗
你是在家吗
你是在网吧吗
你是怎么做的
你是猪
你是猪啊
你是做什么的
你是做什么的啊
你是做什么的呢
你是做什么的呢
你是做什么的呀
你是做什么工作的
你收获了些什么
你输了
你耍我啊
你谁啊
你谁了
你谁了
你谁呀
你说的
你说的啊
你说话
你说话啊
你说话呀
你说了算
你说呢
你说什么
你说什么啊
你说什么呢
你说什么呀
你说是吧
你说是不是
你说是不是啊
你说是吗
你说说
你说说看
你死了吗
你算老几啊
你算一下
你太过分了
你太有才了
你听
你听不到吗
你听不见吗
你听到了吗
你听到吗
你听的到吗
你听见了吗
你听了
你听了吗
你听谁说的
你听谁说的
你同学
你吐了
你退啊
你玩吧
你玩吗
你玩什么
你玩什么啊
你玩什么呢
你玩游戏吗
你忘了啊
你为什么不说啊
你为什么不说呢
你为什么这样说
你问完了吗
你问我了吗
你问我吗
你我心照不宣了
你误会了
你系边个
你系边个啊
你喜欢
你喜欢吗
你喜欢我吗
你下吧
你下班了
你先
你先呆着
你先进
你先忙
你先忙吧
你先说
你先说啊
你先玩
你先玩吧
你先想一想吧
你现在干什么呢
你现在还好吗
你现在好吗
你现在忙吗
你现在在干什么
你现在在干什么啊
你现在在家吗
你现在在哪啊
你现在在哪里
你现在在哪里呀
你现在在哪呢
你现在在哪呀
你现在在做什么
你现在怎么样啊
你想得开心喔
你想得开心喔
你想干什么
你想好
你想好点
你想好了再说
你想好了再算
你想清楚了再说
你想说就说
你想说什么
你想死啊
你相信吗
你笑什么
你笑什么啊
你笑什么呀
你小子
你信吗
你欣赏它
你需要办理套餐吗
你要不
你要不要呢
你要不要呢
你要到那儿
你要吗
你要死啊
你要下了吗
你要小心他
你要注意点
你要走了
你要走了吗
你也好
你也好啊
你也来了
你也来了啊
你也是
你也是啊
你也是吧
你也是吗
你也是哦
你也是呀
你也一样
你也一样啊
你也在
你也在啊
你也在呀
你也知道
你也知道啊
你一个人
你一个人啊
你一个人吗
你一个人在家吗
你依然是没变
你依然是喜欢
你依然是喜欢他
你依然是这样子
你以为
你以为呢
你以为你可以吗
你以为你是谁啊
你有
你有病
你有病啊
你又不是不知道
你又不说
你有电话吗
你又来了
你有吗
你有么
你有没
你有没有
你有没有啊
你有男朋友了吗
你有男朋友吗
你有女朋友吗
你有什么事呢
你有什么事呢
你有事吗
你有视频
你有视频吗
你又是谁
你又是谁啊
你有手机吗
你有吸管吗
你有相片吗
你又在啊
你又怎么了
你有照片吗
你又知
你愿意吗
你在啊
你在不在
你在不在啊
你在读书吗
你在干嘛啊
你在干吗呢
你在干嘛呢
你在干吗呀
你在干嘛呀
你在干什么呀
你在搞什么啊
你在和谁聊啊
你在和谁聊啊
你在几号啊
你再加
你再加啊
你在家里啊
你在家里吗
你再加嘛
你在家吗
你在家呢
你在开玩笑吧
你在忙吗
你在忙什么啊
你在忙什么呀
你在哪
你在哪儿
你在哪儿啊
你在那干什么啊
你在哪个网吧
你在哪个网吧啊
你在哪了
你在哪里啊
你在哪里呢
你在哪里上啊
你在哪里上网
你在哪里上网啊
你在哪里呀
你在那里做什么啊
你在哪上啊
你在哪上班
你在哪上班啊
你在哪上网
你在哪呀
你在那做什么啊
你在呢
你在上班吗
你在上学吗
你在什么地方
你在什么地方啊
你在说什么啊
你在玩吗
你在玩什么啊
你在玩什么呢
你在玩什么呢
你在玩什么呀
你在玩游戏吗
你在网吧
你在网吧啊
你在网吧吗
你在线吗
你再想想
你在笑什么啊
你在呀
你在做什么呢
你在做什么呀
你怎么不会去看呢
你怎么不会说啊
你怎么不会问呢
你怎么不讲道理
你怎么不接啊
你怎么不接呀
你怎么不理我啊
你怎么不说啊
你怎么不说话
你怎么不说话啊
你怎么不说话了
你怎么不说话了啊
你怎么不说话呢
你怎么不说话呀
你怎么不听一下呢
你怎么都听不懂呢
你怎么都听不懂呢
你怎么都学不会呢
你怎么都学不会呢
你怎么搞的
你怎么关了
你怎么关了啊
你怎么哭了
你怎么啦
你怎么来了
你怎么了
你怎么了啊
你怎么了呀
你怎么没有啊
你怎么能这样呢
你怎么样
你怎么样啊
你怎么样了
你怎么在啊
你怎么这么笨呢
你怎么这样
你怎么这样啊
你怎么知道
你怎么知道啊
你怎么知道的啊
你怎么知道呢
你怎么知道呀
你怎么总爱乱来了
你怎么总爱乱说呢
你怎么总爱乱说呢
你怎么做错了
你找死啊
你找我
你这是干啥呢
你这是为什么呢
你这是为什么呢
你这是怎么了
你这是做了些什么
你这只臭虫
你真棒
你真笨
你真聪明
你真逗
你真好
你真厉害
你真慢
你真没用
你真是的
你真行
你争我夺
你知
你知道啊
你知道不
你知道的
你知道么
你知道什么
你知道什么啊
你知道为什么吗
你知道我是谁
你知道我是谁啊
你知道我是谁吗
你猪
你猪啊
你自己
你自己啊
你自己看
你自己看吧
你自己吗
你自己说的
你自己玩吧
你自已看看
你总结一下
你总是不会去改
你总是惹事
你走吧
你走过一点吧
你走开啦
你走了吗
你最近好吗
你最近忙吗
你最近怎么样
你最近怎么样啊
你做得太过了吧
你做得太假了
你做梦
你做什么
你做什么啊
你做什么的
你做什么的啊
你做什么工作
你做什么工作啊
你做什么工作的
你做什么呢
年月日时分
您刚才发送的消息
您呢
牛啊
弄好了
努力啊
努力吧
女的啊
哦好
哦没事
哦哦
哦什么
哦什么啊
哦什么哦
哦什么呀
哦是这样啊
哦我也是啊
哦我知道了
欧莱雅男士
欧阳君沛
爬啊
怕了
怕了吧
怕你啊
怕怕
怕什么啊
跑跑啊
朋友啊
朋友吗
朋友骂
朋友你好
朋友呀
痞子
骗你的
骗你的啦
骗你干吗
骗你是小狗
骗我啊
骗我吧
偏心
漂亮啊
漂亮吧
漂亮不
漂亮吗
凭直觉做某事
普通场
奇怪了
起内哄
其实这样也好
气死了
气死你
岂有此理
钱啊
抢劫啊
亲爱的
亲个
亲一个
请便
情况可能正好相反
情况相反
请留言
请你原谅
请你再说一次
请问你是
请勿打扰工作中
清醒点
请在浏览器键入
求包养
求你了
求求你了
去吧去吧
去不
去吃饭
去吃饭了
去得快
去得快
去了啊
去哪啊
去那啊
去哪了
去哪里啊
去那里啊
去哪里了
去你的
去死啊
去死吧
去死吧还装可怜
去死吧你
去呀
去约会了
全力支持你
然后呢
然后逃走了
让啊
让开
让我静静
让我静一下吧
让我看看
让我看看啊
让我看看你
让我看看你啊
让我来
让我们随兴所至
让我想想
热啊
热了
惹骂
热吗
热呢
热死了
惹我
热呀
忍啊
人不在
认识啊
认识不
认识吗
认识我吗
认识呀
认输吧
人太多了
人要衣装
日安
肉麻啊
如果逾期不交纳
如果这样子
散散心
丧失理智
色狼
傻啊
啥啊
傻逼
傻逼啦
傻啦
傻了啊
傻吗
傻什么啊
啥呀
啥意思
啥意思啊
啥子哦
擅长领域
闪咯
闪咯
上班啊
上班了吗
上班呢
上班呀
上帝的安排
上海啊
上来了
上了啊
上了吗
上什么班啊
上网啊
上网呀
尚未决定
伤心啊
伤心了
上学啊
上呀
少出去了
少来了
少来这套
少说废话
神经病
神马
神马都是浮去
什么不是
什么不是啊
什么出来也要收费
什么地方啊
什么电影
什么电影啊
什么东东
什么东西啊
什么都可以
什么都没有
什么都有
什么感觉
什么歌啊
什么跟什么啊
什么工作
什么工作啊
什么号
什么话啊
什么了
什么没有
什么没有啊
什么名字啊
什么哦
什么人啊
什么什么啊
什么事啊
什么是啊
什么时候
什么时候啊
什么时候回家
什么时候回家啊
什么时候回来
什么时候回来啊
什么时候回来的
什么时候回去
什么时候回去啊
什么时候结婚啊
什么时候来
什么时候来啊
什么时候来的
什么时候来的啊
什么时候来的呀
什么时候来呀
什么时候去的
什么时候去的啊
什么时候下啊
什么时候呀
什么时候走
什么时候走啊
什么事情啊
什么事呀
什么为什么
什么学校
什么学校啊
什么也没有
什么意思啊
什么意思吗
什么意思嘛
什么意思哦
什么意思呀
什么哟
什么游戏啊
什么怎么了
深圳啊
生气啦
生气了啊
生气了吗
生意好吗
声音呢
是吖
是吖
是啊怎么了
是呗
是本人
是本人不
是本人吗
是不啊
是不是啊
是不是本人
是不是本人啊
是不是很忙啊
是不是嘛
是不是你啊
是不是哦
是不是呀
是不是哟
是不是真的
是不是真的啊
是的啊
是的吧
是的咯
是的了
是的呢
是的哦
是的呀
是多少
是多少啊
时过境迁
实话啊
实话吗
实话嘛
实话哦
实话呀
时间会淡去
世界真小
是啦
失恋了
是咯
使毛泽东复活了
是没
是哪个
是那个
是呢
是你啊
是你吧
是你的吗
是你哦
是你说的
是你呀
是哦
视频啊
视频坏了
事情进展得怎样
是啥
世上最大的痛苦
是什么啊
是什么呀
是什么意思
是什么意思啊
是谁啊
是谁呀
实说吧
是喔
是我啊
是我不好
是我的
是我呀
是呀是呀
是哟
是这个
是这个吗
是这样
是这样啊
是这样的
是这样的啊
是这样吗
是这样呀
是真的啊
是真的吗
是真的哦
是真的呀
是做什么的
受到点伤害
收到了吗
收到没
受现
书呆子
输了吧
数量有限
耍啊
耍大牌
耍我
耍我啊
帅啊
帅吧
帅不
帅吗
爽啊
谁唱的
谁唱的
谁的啊
谁的啊
睡觉啊
睡觉了
睡觉去了
睡觉中
谁看谁傻逼啦
谁看谁傻逼啦
谁哦
谁哦
谁说的
谁说的
谁说的啊
谁说的啊
谁知道啊
谁知道呢
谁知道呢
顺其自然吧
说错了
说的也是啊
说哈啊
说好点
说好了
说话阿
说话吧
说话好吗
说话了
说来话长
说了你也不知道
说嘛
说慢点
说你呢
说清楚点
说什么呢
说什么呀
说说啊
说说看啊
说一说
死定了
死都不要
死胡同
死机了
死开
死了吗
死女人
死去吧
思绪乱了
宋爱元
送完即止
速度啊
速度点
算了
算你厉害
算上我
随便啊
随便吧
随便看看
随便啦
随便你
随便你啊
随便你吧
随便你了
随便问问
随你吧
所以来了
她不在
他不在啊
他回来了
他们呢
他朋友
他人呢
他是谁啊
她是谁啊
他说的
他在吹牛
他在家
他怎么说
他总是吹牛
他走了
她走了
太过分了
太黑了
太卡了
太夸张了
太离谱了
太慢了
太忙了
太热了
太少了
太神了
太晚了
太无聊了
太小了
太远了
谈一谈
躺下了
逃啊
讨厌
特写镜头
腾讯出品
体胖怯热
替天行道
天啦
天哪
天天上网
天天玩
听不到啊
听不到吗
听不见啊
听不见吗
听不清楚
听到啊
听到了吗
听到吗
听到没
听到没有
听到没有啊
听的到
听得到吗
听的到吗
听的见吗
听歌啊
听歌呢
听过吗
挺好啊
挺好的啊
挺好看的
挺好玩的
听见了吗
听见吗
听见没
听了啊
听了吗
听你的
挺漂亮的
停止
痛啊
通宵啊
同学啊
退了啊
退了吗
推什么呢
推什么呀
外面下雨了
晚安
玩呗
玩不
玩得开心
晚饭吃了吗
晚饭我请
晚好上
完了吧
玩吗
玩去了
玩啥呢
晚上好啊
晚上好呀
玩什么
玩什么啊
玩什么游戏
玩什么游戏啊
完事了
玩呀
玩游戏啊
玩游戏吗
玩游戏呢
网吧啊
网吧呀
网络不好
王妹妹
王松旭
网友啊
违反规则
为了你改变
为啥啊
为啥呀
为什么不接
为什么不接啊
为什么不说话
为什么了
为什么那里这以远
为什么呢
为什么你要这样做
为什么哦
为什么要回家呢
为什么要这样子
为什么这么说
为什么这么说啊
为什么这么说呢
为什么这么说呢
为什么这样说
为什么这样说啊
为什么总是想不到
为什么总是写不好
为什么总是学不好
为什么总是学不来
问你啊
问你个事
问你个问题
问你呢
问你哦
问你呀
问问啊
问我吗
我爱你啊
我爱死你了
我帮你
我保证
我比你大
我比你大啊
我别无选择
我不啊
我不打扰你了
我不得不发
我不懂
我不懂啊
我不懂你说的
我不敢
我不干了
我不赶时间喔
我不赶时间喔
我不告诉你
我不管
我不好啊
我不好看
我不好看啊
我不和你聊了
我不和你说了
我不会啊
我不会的
我不会呀
我不记得了
我不接
我不觉得
我不觉得啊
我不理你了
我不忙
我不忙啊
我不怕
我不骗你
我不去
我不去了
我不认识
我不认识啊
我不认识你
我不认识你啊
我不认识你呀
我不上了
我不是啊
我不是本人
我不是本人啊
我不是发完了吗
我不是告诉你了吗
我不是故意的
我不是那讨厌你了
我不是十分喜欢你
我不是说了吗
我不是讨厌你
我不玩了
我不问啊
我不喜欢迟到的人
我不喜欢你了
我不想拐弯抹角的
我不想看到你
我不想离开了
我不想去
我不想要了
我不想再管
我不想再理会
我不想走了
我不晓得
我不行
我不要了
我不在乎
我不知道啊
我不知道了
我不知道哦
我不知道说什么
我不知道呀
我不知道怎么办
我不知道怎么说
我不知道怎么做
我擦
我擦的
我才不呢
我才不信
我才不信呢
我才不要呢
我才来
我吃饭了
我吃饭去了
我吃过了
我吃了
我吃完了
我出来了
我出去了
我出去一下
我错了
我错了吗
我打错了
我打了
我打字
我打字慢
我当家
我的啊
我的博客
我的错
我的电话
我的电话是
我的号
我的号码是
我的坏了
我的坏了啊
我的妈吧
我的没有
我的没有啊
我的视频坏了
我的天吧
我的也是
我的意思是
我的照片
我得下了
我得下了
我得走了
我得走了
我等你
我等你啊
我电话
我掉了
我掉线了
我懂
我都不知道
我都了
我都说了
我都听了
我饿了
我发错了
我发给你
我发了
我发誓
我烦了
我方不另行通知
我疯了
我付钱
我该走了
我感觉
我感觉有点不适
我敢么
我干死你
我刚回来
我刚来啊
我刚上
我刚上来
我刚下班
我告诉你
我给你
我给你打电话
我跟你说
我关了
我关了啊
我关了哈
我关了哦
我还不知道
我还不知道呢
我还好
我还好啊
我还可以
我还没吃饭
我还没吃饭呢
我还没吃呢
我害怕
我还以为
我还有事
我汗
我好烦
我好了
我好累
我好无聊啊
我好想你
我好想你啊
我好想你哦
我好想你呀
我和你一样
我很好
我很好啊
我很忙
我恨你
我很想你
我怀疑
我换号了
我换机
我会帮你打点的
我会的
我会好好的
我回家了
我回来了
我会努力的
我回去了
我会想你的
我昏
我记住了
我家了
我教你
我接个电话
我截了
我接了
我接了啊
我进不去
我进来了
我尽力了
我进去了
我今天休息
我就是
我就是啊
我就是不认真
我就是不讨厌
我就是不喜欢
我就是木有
我就是我
我就是我啊
我就说嘛
我就下了
我就这样
我拒绝
我倦了
我觉得也是
我卡
我开了
我开玩笑的
我看不到
我看不到啊
我看不到你
我看不到你啊
我看不到你呀
我看不懂
我看不见
我看不见啊
我看不见你
我看不见你啊
我看错了
我看到了
我看到你了
我看电视
我看电视了
我看电影
我看电影了
我看过了
我看见了
我看见你了
我看看啊
我看看吧
我看看你
我看看你啊
我看看你好吗
我看了
我看你
我看下
我看也是
我看一下
我靠啊
我可以看看你吗
我可以看你吗
我可以用你的笔吗
我哭
我哭了
我快了
我快吐了
我快要下了
我快要走了
我快走了
我困了
我来啦
我来了啊
我来也
我来找你
我老姐
我老了
我累了
我马上来
我忙啊
我没啊
我没的
我没看
我没看到
我没看到啊
我没看见
我没空
我没骗你
我没钱
我没钱啊
我没钱了
我没去
我没去过
我没让
我没上
我没事的
我没时间
我没时间啊
我没视频
我没视频啊
我没说
我没说啊
我没听清楚
我没玩
我没呀
我没有
我没有啊
我没有不吃
我没有不舒服
我没有不习惯
我没有拆开
我没有错
我没有打翻
我没有打开过
我没有打印
我没有倒掉
我没有的
我没有点过
我没有发过
我没有翻开过
我没有复印
我没有看过
我没有了
我没有离开过
我没有拿错
我没有拿到
我没有拿过
我没有哦
我没有视频
我没有视频啊
我没有听过
我没有头绪
我没有想过
我没有写过
我没有写完
我没有呀
我没有找过
我没有走过
我没有做错
我没有做过
我没有做完
我们都错了
我们可以聊聊吗
我们聊过
我们聊过吗
我们认识吗
我们是不是做错了
我们是否错了
我们是朋友
我们以前聊过吗
我们怎么了
我迷路了
我明白了
我哪有
我哪有啊
我那有啊
我哪知道
我哪知道啊
我内急
我能帮你吗
我能看看你吗
我能听到
我能听见
我能听见你说话
我匿了
我怕啊
我怕会忍不住
我怕你
我怕你了好不
我怕怕
我朋友
我朋友啊
我请你
我请你吃饭
我求你了
我去吃饭
我去吃饭了
我去过
我去接你
我去看电视了
我去看看
我去了
我去睡觉了
我去玩了
我去玩游戏了
我去洗澡
我去洗澡了
我去游戏了
我去找你
我去找你啊
我惹的
我忍了
我认识吗
我认识你啊
我认识你吗
我扔了
我傻啊
我傻了
我闪了
我上班
我上班了
我上传到空间了
我伤心死了
我生气了
我是啊
我是个足球迷
我时间到了
我是男的
我是你的朋友啊
我是你哥
我是你姐
我是你朋友啊
我是女的
我是人
我是认真的
我是谁啊
我是谁呀
我是说
我是说真的
我是他朋友
我是她朋友
我是他同学
我是王
我是我啊
我是学生
我受不了
我受够了
我睡觉了
我说不上来
我说错了
我说的是实话
我说的是真的
我说过了
我说了啊
我说呢
我说你
我说什么
我说什么啊
我说什么了
我说真的
我讨厌你
我讨厌他们
我听不到
我听不到啊
我听不见
我听到了
我听的到
我听见了
我听了
我听了啊
我听你的
我听听
我同事
我同学啊
我同意
我退下
我玩游戏
我晚自习后回家
我忘记了
我问啊
我问看看
我问你
我问你啊
我问你了
我问你呢
我问你呀
我无所谓
我无语
我喜欢啊
我喜欢吃
我喜欢那些东西
我喜欢你
我喜欢收藏
我喜欢听音乐
我喜欢玩
我喜欢运动
我喜欢植物
我洗澡去了
我下班了
我下啦
我下了啊
我下了哦
我下咯
我下线了
我先关了
我先关了啊
我先进去
我先看
我先看看你
我先看你
我先去洗澡了
我先问你
我先下了
我先下了啊
我现在有点事
我现在有事不在
我先走了
我想不到
我想不明折
我想不清楚
我想掉丢它
我想飞
我想回家了
我想家了
我想见你
我想看看你啊
我想看你啊
我想离开了
我想拿走
我想你了
我想你们了
我想起来了
我想我错了
我想我的家人了
我相信你
我相信你会帮
我想也是
我想知道
我想走了
我晓得啊
我晓得了
我心情不好
我厌了
我要啊
我要吃饭了
我要出去了
我要回家了
我要回去了
我要看
我要看你
我要你
我要去吃饭了
我要去洗澡了
我要闪了
我要睡觉了
我要吐
我要吐了
我要玩游戏了
我要下班了
我要下啦
我要下了啊
我要下了哦
我要下线了
我要走了
我要走了啊
我要走了哦
我也爱你
我也不懂
我也不会
我也不清楚
我也不认识你
我也不认识你啊
我也不太清楚
我也不喜欢他们
我也不想啊
我也不晓得
我也不知道啊
我也不知道了
我也不知道哦
我也不知道为什么
我也不知道呀
我也不知道怎么说
我也差不多
我也吃了
我也觉得
我也看不到你啊
我也快了
我也没办法
我也没办法啊
我也没有
我也没有啊
我也去
我也是
我也是啊
我也是的
我也是哦
我也是呀
我也是这么想的
我也是这样想的
我也说不清楚
我也忘了
我也喜欢
我也下了
我也想啊
我也想你
我也想你啊
我也要
我也要下了
我也一样啊
我也在啊
我也这么想
我也知道
我也知道啊
我也走了
我一个人
我一个人啊
我一会就下了
我一会就走了
我隐身了
我有啊
我又不认识你
我又不知道
我有点事
我又来了
我有了
我有吗
我有事
我有事啊
我有事了
我游戏了
我游戏去了
我有呀
我有一个好主意
我又怎么了
我晕啊
我晕了
我晕哦
我晕死
我晕死了
我砸你
我在北京
我在打牌
我在等你啊
我在东莞
我在斗地主
我在赶时间
我在公司
我在广东
我在广东啊
我在广州
我在家啊
我在家里
我在家呢
我在劲舞
我在看电视啊
我在看电影啊
我再看看
我在聊天
我在聊天啊
我在呢
我在上班啊
我在上海
我在深圳
我在深圳啊
我在说啊
我在宿舍
我在苏州
我在听歌啊
我在外面
我在玩啊
我在玩游戏啊
我在网吧
我在网吧啊
我在网吧呢
我在学校啊
我在呀
我在游戏
我在游戏啊
我再找
我怎么不知道
我怎么不知道啊
我怎么看不到你啊
我怎么看不见你啊
我怎么啦
我怎么了
我怎么了啊
我怎么知道啊
我怎么知道呢
我怎么知道呢
我怎么知道呀
我找不到
我找不到啊
我找到了
我招了
我找找
我这里没有
我这里没有啊
我这没有
我这没有啊
我真的不知道
我真的不知道啊
我真的没想到
我知
我知啊
我支持你
我知道啊
我知道的
我知道啦
我知道拉
我知道了啊
我知道你是谁了
我知道呀
我只是不想动了
我只是不想干了
我只是不想走
我只是烦了
我只是烦恼了
我只是累了
我只是没想过
我只是没有认真过
我只是想看看你
我只是想离开
我只是想躺着
我只是想听听音乐
我只是想再等会
我只是想再坐会
我只是厌倦了
我自己啊
我走啊
我走啦
我走了啊
我走了哦
我走咯
我走呀
我做到了
我做主
无吖
无吖
午安
无耻
勿打扰
物价上升
无礼的举动
无聊啊
无聊呢
无聊死了
无聊呀
无聊中
勿失良机
无事退朝
无所谓
无所谓了
唔系啊
无语了
系吖
系吖
系啊
洗白白
系边啊
洗耳恭听
喜欢啊
喜欢唱歌
喜欢的感觉
喜欢画画
喜欢回忆
喜欢活动
喜欢纪念
喜欢吗
喜欢说的话
喜欢玩
喜欢音乐
喜欢在一起
系咯
洗完了
希望吧
希望大家帮助她
希望如此
洗澡了
洗澡去了
洗澡中
下班了
下班了啊
下班了吗
下次吧
下次见
下次聊
下次聊啊
下次聊吧
下次再聊
下次再聊啊
下次再聊吧
下次再聊了
下了啊
下了哦
下咯
吓死我了
下午好
先把它搁一边
先到先得
先关了
先看看你
先看你
羡慕啊
羡慕吧
先生对不起
现在啊
现在不行
现在藏起来
现在都在干什么
现在躲起来
现在还不知道
现在还好吧
现在还好吗
现在好多了
现在好了
现在好了吗
现在好吗
现在很忙
现在几点了
现在记忆吧
现在开始了
现在开始下雨了
现在看看吧
现在可以了
现在来了
现在离开了
现在吗
现在忙吗
现在没了
现在没有
现在没有了
现在瞄瞄吧
现在呢
现在去吧
现在去那呢
现在去那呢
现在是晴天
现在收起来
现在说吧
现在说再见吧
现在听听吧
现在问问
现在我们怎么办
现在想到了吗
现在想想吧
现在写吧
现在写出来
现在训练了
现在要去那里了呢
现在有事
现在在哪
现在在哪里
现在在哪里啊
现在在哪呢
现在在做什么啊
现在怎么打算呢
现在怎么样啊
现在怎么样了
现在找找
现在真的要走么
现在知道了
现在准备
现在走吧
想得美喔
想得美喔
想都别想了
想过了
想和你在一起
想画画
想你了
想你了啊
想起来了
想清楚了
想死啊
想死你了
想我不
想我了吗
想我没
想想吧
想想大家
想想自己
想写歌
相信我
想走走
笑啊
小别胜新婚
小波仔超现场版
晓得不
晓得了
效果不错
小机灵鬼
小凯
小礼物给你哦
小气巴拉
小气鬼
笑啥
笑什么
笑什么啊
笑什么呢
笑什么呀
笑死了
小样的
笑一个
谢啦
谢了啊
谢什么
谢什么啊
谢谢啊
谢谢咯
谢谢关心
谢谢夸奖
谢谢啦
谢谢了
谢谢了啊
谢谢你啊
谢谢你的关心
谢谢你了
谢谢你哦
谢谢哦
心不断在变
信不信由你
辛苦啊
辛苦吗
辛苦你了
心情不好啊
心照不宣
行啊
行不行啊
幸福啊
行了吧
行了吗
星期天啊
醒醒吧
行行好吧
行呀
兄弟啊
休息
休息啊
休想
学啊
学习中
学校啊
言归正传
严重吗
杨晓璐
要啊
要不要啊
要的啊
要你管
要是没有的话
要是我能飞就好了
要是有的话
要死啊
要死了
要听哦
要下了
要下雨了
要呀
要走了
也不错
也不是啊
也不是啦
也不是了
也不行
也不一定
也好啊
也可以啊
也没什么
也没有啊
也是啊
也是的
也是哦
也是呀
也许吧
也许是吧
一般啊
一般吧
一般般啦
一般啦
一定会的
一定要给我留言哦
一个人啊
一个人吗
以后吧
以后聊
以后再聊
以后再说
以后再说吧
一会啊
一会吧
一会儿再和你联系
一会儿再和您联系
一会儿再联系
一会回来
一会见
一会聊
一会说
一会再聊
一会再说
一句也看不到
以前是
一切还好吗
一视同仁
意想不到
一眼啊
一言难尽
一言为定
音符在跳动
引起强烈反响
隐身了
应该吧
应该不会吧
应该是吧
应该是的
用啊
用吧
有吧
有必要吗
有病啊
又不说话了
有的啊
有点吧
有电话吗
有点累
有点忙
又掉了
有个性
有话快说
有话快说啊
有机会的
有机会再聊
有急事
有急事吗
有空聊
有空吗
有空再聊
有空再聊吧
又来了
有了吗
有么
又没钱
有没有
有没有啊
有没有到过
有没有等到
有没有发现
有没有发现到
有没有感觉到
有没有看到
有没有看过
有没有买到
有没有买过
有没有拿到
有没有拿过
有没有去过
有没有想到
有没有想过
有没有想我啊
有没有写过
有没有写完
有木有
有男朋友了吗
有男朋友吗
有哦
油漆未干
有钱啊
有人吗
有什么啊
有什么好看的
有什么好看的啊
有什么好笑的
有什么事
有什么事啊
有什么事吗
有什么问题吗
有事啊
有事打电话
有事打我电话
有时间聊
有时间吗
有时间再聊
有时间再聊啊
有时间再聊吧
有事快说吧
有事留言
有事吗
有视频
有视频吗
有视频没
有事请留言
有事请烧纸
有事烧纸
有是有
有问题吗
有我的留言吗
游戏啊
游戏了
游戏吗
游戏呢
游戏中
有些用处
有眼光
有一事相求
有意思吗
有一天
有用吗
又在啊
又怎么了啊
有照片吗
幼稚
遇到网络错误
郁闷啊
郁闷了
郁闷哦
郁闷死了
郁闷中
语音啊
远啊
原来如此
原来是这样啊
远吗
越快越好
晕吧
晕哦
晕什么
晕死啊
晕死了
咋的了
咋了
咋了啊
在吖
在吖
在北京
在不在呀
在打牌
在的啊
在东莞
再发一次
在干嘛啊
在干嘛呀
在干什么啊
在干什么呢
在搞什么
在公司
在广东
在广州
在家啊
在家了
在家里啊
在家里吗
在家呢
在家呀
再见
再见啊
再见了
在进
在劲舞
在看电视啊
在看电影
再看看
在看什么啊
在了啊
再联络
在聊
在聊天
在聊天啊
在忙什么啊
在没
在没啊
在哪儿啊
在那好吗
在哪里呢
在那里呢
在哪里呀
在那里做什么啊
在哪上啊
在哪呀
在那做什么啊
在哦
在朋友家
在上班啊
在上班吗
在上海
在上网
在上网啊
在什么地方啊
在深圳
在深圳啊
再试
再试一下
再说
再说啊
再说啦
再说了
再说一次
再算
在天河
在玩啊
在玩吗
在玩什么呀
在玩游戏
在玩游戏啊
在网吧啊
在网吧呢
在线吗
在学校啊
在游戏吗
在做什么啊
在做什么呢
在做什么呀
赞成
咱们兜风去吧
暂时没有
早啊
早安
早吃了
早点回去
早点休息吧
早来了
糟了
早呢
早上好
怎来的
怎么啊
怎么办啊
怎么办呢
怎么办呀
怎么不好
怎么不好啊
怎么不会
怎么不会啊
怎么不回啊
怎么不见你啊
怎么不讲话啊
怎么不接
怎么不接啊
怎么不接呢
怎么不接呢
怎么不接呀
怎么不可能
怎么不可以啊
怎么不理我
怎么不理我啊
怎么不理我了
怎么不理我呀
怎么不如啊
怎么不是
怎么不说
怎么不说啊
怎么不说话
怎么不说话啦
怎么不说话了
怎么不说话了啊
怎么不说话了呢
怎么不说话了呢
怎么不说话了呀
怎么不说话呢
怎么不说话呀
怎么不说了
怎么不说了啊
怎么不行
怎么不行啊
怎么才来啊
怎么的啊
怎么搞的
怎么搞的啊
怎么咯
怎么咯
怎么关了
怎么关了啊
怎么还在啊
怎么会啊
怎么回事
怎么回事呀
怎么会这样啊
怎么会这样呢
怎么讲
怎么看啊
怎么看不到啊
怎么看不到你
怎么看不到你啊
怎么看不到你呀
怎么看不见啊
怎么看不见你
怎么看不见你啊
怎么可能啊
怎么可能呢
怎么了啊
怎么了吗
怎么了嘛
怎么了呢
怎么了你
怎么了哦
怎么了呀
怎么没有
怎么没有啊
怎么弄
怎么弄啊
怎么弄的
怎么说
怎么说啊
怎么说呢
怎么吐了
怎么呀
怎么样
怎么样啊
怎么样了
怎么样呀
怎么又不说话了
怎么这么说
怎么这么说啊
怎么这么说呢
怎么这样
怎么这样啊
怎么这样说啊
怎么这样说呢
怎么走了
张会鹏
张靖
张元
找不到啊
找打你这只臭虫
找到工作了吗
找到了吗
找到没
找你啊
照片啊
找事啊
找死
赵笑凤
这不花你多少时间
这个啊
这个很好玩啊
这个呢
这个人
这个我知道
这还不错
这还差不多
这很简单吧
这很容易吧
这回事
这简单
这件事
这就
这就怪了
这就奇怪了
这就是我
这么多啊
这么好啊
这么快啊
这么快呀
这么厉害
这么慢
这么忙啊
这么巧
这么晚了
这么早
这么早啊
这是对还是错
这世界到是神马
这是你的吗
这是你吗
这是什么
这是什么啊
这是什么意思
这是谁啊
这是我的
这是怎么了
这是正常的
这算了吧
这条消息太毒了
这为了什么
这我知道
这新闻一发布
这样吧
这样不好
这样的啊
这样哦
这样呀
这样子不好看
这样子不难看吧
这样子好不好
这样子好看不
这样子好难看啊
这样子好难看呢
这样子好难看嘢
这样子漂亮吗
这样子是为了什么
这样子实在伤人
这样子算什么
这样子做不好
这样子做好吗
这也怪不得你的
这也难怪
这一次
这有什么
真碍眼
真棒
真的啊
真的非常怪呀
真的好开心啊
真的很爽啊
真的假的
真的假的啊
真的啦
真的了
真的么
真的没有
真的没有啊
真的呢
真的哦
真的呀
真低级
真恶心
真好啊
真划算
真纠结
真可恨
真可怜
真可怕
真可恶
真懒
真厉害
真没想到
真没有
真巧
真让人讨厌
真是够了
真是很开心啊
真是经典
真是受够了
真体贴
真温柔
真郁闷
真晕
振作起来
振作些
正经点
正是时候了
治啊
知啊
支持你
知道
知道啊
知道吧
知道不
知道就好
知道啦
知道了啊
知道了吧
知道了吗
知道咯
知道没
知道什么
知道什么啊
知道我是谁不
知道我是谁吗
知道呀
之后的内容
质量上乘
只能这样了
只想静一静
至于吗
知足常乐
中奖等消息
肿么
祝福你
祝你好运
祝你玩得开心
猪头啊
注意点
注意身体
注意身体啊
抓紧
装傻
自动回复不聊
自己看
自己吗
自己问
自由频道
总共你要付
总会懂的
总会明白的
总会学到的
总会长大
总会长大的
总有一天
走啊
走吧
走不
走了啊
走了哈
走了吗
走了哦
走咯
最近还好吧
最近还好吗
最近好吗
最近很忙吗
最近可好
最近忙不
最近忙吗
最近忙什么
最近忙什么呢
最近在忙什么
最近怎么样
最近怎么样啊
做得好
做个决定吧
做好点
做紧咩啊
做快点
做乜啊
做咩啊
做什么啊
做什么的
做什么的啊
做什么工作啊
做什么呢
做什么呀
昨天去哪了
昨天去哪里了呢
昨天去哪里了呢
昨天去哪里玩了呢
昨天去哪里玩了呢
昨天去玩了吗
等一下啊
干什么去了
刚洗完澡
好饿啊
中午吃什么
晚上去哪吃
那怎么办啊
明天去哪玩
那你先忙吧
老婆我错了
求红包
你还想怎样
怎么不接电话
主席团
办公厅
秘书处
代表资格审查委员会
提案审查委员会
全国人民代表大会常务委员会
全国人民代表大会各委员会
民族委员会
法律委员会
财政经济委员会
教育科学文化和卫生委员会
外事委员会
华侨委员会
内务司法委员会
人大常委法制工作委员会
人大常委办公厅
特定问题调查委员会
宪法修改委员会
中华人民共和国主席
副主席
中华人民共和国中央军事委员会
最高人民法院
最高人民检察院
外交部
国防部
国家发展和改革委员会
教育部
科学技术部
国防科学技术工业委员会
国家民族事务委员会
公安部
国家安全部
监察部
民政部
司法部
财政部
人事部
劳动和社会保障部
国土资源部
建设部
铁道部
交通部
信息产业部
水利部
农业部
商务部
文化部
卫生部
国家人口和计划生育委员会
中国人民银行
审计署
中国人民政治协商会议
全国委员会
全国政协常务委员会
中国共产党
中共中央委员会
中央政治局
中央政治局常务委员会
中央书记处
中央整党工作指导委员会
中共中央办公厅
中央组织部
中央宣传部
中央统一战线部
中央对外联络部
中央军事委员会
中央党的建设工作领导小组
中央宣传思想工作领导小组
中央政法委员会
中央爱国卫生运动委员会
中央党校
中央绿化委员会
中央文献研究室
中央政策研究室
中央党史研究室
中共党史人物研究会
中央文献编辑委员会
中央编译局
中央档案馆
中央国家机关工作委员会
中共中央直属机关工作委员会
中共中央纪律检查委员会
民主党派
中国国民党革命委员会
中国民主同盟
民盟
中国民主建国会
民建
中国民主促进会
民进
中国农工民主党
中国致公党
九三学社
台湾民主自治同盟
军事机构
中国人民解放军
总参谋部
总政治部
总后勤部
中国人民解放军军事法院
中国人民解放军军事检察院
中国人民解放军体育运动委员会
中国人民解放军各军兵种
中国人民解放军海军
北海舰队
南海舰队
东海舰队
中国人民解放军空军
中国人民解放军炮兵
中国人民解放军第二炮兵
中国人民解放军装甲兵
中国人民解放军通信兵
中国人民解放军工程兵
中国人民解放军基本建设工程兵
中国人民解放军军事院校
中国人民解放军国防大学
中国人民解放军军事科学院
中国人民解放军军事学院
中国人民解放军政治学院
中国人民解放军后勤学院
中国人民解放军各部队
中国人民解放军北京军区
中国人民解放军沈阳军区
中国人民解放军南京军区
中国人民解放军济南军区
中国人民解放军广州军区
中国人民解放军成都军区
中国人民解放军兰州军区
中国人民解放军北京卫戍区
中国人民解放军上海警备区
中国人民解放军天津警备区
人民团体
测绘学会
地震学会
工程热物理学会
国际金融学
国际战略问题学会
海洋学会
科普学会
全国儿童和少年工作协调委员会
全国少年儿童文化艺术委员会
全国史学会
少年科学奖基金会
宋庆龄基金会
纪念宋庆龄国家名誉主席基金会
中国奥林匹克委员会
中国笔会中心
中国标准化协会
中国财政学会
中国残疾人福利基金会
中国道教协会
中国电影评论学会
中国法律咨询中心
中国法学会
中国翻译工作者协会
中国佛教协会
中国福利会
中国歌剧研究会
中国共产主义青年团
中国国际法学会
中国国际交流协会
中国衡器协会
中国红十字会总会
中国基督教三自爱国运动委员会
中国基督教协会
中国计量测试学会
中国教育学会
中国金融学会
中国抗癌协会
中国考古学会
中国科学技术普及及创作协会
中国科学技术史学会
中国科学技术协会
中国会计学会
中国联合国教科文组织全国委员会
中国联合国协会
中国盲人聋哑人协会
中国企业管理协会
中国人民保卫儿童全国委员会
中国人民对外友好协会
中国人民外交学会
中国少年儿童基金会
中国少年先锋队
中国天主教爱国会
中国天主教教务委员会
中国天主教主教团
中国文学艺术界联合会
中国电视艺术家协会
中国电影家协会
中国美术家协会
中国民间文艺家协会
中国曲艺家协会
中国摄影家协会
中国书法家协会
中国舞蹈家协会
中国戏剧家协会
中国音乐家协会
中国杂技艺术家协会
中国作家协会
中国伊斯兰教协会
中国医学会
中国政法学会
中华全国妇女联合会
中华全国工商联合会
中华全国归国华侨联合会
中华全国集邮联合会
中华全国青年联合会
中华全国世界语协会
中华全国台湾同胞联谊会
中华全国体育总会
中华全国新闻工作者协会
中华全国学生联合会
中华全国总工会
保利科技有限公司
北京国际经济信息中心
北京科技协作中心
对外贸易仲裁委员会
光大实业公司
国际问题研究所
国际信托服务公司
国际招标公司
国际政治和经济研究中心
海事仲裁委员会
外国企业服务公司
中国成套设备出口公司
中国出版对外贸易公司
中国船舶公司
中国电影发行放映公司
中国电影发行放映公司
中国电子技术进出口公司
中国对外翻译出版公司
中国对外贸易运输公司
中国纺织品进出口公司
中国工艺品进出口公司
中国国际经济技术交流中心
中国国际经济咨询公司
中国国际科技会议中心
中国国际贸易促进会
中国国际贸易中心
中国国际贸易图书总公司
国际书店
中国国际文化交流中心
中国国际信托投资公司
中国航空工业服务公司
中国航空技术进出口公司
中国化工建设总公司
中国化工进出口公司
中国机械进出口公司
中国机械设备进出口公司
中国技术进出口总公司
中国经济贸易咨询公司
中国精密机械公司
中国救助打捞公司
中国科学技术情报研究所
中国科学技术咨询服务中心
中国粮油食品进出口公司
中国轻工业品进出口公司
中国人民保险公司
中国石油公司
中国石油公司海洋分公司
中国缩微出版物进出口公司
中国图书进出口总公司
中国土产畜产进出口公司
中国外轮代理公司
中国五金矿产进出口公司
中国仪器进出口公司
中国邮票总公司
中国远洋运输公司
中国租船公司
安徽省人民政府
安全部
澳门特别行政区政府
版权局
保监会
保密局
北京市人民政府
财政部
测绘局
档案局
地震局
电监会
发改委
发展改革委
发展研究中心
法制办
福建省人民政府
甘肃省人民政府
港澳办
工程院
工业和信息化部
公安部
广东省人民政府
广西壮族自治区人民政府
贵州省人民政府
国防部
国管局
国家安全生产监督管理总局
国家保密局
国家边防委员会
国家测绘局
国家处置劫机事件领导小组
国家档案局
国家电力监管委员会
国家发展和改革委员会
国家防汛抗旱总指挥部
国家工商行政管理总局
国家广播电影电视总局
国家国防动员委员会
国家海洋局
国家减灾委员会
国家禁毒委员会
国家科技教育领导小组
国家粮食局
国家林业局
国家旅游局
国家履行禁止化学武器公约工作领导小组
国家煤矿安全监察局
国家民委
国家民族事务委员会
国家人口和计划生育委员会
国家食品药品监督管理局
国家税务总局
国家体育总局
国家统计局
国家外国专家局
国家外汇管理局
国家文物局
国家信访局
国家信息化领导小组
国家行政学院
国家烟草专卖局
国家邮政局
国家知识产权局
国家质量监督检验检疫总局
国家中医药管理局
国家自然科学基金委员会
国家宗教事务局
国土资源部
国务院参事室
国务院残疾人工作协调委员会
国务院发展研究中心
国务院法制办公室
国务院扶贫开发领导小组
国务院妇女儿童工作委员会
国务院港澳事务办公室
国务院关税税则委员会
国务院机关事务管理局
国务院纠正行业不正之风办公室
国务院军队转业干部安置工作小组
国务院抗震救灾指挥部
国务院南水北调工程建设委员会
国务院侨务办公室
国务院三峡工程建设委员会
国务院台湾事务办公室
国务院西部地区开发领导小组
国务院新闻办公室
国务院行政审批制度改革工作领导小组
国务院学位委员会
国务院研究室
国务院中央军委空中交通管制委员会
国务院中央军委专门委员会
国研室
国有资产监督管理委员会
国资委
海南省人民政府
海洋局
河北省人民政府
河南省人民政府
黑龙江省人民政府
湖北省人民政府
湖南省人民政府
环境保护部
吉林省人民政府
监察部
江苏省人民政府
江西省人民政府
交通运输部
教育部
科技部
科学技术部
粮食局
辽宁省人民政府
煤矿安监局
民政部
内蒙古自治区人民政府
宁夏回族自治区人民政府
农业部
气象局
侨办
青海省人民政府
全国爱国卫生运动委员会
全国老龄工作委员会
全国绿化委员会
全国社会保障基金理事会
全国拥军优属拥政爱民工作领导小组
全国整顿和规范市场经济秩序领导小组
人口计生委
人力资源和社会保障部
人民银行
山东省人民政府
山西省人民政府
陕西省人民政府
商务部
上海市人民政府
社保基金会
社科院
审计署
水利部
司法部
四川省人民政府
台办
天津市人民政府
铁道部
外汇局
外交部
外专局
卫生部
文化部
文物局
西藏自治区人民政府
香港特别行政区政府
新华社
新华通讯社
新疆维吾尔自治区人民政府
新闻办
新闻出版总署
信访局
行政学院
烟草局
银监会
邮政局
云南省人民政府
浙江省人民政府
证监会
中国保险监督管理委员会
中国地震局
中国工程院
中国科学院
中国民用航空总局
中国气象局
中国人民银行
中国社会科学院
中国银行业监督管理委员会
中国证券监督管理委员会
中华人民共和国新闻出版总署
中科院
中医局
重庆市人民政府
住房和城乡建设部
自然科学基金会
爱国统一战线组织
安定有序
安排部署
按程序办理
按期
按时
案件的调查处理
案卷
澳门特别行政区同胞
澳人治澳
把党工委文明单位创建工作推上一个新的台阶
把工青妇基层组织建设
把广大职工
把握发展机遇
把握国内大局
把握实质深入学
摆上重要议事日程
摆在突出位置
颁布
颁发
半殖民地半封建社会
办公地点
办公建筑
办公室
办公用房和办公用品
办实事
办事公道
包容性
薄弱环节
保持党同人民群众
保持和发展
保持宽松稳定
保持台海和平
保密工作先进集体
保民生
保稳定
保增长
保增长
保障
保障机制建设
保障社会公平正义
报告投票结果
报经
报请
备案
被省委宣传部
被市委授予
被市政府评为
本次大会
本次党总支部委员会选举
本地
比境界
比照
必须按照建立健全惩治和预防腐败体系的要求
必须毫不动摇地
必须毫不动摇地
必须纠正
必由路径
辩证思维
标本兼治
标题格式
表达利益需求
并提出
不断改善人民生活
不断巩固
不断健全完善工作机制
不断开创
不断深化学习
不断深入实践
不断提高
不断提高认识
不断推动
不敢监督
不能放弃
不能削弱
不日
不善监督
不懈奋斗
不宜
不予
不赞成
不准利用知悉或者掌握的内幕信息谋取利益
不准私存私放公款
不准索取接受或者以借为名占用管理和服务对象以及其他与行使职权有关系的单位或者个人的财物
不准违反规定更换小汽车
不准违反规定购买小汽车
不准违反规定在经济实体社会团体等单位中兼职或者兼职取酬以及从事有偿中介活动
不准违反规定装饰小汽车
不准以交易委托理财等形式谋取不正当利益
不准用公款参与高消费娱乐健身活动和获取各种形式的俱乐部会员资格
不准用公款旅游或者变相用公款旅游
不准在公务活动中接受礼金和各种有价证券支付凭证
部班子
部署
采取多种形式
采取积极可行的措施
采取无记名投票
采取有效措施
参观和调查
参与高消费娱乐
参与健身活动
参照
参政议政
藏语系佛教
曹建明
草拟
层层抓落实
差额
差额选举
差额选举的方式进行
产权交易清产核资
常务副检察长
常务委员会
常抓不懈
长春城市精神
长流水现象
长治久安
超过应到会人数
陈淳
程序
程序严密
惩防并举
诚信友爱
承包
持之以恒
充分发挥
充分发挥工青妇组织的优势和作用
充分利用自然采光
充分履行
充分认清形势
充满活力
出家僧尼
出席会议
出席会议并讲话
处理问题
创建办公室
创建工作的基本情况
创建活动
创新方法
创新机制
创新思维
创造条件
辞退
辞职
慈爱和同
从事有偿中介活动
从整体上理解和把握
促进党员领导干部廉洁从政
促进对外交流合作
促进和谐
促进两岸关系和平发展
促进民族团结和宗教稳定
促进社会和谐
促进振兴
促进祖国和平统一
促进祖国统一
存在和发展
打印机
大胆试验
大会发出选票
大会主持稿
大力巩固
大力弘扬
大力加强
大力落实
大力推动
大力推广节能新技术应用与创新
大力做好新形势下
大兴求真务实之风
大政方针从实际出发
带妇建
带团建
代表本届
代表领导班子
代表人民执政
代表人士
待机能耗
单一来源政府采购方式
但也存在着一些不容忽视的问题
当场计票
当场清点选票
当事人申请调解
党的纪律检查机关负责
党的纪律检查机关负责对实施情况进行监督检查
党的纪律检查机关协助同级党委党组抓好落实
党的建设
党的建设理论
党的十七大
党的先进性建设
党的重要法规
党的宗教政策
党风党纪
党风监督员
党风廉政
党风廉政方面
党风廉政建设
党风廉政建设责任制
党风廉政建设责任制和干部考核
党风问题
党和国家的
党和国家的生命线
党和人民的事业
党和政府
党内监督
党群共建创先争优
党外代表人士
党外知识分子
党外知识分子工作
党委党组
党委统一领导
党委新疆生产建设兵团
党委中心组
党委中央直属机关工委
党务干部队伍能力建设
党员干部思想面貌
党员领导干部
党员领导干部不准妨碍涉及
党员领导干部不准借用公款公物或者将公款公物借给他人
党员领导干部参加民主生活会
党员领导干部对其配偶子女及其配偶从事开公司办企业和从事中介服务活动的行为是否知情
党员领导干部教育培训的重要内容
党员领导干部配偶子女及其配偶从公司企业和中介机构中是否获取高额薪酬
党员领导干部配偶子女及其配偶在公司企业和中介机构中是否担任高级职务
党章
党政领导班子工作
党总支部委员后选人
党总支部委员会作工作报告
党组织服务民生工作
档案管理
到位
道教宫观
道教协会
的主题
登记普查
等方面
邓小平理论
抵御风险
地方委员会
第五次全体会议上
第一要务
调查研究
调解程序
调解登记
调解结果
调解协议
调解协议书
调解组织
定期或聘期考核
杜绝长明灯现象
杜绝跑冒滴漏
队伍建设
对党忠诚
对工作报告进行表决
对耗能量大的电热水器
对台工作
对于深入贯彻党的十七大精神
对宗教事务的管理
多党合作和政治协商
多党合作和政治协商制度建设
多党合作事业
多献求真务实之策
多做贡献
多做开拓创新之事
二十字公民基本道德规范
发出选票数与实际到会党员人数相符
发挥更大作用
发挥民主监督作用
发挥桥梁纽带作用
发挥统一战线优势又好又快发展
发挥作用
发生的争议
发生了转变
发扬光大
发扬社会主义道德
发展多党合作事业
发展服务
发展观
发展两岸关系
发展这个第一要务
法律服务
法律监督工作
法律监督能力建设
法律课堂
法律六进
法律面前人人平等
法律知识
法律知识考试
法制宣传教育工作
法制宣传教育工作领导小组
法制宣传教育计划
法制宣传教育示范点
繁荣和发展
反帝反封建
反对分裂
反腐败工作
反腐倡廉建设
反腐倡廉建设必须坚持
反腐倡廉建设的一项重要基础性党内法规
反腐倡廉制度体系
方式
方针政策
非公有制经济
非公有制经济人士
非公有制企业
分发选票
分配
分析检查
分析统计工作
奋斗不止
奋斗历程
奉献意识
佛教寺院
佛教协会
符合党章规定
符合规定人数
服务
服务大局
服务大局促建设
服务党和国家工作大局
服务经济发展
服务民生先进集体
服务群众和维护群众利益的具体实践中
服务社会
服务意识
服务中心
腐败现象
负责领导
富有成效
妇联组织和工作对广大群众的全覆盖
妇女更加紧密地团结在党的周围
改革步伐
改革创新
改革创新精神
改革开放
改进工作
改善民生
干部管理体制
干部考核
干部应作出表率
干出一流的工作业绩
干扰办案
港澳台
港澳台海外
港澳台海外人物
港人治港
高度
高度概括
高度重视
高度自治
高贵品质
高检院党组副书记
高能耗的
高能耗灯具
高素质
搞拉票等非组织活动
革新节能技术
个别酝酿
个体劳动者
各负其责
各个阶段
各级党委党组负责
各级党组织要认真抓好党群共建创先争优
各级知识分子联谊会
各类工商业者
各民主党派
各民族共同繁荣进步
各民族共同团结奋斗
各少数民族和各界的代表
各少数民族之间
各省
各市州党委
各位领导
各项服务工作
各有关部门和人民团体
各直辖市党委
各种有价证券
各种支付凭证
根本任务
根本要求
根据公务员法
更大贡献
更换
更加持久
更加坚定的信心
更加坚决的态度
更加艰巨
更加深入
更加突出
更加有力的措施
更加扎实的工作
更加重大
更加重大
更加主动
更加自觉
工青妇组织
工青妇组织要把党群共建创先争优融入到组织
工商经济界
工商联和无党派人士
工商注册登记后到本人管辖的地区和业务范围内从事可能与公共利益发生冲突的经商办企业活动
工作报告
工作大局
工作概况
工作规则
工作能力
工作实际
工作需要
工作要点
功能优势
公共机构
公共机构节能耗能组织体制
公共机构节能条例
公共机构能源消耗
公开招聘
公民道德建设实施纲要
公平正义
公司企业和中介机构的经营服务活动是否在该党员领导干部管辖的地区和业务范围之内
巩固
巩固成果
巩固党的执政地位
巩固和发展
巩固学习实践活动成果
贡献力量
共产党员
共青团
共同的思想政治基础
共同繁荣发展
共同繁荣发展的主题
共同繁荣进步
共同团结奋斗
共同心愿
共有党员
沟通思想
构建
购买商业保险
鼓舞和激励着
骨肉兄弟
关键环节
关于对
管理
贯彻落实
贯彻落实科学发展观
贯彻落实上有新成效
贯彻实施促进党员领导干部廉洁从政
贯穿于日常工作之中
广大党员
广大干部群众
广大干警
广大信教群众
广泛了解和反映
广泛民主
广开言路
广谋良举
广求善策
规定
规定党员领导干部不准
规定党员领导干部不准干预和插手农村集体资金资产和资源的
规定党员领导干部不准违反规定
规范党员领导干部从政行为
国际国内环境
国家发展和民族振兴
国家副主席习近平
国家富强
国家级文件
国家政治生活
国家主权和领土完整
国外
国务院国有资产监督管理委员会党委
国务院令第
国有企事业单位
过宗教节日
海内外中华儿女
海外统战工作
海外重点人物数据库
汉族离不开少数民族
核心利益
和谐检察广播站
和谐稳定
合作互利双赢
合作机制
狠抓落实
红十字会
候补委员
胡锦涛
胡锦涛总书记
互不侵犯
互相监督
互相尊重
化解矛盾
环境友好型
还有待于进一步增强
还有待于进一步增强
换届选举
辉煌业绩
惠及现在
会议基本情况
会议精神传达提纲
活动载体
活力源泉
获取各种形式的俱乐部会员资格
基本点
基本纲领
基本路线
基本情况
基本上
基本要求
基层统战工作
基层组织建设水平
基础建设
基础性建设
基督教协会
机关党工委
机关党员干部的大局意识
机关党总支
机关公共机构节能工作
机关公务车油耗
机关建设
机关节约建设的目标
机关能源政策法规的宣传教育
机关作风需要进一步改进
机制建设
积极反映群众诉求
积极工作
积极进取
积极开展
积极力量
积极努力
积极实行节能改造
积极探索
积极为群众多办实事好事
积极引导
积极应用节能新产品
积极营造
积极主动
集中考试
集中领导
集中体现
及时关闭
及时研究解决
济世度人
计算机
继承与创新
继续坚持
纪工委
纪律面前人人平等
纪律作风
加大工作力度
加大海外统战工作力度
加大力度
加快创建步伐
加快发展
加快用能设备节能改造
加强
加强党的先进性建设
加强党的执政能力
加强调研
加强督促检查
加强反腐倡廉制度建设完善惩治和预防腐败体系的重要举措
加强反腐倡廉制度建设要逐步建成
加强管理
加强和改进新形势下党的建设夺取全面建设小康社会新胜利的重要保证
加强合作
加强机关节能骨干业务培训
加强教育和监督
加强民族团结
加强引导
加强整体规划抓紧重点突破
加强自身建设
假公济私化公为私
价值取向
监督不到位
监督不规范
监督制约机制工作能力
监督制约机制建设
监票人
监票人报告
坚持不懈
坚持创新节能改造与强化节能管理相结合的原则
坚持党建带群建
坚持独立自主自办
坚持发展的观点
坚持和发展
坚持和完善
坚持和完善多党合作制度
坚持经常性学习教育
坚持领导带头
坚持绿色发展与和谐发展的原则
坚持明确责任与主动作为的原则
坚持目标管理与量化责任到人管理的原则
坚持全面的观点
坚持实践的观点
坚持以人为本
坚持用科学发展观
坚持真理
坚持自律和他律相结合
坚定不移地把党风廉政建设和反腐败斗争推向前进
坚定不移地把党风廉政建设和反腐败斗争推向前进
坚定信念
兼职
兼职取酬
艰苦创业
艰苦奋斗
艰苦朴素
检查票箱
检察工作
检察工作考核评价体系
检察工作科学发展
检察工作一体化
检验标准
减少
健康成长
健康快速发展
健全能源消耗预算报批机制
健全体制
健全完善
渐进式台独
建功立业
建立
建立机关节能奖励处罚机制
建立健全
建立健全体制机制
建立节能长效机制
建立完善机关公务车档案
建设节约型社会
建设民主法治
建言献策
建议
建议案
讲经
焦裕禄
焦裕禄精神
交换意见
交流合作
交流项目
交流与合作
交纳特殊党费
缴纳住房公积金
教育督导员
教育工作
教育与监督
教职人员
较快发展
接受监督
街道
节能的主要目标
节能的主要任务
节能灯具
节能工作计划
节约光荣
竭诚服务群众
结合点
结合起来
结束两岸敌对状态
解放思想
解决创建中存在的问题
解决台湾问题
解难事
解聘辞聘
巾帼标兵
今天到会
今天的会议有效
紧密结合
紧迫感和责任感
进行表决
进行培训
进一步促进
进一步巩固
进一步夯实基础
进一步加强
进一步加强制度建设
进一步强化
进一步提高
进一步提高群众工作科学化水平
进一步推进
进一步增强
禁止利用职权和职务上的影响为亲属及身边工作人员谋取利益不准允许纵容配偶子女及其配偶
禁止违反公共财务管理和使用的规定
精神实质
精神文明创建工作
精神文明创建活动
精神文明创建资金
精心组织
经济发展和社会进步
经济建设
经济领域
经济平衡
经济社会
经济实体
经济实体社会团体
经济性
经济组织
经贸往来
经贸文化交流
警示教育
九二共识
举办各类庆典活动
具体利益和要求
具体实在
具体行动
具有十分重要的现实意义
具有重要的指导意义
决定
决定超标准配备
决定超标准使用
决定用公款
开创工作新局面
开启票箱
开始投票
开拓创新
开拓进取
考察调研
考核结果作为对其任免奖惩的重要依据
考核内容
科级以上干部
科学发展
科学发展观
科学发展观武装头脑
科学化水平
科学谋划部署工作
科学世界观
科学统筹
科学性
科学执政
科研单位
可以进行选举
可以开会
克己奉公
空格
跨越时空
宽松稳定
扩大
扩大和转化
扩大民间交往
滥发津贴补贴奖金
浪费可耻
劳动法
牢牢把握
离职或者退休后
理论方针政策
理论教育
理顺情绪
礼金
历久弥新
历史时期
历史使命
利乐有情
利益集团
立党之本
立国之本
立足本职
力量之源
力争实现工会
联席会议制度
联系群众
联系实际扎实学
廉洁从政
廉政准则
良好风尚
良好局面
良种补贴
两岸关系
两岸经济
两岸同胞
两不误
两促进
两地
两个基本点
两年内不得接受
两年内不得接受
两世吉庆
两种倾向
了解群众疾苦
列入
林业地区公安局
领导工会
领导谈心
领导体制
领导小组
领土完整
另选他人
留党察看
六五普法
履行职责
率先垂范
绿色照明行动
落实措施
落实科学发展观
落实在基层
马克思主义经典作家
马克思主义政党学说
密切联系群众
民间商会
民间外交活动
民间性
民生服务
民心向背
民主测评
民主党派
民主党派监督
民主集中
民主监督
民主推荐
民主执政
民族地区
民族独立
民族法律法规
民族工作
民族关系
民族界人士
民族区域自治制度
民族团结进步
民族文化传统
民族问题
民族性
民族振兴
民族政策
民族资本主义
模范职工
谋划布局
目标方向一致性
目标具体明确
目标任务
目标责任制进行考核
纳入
纳入党建工作规划和考核体系
内容科学
内容摘要
凝聚力
努力巩固
努力扩大
努力推动
努力维护
盘活存量
配备购买
配偶
配强
配套完备
批评和自我批评
批准超标准配备
批准超标准使用
批准用公款
聘用程序
聘用合同履行
聘用合同期限
平等互利
平等团结互助
平稳较快发展
普遍规律
普法工作
普法宣传
其他亲属
其他重大经营活动等事项
其他重大经营活动等事项
起模范带头作用
弃权
弃权请举手
牵头协调
千方百计帮助群众解决困难和问题
强大洪流
强调
强国之路
强化法律监督
强化管理
强化基层统战工作
强化监督
强化教育培训
强化意识
桥梁和纽带
切入点
切实
切实加强
切实加强基层组织建设
切实提高制度执行力
切实维护广大职工青年妇女的合法权益
切实维护民族团结
切实有效地推进机关节能工作
切实抓好机关车辆节能
勤奋学习
勤政为民
青年
倾听群众呼声
清点人数
清廉
清正廉洁
请发表
请放下
请求裁决
请予审议
求真务实
区委统战部
区委宣传部
区委组织部
取得了一些成绩
取得实质性进展
取得新突破
去中国化
权钱交易行为
全方位
全国各族人民
全国人大常委会副委员长
全国统战工作会议
全会精神
全面贯彻
全面贯彻党的
全面贯彻落实
全面贯彻执行
全面建设小康社会
全面履行职能
全面推进
全面推行公共机构节能
全面做好新形势下
全省统战部长会议
全体会议
全心全意
确保取得实效
群建服务党建
群团处
群众参与的原则
群众工作
群众监督
让先进和优秀成为大家学习的榜样和追求的目标
热烈欢迎各位领导莅临检查指导工作
人才优势
人大监督
人格魅力
人民安居乐业
人民团体
人民幸福
人民政协报
人事管理法规
人事管理知识
人事争议调解
人事争议调解申请书
人事争议调解员
人事争议仲裁员
人与自然和谐相处的社会主义和谐社会
任务
任务需要
任务责任明确
认识上达到新高度
认真搞好
认真贯彻执行
认真开展批评
认真落实
认真学习贯彻
认真抓好
认真抓好讲话精神
荣辱观教育
荣神益人
融会贯通全面学
软弱性和妥协性
锐意进取
三个代表
三自爱国运动委员会
上届
少数民族干部
少数民族离不开汉族
奢侈浪费
涉及民族因素
社会公德建设
社会和谐
社会建设
社会阶级状况
社会进步
社会历史条件
社会团体
社会稳定
社会问题
社会责任感
社会主义核心价值体系
社会主义和谐社会
社会主义劳动者
社会主义理论
社会主义民主制度
社会主义民族关系
社会主义社会
社会主义事业
社会主义事业的建设者
社会主义事业建设者
社会主义市场经济
社会主义市场经济体制
社会主义现代化建设
社会主义新农村
社会主义政治文明
社会资源
社会组织
社情民意
社区
社区统战工作
社团
身边工作人员
深化对台交流交往工作
深化改革
深刻认识反腐败斗争的长期性复杂性艰巨性
深入贯彻落实
深入贯彻落实科学发展观
深入基层
深入开展
深入开展调研
深入学习
深入学习实践
深入扎实开展创建活动
深远的历史意义
审查通过
审计员
渗透破坏
生存发展
生动鲜活
生命不息
省公共机构节能工作的规定
省公共机构节能工作的规定
省民委
省市统战部长会议
省委常委
省委统战部
省委组织部部长
省委组织部评为
省直机关有关部门
省宗教局
省宗教局
失职渎职
十七届四中全会作出的重要部署
十一届全国政协委员
时代内涵
时代要求
实干兴业
实际到会
实际工作能力
实施月汇报制度
实事求是
实现和平统一
实现节能总体水平面下降
实现科学发展
实现祖国和平统一
实现祖国完全统一
使用
使用高效节能照明灯具
事业为重
是实施依法治国基本方略
是一项长期性和基础性的工作
适应统一战线
适应形势
市民族宗教局
市委办公室
市委常委
市委副书记
市委派出机构
市委统战部
市委宣传部
市委政法委
市委组织部
市政法委
市直单位
市直机关党的工作
市直机关党的建设
市直机关党工委
视察调研
视频会议
试点工作
首先
受利益驱动办案
受聘人员
属于利用职务上的便利谋取不正当利益
述职述廉
树立和践行
思想建设
思想路线
思想认识上有新提高
思想政治工作
思想政治建设
思想状况
私营企业主
司法监督
四项基本原则
所联系群众
台办主任
台湾当局
台湾同胞
台湾同胞和海外侨胞
台湾问题
台湾正名
贪污腐败
探索规律
探索凝聚
探索载体
特别是高中级干部
特别是平凡岗位上的优秀党员
特定的
特约监察员
提案
提案工作
提出回避申请
提高办公设备节能效果
提高公共机构能源利用效率
提高节能管理和业务能力和管理水平
提高能源利用效率
提高依法维权的水平
提供组织领导保障
提请审议
提议
体察群众意愿
体制机制
天主教爱国会
填写选票
挑起两岸对立
听取并审议
通观全局
通过党群共建创先争优
通过摊派方式
通过选举办法
通知
同甘共苦
同各民主党派
同心协力
同意请举手
同志们
统筹安排
统筹兼顾
统一部署
统一行动
统一战线成员
统一战线的共同思想政治基础
统一战线广大成员
统一战线事业
统一战线组织
统战部办公室
统战部门
统战部牵头
统战部牵头的
统战处
统战调研
统战干部队伍
统战工作
统战活动
统战理论
统战系统
统战信息宣传调研
统战性
投票的顺序
投入的保障
突出任务
突出问题
突出重点
突破难点
团结
团结奋斗
团结和民主
团结和谐
团结交友
团结教育
推动党外人士
推动各项工作真正取得实效
推动经济社会
推动科学发展
推动历史
推动全区
推广节能产品
推进党的事业
推进多党合作事业不断发展
推进改革开放
推举
推行单车能耗核算
脱离群众
妥善处理
妥善处理人事争议
拓展节能骨干节能视野
外出学习考察
顽强拼搏
完全平等
完善制度
万众一心
王洪军
网上答题
忘我工作
违法
违法办案
违纪
违纪违法
围绕中心
围绕中心谋发展
为了人民执政
为民
为民掌权
为人正派
为实现
为实现社会稳定
维护港澳的长期稳定
维护公平正义
维护国家主权
维护和代表
维护群众利益
维护社会团结和谐稳定
维护他们的合法权益
维修支出
委员候选人
委员名额
委员视察
未聘安置
文化建设
文明单位创建活动
文明单位创建领导机构
文明单位建设
稳步发展
稳步推进
我们坚信
无党派人士
无党派人士工作
无私奉献
无效
武装全党
五五普法
五种精神
务实
西部大开发
西方敌对势力
西华检察内网
系统思维
系统有关单位负责人
下面进行大会第二项
下面进行大会第一项
先进典型
先进青年
先进人物
现实表现
现在对工作报告进行审议
献计出力
县处级以上干部
县级机关
县市区党委副书记
县委
县委办
县委统战部
县委宣传部
县委组织部
县政府
县政府办
宪法和法律
相辅相成
相关法律
相关干部
香港特别行政区同胞
享受在后
向心力
小汽车
协调处理
协调服务
协调关系
协调机制
协调性
协作意识
新的更高要求
新的历史时期
新的社会阶层人士
新的伟大工程
新服务
新举措
新世纪新阶段
新形势下的宗教工作
新形势下坚持党要管党从严治党加强对党员领导干部教育管理监督的现实需要
信贷支持
信教群众
信息渠道
信息网络
信息咨询
信心和决心
兴国之要
兴旺发达
形成齐争共创良好局面
行动纲领
行动指南
行为规范
行政干部
行政机关
修正错误
宣布选举结果
宣传
宣传部门
宣传处
宣传推广节能技术
宣读选举办法
选举
选举产生新一届
选举权的党员
选举新的一届党总支
选举总支书记
学榜样
学识丰富
学习创新
学习调研
学习贯彻
学习交流
学习教育活动
学习理解上有新收获
学习领会新时期对台方针政策
学习内容
学习实践活动成果
学习实践科学发展观相结合
血肉联系
压案不查
严肃处理
严肃纪律
严重警告
研究决定
研究新情况新问题
言行一致
要把学习讲话精神
要采取多种形式
要大力宣传创先争优先进典型
要积极探索新形势下党的群众工作规律
要积极引导
要坚持把
要坚持党建带工建
要坚持党建带群建
要建立一支高素质的
要牢固树立
要努力做好
要求
要全面贯彻
要全面贯彻落实
要认真倾听群众呼声
要始终坚持
要围绕中心工作推进创先争优
要着力
也对
业务工作
业务熟练
业务熟练
业务水平
一定程度和一定范围
一定的
一个中国原则
一个中心
一流的工作干劲
一流的精神风貌
一致通过
依次投票
依法办事
依法管理宗教事务
依法加强
依法提起人事争议仲裁
依法维护自身权益的能力
依法维权的综合能力
依法信教
依法执政
依法治区
依法追究其法律责任
依靠人民执政
伊斯兰教协
已经取得的显著成效
已有的基础
以点带面
以建立健全惩治和预防腐败体系各项制度为重点
以经济建设为中心
以权谋私办案
以人为本
以身作则
以书面形式
以提高制度执行力为抓手
以新风貌
以制约和监督权力为核心
亿万人民心中
意识教育
异地
因事因病请假
殷切希望
引导
引导非公有制经济
引导领导干部带头学习制度严格执行制度自觉维护制度
英勇斗争
应当向党组织如实报告个人有关事项
应当自知道或应当知道其权利
应到会党员
应向申请人说明理由
应选人数
影响民族关系
影响未来
拥护党的领导
拥护改革开放政策
拥护社会主义爱国者
拥护社会主义的爱国者
拥护社会主义制度
拥军拥属先进集体
勇于开拓
用电设备
用能设备
优化检察职能配置
优化照明系统设计
优良传统
优美环境
优秀业绩
优质服务
由司法机关追究刑事责任
有案不办
有待于进一步提高
有关部门
有关车辆节油的规定
有关单位
有特色
有效
有效管用
有序政治参与
有影响
有职有权有责
又快又好发展
舆论氛围
舆论监督
与社会主义社会
与时俱进
与宣传部门加强合作
与研究新情况新问题
预备会议
原工商业者
原任职务管辖的地区和业务范围内的民营企业外商投资企业和中介机构的聘任或者个人从事与原任职务管辖业务相关的营利性活动
原则上
原则性与可操作性
原则要求
院党组
运行费
运用资源
载体
再创新业绩
在党的基层组织和党员
在京召开
在实践上是有害的
在我省考察工作
在新的历史时期
造福人群
增加社会物质财富
增强党性
增强机关工作人员的节能意识
增强节能意识
增强战略思维
增强制度实效
扎实工作
扎实开展
扎实推进
扎实推进创建工作
崭新的精神风貌
展望未来
战略思维
张耕
掌握节约能源的方法和技巧
招商引资
找差距
召开
召开新一届党总支第一次会议
召开学习座谈会
这篇重要讲话
振兴发展
争议事项
整改落实
正确认识党风廉政建设和反腐败斗争形势
正确认识国情
正确意见
政策阐释
政策的宣传教育
政策水平
政党制度
政府专门机关监督
政协常委
政协民主监督
政协提案
政治把握
政治处
政治环境
政治基石
政治坚定
政治建设
政治经济状况
政治局面
政治决议
政治联盟
政治任务
政治协商
政治优势
政治制度
知难而进
知识竞赛
直接补贴
直属管理
直辖市
执法办案流程
执法为民
执政方式
执政为民
执政之基
指出
指定
制度面前没有特权
制度约束没有例外
智慧和力量
智力密集
治标与治本
治国理政
中部地区
中高级知识分子
中共三代领导集体
中共中央纪律检查委员会
中共中央纪委关于严格禁止利用职务上的便利谋取不正当利益的若干规定
中共中央宣传部
中共中央政治局委员
中共中央总书记胡锦涛
中共中央组织部
中国保险监督管理委员会党委
中国的特殊国情
中国共产党基层组织选举工作暂行条例
中国共产党领导的
中国共产党先进性
中国国情
中国具体实际
中国民主政治
中国人民政治协商会议
中国人民政治协商会议章程
中国特色
中国特色社会主义
中国天主教主教团
中国银行业监督管理委员会
中国证券监督管理委员会
中华民国
中华民族的根本利益
中华民族的伟大复兴
中华全国总工会主席
中华人民共和国节约能源法
中心组
中央国家机关工委
中央纪委
中央纪委三次全会
中央书记处书记
中央统战部
中央学习实践活动
中央指导检查组
中组部部长
终傅
重大理论成果
重大理论成果
重大思想和实践
重大思想和实践
重大问题
重大项目投资
重大战略思想
重大战略思想
重点督办
重要讲话
重要领域
重要桥梁
重要形式
重要意义
重要责任
重要政治任务
重要指导方针
重组改制兼并破产
仲裁员
周永康
逐步淘汰
逐级落实责任
主持会议
主持会议并讲话
主动权
主流媒体
主席团
主要表现在
主要议程
注意事项
注重平时管理
注重实际效果
注重舆论宣传
注重预防
注重源头控制
专门委员会
专委会
专项整治工作
转变作风
转发
撰写心得体会
庄严国土
装饰
着力解决
着眼
着眼构建
着眼国际大势
资产转让资产评估
资源节约型
子女及其配偶
自觉抵制异端邪教
自觉接受监督
自身建设
自我批评
自治区
宗教工作
宗教管理
宗教活动场所
宗教教职人员
宗教界代表人士队伍
宗教经典
宗教刊物
宗教领域
宗教团体
宗教团体建设
宗教信徒
宗教信仰自由政策
宗教院校
宗教组织
综合情况
综合素质
综合协调体系
综合治理
总工会和仲裁员备案
总结交流
租赁
祖国统一
祖国统一和领土完整
组织处
组织措施到位
组织工作
组织沟通
组织建设
组织考察
组织领导
组织落实
组织形式多样性
最高人民检察院
做出受理或不受理的决定
做创先争优的表率
做到人人崇尚俭朴节约
做到一级抓一级
做好当前和今后一个时期
做好日常节约
做好事
做好新时期
做好新形势下的
作出更大贡献
作出积极努力
作出新的更大的贡献
作风建设
作风民主
作为一切工作的出发点和落脚点
恪尽职守
按时足额发放
保险关系
本年度在岗职工月平均工资
本人缴费工资平均指数
本人指数化
本人指数化月平均工资
本人指数化月平均缴费工资
变动申报
变动审核
病退
病退到龄退休
补充性保险
补发
补发离退休费
补发退休费
补付
财拨
财政拨款
参保
参保人员
参加工作时间
长期拖欠
长效机制
城镇个体工商户
城镇企业职工
筹集征缴
出生时间
储存额
大集体
代领人
代领养老金
待遇证
单位补缴
单位补缴方式
单位部分
单位划转
单位划转部分
电子表
调出统筹外
调济金
调进统筹内
调资
二轻
二轻局
二轻系统
法定退休年龄
法定退休年限
法定退休时间
服务点
浮动费率
抚恤费
改办
改制事业单位
高龄退休
高龄退休人员
个人补缴
个人补缴方式
个人部分
个人参保
个人划转
个人划转部分
个人累计缴费年限
个人欠缴社会保险费
个人投保
个人帐户
个人帐户封存
个人帐户一次性支付
个人帐户转移
个人账户
个人账户储存额
个人账户养老金
个体私营投保
个体投保
各类参保单位
各类参保人员
工伤保险
工伤保险费
工伤保险统筹基金
工伤保险制度
工商业者
工行发放
供销系统
挂靠人员
挂靠退休人员
过渡性养老金
过渡养老金
缓缴
缓缴期间
缓缴期满
基本养老金
基础养老金
集体参保
集体企业
集体企业投保
集体投保
计发办法
计发月数
建管局
建管系统
建国前老工人
建老人员
建老退休人员
建立个人账户
降低费率
交通系统
缴费
缴费比例
缴费工资指数年度
缴费基数
缴费年度
缴费年限
解除劳动关系
金保工程
进入中心
经委系统
就业局
军转
军转干部
军转人员
垦殖场
困难企业
扩大覆盖面
扩覆
扩覆人数
扩覆任务
扩面
扩面人数
扩面任务
劳保所
劳动保障
劳动保障服务点
老龄化
累计缴费年限
离退休待遇证
离退休人员
离退休人员基本养老金
离退休人员年检
离退休人员死亡
离退休职工
离休干部年检
离休人员
历年在岗职工社会平均工资
联审
连续计算
粮管所
粮食系统
林业系统
灵活就业人员
漏保
瞒报
冒领养老金
内部转移
内退
年检
年金制度
年平均工资
年审
年终处理
年终过渡
农保
农保局
农村保险事业管理局
农垦企业
农垦系统
农林水系统
农行发放
农业系统
批准退休
批准退休时间
平衡运行
企业补缴
企业补缴方式
企业参保
企业化管理
企业欠缴社会保险费
企业投保
欠费
欠费期间
欠缴
欠缴社保费
欠缴社会保险费
全省统筹
全市在岗职工月平均工资
人事劳动和社会保险局
若干年本人缴费工资指数
三资企业投保
丧抚费
丧葬费
商业局
商业系统
上年度全市在岗职工月平均工资
上年度在岗职工月平均工资
社保费
社保费率
社保费率
社保局
社保欠费
社保业务
社保政策
社会保险补贴
社会保险待遇
社会保险费
社会保险费率
社会保险基金
社会保险事业管理局
社会保险政策
社会保障
社会发放
社会化发放
社会统筹账户
社会养老保险费
社平工资
社区劳动保障
生育保险
生育保险费
生育保险统筹基金
生育保险制度
升高费率
省劳动保障厅
省劳动保障厅
失业保险
失业保险费
失业保险统筹基金
失业保险制度
失业专项资金
十四类参战人员
实际缴费工资平均指数
实际缴费年限
事业单位退休人员
事业单位退休职工
事业组织
市劳动保障局
视同缴费
视同缴费工龄
视同缴费年限
数据整理
水力系统
私营企业投保
私营投保
死亡时间
特别繁重提前退休工种
特别繁重职业
特困企业
特殊工种
提前退休
提前退休工种
提前退休人员
提前退休职工
统筹基金
统筹内
统筹外
退休费
退休金
退休年龄
退休人员
退休人员死亡
退休申报
退休审批
退休时间
退休证
退休证年检
退休职工年检
退役士兵
退职
退职人员
拖欠保险费
拖欠工伤保险费
拖欠生育保险费
拖欠失业保险费
拖欠养老保险费
拖欠养老金
拖欠医疗保险费
托管中心
外商企业投保
外资企业投保
完成情况
未参保大集体退休
未参保大集体退休人员
五保合一
下岗服务中心
下岗失业人员
下岗中心
相关社保业务
小集体
协保
续保
延五补差
养老保险
养老保险费
养老保险统筹基金
养老保险制度
养老金
养老金月标准
养老金专项补助
一次性支付
医疗保险
医疗保险费
医疗保险统筹基金
医疗保险制度
异地年检
异地转出
异地转入
异地转移
因病退休
银行代发
银行代发工资
银行代发退休费
银行发放
邮政发放
预期寿命
原工商业者
月标准
在岗职工月平均工资
在职死亡
在职职工
在职职工死亡
增加费率
增加退休费
增加退休金
增资
帐户余额
征缴
征缴任务
征缴社保欠费
政策性破产
指数化
指数化月平均工资
指数化月平均缴费工资
滞纳金
滞纳金部分
中断缴费
中断缴费工龄
中断缴费年限
中断缴费年月
中断缴费期间
中断缴费时段
终止保险关系
终止工伤保险关系
终止生育保险关系
终止失业保险关系
终止投保
终止养老保险关系
终止医疗保险关系
逐年递减
逐年递增
专项资金
转移支付
自收自支事业单位
足额发放
足额缴费
足额支付
八路军
把改革放在首位
保家卫国
比较实在的速度
并入国营企业
初级农业生产合作社
创新
打击经济领域中严重犯罪活动
单干户
党代表
党代会
党要管党
党在过渡时期的总路线
得到更多实惠
邓小平
邓小平理论
地契
调整产业结构
斗争不息
斗争恶霸地主
对资产阶级的和平赎买
恩格斯
发展观
发展价格政策的调节作用
发展中国家
翻身
反动党团骨干分子
反动会道门头子
反革命残余势力
反革命分子
反右派斗争
非军事区
分配地主财产
分配土地
改革领导机构和干部制度
改革是社会主义制度的自我完善
改革外贸体制
改造成为自食其力的劳动者
感动中国
高级农业生产合作社
高扬
个体经营农业
个体手工业劳动者
工商界
工商业者
工资体制改革
公共服务水平
公私合营
共产主义
构建社会主义和谐社会
估产定息
孤立富农
官僚主义
国家资本主义成分
国库券
国民经济的良性循环
国内外的经济技术交流
和谐社会
合理调整产业结构
合作小组
宏观调节
宏观管理
胡锦涛
互助组
划分阶级
惠农
基本原则
机构改革
计划体制改革
价格调整
价格改革
坚持独立自主的对外政策
间谍
简政改革
建设小康社会
江泽民
教育体制改革
节能减排
精神力量
经济建设
经济体制改革
经济效益
军事分界线
军事停战委员会
开门立法
开拓前进
抗美援朝运动
科技体制改革
科学发展观
科学分析
科学观
科学理论体系
科学社会主义
劳动群众集体所有制
劳动制度的改革
联合中农
列宁
马克思
马克思主义哲学
马克思主义中国化
毛泽东
毛泽东思想
民主主义革命
农村人民公社化运动
农业合作化运动
努力建设高度的社会主义精神文明
努力建设高度的社会主义民主
铺张浪费
普遍轮训干部
旗帜
契约
全行业公私合营
人民群众
三八线
三步走
三个代表
三农
社会主义法制的建设
社会主义革命
社会主义革命和社会主义建设
社会主义公有制
社会主义核心价值体系
社会主义建设总路线
社会主义教育运动
社会主义理论体系
社会主义社会
社会主义市场经济体制
社会主义所有制
审干
十七届四中全会
实践
适合我国国情的发展战略
收入差距
手工业生产合作社
斯大林
四个文明
肃反运动
贪污腐化
糖衣炮弹
特色社会主义理论体系
铁军
停战谈判
统筹兼顾
统购包销
统购统销
统一思想
投机倒把
土地改革法
土地改革运动
土匪
唯利是图
唯物主义观
唯心主义
维稳
委托经销代销
伟大复兴
温家宝
文化建设
文化权益
五年计划或五年规划
现代工业
现代国防
现代科学技术
现代农业
小康
新民主主义革命
新四军
新中国
循环经济
一村一品
一号文件
依靠贫下中农
以城市为重点的经济体制改革
以德治国
以农村为重点的经济体制改革
以人为本
又好又快发展
增强全民所有制企业的活力
振奋精神
镇压反革命运动
镇压与宽大相结合的政策
整顿思想作风和工作作风
整风运动
政治经济学
政治体制改革
致富路
中共中央
中国工农红军
中国人民解放军
中国人民志愿军
中国特色社会主义
中国特色社会主义道路
中国特色社会主义理论体系
中华人民共和国成立
中央党校
重大战略思想
重大战略思想
重要思想
资本主义成分
阿布扎比
阿尔巴尼亚
阿尔及利亚
阿富汗
阿根廷
阿拉伯联合酋长国
阿留申
阿曼
阿姆斯特丹
阿塞拜疆
埃及
埃塞俄比亚
爱尔兰
爱沙尼亚
安道尔
安哥拉
安卡拉
奥地利
奥兰多
奥斯路
奥斯陆
澳大利亚
巴布亚新几内亚
巴格达
巴哈马
巴基斯坦
巴库
巴拉圭
巴勒斯坦
巴黎
巴林
巴拿马
巴西
巴西利亚
白俄罗斯
柏林
百慕大
保加利亚
北海道
贝尔格莱德
贝鲁特
贝宁
比利时
比绍
冰岛
玻利尼西亚
玻利维亚
波多黎各
波哥大
波兰
博茨瓦纳
伯利兹
不丹
布达佩斯
布拉格
布隆迪
布鲁塞尔
布宜诺斯艾利斯
朝鲜
赤道几内亚
达喀尔
大不列颠及北爱尔兰联合王国
大马士革
丹麦
德国
德黑兰
底特律
第比利斯
帝力
东帝汶
东京
都柏林
杜尚别
多哥
多哈
多米尼加
俄罗斯
厄瓜多尔
法国
菲律宾
芬兰
佛得角
冈比亚
刚果
哥本哈根
哥伦比亚
哥斯达黎加
格林威治
格陵兰
格鲁吉亚
古巴
关岛
圭亚那
哈萨克斯坦
哈瓦那
海地
韩国
荷兰
河内
赫尔辛基
黑山
洪都拉斯
华沙
华盛顿
惠灵顿
基多
基辅
吉布提
吉尔吉斯斯坦
吉隆坡
几内亚
几内亚比绍
加德满都
加拿大
加纳
加蓬
柬埔寨
捷克
金边
津巴布韦
旧金山
喀布尔
喀麦隆
喀土穆
卡斯特里
卡塔尔
开罗
堪培拉
科摩罗
科特迪瓦
科威特
可可西里
克罗地亚
克什米尔
肯尼亚
拉斯维加斯
拉脱维亚
莱比锡
老挝
黎巴嫩
里斯本
利比里亚
利比亚
利马
立陶宛
列支敦士登
卢森堡
卢旺达
伦敦
罗马
罗马尼亚
洛杉矶
马达加斯加
马德里
马耳他
马尔代夫
马尔维纳斯
马拉维
马来西亚
马里
马里亚那
马尼拉
马其顿
迈阿密
曼谷
毛里求斯
毛里塔尼亚
美国
美利坚合众国
蒙古
蒙特卡罗
蒙特塞拉特
孟加拉
孟买
秘鲁
缅甸
摩尔多瓦
摩加迪沙
摩洛哥
摩纳哥
莫桑比克
莫斯科
墨西哥
纳米比亚
南非
南斯拉夫
尼泊尔
尼加拉瓜
尼日尔
尼日利亚
纽约
挪威
帕劳
平壤
葡萄牙
日本
日内瓦
瑞典
瑞士
萨尔瓦多
萨拉热窝
塞尔维亚
塞拉利昂
塞内加尔
塞舌尔
三藩
沙特阿拉伯
上海
圣地亚哥
圣多明各
圣卢西亚
圣马力诺
圣乔治
圣文森特
圣约翰
首尔
斯德哥尔摩
斯里兰卡
斯洛伐克
斯洛文尼亚
苏丹
苏里南
索非亚
索马里
塔吉克斯坦
塔什干
泰国
太子港
坦桑尼亚
汤加
廷布
突尼斯
图瓦卢
土耳其
土库曼斯坦
托克劳
万象
危地马拉
维多利亚
维也纳
委内瑞拉
温哥华
文莱
乌干达
乌克兰
乌拉圭
乌兰巴托
乌兹别克斯坦
西班牙
锡金
希腊
夏威夷
新德里
新加坡
新西兰
匈牙利
休斯敦
叙利亚
牙买加
雅典
雅加达
亚美尼亚
亚特兰大
仰光
耶路撒冷
也门
伊拉克
伊朗
伊斯兰堡
以色列
意大利
印度
印度尼西亚
英国
约旦
越南
赞比亚
扎伊尔
乍得
芝加哥
直布罗陀
智利
中非
渥太华
瑙鲁
梵蒂冈
斐济
次奥
喜大普奔
逼格
女汉子
不明觉厉
稀饭
乔妹
动物城
疯狂动物城
懵逼
妈的智障
现实版吸血鬼
弑母高材生
双胞胎奇症
天才作息表
男性孕妈
深圳填海
青春基因
费玉清裸捐
污妖王
帝吧
猴赛雷
辣么
泡良族
槽点
傻狍子
蛮拼的
嫑嫑的
天啦噜
板凳
劳资
绝种丑颜
灌水
然并卵
鸡涌
鸡涌
撩妹
你造吗
友谊的小船说翻就翻
爱情的巨轮说沉就沉
亲情的火苗说灭就灭
青春的小鸟说飞就飞
任性的体重说涨就涨
好好的爷们说弯就弯
刚来的姨妈说漏就漏
刚取的现金说没就没
好好的酒店人说没就氵
好好的酒店人说没就氵
隔壁的老王说搬就搬
万恶的前任说死就死
好好的表情说污就污
脑公
秃顶又叫没毛病
卡基马
太阳的后裔
月亮的后裔
龙的传人
爱豆
细思极恐
一丢丢
背个棒
尼玛
找屎
造吗
我方了
狗带
笑尿
逗比
帅比
吓尿
萌比
煞笔
酱紫
滚粗
赶脚
对惹
是哒
好哒
何弃疗
高大上
对头
翔
给跪了
灰常
挽尊
艾特
瘠薄
焚寂煞气
洪荒之力
作死
粗来
生日粗卡
流弊
法克
捉急
撕逼
涨姿势
则个
受不鸟
也是醉了
腻害
美腻
憋说话
我宣你
奏凯
心塞
心塞
阿西吧
马卡里
睡你麻痹起来嗨
特么
捡肥皂
城会玩
乡话多
伐木累
怪我咯
怪我咯
日了狗了
哔了狗了
你丑你先睡
吓死宝宝了
磨人的小妖精
丑拒
狗别怂
泥垢了
小婊砸
婊贝
软妹
你妈炸了
带你装逼带你飞
说好做彼此的天使
表酱紫
执念
壁咚
公举
白白
板斧
斑竹
本命
博客
菜鸟
残念
纯净水
达人
大虾
耽美
地板
粉丝
鬼畜
果酱
好康
轰杀
几楼的
姐贵
囧到
剧场版
恐龙
狼族
老大
雷倒
蕾丝
楼上的
楼主
路过
马甲
美眉
木有
年下攻
女王
欧巴桑
偶滴
拍砖头
抛砖
潜水
犬科
人参公鸡
日泛儿
扫楼
沙发
刷屏
水蒸气
踢一脚
调教
停车做爱
同人
王道
我顶
小白
小强
兄贵
椅子
幼齿
油墨
诱受
御姐
正太攻
抓狂
总攻
总受
矮油
板蓝根体
暴走大事件
暴走大象
暴走减肥
暴走妈妈
暴走漫画
暴走幽灵
北爱
背包的旅人
背呗
背呗
背背哥
被逼吃屎
被逼二孩
奔跑吧兄弟
跑男
哔哔歌
逼娼从良
直播吃翔
马路须加学园
妈妈的罗曼史
妈妈丐帮
玛玛哈哈
妈妈您辛苦了
妈妈去哪儿
妈妈是个美人
妈妈辛苦了
马梅
妈咪空姐
妈咪侠
马尼奥塔
马年财源滚滚来
马年春晚
马年大发
马年大吉
马年大吉大利
马年大顺
马年到了
马年好
马年好运
马年吉利钱
马年纪念币
马年吉祥
马年快乐
马年了
马年里
马年新愿
马年行大运
马跑狗追
马棚偷情
马匹遭囚
码婆
马其顿校车
马青骅
马全
麻雀王
骂人平安符
玛仁糖
马蓉
马肉风波
马睿
马睿菈
马赛克染发
马赛克修正带
马三飞
马三家
马杀鸡葬礼
马上办办公室
马上哥
马上还钱
马上就办办公室
马上就瘦
马上体
马上天下
马上有
马上有财
马上有对象
马上有福
马上有礼
马少骅
马什么梅
麻生希
马时亨
马师曾
马氏综合症
马思纯
马思涵
马苏愤走光
马塔
玛特鲁
马特鲁
马体会
马天宇
马桶爆炸
马桶编年史
马桶菜园
马桶车
马桶盖酒店
马桶三轮摩托车
马桶挑战
马万党
马婉宁
马万祺
马尾松鼠
马薇薇
马唯中
马文聪
马息岭
马戏团老虎
马夏尔
马晓晴
马修麦康纳
马修亚
马靴楼
玛雅场景
玛雅历
玛雅人不靠谱
玛雅体
玛雅战记
马彦生
马尧春
麻一聪
蚂蚁聚宝
马伊琍体
蚂蚁卵
马沂茹
马寅喜
马吟吟
马油
马友蓉
马玉剑
马玉瑛
麻远春
马云达沃斯演讲
马蕴雯
马云油画
马云遭逼捐
马云致歉京东
马云自黑
妈仔
妈仔
马增玉
马哲绿
麻疹疫情
马征
马正其
马政委
马钟成
马中飞
马子跃
马祖
妈祖上岛
麻醉医生
迈阿密行动
麦霸速成班
买包跳河
卖饼救父
卖不脱小孩
卖菜潮爷
卖菜哥
买菜险
卖菜征婚哥
卖车养娃
霾橙色预警
卖丑哥
卖蠢
买春名单
麦当劳女神
买岛
买岛当玩具
卖岛还债
麦德姆
麦迪娜
买多大
埋儿奉母
埋儿奉母
卖发卡的女孩
卖发卡的女孩
买房贷款
买房夫妻
买房记
买房送老婆
买房血泪史
卖故事
卖估衣
卖官价目表
麦咭
麦咭
麦咭
麦基
麦咭小怪兽
麦咭小怪兽
麦咭小怪兽
麦加踩踏
麦加朝觐
买家神要求
麦嘉轩
麦秸
麦秸秆
麦克风门
麦克哈尔
麦克沃伊
卖空气
买口罩实名制
麦拉风
买了啥
买了些
买冷
卖脸广告
卖脸男
麦林
麦林炮手
卖卵还卡
麦螺
买卖卵子
买买提江
买买提江阿布拉
卖萌毕业照
卖萌博物馆
卖萌吃面弟
卖萌电梯
卖萌父女
卖萌古董
卖萌交际
卖萌教授
卖萌井盖
卖萌考勤机
卖萌课表
卖萌龙凤胎
卖蒙娜丽莎
卖萌日
卖萌神器
卖萌水杯
卖萌卸载
麦明诗
迈莫
麦片终结者
卖婆
买葡萄被捅死
麦启锐
卖切糕
卖切糕的
卖青春救母
买球
麦趣
麦趣鸡盒
卖肉才子
卖肉女
迈锐宝
买啥了
买蛇放生
卖肾车间
卖肾充值
卖身尽孝
卖肾救母
卖肾女
霾生活
霾生妖瞳
买尸火化
买输
迈特威
卖腿女
卖娃盖楼
麦王
麦王争霸
卖吻女
卖文凭还贷
麦小奇
霾星人
买凶婆婆
买凶宅
卖血父亲
卖雪人
卖牙签
买烟花
卖淫合法化
卖淫集团
卖淫自由行
买赢
卖拥抱救男友
卖拥抱救女
霾预警
麦烝玮
霾转阴
麦子店西路
卖子夫妻
麦子杰
卖子吸毒
曼波鱼
满仓踏空
曼城
满城挖
曼春
满次
慢词长调
满大人
满返
曼谷巨人
曼谷重击
曼哈顿怪兽
曼哈顿悬日
颟顸
漫画假面
漫画式肉脸
漫画刑讯
漫画寻亲
蛮荒情场
瞒婚小伙
满记
蛮拼
漫圈
曼萨诺
蛮三刀
曼氏裂头蚴
曼殊沙华
馒头包药
馒头哥
馒头税
漫威
慢性自杀标准
满一百
满语
满崽
满洲开拓团
曼珠
慢走教授
满钻
芒果刺杀
芒果大直播
芒果体
莽荒纪
芒魂
盲降
盲警夫妻岗
芒克
蟒口拔羊
忙内
盲拧
蟒皮球场
盲青
盲人擒贼
盲蛇
蟒蛇按摩
蟒蛇快递
蟒蛇少年
盲探
盲仔
盲仔
盲证
盲蛛
猫吧
猫爸
猫保安
毛灿
茅厕恶贼
猫池
毛诞节
毛丹艳
猫帝国
铆钉
毛豆腐
茅盾文学奖
猫耳山
毛概红
毛骨悚然的恋爱
猫馆长
猫馆长去世
毛孩劫匪
毛蚶
猫坚强
猫叫综合征
卯节
毛巾舞
毛科娜
猫口夺履
毛丽
毛利老弟
毛利族
猫聊
毛露露
猫妈狗娃
猫咪上下楼
猫咪市长
猫咪手袋
猫咪信使
冒名登机
毛呢短裤
猫腻说
毛宁吸毒被抓
冒牌茅台
冒牌手译
茅棚隐士
毛坯车
毛骗终结篇
猫票
猫人女王
猫肉火锅
懋赏
毛氏婚礼
猫屎妈妈
猫市长
猫市长工伤
猫叔
猫鼠成挚友
毛双
冒死拦火车
昴宿
茅台成龙酒
毛太公
毛坦厂
毛坦厂中学
猫头鹰餐厅
猫头鹰泡酒
毛腿丝袜
毛曦
冒险伴侣
冒险时间
毛线娃
茅小春
猫小魅
毛小平
毛晓彤
毛旭东
猫须哥
猫眼人鱼
毛昱衡
毛渝南
猫语字典
毛泽东薪水单
猫展
猫站长去世
猫梓
帽子戏法
么宁
美澳居
美白猪蹄
美版甄嬛传
梅葆玖
没脖子神兽
梅长苏
梅长苏
霉超疯
美丑鉴别法
梅川酷子哥
美的惊动了党
美队
煤堆里
煤二代
美丰发债
美妇行乞
霉甘蔗中毒
湄公河大案
美狗诱泼猴
美古建交
没关系爸爸的女儿
玫瑰公主
玫瑰湖
玫瑰精
玫瑰精灵
玫瑰情人节
玫瑰色的你
玫瑰手斧
玫瑰湾
玫瑰武松墓
美国春晚
美国得州
美国得州
美国队长
美国鬼城
美国好差事
美国好丈夫
美国极寒
美国间谍十八年
美国巨型南瓜
美国抗日神剧
美国垃圾
美国连体姐妹
美国美人
美国坦胸日
美国吸血女
美国吸血女
美国信使
美国艳照门
美国战舰
魅海
魅海之灵
美好的一年
梅花篆
槑计划
美济礁
眉姐
美九
美剧西游记
美剧下架
美军女教官
没砍死你体
没看着
没看着
魅蓝
湄澜传情
梅郎
美姥姥
美丽的秘密
美丽的契约
美丽的夜晚
美璃格格
梅莉嘉
美丽加减法
媚李立
美丽旗舰店
美丽歧视
美丽说
梅里特
美丽中国
魅力中国
美龄宫
美伦
美帽虾
霉霉
美美哒
妹妹恋人
美魔女
梅娜旅馆
梅内塞斯
没娘的城管
美女版贝爷
美女博士
美女部长
美女测试师
美女城市
美女成灾
美女打劫团
美女大胃王
美女岛主
美女分布图
美女副市长
美女酒店离奇坠楼
美女救护队
美女空降兵
美女你好
美女啤酒浴
美女枪神
美女如云之无懈可击
美女睡一片
美女宿管员
美女外婆
美女武士
美女县长
美女协税员
美女学霸
美女议员
美女幽魂
美女政治家
美女自拍大赛
美拍
美盘
煤气罐大炮
煤球蛋糕
美人地图集
美人祸
美人计抢劫
美人劫
美人扣
美人梦
美人如画
美人鱼学校
美人鱼真身
美人鱼妆
美人枕
美人制造
每日畅
没日没夜奖
美容药窝案
美若黎明
美赛
美色医诱
眉山
梅山奇案
没少年
美少女当靠枕
妹摄
美设门
美神秘白盒
美声绅士
没事就好
梅石楠
美食世界
美式蜗居
美素奶粉
美特好
美瞳线
美腿闭幕式
美腿大赛
美腿哥
美腿女侠
美囤
美囤
美臀大赛
美臀小姐
美味门
美味上衣
美味妆容
梅西救命
梅西之歌
美小护
梅新育
美行
美行
美胸抢镜
美亚柏科
美亚柏科
美牙变怪物
梅艳芳遗嘱
梅雁吉祥
美妖狐
美腰机
每益添
没用女
美柚
没有目的地爱了
没有墙的世界
没有他会死
没有特效电影图
美佑熙
美院女神
美乐加油
美乐珠
妹砸
美早
美炸天
美债
妹纸
美职篮
妹纸枪手
美洲大蠊
湄洲岛奇缘
美洲队
美洲峰会
每周六
梅州月
眉庄
妹子吞手机
梅祖恩
魅族科技
门板教书
门对子
门佳慧
门罗
门派刺探
门派试炼
门派试练
门票事件
闷青
门萨
门萨女神
闷三儿
闷骚陶豆
闷死继女
闷死母亲
闷死鸭苗
门线
门源县
门诊楼平移
孟安仁
萌版胡一菲
萌版彭丽媛
萌版三军
萌币
懵逼了
萌婊
蒙草抗旱
萌宠
萌宠司机
蒙丹
蒙蒂
蒙蒂略
萌店
蒙多
蒙多蒙多
萌翻
孟凡敏
孟凡升
孟非暗示离职
孟非逆袭
孟府
蒙福
蒙高生
猛鬼爱情故事
萌猴
萌猴奇遇记
猛虎撒娇
梦幻飞仙
梦幻家族
梦幻私服
梦幻五环
梦幻校园
盟会
梦回鹿鼎记
孟加拉塌楼
萌江湖
猛将无双
萌姐姐
梦境河阳
孟珏
梦丽
梦立方
萌脸
梦恋奇迹
梦露裸照
梦露猫头鹰
梦露派对
梦旅人
猛犸浏览器
萌猫快递员
萌猫三剑客
萌猫站长
萌妹管家
萌妹拳击手
萌萌哒章鱼
蒙面歌王中国版
蒙面货车
蒙面劫匪
萌奶奶踏青
猛男餐厅
猛男滚死队
蒙内铁路
萌女怒斥妈
萌女神
萌女团
孟佩杰
孟祈佑
萌犬说话
萌日韩
萌三国
蒙纱
萌杀之
萌少
梦十
孟十朵
猛狮科技
萌叔
蒙太古
蒙天放
蒙通联
萌娃版大阅兵
萌娃反击战
萌娃雷锋
萌娃索吻
萌娃之友
萌我
萌系麒麟
梦想穿越
梦想合唱团
梦想合伙人
梦想领域
梦想女孩
梦想盛典
梦想天空分外蓝
梦想秀
萌小弟
萌小孩抢镜
萌小奇
孟晓苏
萌新
萌熊
萌兄妹
孟玄朗
蒙眼识字
孟依繁
梦遗姐
梦遗体
孟赢
梦游
梦游购物狂
梦游开车
梦游洗衣郎
梦游醉神
蒙语经咒
梦宅诡影
萌侦探纪事
懵智
蒙挚
梦之声
梦中男友
梦中忐忑
孟中泽
梦粥
萌主大卫
孟子良王子
孟子三乐
密保卡
密藏
密藏
密策
秘策
谜城
密春雷
秘法加持
秘法师
咪饭
蜜蜂筑梦
米哈尔
糜昊伦
弥河
猕猴杀鸡儆人
猕猴桃猴
猕猴学校
秘狐漏洞
迷魂镖
迷魂怪烟
迷魂巧克力
迷魂曲
迷魂人行道
迷魂塔
迷魂陷阱
迷魂针
密集悬棺群
迷奸门
米可白
密恐
米勒出柜
米粒
蜜丽
米利班德
蜜里逃生
迷恋亲妹
米聊
秘林
迷路婚车
迷路神鸟
迷路水牛
迷路组合
弥漫天
迷妹
米美丽
咪蒙
秘密逮捕
秘密调查
秘密天使
咪咪兔
秘密星巴克
秘能
迷你斑马线
迷你大力神
迷你雷神
米妞
蜜妻
米奇麦迪
米奇生日会
芈戎
米三
秘杀名单
迷失传奇
迷失的情感
迷失天堂
迷失小猪
密室之不可靠岸
芈姝
秘术师
秘术宗师
米苏拉
密苏里号
蜜糖婊
蜜桃时代
米桶挑战
迷途小象
迷途追凶
米未
米昔
咪鲜胺
觅仙泉
米小米
米歇尔访华
觅心射手
迷信校长
蜜芽
眯眼百元币
蜜延堪
芈瑶
迷药棒棒糖
迷药警告
芈茵
米柚
糜玉
蜜语魔镜
米原康正
芈月
芈月传
芈月传
蜜月囧途
蜜月流浪者
芈月墓
芈月娘娘
芈月阴影
迷晕校友
密战峨眉
迷之彼女
谜之封印
迷之感动
迷之礼盒
迷之森
迷走江湖
迷醉婚前夜
面包超人狗
面包大王
面包大王
面包树上的女人
面包王子
面包之心
面壁狗
面部精雕
棉衬衫
免费菜
免费发套机
免费黑信
免费花游
免费馒头店
免费体检
免费午餐
免费洗剪吹
面粉大战
面粉擒贼
冕哥
棉花糖披萨
棉花糖炸酱面
面基
面具男
面具女神
面具娃娃
面具之王
棉坎肩
棉裤预警地图
缅娜
眠鸟
免签
面纱电视台
面试神题
面瘫攻
免烫衬衫
面条凶器
面条之路
绵阳
绵羊妹妹
绵羊突击队
绵羊猪
棉衣外套
缅因猫兽
免治马桶
绵竹
面子哥
秒变女神
喵大仙
妙店
秒懂
喵尔摩斯
苗阜
苗阜王声
秒贡
喵坚强
秒借
喵卡
喵凯
苗可丽
喵萝
喵喵家
秒配
秒删
喵上校
妙手天师
秒速盗神
秒同意
喵呜体
苗向东
喵小姐
喵小奇
喵星人
苗音
妙音娘娘
秒赞
喵招
喵招套餐
苗志忠
苗仲华
喵主管
灭霸
灭灯体
灭活
灭火哥
灭活物理化学手段杀死病毒
灭绝教授
灭门案
灭门奸杀案
咩咩叫
灭蚊战争
民兵葛二蛋
闽灿坤
民大教授
闽发铝业
皿方罍
民工毕业照
民工夫妻房
民工鬼步舞
民国警花
民国身份证
民国无双
民汉通婚
民航发展基金
闵慧芬
民间雷神
民间撞脸
民警委屈奖
民警捉鬼
民科
闵玧其
闵玧其
闵茹
民生大盘点
闵胜浩
岷县
敏雅
民彝
民以何食为天
闵应军
闵月
闵志涛
民族知识
明朝那些事儿
明城墙
名词解释
明代尸骨
铭斗站
明妃传
明妃传
名古屋鲸八
名古屋市长
明规则
名画模仿秀
明皇陵
冥婚迎娶
明惑
名妓卫国
明家科技
明胶老鼠
明凯
命里缺桥
明末边军一小兵
名牌霸飞女
名牌鞋县长
明牌珠宝
名企癖
明清古村落
名人精子库
明日天气
明若
明若晓溪
名社
明斯基时刻
明台
明天的现实
茗天闪亮
明天天气
鸣蜩
冥王星冰山
铭文号
冥想姐
明星白驴
明星北极熊
明星参政
明星唱错的歌词
明星房奴
明星局长
明星来了
明星脑力排行榜
明星体
明星跳水秀
明星限薪令
明星鸭子
明星证件照
名媛关颖
名媛望族
名媛舞会
明月刀
明珠游龙
明祖陵
缪瑞林
缪瑞林
缪瑞林
陌拜
魔搬莱
魔帮网
魔爆
摸宝马赛
魔币精灵
莫比乌斯
墨冰仙
魔创
魔锤
末代盐商
磨刀老人
莫道明
魔导绅士
魔盗团
摩登新人类
魔笛
莫迪亚诺
魔豆宝宝的小屋
魔豆妈妈
摸肚脐
墨尔本骚乱
摩尔庄园冰世纪
魔法膏
魔法灵龙
魔法炮
魔法奇幻秀
魔发奇缘
魔法少爷
魔法使之夜
模仿灰太狼
墨霏
莫负春
莫甘娜
摩根币
摩根大通
摩根弗里曼
摩根石
蘑菇房
蘑菇街
魔古山
魔古山宝库
蘑菇手机
蘑菇寿衣
魔鬼呼吸
魔鬼路段
魔鬼面具
魔鬼孙女
魔鬼鱼助产师
魔鬼真容
魔鬼纸腰
莫海婧
磨憨
魔喉
墨花
莫怀戚
魔幻粒子
魔幻三杰
魔幻泳池
墨姬
魔界勇士
摸金校尉
魔警
墨镜男
魔镜奇缘
魔境仙踪
魔具少女
摩卡行动
魔铠
莫克姆海滩
殁了
摩乐乐
莫雷
寞离
茉莉
魔力减肥咒
魔力石
魔力鸭
莫里亚蒂
模联
模联
墨灵
末路皇妃
末路狂飙
莫露露
莫罗西尼
墨绿森林
魔漫
末敏弹
末敏弹
莫陌
莫奈池塘
摸奶门
魔泥
模拟山羊
模拟婴儿
莫娘
膜女
魔女之家
魔偶
磨盘骑士
魔魄
魔枪士
魔球连射
末日暴雪
末日崩塌
末日地堡
末日飞机
末日焚书
末日光棍节
末日过后
末日假期
末日姐
末日剧场
末日捐家产
末日课程
末日礼包
末日粮仓
末日迷踪
末日趴
末日秋千
末日说
末日天气预报
末日已过
末日游戏
末日余痕
末日月
末日云
末日陨石
末日指南
末日之前
末日之战
莫柔
莫桑石
魔闪
魔蛇之拥
魔神殿
陌生初吻
陌生之地
莫氏空翻
没食子
没食子酸
魔兽
魔兽法师的荣耀
魔兽老了
魔术快斗
魔术礼装
魔爽烟
摩斯卡约娃
摩斯密码
魔随空生
墨索里尼的女儿
模特绣球
莫滕森
默滕斯
莫天赐
摩天汉堡
摩天轮旅馆
摩天森林
磨铁
摸腿哥
摸腿门
摸腿骑
摸腿乞丐
摩托车冲浪
摩托车返乡
摩托痴汉
墨脱公路
摩托妈妈
魔王封印
魔王勇者
魔王寨
默舞
莫熙儿
墨西哥地震
墨西哥女主播
摩西马龙
莫西子诗
抹香鲸爆炸
貊乡鼠壤
莫小闵
莫小奇
魔心连环手
魔性对联
模型解题法
魔性时装照
魔性舞蹈
魔性照片
摸胸伴娘
摸胸募捐
抹胸女神
摸胸一手准
摩崖石刻
摩严
摸眼
莫言
魔严
莫言领奖
莫言杨振宁
莫言醉
魔夜
莫一列
墨一只
魔音歌手
魔音组合
陌游
莫有雪
魔域军团
魔域一条龙
摩云山
墨汁肺
魔之谷
魔之精灵
莫卓克
莫兹戈夫
莫兹戈夫
莫子潇
谋杀病人
谋杀似水年华
谋圣鬼谷子
牟阳
牟阳
姆安巴
沐橙
木村纱织
牡丹峰乐团
牡丹文化节
墓地捉鬼
木朵
穆尔西
幕府风云
木府风云
木盖
暮光女
暮光审判
暮光之时
穆虹
木吉
母鸡变性
母鸡旅馆
穆建新
母角马
慕九雄
母狙
慕课
穆拉德
木兰香
穆里奇
牧林爱
木笼囚妻
母马有多少牙
母绵羊
木模
木那
木乃伊狗
木乃伊猫
木乃伊士兵
木乃伊诅咒
目瑙纵歌节
穆尼尔
母女空姐
木偶节
木偶小苹果
姆佩巴效应
母陪应聘
木钱
母亲帮搓澡
母亲的春运
母亲邵华
沐秋逝
幕刃
慕容莲生
母乳库
母乳喂小狗
母乳香皂
暮色之村
穆山兽
木守宫
木寺昌人
穆斯林的无知
穆斯塔芬娜
穆塔西姆
穆塔辛
木天蓼
木天蓼
沐童
钼铜
木头人
暮晚
姆万巴
木婉清
木卫二
木卫三
木喜
穆熙妍
母线机
母蟹
木星冲日
木星合月
木星上行
穆兄会
穆雪峰
墓穴迷城
墓穴清洁工
木芽
穆雅斓
慕言
母羊出庭
牧野田彩
沐弈杉
沐弈杉
慕羽茜
慕羽茜
墓园点歌
沐云庄
沐斋
拇指宝宝
拇指存储器
拇指姑娘
木质过山车
拇指猴
母猪生象
母子恋
母子领证结婚
母子性教育
木子曰辰
纳奥姆
娜比
哪部分
纳川股份
纳粹黄金列车
那达慕
那达慕大会
纳迪姆
纳都利
纳都利
纳豆澡
哪鹅
纳尔
拿哥
哪个人
呐喊哥
呐喊者
哪几个
娜基莉
哪几天
娜佳
娜就这么说
娜可露露
那可露露
拿蓝
那烂陀寺
哪两个
纳罗时空
那么些
那么着
娜美身材妹
纳米胶囊
南无佛
南无月
娜娜莉梦游仙境
哪尼
那年那兔那些事儿
拿钱砸死我
纳瑞恩
纳萨尔派
那伤感
那是我妈妈
那时雨
娜塔莉亚
娜套
纳特帕格
拿铁花香
纳土纳群岛
拿瓦
那些年流行的词
那样芬芳
那一年的幸福时光
那英组
娜扎
娜扎
奶爸交警
奶爸落马
奶爸帖
奶爸团
奶茶刘强东
奶茶妹产女
奶茶妹风波
奶茶妹妹
奶茶妹妹未分手
奶茶妹妹新欢
奶茶千金
奶茶太太
奶茶西施
耐冻哥
乃堆拉山口
耐帆
奶粉新规
乃古修
奶荒
耐火纸
奶酪塔
奶酪陷阱
奶量
奶伦
奶奶灰
奈奈生
奶奶搜救员
奶奶作家
奶牛放屁
奶牛关
奶牛尿
奶牛选美
奶牛杖
奶牛追悼会
奶瓶妹妹
奶瓶喂鱼
奶僧
耐蚀合金
奈史密斯
耐撕
奈亚拉托提普
南澳一号
男版白娘子
男版蓝可儿
男版吕燕
男扮女卖卫生巾
男扮女装
男版杨贵妃
男版甄嬛
南博会
南波瑠
男厕女尸
男厕情侣间
南昌三兄妹
南充
南大明星保安
男大学生失联
男刀
男屌丝
南渡北归
南都娱乐
男二
男儿身少女
南法信站
男饭
南方供暖
南方轴承
南风天
南宫
男弓
南工大一元门
南瓜君
南瓜魔铁
南瓜王子
南国野兽
男孩被虎咬
男孩得乳癌
男孩得乳癌
南海姑娘
南海军演
南海神兽
男孩危机
男孩性早熟
南海御菲议
南航官网
南航女生
南航校花
南后
男后宫
男护士走俏
南华梦飞翔
南极巨虫
南极绒
男妓上岗证
南极蔬菜
南加大
南京爱情故事
南京暴雨
南京表爷
南京大屠杀申遗
南京打砸出租车
南京地陷
南京毒芝麻
南京蛤蟆
南京假银行
南京名人榜
南京虐童
南京抢劫
南京青奥会
南京杀妻
南京剩女
南京十四中
南京四小凤
南京自来水
南康殇
南科大
男老师索吻
南理工爆炸
男脸女模
难凉热血
南露脊鲸
男媒婆
男美人鱼
南美神秘地面站
南美太阳门
男妹子
难民潮
难民共和国
难民游轮
男模
男模队
男魔法师
男默女泪
赧赧
男男接吻赛
男男求婚
南宁机智姐
男女混浴
男女交往校规
男女内参
男女生了没
男朋友女朋友
男票
男人帮
男人节
男人就爱吃这套
男人如衣服
男三箭
南山南
男少女多省
男少女多省
南审爱情故事
男神标准
南审陈京山
男神老师
男神收割机
男神院长
南笙
男生表白日
南笙姑娘
男生日记
男生最帅大学
男士胸罩
男式羽绒服
男士约会假
男士坐月子
南斯
男丝
南苏丹
南泰铉
南天国
南田洋子
男童被灌汞
男童被挖眼
男童查出怀孕
男童车中亡
男童处决人质
男童尿酱油
男童提头照
男童下蛋
男童遵祖训
南投地震
男系花
南希韦克
南弦月
南湘
男小三
男校校花大赛
男新娘
男性催乳师
男性幼教
男性贞操罩
南薰礁
南洋杯
南阳人流
南洋网
南野阳子
男一
男艺伎
难以启齿的柔弱
男婴被掐死
男婴产女
男婴门
男婴剖腹产女
男婴无肛门
男婴自燃
男用贞操带
男友力
男友太帅
男友追踪器
南羽
南诏皇宫
南兆路
南中天
南周
南周道歉
南柱赫
男装犬模
男装犬模
南庄四中
男子暴打继母
男子暴打女友
男子被拐
男子吃便
男子单杠
南子岛
男子点火烧车
男子吊环
男子高中生的日常
男子汉课
男子怀孕
男子交女友
男子娶继母
男子娶眼镜蛇
男子双打
男子双杠
男子体操
男子休产假
男子遭家暴
男子斩首父亲
男子长尾巴
男子长尾巴
男足惨负朝鲜
馕饼摊大叔
闹伴娘
脑暴
闹不闹得住菇
脑残粉
脑残瓜子
脑残箭
脑残师兄
脑残数据
脑插
脑洞
脑洞爆炸
脑洞男孩
脑洞小学生
闹菇
闹鬼山洞
脑结冰
脑控轮椅
脑控汽车
脑力锦标赛
脑囊虫病
脑权倒挂
闹啥子嘛闹
闹市挤奶
闹市巨蟒
闹市裸拍女
闹市杀妻
闹他
脑瘫博士
脑瘫弟弟
脑瘫诗人
脑瘫学霸
闹腾网
脑王
脑溢屎者
闹鱼节
内地版绯闻女孩
内地娃小便
内点事
内格雷多
内鬼车牌
内涵标语
内涵宣传画
内江
内裤藏毒
内裤藏尿液
内裤藏尿液
内裤藏钱
内裤地铁日
内裤兜胎儿
内裤门
内裤蜜桃
内裤男
内裤世界杯
内裤铁锤男
内裤炸弹
内裤走私
内蒙高官杀人
内蒙君正
内蒙沙尘暴
内瑟斯
内什么
内田笃人
内项
内衣奔跑赛
内衣长跑
内衣大盗
内衣大赛
内衣皇后
内衣借条
内衣禁令
内衣酒吧
内衣狂偷
内衣猫
内衣模特巡游
内衣跑
内衣墙
内衣赛跑
内衣碗
内衣炫富
嫩办
恁哥
恁哥
嫩官
嫩妹大妈
嫩模扑克牌
能耗强度
能戒赶快戒
能力出众
能人冯天贵
能先圆
溺爱爸爸
尼奥心视界
泥巴奥运会
你把我灌醉
逆班潮
泥版画
尼泊尔
尼泊尔坠机
你曾是少年
霓裳羽衣
你吃藕吗
你丑你横穿
你瞅啥
倪翠萍
泥地女神
你点睇
你懂的
你懂我的欢喜
倪恩雅
尼尔伍德
倪发科
你干嘛
你敢吗
尼格
尼格买提
尼姑相亲会
倪光南
你好菜鸟
霓虹乌冬面
霓凰
霓凰郡主
逆回购
逆火而行
妮姬
尼基塔
倪坚
泥浆足球赛
你看到的我是蓝色的
你看起来很好吃
尼克
尼克胡哲
尼克杨
尼坤体
逆龄女主播
尼玛的
尼玛地震
尼玛坤爷
尼玛天
霓漫天
你满足吗
尼美舒利
你们城里人
拟娩症
尼妙
匿名者
霓娜
倪妮
妮倪
腻腻
倪琪
逆迁徙
逆青春
泥鳅政治
你缺啥
倪日涛
你若军训
逆生长大叔
倪诗蓓
逆世界
你是偶像
你是我的眼睛
你是猪么
泥水煮面
尼斯湖水怪
逆态度
拟态计算机
拟态章鱼
泥炭地
你摊上事了
逆天菜价
逆天菜心
逆天大猩猩
逆天化妆术
逆天浪漫
逆天老太
逆天验证码
逆天腰围
逆天早餐
你为我着迷
你我及他组合
逆袭蟾蜍
逆袭流浪汉
逆袭率
逆袭率
逆袭女神
逆袭学霸
你像从前一样
逆相思
逆向演化
你幸福吗
逆行者
倪雅丰
你邀我
你也像我一样
你有病得治
你有药
倪玉兰
倪岳峰
你咋不上天
你在烦恼什么
你在高原
你造
逆战
逆战幻想
逆战游戏
泥爪
你这穷鬼
倪志福
逆殖民地
你中
倪梓强
呢子外套
泥奏凯
年底加薪指南
年底巨惠
年度厕所奖
年度词汇
年度流行语奖
年度丈母娘
年度最美女性
念红颜
念皇
年会抓钞票
年货爸爸
年货节
年货女友
年级期末
念家
年娇处
年馍
念你
念念
年年有今日
念破
年清族
年少有你
念是初犯
年兽大作战
年套
粘土人
粘土人世纪
碾压女童
碾压孕妻
鲶鱼王
年终福利
年终述职
酿酒葡萄
娘娘
尿崩症
尿不湿法官
尿不歪
尿布外交
鸟巢垮塌
尿充电手机
鸟盾
尿钙
尿检大军
鸟坚强
鸟瞰中国
尿裤女贼
尿疗
尿疗协会
鸟笼经济
鸟龙卷
鸟笼毛贼
鸟面女孩
尿酿啤酒
鸟人
鸟人飞行大赛
鸟屎面膜
鸟叔
鸟叔新歌
尿歪罚款
鸟之殇
聂铎
涅法雷姆
聂锋
聂海芬
聂江伟
聂杰铭
捏橘子
聂磊
聂利
聂凌峰
聂倩
颞颥
颞颥门
颞颥事件
颞颥项目
聂树斌
聂树斌案
您好您别跑
宁巴拉
宁八条
宁财神获释
宁财神吸毒
宁海川
宁杭高铁
狞獾
宁桓宇
宁基股份
宁珂
宁可为妓
拧麻花大楼
柠檬学分制
宁为妓不为师
凝香格格
凝玉
凝羽动画
宁泽涛
宁泽涛商标
牛逼姐
牛博网
牛灿
钮承泽
牛带绦虫
牛粪公交
牛鬼
牛汉
牛豪
牛栏关猫
牛冷凝
牛鹿
牛马狂飙
牛马学长
牛魔女王
牛奶池洗澡
牛奶河
牛奶回扣
牛奶血
牛奶血
牛排车起火
牛皮涕
牛皮癣屋
牛骑熊
牛肉膏
牛肉装
牛桃
牛头刨
钮文新
牛学辉
扭羊歌
牛玉强
牛玉儒
纽约留学女
纽约尼克斯
纽约纽约
纽约犀利哥
纽约行动
牛仔哥
牛作涛
农夫山泉有点悬
农历龙年
农民工下跪
农民娶娇妻
农民诗社
农民兄弟乐队
农民制坦克
弄啥嘞
弄啥嘞
弄啥咧
浓汤妹
浓烟哥
农药茶
农药废渣盐
努牍
怒海争雄
怒吼马英九
怒雷破
奴隶妻
奴隶市场
奴隶兽
奴隶战
怒鳞
怒鸟传
怒鸟传
怒抛发妻
怒煞
怒傻子
驽骀
怒小奇
怒砸宝马
怒斩孽缘
怒之煞
暖狗男
暖炕申遗
暖妈
暖男医生
暖气注尿
暖手鼠标垫
暖手捂
暖心狗
暖心交警
暖心女孩
暖心鸭子妈
暖之舞
虐爱
虐兵
虐打致死
虐待拳交
虐狗节
虐狗敲诈
虐狗日
虐猴男
虐鸡
虐鸡卖药酒
虐恋嫩模
虐驴男
虐猫女
虐妻
虐泉
虐杀松鼠
虐杀孕妻
虐童女出狱
虐童幼师
虐童罪
虐汪
虐星时代
虐婴门
虐鱼
虐猪门
诺白
诺贝尔哥
诺布
诺邓
诺邓火腿
诺粉
诺基亚捐款
诺奖
糯康
诺克萨斯之手
诺克斯
诺澜
诺澜公寓
诺日吉玛
诺如病毒
诺手
挪威的森林
挪威童婚
挪威云杉
诺亚方舟船票
诺一
诺远
女奥特曼
女版瓜子哥
女版郭德纲
女版毛泽东
女版王宝强
女版文章
女版药家鑫
女暴徒
女兵方队
女博士逆袭照
女厕偷拍门
女车霸
女大十八变
女刀锋战士
女屌丝
女儿村
女儿国
女贩逆袭
女匪神
女傅
女富豪征婚
女鬼毕业照
女鬼剑
女国旗护卫
女孩可儿
女孩空难幸存
女孩陪睡店
女孩跳楼
女汉婊
女汉子标准
女汉子恋人
女汉子奶奶
女汉子求婚
女汉子真爱公式
女基友
女剑客
女剑圣
女教师贩毒
女警爱作战
女扛把子
女老大毙命
女烈受刑图
女林
女貌男身
女模交警
女模开挖掘机
女模乞讨
女哪吒
女女求婚
女排夺冠
女排新男神
女排性骚扰
女朋友男朋友
女票
女平衡大师
女乒萝莉
女仆泼水节
女仆装老师
女囚暴增
女娶男嫁
女拳
女人的抉择
女人的香气
女人的颜色
女人公敌
女人如歌
女人汤
女人外皮
女三箭
女神帮
女神裁判
女神测试卷
女神城管
女神地图
女神翻译
女神患癌
女神奖学金
女神教练
女神节快乐
女神老师
女神内勤
女神排行榜
女神情史
女神请转身
女神新衣
女神新装
女神学霸
女神张
女神致歉
女生安全课
女生表白日
女生节
女生裸测
女生宿舍生活
女声学院
女尸说话
女尸玩偶
女尸洋娃
女首富
女硕士诉苦
女探员
女体盛宴会
女体寿司
女体宴
女体之最
女童变绿
女童吃头发
女童充气娃
女童出写真
女童带毒品
女童环卫工
女童练摊
女童虐婴
女童全身长毛
女童全身长毛
女童染性病
女童日
女童杀友
女童输血染艾滋
女童智商爆表
女娲传说之灵珠
女娲遗骨
女外星人
女王公园
女王姐
女王节快乐
女王祖蓝
女巫极光
女巫猎人
女武松
女夏
女橡胶衣
女消防员炫富
女性表白日
女性兵马俑
女性车厢
女星父女恋
女性减压服务
女性精子
女星裸照公展
女星陪酒价目表
女星片酬排行榜
女性求职潜规则
女星烧炭自杀
女星胸大瘫痪
女性夜市
女性瘾者
女星遇险
女婿上门了
女学霸绝食
女学生陪酒
女牙医
女一
女医明妃传
女医明妃传
女医索命传
女医索命传
女仪仗兵
女婴版范冰冰
女婴版范爷
女婴被蒸
女婴染上毒瘾
女婴喂狗
女婴性早熟
女婴长尾巴
女婴长尾巴
女蛹
女用车位
女优版交通卡
女优卡
女优杀
女友跳江
女友与狗
女愚公
女主播李蕊
女主播露肚皮
女主播露肚皮
女主播裸奔
女主播自杀
女装醉汉
女子逼男友吃屎
女子别动队
女子拆弹部队
女子产壁虎
女子高低杠
女子护漂队
女子换脸
女子救护队
女子力
女子裸奔
女子平衡木
女子入殓师
女子杀双亲
女子守墓队
女子水球
女足出线
女足归来
女足门将赵丽娜
女足性神
女足涨薪
哦豁咯
哦豁咯
哦耶
藕霸
偶爸刚弄死他
欧巴酱
殴打盲乞丐
偶氮二甲酰胺
偶滴歌神
欧弟结婚
偶发空缺
瓯柑
欧根
欧冠四强
欧豪
欧皓辰
偶合死亡
偶合症
欧皇
欧进萍
欧锦赛
欧贸
欧朋
偶扑
欧气
欧尚
呕吐死
偶像界良心
偶像来了
偶像盛典
欧新黔
欧兴田
欧阳德
欧阳飞燕
欧阳国富
欧阳明日
欧阳娜娜
欧阳淞
欧阳挖坑
欧阳云
欧阳智薇
偶遇节
欧预赛
欧照芳
偶阵雨
欧洲悲
欧洲杯直播
欧洲纯爷们
欧洲流感
欧洲券
欧洲无弱旅
欧子直译
爬叉
爬窗门
怕打针宝宝
帕德玛夏
帕迪拉
怕冻
爬猴
帕劳
爬楼挖掘机
帕米诺
爬年
帕帕多普洛斯
爬树课
趴睡乞讨
爬塔
爬塔讨薪
爬展
拍错了
拍打拉筋疗法
拍单
排灯节
排海工程
牌皇
排戒
拍马屁涂鸦
拍卖灵魂
拍拍秀
派钱公厕
派趣科技
拍手会
拍题神器
排眼
牌照
拍照点名
拍照拼星星
排正忠
拍桌舞
潘币
攀冰者
潘伯鹰
潘伯鹰
盼春
潘聪
潘达利亚
潘达利亚的迷雾
潘德拉贡
叛谍追击
潘多拉的宝剑
潘多拉之星
攀房裸佛
攀房裸佛
攀钢罢工
攀高狂人
盘古七星
盘古巫妖
潘冠豪
潘合平
潘恒章
潘家铮
盘江大桥
潘洁
盘锦爆炸
潘良时
攀玲
蟠龙脊
盘龙卧虎高山顶
潘梦莹
潘敏峰
叛女
攀爬哥
潘倩倩
潘巧云
潘森
盘蛇头
盘丝耳洞
蟠桃会
叛逃罪
潘晓勇
潘学礼
潘一恒
潘一千
潘逸阳
潘之琳
潘之敏
潘庄秀华
旁白哥
胖班比
胖班比
庞大集团
胖达人案
胖达人案
胖蛋
胖蛋
胖爹
胖爹
胖墩变辣妹
膀胱怪石
庞洪雨
胖猴篡位
胖猴篡位
胖姐选美赛
胖姐选美赛
庞麦郎
庞麦郎被起诉
胖模走红
胖模走红
胖模走红
胖妞女神
胖三斤
胖三斤
庞氏骗局
庞天德
庞晓杰
胖小姐选美
胖小姐选美
螃蟹感谢祭
胖轩
胖轩
庞学勤
胖勋
胖勋
胖爷
胖爷
胖猪跳车
胖子分四色
胖子节
跑部钱进
泡菜帮
泡菜危机
泡菜西施
跑出一片天
泡大珠
炮弹包裹
跑调广告
跑狗图
抛股
炮灰队
跑酷失踪
炮龙节
跑路公告
跑路嫖客
跑路清华哥
泡面番
泡面番
泡沫护栏
泡沫立交桥
泡沫墙
泡沫水饺
跑男三
炮娘
泡妞攻略
泡妞秘籍
泡泡莓
泡泡王
泡泡眼
泡泡泳装秀
泡泡浴大战
泡泡之谜
炮太
抛物神技
咆哮二辩
咆哮哥
咆哮奶奶
跑小人
咆哮神回复
咆哮生成器
咆哮体
咆哮体忏悔录
咆哮推销哥
炮蟹
跑在囧途
泡澡电影院
炮制学渣
狍子君
裴炳森
陪唱女
陪床保姆
裴翠翠
陪搭空姐
陪逛街机器人
陪逛囧相
陪护日记
裴景洙
陪酒幼女
陪酒致死
配捐
裴俊浩
佩科维奇
佩雷兹
陪聊女神
陪溜妹
陪跑
陪跑女鬼
陪跑终结
陪跑族
裴尚轩
陪睡保姆
陪睡妈妈
陪睡门
陪睡签合同
配速
陪玩女孩
陪舞经理
裴贤贞
陪熊猫
裴秀智
配音帝
裴赢
裴泽
佩章
裴之隐
喷爆
喷火喷嚏
喷漆留名
喷泉伤人
喷人母乳
喷嚏威力
喷雪
盆友圈
盆栽
盆栽蛋糕
喷嘴霍建华
碰鼻礼
彭博
彭博富豪榜
碰瓷
碰瓷哥
碰瓷团
碰瓷团伙
碰瓷王
碰瓷孕妇
碰瓷执法
鹏菲分
鹏菲恋
彭高唱
彭国甫
彭佳屿
彭凯
朋克头
彭丽媛书法
彭麻麻
彭梦
芃芃哥
彭清华
怦然星动
烹饪丈夫
捧日之月
彭书涵
彭帅
彭斯
彭思桃
朋我
彭晓辉
彭晓芸
彭雪芬
彭学之
朋也
彭艺林
彭宥纶
朋友圈假货
朋友圈礼仪规范
皮包挡子弹
皮包骨猫奴
皮堡斯
皮堡斯
劈叉婆婆
皮城
蜱虫
皮德尔
皮粉色
皮肤半透明
皮肤变黑病
皮肤长指甲
皮肤炭疽
皮肤蝇
批改网
皮革胶囊
皮革奶粉
啤酒肚
啤酒瓶屋
皮卡剧
皮克
匹克西
毗蓝婆
霹雳鞭
霹雳小象
皮毛一体
匹诺曹男婴
皮诺家族
皮帕
屁屁收集器
皮奇
脾气好挣得少
脾气局长
披萨新娘
砒霜治血癌
皮特鲁斯
皮特朱莉情变
劈腿男
劈腿之城
皮纹测试
皮沃瓦洛娃
皮鞋车
皮鞋很忙
皮鞋奶茶
貔貅游客
劈砖
劈砖教授
痞子狼
骗爱团队
片耳
片儿川
骗粉
骗婚女
骗婚校花
偏见地图
骗精事件
骗警偷盗
偏偏爱上你
片片楼
骗色大仙
片山空
片头门
片羽时光
骗孕自杀
漂白厕纸
漂白剂牙膏
嫖娼望风
朴成
漂浮死猪
朴海镇
票据贴现
飘零大叔
朴敏英
票奴
票圈
飘色
飘帅
嫖宿幼女
嫖宿幼女罪
朴泰桓
票王
飘香公厕
朴信惠
漂移辅助
缥樱
拼车私奔
拼吹牛
拼爹
拼爹节
拼爹门
拼爹面试
拼二代
贫富新标准
拼好货
拼假
拼假攻略
拼接帝
拼镜
品酒员
贫困妈妈
贫困证明
拼妈风
品霾师
贫民窟的百万富翁
拼命爹地
拼亲戚
聘任制公务员
品如
贫乳内衣
品生
拼瘦族
品水师
拼同学
拼图狂魔
拼祖宗
平安
平安日
平安喜乐
平昌分钟
平昌郡
平淡归真
平顶之上
平度
平度事件
平凡的良心
平坟运动
平谷冰雹
苹果婊
苹果弟
苹果福袋
苹果肌
苹果门
苹果虐待门
苹果三件套
苹果侠
苹果艳照门
苹果邀请函
苹果雨
苹果支付
苹果籽中毒
平衡服
评酒员
平均工资
平均脸
平民英雄
乒乓宝宝
平清盛
平壤危机
平山薰
平塔岛龟
平台秤
凭条淡定哥
平头男
平行班
平行时空
平行眼
平兄
平野绫
平野美宇
平禹四矿
平原鼠
瓶装空气
破霸体
破板
破冰取蛋
破定
破东村
坡峰岭
破恨南飞
破喉喜糖
泼胶男
坡脚寨
破军比武场
破军套
破六欲
魄罗
泼墨门
婆婆生二胎
婆婆也是妈
破嗓王菲
泼水成冰
珀斯
婆娑劫
破天狂龙
破围
婆媳互砍
婆媳同学
婆媳章程
婆媳争车牌
破玄记
鄱阳湖
破影而出
破幽谷
剖腹抢走胎儿
剖腹自医
普邦园林
普遍两孩
朴炳珊
朴炳珊
溥博
朴灿烈
朴灿烈
埔埕村
埔埕村
噗哧
朴初珑
朴春
朴春
噗呲
噗呲
濮存昕
朴德猛
朴德猛
普帝
浦东鳄鱼
蒲东生
朴恩率
朴恩率
朴恩率
朴恩率
朴恩善
朴恩善
朴恩智
朴恩智
普法栏目剧
濮方
蒲芳
濮方如
匍匐环卫工
朴慧尚
朴慧尚
朴姬兰
朴姬兰
普家欢
朴佳琳
朴佳琳
瀑降
瀑降
仆街少女
仆街十八禁
朴槿惠
普京大大
葡京赌侠诗
普京哥
普京好声音
普京虎
普京画猫
普京讲英语
朴景丽
朴景丽
普京离婚
普京偷戒指
普京玩笔
普京味香水
普京炫富
普京专机
扑克冠军
扑克女尸案
扑克牌女尸
扑克牌原型
普兰德利
普鲁申科
普鲁塔克
铺路爪
朴南基
朴南基
朴妮唛
朴妮唛
朴妮唛
朴妮唛
普宁高铁站闹事
普宁之最
蒲岐
朴仁焕
朴仁焕
菩萨腊八粥
扑扇的小鸟
朴升智
朴升智
普什图语
铺叔
朴泰恒药检阳性
朴泰恒药检阳性
普通话排行榜
普通文艺二逼
普陀欢迎你
普文二
朴文垚
朴文垚
浦汐清
朴贤善
朴贤善
浦项制铁
朴叙俊
朴叙俊
朴延美
朴延美
蒲熠星
朴银惠
朴银惠
朴英焕
朴英焕
蒲雨佳
蒲悦
朴载相
朴载相
普者黑
朴正洙
朴正洙
朴智恩
朴智恩
蒲忠
戚百草
齐保文
旗滨集团
启禀大人
七步上栏
七彩胆结石
七彩祥云
弃车保帅
汽车改成犬
汽车购置税
骑车回家
骑车老太
汽车妹
汽车上树
七城会
七尺咔嚓
骑窗割腕
起床靠毅力
起床协会
气纯
齐大胜
骑打幼儿
齐蛋短裤
起底郭美美
起底王立军
起点终站
启东地震
启东事件
奇豆
七朵
企鹅病女友
企鹅厨师
企鹅大战流氓
企鹅夫妻
企鹅拉拉
骑鳄巡游
企鹅影业
戚凡科
起飞手势
七分七秒
齐峰股份
起风了
祈福雅安
乞丐版彭于晏
乞丐蹲
乞丐扶老太
乞丐眷侣
乞丐萝莉
乞丐收徒
乞丐谈判专家
乞丐炫富
七个房间
七个隆咚锵咚锵
七个神经病
气功波
戚谷明
器官价位表
器官签名
妻管严城市排行
骑龟拍照
骑海豚求婚
启航教育
七号夫妇
淇河
起哄自杀
七环
奇幻底片
奇幻咔咔熊
奇幻旅行
奇幻冒险
奇幻森林
七煌
奇皇后
齐惠
期货软件
奇迹宝宝
奇迹彩虹
奇迹存活
戚继光英雄传
奇迹暖暖
奇迹女童
奇迹生还
戚健
戚建国
旗舰新品
期交
七阶幻立方
弃剧
祁可欣
齐奎
起来嗨
齐帘大赛
七粮液
弃疗
麒麟电影网
麒麟龟
麒麟竭
起灵归
绮罗生
骑马上班
骑马舞
奇妙冒险
奇名餐馆
骑摩托虐狗
契魔者
气凝胶
奇葩办公楼
奇葩班规
奇葩报警
奇葩笨贼
奇葩避雷针
奇葩标牌
奇葩宠物玩家
奇葩出走
奇葩大桥
奇葩动车票
奇葩饭菜
奇葩犯人
奇葩放生
奇葩封杀
奇葩夫妻
奇葩父子
奇葩工伤
奇葩婚闹
奇葩婚宴
奇葩减持
奇葩警电
奇葩考题
奇葩疗法
奇葩妈妈
奇葩母子恋
奇葩男强娶
奇葩年终奖
奇葩诺奖得主
奇葩喷嚏题
奇葩乞讨
奇葩情侣
奇葩手指大赛
奇葩数学题
奇葩说
奇葩司机
奇葩逃兵
奇葩提问
奇葩土豪
奇葩吻姿
奇葩下巴
奇葩小车
奇葩校规
奇葩小偷
奇葩行窃
奇葩宣誓
奇葩雪人秀
奇葩院长
奇葩运动服
奇葩招聘
奇葩招亲
奇葩证明
奇葩煮蛋法
奇葩转账
奇葩作业
气泡酒店
旗袍妈妈
旗袍女神
旗袍秀
旗袍悬浮照
齐平景
奇屏迷案
七七事变
乞求炒饭
气球传单
气球生发
气球援朝
漆权
齐全军
奇然
七鳃鳗
七杀阵
岐山传
岐山传
齐晟
齐晟
齐晟色
齐晟色
骑士币
七视频
骑士托勒密
奇视网
起售
契税
奇思妙想喜羊羊
起诉奥巴马
七岁超人
七岁股东
乞讨标准
乞讨狗
乞讨男
乞讨排行榜
乞讨探监
乞讨者舞会
气体纯化器
七条腿羊羔
祁王
戚薇出柜
奇舞飞扬
气仙沼
气象台微博卖萌
气象云图
七咲风花
漆小萍
七芯海棠
七星岛
七星级火车
七星级学生公寓
七星庙
七星神龙
七星疑棺
奇异博士
奇异黑石
器印
奇淫合欢散
戚颖
弃婴安全岛
弃婴收容箱
骑游情侣
齐豫
祁玉江
启源装备
七月半
棋渣
祁镇
齐正莲
期中测试卷
期中检测
奇装马拉松
妻子变嫂子
妻子家暴
棋祖
掐灭红绿灯
洽洽食品
髂腰肌
钱包君
千杯饮
千本共
前尘若梦
虔诚水獭
钱的味道
茜蒂迪澳
千度快手
钱盾
千垛
钱多多嫁人记
潜犯罪
搴芳
千妃美
千分位
钱富贵
前高能
千攻
钳工台
千股
千骨
千古难题
千股涨停
钱滚番
钱滚番
钱红艳
千红制药
钱荒
浅婚
仟吉
钱家骏
钱窖
钱今凡
千金归来
千金女贼
千斤神罐
钱静怡
千珏
千珏天赋
前军
乾坤殿
茜拉
茜拉
千里绑情敌
钱立方
千里孽缘
潜力热词大搜罗
千林
乾隆宝刀
乾隆七公主
潜龙危机
乾隆腰刀
潜龙一号
浅露
黔驴三撑
千米长宴
千面娇娃
钱明奇
芊墨
浅末年华
前磨头
潜能恒信
千年艾
千年成妖动物
千年后开庭
千年火锅
千年饺子
千年金马
千年呻吟
千年石龙
千年乌木
千年子母槐
牵牛的夏天
前女友桌
欠片
前妻的车站
牵情
千秋册
千秋子
千趣
前任攻略
钱人豪
千人坑
千人拼肺
千人抢尸
千人群
千人书菊
千人挖花蛤
千人拥堵
千日的约定
倩蓉
千山暮雪
千山暮雪续集
千世一顾
千狩
签收传票
牵手人生
千术揭密
钱思进
千颂伊
千岁树王
浅田真央
欠条红包
欠条货币
前兔似锦
千万别报
千万别报体
浅尾美和
前戏
千玺
迁徙动态图
浅喜欢
欠薪门
潜行狙击
牵熊卖房
潜雪比基尼
钱学森
千眼桥
千亿儿媳
千亿军舰
千亿媳妇
钤印
钱永真
千羽
千钰
千元乘公交
前原诚司
千元大钞
千元考研房
钱远坤
千元头
千元性能怪兽
钱云会
钱债肉偿
浅猪
千蛛万毒
签字背书
千足金
潜罪犯
抢包族
枪毙任老道
抢兵
墙布网
强查内衣
强拆老太
强闯机场
枪袋胸罩
强盗红包群
强登
墙洞安家
抢儿大战
抢房潮
抢房大战
墙缝女尸
抢福袋
强公公
抢红包
抢花
枪魂
抢货节
抢鸡婚俗
枪击情侣
强奸保证书
强奸负责
强奸亲表姑
抢健身房
强健中国人
抢劫公司
抢劫姨妈
抢课
枪口下的女人
强拉卖花
抢蜡烛
墙来了
强力班
强力坑爹
强力球
强力透骨膜
强撩
强搂
强搂宋祖英
强卖切糕
抢帽子
枪娘
枪炮侯
抢票器
抢票闪电手
抢票神器
抢票验证码
强平
强迫实习
强迫症头像
抢葡萄
抢七
抢七大战
抢钱一日游
强抢民女
锵锵五环行
锵锵五环行
强娶少女
枪杀小贩
枪神纪
枪神记
枪声
抢尸特警
抢尸县长
抢图
抢娃案
蔷薇大妈
蔷薇泡沫
强吻城管
抢文科状元
强吻男
抢侠
枪械少女
强行表白
抢盐
抢野
墙战
枪战王者
强致癌
强致癌物
强制生二胎
强制升级
强制引产
墙中女尸案
强住急诊室
抢座血战
峭壁生活
巧饼
乔布斯传
巧斗色狼
桥墩情书
撬坟男
巧果
乔涵一
巧合销赃
乔红程
乔健
桥坚强
翘脚哥
乔教授
巧克力兵马俑
巧克力乐园
巧克力瘤
巧克力时装秀
巧克力温泉
巧克力装
乔迁毒宴
乔燃
乔杉
乔杉
乔杉修睿
乔杉修睿
乔绍恒
俏十岁
敲痛我的心
翘臀内裤
翘臀女皇
翘臀月饼
翘尾因素
乔希君
桥修修
巧遇卡
敲诈爸爸
敲诈妻子
瞧这两家子
乔治六世
乔治小王子
妾本贤良
切错胸
切蛋鱼
切多少
切腹抵命
切腹自尽
切肝救女
切糕帮
切糕车
切糕党
切糕梗
切糕恒久远
切糕联盟
切糕门
切糕闹
切糕省
切糕省
切糕事件
切糕体
切糕王
切糕网店
切糕王子
切割钢丝
切个糕
切克闹
切坦
切胃家族
窃喜银行
窃贼乐园
擒爱记
擒獒铁砂掌
覃超
覃超
秦城监狱
琴爹
亲爹狂魔
亲根结
秦贵育
秦国刚
秦海璐生子
秦海睿
秦昊
秦厚修
秦淮景
秦惠文王
秦火火
秦火火案
琴劫
秦九韶
秦开美
秦利鸽
秦岭雨蛙
琴萝
亲妈诈死
秦美人
亲密丹
亲密敌人
亲幂关系
秦明瑞
秦铭远
秦漠
擒拿掌
琴浦小姐
亲戚发言大纲
亲戚关系图
亲亲咒
亲情滴灌
亲情计算题
亲情考卷
亲情式的爱情
亲热坠亡
琴伤
秦升
秦时明月
寝室投毒案
秦兽
禽兽父亲
禽兽教练
禽兽教师
禽兽姐夫
禽兽医生
秦舒培
覃思
秦思瀚
亲淘
秦莞尔
秦王殿
亲吻病
亲吻鹅
亲吻垃圾桶
亲吻面罩
沁香坊
亲兄妹夫妻
秦宣
勤学早
沁阳县
秦勇
秦禹
秦玉海摄影作品
秦禹金秦禹韩国艺人
秦志晖
亲猪校长
秦子樾
亲嘴病
青奥
清白烟头
情报金矿
情不知所起
清仓街
清朝干尸
清朝公主
清炒橘子
青城山下
青城山下白素贞
倾城之泪
情痴祸患
清穿
清穿剧
青春不败
青春不再出发
青春告别宴
青春荷尔蒙
青春季
青春集结号
青春快乐
青春你好
清纯派
青春神回复
青春失乐园
青春四十
青春遗书
青春招领
青葱手机
清代姚明
青岛浒苔
青岛枪战
青岛往事
情敌大战
情敌蜜月
情敌母女
情定西雅图
轻度体
请放人
青峰同性绯闻
轻付
情妇村
氢氟酸
情感教练
情感战争
清刚
青蛤
情歌诀别
情歌王子
请给我道歉
清宫计
清怪
青怪鸟
轻轨穿楼
倾国之恋
青海地震
青蒿素
青花刺
清华钢管舞
清华哥哥
清华简
清华街
氰化纳
清华男
青花热水瓶
清华学霸
清华学神
亲家过年
请交警擦鸟粪
请叫我英雄
清洁狂魔
清洁门
情久
青璃
青莲大桥
清廉印象指数
清灵石
晴隆
青龙菜刀
青龙过江
青龙药水
青鸾
情侣宝宝
情侣吵架
情侣父女
情侣狗
情侣基因
情侣墓
情侣跳湖
情侣无间道
情侣小偷热吻
情侣浴室
情侣周末
情侣自习间
青盲
青芒
情谜
情迷小逃妻
青冥宝剑
清明果
清明节请假攻略
清明习俗
青木爱
青木昌彦
请你给我道歉
情逆三世缘
青年菜君
青年说
青农硬币哥
情牵南苑
青丘狐
青丘狐传说
情趣病房
情趣售卖机
情趣小便池
情人保证书
情人岛
情人符手镯
情人感冒药
情人劫
情人节禁令
情人控
情人肾
情人元宵节
晴涩
情色爱国主义
情色版小红帽
情色博览会
青涩劫匪
情色浴室
情色种子
青山不改
青山化工厂
庆生畅游惠
轻生母亲
倾世皇妃
清水优子
青松股份
清潭洞
清潭洞爱丽丝
卿涛
青天白日勋章
擎天石室
晴天小铺
蜻蜓队长
蜻蜓化石
青铜门
青团
青蛙打伞
青蛙公主
青蛙奶茶
青蛙躺枪
青蛙榨汁
清网
清网行动
清污比基尼
请勿张腿
情系梦幻
清鲜
清心书卷
清醒截肢
情绪假
情绪拼图
情绪签到
青魇
青野武
青衣百荷
情义谱
情义兄弟
清悠路
青宇
青羽
清淤船
情欲装
清远禽流感
情缘仙子
情悦
青云堡
青云堡
请允悲
青云岭
青云志
清债公司
清蒸熊猫
青雉
青之驱魔师
青竹蛇
穷矮搓
穷屌丝
穹顶之下
穷富论
穷孩子富孩子
琼花
琼杰特
邛崃警察
穷人新标准
琼瑶恐封笔
琼瑶胜诉
穷游夫妇
穷游歧视者
糗百
邱比
邱波
求伯君
球场风波
球车
秋窗会
裘德考
求点赞
裘恩典
囚犯餐厅
求翻牌
求过节
仇和
求婚尺牍
求婚神助攻
求婚新三件
求婚一年
求婚诈骗
秋季抑郁症
秋季运动会
邱佳卉
秋津
囚禁美人鱼
秋考
秋裤大叔
秋裤党
秋裤楼
秋裤男神
秋裤体
秋裤自白诗
邱黎宽
丘麟
秋眉
球门小便池
球迷体检
求魔
秋默
囚鸟
球女
求偶沐浴
囚妻操盘手
邱启明
求求你给点力
球权
邱韶智
囚室猎艳
邱爽
邱田
秋田犬
求贤所
丘小雄
邱兴和
球形闪电
球星炫富
求学天梯路
秋雅
邱洋
邱晔
蚯蚓腿
邱璎珞
邱永峥
糗友
邱昱
秋月级
求职抛尸
求主垂怜
求子夫妻
丘子键
趣播
屈臣氏
蛆虫火腿
蛆虫疗法
去电
衢高
驱鬼村支书
驱鬼木桶
驱鬼诗
曲哈尔登
区花
去火星生活
屈菁菁
曲裾
瞿俊发
娶老婆成本
去雷化
曲美他嗪
屈梦汝
曲面屏
曲面屏幕手机
瞿铭
取暖神器
娶妻成本
取钱狐狸
取钱遭电击
曲清歌
蛐蛐赌场
驱三团
曲栅栅
曲栅栅
曲栅栅
曲栅栅
曲栅栅
曲栅栅
曲栅栅
曲栅栅
曲师
去死去死团
曲婉婷恋市长
屈万祥
驱蚊报纸
驱五毒
曲线回家
曲线终结者
曲向南
屈晓
取消嫖宿幼女罪
取消暂住证
取消早课
驱邪母亲
取熊胆
曲玉
屈原行情
娶丈母娘
区志航
曲周公选
圈爸
权财
全城吃面
全城热爱
全城杀鸡
全城寻耳
全城遮狗
全村昏睡
权达美
圈单
全斗焕
全额罚息
圈粉
全峰
劝父书
全国放假
全国房价排行榜
全国公车超编
全国卷
全国聘礼地图
全国普遍长相
全国普遍长相
全国通取
拳猴
权后记
全慧珍
拳击袋鼠
劝架被戳瞎
荃加福寿禄
全检
犬决
全抗性
全科教师
犬口救童
全莉
泉立方
权梨世
权利之眼
全脸移植
全裸蹦极
全裸厨娘
全裸促销
全裸打坐
全裸画咒
全裸骑马
全裸时装周
全裸睡铁丝
全裸跳海
全裸小偷
全裸印吻痕
全裸走秀
全马
全美最长腿
全面二孩
全面回忆
全面开战
全面突袭
全灭站
全民超神
全民打字报
全民发工资
全民关灯
全民目击
全民晒打字
全民焐热
圈名
全男四胞胎
圈内事件
全能教
全能偶像季
全能神
全能神教
全能星战
犬皮
全球变冷
全球仇富榜
全球多一秒
全球洪水
全球劳动时间
全球美女榜
全球清廉指数
全球热恋
全球首恶
全球输钱排行
全球顺
全球瑜伽
全球债市格局
全球最贵城市
全球最累房奴
全球最美脸蛋
全球最牛女公爵
全球最帅面孔
圈少爷
全身燃烧纪录
权势榜
全速狂飙
拳坛姚明
圈套门
拳头寂寞
全透明飞机
全透明男厕
拳王
犬系
权相佑
全小华
全孝盛
全孝盛
权宜婚姻
全英雄
劝侑
全语言
全员加速中
全元素
圈约炮门
全运会
权振东
全职高手
全职忍者
全智贤怀孕
全智贤收山
圈中楼
泉州港
圈子账本
劝阻吸烟手势
全钻戒指
雀带
缺德套
缺憾美
瘸脚飞机
阙敬德
阙立文
雀翎
鹊翎
缺宅男女
雀之恋
裙摆婴儿
裙底行窃
群爹
群发的短信我不回
群发的我不回
群牛跳崖
群尸坑
群体性癔病
群蚊夺城
群舞女老板
群兴玩具
群雄会晤
群众掀车
染发死亡
冉峰
然后拒绝了他
燃控科技
染色蛋
染色馒头
染煞
燃烧吧少年
冉少平
燃烧生命
染霜
冉新权
染血的刺
冉莹颖
燃油附加税
燃战
让爱从头
让二追三
让房价降
让房价降
让红包飞
让利十亿元
让球门
让邮件飞
让座赠歌
饶骅
饶家鼎
饶剑峰
饶开勋
扰民了您
饶威
热爱诞下创造的婴孩
热爱岛
热词月饼
热干面标准
热干面申遗
热高
热狗大胃王
热狗求婚
惹祸爱心座
热火必胜
热火卫冕
热力井
惹怒老爸
热气球爆炸
热射病
热水袋爆炸
热死文体
热吻车祸
热吻大赛
热夏
热雪
热血班长
热血海贼王
热血码头
热血无赖
热药奶奶
认爱
仁爱礁
人獒大战
任八条
人豹大战
人鼻双脚怪鱼
任伯儒
壬辰龙年
壬辰龙票
妊辰纹
人虫大战
人大跳楼
人到礼到
人到四十
人鳄大战
人耳老鼠
人耳鼠
人贩爸爸
认房又认贷
任福耀
人干事
人工合成鱼
人工肌肉
人工舌头
人工生命
人工雪
人工智能大战
人够够
人狗结婚
忍够了
人狗双胞胎
忍够体
人狗同桌
人狗箱尸案
任晗
人虎拔河赛
人机大战
人机合一
人挤人
任家萱离婚
人艰不拆
人间蛇男
人间鼠疫
人间小团圆
任建宇
人均存款
人均可支配收入
人狼大战
人类换头术
人类灭亡报告书
人类衰退之后
人类挽尊
人类杂交论
人脸古鱼
人脸进化
人脸面具
人脸山羊
人脸水果
人脸岩石
人脸药丸
人脸云团
人脸支付
任良韵
人流低龄化
人卵交易
人伦血案
人马大战
人马瑜伽
人脉宝
人脉午餐
人猫合一
认门狮吼
人面狗
人面兽身照
人面鱼
人面蜘蛛
人民币哥
人民币女郎
人民币入篮
人民城管爱人民
人民罚单
人民选择奖
任摸酒吧
人模马样
人模盆景
认母求乳
人奶蛋糕
人鸟情缘
人偶工厂
人偶票
人皮面具
人皮拼图
人皮书
人妻咖啡馆
人妻展
人墙护尸
仁青常觉
人人乐
人人楼
人肉包子
人肉变色龙
人肉打印机
人肉蛋糕
人肉电池
人肉胶囊
人肉路由器
人肉麻将
人肉秋千
人肉沙包
人肉圣诞树
人肉踏板
人肉弹球
人肉围巾
人肉占车位
人肉照相机
人肉纸箱
人肉专卖店
人乳宴
人乳珠宝
人蛇大战
人蛇乱坟堆
人生断点
人生视频
人生压力图
人生赢家
仁师
人塔
人体斑马
人体备忘录
人体彩绘节
人体红绿灯
人体烤箱
人体冷冻
人体农场
人体旗帜
人体屠宰场
人体蜈蚣
人体悬挂
人体宴
人体艺术
人体月饼
人体自燃症
人体粽子
任天野
任霆发够
人头狐狸身
人头快递
人头移植
人腿后备箱
人王阿拉贡
人为的
人物同检
仁显皇后
仁显皇后的男人
任贤良
仁显王后
仁显王后的男人
任性村主任
任性大学生
任性大爷
任性导弹
任性付
任性富二代
任性夫妇
任性富三代
任性公交
任性顾客
人形怪兽
人性教授
任性警车
任性考卷
任性拍照
任性前男友
任性情侣
任性生娃
人性实验
任性司机
任性寺庙
任性土豪
任性涂鸦
任性孝子
任性兄弟
任性总统
任学锋
人血燃料灯
任言恺
人妖百日宴
人咬狗
人妖蝴蝶
人妖皇后
人妖皇后选美
人妖空姐
人影办
人影阴凉
任由爱
任佑明
人鱼空姐
人鱼胎儿
人鱼线
人猿酷跑
任玥
任云峰
人再囧途之泰囧
人在证途
人造草坪
人造蛋
人造方舟子
人造关节
人造海滩
人造韩寒
人造鸡蛋
人造精子
人造巨乳爆炸
人造流星
人造潜艇
人造肉饼
人造太阳
人造桃花雨
人造天河
人造尾巴
人造尾巴
人造性器官
人造血液
人造眼球
人造鱼翅
人造猪耳
人造猪耳朵
人渣排行榜
忍者神偷
忍者之路
人质交接仪式
任志芸
人中之龙
任梓萁
扔穷
扔人执法
扔鞋姐
日版奶茶妹
日版甄嬛传
日报奇葩楼
日本爱子公主
日本大胃王
日本大选
日本夺岛演习
日本公使女装癖
日本国际小姐
日本猴男
日本环球小姐
日本毁灭
日本狼父
日本楼歪歪
日本马桶盖
日本猫岛
日本奇男子
日本神桶
日本石猴
日本死士
日本天皇孙女
日本网吧难民
日本校草大赛
日本校花
日本校花大赛
日本旭日旗
日本雪猴
日本意淫
日本最昂贵车祸
日本最萌村庄
日发数码
日贡
日狗大法
日记门
日了狗
日历哥
日凌期
日冕洞
日奈森亚梦
日全环食
日日会
日升月沉
日炎
日月明尊
溶洞阳台
熔断
熔断机制
荣浩
融合怪
融金所
绒里
容敏
榕榕兔
荣盛石化
蓉颜
熔岩瀑布
荣耀部族
容易宝
容隐
荣誉谋杀
荣誉型诈骗
蝾螈道士
肉搏花豹
肉偿学费
肉点
肉垫所长
肉垫所长
肉咚
肉咚求婚
肉豆须
肉脯
肉火山
肉龄
肉灵芝
肉麻手稿
肉片装
肉蹼控
肉球妈
柔杀
肉傻
柔杀家族
肉身坐佛
肉身坐佛
肉食危机
肉体情书
肉丸饭
肉形石
揉胸募捐
肉轩
肉隐肉现
肉汁摔跤
乳白色血液
如厕
如厕攻略
如厕时间
如厕照
如厕证明
蠕虫人
入刺
如此纳贤
入错坟
乳房保健操
乳房美学
乳房骑士
乳房云
乳房炸弹
乳房作画
如皋
乳沟藏毒
乳沟日
乳瓜来袭
入棺体验
如果体
如果天还没黑
如果遇见你
如何看待约炮
辱华
如花似蝶
如花似蝶
辱华言论
乳间距
乳胶粉
乳胶门
入金
如锦
入境药浴
入九
如来神掌警示牌
辱骂扇母
乳企黑榜
入侵手环
如丧
入室狼
入司
乳头纹解锁
入团仪式
入学记
乳宴
如意
如懿
如意狼君
辱医事件
如意丸
如懿传
如懿传
入狱养老
如月车站
入阵曲
儒尊
软奉
阮富仲
软骨哥
阮莞
阮莞
阮哈东
软脚虾
阮金红
软杀
阮氏芳
软足
瑞安三中
瑞恩戴
瑞尔斯
瑞丰高材
瑞丰光电
瑞海国际
瑞可爷爷
瑞凌股份
瑞龙送福
瑞普生物
锐奇股份
瑞士钢铁侠
瑞士黑鼻羊
瑞云寺
睿云网
润邦股份
闰井
闰秒
闰土夫妇
弱白
若白
若尔盖
若风解说
若风退役
弱妻杀夫
若曦
若小安
撒贝娜
撒贝宁领证
撒币
萨比娜
萨勃
萨德协议
萨队
萨尔潘
萨迦寺
撒娇歌
萨拉米
萨萌爷
撒尿哥
撒尿门
撒尿小孩
撒钱打赏
撒切尔夫人逝世
萨茹拉
萨陶
萨瓦娜
萨维尔
塞班游戏
塞布
塞布
赛场生子
赛车传奇
赛车总动员
赛德克
赛德克巴莱
赛尔比
赛尔号
赛尔好
赛鸽豪宅
塞拉芬
赛麟
塞钱服务
塞舌尔
塞申斯
塞申斯
赛义夫
三八节快乐
三八线合同
三百颗牙
三棒
三胞集团
三宝课
三城记
三重结局
三川股份
三次元偶像
三打两建
三大球
三点定位
三点式车模
三点式游街
三非外国人
三分之一谣言
三高剩男
三个坚定不移
三个奶爸
三个太阳
三庚
三公消费
三姑六婆
三国魂
三国杀通缉令
三国小镇
三国战魂
三行辞职信
三行墓志铭
三行情诗
三好研究生
三黑切
伞皇
三会换帅
三级宝箱
三基友
三江购物
三江源
三结三离
三斤饭
三斤三礼金
三斤三两
三井
三狂厅长
三笠
三连踢
三灵秘境
三轮车模
三轮车模
三轮房车
三轮直升机
三螺杆泵
三氯生
散买卖不散交情
三毛历险记
三毛猫
三门湾
三米板
三秒料理
三年产假
三年三天
三娘教子
三女侍一夫
三胖
三胖
三炮进城
三陪咨询
三屏生活
三妻临门
三妻四子
三全凌
三人成闺蜜
三人婚姻
三人行
三人行必有我妹
三日凌空
三日危情
三色猫
三傻大闹宝莱坞
三沙市
三生三世十里桃花
三生三世枕上书
三狮军团
三十立遗嘱
三十三层天
三十万裁军
三鼠盗示众
三赎基督
三岁马里奥
三岁奶奶
三岁女友
三岁镇长
三钛合金
三潭印月
三体
三体舰
三天连休圈
三兔贺元宵
三腿牛蛙
叁万
三万亿
三维剪纸
三贤祠
三肖
三省体
三星字库门
三兄妹溺亡
三休日
散学礼
三亚海天盛筵
三亚路虎女
三眼恐龙虾
三严三实
三一五
伞爷
三一五揭黑幕
三友集团
三元人民币
三月二十六日
三月飞雪
三月雪
三责险
三只松鼠
三子大奖
三子分家
桑乐金
桑拿马拉松
桑拿世锦赛
桑浦山
桑柔
丧尸锻炼法
丧尸女
丧尸药
嗓音整形
扫尘日
扫地老太太
扫毒者
骚皇
扫黄十规
扫货
扫货族
扫街女神
骚乱之吻
扫码大军
扫桥爷爷
骚扰门
扫山
扫雪
扫帚舞
嫂子控
嫂子颂
色差萌
色达喇荣寺
色胆超贼
瑟爹
色惑
色解
色戒原型
色狼教师
色狼快递员
色狼老师
色狼冤枉险
色狼终结者
色魔教练
色魔麻醉师
色情感应
色情学费
色情演员
色情侦探犬
色情自虐
色染
涩世纪
涩世纪传奇
涩世纪传说
色诱女学生
色诱条幅
色诱狱警
森大人
森碟
森蝶
森个
森林狼主
森马服饰
森女
森女羊
森系
森永健司
森远股份
僧侣炫富
僧帽水母
僧人体验营
僧人自焚
沙霸
傻白甜
沙逼北京
纱布姐
沙虫脚
傻春
沙胆添
沙朵
杀儿见男友
杀狗令
傻瓜妈妈
傻瓜游记
杀光中国人
杀海豚节
沙河高教园
沙华
沙建微
杀姐姐
沙晶
杀局
鲨卷风
杀菌机器人
杀菌门
煞科
鲨口逃生
杀狼花
杀老师
莎莉嘉
沙利特
纱笼
沙龙去世
沙漏超模
杀戮机器人
杀戮值
莎罗节
杀马特证件照
沙美岛
杀漠
沙漠风暴
沙漠怪圈
沙漠开花
沙漠女尸
沙漠排污
沙漠日光浴
傻女最牛
莎普爱思
杀妻帝
杀妻分尸
杀妻抛尸
杀妻腌尸
杀妻腌尸
杀妻腌尸块
杀妻腌尸块
杀妻游街
杀阡陌
杀情书
杀人博士
杀人雕塑
杀人董事长
杀人蜂
杀人巨浪
杀人魔机
杀人魔王
杀人烹尸
杀人烹尸案
杀人手记
杀人虾
杀人疫苗
杀人章鱼
杀人诛心
纱荣子
沙僧的台词
沙沙网
杀神风
砂石场
杀手奶奶
杀熟病毒
杀死汝爱
沙滩麻将
沙特女儿国
沙特王储
沙特王子
沙桐
莎瓦娜
杀威棒
杀威棍
沙屋酒店
沙欣
杀星宏
杀医
杀医生
杀意已决
鲨鱼缸爆裂
鲨语者
杀阵
傻柱
杀猪榜
沙子的宫殿
沙子宫殿
沙子口
晒百万现金
晒黑沙龙
晒婚戒
晒暖
筛片
晒钱山
晒伤纹身
晒身份维权
晒尸场
晒体毛运动
晒胸揽客
晒证女
山吧
闪爆
陕北嗨歌
山本耕史
山本无忧
杉菜道明寺再聚
山茶枝
山川青空
山的供养
闪登
闪电法杖
闪电怪
闪电狼
闪电跳神
山顶洞女
山顶花园
山东墨龙
山东人祖先
山东首富
山东四胞胎
山东无腿男
山东章鼓
删改版报告
闪光夫妇
杉果
杉果
山河故人
山河恋
山河犹在
闪婚卡
山货大爷
闪客
山葵酱
闪亮的爸爸
善良的男人
善良劫匪
闪乱神乐
善门
扇母恶女
善男
山炮进城
杉浦友纪
杉浦友纪
山前刘明
闪燃
山人乐队
鄯善
杉杉来吃
陕师大
善始善终
山蒜酱汤
山体电梯
山田优
山田直美
闪通
汕头坠机
山隈
山西彩民
山西斗狗
陕西房姐
山西矿难
陕西卫视
陕西小姐
山西运城
山形健
山羊逮捕令
山羊女士
山羊骑主人
山羊人
山野
杉野希妃
杉野希妃
善宇
山泽岛
山楂妹
山寨春晚
山寨德国药房
山寨地标
山寨高晓松
山寨公交
山寨国会
山寨呼吸机
山寨金正恩
山寨卢浮宫
山寨女神
山寨天安门
山寨卫生巾
山寨小甜甜
山寨谢霆锋
山寨银行
山寨政府网
山寨总统照
山掌
闪之轨迹
山竹炸弹
闪赚
闪赚
伤爱罪
上坝
上班距离排行
上班看黄片
尚冰
伤不起
伤不起的女人
伤残美军写真
伤城记
上弹
上帝保佑美国
上帝粒子
上帝脸
上帝之手
上吊女尸
商队
上二休一
上翻
上访妈妈败诉
上古之神
上官泓
上官鹏飞
上官婉儿墓
上官婉儿墓志
伤害反弹
伤害反弹
上海房产哥
上海国际成人展
上海空少
上海绿新
上海纽约大学
上海虐猫女
上海千人罢工
上海杀人案
上海申鑫
伤害世界
商海通牒
上海王
上海尧博展板
上合会
商红会
尚建中
上交国
上交国家
赏金猎人
上镜哥
商均
上空权
伤口长纱布
上路烟
上门女婿村
上铺小哥
尚荣医疗
赏蛇咖啡屋
尚寿茶
上水石
上锁的房间
上汤响螺
上头条
上腿
上网从搜狗开始
上网垃圾桶
上网眼镜
商务座
上下联
伤信
伤心姐
伤心树
伤心童话
伤心遗嘱
殇雪
上邪
商业险
尚伊
上一回
尚于博
上原安住
上原优美
赏月航班
殇之机器人
上庄水库
伤自尊校服
韶白门
烧办公室
烧包门
烧包女
少城时代
少吃零食
邵传勇
邵传勇
邵春阳
邵大侠无憾
邵根厚
少恭
少广
邵华阳
烧经
烧烤节
烧烤狂人
烧烤模式
烧烤签
烧烤钎
烧烤鼠药中毒
烧烤现金
烧烤野猫
邵立勇
少林水上漂
少林足球
烧龙
烧猫惨剧
邵美玲
邵明明
烧脑
少年班
少年版卷福
少年尝禁果
少年父亲
少年高晓松
少年何愁
少年进化论
少年锦时
少年救后妈
少年卖肾案
少年派
少年神探狄仁杰
少年弑父
少年说
少年四大名捕
少年同盟
少年正义联盟
少女雌雄同体
少女毁容案
少女僵尸舞
少女控
少女洛荷
少女妈妈
少女幂
少女潘金莲
少女前线
少女时代
少女时代械斗
少女时节
少女献吻
少女械斗
少女学霸
少女遭毁容
少女甄嬛
烧钱发电
烧情侣
烧伤妈妈
邵氏弃儿
潲水油
烧死中国人
邵素薇
烧炭自杀
邵文轩
邵小珊
邵新涯
烧学校
烧烟
邵阳城管
邵阳影视
邵曳戎
少爷小姐菜
邵亦波
烧衣节
邵音音
少羽
邵煜
少壮富豪
勺子姑娘
勺子阶级论
勺子越狱
邵宗其
社保缴费率
社保缴费率
社病我药
蛇博士
奢侈动车
奢侈唤名
奢侈品鉴定师
奢侈心愿
蛇的礼物
射雕情缘
设定集
蛇毒狂人
涉毒艺人名单
蛇队
蛇鳄大战
舌额看世界
舍夫多娃
蛇附身
涉谷果步
涉黑警长
奢华监狱
涉黄电视棒
社会摇
射活鸡靶场
设计诗
设计之毒
佘建
舌尖上的癌症
舌尖上的高铁
舌尖上的美国
舌尖上的于谦
舌尖上的中国
舌尖体
社交网络
社交性强奸
蛇精病
蛇精老太
蛇精男
蛇精女
蛇口线
舍离断
蛇眉铜鱼
蛇年春晚
蛇年大发
蛇年大吉
蛇年大吉大利
蛇年到
蛇年到了
蛇年发财
蛇年发大财
蛇年好
蛇年好运
蛇年纪念币
蛇年吉祥
蛇年吉祥如意
蛇年将至
蛇年进步
蛇年快乐
蛇年啦
蛇年来了
蛇年顺利
蛇年行大运
蛇年祝福
蛇群穿路
蛇式按摩
涉水险
舍特曼
舌吻女雕塑
蛇蜥
涉嫌杀人
奢香夫人
蛇蝎美贼
蛇形机器人
射阳庆生
佘艺
摄影器材展
摄影师十三
舍友后妈
舌状绦虫
沈安
沈岸
申奥成功年
申奥内衣
神八
深百
深百深圳百公里徒步活动
神杯
神笔经适房
沈碧云
沈博阳
深藏功与名
沈沧琼
神曹操
伸长吧
神吃货
神抽
甚惆怅
神搭伙
沈丹铁路
沈定成
申东浩
身度
神都龙王
深度谜案
神断狄仁杰
神盾舰
神盾局
深蹲女神
沈铎
沈恩京
申恩星
神烦
神烦大叔
神烦狗
神烦警探
沈芳熙
神愤
身份体
身份证缺陷
神风证
神父性侵门
深港通
深宫谍影
深宫遗梦
肾谷
神关羽
神棍节
沈国舫
深海捕鱼
深海巨泡
深海巨钳
深海泰坦
谌海涛
谌海涛
深海之战
深海之子
沈訸
深喉
神猴
沈画
神话大陆
深华发
神话放送
神煌
沈黄颖
神火计
神机车
神机道长
申纪兰
神级视力表
神级天赋
神级挖掘机
神级伪娘
审计助理
深机转债
沈佳润
沈佳宜
沈建壮
沈江宁
深井冰
神经猫
神九
神九发射
神九飞天
神九许愿
神剧
沈君
沈俊成
沈俊江
神坑
神裤
沈老贪
神乐千鹤
神力女神
肾六
神吕蒙
神马都给力
沈曼
沈漫雨
什么仇什么怨
什么仇什么怨
什么梗
什么鬼
什么是男友力
沈眉庄
神秘白盒
神秘宝库
神秘宝珠
神秘犇字山
神秘部落
神秘地宫
神秘飞行物
神秘富豪
神秘公司
神秘怪坡
神秘河
神秘黑色环
神秘精华
神秘巨冰
神秘排爆队
神秘石刻
神秘手机
神秘手掌印
神秘透明虾
神秘钥匙
神秘招魂
神庙刻汉字
神庙逃亡
申珉熙
神木
哂纳
沈南
沈南鹏
沈柠
神农大丰
神农架飞行物
审判苹果
审判月
审判之刃
神魄
神启
神奇保健酒
神奇玻璃
神奇参考书
神奇车祸
神奇工场
神奇果树
神奇海螺
神奇画家
神奇楼层
沈琪琪
沈琪琪女模
神奇七侠
神奇日
神奇试衣间
神奇侠侣
神奇星期五
神奇行走树
蜃气妖
神枪射向鬼子
申清清
神曲报站
神曲吃货歌
神曲风
深泉
神犬奇兵
神犬小七
深泉学院
神刃
深入恶土
深入恶土
身如玄铁
深厦铁路
深厦铁路
深山戒瘾
神山玛丽亚
深山私塾
神勺马良
神圣复仇者
神十
神十发射
神十返回
沈诗钧
绅士学园
绅士自拍照
神兽变灾星
神兽卖萌
神书
深水炸弹
沈思豪
沈泰
神探驾到
神探夏洛克
神毯游街
沈陶然
沈腾
身体情绪图
神庭穴
神童官员
神通乡巴佬
神偷化身
神偷画师
伸腿费
神袜
沈王爷
神威鬼鸣
审问老鼠
神舞幻想
神武小武
神夏
神虾
神仙奶奶
沈向阳
申鑫
沈新国
身心俱疲
身心灵
神选手
神雪雕
渗血苹果
渗血苹果
神眼小偷
沈阳打假
沈阳家教
深夜广播操
深夜护学
深夜漫画
深夜体
申毅
神医大师
神医高老太
神医王妃
呻吟号
沈颖婷
沈永革
神勇投弹手
神鱼节
沈煜伦
深渊票
深渊之刃
神战权力之眼
深圳宝马女
深圳飙车案
深圳合租记
深圳苦劝哥
深圳奶妈
深圳烹尸恶魔
深圳泼硫酸事件
深圳性奴案
沈志华
神之竞技场
神之一手
神制作
神舟九号
神舟十号
神最右
神座位表
声波病毒
生菜女士
圣城寡妇
生吃鸵鸟
生虫门
圣锤
盛大手机
剩蛋
圣诞季
圣诞集市
剩蛋快乐
生蛋快乐
圣诞款
圣诞老爸
圣诞奶奶
圣诞泳装跑
胜点
胜点套
声动亚洲
圣斗狮
圣斗士星矢战记
生而不可与死
剩饭江
省份拟人画
圣哥朗
省广股份
省广股份
圣光审判
盛海琳
盛海琳
生蚝宝藏
圣赫勒拿岛
生化部队
生化大逃杀
生化电子人
生化酒店
生化骑士
生化食谱
生化危机版婚礼
生化危机战神再生
圣徽城
圣辉城
生活大爆笑
生活方式病
生活体
升级版忐忑
圣基茨和尼维斯
升级助手
圣建
圣洁化身
圣境传说
胜景山河
生烤鳄鱼
声控胸罩
生来彷徨
盛朗熙
盛朗熙
生梨
圣力宝
胜利日之吻
胜利之星
剩粮超市
圣灵
圣灵降临节
生龙活虎
盛路通信
盛路通信
绳命
生命轮回棺材
生命三角
生命之环
生命之树
圣墓山
剩男白皮书
剩男不婚理由
生男生女清宫图
剩男相亲记
圣农发展
盛暖夫妇
盛暖夫妇
盛女
盛女
胜女
盛女爱作战
盛女爱作战
剩女保镖
盛女的黄金时代
盛女的黄金时代
胜女的时代
剩女候车亭
剩女寂寞指数
圣女戒
剩女歧视
剩女脱单片
剩女先当妈
生僻字姓名
生前遗嘱
升迁之路
圣枪哥
生擒警车
圣犬
生日男
圣殇
盛世人才
胜手
生死船票
圣四传说
生死劫
生死狙击
生死连
生死疲劳
生死依托
声索国
生态考场
生态文明建设
圣堂骑士
盛糖乐队
盛糖乐队
圣天门口
圣童
盛通股份
盛通股份
生吞活蛇
生吞活鱼
生娃机
生娃救国
圣王
生乌龟肉
生无所求
生物医药基地
圣夏
剩下的盛夏
盛夏晚晴天
盛乡
盛乡
生肖币
生肖接班图
生肖山
升邪
生蟹肉
升星
升学宴
圣一法师
盛一伦
圣衣箱
声优梗
圣域传奇
盛运股份
盛运股份
生仔水
省长摇篮
升职记
生殖器藏毒
升职潜规则
声之韵
圣钟
生猪催肥灵
食安办
施昂
十八届
失败男人
十包揽才
施暴者盯上罗志祥
十倍积分
事变
尸蟞
士兵帮
士兵绝技
世博公园
食博会
世博接吻门
式部
释不归
士不遇赋
石崇安
食虫部落
试穿大妈
十大丑陋雕塑
十大光棍职业
十大好色国家
十大酷刑
十大生活谣言
十大土豪村
十大伪歌手
十大拥堵景点
十大重口味粽
时代姐妹花
施丹旖
师德红线
史蒂夫乔布斯
士的宁
尸洞
十动然拒
十动然揍
适度腐败
失独家庭
失独老人
失独者
失独自杀
十二大水法
十二道锋味
十二滴血
十二美人图
石法
十番棋
识方
石粉鸡
石佛
弑父斩母案
失歌症
失孤
尸骨袋
识骨寻踪
试管汉堡
试管企鹅
士官学员戒指
拾光
时光隧道
时光之刃
时光之书
时光轴
十孩超生家庭
施汉云
史航
石贺净
石猴
石猴授徒
石猴邮戳
狮虎恋
十笏园
十花
尸花
石化发债
石化水井
尸花绽放
拾荒哥
拾荒男
拾荒少年
拾惠族
释魂
失魂奖
侍魂闪
世纪大战
十级风圈
世纪寒潮
世纪华通
世纪巨蛋
世纪骂战
十级伤残
世纪寻亲
世纪游轮
世纪之扣
食戟之灵
世纪罪犯
世纪最强求婚
施家金
试驾评测
世家子
时间冻结
时间斗篷
时间胶囊
时间刻度
时间门
时间膨胀
时间神偷
世间事大抵如此
时间煮雨
时角
时角
时节
世界悲
世界避孕日
世界冰王
世界草莓大会
世界产权日
世界第一初恋
世界第一朵花
世界第一门将
世界第一纤腰
世界第一宅男
世界蜂王
世界勾女地图
世界骨质疏松日
世界黑客大赛
世界吼王
世界僵尸日
世界麻将大赛
世界美魔女
世界末日来了
世界末日之后
世界青年说
世界雀神
世界上第一朵花
世界上最帅的逆行
世界生态小姐
世界诗王
世界首胖
世界首胖
世界睡眠日
世界微笑日
世界新首富
世界愚蠢
世界镇痛日
世界最矮女人
世界最差酒店
世界最长金链子
世界最长舌
世界最长油条
世界最丑狗
世界最大花园
世界最大煎蛋
世界最大鱼
世界最二国家
世界最高奶牛
世界最贵牛排
世界最好经济体
世界最黑孩子
世界最黑鸡
世界最老父亲
世界最美身材
世界最牛奖学金
世界最强叮
世界最细腰
世界最像
世界最小饺子
世界最小蛇
世界最小王国
世界最小蜗牛
世界最小西瓜
世界最小新娘
世界最小夜店
施金明
失禁少女
石景山优惠卡
嗜酒小偷
世俱杯
时君迈
石俊荣
史可隽
史可隽
时空裂痕
时空猎人
失控裸女
失控妹
时空侠医
时空漩涡
时空之恋
矢口真里
施莱弗
食来孕转
十冷
实力坑爹
释理亮
势力战
失联
失恋博物馆
十连抽
失联飞机
失联客机
失恋六连拍
失联墓穴
食脸男
失恋巧克力职人
食脸人
失恋事小
失恋天
石鳞
史林山
士林夜市
石榴夫妇
石榴姐
尸龙
诗隆
诗隆刘诗诗吴奇隆
失落城堡
石峁遗址
石煤装备
石门站
十米简历
十米气手枪
十面霾伏
食面埋伏
狮面母
实名香肠
使命召唤恶搞版
石魔
石墨安全套
弑母藏尸
弑母杀妹
弑母孝子
石奶引
食脑虫
食脑魔虫
是你工资低
十年闭口
十年灯
十年历程
十年体
十年相伴
十年饮冰
十年游戏
十年战争
十年之约
湿娘
屎尿儿媳
施宁杰
石牌楼
时佩璞
失陪族
湿婆毁灭神
时崎狂三
十气然应
师倩
石千峰
史前公厕
史前怪兽
史前巨兔
史前细菌
施晴瑜
诗囚
失去嘴唇四肢
石全诗美
十全十美日
世燃
食人案
诗人北岛
食人岛
食人鳄
食人巨鼠
诗人漫步
食人魔
食人魔奶奶
食人鼠
食人族噩梦
食人族警察
食肉虫
食肉菌
史瑞克
十三钗
十三角关系
石山石
史上第三冤
史上第一暴君
时尚快递哥
时尚王
时尚妖王
时尚耀中国
时尚爷爷
时尚之王
史上最短学期
史上最贵苍蝇
史上最贵车祸
史上最寂寞熊猫
史上最牛跑车
史上最牛乞丐
史上最热年
史上最神同步
史上最帅猩猩
失身报告
失身节
噬神者
师生恋禁令
逝世
世事大抵如此
事实孤儿
狮狮虎
史诗级长吻
失事客机
弑师魔童
弑尸男
弑师书痴
食尸兄弟
食尸族
噬手魔戒
石舒雅
试睡师
嗜睡失忆
十岁童星
石泰峰
史泰龙女儿
施坦威
食堂女神
食堂陪餐制
食堂专供老师
尸体买卖
湿剃门
尸体神水
尸体污染费
时挑
石头剪刀布
石头男孩
石头人
石头肾
石头西瓜
石头宴
石头眼
石头爷
史图
使徒来袭
使徒行者
辻洼凛音
十万个冷笑话
食为奴
施伟青
食蚊鱼
食物爱情观
十五年等待候鸟
实习播音员
实习生
实习生喝厕所水
实习天使
施熙瑜
世袭招聘
实习主播
时线
石象湖
时晓红
史晓慧
史小鹏
史晓燕
时小雨
十谢共产党
噬心戒
石刑
尸兄
食熊鲨
嗜血伴侣
嗜血伴侣
舐血恶魔
舐血恶魔
施雪钧
噬血症
噬血症
誓言今生
实验室造鬼
实验小金猪
释延孜
弑羊冰河
十羊九不全
食羊树
食药警察
诗爷
矢野浩二
尸忆
诗意辞职信
使役动词
失意哥
施一公
史依弘
十一后
十亿名画
十一世班禅
十亿招婿
诗意中国风
施寅寅
石婴
石瑛
石英棉
食用苍蝇机
石咏莉
食用明胶
实用网址
释永信
世游赛
石油浴
尸油煮粉
狮语者
石垣岛
十元店
十元购买力
十元如厕
尸者
尸者的帝国
时镇
是朕
湿疹男孩
石贞善
石正方
史正富
市政哥
时之歌
失智老夫妻
市值最高公司
施咒
施粥
石柱地震
石爪山火
时装分解
狮子吼功夫
十字架
世宗大王
世宗大王
失踪少女
失足城管
施祖男
十足女神范
失足青春
瘦版金正恩
守包
手臂移植耳朵
收藏动物
手串男
受挫宅男
首贷
手动对接
手冻僵了
收发室一姐
收费门
收费找骂
手缝进肚皮
手幅
收复钓鱼岛
寿服走秀
手工帝老爸
寿光大火
收规华
售后包租
守护大本营
守护祭坛
守护巨龙之魂
守护者祭坛
守护者联盟
寿皇殿
手绘白月饼
手绘攻略
手绘假币
手绘油画
收货时间
手机充电神器
手机挡弹
手机挡弹
手机叠叠乐
手机叠叠乐
手机飞蚊症
手机核验
手机僵尸病毒
手机女友
手机破坏者
手机伞
手机三贱客
手机杀精
手机手
手机碎屏险
手机砸核桃
手机指
手机综合症
兽脚拖鞋
手铐爸爸
授课到天亮
手刻小说
授课中的女老师
授礼
狩猎场
售楼潜规则
售卖活人墓
售卖磕头
售卖晚安
首面婚
寿命地图
狩魔猎人
守年
兽娘
兽皮女孩
首签会
手枪舞
收容所摔狗
收入安全感
受辱的女人
收入分配改革
手上飞蝴蝶
受伤野狼
瘦身肥猫
瘦身钢筋
瘦身魔镜
瘦身同学会
收视女王
兽首
兽兽透视装
手术帝
手术台自拍
手撕玻璃
手撕黄牛
手撕活蟒
手撕脸皮
寿司女孩
手撕前女友
寿司袜子
寿司之神
手袜
收碗哥
寿王
守望的天空
兽王降临
守望犬
守望天空
守望先锋
守望者罪恶迷途
首席鉴黄师
首席惊喜官
首相套餐
首销
手写车牌
手写情书
手写微博
手写印刷体
兽行医生
首阳
兽药风波
寿衣门
寿衣游行
手游高能
手掌岛
手掌婴儿
手纸测试
受之有道
守中
手抓饼大姐
手抓甜筒
鼠标少年
蔬菜博览会
蔬菜花卉
蔬菜模特
蔬菜乐队
蔬菜运输
竖蛋
鼠胆包天
竖笛与双肩书包
书店男神
叔丁基锂
树洞作画
数读
蜀都赋
舒芙蕾
曙光战舰
书豪
书豪哥
书豪林书豪
属猴免票
树虎
舒化
舒化奶
熟鸡蛋变生
书记艳照门
书记砸市长
暑假来了
暑假七天乐
树坚强
熟金
熟金
赎金风暴
数据泄露
鼠脸怪物
数码礼仪
数码皮肤
树莓派
熟木
熟木
淑女班
淑女猎手
淑女涩男
庶女有毒
淑女之家
鼠牌菜籽油
薯片哥
暑期童丐
数钱神技
属强
数圈圈
鼠肉羊肉串
输入法嘉年华
恕瑞玛
蜀山传奇
蜀山绿袍
蜀山战纪
蜀山之恋
暑实
鼠屎咸菜
鼠首
鼠首兔首
殊死七日
舒思瑶
舒泰神
鼠天堂
薯条哥
薯条申遗
薯条致癌
鼠兔兽首
树蛙躲雨
鼠王闯猫窝
蜀王府
树屋男孩
树先生
书香年华
舒欣
数学家赌博
数学教父
数学情书
属羊的七妹
沭阳人
鼠药冲剂
鼠药火锅
鼠药糖果
术印
庶愿
树脂鸡蛋
熟知口语
叔侄冤案
术中加价
竖中指雕塑
竖中指姑娘
数珠丸
梳妆楼揭秘
数字头
刷单
刷单军团
刷粉
刷红包
刷花
刷角
刷角
刷卡女孩
耍赖菲船
刷脸报到
刷脸点名
刷脸付款
刷脸明星
刷脸取款
刷脸取钱
刷脸上课
刷脸支付
刷绿漆
刷女神器
刷漆悬崖
刷伞
刷题
刷野
刷砖
刷粽子
摔鞭
甩饼歌
甩葱夫妇
甩蛋哥
甩蛋歌
摔倒险
甩灯歌
帅鸽
摔狗男
甩锅
甩锅局
摔角手暴毙擂台
衰老工伤
甩奶舞
帅女人
帅气骈文哥
甩手情侣
甩头舞
甩头照
帅弯
帅醒
栓儿乞讨
拴养男童
双胞胎报道
双胞胎出柜
双胞胎村
双胞胎妓女
双胞胎借脸
双胞胎空乘
双胞胎跳楼
双胞胎小区
双倍提款机
双厕桶
爽场
双城计中计
双城生活
双重黑洞
双重身份
爽脆胡萝卜
双旦
双蛋合体
双谍传奇
双堆
双非儿童
双凤奇缘
双杠校长
双合
双河溶洞
双核时代
双红会
双环传动
双环日晕
双降
双降
双节棍被扣
双禁
双林股份
双流
双龙股份
双裸吵架
双马桶
双马尾大赛
双马尾日
双盲眼
爽妹子
双面城管
双面教师
双面劫匪
双面老师
双面猫
双面女婴
双模单待
双目标双引擎双结合
双气息
双枪李向阳
双人床条约
双人马鞍
双人同骑
双蕊
双闰年
双色龙虾
双色西瓜
双生林志玲
双生灵
双十二
双室墓
双实线
双手弩
双水印头像
双塔食品
双台风
双太阳星系
双头白化蛇
双头壁虎
双头姐妹
双头美女
双头蛇
双头消防车
双头小猪
双头羊
双头婴儿
双头猪
双腿夹纸
双网通
双膝过肩
霜线
双限双认
双向飞碟
双星伴月
双星抱月
双性恋女友
双性弃婴
双性人
双性少女
双形体
双性婴
双性婴儿
双修正
双氧水凤爪
双氧水凤爪
双野
双遗
双鹰河
双月殿
双月庙
双招
双镇派
双子宫
双租族
水杯灌尿
水杯投毒
水本无忧
水表圈
睡病男孩
水卜麻美
水草玛瑙
水车
水车巡逻
睡城
睡城分布图
水池少女
谁的青春不迷茫
谁的青春不迷茫
水灯节
水滴鱼
水电全免
睡佛发现者
税负
税负痛苦指数
水谷雅子
水光针
水果哥
水果机遥控器
水果卡
水果控
水果欧巴
水果牙
水壶男
水浒学院
水花兄弟
水货大学
谁家灶头无烟火
谁家灶头无烟火
睡觉的中国人
睡觉怪病
睡觉姐
水饺西施
水晶糕西施
水晶跑车
水晶球达人
水均益
水坑虐猫
水库沉尸
水库溺亡
谁来伺候妈
水力型宝
水楼移魂
睡美人
睡美人病
睡美人相亲
睡美人展览
睡美人症
睡美人综合征
睡眠呼吸中止症
睡眠指数报告
水黾
水黾
水黾
水木坑爹女
水逆
水泥核桃
水泥埋尸
水泥埋尸
水泥锥
水炮
睡皮
水漂哥
水瓶造岛
睡起嗨
水枪大战
水上漂男
水上热吻大赛
水上相亲大会
水上瑜伽
睡神少女
睡绳哥
睡狮
谁是大歌神
水十条
谁是卧底
水手服大叔
水獭饭前祈祷照
水塔男尸
水桶楼
水喜
水下茶话会
水下翻译机
水下古城
水下接吻大赛
水下千手观音
水刑
睡衣女
睡衣族
水银肥肠
水银舅妈
水银女孩
水银弑母
水泳
水游城跳楼
水原希子
水韵花都主持人大赛
谁在爱里下了毒
谁在爱里下了毒
睡在我上铺的兄弟
睡在一起的知己
水泽亚纪
税正宽
水蛭
水蛭通乳
水中色
水中生钱术
谁最招妈嫌
谁最招妈嫌
顺爱
顺产致残
顺钞保安
顺丰丑闻
顺丰优选
顺丰涨价
顺路快递
顺荣股份
舜天船舶
顺星节
顺义站
顺游魔神争霸
顺游十二之天贰
说爱不爱
朔风
说故事睡衣
说话炉
说谎的爱人
说闹觉余
说闹觉余
硕士粉
斯巴达勇士
私包
死抱桥墩男
私奔老太
私奔体
撕逼时代
四辩
四不四
四步像
四不像怪虫
四尺校长
丝绸之路病
四川重庆市
四川火娃
四川巨鼠
四川雅安
死从天降
四大航母基地
四大名爹
四大名助
四大湘女
四大种族
丝带毕业照
丝带姬
思迪
四儿子
司法塔
斯凡琴斯卡娅
四方达
四方股份
私房写真
四氟板
司高峰
死歌
死谷
死谷体验
丝瓜藤
四海帮
四海微传播
私号
四合院地下室
嘶吼小辣妹
四黄蛋
似火年华
四级考试
四级联考
死间计划
四角绵羊
四脚母鸡
四戒
丝巾犯
斯卡里
斯考恩
思考猫
思考人生照
四科
四颗肾
死磕侠
四口灭门案
四快学习法
死了都要爱
死了都要美
死了怪老师
死了丈夫好出门
撕裂月球
死灵编码
死灵阁
司令舅舅
四六级答案
四六级走味
司马不迁
司马大师
司马老贼
死麻雀疑云
思美节
思美人
私密照
寺庙会所
四妙丸
思铭
撕名牌
撕名牌坠亡
斯内普教授逝世
思念气球
斯诺登
斯诺登二号
斯诺登事件
斯诺克温布利
四平青年
斯奇康
死七年成干尸
四妻十子
四千年最美
四秋症
寺人
私人订制
死人酒店
死人做公证
斯容
思锐
丝纱工坊
四少伤不起
死神辣椒
死神猫咪
四胜
私生饭
死侍
四十九日祭
四十一斤太岁
四手四脚
四手婴儿
撕书
斯塔基
斯塔特米勒
斯台普斯
死胎清单
四太子
斯坦曼
斯特罗姆
四条腿鸡
四图
四腿怪蛛
四腿男
斯托瑟
丝袜色魔
死亡包裹
死亡冰柱
死亡车票
死亡村
死亡帝国
死亡电梯
死亡独轮车
死亡短信
死亡短信什么梗
死亡赴约
死亡豪华套房
死亡黄金蟒
死亡货车
死亡街区
死亡快门
死亡录像
死亡门禁
死亡迷局
死亡墓穴
死亡骑士盖伦
死亡手环
死亡体验馆
死亡天坑
死亡跳水比赛
斯旺西
死亡游乐场
死亡之表
死亡之花
死亡字
死亡自拍
死亡组
斯维尔
斯维因
思乡菜
四肖
死刑保证书
思修黄
丝血
丝血
司雅杰
四眼怪鱼
四氧嘧啶
四爷没篡位
撕衣大战
撕衣快闪
死鱼酒具
死鱼可乐
思源黑体
四元玉鉴
四元猪肉
私钥
四月八号
四月飞雪
死在编制里
四战士
撕证哥
思之如狂
四字历
丝足女王
松柏高立图
怂包
宋宝儿
松本刚明
松本润
宋伯航
宋伯航
送餐大叔
宋城股份
宋楚楚
宋楚瑜
宋代双室墓
松德股份
送福童子
宋鸽
宋广太
宋国安
宋国星
淞沪风云
送花送错人
宋慧乔逃税
怂货
宋基会
宋吉林
宋纪妍
宋佳政
松江铜矿
宋劲松
宋菁菁
宋康明
送礼神器
宋林
宋柳
宋米秦
送奶工道歉信
宋凝
颂帕
送七子
宋茜
送钱执法
宋庆
宋青莲
送伞被雷劈
嵩莎恋
怂什么
宋时行
松鼠漏洞
松鼠奶妈
送水梗
送塔
宋万
宋威龙
嵩县
宋笑妍
宋新妮
宋修广
宋妍霏
松药店的儿子们
宋义
宋翊
颂伊
宋伊人
送英雄
松榆北路
宋智善
宋仲
宋仲基女友
宋祖英妹妹
搜狗号码通
搜狗开学季
搜狗识图
搜狗输入法
搜狗智慧输入法
搜狗足球宝贝
搜狐爱家团
搜救男婴
搜钱狗
搜神记
搜搜宝
搜学网
搜易贷
搜油犬
苏宝同
苏悲
苏北狗
苏彬
苏炳添
苏波
苏菜
速成鸡
速成驾照
苏迪罗
苏迪曼
苏丁琦
速冻比基尼
苏东坡菜谱
粟东生
苏尔坦
苏非舒
苏哥哥
苏格拉没有底
苏格兰独立公投
宿管阿姨
素冠荷鼎
苏果
苏浩
苏宏章
塑化剂门
速激
苏家漫
酥角
酥角
苏晶晶
速开
苏利明
速聊
塑料钞票
塑料大米
塑料袋泳衣
塑料瓶女友
塑料婆婆
苏蔓
苏芒
苏妹儿
苏美尔
苏门答腊虎
苏梦玫
苏妙玲
苏尼加
苏宁睿城
苏培盛
苏培盛
苏祁
苏清波
苏清建
苏庆黎
苏染染
苏染染主婚记
苏三币
宿舍产子
宿舍腐尸
宿舍黑手
宿舍图书馆
宿舍新闻联播
宿舍养鳄鱼
速生鸡
蹜蹜
苏田田
苏拖拉
苏巍
苏喜
速吸
苏小妍
苏星柏
苏星柏
苏杏璇
苏星宇
苏牙
苏牙开瓶器
苏亚雷斯夹
苏亚雷兹
素颜芭比
素颜格格
苏岩礁
素颜女神
素颜相亲大会
苏燕萦
苏姚
素野
素野面膜名
苏叶女
苏英雄
粟裕大将
苏玉红
素媛
苏越
苏运莹
素斋套餐
苏志燮
苏州公交门
苏州秋裤楼
苏梓玲
速尊
算命先生被杀
算命一条街
蒜你贱
蒜泥体
算逑
算逑歌
算媳妇价值
酸雪
酸雨面积
随班办公
穗保
随变小姐
虽不明
碎骨粪池
隋佶辰
碎觉
碎觉
隋俊波
碎脸娃娃
穗六条
岁杪
随母姓奖励
穗乃果
遂宁
睢冉
碎尸案
碎尸男
碎尸姘夫
碎尸油炸
随手带奶粉
随手卖
隋棠
隋唐英雄
随我意
碎星楼
碎星者
碎牙糕点
隋炀帝陵
隋炀帝墓
虽易
隋玉
岁月缝花
岁月号
岁月如金
岁月无声
岁月友情
随州爆炸
孙宝奇
孙伯伦
孙伯伦
孙彻然
孙晨晨
孙辰箫
孙晨阳
孙成凤
损粗
孙德荣
孙恩书
孙浩英
孙虎
荪湖
孙嘉禾
孙佳欢
孙佳琪
孙家洲
孙建成
孙建锋
笋尖体
孙敬文
孙静雅
孙敬媛
孙骏毅
孙俪艾美奖
孙俪二胎
孙俪家暴
孙立霞
孙络络
孙萌萌
孙妙雪
孙铭
孙墨扬
孙楠豪宅
孙普
孙琦皓
孙钦善
孙瑞梓
损色
孙世林
孙释颜
孙水林
孙四周
孙穗芳
孙陶然
孙维
孙维维
孙悟空后代
孙悟空买票
孙晓娆
孙昕欣
孙心娅
孙兴民
孙休
笋芽
孙亚芳
孙雅静
孙雅薇
孙炎明
孙妍在
孙杨
孙杨女友
孙杨受伤
孙杨退赛
孙耀琦
孙怡
孙镱菲
孙有光
孙玉兴
孙悦车震
孙芸
孙哲平
孙圳
孙忠实
孙仲旭
孙仲瑜
孙自佑
孙宗慰
所长艳照
所长艳照
索大腿
索道门
索道医生
索迪尔
索顿
锁骨碰瓷
锁骨养鱼
锁骨游戏
梭哈
索嗨
锁喉照
索魂人头
索朗卓玛
锁龙井
索马里石刑
索马里真相
锁梦楼
索命护栏
索命守灵
索命围巾
索命下水道
索契冬奥会
缩水演唱会
锁锁美
缩头乌龟碑
缩胃减肥
锁阳茶
锁音
索座老翁
塔奥努
塔比特
踏波
踏波行
踏波行
塌方式腐败
塔防战争
踏风
他来了请闭眼
塔里克
塔六
塌楼游
塔罗
塔梅斯
塔母
塔尼亚
塔牌发债
踏青版
踏莎行
塔斯肯
塔五
踏线
塌陷门
拓印
塔子乡
泰版
台版优衣库
台北夜蒲
台博会
抬车救人
台独狗
胎儿被盗案
胎儿性别试纸
太妃榛果拿铁
台风巴蓬
台风宝霞
台风贝碧嘉
台风北冕
台风灿鸿
台风假
台风苏迪罗
台风天
台风天气
台风天兔
台风夜
台风预警
台风中心
泰国传奇
泰国马航残骸
泰国女神
泰国胖女神
泰国胖女神
泰国人奶浴
泰国小和尚
太行山上
泰禾
太和村
台轰
太湖快艇事故
太极剑舞
太极柔力球
太极熊
太极熊猫
太监哥们
胎教知识
泰囧
泰囧体
太空版
太空舱宾馆
太空舱旅馆
太空电梯
太空豆沙粽
太空发福
太空飞碟
太空交规
太空菊
太空马拉松
太空猫
太空色情片
太空授课
太空洗头
太空性试验
太空一号
太空葬礼
泰拉遗迹
泰劳森
太老师
泰勒格里芬
泰利旺
抬龙头
台卖淫案
泰美小萝莉
台蘑
台农一号
胎盘胶囊
胎盘烤饼
太平公主秘史
太平间复活
太平间窃贼
太平轮
台婆
台球美女裁判
泰拳手
泰瑞尔
泰萨
台山大婶
泰山归来人猿大战
泰山会
太尚门
泰胜风能
胎生鸡
太帅被捕
泰顺海
太岁肉灵芝
太太赌博团
太太学院
泰坦甲虫
泰坦巨龙
泰坦尼克号真相
泰坦铁拳
泰坦箱
太躺
台湾百大美女
台湾地震
台湾反服贸
台湾美魔女
台湾同胞
台湾通牒大限
台湾外星人
台湾艺人薪酬表
台湾战网
台湾之光
太污
太污了
太学博士
泰亚股份
太阳赤纬
太阳船
太阳党
太阳的后姐
太阳的新娘
太阳帝国的原罪
太阳风暴
太阳高度角
太阳高度角
太阳马戏团
太阳伞
太阳水滴
太阳系巧克力
太阳休眠
太阳雪
太阳耀斑
太阳翼
太阳依旧升起
太原地陷
太子妃升职记
泰子椰
谈爱
檀冰
贪财爹
宕昌
贪吃巨蟒
贪吃睡娃
贪吃松鼠
谭催
谭崔
谭恩德
檀凡
谈风
贪腐父子兵
贪腐门
贪官出狱
贪官动物园
贪官情妇多
谭海
探海屠龙
谈红
谭红
昙华林
谈话死
啴缓
啴缓
啴缓
瘫痪妻子私奔
谭慧
谭佳宜
檀健次
谭警官
坦克打野
坦克辅助
坦克驾驶证
坦克两项
坦克烧烤车
贪婪洞窟
谭力
谭利敏
探灵
探灵档案
潭美
谭梅
谭美
坛蜜
弹片婴儿
弹片婴儿
弹琴公鸡
探亲假
探伤作业
谭舒文
碳税
坦水岭
贪睡母女猫
谭松韵
弹弹
弹弹岛战纪
弹弹岛战纪游戏名
弹弹弹弹岛战纪
忐忑交警
忐忑组合
谭天澄
谭天澄
叹息之丘
叹息之丘的圣星
探险值
谭肖华
谭笑笑
贪心小偷
毯星
弹性退休制
坦胸日
袒胸选妃
倓虚
谭轩辕
谈雪晶
谭燕玉
谭以新
探鱼
谈允贤
潭獐峡
谭仲茂
贪嘴奶牛
唐安琪
唐宝
糖宝
唐贝欣
汤灿
唐茶
唐朝来客
唐朝仕女妆
汤臣一品
躺床小鲜肉
糖爹大学
糖豆八部
唐风集
唐歌
唐宫美人
唐宫美人天下
唐宫燕
糖瓜粘
糖瓜粘
糖果的味道
糖果条
唐亨琼
唐宏武
糖葫芦内衣秀
唐慧胜诉
汤珈铖
糖家人
唐建敏
唐津高速
汤晶锦
汤骏
汤康敏
汤科蓉
螳螂高地
螳螂高原
螳螂虾
螳螂妖
糖猫
唐美群
汤美玉
塘苗路
汤姆戴利
唐鹏
烫平胸部
唐七
唐柒
唐群
糖人儿
唐人街探案
唐僧发福照
唐僧还俗
汤少波
汤师爷
躺输
趟水阿姨
糖水西施
唐斯
唐探
唐糖
唐恬恬
汤唯娃娃
唐微微
唐韦星
汤晓菲
汤小康
汤小米
唐小然
唐小僧
唐奕
棠邑
汤一介
唐奕霖
躺赢
唐英年
汤应武
糖油粑粑
唐悠悠
唐宇婷
汤圆质量门
唐正东
唐治萍
唐中元
糖粥藕西施
唐砖
唐子豪
淘宝湖畔
淘宝皇冠店
淘宝浏览器
淘宝秋促
淘宝权
淘宝伤城
淘宝刷信誉
淘宝体
淘宝无人机
淘宝五宗罪
陶闯
陶大伟
陶杜平
陶短房
掏耳致癌
陶虹旭
陶宏迅
桃花女神
桃花期
桃花水母
桃花西施
桃花侠
陶吉新
桃姐
淘金币
淘卡网
套牢
逃离北上广
逃离德黑兰
逃离地球
桃李花歌
陶礼明
陶辚竹
陶明法
掏鸟获刑
涛女郎
逃跑老板
逃跑权
逃跑手册
逃跑新娘
逃票攻略
淘气偿命
淘气天尊
陶器喂鸡
陶汝坤
逃生表演失败
逃生锤
逃生帝
逃生之王
讨食浣熊
套四宝
韬韬
陶腾
饕餮纹
逃脱狂人
陶伟
桃小包
淘小巧
陶心
讨薪板房村
桃心宝宝
讨薪奇招
陶昕然
讨薪社
逃学去旅行
逃学指南
讨厌爱情
讨贼檄文
陶喆出轨
陶指导
陶之恋
套钻
特大自然灾害
特等奖学金
特菲娜
特供机
特供空气
特工争风
特焊
特惠之心
特技婚礼
特级铁矿石
特警车震门
特警哥
特警婚纱照
特拉莉萨
特兰斯特勒默
特鲁克泻湖
特略
特情人员
特色逼婚
特首选举
特殊服务
特殊身份
特斯丁
特维斯
特肖
特效化妆师
特谢拉
特战出击
特种兵
腾邦国际
腾冲地震
藤冈靛
滕海滨
滕华涛
藤林杏
腾笼换鸟
滕偲玙
滕偲玙
腾讯圈子
藤泽花惠
体奥动力
体操姐
体操奶奶
体操女神
提测
体臭悲剧
体锻
体服
提竿
剔骨工
踢馆歌手
踢罐子
提货姐
体检丢肾
体检游戏
替考门
啼哭后
体亏屁思
体联
替领导看网
提蒙
提莫快跑
替母代孕
体内钓虾
替女代孕
蹄髈
提前尽孝
体热充电宝
踢死岁女
踢桃
替同学尽孝
踢头男
提味敌敌畏
体味香水
提亚马兰塔
体验登月
体验分娩
体验码
体育博彩
体育迷
体育评书
提仔
提仔
体重可抗风级
天安门酒吧
天安门喵星人
天霸动霸
甜粄
田渤
天才家族
天才少年
天才童声
天才维修工
天才相师
湉晨
湉晨夫妇
天赐节
天大的秘密
天刀
田道锋
天道无极
天地图
天地一斗
天地姻缘
天钿
天钿
天鹅姐姐
天鹅台风
天鹅座飞船
田霏
天鸽座
天宫二号
天宫神八哥
天广消防
甜过初恋
田厚波
舔猴屁股
天后吸毒
天花板官员
天机棒
天玑科技
天际漫步少年
天价白水
天价保释
天价冰棍
天价菜单
天价彩礼
天价彩票奖
天价产房
天价禅修米
天价炒面
天价超市
天价车牌
天价错币
天价打车
天价大葱
天价蛋糕
天价刀鱼
天价凳
天价对账单
天价丰胸
天价狗宝
天价鬼车
天价豪宅
天价豪粽
天价黑头
天价贿选
天价鸡
天价嫁妆
天价教材
天价金枪鱼
天价精油
天价酒
天价救护车
天价课本
天价客房
天价可乐
天价垃圾站
天价理发店
天价满汉全席
天价茅台
天价秘书
天价墓地
天价内存条
天价牛肉面
天价葡萄
天价切糕
天价圈圈
天价麝香肉
天价实习生
天价书法
天价替身药
天价童子蛋
天价土豆丝
天价拖车
天价拖车费
天价维修费
天价窝头
天价午餐
天价乌木
天价西瓜
天价洗头
天价虾
天价香
天价宣传片
天价宴席
天价吆喝帝
天价樱桃
天价幼儿园
天价榨菜
天价照片
天价中药
天价粽
天降避孕套
天降菜刀
天降虫子雨
天降飞尸
天降肥猪
天降粪弹
天降粪弹
天降粪水
天降横祸
天降火球
天降活鱼
天降井盖
天降美食
天降奇冰
天降杀机
天将雄师
天降钻石雨
天娇谱
天劫余生
天津爆炸
天津磁卡
天津喷
天空城市
天空农场
天空泳池
天空之山
天空之翼
天籁男童
天籁之声
天狼国
天狼剑法
天了噜
天冷加衣
天立环保
田亮扮女
天凉王破
田亮真土豪
天亮之前
天龙幻境
天禄琳琅
天罗地网抓小偷
天猫
天猫大促
天猫购物袋
天猫红包
天猫书城
天猫双十一
天猫特卖
天猫新风尚
甜蜜费
甜蜜具现式
田岷
田明建
田明建事件
田明鑫
田牧宸
天幕危机
田南帆
田培良
甜品大师
舔屏
田婆婆
田朴珺
田朴珺
甜气
天气丹
天齐锂业
天泣林
天气女郎
天启之王
天桥起重
田沁鑫
田卿
天全
天全县
天然病毒
天然溶洞
天瑞仪器
天刹
天刹
天山童姥
天山武林大会
天山洗剑录
天神组合体
天晟新材
天晟新材
天声一队
天十
天使的背叛
天使的性
天使环
天使妈妈
天使女孩
天屎之路
天书病历
天水费
天水市委秘书
甜水园塌陷
天顺风能
甜素纯
天台爱情
天台慈恩寺
天坛奖
天堂回信
天堂梦
天堂牧场
天堂私服
天堂午餐
天堂之火
天藤湘子
天体家族
天体森林浴
天体走秀
天天连萌
天天情人节
天天上自习
天天有喜
天庭护经队
天外江湖
天外坠冰
天王赛
天王嫂
天为超市
甜味笑气
天文课
天锡
天下镖
天下第一懒人
天下第一墓
天下第一吻
天下第一鱼锅
天下第一粽
天下无三
天下枭雄
天下衙门
天香茶林
田小草
舔鞋男
甜馨
甜心格格
田新明
天行九歌
舔胸学妹
天选者令牌
天玄珠
田学仁
天涯赤子
天涯明月刀
天涯明月心
天眼爱情
天眼传奇
天眼猫
舔爷
添衣
田益宾
天翼团
田英涛
天佑美利坚
天谕
田雨橙
天与地
田玉林
田雨霖
天喻信息
田园新干线
添越
天泽信息
田昭赋
天贞
田振崴
田振崴
天之裂片
田中
田中逗你玩
田众和
田中久一
天舟文化
天注定
天字码
天字门
田紫紫
甜粽
跳操战霾
跳车女侠
跳到终点
挑逗姐
跳段
跳蹲
条幅哥
挑瓜大战
跳江
调侃范冰冰
跳楼救子
跳楼新娘
调皮奶奶
调皮王妃
跳屏
跳水比赛
跳跳兔
跳舞机器人
跳舞交警
跳舞鞋
挑衅师母
跳雪
跳婴节
挑战万人迷
条子生
贴吧虐狗女侠
铁背
铁背鱼
贴膘
铁锤弑母
铁胆火车侠
铁道部被撤销
铁耳男
铁飞燕
贴福字
铁钩裸男
铁轨激情
贴锅油
铁汉生态
铁汉子奶奶
铁基超导体
铁甲钢拳
铁将军阿贵
铁莲花
铁链男孩
铁链女孩
铁路夫妻
铁路会员制
铁路局上诉
铁路人
铁马战车
铁馒头
贴门对
贴膜哥
贴膜女神
贴膜小伙
贴目
铁内裤
铁皮房车
铁皮石斛
铁强化酱油
铁扇公主铜像
铁丝门
铁头男
铁腕书记
铁线虫
铁线虫入侵
铁心女
贴心骑士
铁血军魂
帖雅娜
铁友
铁友网
铁在烧
铁掌徽记
贴纸女郎
听懂二次元
听风者
厅官艳照门
廷皓
听话水
听话药
挺进莫斯科
停暖气
停肉日
庭生
听说体
停学创业
婷宜
听译密码
停用死囚器官
廷圆孕
听证帝
停止跳动
桐柏英雄
通宝局
佟本善
同步夫妻
佟晨洁
同城溜
同城瓶
通城热线
通达动力
通达股份
通鼎光电
通风摄像头
铜缸刻字
通古斯大爆炸
同光十三绝
同号假钞
桐华
铜花瓣
童话二分之一
童婚内幕
童妓
同济踩踏
同济南路
通缉男友
铜甲
童家桥
通奸女市长
同捷超跑
痛经假
同居干尸
同居合约
同居门
同居证
同框
痛列车
仝林峰
铜陵发债
通灵哥
童龄老人颜
铜陵模式
通灵男孩
通灵男孩诺曼
通灵神探
通灵游戏
通麦大桥
佟梦实
童梦瑶
桐棉
同命不同价
童名谦
童年穿越照
同妻
同妻协会
铜钱大厦
同情韩餐
桐人
童身红颜
同生缘
通识
佟硕
童锁
捅臀兄
筒围
童小夏
同性伴侣法
同性伴侣证明
同性婚姻法
同性恋矫正法
同性恋酒吧
同性恋门诊
同性恋献血
同性恋献血
同性恋选美
童星培训
同性三人婚姻
童星身价榜
铜臭味
童雪
同学会恶梦
同学会恶梦
童颜毕业生
童颜皇后
童颜妈妈
童颜美女
童颜神器
痛仰
佟瑶
同业存单
桐姨
同一方向乐队
统一教
佟一林
童予硕
佟毓婉
通裕重工
通源石油
佟云
童兆洪
童贞男
仝正国
桶装方便面楼
桶装水掺假
童子蛋
骰宝
偷菜盗墓贼
头钗
偷车狂飙
头戴胸罩
头顶狗窝
投毒
偷渡黑熊
偷渡蚂蚁
偷渡猫
头发酱油
头发马甲
头发名画
头发衣帽
偷肺笔帽
头盖骨治病
头骨烟灰缸
偷官女贼
头号毒枭
偷欢门
偷鸡队
偷鸡经
偷鸡幼狮
偷家
偷金鼠
偷禁校服
头颈颠倒
偷经书
偷窥男
头盔男
偷窥衰神
投篮快递
偷脸
头颅移植
透明厕所
透明狗崽
透明姐妹
透明杀手
头脑王
偷女装开店
偷拍美女比赛
偷跑流量
偷票房
偷妻节
偷青
偷情妇二十万
偷情节
偷情日
偷情网站
偷情小丈夫
偷人战
偷肉团
头上草
偷神家族
投食歌
透视黑装
透视年会
透视眼
透视浴场
偷水泥路
投诉叔
偷塔
偷桃司机
透体圣光
偷天盗圣
偷天鹅蛋
偷天换月
头痛脑壳晕
投降纪念日
偷小胖
偷鞋怪癖
透新
头牙
偷野
偷衣狂魔
偷衣模特
偷月饼提亲
偷运病菌
头柱香
头撞路虎
涂彪
徒步回家
吐槽姐
土城王
屠程瑶
兔唇男婴
土地的誓言
土地精
土地奶奶
图定列车
土豆合并
土豆机
土豆通台湾
兔耳花
土耳其事件
土法炼砒霜
土方引产
兔飞猛进
土肥圆
屠芙
屠夫之桥
涂改液致癌
屠狗村
途观
图哈特
土豪宝宝
土豪必备
土豪春晚
土豪村
土豪大妈
土豪大院
土豪弟
土豪定亲
土豪公交线
土豪公式
土豪花
土豪婚车队
土豪婚礼
土豪婚宴
土豪活人墓
土豪姐
土豪金
土豪金爆炸
土豪金币
土豪金甲鱼
土豪课堂
土豪老板
土豪墓葬群
土豪泥鳅
土豪钱多多
土豪诗
土豪石油浴
土豪太太团
土豪挑粪
土豪玩具
土豪小偷
土豪新标准
土豪行星
土豪熊猫
土豪演唱会
土豪幼儿园
土豪岳母
土豪贼
土豪丈母娘
土豪资格
土豪自挖酒窖
涂鸿川
突击掘坟
涂精门
涂卡笔
屠凯旋
土酷
土库曼人
图兰
突脸
屠龙传说
屠龙十字军
屠炉公主
土伦杯
土曼手表
兔魔
兔年吉祥
途牛
屠屏
突破要诀
兔气扬眉
吐钱房
吐钱机
兔球球
突然倒地死亡
图森破
吐舌面颊
涂世友
兔首
徒手拆人弹
徒手接人
徒手擒巨鳄
图书馆男神
土水派
图坦卡蒙
吐痰遭打
秃头刺猬
图王阁
兔尾巴
兔尾巴
突围赛
兔侠传奇
吐血行乞
土星合月
涂鸦本
涂鸦移动
兔羊毛
涂议嘉
兔游
土优
屠呦呦
土渣车
图纸房
图种熊菊
兔子洞
兔子障碍赛
团本
团不团
团饭
团购精子
团购老婆
团购新娘
团魂
团综
推倒死
推鼎
退订飞机
推定有罪
腿骨婚戒
腿环
退贿清单
腿夹教育
腿夹西瓜
推客
推客宝
推浪
推拿骨折
腿枪
腿枪舞
推肉
退烧液
退市制度
退缩少女
推塔
腿袜爸爸
腿玩年
退伍军人症
退役冠军
退游
退游宝
推中
退诸侯
吞币公务员
臀部清洁工
臀部射手
吞蛋男
屯儿
囤货族
吞球减肥
吞人站台
豚鼠奥运会
吞药司机
吞渊龙
吞钻囧事
吞钻男
脱北
脱北者
脱北族
拖车姐
脱单
脱单公交
脱单生死状
托尔
托儿索
脱光吧
脱光计划
脱光情书
脱光求平等
脱光游街
沱江怪物
托举哥
脱裤跑
脱裤索车
脱裤抬尸
拖拉机迎亲
托拉监狱
驼丽娜
驮卢
驮卢
陀罗尼经被
陀罗尼经幢
陀螺骰子
托马斯专线
驮目
驮目
脱模剂
鸵鸟毛
鸵鸟夜奔
鸵鸟枕
脱欧
拓派思
拓派思
妥瑞症
脱团狗
拖延症
拖延症之歌
脱氧核糖
唾液纷争
拓也哥
拖曳声纳
脱衣讲师
脱衣交警
脱衣门
脱衣搜身
脱衣挑战
脱衣袭警
脱狱之王
妥云福
庹震
佤邦
挖鼻罚款
挖财
瓦茨拉夫克劳斯
挖洞藏钱
瓦尔迪
哇嘎画时代版
挖沟逼迁
挖骨疗伤
哇加
挖掘机炒虾
挖掘机神偷
哇靠
瓦林卡
瓦伦丁节
瓦内萨
蛙肉致残
挖沙自埋
挖沙自埋
挖笋
娃娃兵
娃娃岛
娃娃夫妻
娃娃木乃伊
娃娃森林
娃娃讨薪
娃娃相亲会
瓦王
歪脖子
外发
外公潮模
外公潮模
外挂卫生间
歪果仁
外汇开户
外交乌龙
外科医生奉达熙
歪脸喷嚏
外伶仃岛
外卖神器
外媒脸盲
外滩杀人
歪歪协议
外围
外围件
外围女
外向孤独症
外心人
外星大使
外星鸡蛋
外星寄生虫
外星邻居
外星人壁画
外星人墓地
外星人手机
外星人小三
外星人照片
外姓兄弟
外星音乐
外星装甲
外族人
万爱花
万安科技
万安滩
万宝宝
万宝之争
玩彩
完成分
玩大的
万达入股派拉蒙
万达信息
万蛋齐发
豌豆荚
豌豆女神
碗儿
晚高峰
万古蟾
万归仙岛
万国来朝
万国来朝
万国鹏
万国忠
晚好
万和电气
万花尺
万花瞳
万凰之王
万魂
晚婚假
万火留
万季飞
万吉鲁
万劫窟
万劫三破
玩狙
玩具车碰瓷
玩具士兵
玩具熊妈
玩具熊妈妈
完克
玩克隆
宛可欣
宛可欣
万力达
万力可
万莉莉
顽廉懦立
万灵血珠
万灵血珠
玩蟒女
晚美
完美保健品
完美的爱
完美儿媳
完美分手
完美假妻
完美释放
万米长面
万米长面
玩命狙击
玩命老太
万名女友
玩命乒乓
玩命手机癌
玩命速递
玩命追踪
玩命自拍
万魔之主
宛南书院
宛南书院
万能的神句
万能神药
万年卤虫
万年陪跑
万年小学生
万年遗骨
万鸟遮天
万宁
玩偶村庄
万绮雯
万千星辉
顽强榕树
弯曲门
完全接吻守则
万人拔河
万人比基尼
万人打酱油
万人坑
万人同时洗脚
万人相亲会
完赛
万圣节恶搞
万圣人肉包
玩手机猝死
玩手机死亡
万寿寺塔
万兽园
万提斯
顽童老爸
碗团
玩腿年
万万
晚未打卡
万物理论
万物死
万翔
万象工具
万向钱潮
晚香玉
万星辰
万幸中国人死
万讯自控
万言忏悔书
万言地图
完颜兀术
万妖石
万亿合影
万亿投资
晚樱
万由里
万宇豪
万元金龟
万元鹊桥
万针女孩
万众狂欢
万州房
万字情书
万字遗书
王阿林
王安顺
网吧诞死婴
网吧好媳妇
网吧接送车
网曝
王宝钗
王宝钏
王宝强超贱表情
王宝强基因
王宝强老婆
王蓓奕
王碧儿
王冰汝
王博文
王彩桦
王草莓
王婵
王长明
王长水
王朝案
王朝伟
汪潮涌
王出次
王楚涵
旺楚克
王传超
王从希
王聪著
王聪著
王聪著
妄撮
妄撮
王大锤
王大花的革命生涯
王大陆
王大治
王大治爆炸头
王德春
王德民
王帝
网店第一村
王东伟
王豆瓜
网二
王菲被告
王菲变脸
王菲地下情
王菲逗贫
王菲离婚
王菲体
王飞雪
王妃撞脸
王峰
汪峰表白
汪峰不哭
汪峰眼镜贴
汪峰组
王府发债
王功权
王功权事件
网购第一脚
网购鳄鱼
网购后悔权
网购节
网购恋人
网购限额
网购中评
王国长
王国长
王国藩
亡国恨
王国林
王国塔
汪海兵
王海剑
王海宇
汪皓
王浩爽
王皓退役
网红辣条
王洪玲
网红四少
汪鸿雁
王洪章
王欢去世
王辉斌
王会师
忘机
王纪平
王继萍
王嘉尔
王佳禾
王嘉男
王佳妮
王嘉韵
汪键
汪建民
王剑群
汪建设
王建硕
王建业
王检忠
王江穗
王杰希
王劲松
王金珠
王晶
王箐
王箐
王景春
望京东
望京裸奔哥
望京南
王境泽
汪九刀
网剧
王举芳
汪军
王骏迪
王俊凯
王军生
王钧世
王凯
王康妮
王克
王珂
王可儿
王科嘉
王可可是个碧池
王克勤
王可炜
王可昕
汪可盈
王坤萨
王老菊
王乐君
王乐乐
忘了牵手
王垒
王李丹
王李丹妮
王力宏八字胡
王立华
王立军
王立军公开信
网恋跟踪器
王靓雅
网聊骗农活
王琳佳
王林诗
王令尘
亡灵归来
亡灵幻境
亡灵婚礼
亡灵节
亡灵流放
亡灵路
王留聚
王柳雯
望龙台
王露露
网络本拉登
网络低俗语排行
网络反腐
网络贩婴
网络公开课
网络兼职
网络蓝军
网络流行语
网络牛肉面馆
网络枪贩
网络身份证
网罗新声代
网络谣言
网络支付新规
网络阻塞
汪曼春
汪美麟
王濛
王蒙徽
王梦恕
王梦熙
王米伦
网民熬夜报告
王民生
亡命非礼
王明娟
亡命碰瓷
王蓦然
王牧笛
王乃恩
忘年桃花劫
王牌逗王牌
王牌对王牌
王牌特工
王牌英雄
王培军
王佩玲
网配阴婚
王鹏你妹
王丕青
网骗
王平建
王启耿琦
王岐山
王琪玮
王琪延
王茜
王蔷
王强新
王沁宜
王庆根
王青雷
王全安嫖娼
王仁元
王柔柔
王汝恒
王茹远
王瑞儿
王睿卓
网三
网晒杀妻
王少勇
望神
王声
王盛槐
往生涧
王圣淇
王世安
王石婚变
王诗龄
王室墓穴
王仕鹏
王世强
王适娴
王诗吟
王世子
网售毕业生
王澍
王书金
王术君
王书强
王树彤
汪顺
王思聪
王思聪被抓
王思聪女友
王思聪体
王思聪张予曦分手
王思涵
王思思
汪苏泷
王素毅
王太利
王泰涛
王弢
王媞
王潼
望瞳鱼
王土地
王宛菁
王宛菁
王婉宁
王婉中
王伟国
王伟豪
王维琳
王唯众
王文海
王文襄
王舞
王晰
王熙然
王侠
忘仙
王贤泸
王向朝
妄想税
王小蝉
王小贱
王啸坤
汪小敏
王小玮
王笑奕
王小予
王晓玉
王小源
王校长
旺信
汪鑫
王芯
王心舒
王欣瑶
汪星人
王秀清
王旭光
王旭雯
王玄成圣
王学兵
王雪红
王雪梅
王学明
王亚辰
王雅娟
王亚卿
王妍
王延平
王雁威
汪洋
王耀辉
王瑶萱
王怡
王译
王一博
王一诞生
王一冬
王艺霏
王亦丰
王艺洁
王一梅
王伊平
王义全
王忆璇
王一扬
网易云
王义政
王银鹏
王尹平
王鹰豪
王迎莘
王迎莘
王拥军
王永利
王用明
王永珀
王泳清
王永忠
网友斗富
网游科长
网游男
网游女陪练
网友造字
网游之诡枪
亡语
汪昱
王禹帆
王妤涵
王誉霖
汪妤凌
王郁琦
王妤娴
王羽尧
王宇直
王羽中
汪远
王元雯
王元也
汪圆圆
王源忠
王源宗
王栎鑫结婚
王云杰
王允祈
王运清
王韵壹
汪仔
汪仔
汪仔侠
汪仔侠
王赞策
王泽琪
王者传奇
王者传奇官网
王者大陆
亡者归来
王者联盟
王哲林
王者轮回
亡者冥音
王者强
王者荣耀
王者盛典
亡者香水
亡者寻亲
王者之剑
王者之路
王者之魄
王正刚
王正军
王铮亮
王正敏
王睁茗
汪直
王志安
王芷璇
王治业
汪智勇
王忠诚
王仲刚
王忠君
王中林
望子成龙
王紫芳
王紫绮
王梓桐
王子造纸
王子纸业
王总兵
王宗南
王宗尧
微爱
为爱重生
为爱出发
为爱感动
为爱碰瓷
为爱启程
为爱起程
慰安妇漫画
微吧
尾巴男婴
尾巴男婴
胃爆炸
微博公文
微博江湖
微播江湖
微波炉虐猫
微博门
微博始祖
微博推广
微博有鬼
微博之夜
唯不负你
魏彩绮
危城
魏丑夫
伟大潜质
魏达森
魏大勋
味道调查团
魏德圣
微店
微电影
胃掉胸里
维栋
围堵派出所
围堵色狼
微端
维尔贝克
维尔利
维尔马伦
违法查询
违法王
为方便面正名
微费
为夫猎艳
为父讨薪
卫夫子
伪歌手
伟哥婴儿
伟哥专利失效
微公交
未公映
为狗占座
唯冠
围观帝
唯冠科技
围观萌宠
围观执法
为国护盘
为国接盘
维果斯基
卫海
维汉
伪豪门
维和宝宝
为何弃疗
韦洪基
威后
维护路权
唯唤古蛇
未婚男女
微婚宴
喂鸡
猬集
维基揭秘
蔚继统
蔚继统
卫计委
伪基站
魏继中
魏甲
魏佳宁
魏教授
魏杰彪
围巾哥
围巾男
微鲸
魏俊
围砍教师
韦科惨案
威克多
维克兹
维克兹
魏坤琳
维拉蒂
卫莱
未来罚单
未来很长
未来驾驶证
未来人类
未来商店
未来少年
未来穗香
未来之人
未来之战
威朗
胃里喷泉
卫琳琅
魏璐
维鲁斯
韦鲁斯
威马逊
魏蔓
唯美捆绑
魏美人
微门户
威幂
维密
维秘
为猕猴建桥
威幂婚
威幂恋
维秘内衣秀
维密秀
为民富民
喂奶姐
喂奶照
为你打开一扇门
为你而唱
维尼复婚
威尼斯之女
为你谢幕
伪娘禁令
伪娘团
为奴十二年
围殴女孩
微胖女神
喂胖女友
喂胖女友
魏鹏远
唯品会
梶浦由记
围棋报
为弃疗
伪清官
危情密码
危情三日
微情书
危情速递
危情夜跑
危情营救
委屈猫
委屈英雄
维权农民被碾死
微人脉
微软认证专家
微软小冰
葳蕤
微赛
尾三闪
韦森特
唯尚
微商传销
威少
韦少
伟神
韦神
为什么要放弃治疗
卫生巾车贴
卫生巾鞋垫
卫生巾砸司机
卫生巾站
卫生巾中毒
微视
喂食爸爸
魏世刚
韦世乐
韦世乐
威水
韦斯屈莱
猥琐鹤
猥琐教师
猥琐老太
猥琐跑步机
萎缩婴儿
为所应为
猥琐纸鹤
微淘
魏特琳
魏天冰
威霆
委托令
喂我吃石油
威武交警
卫昔
微西弗
危险宝
危险关系
危险秋游
危险少年
危险同居
危险撞脸
卫祥
微孝大爱
微笑的哥
微笑哥
微笑公式
魏小杰
微笑局长
韦骁龙
微笑门
微笑女孩
微小青春期
魏潇逸
为谢
威鞋国民党
威胁终结者
微信
微信爱
微信表情雨
微信读书
微信公开课
魏新龙
微信门
微信乞丐
微型立交桥
卫星石化
为雪白头
魏巡
为雅安祈福
韦亚平
魏琰
未已
魏颐
魏一宁
魏茵
微音乐
韦永丽
唯游
魏语诺
魏雨琦
魏钰庭
维园
魏媛媛
韦泽华
魏泽楷
卫哲
魏臻
卫峥
韦铮
胃中藏发
胃中藏发
伪中国语
喂猪盟友
围住神经猫
微赚赚
伪装夫妇
唯梓
卫子夫
韦紫明
吻鼻蟒
温比亚
文变染乎世情
文彩元
温成丹
闻臭师
温大炮
问道
问道果果
问道推广员
文迪波
温蒂尼
问鼎清云
温度计大楼
吻断齿
文革秘闻
温故一九四二
文豪超能力
文华路
文家碧
文加达
文伽昊
文伽昊
温健婷
吻警党
文科高考状元
文科生薪酬
文科线
闻裤辨外遇
纹脸父亲
吻裂舌筋
文林
温岭杀人案
温岭杀医案
文楼村
文洛克
文盲证明
文梅森
文明检查团
文明寝室
温纳
温拿五虎
温嫩登
温暖罚单
温暖快递
温暖婆婆
温暖之痛
温佩琪
温朋久
闻屁师
文凭造假
温祁扬
闻清良
文青女
温青山
温泉教育
温泉铭
文人词
温柔守则
温如春
温如松
纹身小姐
纹身猪皮
温斯莱特
温斯洛
温太医
文泰钟
文坛教父
问题胶囊
问题蜜饯
问题疫苗
文婷姐妹
温网裸奔史
稳稳的幸福
文物级快递
闻小炜
文晓艳
温心
文胸男
文胸收藏馆
文颐
文艺保安
文艺吃货
文艺辞职信
文艺大叔
文艺劫匪
文艺深井冰
文英楠
文咏珊
文郁
温玉娟
吻鱼艳舞
问月
文韵墨香
温云松
温云松简介
温云松简历
温云松是谁
文章补求婚
文章体
文章姚笛
温州单纯女
温州啃脸男
温州狼爸
温州两家人
温州一家人
文卓
蚊子不咬符咒
蚊子大年
文字马赛克
蚊子杀手
蚊子作文
翁归
翁建仁
翁双杰
瓮堂
我爱超神
我爱灰太狼
我爱李泰利
我爱男保姆
我爱你吗
我爱主持人
我爸是村长
我爸是黑社会
我爸是交警
我不可能爱上你
我不是男神
我补位
我不做英雄
我菜
卧蚕老师
卧槽马
卧草排名
卧槽族
我从哪里来
我的爱如此麻辣
我的毒瘾里
我的父亲是板凳
我的个神呀
我的公主
我的鬼神君
我的见鬼女友
我的经济适用男
沃德兰乐园
我的老板我的班
我的丽
我的美女老总
我的末日
我的娜塔莎
我的女儿是花儿
我的女友是九尾狐
我的情敌是超人
我的如意郎君
我的三个母亲
我的少女时代
我的叔叔于勒
我的特工爷爷
我的音帝
我的真假王子
蜗弟
卧底超模
卧底救妻
卧底嫖客
卧底前传
沃尔夫奖
沃尔玛
我儿是国防生
卧轨哥
卧轨自拍
我和老妈一起嫁
我和丈母娘的十年战争
倭黑猩猩
我很焦灼
我后台硬
卧虎藏龙青冥宝剑
我伙呆
我家有喜
我将为普京而脱
我叫王土地
我今年二十七八岁
我舅是华仔
蜗居
蜗居楼道
我决了个定
我凯
我靠
我靠重庆
我科
沃克尔
我可以骚
我可以说脏话吗
我老公不靠谱
我乐个趣
卧龙湖
卧龙泉
我伦
我妈是我妈
我妈是站长
我霉
我没有很想你
我们的那些年
我们的偶像
我们都一样
我们夫妇
我们很年轻
我们很直溜
我们可以结婚吗
我们体
我们相爱了
我密你
我那么怀念
我能说脏话吗
蜗牛哥
蜗牛美容
蜗牛睡眠
我女儿是彭帅
我妻子的一切
我去年买了个表
我去上学啦
握拳宝宝
握拳少林寺
我认识季叔
沃森生物
我是不是恁哥
我是不是恁哥
我是大熊猫
我是单身狗
卧室惊魂
我是李雪莲
我是路人甲
卧室税
我是特种兵
我是王土地
我是吴彦祖
我是先生
我是一个美女
我是一坨屎
我是证人
握手门
我叔是金国友
卧水槽
我孙子智美
我所拥有的我都带着
我为歌狂
我为宫狂
我为祖国喝茅台
喔喔团
我膝盖中了一箭
我瞎了
我笑我也歪
我姓曾
我姓曾
我行贿了
我禤你
我要当学霸
我要给你
我要火把
我要体
我要脱单
我也是花
我用所有报答爱
我有医保
我有一壶酒
我有一双隐形的翅膀
我与梦露的一周
我造
我知女人心
我只为领导服务
我中单
沃兹尼亚奇
我最好朋友的婚礼
吴安雅
五百年圣旨
五百人溺亡
误报门
捂鼻
舞弊抹胸者
无鼻男孩
无鼻女
无臂女孩
无鼻女婴
物必先腐而后虫生
无臂学霸
无表哥
吴斌
无病证明
武搏会
无脖牧羊犬
五不像怪物
五彩螺钿牌
五彩圣旨
五彩田园
无肠宝宝
无偿超市
五常大米
武长顺
伍超明
吴承亮
无处不乐
舞出我的人生
物穿
吴传玖
吴传玖
仵从巨
武大版脸谱网
武大混血校花
五大卖国贼
乌达木
武大女神
吴大全
武大三行情书
吴大伟
武大樱花
五大诱惑女神
吴丹佳佳
武当妹妹
舞蹈病
五道杠
五道杠少年
武道修仙
伍德案
无德无信美国人
吴狄
无敌反斗星
无敌黑拳
无敌喽啰
无敌破坏王
无敌头
舞底线
无底线雷剧
无敌县令
无敌战舰
屋顶稻田
五丁手辟
五丁手辟
武东博
武动乾坤
舞动全城
舞动全球
武斗大妈
武斗家
午读
雾都
五毒书记
巫毒娃娃
五朵金花群腐
乌尔善
无耳兔
无法触碰
吴法天
五方寒物护异鸟
吴芳宜
无锋
吴凤花
武疯子
五福到
武冈二中
无肛男婴
武钢养猪
吴哥窟
无根树
蜈蚣包裹
武工队传奇
无公害女
蜈蚣恋爱体
武功山
蜈蚣易容
无垢上仙
无菇朋友
吴冠
武馆师兄
武广牛
乌龟壳男孩
乌龟恋拖鞋
吴桂林
乌龟跳楼
乌龟王八奖
无硅油
乌龟装汉堡
武汉大雾
武汉鹰爸
伍豪
午好
吴昊思
五号特工组
五号特工组前传
吴赫
五黑
吴恒忠
吴华静
五花肉日
五花石
五环变四环
五环马拉松
武皇屠天
误会帝
吴慧茹
五辑
吴忌
误机蛋
吴基滔
武极天下
无极限之危情速递
吴佳俊
伍佳丽
吴嘉彤
吴佳易
吴家怿
吴佳颖
屋坚强
吴建宇
伍娇
无脚神童
五角形橙子
无节操面试
无节操饮料
无尽的进度条
五金冠九州
吴锦泉
吴谨言
五近战
无尽之刃
吴京安
吴景彪
邬靖靖
无境之兽
五觉大战
五觉大战
吴君婷
五开
吴开锋
乌坎
乌坎村
乌坎事件
吴慷仁
吴康熙
无课表
乌克兰男团
乌克兰慰安小组
乌克兰犀利哥
吴克羣
悟空传
无裤日
邬焜
吴老狗
舞乐
舞乐
舞乐传奇
无理的前进
舞力对决
吴立君
武里南
吴励生
五里体
无力挽回
吴连奇
无脸人
无脸日
无量藏泉
无量藏泉
吴良镛院士
无聊办公室
吴聊聊
无聊刘先生
无聊慢电视
武林夫妇
武林声望
五灵
舞灵
五灵守卫者
乌龙表
乌龙蛋糕
乌龙命案
乌龙山伯爵
乌龙戏凤
乌龙小姐
乌龙指
无路权车辆
午马病逝
无码开发
无码抢票
无妈乡
五马寨
雾霾
雾霾调查
雾霾罚单
雾霾封城
雾霾歌曲
雾霾鬼打墙
雾霾好处
雾霾戒指
雾霾颗粒照
雾霾模特
雾霾实验室
雾霾天气
无毛猫
五毛钱特效
五毛特效
伍媚
午美
武媚娘复播
武媚娘停播
舞魅青春
无门的士
吴孟铎
乌蒙贵
乌米饭
无面男孩
无免之王
污名化
无名氏阿姨
无名托举哥
无名指的约定
无名组合
吴莫愁
吴莫愁海报
乌木
吴木蓝
吾木提
吴乃宜
无脑婴儿
五年之约
雾炮车
吴佩慈二胎
五品夫人
污婆
吴奇隆刘诗诗
武契切维奇
吾栖之肤
吾栖之肤
吴倩
吴倩影
吴千语
误抢
无鞘之剑
无鞘之剑
吴庆宝
无情谷
乌青体
吴青芸
无情重炮
污染地图
污染克星虫
污染门
焐热
焐热汉字
焐热汉字行动
无人超市
无人车倒行
吴仁惠
无人机求爱
吴荣富
侮辱胖子卡
侮辱尸体
巫若萍
乌瑟
武僧释延孜
武僧收粮
五杀
误杀亲夫
武商
乌鞘岭
乌蛇
雾社事件
吴社洲
污神
武神塔
吴声
无声餐厅
吴胜明
无声吸管
舞室保卫战
武士大战僵尸
五十度灰
武士老师
武石磊
巫师猎人
五十六朵花
伍仕贤
吴世勋
巫师之怒
巫师猪
五鼠
巫术老妇
五鼠闹东京
无双剑姬
无双谱
午睡打鼾
午睡死
吴硕艳
舞思爱
舞思爱羔露
舞思爱羔露
邬思道
吴思凡
五四讲话
伍思贤
无四肢女孩
武松没打虎
武松杀嫂
吴速玲
五岁男童
五岁情圣
舞所遁形
吴所谓
屋塔房的王世子
屋塔房王世子
吴涛
武藤兰
吴天昊
吴天明
吴天胜
五条腿青蛙
吴亭欣
巫童
梧桐毛衣
梧桐妹
无痛无汗病
无头长颈鹿
无头骑士
五头蛇
无头石像
无图说锤
无图言屌
无腿飞人
无腿快递员
吴婉芳
吾王
武王城
吾王归来
吴魏
伍卫国
无畏号
吴为民
五味嫔
武威荣华
无畏先锋
无畏之矛
五问延迟退休
物物购
吴稀儿
无锡红梅
吴希宁
吴奚如
武侠辣妈
武侠梦
无暇山
无限吃巧克力
无线充电裤
吴先锋
无线公墓
无限火力
无限烈焰
无限拳
无限全程进化
吾先生
无限时空号
无线网过敏
无限欲望之门
五香牙签肉
武小琛
五小六
无效信
无鞋
吴协恩
吴鑫妮
吴欣怡
无性不爱
五星村
五星级厕所
无性恋
五星连线
无性恋者
五星连珠
无形体病
五行修业
五行修业
吴兴杂诗有感
无性症候群
午休费
吴旭
武训传
吴亚军
乌鸦手
吴亚馨
无颜女
吴延睿
五言诗报告
无烟西湖
午夜恶灵
午夜剧场
午夜流氓
午夜凶铃
午夜凶梦
午夜之爱
武艺
吴亦凡
吴裔敏
无意识加班
吴以悠
吴艺珍
吴颖
吴鹰
吴英案
吴映洁
伍勇
吴咏铭
五有老公
乌尤尼
吴有松
吴瑜
吴玉良
吴宇舒
吴育臻
五元硬币
吴樾
五月榴花妖艳烘
捂月子
乌云背后的幸福线
吴云洋
乌贼刘
五折
吴镇宇神曲
吴政迪
无证过期肉
无证驾驶门
吴征镒
吴铮真
雾之恋
无知美少女
吴志明
吴志阳
物种大灭绝
雾中迪拜
吴忠耘
吴周春
无主人快递
武装神姬
武坠子
吴卓翰
吴卓林
吴子恩
物资紧缺
吴子龙
吴子龙走吧
物资学院路
五字遗书
吴宗宏
无座票
吴作望
无作业学校
西安冰妹
锡安纳
西安性博会
习奥会
洗白车
西班牙好爸爸
西班牙银行
西北风书记
细贝萌
西泵股份
西毕生
洗鼻指数
席别
西部美
西餐厅沙发
喜茶
西昌大火
吸尘器救命
席城
袭城
西城大妈
西涌
喜从饭降
喜从饭降
西村美智子
习大大
习大大爱着彭麻麻
习大大打伞照
习大大漫画
习大大彭麻麻
习大大神曲
习大大套餐
习大大用典
习大大之路
喜当爹
西堤头
奚丁瑛
吸毒变丧尸
吸毒村
吸毒公交司机
吸毒减肥
吸毒血父亲
吸毒血父亲
吸毒宴
吸毒州长
西尔贝
希尔薇
洗翻
吸费
矽肺
禧妃
吸粪车爆炸
细分盒
希粉节
媳妇的美好宣言
媳妇是怎样炼成的
媳妇手册
膝盖脸
膝盖中箭
膝盖中箭体
膝盖中了一箭
喜感考卷
喜感兄妹
西瓜办
西瓜炒肉
西瓜很忙
西瓜遮羞舞
习惯性装蒜
嘻哈公公舞
西哈莫尼
嘻哈四重奏
西汉皇墓开棺
西汉金饼
西荷大战
烯合金
西河蔓
希洪竞技
西红柿长豆芽
西红柿炒月饼
西红柿门
西湖女侠
西湖十景
西湖之声
夕会
西吉北大寺
喜家德
洗剪吹组合
洗脚大军
洗脚教育
喜结廉莉
洗金
吸金女主播
吸金球
吸睛
喜剧人
细绢
细菌门
细菌污染
希腊公主
希腊脚
西拉木伦
希腊人竞技
希腊私娼
吸蓝刀
喜乐街
犀利哥男装
西里古里走廊
西莉卡
犀利奶奶
犀利仁师
习连套餐
西柳
习六点
喜隆多
鼷鹿
习马会
习马会晚宴
喜马拉雅伟哥
西马仑
细麻绳
西蒙布莱克
系咪
西米夫妇
戏命师
西木野真姬
锡纳朋
洗脑神曲
洗脑中国龙
悉尼劫持案
西尼罗病毒
悉尼人质
犀牛精
戏弄流浪汉
洗牌门
嬉皮巴士
习普
洗钱门
戏腔
洗枪水
喜鹊登梅幸福来
西热
昔日霸主
细软跑
嘻芮
西塞山怀古
西沙海战
西沙旅游
西少爷
洗石
吸食大便
稀世粉钻
西施秘史
夕兽
蟋蟀大爷
西双塘
嬉水节
细思恐极
西塔潘猜想
希特勒红酒
希特勒小狗
希天才
系统抖动
稀土部队
稀土矿
希瓦娜
洗碗费
洗碗姐
嬉戏谷
喜翔
喜相连
西小口
袭胸僧衣男
吸血虫病
吸血臭虫
吸血臭虫
吸血怪兽
吸血怪兽
吸血鬼大战僵尸
吸血鬼父亲
吸血鬼鹿
吸血鬼男孩
吸血鬼日记
吸血鬼儒生
吸血活尸
吸血活尸
吸血兽
吸血兽
吸烟罩
夕阳盗窃团
西洋剧
昔阳人
喜羊羊与灰太狼之兔年顶呱呱
西洋转债
兮夜
希耶
西意
洗衣粉油条
洗衣机杀子
洗衣机洗狗
洗衣机血案
洗衣瘾
喜迎十八大
西游记
西游记拍美剧
西游警记
西游女神
西游奇遇记
西游日记
稀有鱼
席玉
细雨飘
洗冤重生
硒元素
西藏萨迦寺
西藏往事
西藏星空
洗澡处方
洗澡女
洗澡排行
洗澡神器
洗澡顺序
洗澡死
洗澡舞
洗澡相亲
习泽明
西之岛
锡纸开锁
吸脂蚊子
西周鸡蛋
习主席
西装哥
习总
习总书记
习总套餐
牺尊
下班沉默症
下班回家体
呷哺
下拆
厦大畸恋
厦大奇葩女
厦大艳照门
吓蛋
侠盗
侠盗猎车手圣安地列斯
侠盗石川
夏德良
夏典
下掉
下斗
夏斐然
下岗潮
霞公府
峡谷哭声
峡谷狂飙
峡谷险峰
虾怪
虾馆人体宴
下光
下跪三十天
下跪执法
瞎果
厦航空姐
夏航燕
夏恒
夏侯恩
吓唬赌妻
下黄片被拘
夏活
下架刀具
下架令
夏嘉璐
夏家三千金
夏健强
夏江
下降头
下饺子奇观
夏俊峰
夏考
侠客风云传
侠客风云传
夏可可
夏克立
侠岚
匣里龙吟
下流婚纱照
夏洛特烦恼
厦门爆炸
厦门罗宾森
虾米血案
下名片
下墓
霞母
侠女
下蓬
夏萍
夏普收购案
虾钳分离器
夏日礼包
夏日里的甜心
夏日恋神马
夏日甜心
下沙烧卖
下霜
下水道女婴
下水道碎尸
下水道碎尸案
夏天
夏添
下调社保费率
下调社保费率
夏娃后裔
夏伟伟
夏尉喻
夏尉喻
夏文兰
下霰
夏先禄
夏馨雨
下雪了
下雪天
夏妍的秋天
夏业良
下一个奇迹
下一个情人节
下一个未来
下一个自己
侠义黑戈壁
下一期
侠义无双
侠隐记
夏有乔木
夏余才
下元节
夏泽良
下折
夏哲
夏志清
夏梓桐
夏祖海
仙班
贤宝宝
掀被门
仙本那
限播令
线差
线差
限长令
限长令
嫌吵杀儿
仙沉香
舷窗
现代版陈世美
现代版凿壁偷光
现代刺客
现代范进
现代丐帮
现代罗宾汉
现代韦小宝
仙道会
先导集
限额令
仙凡
嫌犯马赛克
贤菲
贤菲党
贤菲恋
先锋令
先锋新材
仙府之缘
限歌令
限广令
仙国大帝
限号离婚
仙河风暴
先河环保
仙鹤装
献花执法
仙徊
仙剑大会
仙剑侠
现金变冥币
现金拍卖行
现金墙
先进团支部
仙境江湖
限客令
闲来笔潭
仙牢
仙灵幽谷
仙六
暹罗鳄
仙落凡尘
仙落凡尘
限免
线描稿
仙魔变
仙墓中走出的强者
鲜奶吧
仙逆
仙女设计师
限牌
献皮救父
限聘处女座
嫌弃夫妇
先遣连
线人
仙人挂画
显仁简体
鲜肉冠军
鲜肉养鸡
鲜肉主播
闲散仙
先生
现实版八公
现实版超人
现实版春丽
现实版大力水手
现实版古惑仔
现实版国王新衣
现实版盲井
现实版傻根
现实版睡美人
现实版躺枪
现实版无间道
现实版吾先生
现实版熊猫侠
现实版周扒皮
限时促销
仙树
限外令
衔尾蛇
仙五
仙五前传
仙武同修
仙侠剑
仙侠世界
限胸令
献血功臣
献血功臣
献血上瘾
献血上瘾
献血状元
献血状元
献血作秀
献血作秀
仙洋
仙杨戬
限游令
仙语
仙鱼
闲鱼
限娱令
鲜芋仙
限制出境
咸粥
咸猪手主持
咸粽
相爱穿梭千年
向爱走
乡八
香肠嫁妆
香肠手套
香肠诱惑
项充
乡愁体
乡村
乡村爱情小夜曲
乡村同志
乡村校车
响冬雷
向东是大海
翔飞人
象粪咖啡
香港富豪团访京
香港美魔女
香港穷人标准
香港特首
香港我不购物
香港寻厕手册
香港占中
香港之耻
相公公
香菇公交站
香菇族人
项昊
祥和微粒
祥和之灵
相互偷粪
祥华门
相贱恨晚
香蕉艾滋
橡胶磁条
香蕉计划
香蕉蛞蝓
橡胶男孩
橡胶人
象界毕加索
项瑾
向晋成
想净
香精包子
向井蓝
向隽殊
向隽殊
香柯
香醪
相埒
襄铃替身
降龙伏虎
翔龙骑士团
降龙娃娃
响履舞
香梅计划
香蜜拉
降魔篇
橡木甲壳虫
向南夫
像男人一样思考
象鸟蛋
翔女郎
橡皮筋酸奶
相片墙
象棋棋谱
项茜乔
项茜乔
相亲报警
相亲变性人
相亲病
相亲不买单
相亲成瘾
相亲奖励
相亲金链
相亲泪痣
相亲女神
相亲奇遇
相亲清单
相亲团购
相亲指南
翔雀
向日葵大道
向日葵俱乐部
向日葵女孩
向日葵族
祥瑞御免
翔嫂
翔嫂神剧
香砂
向上吧少年
象屎咖啡武僧收粮
向诗蕾
享受强奸论
箱数
橡树婚
想说给你听
相思曲
相思染
相思少女猫
相思调
相思调
像素大战
湘潭神女
项天骐
象腿女模
象王惨死
项炜伊
象限仪流星雨
香香泡
想象之中
向欣园
想幸福的人
向星葵
香艳差旅
香艳车祸
香艳歌词
香艳空赔
香艳年会
香艳套餐
香艳洗浴城
香艳追尾
向阳花
襄阳舰
襄阳汽院人
项瑶
翔艺
向银河开球
缃樱
向应天
项滢璇
湘运
祥云
祥云丹
翔皂
向着炮火前进
翔州一号
镶钻宝马
向佐
小矮人贝贝
肖爱山
小袄
小爸爸
小爸妈
小巴斯
小白神器
小白屋
萧百佑
小贝飙泪
小贝访同济
小贝撩衣秀
小贝再见
小便血案
小别离
小冰河期
小彩旗
小彩旗老少恋
小彩衣柜
小草发夹
校草李润东
小草门
小柴豆
小产权房
校车厕所
小橙武
小城之恋
肖宠
小丑库卡
小丑列车长
小丑面具
小丑医生
笑楚
哮喘花
小崔说立波秀
小村探秘
小胆鬼
小登科
笑帝
笑掉下巴
小逗比
小度
小度机器人
小额取款
小而美
小儿难养
小法老
小贩抱大腿
肖凡凡
消防版婚纱照
消防坦克
消防维保
消防员自拍
小非农
消费者预览版
校服哥
校服门
小夫妻生活
小夫妻时代
小福神
小甘菊
肖钢
嚣搞
笑功
小攻防
小公举
笑功震武林
小狗开车
小姑来了
小股民之歌
小乖乖变短
小官巨腐
小光棍节
小鬼怪
萧晗
小黑山
小红书
笑红颜
小泓雨
校花诡异事件
校花候选人
校花驾到
校花梦妮
校花求包养
小黄濑
小黄人迷宫
肖辉
萧魂
消魂钉
销魂海带姐
销魂睡姿
销魂睡姿图
小伙伴语源
肖基国
萧记烩面
小鸡鉴定师
小鸡物语
小鸡性别鉴定师
肖家守
小加索尔
小键人
小尖吻浣熊
筱婕
肖杰
小姐大阅兵
小姐培训师
小姐选秀
孝敬节
萧景睿
萧景琰
小舅母
小菊的春天
小筠
小筠
小军阀
小郡主
小咖秀
小咖秀
小康县返贫
笑哭
小裤衩
肖琨
小黎
小李敏镐
肖力志
小李子
笑脸哥
笑脸杀手
萧亮
肖良彪
小梁博
孝琳
小林麻美
小林芽衣
小灵
枭龙
小龙女倪妮
小龙女替身
小龙虾病
小鹿放屁
小鹿医馆
小罗本
小绿间
小绿龙
小马婚礼
小妈姐
小埋
小埋
小麦进城
小猫快乐
小猫遭活剥
肖美玲
小门神
校门太破
校门舞男
小猛
小蒙妈
小米二
小米青春版
小米商城
小米虾
小芈月
小米桌面
笑面教授
消灭低头族
消灭情侣
小明教
校名体
小漠
小鸟游
小糯米
小判
小庞
小胖保安
小炮
小炮儿现身
小屁孩日记
小漂
小平岛
小奇猫
小琪琪
小潜艇
小前戏
小强特色菜
小乔丹
小青峰
小情侣生娃
小清新教主
小清新寝室
小泉进次郎
小雀斑
翛然
肖然
小人过桥
小撒
潇洒女孩
小三病毒
小三车
小三儿媳
小三罚款
小三节
小三劝退师
小三威力
小三爷
萧山车震门
萧山火灾
小沈阳女儿
小沈阳之夜
小沈阳撞脸
小升初神题
消失爱人
消失宝宝
小时代版毕业照
消失的名医
消失的凶手
消失的子弹
消失房产
小时光
肖氏手术
肖诗雨
小殊
萧淑慎
消暑神器
孝顺排行榜
晓说
消泗
笑死朕
硝酸胍
小孙悦
小特工
筱田建市
哮天犬集会
小跳人
肖婷佳
小偷大会
小偷反腐
小偷密室
小偷挑战赛
小偷扎台型
小偷扎台型
小头症谣言
小偷致歉信
小土妞
小托马斯
小丸子新发型
肖玮
小微企业
小围裙
小武基火灾
小巫石
萧习会
肖习佳
消息速递
肖肖
肖骁
小小彬
小小海贼王
小小龙女
笑笑萌猫
小萧然
孝心地图
孝行哥
小猩猩绝食
小行星来袭
小幸运
小熊猫遇难
小熊偷南瓜
小熊座流星雨
小须鲸
小学枪击案
小学僧
小学生分手宣言
小学生卖淫
小学生萌诗
小学生情书
小学生世纪骂战
小学生炫富
小学生引火灾
小学生遭暴打
小学生早恋
小学生装羊
笑学研究所
小雅琳
肖艳琴
小眼正太
逍遥赌侠
小幺鸡
逍遥集
逍遥杀
小耶
肖烨
小野二郎
小夜游
小逸
萧忆情
小伊伊
小怡怡
小艺艺
肖茵
小银锤
啸影
肖鹰
啸影公爵
笑咏春
小悠
鸮卣
肖友发
消油剂
小雨淅淅
小猿
小圆棍
肖远军
校园开放日
校园男神
小原原
校园争霸
小岳岳
小悦悦
小泽兰
小泽玛利亚
小则又沐风
肖战
校长爸爸
校长餐
嚣张代表
小掌柜
校长体
校长艳照门
校长阅兵
嚣张越狱
校招
小祯
小震
萧振高中
小镇青年
小真真
小志伪娘照
小周周
小猪大行动
小猪杀手
小传旺
小紫本
消字笔
孝子弑母
小棕兔
小组作业
小钻裙
屑饼机
谢伯子
谢昌贵
谢长廷
携程漏洞
携程瘫痪
谢丹
谢帝
谢涤葵
鞋垫奶奶
邪恶护士
邪恶男友
邪恶舞蹈
谢芙尔
挟狗要价
挟狗要价
邪光砂
泄洪
邪火
泻火男友
谢家麟
谢佳轩
谢剑平
蟹壳黄
谢克敏
谢灵
谢灵教授
泄密门
谢樵
谢娆
谢容儿
谢肉节
邪煞水晶
谢尚威
谢石松
挟尸要价
携手旅程
谢淑薇
泄题门
谢天谢地你来啦
谢霆锋王菲复合
谢廷骏
谢文东
谢文俊
谢文骏
鞋屋
谢贤清
谢晓
谢馨仪
谢邀
谢业新
谢依霖
蝎樱
鞋油茶饼
谢裕大
谢雨均
谢羽亿
叶韵
写真女友
谢芷蕙
卸妆见网友
携子投江
谢祖隆恩
新奥能源
新白发魔女传
新百家姓
新白领标准
新版百元钞
新版广电总局
新版火车票
新版死亡证
新版天赋
新版贴吧
新版中国地图
新编辑部
新编辑部的故事
信博会
辛泊平
辛泊平
新大主宰
新岛屿
新的纪元
辛德拉
新的心跳
辛迪杰克逊
忻东旺
心动悬崖
心动永恒
新都化工
新度娘
新都市人
新二十四孝
新发社
心烦哥
新房奴
新方舟宾馆
新富阶层
新福克斯
辛福生活
新故式
鑫光大
新光神话
新规考驾照费
新闺蜜时代
新国都
新国九条
新国民公公
心还是热的
心寒标语
新护照
新还珠
心会暖
新婚赌场
新婚公寓
新婚杀妻
新昏新娘
新婚血案
心机妈
新妓生传
新妓生传
新计生条例
新祭坛
新剑姬
新疆巴楚
新疆暴恐案
新疆暴恐团伙
新疆爆炸案
新疆劫机
新疆切糕
新疆鄯善
新疆雪崩
新疆叶城
新交规
新界泵业
新结婚证词
新京城四美
心惊横财
辛凯
新开普
新款春装
新老乞丐对话
心理测量者
心理晚婚线
心理协会
新恋爱时代
新联电子
新亮剑
新领导班子
心灵杀手
新留守儿童
鑫龙电器
辛龙子
新鲁冰花
辛莽
新毛泽东语录
心迷宫
新模式
新纳粹组织
信奈
新难兄难弟
新年第一贼
新年嗨皮
新年红包
新年砍母
新年同乐
新娘大作战
新娘歌
新娘互殴
新娘集市
新娘记者
新娘面具
新娘抛猫
新娘上错床
新娘太丑跳河
新娘相亲团
新农民工
新女生标准
新女婿时代
新派网络
辛丕鸣
芯片避孕
辛奇
心情好又暖
心情很不好
新染色
新燃岳火山
信任代理
新任谋女郎
新人种化石
新入门媳妇手册
心塞体验
心塞体验
新三俗
新三围
新三字经
新桑塔纳
新上门女婚
新上门女婿
新上门婿
心神战机
新声代
心升明月
新声望
新世嘉
新式看守所
新势力周
新授
新手船
新手红包
心腧
新书榜
新四大火炉
新四大美男
新四大美女
新四大俗
新四军借条
新四人帮
心酸辞职信
心酸海归
心酸小苹果
心碎北极熊
心碎大道
心碎猫
心碎综合征
新唐遗玉
辛特拉
心天赋
新天龙
新天龙八部
新天堂
新天涯明月刀
薪王
欣旺达
新网球王子
新王者传奇
信维通信
新闻编辑室
新闻词
新闻联播卖萌
新闻晚知道
新闻舆论
新闻之夜
新乌龙女校
新西兰巨婴
心系雅安
新西游
歆羡
新笑傲江湖
新消法
新小龙女
心心相印砖
新型艾滋病
新型地沟油
心形石
心形石头
心型瞳孔
新型蜈蚣
心形橡树林
新型眼保健操
新休假模式
新学妹十条
信燕
新研股份
新氧
辛耀峰
信爷
新叶村
新野鸡大学
新爷孙恋
心翼
心意点
信义店主
新一线城市
信义兄弟
欣影视基地
新英雄
心有猛虎
心愿单
新垣里沙
锌元素
辛月
新月饭店
新月魅影
新月如钩
新战机
辛哲
辛者库
新郑机场
新政镇
心之火
辩脸王
边炉
便秘安慰
便秘马桶操
边民
便民茶水桶
变暖的地球
变胖软件
鞭炮哥
扁鹊医书
变三
变色大米
变色老人
变身奶糖
变身头巾
变身兄妹
扁虱
边氏
变食咒
变态刀客
变态工友
变态级选美
变态教授
变态生理研讨会
变态束腰带
变态袭击
扁桃仁
变味餐叉
边潇潇
变形病
变形草
变性大虾
变性丹
变性当幼女
变性夫妻
变性古树
变性和尚
变性怀孕男
变形计
变性男产女
变性男孩
变性男友
变性女犯
变性人夫妇
变性书皮
变性选美
变性者
变异大胸男
变异老鼠
变异蔬菜
变异向日葵
便衣支队
抃跃
贬值潮
编织姐
变质门
编织男友
变种巨鼠
变种异煞
变装狂欢节
卞祖耀
变嘴槟榔
表白犯罪
表白么
表白门
表白日
表白失败跳楼
表白手链
表白颂
表白终结者
飙尘
标尺哥
表弟粪便
彪悍女
表姐到底是谁
镖旗
标枪拔牙
表情包血案
表情女帝
表情雨
表印哥
标识列
别爱
别单
憋得睡不着
憋得睡不着
别饿坏了那匹马
别禁
别利亚科夫
别埋掉我
憋尿猝死
憋屈蛇宝宝
别惹丑女
别人家老师
别日克
别杀我爸
别墅房车
别墅坟墓群
别墅公厕
别墅货车
别斯兰人质
别越塔
别再犹豫
宾宝
滨保
缤纷桶
殡棺
濒海战斗舰
宾俊杰
宾利女
宾萌
宾虚
殡仪馆婚礼
缤智
冰冰棒
冰川谷
冰川世纪
冰醋酸
冰岛大使
冰岛水怪
冰点行动
冰冻海浪
冰冻美人鱼
冰冻死胎
冰冻万年狮子
病毒短信
病毒海星
病毒性颜面失调
病毒唑
冰队
病房婚纱照
冰粉妹妹
冰粉西施
冰封活人
饼干豪宅
饼干狂魔
病狗神题
冰柜藏尸案
冰柜藏子
冰柜藏子
冰柜存尸
冰菓
冰海精灵
冰河模式
冰湖挖藕人
冰甲战服
饼坚强
冰结
冰结师
冰结师加点
冰巾
病菌门
冰璃
冰凌美景
兵马俑基情
兵马俑侠
冰猫
冰鸟
病牛奶
病女
冰咆哮
冰魄
冰淇淋
冰淇淋男友
冰强
冰卿
冰球联赛
冰拳
冰人对决
冰锐
冰水浴
病死猪肉
病态固恋
冰糖黄瓜
冰桶挑战
冰文胸
冰熙
冰霰
冰箱家族
冰心墓碑
冰雪雕
冰雪公主
冰雪旅馆
冰雪魔偶
冰雪奇缘
冰雪舞会
冰雪瑜伽
病已
冰域
冰羽
冰浴沟
冰狱星
病院惊魂
冰月
冰月龙
冰镇麻辣烫
兵之枪
博阿斯
博爱体
波比
博比特虫
啵啵虎
菠菜卷
泊车殿下
博导征婚
波地
波地
波斗门
薄都督
薄都督
波多野结衣
伯恩的遗产
伯恩利
波尔津吉斯
博尔特
博尔特遭飞铲
渤哥
博格巴
播狗
博狗亚洲
薄谷开来
薄谷开来
波瓜不重练
渤海国
跛豪
博汇发债
博汇转债
波吉亚家族
铂金婚老兵
薄靳言
薄靳言
博久
博卡病毒
博客蜂
波兰美人鱼
剥老虎皮
剥老虎皮
亳乐
亳乐
玻璃钢罐
玻璃假面
玻璃女孩
玻璃拼镜
玻璃蛙
玻利瓦尔剑
玻璃鱼
玻璃栈道
波罗诞
菠萝诞
菠萝科学奖
菠萝头
菠萝油奖
薄睦乐
薄睦乐
薄睦乐
薄睦乐
伯南克
博帕尔
波齐拉
薄启亮
薄启亮
般若经
博人传
博人传
博人转
波若
博社村
波什绝杀
波士顿爆炸
博士杀妻
博士书霸
博士偷窥狂
博士乡
剥石者
剥石者
泊头灭门案
波推
薄望知
薄望知
博威合金
博物杂志
伯贤
伯贤
博学社
博雅生物
播音员金钊
博元
柏原崇
博远棋牌
博越
波磔
跛子宝马
脖子思考者
玻钻之争
不爱才痛快
卜案
卜案
步步宫心
步步惊情
步步惊心
不吃葱花教
补唇蜜
不存在的情人
布袋兽
布袋兔
布袋寅泰
不倒帝
不得不笑
补登卡
补碘过量
不掉血文件
补丁大桥
不懂
不动然泼
不二情书
不二神探
布尔西亚
不腐男尸
不高兴花童
不给就送
不给脸书记
簿谷开来
不管有多苦
不好翘
不好意思我爱你
不厚
不厚书记
步花间
不惶恐
布加迪
不加息
捕将
不结婚就是耍流氓
补课
补课班
不可点播
不可掉头
不可思异
不坑
不苦站撸
不愧直言敢谏者
布拉德皮特
布拉切
布拉万
布拉泽维奇
布莱克书店
布莱切利
布莱切利小组
布兰妮墨菲
不浪了
捕捞门
不老模特
不老囊
不老女婴
不老汤
不老仙妈
不老仙妻
不老药
不老症
布雷克斯
不离婚保证书
不连放
不良女警
不良人
不撸
布鲁塞尔爆炸案
布鲁氏菌病
部落守卫战
不买房一代
不明身份
布尼亚病毒
布偶大电影
不怕死的军队
不怕贼惦记
不配做你男朋友
不器用
不切
不求回报
不屈的儿媳
不让座
不让座遭掌掴
不肉
哺乳快闪
哺乳期卖淫
步森股份
布施鲍姆
布什弟弟
布氏鲸
不是钱的事
捕鼠冠军
不爽狗
不爽姐
不爽猫
不死汉堡
不锁帧
不忐忑
补天志
布条装
补贴方案
不听话押金
不停牌
补完课
部委福利房
部委街
不污的拟声词
补习
补习班
不洗头之交
不洗澡老翁
不限起飞
不想醒来
不孝七宗罪
不肖子
不屑弟
布鞋院士
步行街裸舞
不朽三
补牙猝死
不雅视频
不颜不语
不要对自己说谎
不要姑父
不要啦杰哥
布衣传说
布永康
不友好城市
捕鱼假日
卜元鼎
卜元鼎
不约
不再联系
捕蟑螂神器
不着边际
不自杀保证书
不自杀证明
不坐滚蛋
不作死就不会死
不作为锦旗
擦车女郎秀
擦汗门
擦汗游客
擦鞋门
菜逼
彩臂金龟
蔡伯励
蔡伯励
猜猜乐
猜猜乐
蔡灿得
蔡灿得
采茶叶
蔡承颖
蔡崇信
菜刀夫妇
踩刀女孩
菜刀实名制
菜刀书法
蔡东河
菜二代
采访神器
踩钢丝
猜歌
猜歌王
菜狗
蔡光明
菜贵伤民
彩虹管
彩虹河
彩虹萝卜
彩虹桥
彩虹天空
彩虹甜心
彩虹饮食
蔡虎
彩绘红楼
蔡佳明
蔡加怡
蔡加赞
菜贱伤农
踩脚式扒窃
采金船
采珂祛斑霜
彩客网
采矿器
彩雷
蔡李佛
材料为王
蔡龄龄
猜码
蔡铭超
蔡名照
菜鸟主播
菜奴攻略
蔡沛然
彩票第一巨奖
彩票审计
彩票神算子
彩票硕士生
彩票停售
彩票招财狗
蔡奇
踩裙门
蔡荣生
彩色的黑
彩色派对
彩色跑
财神日
蔡晟
蔡晟
猜图
才哇
蔡喜宏
采仙草
蔡旸
菜肴血祸
菜肴血祸
蔡宜臻
蔡英挺
猜赢我最大
蔡优美
蔡浴久
蔡远航
财运滚滚
蔡照
蔡哲夫
才真旺姆
蔡智奇
菜州
才子逃犯
彩钻节
惨案队
灿白
灿鸿
残疾模特
残疾女神
残酷偏方
残酷整蛊
灿烈
残梦
灿妮
惭忸
残忍动物园
灿荣
灿盛
灿盛
残体字
餐厅收空气费
餐厅员工配枪
灿勋
残肢邮寄案
喰种
喰种
喰种
苍白体
藏海花
藏海花
苍井空书法
苍井空童年照
苍蓝钢铁
苍狼大地
苍狼战士
苍老男孩
仓雷
苍雷
藏雷
藏雷
苍雷的剑姬
藏羚绒
藏羚绒
藏龙卧虎
苍茫之境
苍穹变
苍穹海
苍穹之怒
苍色
藏身之所
藏尸大学
藏尸水箱
藏书妹
仓鼠屁股
苍孙
苍孙戏坚果
苍叶
苍蝇汉堡
苍蝇命案
苍蝇尸检
苍郁之魂
沧州凶杀案
曹炳坤
曹操相貌复原
操场飙车
操场罚跪
操场遛鹰
操虫棍
草丛裸女
草丛女尸
草地哥
操戈天下
曹广晶
曹贵人
曹国伟
曹海波
曹华恩
曹鉴燎
曹景豪
曹咎
操控式道歉
曹莉
草料卫生纸
曹林华
草蛉卵
草帽大盗
草帽姐
草莓大会
草莓汗
草莓红烧肉
草莓之夜
曹乃谦
草泥马峰
草泥马公司
草泥猪
操盘乐
操盘乐
操盘侠
草坪公交车
曹秋红
操日本
曹叡
曹三丰
曹森
草食系
曹廷炳
曹薇
草乌中毒
曹西平
曹曦文
曹小强
曹潇续
操心费
曹心梅
曹新权
草叶龙
曹寅
曹郁
曹宇鹏
曹缘
草原恋曲
草原软黄金
曹赟定
曹震豪
厕霸
测腐题
侧漏姐
侧漏胸
厕所毕业照
厕所产女
厕所祸眼
厕所恐惧症
厕所离奇命案
厕所密码门
厕所女神
厕所弃婴
厕所生死门
厕所体
厕所玩手机
厕所血案
侧躺剧
侧卫
侧颜挑战
厕用餐巾纸
测智版
岑洁仪
岑丽香
曾宝
曾宝
蹭蹭族
曾成杰
曾成杰
蹭吃男女
曾楚楚
曾楚楚
曾春蕾
曾春蕾
蹭饭夫妻
曾繁旭
曾繁旭
曾虹畅
曾虹畅
曾开贵
曾开贵
蹭课哥
曾丽仪
曾丽仪
蹭凉
曾令全
曾令全
曾露
曾露
曾露
曾露
蹭暖族
蹭球
曾善美
曾善美
蹭睡族
曾松泉
曾松泉
曾涛
曾涛
蹭网夫妻
曾宪植
曾宪植
曾祥宝
曾祥宝
曾小贤
曾欣
曾欣
曾馨嬅
曾馨嬅
曾忆城
曾忆城
曾咏麟
曾咏麟
曾泳醍
曾泳醍
曾宇瑷
曾宇瑷
曾月英
曾月英
曾昭伟
曾昭伟
层主
曾卓君
曾卓君
插本
插标
茶婊绿
茶藨子
茶藨子
叉车迎亲
插刀大妈
插刀教
插刀男
查分保护盾
查干湖
查岗
茶膏
岔歌
茬架
查开房网站
查开房我帮你
查课
查克靠近
查理斯特亚斯
茶柳情
查美乐
查派
差评裹尸袋
差生单桌
差生押金
差时症
差时症
茶隼
茶先生
茶熊
茶叶蛋炫富
茶友
拆包上瘾
柴碧云
柴彪
拆长城盖房
拆车救猫
拆二代
柴格
拆毁提款机
拆局专家
柴郡
柴郡猫
拆那部落
拆迁变土豪
拆迁女地图
拆迁神回复
拆眼
铲车劫匪
铲车女婿
铲车杀年猪
铲车运人
缠访入县志
产妇尖叫费
产后最强脑
忏悔之门
产假新生
铲门男
禅魔
铲山
禅师体
铲虾
铲雪
蝉翼
禅意飞行
颤音奶奶
禅乐团
长安街
长白山下我的家
常宝股份
长鼻猴
长辫男孩
长城
长城人海照
长虫妄想症
常丹
场地自行车
长对话
长对话
嫦娥女
嫦娥四号
嫦娥五号
长耳跳鼠
长发哥
长发姑娘
长发及腰
长发及腰弟
长发及腰体
长丰县
长富牛奶
唱歌唱破肺
长歌门
唱功排行榜
长谷川萌
常贵田
常规袖
长海股份
昌航腐尸案
昌河罢工
唱红打黑
昌红科技
长甲魔女
长甲魔女
长江刀鱼
长江经济带
长江水鬼
长江音乐节
场景战役
常铠霖
长款毛衣
长留上仙
长留上仙
长毛男童
长毛男童
长眉灵猴
肠内笔
唱念爱
长盘
长盘
长跑猝死
敞篷面包车
昌平鼓楼
长崎
长情企鹅君
常清文
长裙美女
长荣股份
常蕊
长沙岛县
长沙高楼
长沙男歌手
长沙天坑
长舌妇
长舌男
长生诀
长寿计算器
长寿家族
常熟杀人案
长鼠王
长鼠王
长水机场
长苏
长苏
长腿交警
长腿妹
长腿男神
长腿小姐
畅玩
常温超导
畅无线
常喜文
常相爱
畅享季
常晓娟
常艳
长腰带
长腰带
长盈精密
长盈精密
唱游天下
长友佑都
尝谕
唱战记
长圳
长圳
长征六号
常州舰
长姿势
长姿势
超霸花神
潮爸萌娃
炒白银
潮爆流浪汉
潮爆三国
超蝙
超标门
超长脖子
超长机构名
超长假期
超长秋千
超大钻石矿
超短裙福利
超多人
炒饭哥
超凡机手
炒饭女博士
炒饭喂猪
炒饭西施
超凡蜘蛛侠
超风速
炒肝
超感警探
超感猎杀
炒股村
炒股翁
朝韩僵局
超豪皇冠
超好看
超华科技
超会议
炒货店
超级艾滋
抄记百
超级班级
超级爆
超级病毒
超级充电器
超级稻
超级地球
超级逗趣猫
超级恶菌
超级恶菌
超级肥妻
超级富豪
超级富豪班
超级高铁
超级歌单
超级更新
超级工程
超级冠军
超级黑洞
超级红包
超级红娘
超级黄金左手
超级回路
超级火山
超级火焰
超级寄生虫
超级减肥王
超级净瓶玉露
超级巨婴
超级雷雨胞
超级淋病病毒
超级妈
超级毛毛虫
超级名模
超级模型
超级奶爸
超级奶奶
超级螃蟹
超级破坏王
超级麒麟
超级强兵
超级人脉
超级上位王
超级锁
超级网虫
超级笑星
超级血月
超级血月
超级月亮
超级宅男
超级战舰
超级中国
超级猪
吵架歌
超假碰瓷女
吵架鹦鹉
潮课
超恐怖机场
超龄旅游费
超龄童
潮流拜祭品
超美时间表
超萌父女
超萌奶奶
超萌情书
超萌双胞胎
超萌小道姑
超萌小话痨
超萌小夜游
巢蜜
超模奶奶
超脑黑客
朝内鬼屋
超能陆战队
超能太监
超能太阳鸭
超能游戏者
超念
超弩
超女代言人
超女王梓
超跑俱乐部
钞票发电
钞票花束
钞票礼服
钞票市场
钞票鲜花
钞票雨
超强购票日历
超强面经
超强字典妹
潮人网
超日太阳
超日王
超三国
超杀女
潮汕帅哥
超少年密码
朝神
朝神
超神学院
超生抚养费
超市被投毒
超市大妈
超市割喉
超时空救兵
超时任务
超市投毒
超市土鸡蛋
超速公交
超速局长
炒酸奶
超体
潮童杀手
超网红教师
超武
朝五晚九
朝五晚九
潮汐海灵
朝鲜表叔
朝鲜大赦
朝鲜地震
朝鲜核试验
朝鲜欢乐组
朝鲜火箭
朝鲜教授
朝鲜开挂舞
朝鲜矿泉水
朝鲜留学生
朝鲜女交警
朝鲜女子乐团
朝鲜脱北者
朝鲜卫星
朝鲜媳妇
朝鲜新制裁
炒新
超新星
潮性办公室
超幸福大作战
超雅
超妖
潮爷
超忆症
超音速汽车
超音速跳伞
超优汇
超越世界
超值晚餐
超重口美容
潮州
潮妆
潮装
潮自拍
车保罗
车虫
车窗挂狗
车窗抛女
扯淡碑
扯蛋装
车顶激吻
车顶狂舞
车改
车耗子
车洪才
车克民
车辆定位
撤轮档
车轮愤怒脸
车模扮乞丐
车牌腐败
车牌隐形剂
车神争霸
车胜俊
车水马龙
车位宫心计
车险大礼包
车险优惠
车厢半裸画
车厢囧舞
撤销地震局
车削加工
车晓离婚
车艺莲
车在囧途
车葬
车展女神
车掌
车震惊魂
沉爱
尘爱悠悠
陈安众
陈白峰
陈柏君
陈百祥
陈宝成
陈碧舸
陈斌
陈柏霖
陈布达
陈财东
陈超波
陈朝子
陈丞澄
陈丞澄
陈程玉
陈赤赤
陈持平
陈楚河
陈纯一
陈存根
陈大纪
陈达景
陈丹婷
陈道明
陈道明冷眼图
陈德森
尘都
陈法拉
陈发树
尘肺
尘肺病
尘肺乡
陈冠全
陈冠希夜店
陈冠宇
陈光标名片
陈光诚
陈光诚事件
晨光生物
陈国熹
陈海茵
陈昊宇
陈赫
陈赫出轨铁证
陈赫离婚
陈和伦
陈红被诉
辰皇
陈荟莲
趁火打劫
陈吉宁
陈家碧
陈嘉桓
陈佳辉
陈舰平
陈杰毅
陈京山
陈俊豪
陈俊生
陈俊彤
陈柯羽
陈宽
陈坤微信门
陈乐基
陈粒
陈利浩
陈丽华
陈立冷
陈莉敏
陈亮声
谌龙
谌龙卫冕
陈陆
陈露
晨妈妈
陈美嘉
陈每文
陈美心
陈美行
陈美行
陈敏之
陈鸣明
陈明宪
陈明月
沉默的分钟
沉默的礼金
陈纳德
陈欧
陈佩雯
陈丕显
陈启中
陈乔治
臣妾做不到
臣妾做不到啊
臣妾做不到体
陈青蓝
陈庆炎
陈秋实
陈冉冉
沉日
陈荣法
陈柔希
陈瑞喜
陈山聪
陈少杰
陈升反服贸
陈世健
陈士骏
陈世卿
陈世生
陈世妍
陈枢
陈书艺
沉睡谷
沉睡魔咒
沉睡少女
沉睡炸弹
陈水总
陈斯喜
陈松伶
陈颂雄
陈素娥
陈陶遗
陈天智
陈庭欣
陈庭萱
陈婉衡
陈万宁
陈伟
陈未超
陈维聪
陈威翰
陈伟华
陈维芊
陈伟群
陈文沛
陈文铸
晨晞
陈希
趁喜打劫
陈希妍
陈僖仪
陈贤妹
陈献章
陈晓东
陈小鲁
陈孝正
陈薪璇
晨型人
陈星羽
趁雪打劫
陈学冬
陈雪寒
陈雪明
陈学殷
陈嬿丞
陈燕翡
陈妍希
陈妍希代言小笼包
陈一冰
陈亦飞
陈意涵
陈怡桦
陈奕利
陈怡曼
陈怡婷
陈以桐
陈奕迅露点
陈一舟
陈茵媺
陈莹
陈盈珊
陈涌海
陈涌海
陈永馨
陈永洲
陈永洲案
晨悠
陈佑铭
晨悠组合
陈羽凡夫妇反目
陈雨黎
陈雨露
陈越良
陈韵若
陈增新
陈兆才
陈招娣
陈昭方
陈朝华
陈昭庆
陈振聪
陈振兴
陈振翊
陈正人
陈芷菁
陈知庶
陈祉希
陈志钊
郴州婚介网
陈周佳
郴州网站
陈子河
陈梓嘉
陈子湄
陈梓潼
陈子微
晨梓妍
陈自瑶
陈子仪
陈宗华
陈祖名
城堡式公厕
程朝俊
程朝俊
成道日
成都出差女
成都出差女
成都工业学院
成都奶展
成都桥震门
成都师范学院
成都最帅交警
惩罚性强奸
程峰
城管帮
城管打死瓜农
城管斧头帮
城管开房
城管掐商贩
城管潜规则
城管群殴
城管委屈奖
城管武装部
城管小贩对跪
城管战车
城管之歌
橙光
程翰林
称号本
称号薄
称号薄
称号簿
称号簿
程虹
成华猪
成绩被误改
成绩单病毒
惩戒之箭
程开甲
乘空
程兰
城里
城里不能死人
成龙救人
乘龙快婿
橙名
成男
澄泥石刻
澄泥石刻
成女
城炮子
成其圣
澄清体
澄清体
成人记
成人奶妈
成人幼儿园
撑伞哥
撑伞女
撑伞阅读
橙色翅膀
橙色革命
橙色预警
诚实书店
城市与狗
城市之声
成熟自拍照
程思
成俗
城田优
橙武
城乡收入比
成晓峰
程晓玲
程晓玥
诚信补票哥
诚信店主
诚信老爹
程序员暴富
程序员鼓励师
程序员节
程序员求爱
成雅婷
撑腰体
程爷
程伊
程毅君
成瘾止咳水
程颖婕
程又青
成语大会
程源
成长的脚步
诚征室友
吃鼻屎
赤膊高考班
赤膊混战
赤膊浴雪
吃草度日
池昌旭
吃钞老汉
池骋
迟骋
赤诚相见
吃虫俱乐部
痴呆名片
吃蛋狂人
赤盗
持刀加价
迟到卷
迟到券
池东沅
赤发白雪姬
赤发的白雪姬
吃方便面中毒
池方圆
吃狗粮
赤狗日
吃光全世界
赤果果
赤魂
吃货惨剧
吃货的春天
吃火锅吐血
吃货熊猫
吃货植物人
赤脚大盗
赤脚大妈
赤脚美女
赤脚神偷
赤脚仙
赤脚新娘
吃空饷
吃辣城市排行
吃辣达人
吃辣排行榜
吃辣条致癌
迟来的坦白
赤裸反核
赤裸坠亡
魑魅魍魉
吃拿卡要
吃脑寄生虫
吃屁降血压
吃皮鞋
吃墙男孩
持枪授课
吃切糕
吃青菜体
痴情狗
痴情老太
痴情流浪汉
痴情男
痴情男学生
吃人电梯
吃人飞机
吃人怪兽
吃人话筒
吃人炼钢炉
吃人跑步机
吃人肉细菌
吃人深井
吃人泳池
赤日轮
吃肉税
耻辱海报
耻辱毛刷
吃乳门
赤身乞讨
赤身之约
池舒欣
迟帅
迟帅出柜
赤司
迟夙生
池塘四美
吃桃口水战
翅桶
赤纬角
赤纬角
吃蚊子主播
吃西瓜中毒
侈霞啸
吃翔
吃翔点赞
吃鸭脖吸毒
赤炎盘龙
赤焰战场
赤影
赤影传说
赤影影视剧名
持有数量
吃枣药丸
赤泽灯
叱咤风云
吃着炸鸡
持忠方丈
赤组
重查郭美美
冲刺夜
充电手机爆炸
充电线上吊
冲动哥
虫儿飞
重返二十岁
冲锋特警
重回万圣镇
冲击之刃
冲角
冲角
冲金点
崇礼门
崇礼县
冲脸
虫妹
重拍身份证
充气大金蟾
充气浮尸
充气恋人
充气妹
充气膜体育馆
充气男孩
充气少年
重启之战
充气嘴
铳枪
重庆暴乱
重庆美剧
重庆模式
重庆市委书记
重庆万盛事件
冲上云霄
重生红三代
重生门
重生女孩
重生神犬
重生之闲妻
冲塔
冲天炮
冲田杏梨
冲天蒸笼
虫图腾
虫围
宠物安全套
宠物博览会
宠物虫
宠物刺猬
宠物对战
宠物公墓
宠物壕葬
宠物猴
宠物滑雪赛
宠物婚礼
宠物惊魂记
宠物男孩
宠物女孩
宠物情人
宠物丝袜秀
宠物头等舱
宠物屠夫
宠物熊
宠物猪
虫心
重新拍
重阳登高节
虫样年华
重载列车
冲之鸟礁
充值智商
虫子国籍
丑霸三国
丑到哭蜡像
仇富男
仇高驰
仇高驰
仇恨天
臭脚米粉
臭脚贼王
抽酒
丑橘
丑角爸爸
丑哭
仇妹
仇妹
臭美逃犯
丑萌界
丑萌鱼
仇铭
仇铭
丑女大变身
臭屁家暴
臭屁袭击
臭皮鞋
臭屁血案
抽签寄宿
抽签征兵
抽食机
抽屉房
丑娃
臭味分四等
臭鞋王
仇馨蕊
仇馨蕊
抽星
抽血抽出油
抽血抽出油
抽烟门
愁因薄暮起
丑友网
臭鱼症
初爱
触不可及
出彩中国人
出差标准
出差标准
褚橙
褚橙
橱窗型男
厨电
触动心触动爱
出发吧爱情
厨房净水器
厨房三件套
出轨夫妇
出轨节
出轨试孕
出轨无罪
楚国八百年
楚国大臣
出国乞讨
储浩
楚河汉街
储慧
初婚年龄
处级干妈
雏妓门
初家晴
褚健
褚健
初俊辰
出口大蒜
初恋浅规则
初灵信息
出溜滑
楚马要塞
出卖妻女
楚梦瑶
除魔传奇
处男费
处男研习院
处女怀孕
处女奖学金
处女免票游
处女座教师
除叛
出品人大会
褚乔
褚乔
楚青
出热血
出乳男
触生
初始分
褚时健
初始全颌鱼
出售赌运
触手剑
触手可及
处死长颈鹿
厨王争霸
楚威后
除夕福利
除夕节
除夕凶杀案
除夕夜快乐
初夜换学费
雏鹰农牧
初原
初云
储运相亲会
初智齿
初中接吻门
初中生政协员
厨子哥
出租伴娘
出租车艾滋针
出租车之家
出租车作弊器
出租大腿
出租母鸡
出租男友
出租神兽
出租胸部
出租雪屋
出租云朵
川菜标准
串场哥
串串看
川村李沙
川大教师
传单车队
穿厚点儿
穿厚一点
川沪
穿婚纱表白
传教幼儿园
川口春奈
川口优子
川辽
传媒股
穿模
穿模
穿暖和点
穿盘
传奇大掌柜
传奇福贵人
传奇私服
传奇私服变态版
传奇小助手
传奇一条龙
传奇之王
穿墙眼
穿青人
川润
穿山甲冻体
川上友子
传世私罔
传说辅助
传说中的女网警
穿天吼
穿天猴
舛添要一
川投转债
船坞登陆舰
传销地图
传销自残
穿靴子的猫
穿衣公式
穿衣温度法则
穿越长江
穿越逮捕令
穿越婚礼
穿越集中营
穿越剧
穿越考题
穿越谜团
穿越庙会
穿越女
穿越项链
穿越小蛮腰
穿越遗书
穿越坠亡
船震门
船主与油漆工
床底女尸
床底扫出女尸
床咚
闯红灯姑娘
闯黄灯
创界山
创刻
创客
创可贴牛蛙饭
闯魔城
床上溺亡
闯蛇年
床事不过三
创世九州
闯塔
窗台蹭网
闯堂兔
窗外吐酒
床下有人
创兴资源
创战纪
床照厅官
吹爆酒驾
捶打怪病
垂钓美女
垂耳
锤儿基
垂格
锤基
吹梦巨人
吹牛简历
锤杀儿媳
锤杀情敌
锤杀爷爷
锤石
吹石一惠
锤子
锤子哥
锤子三国
锤子桌面
纯白虎
纯白婴儿
春菜爱
春城之殇
春川战役
春的森林
纯屌丝
唇读状元
春光灿烂猪九妹
春光大泄
春光美腿
淳贵人
纯狐
春活
春季兔脚
春江好
春江英雄
春娇与志明
春劫
春节长假
春节反拷问
春节放假
春节防骗
春节攻略
春节回家指南
春节加班费
春节恐归族
春节霾
春节猫神
春节那点事
春节内点事
纯洁妻
春节十大怕
春节账单
纯金衬衫
纯金年历
春浪
唇裂男婴
春梦牢狱
唇盘族
春秋假
春秋配
春人
春色赌债
春申君
纯帅
春晚宫女
春晚吉祥物
春晚假唱名单
春晚节目单
春晚魔术揭秘
春晚奶奶
春晚抢镜哥
春晚首批明星
春晚四美
春晚吐槽
春晚笑脸哥
春晚走音
春巫
春捂指数
春熙路逃散事件
春兴精工
唇友
唇釉
唇友关系
纯元皇后
纯圆皇后
春运版伤不起
春运表情
春运购票日历
春运沙画
春运志愿者
纯甄
纯直男
纯直女
春之少年
春装新款
辍学做
此处省略一万字
刺蝶
次饭
瓷房子
雌化交际
刺激过山车
辞旧岁
刺客
刺客对决
刺客公敌
刺客聂隐娘
刺客信条
刺明
慈母溺子
刺青海娘
次渠南
慈善法
慈善法草案
慈善婚宴
慈善老兵
慈善妈妈敛财
慈善寺
此生一诺
慈世平
刺水
磁铁人
刺腿男人
瓷娃娃
瓷娃娃少女
瓷娃娃新娘
刺猬包
刺猬的拥抱
刺猬效应
慈文官网
慈禧成干尸
雌雄同体人
雌雄同体小鸟
次选
磁悬浮文胸
辞职去冬眠
刺字防丢
丛卉
丛林女孩
丛林有情狼
聪明小空空
聪明药
聪明爷爷
从你的全世界路过
葱娘
从前有座灵剑山
从天儿降
从天儿降
丛志远
凑单
粗鄙网词
促花王
粗口短信
粗口歌奶奶
粗口机器人
粗口门
粗口效应
猝睡症
猝死好牌
猝死课堂
猝死十大恶习
粗腿神鸡
粗腿症
醋吻
促销汇
粗心妈妈
粗心男
粗心小夫妻
攒点钱
攒点钱
窜访
爨邯汕寺武穆云籍鞲
篡位二胎
璀璨人生
崔成浩
崔春晖
璀错
崔大笨
崔殿国
崔国欣
崔海容
崔花贞
催婚神回复
催婚综合症
淬火石
崔嘉茵
崔建宾
崔金华
崔静文
崔俊浩
崔俊赫
崔兰花
崔龙海
翠绿肺鱼
翠浓
催情苹果
催情馅饼
催情药
崔如真
崔如琢
崔如琢
崔胜铉
崔始源
崔丝塔娜
崔斯特姆
崔天琪
崔显仁
崔向群
摧心魔
崔心心
崔亚光
崔以达
翠友会
翠玉
崔兆玉
崔振赫
崔真英
崔智娜
崔子范
存爱
存储点
村官浮尸
村级市
存款大王
存款大王
存款利率上浮
存量发行
存量发行
存钱不如存人
存钱大法
存钱哥
村庆晚会
存胎
村晚
村霞
村长论坛
村支书杀人名单
错版百元币
错版币
错版土豪金
搓背机
错儿
错发二胎证
错过性别不错爱
错喊初恋名
错觉广场舞
错了性别不错爱
错龄入学
措勤县
错时夫妻
搓手猫
错体火车票
错位节拍
错位楼
搓衣板路
错缘
打艾伦
大爱清尘
大爱音乐节
大巴黎
大拔翁
大白归来
大拜仁
大白兔冰棍
大白杨
大阪钢巴
大般涅槃经
打扮尸骨
打抱不平组织
大葆台
大爆笑
大背头弥勒佛
大笨钟
大崩
大蹦
打崩
大便弟
大便歌
大便黄
大便澡
达标题
打兵
大病医保
达布尔
大残
大肠腧
大肠塔
打虫巧克力
大初一
大村姑
打错门
鞑靼
鞑靼共和国
大大与足球
鞑靼族
打刀
大岛茂
大刀面
大岛优子
大道之行也
达蒂
大地传媒
大地飞虹
大抵如此
大抵如此体
打洞取卵
打洞载客
大斗师
达杜拉康德
大肚娃娃
大盾
打盹禁令
大额人民币
大二婚礼
达尔文奖
大非农
打非治违
达芬奇预言
大风大雨
大奉先
大盖伦
大概体
大纲卷
达刚路机
打嗝播报
打嗝少年
大歌神
大根逃亡记
打工春晚
打工度假签证
打工面试
打狗棍
大怪鸟
大广播
打滚哥
大汉口
大汉漠北
大汉情缘之云中歌
大寒桃花开
大好时光
大贺典雄
大黑鲍
大黑将志
打黑英雄
大红龙
大红鱼
大轰炸
打虎动漫
大胡子美女
大胡子女孩
大胡子小姐
大话腐女
大华农
大话神仙
大话天仙
达华智能
大黄鸭
打架成本
打架能力排行榜
打架抢尿片
打假日
打假少年
大江朝美
大脚怪
大交通部
大金重工
大久野岛
大剧盛典
大竣
大咖秀
大康牧业
达克赛德
大块头女模
答腊虎
大力哥
大丽家的往事
大力士外套
大力士小偷
大栗旬
大力药水哥
大连北站
大连电瓷
打脸闹钟
大连女骑警
褡裢坡
大良凰后
大辽第一锅
大龄丫头帮
大流星
打撸
大陆贵妇团
打卤馕
大妈拆迁队
大妈答四风
大妈封道
大妈级失足
大妈聚众吸毒
大妈砍价
大妈恋小鲜肉
大妈骗婚记
大妈强盗团
大妈群撕保安
打码师
大妈秀腹肌
大麦歌
大麦田
大猫儿追爱记
大梦想家
大萌子
大米手机
大米污染分布图
大米鱼
大面额纸币
大明劫
打鸣母鸡
大明猩
大摩女
大魔术
大漠雪狼
大漠钥匙
大模大样
大男当婚
大脑加速器
大脑消失
大鲵
达尼洛
大年初八
大年初九
大年初六
大年初七
大娘变少妇
大鸟阿力自射
大牌范
大泡鼻
大盆菜烩面
大鹏裸奔
大批韩企
大片式绑架
大气污染
大谦世界
大秦帝国之纵横
大轻功
大庆砍人
大秋裤
打扰爱情
达人盛典
打肉
大如意
大三小五
大森蝶
大山
搭讪班
搭讪被殴
搭讪培训班
打赏旅游
大勺哥
大神金融
大神们
大神之光
大圣杯
大圣归来
大圣传
大暑
大叔遛猪
大叔我爱你
打霜
大宋传奇
大蒜味可乐
打胎横幅
打贪腐
大唐女巡按
大塘烧鹅
大唐玄奘
大替身时代
打天梯
打铁花
大头娃娃
大屠杀
大腿夹人脸
大腿露胸
大腿作画
大碗螺蛳粉
大王乌贼
大王乌贼
达维
打尾巴
打尾巴
达沃斯论坛
大雾版
大武当
大武生
大物实验
打五折
大戏法
大喜哥
大侠黄飞鸿
大侠手太快
大象爆炸
大象的牙膏
大象过劳死
大小姐组合
大小说家
打新兵
打新资金
大兴摔童案
大兴庑殿村
大胸爆钮
大熊吃小熊
大熊猫交配
大熊猫双胞胎
大熊猫圆房
大胸小孽
大学按摩课
大学百强排名
大学表白课
大学成本账单
大学季
大学那点事
大学杀
大学生出家
大学生救人
大学生奶爸
大学生薪酬榜
大学声誉榜
大学生月薪
大学生猪肉倌
大学生自宫
大学生走私
大眼妹
大眼萌
大赝品
大言炎炎
打阳
大杨创世
打野的
大爷肚皮舞
大爷级龙虾
大姨夫代言
大姨夫症
大衣哥
大姨妈病
大姨妈假
大姨妈救命
大一山庄
大一中架构
打印饼干
打印房子
打印鸭脚掌
打印月球村
大英格兰
大鱼海棠
大宇宙时代
大元
大原丽子
大月兔
打造台
大泽龙蛇
大闸蟹入侵
大展宏兔
大战神
大掌门
打折怪
大侦探福尔摩斯
大智教育
大只男
大众点评团
达州
大周末
大猪腿
大主宰
大追铺
打字报
打字平台
大总攻
打坐和尚
打坐午休
黛比夫人
代币卷
代表门
戴春宁
戴春荣
骀荡
待敌
带电乌冬面
带饭哥
代夫
待付款
代付求婚女
带公公改嫁
带狗女
代号蓝色行动
代号十三钗
贷后
代金燕
代看望老人
代客哭坟
代客扫墓
贷款包小三
戴兰布隆多
戴乐思
戴乐思
戴勒斯
戴利出柜
戴丽华
戴立忍
代练团
带绿荔枝
戴绿帽索赔
代码明信片
代码女神
玳瑁姑姑
呆萌哈士奇
呆萌小胖
待你长发及腰
待你零食吃完
带女练摊
带排
带前夫嫁人
黛青
带蛆柑橘
戴森
带尸旅游
袋鼠妈妈
袋鼠淹狗
戴肃军
带孙费
带锁铁内裤
带套下乡
带外公看世界
带亡父旅游
黛薇夫人
待我长发及腰
待我长发及腰体
戴晓明
戴小奕
代写服务
带薪大便
带薪假期榜
带薪失恋假
待议
带遗体旅游
带鹦鹉应聘
待用快餐
戴玉庆
黛玉晴雯子
戴予桐
代悦
戴月
代孕产孙
代孕工厂
戴蕴慧
代孕妈妈
代孕男星
带孕相亲
代孕新娘
呆贼
待着
代政府打
袋装婴儿
带字
戴自更
呆子王妃
带子英雄
丹比奴
蛋饼夫妇
单场次
单车帝
单纯女神
单春秋
蛋蛋袋
丹丹体
蛋雕水浒
淡定吃面哥
淡定大妈
淡定弟
淡定哥
蛋定哥就医
淡定红茶
淡定红茶哥
淡定机长
淡定姐
淡定妈妈
淡定妹
淡定撒尿哥
淡定主播
丹东尼
单独两孩
惮烦
单反占座
蛋糕辞职信
弹弓灭鼠
弹股
弹股
单桧
蛋黄精
丹江王者强
但觉厉
单科线
弹壳作画
丹棱
单撸
丹麦
丹麦女孩
旦门山岛
丹娜丝
蛋奶派赛
丹尼格林
氮气柜
单人毕业合影
单人节
单仁平
单人艇
单身潮
单身狗
单身狗返乡记
单身狗们
单身婚礼
单身基因
单身美好
单身桶
单身罪
单手弩
单手悬浮巴士
蛋蔬夫妻
淡腾
弹丸论破
弹丸轮舞
单小源
担心大叔
单眼猫
弹药坟墓
单亦诚
弹一闪
弹一闪
担忧爷
丹羽宇一郎
丹韵词音
单增德
膻中
蛋中蛋
丹竹头
掸族
掸族
当爸爸来敲门
党鞭
当代小龙女
挡风被
荡妇游行
当街换衣
当街抢娃
当妈新标准
当婆婆遇上妈
砀山
砀山龙卷风
当旺爸爸
盗版体
盗版字典
倒背溺水者
盗笔
盗播
稻草狗
稻草美女
稻草人出装
稻草人哨兵
稻草人之恋
倒车哥
盗车杀婴
捣蛋计划
捣蛋猪
道德模范刘霆
道德银行
倒地求关注
刀锋意志
刀锋战神
道姑妙妙
倒挂彩虹
倒挂姐
倒挂爷爷
盗官记
刀光枪影
导航鞋
道晖芝
盗计时
刀剑春秋
倒脚队
刀锯
刀具柜
刀具架
刀砍医生
倒孔派
倒立射箭
倒立喂奶
倒溜扶梯
倒卖女尸
盗卖女尸
导盲马
刀妹
倒霉的由来
倒霉卖花女
倒霉逃犯
盗梦宗师
稻米地图
刀魔霸天
道魔变
盗墓兵团
盗墓地图
盗墓风云
盗墓者的忏悔
刀男
刀女
刀片背
刀片客
刀片男
道歉大会
道歉机器人
道歉萝莉
刀枪哥
盗窃家族
刀切晚霞
盗窃瘾
倒嗓
道生园
盗尸案
道士出山
导师非礼
道士娶妻
道士降魔
导师争霸
盗刷
刀死
稻田漫画
岛田阳子
稻田艺术
刀捅班主任
盗图狗
到碗里来
刀我
倒写体
倒鸭子
道牙子
盗钥匙
刀影
盗婴案
刀油贼
岛屿天光
盗贼的奖励
盗贼联盟
盗贼世家
盗贼同盟
盗跖
倒走钢丝
德邦联盟
德杯
德菲尔
德纲体
德过巴熄
德国人雷克
德基
德基门
德剧
德克勒克
德克夏
德拉季奇
德拉蒙德
德莱厄斯
德莱文
德劳内杯
德力股份
德玛西亚杯
德佩
德庆龙母网
嘚瑟
嘚瑟
德善
锝危机
德阳
德约
德州监狱
德州死婴
凳矮矮
登巴巴
邓碧莹
邓冰莉
登车桥
邓成彬
等待候鸟
登高必自卑
登革热
登革热疫情
邓鼓
登鹳雀楼
灯光上网
灯光示爱
邓国建
邓哈哈
邓鹤翔
邓嘉怡
灯具设计
邓垦
灯笼哥
登陆之日
邓伦
邓鸣贺
邓男子
邓普西
邓起
邓启国
邓荣卿
登山自杀
灯塔水母
灯王
等位分
邓雯心
等我下班再死
灯下黑
邓先宇
邓小弟
邓小坤
邓雪凤
瞪眼队长
登庸
邓月薇
登月寻嫦娥
登月游戏
邓正加
邓中佳
灯柱穿胸
邓卓棣
邓卓禄
邓紫棋
邓紫棋健身照
邓宗生
低安
迪安诊断
迪奥古
第八日的蝉
迪拜航展
迪拜劫杀
迪拜塔
迪拜王子
迪拜王子葬礼
地磅
地奔
地奔
地才
地菜煮鸡蛋
地菜子
地菜子
滴答滴
地道战合唱
滴滴打车
滴滴打人
滴滴打胎
滴滴份子钱
滴滴快车
滴滴快的
滴滴拉屎
敌敌畏洗头
帝都枪声
迪恩波特
第二个故事
第二轮下岗潮
第二梦
地方专项
迪菲
嫡福晋
的哥车神
的哥车神
的哥神回复
的哥神回复
地宫哥
地沟胶囊
地沟油飞机
地沟油航班
地沟油路
地沟油面包
地沟油制药
地瓜哥
地瓜妹
地瓜之争
敌后便衣队
敌后别动队
弟家
低价购车
蒂加纳
帝剑骑士
帝锦
地精弓
第九道奇迹
第九个寡妇
第九区
底裤疑云
迪丽娜尔
迪丽热巴
地列斯
地列斯
地灵绝魂
第六种味道
迪马特奥
地埋式垃圾桶
地面呼吸
地面塌陷
地鸣
地鸣
地命海心
地命海心
抵命司机
迪莫
蒂姆库克
迪漂
地贫基因
地贫基因
低情商情侣
地球爆炸
地球表兄弟
地球反扑年
地球公民
地球破洞
地球素颜照
地球小姐
地球仪外交
地球一小时
地球一小时全球性节能活动
地球壮士
地球字母表
狄仁杰之通天帝国
氐人族
第三赛季
第三身份
第三性别护照
第三整容大国
地煞星
地煞星
帝社
敌社情
地师
的士产房
的士国标
的士也疯狂
第十一个前锋
的士之家
帝术
第四爱
迪斯蒂法诺
第四墙
低俗喜剧
低俗直播
蒂塔万提斯
地摊西施
地铁霸座女
地铁哺乳女
地铁搭讪指南
地铁大逃杀
地铁荡秋千
地铁恶搞男
地铁划脸男
地铁急停
地铁僵尸
地铁脚趾女
地铁接亲
地铁囧梦
地铁口裸女
地铁里撑伞
地铁脸
地铁抡面姐
地铁裸睡男
地铁蒙面哥
地铁女
地铁女神
地铁女侠
地铁跑酷
地铁咆哮女
地铁情圣
地铁全裸女
地铁闪电侠
地铁射狼
地铁十八怪
地铁童子尿
地铁头等车厢
地铁脱衣秀
地铁歪头美女
地铁猥琐男
地铁无裤日
地铁孝子
地铁血案
地铁妖怪
地铁真理姐
地铁组合拳
地铁最帅保安
低头专用道
低头族
低头族煞星
地图炮
帝王鲑鱼
帝王丝绸
帝王头汤
帝王蟹
帝王修魔录
迪威视讯
第五代公厕
第五空间
第五直辖市
迪西爹爹
地下堡垒
地下飙车族
地下产房
地下村
地下金库
地下拳王
地下室干尸
地下影棚
地下组头
地效飞机
地效飞行器
地效翼船
地心历险
地心营救
地心游记
低胸爆乳姐
低胸出镜
地雄星
地雄星
滴血验癌
迪亚波罗
迪亚布洛
迪亚布罗
迪亚曼蒂
抵押亲弟
地炎
地炎
低盐饮食
第一超模
第一大火锅
第一大嘴
第一岛链
第一高人
第一个栏
第一公子
第一会所
第一巨蟒
第一可爱女生
第一空姐
第一口奶
第一美少女
第一女侦探
第一乞丐村
第一任妻子
第一伞兵队
第一升旗手
第一首情歌
第一臀模
第一臀模
第一胸模
第一凶宅
狄莺
地狱车票
地狱归来
地狱拦截
地狱猫
地狱难度
地狱咆哮者
地狱青云
地狱之门
底赞
帝战
帝站
地震床
地震好室友
地震九宫格
地震局养狗预测地震
地震烈度
地震乌贼
地震鱼
地震云
电波女与青春男
点钞鬼手
点钞机女孩
点钞染病
电池回收
电池涮锅
电磁风暴
颠地姐
点睇
垫底辣妹
点点红
电动餐车
电动胸罩
点读机女孩
淀粉人
电风扇着火
巅峰盛典
巅峰夜
巅峰之夜
电辐烫伤
颠哥
电光玫瑰
电耗子
电话里的秘密
电话诈骗生态圈
点火炬
点金胜手
电竞女主持
电锯断指
电锯惊魂
点劵
殿军奖牌
癫狂教师
电疗猝死
电米
电哪咤
电脑藏毒
电脑换新
电哪吒
电七
电气开关
典妾
点球成金
点燃火炬
电容式触摸屏
电软
殿试
电视棒
电视哥
电视剧通则
电视台愚民
电死外星人
点塔
电探
电梯惨案
电梯夺命周
电梯焦虑症
电梯惊魂
电梯救狗
电梯男尸
电梯内遭割喉
电梯生死状
电梯吞指
电梯贞子
点头病
点兔子
电玩机
电玩勇者
电玩之王
癫痫哭诉哥
电压比较器
碘盐致癌
电鳐
点映
电影广货
电影之家
点赞
点赞被捕
点赞党
点赞获刑
点痣证明
电子护照
电子婚育证明
电子垃圾村
典子女王
电阻手链
电钻太阳穴
电钻迎亲
屌霸
掉包名画
调包名画
掉包学籍
掉膘圣地
吊车求婚
吊车迎亲队
吊床哥
吊打女记者
掉段
掉粉
刁吉润
刁黎黎
刁蛮俏御医
刁蛮新娘
刁娜
掉脑袋机械舞
掉脑袋舞
貂皮女
吊瓶班
刁琦
雕色
掉色黑腿
掉色茄子
吊扇坠落
屌丝
屌丝餐厅
屌丝第一人
屌丝对话体
屌丝歌神
屌丝广告
屌丝节
屌丝经济学
屌丝男
屌丝男士
屌丝女
屌丝女士
屌丝女王
屌丝骑士
屌丝舞
屌丝新标准
叼死鸭下跪
屌丝之城
屌丝自贱
雕塑厂
吊袜黑丝女
雕像咸猪手
雕爷
雕爷牛腩
吊阴功
钓鱼党
钓鱼岛白皮书
钓鱼岛酒店
钓鱼岛鲜鱼
钓鱼岛真相
钓鱼拐骗儿童
钓鱼猫
钓鱼文
钓鱼翁
钓鱼抓嫖
谍盗
蝶恋筝
叠罗汉车
叠罗汉熊猫
爹妈满院
耋耄
耋耄初恋
蝶群
跌停图
谍网
碟五
谍影
谍影重重
谍影特工
谍战深海
谍战危机
碟中谍四
顶包父亲
丁辰灵
丁池
订单式盗窃
顶灯呼救
顶灯求救
丁丁
丁丁辣椒
丁丁历险记
定鼎门
顶缸专业户
叮咯咙咚呛
叮咯咙咚呛
钉宫
顶狗哥
丁光训
定海神戒
顶级厨师
丁建中
丁锦昊
丁巨
丁俊晖夺冠
丁凯乐
丁琨
丁莱夫
丁兰安
丁囡
丁佩
订票哥
订票网
丁柔
丁少华
丁书苗
顶替新娘
顶碗少年
定位杀人
定位仪捉奸
丁文琪
丁霞
丁先军
丁祥威
丁蟹效应
丁雪峰
丁薛祥
丁逊之
丁彦雨航
丁野
丁引
丁隐
丁羽心
定制后代
丁志健
定制沙发
定制婴儿
丁字潮
钉子车
钉子坟
钉子户大战搬迁队
钉子户大战城管
丁字裤大爷
丁祖诒
丢丢铜
丢命痘痘
丢手机实验
丢雪球
丢自行车
东坝飙车案
东宝生物
东北陛下
东北好丈夫
东北话
东北花袄秀
东北四大神兽
东北往事
冬兵
冬捕
冻产
动车高价饭
动车盒饭
动车纪念币
动车教学楼
动车油条
董翠婷
东大校花
东蛋
董导
冬典
东东不死传说
冻耳朵
董藩
东方报
东方国信
东方庞贝
东方闪电
东方树叶
东方铁塔
东方雪人
东方之门
东方之星
东方栀子
东方主战场
东风垃圾车
东富龙
东干人
动感之旅
东宫西略
冬瓜男孩
东莞暗访
东莞暗访
东莞丐帮
东莞丐帮
东莞减肥
东莞减肥
东莞卖身节
东莞卖身节
东莞女德班
东莞女德班
东莞铺叔
东莞铺叔
东莞少女
东莞少女
东莞事件
东莞事件
东莞一夫多妻
东莞一夫多妻
东莞摘黄帽
东莞摘黄帽
东光微电
东海奇谭
董浩退休
动画片露点
东极岛岛歌
动机风云
冬季校园
东疆
冻结师
东京大爆炸
东京申奥大使
东京食尸鬼
东九墙
东九涂鸦墙
东坑卖身节
冻梨
动力甲
冻龄
冻龄超模
东陵侯
冻龄男婴
冬令时
冬绿
冬眠鳄鱼
董楠
冬酿酒
冻牛仔裤
东欧女模
董鹏飞
动批搬家
动迁法
董卿发飙
懂球帝
东券
董如宾
东软载波
动森
董善石
冻伤男孩
冻手冻脚
董宋萍
冻蒜
东太后
东涛鸡
洞庭绝户网
东突分子
东突旗帜
动物航站楼
动物活靶
动武许可
动物烟鬼
动物诊所
东西宫略
东夏国
董香
懂小姐
东鞋
冻薪
东星耀杨哥
冻胸相亲
洞穴旅馆
东亚杯
冬羊
东阳干尸
董怡
东伊运
董玉杰
董宇阳
董玥
东芝屏
冬专
冻嘴天鹅
豆瓣猜
豆瓣女神
豆瓣阅读器
兜宝
逗逼
逗比奶
逗比泡澡照
逗比人生
逗比逃犯
豆饼哥
豆饼老太
豆播网
都不要慌
斗彩鸡缸杯
抖抖村
抖抖拳
窦尔顽
豆腐大战
豆腐公路
豆腐渣奶
豆腐之王
斗狗赌博
逗海豚溺亡
斗红颜
豆花西施
豆花小哥
豆浆精
豆浆西施
窦靖童出柜
都暻秀
都暻秀
都乐汇
斗妈大全
逗萌情书
斗米虫
都敏俊
都末日了
都末日了
抖奶超模
逗你玩儿呢
逗你玩儿呢
斗牛镇
斗殴袋鼠
斗青春
斗燃
抖森
都山
兜售亲子
斗塔传说
窦太主
斗味
都汶高速
都汶高速
斗舞女警
都姓
斗宿
豆芽花
都要好好的
都要微笑好吗
抖音
逗鱼时刻
窦珍
斗嘴最高境界
都安
肚爸爸生子记
督办
毒包裹
独臂快递哥
独臂妈妈
渡边淳一
渡边太太
毒镖
毒镖射狗
毒镖偷狗
毒镖袭背
独播
渡部建
堵车
堵车造型
杜晨喆
杜传旺
杜传旺
独刺
毒德大学
毒地
毒地
毒地板
肚兜毕业照
堵堵堵
嘟嘟猫
毒贩藏头诗
毒贩夫妇
毒粉条
杜甫风
杜甫很忙
杜高犬
赌馆养老院
妒海
杜海涛瘦身
毒后
杜华禹
毒皇
毒黄瓜
杜吉明
杜佳
毒驾
杜建国
独角老太
毒胶囊
都叫兽
都教授
杜金才
镀金象
镀金婴尸
毒菊花
独克宗古城
毒快递
毒腊肠
毒腊肉
杜兰特
独狼恐怖分子
杜郎口
杜郎口旋风
独立纵队
独联体
毒麟
堵路讨薪
杜梅和
杜美美
读梦机
度秘
毒蜜饯
毒米线
杜明蕾
度娘刘冬
毒牛奶河
肚皮碗
肚皮婴儿脸
毒品感冒药
毒品面
毒品奶茶
毒品浴盐
赌气卖身
赌气吸毒
杜乔
杜润生
杜若溪
杜少
毒蛇绕颈
毒蛇玩具
毒舌小疯子
毒舌丈母娘
赌神局长
赌神眼镜
毒石
都市禅堂
都市传说之女
杜诗梅
读书判罚
毒水龙头
读思录
杜松岩
毒太
杜天宇
独腿环卫工
独腿女孩
赌王四姨太
毒唯
杜伟军
杜伟民
杜唯炜
毒巫
杜夏娟
毒橡皮擦
杜相忠
毒校服
毒枭老师
杜晓婷
杜晓言
毒蝎美甲
读心大师
读心专家
毒血豆腐
杜娅蓉
杜雅熙
毒燕
毒宴接风
杜彦良
独眼猫
独眼奶娃
独悠
毒油皮
杜御风
毒月
杜允唐
毒炸鸡
毒战
督主
毒粽叶
断臂卖瓜郎
断肠草
断肠毒爱
段楚楚
段传武
断刺
断带门
断刀女汉
端妃
断骨玫瑰
断骨碰瓷
断恨
段宏
段红
断喉弩
断魂椒
断筷插颅
段林希
段民生
端木蓉
断奶仪式
断念剑
短跑贼
短期出家
断情笔
短裙哥
短裙男孩
短裙优惠
断肉论
短手
椴松
短筒
断头路
断头锁
短腿的反击
断腿女教师
短腿女教师
断腿饮料
断腿自救
断网家暴
端午吃茄子
端午劫
短信病人
短信公积金
短信震色男
段喧
断崖婚礼
段亚兰
断崖式塌楼
段一中
段莹莹
断月
断月之光
段振豪
断指举报
断指碰瓷
断指雪糕
段子手费玉清
对拜劫持
对称日
队宠
对点
对跪抢劫
对话老师
对垒特工
对马海峡
队伤
对台军售
对我说谎试试
对眼猫
对月
堆云堆雪
对战最强音
对折
对猪弹琴
对嘴大赛
墩布猫
趸船
遁地术
盾甲
盾抗
惇亲王
蹲式马桶
盾铁
盾蟹
蹲星
夺爱爹
夺宝传奇
多宝仙人
夺宝熊兵
多产王
夺产总动员
堕城
夺城
夺宠手机
多丑
躲春
躲刀
夺刀哥
夺刀侠
剁掉阳台
多多婚事
多多娘
躲饭局
多方
多氟多
多感官烟火
多功能拐杖
多骨女孩
夺冠死
多鹤
夺红
躲婚跳海
多加点衣服
多角百元钞
剁椒美人鱼
多晶硅概念股
多看报
多雷斯
多亮
多良火车站
夺粮剿匪记
多伦多机票
堕落色戒
夺命蹦极
夺命彩礼
夺命餐厅
夺命车震
夺命错字
夺命电梯
夺命电游
夺命吊车
夺命防盗窗
夺命风筝
夺命果冻
夺命海盗船
夺命汉堡
夺命呼叫
夺命护栏
夺命花盆
夺命还愿
夺命酒精
夺命快递
夺命矿泉水
夺命轮胎
夺命梦话
夺命蘑菇
夺命蜱虫
夺命情人床
夺命山洞
夺命烧烤
夺命深渊
夺命剩饭
夺命手机
夺命水渠
夺命锁
夺命碗
夺命玩笑
夺命蚊子
夺命洗衣机
夺命苋菜
夺命校车
夺命小龙虾
夺命烟火
夺命浴室
夺命鸳鸯浴
夺命自拍杆
夺命足球
夺奶大战
夺旗
躲前妻
躲圈
剁手
剁手节
剁手了
剁手烹煮
剁手俑
剁手族
哆嗦企鹅
朵太
堕胎少女
堕胎是男孩
堕胎遭辱
多玩盒子
堕仙
剁小人
躲羊羊
多元成家
躲债假人
多嘴牛
多嘴鹦鹉
恶乘客
恶乘客
恶臭骨头汤
恶毒母亲
鹅防
恶搞奥斯卡
恶搞雕塑
恶搞花木兰
恶搞狂魔
恶搞普京
厄瓜多尔
鳄龟放生
恶棍天使
阿赫利
饿货
阿胶
鄂皆豪
俄军机被击落
俄客机坠毁
颚口线虫
恶狼口罩
恶灵入侵
俄罗斯产假
俄罗斯大选
俄罗斯代购
俄罗斯方块下架
俄罗斯客机坠毁
俄罗斯轮盘
俄洛伊
峨眉髭蟾
噩梦老师
噩梦铁链
噩梦细菌
鹅苗
恶明
恶魔宝宝
恶魔铃铛
恶魔奶爸
恶魔男爵
恶魔血亲
恶魔杂工
饿怒症
厄拳
鳄雀鳝
恶人报喜
讹人老太
恶人之心
鹅式步伐
饿死癌细胞
饿死北极熊
恶心炫富
恶意做空
鳄鱼爱洗澡
鳄鱼出逃
鳄鱼蛋冰激凌
鳄鱼木乃伊
鳄鱼骑士
鳄鱼囚犯
鳄鱼杀手
鳄鱼小顽皮
鳄鱼狱卒
厄运毛贼
厄运手势
俄战机被击落
鹅掌坦
恶整骗子
恶整骗子
恶之华漫画
恶之华漫画
恶之教典
恶之教典
蒽蒽
恩妃
嗯个
嗯哼
恩荣宴
恩耶马
恩佐
二逼青年
二次曝光
二次觉醒
二次无机气溶胶
二次元
二次元化妆师
二次元男友
二代励志哥
二档头
儿嶋一哉
耳道蟑螂
耳帝
尔冬升
耳朵
耳朵美人
耳朵杀手
二伏面
二高
耳光达人
耳光乐队
二孩
二环十三郎
二货节
耳机暖男
耳机叔叔
二见钟情
二阶
二阶堂红丸
二进制领域
二句三年得
二句三年得
二类疫苗
二零一四
二棉鞋
二奶翻脸
二奶反贪队
二奶房
二男戏一女
耳内产蟑螂
耳暖
儿女情更长
二炮姐
二炮手
二妻政策
二三三
贰拾
二师公
二十面相少女
二十七字家书
二十四道拐
二师兄回家
二手房增值税
二手屁
二刷
尔泰
二胎保证金
二胎贷
二胎警告
二胎门诊
二胎杀手
二胎时代
二胎指标
儿童病头号死因
儿童测试癌症疫苗
儿童车模
儿童富翁
儿童鬼节
二筒姐
儿童劫
儿童警察
儿童手机
儿童挖掘机
二维码藏病毒
二维码藏病毒
二维码点名
二维码房子
二维码墓碑
二维码情书
二维码压岁钱
二月红
二战博物馆
法爆卡
法宝碎片
发飙女警
法穿
罚单求婚
发电球场
发动鸡
法度值
法法
发飞飞
发哥警告书
法官背心办案
法官集体招妓
发光的眼泪
发光飞碟
发光积木
法国大选
法国骑士勋章
法国蜘蛛侠
法国专场
法还流失国宝
法还流失国宝
法海卖钵
法海你不懂爱
法华禅寺
法华乔
发货前
伐开心
发款人
罚款特色班
罚款喜事
法拉赫
法拉利车祸
法拉利巡游
法拉利追尾
法拉尼奥
法兰姬
法拦西
法老乳母墓
法老王朝
法老王朝
法老之蛇
法老诅咒
法力茶
法里德
法罗群岛
罚牌
法骑
发嫂
法鲨
发射失败
发声木乃伊
法式接吻
发丝冰
发条精灵
发条魔灵
法外狂徒
法外制裁者
法王
法网狙击
法网伊人
发泄墙
发芽女童
发颐
法医毒后
法院姐
法院驱邪符
发圆通
发中通
翻版张柏芝
反逼婚
反逼婚攻略
范冰冰前世照
范冰冰素颜
返差价
范长龙
翻车门
翻车鱼
范丞丞
返城年代
反出轨广告
帆船弟
饭蛋
范党育
饭都
贩毒买棺材
反蹲
犯二
反二孩联盟
反腐功臣
反服贸
反服贸女王
反腐女侠
梵高睡房
范根
翻跟头亲亲
翻供
返工时差
翻滚吧阿信
翻滚吧牛宝宝
反国教
反国民教育
翻红
樊红伟
反华游行
反悔代孕
樊会涛
反鸡汤段子
范继跃
反家暴法
反键
反劫机获重奖
范杰明
饭局也疯狂
凡卡
凡科
范可新
反恐大妈
反恐法
反恐法学院
反恐外训
反恐专业
反浪费条例
返老还童
返利
樊梨花
樊玲
翻绿
范马尔维克
泛民
泛民派
范木根
烦恼指数
范宁
反扒地图
范跑郭跳
范祺锋
樊其辉
樊前锋
反强暴短裤
番茄炒菠萝
番茄大战
番茄发型
番茄滚蛋
返青粽
范群侦
犯人断头餐
凡人修仙传
反日月饼
范蕊雅
范绍慧
范绍增
樊师贝
范世琦
反手夹手机
反手摸胸
反水货
反水客
帆水母
矾酸
凡贪多色
反贪秀
翻糖花园
反逃学广告
梵缇娅可
繁體字
繁体字谜
范湉湉
反同
饭统饭团
反同团主席
饭碗接尿
番位
番位
反胃烤猪
范玮琪求子
翻我牌
反洗脑
返乡车祸
反向春运
樊小纯
范晓沐
反小三联盟
范晓莹
樊馨蔓
翻新土豆
反宣币
泛亚高铁
反野
樊野
范爷房产
范奕
反义词体
翻译进球
樊亦敏
范一贤
贩婴
贩婴案
璠玙
范悦
范悦求婚
范增玉
反宅族
樊振东
范征
反正我是信了
范忠信
饭桌之歌
犯罪秘籍
方爱华
防癌神仙汤
防艾滋安全套
方安娜
方笔
方便面雪糕
方便面致癌
方便粥
方斌
房不胜防
芳草天
房产空置税
房产税立法
方尺规
房虫
防臭屁内裤
方崔大战
方大国
放大镜女孩
防弹假体
房道龙
防盗手册
房地产崩盘时间表
放电仪
房东偷窥狂
方鄂生
方尔谦
房腐
防辐射夏装
房哥
纺歌
仿古教室
放鬼
访韩优惠卡
防化部队
防化团
方茴
放火炮
方济各
房价黑手
方佳节
放假时间表
房价罩杯榜
房价走势
方健
方教主
房姐
防近视栏杆
方静
放开代孕
放开二胎
防瞌睡系统
防空火箭
防空雷
方块头
防浪费押金
防狼丝袜
防狼鞋
防狼胸罩
防雷服
方罍之王
方励之
方良
方龄
芳纶盘根
放驴小子
防霾
防霾房
房妹
方美芳
防迷奸指甲油
防溺水童谣
房奴小偷
防强奸内衣
防强奸牛仔裤
放蜻蜓
房嫂
防晒衫
房山车祸
房婶
防渗膜
仿盛大
仿生人
房事百科
方世友
方世玉的死因
房叔
房书亭
防水秤
防水手机套
放肆克制体
放松杀人魔
仿唐斗鸡
仿藤家具
方天翼
方廷皓
方婷宜
方头哥
方头鞋
房娃
方文熙
防雾霾
防雾霾操
房媳
房媳家族
方西屏
放下顾虑
芳香物质
芳香之城传奇
芳晓节
方孝孺
放血疗法
放血治病
放心药
方兴东
房星彤
房宿
方旋
放学路上遭毁容
房妍
方言
方言雕塑
房爷
方逸华
方逸伦
方英
方应杰
方圆大厦
防早恋就餐
防诈骗试卷
房战
方展发
方丈很忙
方贞
仿真假钞
仿真警车
仿真面具
方阵体
方正证券
仿制伟哥
方舟子败诉
放逐之城
方梓媛
防走光公式
房祖名吸毒
房祖名怨成龙
房祖宗
防作弊帽
诽谤门
飞豹战斗机
飞豹战机
飞币
斐波拉契数列
肥仓鼠融化
废柴崛起
非常绑匪
非常不一班
非常了得
非常小特工
非常有戏
飞车金闪
飞车绿箭
飞车拖狗
费城联合
飞驰达
飞踹哥
飞传
飞传
翡翠凤凰
翡翠内衣
翡翠玉王
翡翠张小丫
飞的镊子党
非典型强奸
飞短留长父子兵
菲尔杰克逊
飞凡
非凡搭档
非凡英雄
狒狒盗窃团
废狗
菲古拉
飞鹤飞帆
费鸿波
飞虎出征
飞蝴蝶
飞虎神鹰
飞虎神鹰前传
非狐外传
非狐外传
飞虎雄鹰
废话诗
飞蝗芜湖
飞机哥
飞机墓地
飞机上厮打
飞机失联
飞机现大洞
飞机遭雷击
飞机站票
费坚强
非京户
肥珺珺
菲澜
飞力达
费利佩
菲莉皮
非礼雪人
费列罗之父
费林
飞龙在天
菲律宾状告中国
费曼真相
费曼组织
飞牛
飞牌绝技
肥胖税
废品站文胸
飞屏
飞扑哥
费麒
费沁源
飞曲
飞人大战
绯色的欠片
绯色欠片
绯色仕途
菲神
匪首娃娃
肺腧
沸腾舞
非提
飞天花雕
飞天女童
飞天云豹
沸桶
飞桶
飞腿哥
肥味
肥味儿
飞屋环游
匪侠
费霞
飞仙传
飞仙传
飞仙谷
飞翔奶奶
飞行宫殿
飞行金币
飞行汽车
废墟餐馆
绯颜
肺羊水栓塞
肺羊水栓塞
非遗
绯樱
飞鹰艾迪
绯樱岛
飞鱼出柜
费聿锋
费玉污
非缘
非缘勿扰
飞越老人院
肥皂枪
飞针盗狗
飞针伤人
废纸金刚
非洲暴君
非洲公主
非洲虎鱼
非洲巨蜗牛
非洲刘德华
非洲男诈骗
非洲牛郎门
非洲盘唇族
非洲狮越狱
菲兹
费祖拉胡
费祖拉乌
粉爱
粉爱粉爱你
粉笔哥
粉笔翁
粪便摩托车
粪便募捐
粪便银行
粪便雨
粉红服务
粉红浮鱼
粉红哥
分红乐
分红乐
粉红猫
粉红之星
奋楫者先
粪坑藏金
粪坑藏金
粪坑黄金
粉恋
分裂猫
粉领
分娩围观票
分娩真人秀
粉末砖头
粉嫩小萝莉
愤怒的喜鹊
愤怒的小鸟
愤怒的鞋子
愤怒哥
愤怒老父
粪怒男
愤怒之煞
粉皮儿网
分期人流
分歧者忠诚世界
奋青
粪肉
粉色海豚
粉色田野
粉色星球
焚烧秸秆
分舌绝技
分尸案
分尸快递
分尸情敌
分尸取毒
粉饰灾情
分手大师
分手典礼
分手电影票
分手合约
分手黄蜂
分手季节
分手金句
分手神器
分手宴
分手再说我爱你
分手妆
粪水臭豆腐
粉丝帝
粉丝黑话最热手册
粉丝卡
奋蹄
粪桶挑战
分推
粉尾
焚香谷
焚香太昊
粉小狞
芬怡
粉樱
粉扎
粉扎
分子靶向治疗
疯爱此生
风暴烈酒
风暴猎人
冯秉承
风剥墙皮
风剥墙皮
俸伯站
俸伯站
峰不二子
冯潮泽
风车爷爷
疯传
冯大中
冯丹滢
封道
冯笛
封迪
丰东股份
逢赌必输咒
风队
封帆
风范股份
葑菲
凤飞飞
凤妃天下
缝肛门
缝肛门案
枫哥品性
冯巩姐姐
缝狗求爱
冯贵盛
冯贵盛
冯国华
冯寒野
丰镐
封号
风好大
冯浩男
风华谷
奉化塌楼
凤凰极光
凤凰晶
凤凰涅磐
凤凰求客
烽火组
逢简
风间雅
冯建宇
凤姐包养照
逢节必堵
凤姐独白
凤姐发福
凤姐招亲
封井
冯静恩
凤九
冯钧
冯军旗
冯开诚
冯轲
风控
疯狂爸爸
疯狂比亚迪
疯狂猜
疯狂猜歌
疯狂猜图
疯狂炒作团
疯狂导演
疯狂的考试周
疯狂的麦咭
疯狂的麦咭
疯狂的麦咭
疯狂的叶子
疯狂的足球
疯狂动物园
疯狂斗车
疯狂股民
疯狂汉语
疯狂加班月
疯狂叫卖
疯狂金杯
疯狂揽客
疯狂母狗
疯狂抢沙发
疯狂试爱
疯狂实验
疯狂涂胶人
疯狂外星人
疯狂原始人
疯狂孕妇
疯狂主播
疯狂醉驾
冯坤
冯立淼
风流艳妇
风龙
冯璐菲
冯仑
疯妈包山
疯马女郎
风马桶
疯马秀
锋芒毕现
封门村
峰幂
冯铭潮
疯魔美女
蜂鸟鹰蛾
丰宁车祸
疯牛肉
凤女
风女
凤女郎
冯其福
疯抢再袭
枫桥经验
风琴防护罩
凤囚凰
凤求凰
风圈
封群
枫忍
风绒布
冯如杯
冯绍峰
峰绍冯
封神传奇
封神英雄榜
封神志
风声传奇
风水盘
冯铄
冯思语
蜂锁国道
封锁石凳
封汤门
封塘主
封腾
丰体南路
冯天魁
丰田逸致
丰头哥
凤图腾
丰腿肥臀
锋味
枫稳
蜂窝肺
奉系
冯小胖
凤箫吟
凤小岳
风行网络电视
冯幸耘
冯雪冰
风雪武者
锋迅恋
冯焰
冯严丰
蜂腰女孩
蜂衣
封印花
风音日和
冯英豪
冯庸
冯玉
冯玉林
冯钰棋
风雨唐人街
风雨西关
风雨燕归来
风鸢
风云辅助
冯允谦
冯韵娴
风云直播
风云组合
逢泽莉娜
凤爪女
凤爪女
冯喆
风疹
风筝飞船
风筝西施
风筝线割喉
风筝线切人
冯志豪
丰志均
风中劲草
疯赚
疯赚
冯梓
风钻工
封嘴女童
佛顶骨
佛顶骨
佛话
佛话
佛生日谢神
佛生日谢神
佛头被斩首
佛系女子
佛系女子
佛香阁
佛型梨
佛型梨
佛祖骑
否定过去
父爱测试
父爱饥渴症
福安药业
伏八
腐败之旅
腐败子女村
弗贝洛
福本幸子
傅博
扶不扶
扶不扶真人版
付不了
付不了
扶不起
福彩延迟开奖
伏茶点
浮城大亨
傅程鹏
复齿河南龙
复仇父亲
复仇骨灰
复仇女神
复仇乌龙
复仇烟枪
复仇月饼
复仇之矛
浮出水面的影子
富川电影节
富春环保
富春山居图
复旦四学霸
复旦投毒
辅导班大楼
复读考三科
服毒四兄妹
富二代劫匪
富二代培训班
福尔康
付费团年饭
伏枫
夫妇强奸罪
夫妇守荒岛
福盖日
复古传奇
复古铛铛车
腐国
富国岛
腐国夫妻
富国里
富孩子网页
富豪保安
富豪嫁女
富豪劫匪
富豪流浪汉
富豪流浪猫
富豪猫咪
富豪相亲会
富豪相亲面试
富豪新标配
复核调查
腹黑男友
腹黑体
付华清
复婚记
复活标志
复活电击
复活卷轴
复活老人
复活女婴
复活骗局
复活战友
傅纪成
付佳美
富家女私奔
伏见
福建首虎
福建野人
伏见猿比古
福建猪妖
氟胶密封圈
傅瑾
负荆母亲
傅科摆
妇科圣手
弗拉丁
弗莱尔
福来哥
弗莱娅
弗兰基
扶老人险
扶老人炫富
付丽
伏狸
负利率大战
福利特
复联
涪陵艳照门
伏龙泉
福禄猴
福禄娃
弗罗曼
拂绿
服贸
赴美产子
付梦妮
浮梦逍遥
敷面膜暴毙
伏魔道长
伏魔道长
伏魔战士
伏魔者
父母催婚
父母离婚日记
父母年轻照
伏尼契手稿
伏念
伏牛堂
父女钢管舞
父女合影
妇女节快乐
妇女十一大
扶贫造假
傅苹
富婆环卫工
富婆会所
夫妻吵架
夫妻毒贩
夫妻换脸图
夫妻黄金比例
夫妻那点事
夫妻那些事
夫妻相亲
夫妻隐居深山
夫妻战争
富强福
父亲穿裙子
父亲砸死女儿
福清纪委
富人分布图
夫人俱乐部
富人移民潮
赴日买房
芙蓉糕
芙蓉姐姐雕塑
芙蓉姐姐征夫
付柔美琦
腐乳月饼
富三代校花
釜山电影节
富商被拍裸照
富商浴缸溺亡
富少
辐射菠
辐射牛
傅盛
傅盛
负胜
复生浮尸
浮生尽篇
浮生曲
富士康暴乱
富士康厂妹
斧式楼
复试通知书
副首都
福寿岭
负鼠
负数演员
付素清
福特号
福特翼搏
傅腾龙
符体碎片
扶梯塌陷
傅天颖
阜通
腹透
斧头帮
斧头大楼
斧头男
符伟
符文阔剑
傅文佩
符文锁
伏玟晓
伏玟晓
富翁大逃亡
富翁开公交
富翁抢匪
俯卧撑大楼
俯卧撑哥
福熙
福喜事件
抚仙湖
付小芳
付晓光
付晓霖
傅小司
傅小雪
缚心
付心德
复兴航空
付绪志
傅学胜
傅涯
傅琰东
扶摇
扶摇步法
傅叶
福一流体控制
氟乙酸甲酯
复印实名制
浮游少女
傅育宁
傅园慧
傅韵霏
浮云飞艇
福运祥
夫仔
夫仔
负债购物狂
付喆欢
扶着朕
傅振邦
傅政华
傅正义
腹中诡物
福州高温
福州囧墙
辅助符文
服装绘图仪
父子老爷车
父子情歌
父子证明
符总
嘎啦果
盖翠宇
改地址
丐爹
改个
盖革计数器
改号门
钙化胎儿
盖碗茶
改造基因灭蚊
改造文章
干苞
干爆鸭子
甘伯杯
甘伯杯
干部病房
感城
干冲
干脆面君
肝胆排石法
干爹币
干爹后宫
干爹门
干爹皮带
干爹珍宝
干爹最爱
敢动就让你死
感动生命
敢动中国排行榜
感恩父母
感恩桶
尴尬背心
尴尬花滑
甘国亮
甘家口商场
甘家乡
感觉不会再爱了
甘麟翰
干露露
干露露二号
赶驴网
甘茂
感冒药实名制
甘南情歌
甘农大
甘其食
甘赛宜
赶山
赶山人
干尸鬼船
干尸男童
泔水车
甘婷婷
干物妹
干物妹小埋
干物妹小埋
甘相
绀香
甘相伟
肝脏怀宝宝
甘蔗西施
甘孜
甘孜视窗
赶走洋泼妇
刚昂
港澳旅游
钢巴
冈本白贤
冈本果奈美
港产神剧
刚达
扛鼎
钢钉阵
扛鼎之作
港独
钢格栅
钢管舞大爷
钢管舞国家队
钢管舞猴女郎
钢管舞老太
钢管舞女神
钢管舞世锦赛
港姐官方照
港姐九丑榜
港姐卖鱼蛋
钢筋插胸
钢筋穿身
港囧
港囧破两亿
港廉署
肛门撕裂
冈姆
肛男
港漂
钢琴少年
钢琴台阶
钢拳
岗什卡
钢丝超人
钢丝男
钢铁苍穹
钢铁飞龙
钢铁记忆
钢铁军团
钢铁烈阳
港铁骂战
钢铁女童
钢铁手臂
钢铁王
钢铁王座
钢铁之躯
刚性兑付
港游乱象
钢羽
钢渣球磨机
钢针护身符
钢针女婴
港珠澳大桥
告白书
高碑店
高边
高部爱
高昌昊
高纯氮
高大上情诗
高丹
高第街
高低眉
搞定岳父大人
高斗林
高端大气上档次
高恩波
高恩妃
搞饭了
高仿假币
高仿派出所
高仿苹果手机
高仿洗发水
糕富帅
高富帅
高富帅班训
高干文
高冈早纪
高跟丝袜
高跟鞋竞走
高跟鞋理论
高跟鞋跑
高跟鞋赛跑
高跟妖男
搞怪眼睛贴
高官干爹
高贵冷艳
高贵体
高海拔之恋
高虎吸毒
高级阿尔泰
高级藏宝图
高级地精
高级巡逻猫
高价饭
高精尖
高京燕
高井站
高举爱
高俊熙
高钧贤
高俊祥
高君雨
高考帮
高考迟到
高考钉子户
高考房
高考哥
高考季
高考考点
高考魔化城
高考品德分
高考枪手
高考天问
高考统一命题
高考最牛钉子户
高珂
高科技求爱
高空产女
高空抛屎
高空偷狗
高空王子
高拉特
高岚清
高了个考
高磊鑫
高冷
高龄毕业生
高凌风
高龄婚书
高陵灭门案
高楼大劫案
高楼综合症
高帽迎亲
高美美
高盟新材
高米店北
高米店南
高旻睿
高木美帆
高难度车祸
高难度情侣合照
高能睡姿
高能预警
高逆商擒贼
高品格单恋
高迁
高晴
高清摄影
高清无码
高燃
高三生跳楼
高圣远
高曙东
搞耍
糕帅富
高帅富
高帅富标语
高速悲情女
高速斗舞
高速飞猪
高速婚礼
高速健身场
高速接生
高速接吻
高速警匪大战
高速裸奔女
高速罗曼史
高速面膜
高速死神
高速危情
高速战车
高铁霸道茶
高铁搓脚妹
高铁动卧
高铁动卧票
高铁哥
高铁免费水
高铁嚣张哥
高图
睾丸烹饪节
高伟光
高维那
高位站岗
高温补贴标准
高温经济
高温若寒
高文彦
高喜民
高校艾滋病
高校避孕套
高校表白条例
高校川菜课
高校代课族
高校富豪榜
搞笑劫匪
高校捐精
搞笑诺贝尔
搞笑诺贝尔奖
搞笑诺奖
高校强吻男
高校色猴
高小淑
高小淑朱永博女友
高晓松离婚
高晓松体
高校伪娘团
高校学费涨价
高小燕
高校造富榜
高鑫
高薪美差
高兴龙
高学历生三胎
高亚斌
高娅媛
高艳东
郜艳敏
高颜值
高颜值刑犯
高颜值自习室
羔羊体
告洋状
高奕
高英旭
高宇蓁
皋月
高悦儿
告贼书
高准翼
膏滋
高子齐
高梓淇
歌百灵
隔壁亲家
割脖自杀
歌唱吧
铬超标
歌词拒绝体
葛存壮
哥大
隔代夫妻
隔代结婚
戈丁
格斗学院
葛二蛋
格尔桑
割肝救夫
割肝救母
割肝救妻
割肝救子
个股资金流向
割喉弃婴
割喉人
歌华发债
葛荟婕
葛家村
葛金水
隔绝实验
隔空取蛇
隔空慰问
隔空吸手机
隔扣
葛莉儿
隔离七日情
格里兹曼
格列兹曼
葛林
格林兰鲨
阁楼藏夫
阁楼藏夫
戈洛夫金
戈麦斯
歌幂
戈米沙
歌奶
歌葩地图
割皮救女
格祺伟
搁浅鲸鱼
个人的趣向
个人税号
割肉房
割肉男
哥瑞
歌声传奇
各省平均身高
各省身高表
格式工厂
隔世见面
葛十三
歌手何韵诗
歌手王蓉
哥斯达
格泰
哥特女仆
葛天
葛望
鸽王
葛洧吟
鸽吻
葛晓洁
葛新元
个性假期表
歌星破产
歌嫣
歌谣祭
哥窑相机
葛优酒店门
歌浴森
葛韵霖
铬渣
葛兆恩
给爱丽丝
给八千不干
给力星期天
给妈妈的情书
给你生命给我爱
给眼
给野兽献花
给爷跳个舞
跟斗鱼
跟腱断裂
根叔
跟我的前妻谈恋爱
耿飚
庚晨
耿晨
耕地宝
耕地红线
更难就业季
更年期撞上青春期
耿琦
耿少南
耿彦波
龚爱爱
公安改革
公安卖萌
宫坂绘美里
贡渤涵
公厕变饭店
公厕进化
公厕女孩
公厕献血车
公厕嗅味员
公厕御寒室
公厕遭割喉
共产主义大桥
弓长惠女未
弓长惠女未
汞超标
汞超标奶粉
公车豪放女
公车裸拍
公车上香
攻城巨兽
工程师猝死
工地充气娃娃
工地萌娃
工地文艺大叔
弓法
功夫抗拆
功夫少林
功夫少年
功夫胎儿
功甫帖
功夫小蝇
功夫校长
公公捐精儿媳
公公掐死儿媳
公共游戏
公共租赁房
公狗强奸母狗
宫古岛
宫古海峡
公关萌猫
龚海燕
公祭日
公鸡碗
公鸡越狱
共建绿洲
公交安全员
公交壁虎哥
公交车跑丢
公交车折断
公交车追尾
公交乘客表情图
公交出租车
公交防窃暗语
公交哥
公交怪客
公交激吻半小时
公交卡手掌
公交卡押金
公交流氓
公交轮奸案
公交萌妹
公交女贼
公交碰碰车
公交色魔
公交西施
公交氧吧
公交早点
公交站征婚
公交之狼
公交追尾拉粪车
公交纵火犯
贡桔
贡桔
公开厕所
龚凯杰
工科女神
宫力
功力散尽
宫铃
龚美琪
宫门
公民信息库
宫洺
共谋者
公墓婚纱照
弓弩拔牙
供暖了吗
供暖式离婚
贡品煎饼
宫崎吾朗
共青
公区
龚全珍
宫如敏
龚如心
宫若梅
攻山
工商所长酒驾
工商所长酒驾
共生术
工士
工士学位
共侍一夫
拱手礼
恭叔
公孙泽
宫锁沉香
宫锁连城
宫锁同心
宫锁珠帘
宫台夏美
工藤舞
宫体诗
工体犀利哥
共同法则
龚韦华
公务员保证书
公务员妇检门
公务员哥
公务员加薪
公务员扫马路
公务员艳照门
恭喜發財
公虾米
贡献币
龚小京
龚晓燕
攻心
工薪族楚汉志
宫行记
宫行记
拱形屋面
龚旭
公羊产奶
龚叶轩
公益哥
巩义杀人
恭膺
共用男友
公用修甲器
共有产权房
宫羽
公寓追凶
公园比基尼
公元前小麦
公园相亲角
公园相亲角
龚玥菲
攻占行政院
公章主任
公证死
公知
公众日
公主抱老太
公主蛋
公主风男寝
公主级
公主裸奔
公主与奴隶
公主与穷太郎
工装鞋
工装靴
工资安全感
工资不大涨
公子荡
公子华
工资抢劫法
工资指导线
公租房
工作女郎
狗币
狗比保安
狗不理咖啡
勾唇
勾搭服务
购单
狗叼弃婴求救
勾兑米
狗饭友
狗狗冲冲冲
狗狗卖娃
狗焕
勾魂七夺
篝火台
狗急跳楼
狗坚强
狗叫翻译器
狗节
狗劫匪
狗结石
勾栏玉
狗脸鹰身
狗妈猫娃
购买资格
狗毛零食
媾女
狗染毒瘾
狗善
狗胜节
狗生赢家
狗屎村
狗头黄金
狗兔赛跑
狗胃取皮
购物狂欢
购物周
狗新娘
苟姓
狗学霸
狗爷
勾引班长论
狗语翻译机
狗语男
狗占座位
狗中歌神
顾白
古宝奇缘
孤城闭
古城钟楼
顾春芳
古代第一豪车
孤胆特工
古德白
谷德宝
古董地契
古董童
古董月饼
孤独帝
孤独老太
孤独死
孤独图书馆
孤独行星
孤独终生
孤噩
孤噩游戏用语
古尔邦节
孤儿袋鼠
古妃真实照
固封
古风男
鼓风燃气灶
姑父是处长
谷鸽鸟看
谷歌眼镜
顾工
故宫版囧途
故宫瓷母
故宫黑名单
故宫裸照
故宫萌物
故宫体
辜莞允
辜莞允
谷果手机
顾海
骨灰存超市
骨灰盒大盗
骨灰囧遇
骨灰流星
骨灰门
谷慧子
骨灰钻石
蛊惑桔子
谷鸡谷鸡
顾纪祥
骨甲
古剑奇谭
顾剑桥
顾菁菁
谷景生
谷景文
谷俊山
孤军英雄
孤困
顾兰有容
鼓佬
顾乐夫
顾乐夫
古力娜扎
古力娜扎
谷丽萍
古莲开花
鼓岭
咕噜星
古美门
古明华
古墓操场
古墓夺宝记
古墓哥
古墓小学
古耐
股票寡妇
姑婆
估期
骨气奇高
顾钦明
谷清
谷青阳
古人古语
故人沐浴
骨色争霸
骨哨
古蛇
股神教师
股神奶奶
古生物专业
古诗词翻倍体
姑师墓葬
股市伤情假
古手羽
孤死夫妻
古思尧
姑苏区
固酸比
固态激光
骨汤门
古陶石
顾逖泉
古厅
古武仙尊
古小说钩沈
顾晓岩
顾欣芬
雇凶杀母
雇凶杀自己
雇凶烧死仇家
顾璇
孤烟冷
姑爷节
姑射山
顾涌
顾涌
股友
固有领土
顾瑜
顾源
古月仙人
古振邦
古镇奇谭
蛊真人
顾振威
顾中发
骨中针
孤竹
雇主责任险
古紫薇树
刮本
瓜不甜报警
剐蹭
刮车姐
刮车熊孩
挂灯笼
寡妇村
刮骨疗伤男
挂科排行榜
挂科险
挂历男孩
挂历退单潮
瓜林
瓜妹
挂门女神之歌
挂面爷爷
瓜农之死
挂牌肥猫
挂牌卖养女
鸹貔
挂清
瓜帅
挂证族
瓜子二手车
瓜子哥
瓜子女
怪病女
怪病双胞胎
怪盗山猫
乖乖嘞
乖乖嘞
拐棍偷拍
乖剌
乖离性
怪模怪样
怪癖排行榜
怪兽大学
怪蜀黎
怪谈新耳袋
拐弯枪
怪屋
怪屋女孩
怪侠欧阳德
怪侠一枝梅
怪笑女贼
怪形前传
怪异建筑群
怪医文三块
怪友
关八
官榜
棺材菌
棺材裸模
棺材年终奖
官策
观察日记
官场礼仪
官场之风流人生
管道标识
关灯吃面
关灯一小时
官邸制
官恩娜
官恩娜患面瘫
官二代学道
官方逼死同人
官方标准菜
关谷
关谷神秘
关海祥
关海洋
冠昊生物
官家
官晶晶
观景小楼
灌酒致死
关菊英
冠军之刃
莞马
莞马
关麦
灌麦
官门
关门节
官敏儿
官跑跑
观棋插嘴
冠琴
观球
鹳雀楼
贯日击
官三代
莞式
莞式
莞式标准
莞式标准
莞式服务
莞式绩效
莞式绩效
关诗敏
关淑怡
关说丑闻
官司相亲会
关婷娜
官途刘飞
官微
关我屁事
观舞记
冠希姐
关晓彤
关欣
冠艺
观音开库
官员情妇团
官员雅腐
关云娣
关照洋
关喆
关之琳
管住裤裆
罐装空气
管庄站
观字通
广安
广安车祸
光背男
光标卖房
广场斗舞
广场鸽
广场问政
广场舞鼻祖
广场舞大妈
广场舞公约
广场舞团长
逛超市
广岛三箭
光的棍
广电电气
光屌
广东博罗
广告牌庆生
广告扇
光棍村
光棍动物
光棍理论
光棍女神
光棍危机
光棍侠
光棍职业
光棍终结者
广海涉
光和效应
广化寺
光环战记
光辉星辰
光脚穿布鞋
逛街了
广马
光灭
光明顶密道
光明和磊落
光明骑士
光明圣泉
光明星
光明与磊落
光明之刃
光屁娃
光荣大地
广深不友好
广深高铁
光天使
光头爸爸团
光头没牙模特
光头沫
光头女教授
光头透视姐
广西保
广西超模
广西最牛交警
光线传媒
光纤网卡
光线雨
光牙
广阳城
光羽
广雨辰
光泽裤
光正钢构
光之精灵
广州大火
广州地陷
广州富家公子
广州恒大
广州塔
广州伪娘
光猪跑
诡爱
诡八楼
跪拜领导
跪拜猫
跪拜猪
鬼城
鬼城逆袭
鬼船
鬼刀
跪地求免赔
龟谷
硅谷裸捐风
鬼鬼吴映洁
鬼魂探测器
鬼魂游街照
鬼魂专家
龟甲香
跪讲老师
硅胶女神
硅胶松狮
硅胶展
硅胶中毒
诡劫
鬼臼
鬼开车
鬼脸垃圾袋
鬼脸妹子
鬼脸世锦赛
鬼楼契约
眭禄
眭禄
鬼马汪星人
诡门
鬼门大开
诡门之异能觉醒
归梦
桂孟孟
闺蜜假牌局
闺蜜跑
闺蜜日
鬼面人
鬼墨
鬼墓少妇
闺女是泰迪
鬼牌游戏
规培
鬼片电梯
跪瓶乞讨
跪求学位
贵圈真乱
鬼神大人
瑰石
鬼狩蛛
鬼手自拍
鬼索
鬼索的狂暴之刃
龟缩之王
鬼太子
跪舔厕所
鬼铁
鬼娃娃
鬼王潮
鬼舞姬
鬼舞姬阿卡丽
鬼屋逃生
鬼玺
贵溪黄氏
鬼下车
龟仙
鬼乡
跪行课程
跪行课程
鬼牙堡
鬼牙堡
贵羊羊
鬼爷爷
桂姨
诡婴吉咪
诡影迷情
鬼影现象
诡影游戏
鬼诱
桂雨濛
归元阵
鬼仔
鬼仔
鬼泽
鬼泽夫妇
鬼债
诡镇
归真国
归真堂
鬼咒
贵州牛肉粉
贵州人和
贵州时光隧道
柜族
柜族集装箱
柜族生活
贵族夏令营
滚贝
滚出体
滚出娱乐圈
滚床单大赛
滚蛋吧肿瘤君
滚刀哥
棍咚
滚独自
国安剧院
国安委
国安犀利哥
国宝毒蛇
果宝酱
果宝特攻
郭碧婷
国产奥巴马
国产加密手机
国产剧
国产剧雷区
国产良心剧
郭传璋
郭传璋
郭大宝
郭道晖
郭德纲得子
郭德纲家训
郭殿方
国电清新
果冻按摩
果冻豆
果冻双胞胎
果冻舞
果冻雨
过渡委
国二
郭富城恋情
国改
果敢老街
果敢王
国歌跑调
国歌退房
国贡
郭馆
过关套
国光帮帮忙
郭海洋
国航打架
果皇
国会裸女照
锅姬
国际残疾人日
郭霁红
国际候鸟族
国际盲人节
国际娜
国际女童日
国际志愿者
国家杯
郭家菜
国家高速公路网
国家公祭日
国家公祭网
国家赔偿标准
国家食品药品监督管理总局
国家卫生和计划生育委员会
国家线
国家宪法日
国家新闻出版广播电影电视总局
郭建群
国奖
锅匠
过界男女
郭金龙
郭京飞
国剧盛典
郭俊辰
果郡王
国考订房
国考面试
国考职位
国考最热岗位
郭可颂
郭坑
国控
郭孔丞
郭莱
过劳肥
过劳可耻
郭乐平
郭蕾
过裸年
国旅申购
国骂姐
过马路战歌
国漫
国贸女
国贸跳桥女
郭美美案
郭美美版小苹果
郭美美被抓
郭美美干爹
郭美美僵尸照
郭美美门
郭美美生父
郭美美推手
郭美孜
国门英雄
果萌萌
郭梦秋
裹棉被晒太阳
国民床单
国民大舅哥
国民教育科
国民女神
国民婆婆
过敏青年
过敏吻
国民媳妇
国民校花
国民洋媳妇
国民岳父
国民岳母
国内动态调查委员会
过年分
过年九大怕
国贫
国旗门
国旗奶奶
过期烧饼
国旗下表白
过期血
过期血
国庆第一贼
国庆礼包
国庆账单
果取关
果仁张
郭少
郭少全
郭盛
裹尸袋
郭士强
郭书瑶
郭帅
郭思敏
郭斯特
果酸换肤
国太
郭滔
过头税
国投转债
国网
国王帮
国王驾到
郭伟亮
郭维盛
郭维盛
郭伟阳
国五汽油
馃陷
过线了
郭向楠
郭晓婷
郭昕
国学操
郭雪芙
郭雪姣
郭雪姣
国宴菜单
郭彦甫
国宴服务员
郭怡辰
郭伊娜
郭颖儿
郭应泉
郭英森
郭永祥
郭有明
郭有印
国羽
郭元荣
郭芸萌
过脏米线
郭增喜
国债期货
国珍专营店
锅蒸儿子
郭正钢
国之大器
国洙
国猪
郭子凡
果子狸含冤
郭子睿
国足假球
国足内鬼
国足牌臭豆腐
国足平沙特
国足生死战
国足新队服
国足转播权
哈碧
哈尔滨冬捕
哈尔玛
哈佛人皮书
哈佛校训
哈佛性向测试
哈夫病
哈根达斯
哈哈百元钞
哈吉
哈琳娜
哈林摇
哈林组
蛤蟆谷
蛤蟆神药
哈马斯蛙人
哈梅内伊
哈莫雷
哈你歌
哈尼罕海娜粉
哈尼梯田
哈萨克耶烈
哈神
哈斯
哈苏妹
哈文
哈医大
哈医大血案
海贝思
嗨不起来
海盗宝藏
海盗去哪了
海盗试炼
海盗湾
海德公园一号
海底人
海底神秘人类
海底之心
海风吹
海腹川背
海龟茶叶蛋
海归流浪女
海归女
海鲎
海花岛
海魂
海昏侯
海寂
海吉拉斯
海监
海监船
海景别墅
海俊
海口舰
海口群体事件
海立美达
海力士
海莲花
海量姑娘
海柳烟嘴
骸龙
海伦清桃
海伦哲
海妈
还没暖气
海门事件
海绵城市
海绵妹
海绵女
海明
还魔
还魔
海魔方
海姆立克急救法
海娜号
海南料
海南瑞泽
海南橡胶
海南小姐
海南宰客
海南鳽
海南鳽
海南鳽
海娘
嗨皮
嗨起来
海若有因
海上的月亮
海上浮城
海上巨眼
海上珠
海市币
海事定位
海兽祭祀
海书铁扣
海滩椅
海棠花溪
海淘
海天盛筵
海豚背亡子
海豚兵
海豚接生婆
海豚族
海湾圣诗
海未
海伍德
海鲜陆战队
海鲜女
海鲜姿造
海相大气田
海象鱼
嗨小奇
海啸云
害羞女医生
海选男友
海燕呐
海燕呐
海燕体
海洋之心
海妖币
海爷
骸音
海源机械
海运发债
骇战
海蟑螂
海之花
海之灵
海中诡物
孩柱
海珠湖
孩子实验品
韩版仁医
汉版犀利哥
汉堡骗局
韩碧瑶
寒冰炸弹
寒蝉鸣泣之时
汉朝鸡蛋
韩承羽
韩成珠
汉代万骨坑
喊单
邯郸停水
汉德勒
韩德强
汉得信息
汉得信息
韩栋
韩东君
憨豆广场舞
韩方奕
悍匪
韩粉
含粪大米
悍父
汉服春晚
汉服姑娘
汉服女生
汉服小正太
寒更
韩国单身税
韩国电子锁
韩国空调队
韩国小姐
韩国血统
韩国专场
韩寒表妹
韩寒粪青照
憨憨牛
韩寒女儿
韩寒晒碗
韩吉
寒假乐园
韩佳良
韩嘉训
韩奸
罕见病女婴
罕见姓氏
罕见月全食
寒晶池
韩剧有毒
喊来泉
韩来玉
汉揽
韩劳
寒冷性脂膜炎
汉丽轩
韩良
喊楼
含氯门
韩旅游黑幕
汗毛画
寒门难再出贵子
韩冥
韩漂
寒枪
寒青
韩仁均
韩若曦
韩三篇
韩三平卸任
寒山潜龙
含勺喂母
韩生元
憨实小胖
韩树明
寒暑平
函数兔
酣睡大叔
酣睡姐
韩素音
韩素媛
韩天宇
寒铁矿石
韩万和
韩网
汉旺镇
韩威
韩文静
寒舞
韩熙庭
涵香
韩向东
含笑半步癫
寒小东
韩小磊
韩晓清
含笑爷爷
韩心
韩秀雅
韩学键
汗血少女
汗血小伙
汗学院
韩亚航空总裁
韩岩飞
韩衍隽
韩衍隽
韩一菲
韩懿莹
韩迎新
韩勇俊
汉语纯洁性
韩语狗畜生
翰宇药业
韩援
寒月水
寒战
韩召善
韩昭仪
汉中郡
汉钟离
汉字输入发展报告
汉字叔叔
汉字听写大会
汉字头
汉字文化秀
汉字五千年
汉字英雄
汉字争锋
捍祖国强盛
杭锅股份
航海女神
航空艺人黑名单
杭六条
航母杀手
航拍裸照
航天币
航天钞
航天纪念钞
杭州家教
杭州女尸
杭州强生医院
杭州烧饼哥
杭州烧炭自杀
杭州限牌
郝柏村
皓博睡吧
豪车辨识图
豪车斗气
豪车跟踪狂
豪车互撞
豪车救狗
豪车裸模
豪车求婚
豪车十三郎
豪车献血
豪车献血
豪车奏乐
好贷网
好歹一家人
郝德寿
号店
好而优
好方
豪嗨心
好汉骗局
郝红岩
豪华公厕
豪华公交调度室
豪华监狱
豪华垃圾车
豪华囚室
豪华天桥
豪华早餐
好坏零食一览表
郝建
郝京妮
皓乐齿
皓乐齿
郝琳
号令之旗
郝洛钒
号脉验孕
豪门本色
豪门男
豪门生死恋
好魔性
好男友标准
好女不嫁凤凰男
好女春华
好趴
蚝排
好婆婆标准
颢气
好奇号
浩奇青
好燃
郝仁
好人法
郝润泽
好色鬼魂
郝生山
好声音
好声音名额
好声音造假
好声音转椅
好苏
好酥服
豪土婚纱照
好污
毫希
毫西弗
郝相赫
好心劫匪
好心敲诈
好心作怪
好修音
郝旭蕾
好友门
好运来临
好孕棉
好运牛粪
郝泽嘉
豪宅大王
豪宅大王
郝洲
壕做友
核安全峰会
何傲儿
何北
核背囊
河北医院砍人
何必打扰
褐变度
何超莲
何超琼
何超盈
何晨光
何诚斌
合成艳照
喝出禁物
河村隆之
何大为
核弹头试验
河底墓葬
何东
何恩
合法强奸
盒饭综合征
合肥鸟巢
核峰会
何辅堂
何高波
赫根
呵呵鼻祖
呵呵功能研究
和合桃
何虹健
何鸿燊
何厚华
荷花仙子
何华章
阖家
阖家团圆
贺江
贺洁
何洁产女
贺捷生
贺瑾
何金铭
合金皮肤
何炅恋情
何俊仁
赫卡里姆
何凯文
和空姐一起的日子
荷兰飞人
合理房价
河狸兽
合六叶
河流之王
河流之主
喝鹿血
何罗鱼
河马颈
河马流泪
何美钿
赫敏艳照门
荷娜
河娜京
喝奶出庭
喝奶大赛
何南
河南安全套
河南的哥间谍
河南的哥间谍
河南轮奸案
河南选调生
河南主播被撞
何培荣
何培蓉
何佩瑜
何平
和平万岁
和秋香
合娶老婆
何权谋
禾雀花
荷赛奖
河山大好
和尚爱上香客
和尚背尼姑
和尚喝茶体
和尚酒驾
和尚配送
和尚兄弟
何盛东
和胜和
河升镇
和食
喝水费
和顺电气
合宿
何穗
贺岁币
贺岁纪念币
核桃蛋
合体亮相
合体男
贺天
和田地震
何挺
合同婚姻
河童之夏
河豚塔
贺锡敬
合肖
何晓凤
何小萌
和谐福
和谐家庭
和谐之魂
和谐钟塔
何心如
何星仪
合虚山
贺延龄
何彦霓
何遥
河野麻奈
河野谈话
何益斌
贺一航
何以笙
何以笙箫默
何以体
何以为战
喝饮料身亡
何茵茵
贺英
合影哥
何猷君
何猷启
何雨檬
荷月
何韵诗
何再贵
合照门
何哲旂
和志虹
何志华
贺之军
何智媛
何姿
赫子铭
合租记
合租墓友
贺遵庆
何祚庥
黑暗料理
黑暗区真容
黑暗水域
黑暗童话
黑暗血统
黑暗阴影
黑暗真相
黑暗之魂
黑暗之下
黑暗终结者
黑白奖状
黑白森林
黑白双胞胎
黑白双子
黑白天鹅
黑白通吃堡
黑白通吃堡
黑斑门
黑板门
黑帮火拼
黑榜奶粉
黑帮游
黑鼻羊
黑殡仪车调查
黑处女座
黑达
黑袋行动
黑道
嘿店
黑洞黑环
黑洞进食
黑洞胃
黑斗笠
黑凤梨
黑富美
黑戈壁
黑枸杞
黑狐
黑户村
黑虎泉
黑户学霸
黑魂
黑基佬
黑嘉嘉
黑角安康鱼
黑金慈善家
黑镜
黑荆棘
黑镜子
黑救护车
黑客悲情
黑客被抓
黑濑
黑篮
黑老大班主任
黑狸
黑脸羊
黑龙江邪教
黑马哥
黑米哥哥
黑面纱
黑蘑菇
黑魔女
黑墓地
黑木耳假币
黑木华
黑木香
黑皮玉
黑苹果
黑钱交警
黑钱天堂
黑人雷锋
黑色大丽花
黑色港湾
黑色曼陀罗
黑色玫瑰
黑森
黑山县长姚国民
黑山县长姚国民
黑寿
黑手党
黑树
黑水国际
黑丝怪男
黑丝舞娘
黑丝征婚哥
黑松苗
黑头盾蟒
黑洗衣厂
黑瞎子岛
黑小囡
黑信
黑心牛肉
黑心死人衣
黑心土榨油
黑心幼儿园
黑熊出逃
嘿咻卡
黑雪姬
黑炎峰
黑烟胶
黑衣人
黑衣人三
黑影
黑油站
黑泽晃
黑爪女
黑诊所就医
黑中介
黑中介教父
黑竹沟
黑子的篮球
黑紫檀
黑作坊假牙
很纯很暧昧
恨嫁奶奶
恨娘非兰玉
狠手教师
狠手同桌
很像你
狠烟姐妹
很直溜
恒春谷
恒大夺冠
恒大负拜仁
恒大金服
恒大赢
横店群演
恒河水
哼唧兽
亨利退役
恒顺电气
恒泰艾普
横纹肌溶解症
恒星巨无霸
红白歌会
红包阿姨
红包点名
红包赌局
红包君
红包魅力
红包骗局
红包手气地图
红包税
红包陷阱
红包账单
烘焙女童
红茶哥
红茶妹
宏昌电子
洪辰
红尘倦
红尘客栈
红尘奇迹
红虫活
红唇艺妓
红带箭毒蛙
红灯梦
宏迪
红点齿蟾
红豆局长
红豆派
红斗篷
红帆节
红粉宝宝
红枫缎
红拂女
洪福子
红罐之争
红海依旧
烘黑
红黑哥
红花鬼母
红槐花
洪荒剑君
洪荒蚊道人
洪荒之玉鼎新传
洪荒之玉鼎新传
红会遇冷
红家
鸿渐村
红军东征
红开
虹口足球场
红矿
红了哥哥
红雷盒子
洪立仪
红莲湖
轰六
轰龙
红楼版萌娃
红楼湘娄文化考
鸿路钢构
红露珍
红露珍
红绿灯犯傻
红绿灯事故
红绿封
红毛狼
鸿门宴
鸿蒙心尊
红米
虹魔
虹膜支付
红娘子
红派一号
红派壹号
轰炮
红皮鞋
红旗渠源头
哄抢大米
红犬
红犬历险记
洪瑞襄
红色机尾
红色假车票
红色仕途
红色通缉令
红色预警
红色炸弹
红烧孔雀
红烧猪乳头
洪世娜
洪世贤
轰叔
红薯地弃婴
红薯地弃婴
红薯夫妇
红薯换媳妇
红薯爷爷
红水银
红桃杰克
鸿特精密
轰天谍战
洪婷兰
红推会
虹湾
红汪汪
洪文安
红武将
红玺台
红线女
红校服
洪小文
洪小勇
红蟹
红心李
红颜旧
弘扬宪法精神
红叶岭
红叶没有枫
红衣大炮
红衣女鬼
红音萤
洪英姬
红罂粟
闳约深美
洪真京
虹之间
洪仲丘
洪仲丘案
红砖豪车
后备箱奶奶
猴币
厚薄
鲎虫
后窗惊魂
厚德载雾
后发座
后宫如懿传
后宫如懿传
后宫校长
后宫甄嬛传
侯俊杰
侯君霞
侯凯
猴开心
侯马
侯马火灾
后妈联盟
侯马性侵事件
猴帽
吼美
后门事件
侯梦瑶
猴面兰花
猴面鹰
猴面猪
猴男
猴年大吉
猴年吉利钱
猴年纪念币
猴年吉祥
猴年马月
猴年如意
猴年休假安排
厚钱包综合症
侯仁之
侯三
侯诗辰
后视镜大盗
后天天气
后退哥
猴王求救
侯淅珉
猴小兵
侯小强
猴爷
侯逸凡
侯璎珏
猴语
侯玉琢
后院三国
猴运
后置发动鸡
猴抓妹
猴子版权
猴子称霸王
猴子换头术
猴子驾狗
猴子牧羊
猴子泡温泉
猴子山
猴子也疯狂
侯祖辛
胡奥会
胡巴
胡巴胡巴
胡八一
胡巴原型
沪版五角大楼
护宝笔记
湖北省公务员
湖北卫视
湖北襄樊
湖北小姐
忽必烈沉船
胡冰卿
胡楚靓
胡纯玉
互刺殉情
胡葱
互弹生殖器
互弹生殖器
互等
沪电股份
互点精灵
胡蝶
蝴蝶舞
蝴蝶之吻
胡东
互动哥
胡敦煌
胡恩绮
狐耳
胡尔城
狐耳娘
胡枫
胡蜂
胡佛传
胡佛传
虎符传奇
胡福林
户改时间表
沪港列车
沪港通
胡国初
护国法师
护国英雄
呼喊派
弧好
胡皓康
胡衡华
胡鸿钧
护花危情
胡霍
胡姬琵琶行
胡家栋
胡佳佳
胡佳琳
呼家楼劫匪
胡加时
胡建军
胡健勇
胡景
沪囧
虎踞龙盘
胡娟
虎口空翻
胡兰大侠
胡狼来了
忽雷
狐狸报恩
狐狸叫
狐狸姐
狐狸街
胡丽莉
狐狸毛领
狐狸妹妹
狐狸女友
胡丽天
护林被架走
狐灵
葫芦半片
葫芦爹
葫芦哥
胡撸胡撸瓢儿
胡撸瓢
葫芦侠
葫芦兄弟真人版
胡萝卜哥
胡萝卜须
虎妈猫爸
虎妈战歌
呼麦
狐獴
湖南
湖南农大校花
湖南圣诞老人
胡闹网
狐尼克
互拍
湖畔
湖畔大学
胡佩兰
琥珀胆碱
琥珀歌
琥珀即生命
互掐
胡庆文
胡泉
虎人
沪蓉高速
胡睿雨
胡润品牌榜
沪陕高速
护石
胡氏家谱
护士节快乐
护士杀人竞赛
胡四
互送心
浒苔
互捅殉情
虎头怪
狐兔
糊涂车手
糊涂手术
糊涂丈夫
糊涂装修
胡万林
胡维纳
护卫犬
胡炜昇
胡温
虎纹石
虎西山
胡小宝
胡小玲
胡昕
胡杏儿
虎嗅网
胡须吊带男
胡须锦标赛
胡须勇
胡学凡
虎穴淫窝图
胡雅东
胡雅轩
虎牙直播间
胡燕瑜
互邀网
狐妖小红娘
胡姨的早饭
胡一菲
胡亦枫
胡伊宣
胡伊萱
狐影
虎蝇
胡友松
胡悦鑫
互赞
胡占凡
护照厕纸
胡震
胡政尧
沪指
虎指
沪指报跌
沪指暴跌
沪指疯涨
胡中惠
护资
胡子插花
胡子小姐
华邦嵩
华杯赛
画壁
花草版跑男
华策影视
华晨宇
花痴小偷
桦川
华春莹
华大叔
滑档
华灯基座
化蝶亡女
华鼎
华鼎奖
花都猎艳
花朵化石
花儿纳吉
华尔兹式打架
花房姑娘
话废
化肥哥
花非花雾非雾
华妃体
华妃妆容
华峰超纤
华刚
花哥
花蛤
画骨
画馆
华光会
花果山总书记
华汉
花好人间
花蝴蝶
花滑美男
花花世界花家姐
花环夫人
花季未了
花甲背包客
画假窗
画家的老公
花家军
花甲小吃
花剑少尉
画江湖
花结
华晶钻石
花开锦绣
花开伊吕波
华科
华科三连跳
花魁渊禁区
华莱黑茶
话痨教授
花蕾蕾
华丽的挑战
华丽的诱惑
华丽毛皮
华丽箱子
华丽一族
华丽之后
华丽转型
划脸
花莲叶
画龙点睛
花露水农药门
华伦杰夫
花帽
花美男拉面馆
花美男彦晞
花美男乐队
华米
花棉袄
画面太萌
桦南
桦南地震
花男效应
华能电厂
华鸟风月
华农抢票哥
化脓性脑膜炎
花牌情缘
画皮重现
画皮姐
华平号
花千芳
花千骨
花钱救狗
花阡陌
花钱上瘾
画情
花圈婚宴
华仁凤凰城
花色苷
华沙之跪
华山
华山捅人案
华少好舌头
化神
花生大电影
花生人偶
花式道歉
花式虐狗
华数
话说夏娃
滑梯男尸
花田有囍
花投
骅威股份
花为眉
华为年终奖
华为闪耀
华为商城
华为网盘
华伍股份
花宵道中
花心主席
花熊
化学火锅
滑雪萌宝
化学阉割
化学之歌
化学猪蹄
花漾
花样乘电梯
花样姐姐
花样节奏
花样美男
花样女王
花样排球
花漾字
花夜
画艺
华裔灭门案
华裔女失踪
华阴老腔
花英
花游
花语月
华藏宗门
华仲
滑州
花粥
花总
滑族
坏蛋必须死
怀宁人
怀柔怪兽
淮天沙
淮秀帮
槐序
怀孕报警
怀孕腹肌
怀孕古尸
怀珠
患癌词人
环保部
环保婚纱
环孢子虫病
浣碧
换大米进行曲
幻灯片遗言
幻阁
欢歌铃
幻弓
换购超极本
幻化队
换换爱
幻皇
幻甲
换届大会
幻境
幻镜
幻境迷局
欢乐操
欢乐喜剧人
欢乐元帅
欢乐组
幻莲
换脸夫妻
换脸女贼
换脸少女
换路
幻萌
幻灭踢
换名女主播
幻魔宫
换女成凤
换寝旅游
换亲女孩
环球地铁
环球同此凉热
幻日
幻沙
环首都经济圈
幻死症
还俗方丈
换苏伟
幻痛
环卫工讨红包
环卫鸭
欢喜组
幻想性障碍
环校裸奔
换心尸检
欢型
唤醒试验
环形使者
唤醒体
唤醒自我
浣熊市行动
寰亚
幻影特攻
幻影追凶
环游四季的爱
还珠格格之燕儿翩翩飞
换装乞丐
欢卓
皇阿玛活佛
黃安
黄保东
黄暴少女
黄标公交车
黄标泉
黄炳誓
黄渤息影
黄渤追梦
黄灿灿
黄灿盛
黄灿盛
黄昶
黄长烨
黄长烨
皇朝万鑫
黄成义
蝗虫歌
黄唇鱼
黄达亮
皇带鱼
黄丹
荒岛惊魂
荒岛情未了
皇帝球
黄碟村
黄豆豆
恍范儿
黄峰平
黄瓜作画
晃管
皇冠灯
皇冠海
黄冠文
皇冠之谜
黄光熙
黄光业
黄海波当爹
黄海波跪拜
黄海波嫖娼
黄鹤
黄河浮尸
黄河精神
黄鹤录音
黄宏被免职
黄宏民
黄骅
黄花残
黄华华
黄华基
黄华珠
黄辉冯
黄昏激吻
黄昏少女
皇级
黄汲清
黄嘉开
黄嘉千
皇家一号手册
黄健
荒郊野岭
黄金白城
黄金暴跌
黄金奔驰
黄金比例脸
黄金鳖
黄金草
黄金厕纸
黄金衬衣
黄金大道
黄金大劫案
黄金大裤衩
黄金大米
黄金法拉利
黄金富豪
黄金公交车
黄金古神
黄金婚纱
黄金甲鱼
黄金结
黄金酒店
黄金苦行僧
黄金框
黄金龙袍
黄金龙椅
黄金蟒
黄金木
黄金内衣
黄金内衣秀
黄金跑车
黄金破魔石
黄金旗袍
黄锦燊
黄金生锈
黄金售卖机
黄金瞳
黄金屋
黄金小时
黄金蟹斗
黄金新娘
黄金血
黄金血
黄金账号
黄金钟
黄金粥
黄靖翔
黄景瑜
皇居
皇军服
黄骏国
黄恺杰
黄恐路
黄坤明
黄濑
黄濑凉太
黄老板
黄礼格
黄立鹤
黄莉娟
黄李文蕙
黄莉新
皇粮胡同
皇粮胡同十九号
黄蛉
黄楼
黄螺
黄螺吐龙珠
黄妈
皇马战拉科
黄麦岭
黄曼巴
黄梅莹
黄苠
黄馍馍
荒漠之咬
荒木伸吾
黄妮超
黄怒波
黄培陪
黄浦江蛋糕
黄奇帆
黄其萍
黄绮珊
黄琼芳
黄渠
黄曲霉菌
黄任中
黄荣葆
黄色复仇草
黄色谜语
黄沙武士
黄鳝精
黄山门
黄尚武
黄少雄
黄升
黄胜
黄胜楠
黄晟晟
黄晟晟
黄晟晟
黄圣文
黄圣依
皇室战争
黄手环
黄太吉
黄太志
荒唐爸爸
荒唐老公
荒唐协议
荒唐主播
荒天帝
黄天戈
黄佟佟
皇图
黄图哥
凰图腾
黄婉
黄伟业
黄文静
黄西
黄夕倍
黄细花
黄虾
黄先耀
黄晓南
黄小仙
黄霄云
黄歇
黄旭华
黄轩
黄雪辰
黃岩
黄岩岛
黄岩岛事件
谎言月老
谎言之王
黄洋
黄洋事件
荒野豺狼
荒野猎人
荒野小蛮腰
黄一
黄艺博
黄忆慈
黄一孟
黄毅清
黄翌青
黄一山
黄瀛漩
黄勇
黄永生
黄泳胜
黄油大哥
黄友竹
荒玉
蝗鱼
黄煜坤
黄郁珊
黄渝生
黄昱舟
荒原草
黄在松
黄章
慌张夫妇
黄志杰
黄致列
黄芷晴
黄智贤
黄执中
黄洲洲
黄子恒
黄子珈
黄梓琪
黄子韬
幌子医院
黄子芸
黄宗洛
黄宗泽
皇族力克
回爱体
惠岸
惠岸行者
回避关系
惠博普
挥不去的记忆
辉灿
会操大比武
会昌圈
毁车减压法
灰尘板砖
蛔虫减肥
蛔虫石
回村的诱惑
辉道
辉度
回盾
灰鹅
会飞的盒子
回粉
辉丰股份
毁歌
灰姑娘隆胸
辉光令
悔过励志帖
回锅肉猪
回锅油
惠后
回晃
辉煌之路
会徽抄袭
悔婚女
灰姬
回家的诱惑
回家路
辉京
慧聚五千年
会考分数
回扣门
回馈版
回来吧大叔
回力棒星云
辉隆股份
回龙观东大街站
回龙教
回笼票
贿赂看门狗
灰霾
烩面
烩面标准
毁灭开关
毁灭之翼
辉钼
惠南小城
徽派
徽派建筑
毁人专业
毁容案
毁容门
毁容面膜
毁三观
灰色外星人
会所门
惠特妮休斯顿
回天术
会跳牛肉
惠通学子
回温
惠选
惠选酒店
灰岩山
惠阳欧伯
惠阳欧伯
辉夜军
回音哥
惠州大亚湾
回转库
茴子白
婚巢
混搭神剧
魂断货梯
馄钝
混沌与秩序
混分巨兽
混服
婚规
混合午休
混混头子
魂可归来
婚礼大盗
婚礼溜父母
婚礼压桌菜
魂链
婚恋调查
混乱宝珠
魂魄妖梦
婚前试爱
昏日下
婚纱毕业照
婚纱女
婚纱照潜规则
昏睡病
婚外情书记
婚维
魂匣
混血国标舞
混血神童
混血生物
混血兄妹
婚宴炖鼠
婚宴醉酒死亡
婚姻存续期
婚姻等级
婚姻那些事儿
婚姻往右
混元顶
混在北京
魂之印记
火爆公测
活北京
霍比特人式婚礼
火币网
活剥父母
霍彩蝶
火彩虹
火车广场舞
火车临时欠编
火车票打折
火车票降价
火车宿舍
火车撞大象
活虫奶粉
活虫月饼
活出你的伟大
霍春雨
火的战车
霍尔果斯市
活佛济公三
活佛系统
活佛修炼
活肤金蛋白
霍格
火供
火锅店爆炸
火锅店激情
火锅学院
火锅英雄
火海电热毯
火海救母
火海救祖
火海快递员
火海美眉
火寒毒
火寒之毒
霍恒
火猴潮
火化假爹
火华社
火火
活鸡暴死
火鸡乘客
火鸡大餐
火鸡任务
活祭生父
货舰
火箭爆炸
火箭蛋
火箭军
火箭联盟
火箭式升迁
霍金预言
活久见
活揪兔毛
活揪兔子毛
火炬室友
火烤癌细胞
火烤活人
火辣女教师
火辣体验
火蓝刀锋
火力全开
活力日本
霍莉桑普森
活力石景山
火链
火凛
火流星
火龙卷
活撸辈
火麻油
活埋记录
活埋流浪狗
火猫
火瀑
火瀑布
霍启仁
火器时代
火前留名
火钳刘明
火钳烫孩子
火钳园长
火球男
活取
活蛆门
活人白鼠
活人出殡
活色
活色生香
火山雷
火山女孩
火烧币
火烧核潜艇
火烧娇妻
火烧睫毛
火烧警察
火烧敬老院
火烧连营
火烧民警
火烧小三
火烧猩猩
火神加特林
霍思邈
活死人墓
霍苏
活体拔毛
活体传送
活体解剖飞行员
活体锯子
活体树雕
活体萤火虫
霍天都
火桶
火线魔盒
霍心
火星车
火星地图
火星动物
火星哥
火星合月
火星花椰菜
火星救援
火星旅行
火星男
活性碳酸钙
火星文信件
火星蜥蜴
火星信件
火星雪崩
火星颜色
火星移民
火星鱼
火星招聘
火星之旅
活熊取胆
活血藤
火牙狼人
霍亚明
火焰龙卷风
火焰轮斩
火焰奇兵
火焰切割机
火焰清新剂
霍营
霍营北
火影忍者博人传
火影忍者博人传
火影无双
活鱼作画
火葬超重女
活摘
活摘器官
火战车
霍震霆
火之焰
霍中曦
活珠子
活字典爷爷
活字印刷术
霍尊
系安全带
鸡宝
挤爆了
冀宝斋
冀宝斋博物馆
基本体
基本演绎法
基本住房保障法
季播节目
季播剧
机舱事件
机舱罩
基层建设年
机场刺母
机场广场舞
机场啦啦队
机场裸奔
机场求婚
机场傻大空
机场天价午餐
机场云墙
机场忠犬
吉呈
继承妻子
继承人
继承者们
鸡翅发卡
鸡翅发卡
鸡翅荒
记仇黑本
机床排屑机
暨大女生
吉大自习哥
鸡蛋冰雹
鸡蛋哥
鸡蛋换黄金
鸡蛋换胸罩
极盗者
基德撞杯门
极地大乱斗
饥点
激动姐
激动女
极豆
嫉妒杀人
极度天真
嫉妒我的美
基督像自拍
极端爸爸
极端减肥女
极端学生
极端组织
饥饿娃娃
饥饿网聊
饥饿游戏
稷儿
技法所
积分夺宝
积分落户
疾风大盗
疾风知劲草
疾风之刃
集福
继父回家
集福卡
极服入罪
鸡缸杯
吉冈昌仁病逝
鸡肛油
极高人气的词语
挤公交宝典
激光雷迪尔
激光枪
纪海鹏
纪海星
极寒冰冻周
极寒冻龟
极寒购物
极寒幽魂
集合页
几黑
纪嘉良
鸡奸罪
寄居松鼠
吉卡
纪凯婷
集客
即刻出发
即刻出击
饥渴弟
吉克隽逸
吉克隽逸
季克良
极客时代
基孔肯雅热
基佬紫
极乐谷
极乐空间
鸡肋婚姻
吉里巴甫
吉里巴甫服
基里巴斯
激励一代人
吉林怪楼
吉林六三大火
吉林神选手
吉林首虎
吉林爪鲵
鸡柳哥
计略府
吉洛
吉罗琳
鸡妈鸭仔
鸡毛道歉
鸡毛糕点
吉梅内斯
激萌料理
吉咪
机密档案库
吉咪恶作剧
吉米鸡毛秀
吉米跳
季敏波
寂寞花火
寂寞会长
寂寞解说哥
寂寞拉面碗
寂寞来了
季莫申科
寂寞之灵
积木楼房
吉姆西
鸡母珠
挤奶门
挤奶爷爷
急难先锋
济南政府大楼
纪念碑谷
纪念新股民刘静淑君
纪念竹林
集宁南
基努里维斯
急怒症
吉诺比利
妓女博物馆
妓女的荣耀
妓女年
妓女学校
鸡排妹
鸡排英雄
冀培礼
极品草根太子
极品吃货
极品基老伴
极品垃圾
极品懒妈
极品蓝天
极品离婚男
极品模王
极品模王
极品牧羊
极品太子妃
极品太子爷
极品相亲
极品账房
极品走吃族
机器管家
机器猫求雨
机器人伴娘
机器人保安
机器人暴动
机器人笔记
机器人餐厅
机器人妓女
机器人劫难
机器人舞娘
机器人写稿
机器人自杀
机器杀人
机器推销员
集齐五福
肌情
激情犯罪
激情飞奔
济青高铁
激情列车
激情中学生
积日
肌肉局长
肌肉萌妹
肌肉溶解
肌肉小怪兽
鸡生狗蛋
寄生红十字
寄生活虫
寄生双胞胎
即视感
记事狗
姬十三
吉时胎
集束箭
纪淑如
技术性离婚
技术宅
积水点
吉思光
极速老师
激素牛奶
极速天使
极速挑战
极速蜗牛
极速先锋
极速之巅
计算器女友
叽太
祭坛
集体打脸
集体裸晒
集体裸泳
集体裸浴
集体裸照
集体童婚
集体整容
集体作弊
鸡头蛇
集团办公室
肌萎缩侧索硬化症
纪文惠
冀文林
基伍
鸡西车祸
机洗羽绒服
季夏
冀宪彬
蓟县大火
极限救援
极限拳速
极限逃生
极限之塔
吉翔
吉祥娃娃梨
集翔物
吉祥物阳阳
纪晓波
鸡小萌
机械厂爆炸
机械仿生眼
机械姬
机械师复活
机械先驱
几心
纪欣然
即兴结婚
畸形恋
畸形恋情
吉星鹏
急性胃溃疡
急性胰腺炎
继兄
基胸门
纪许光
姬玄
鸡血妈
鸡血培训
寄血验子
寄血验子
纪亚文
肌艳
基阳红
及腰
极耀
季逸超
记忆提取
记忆永远都在
基因编辑
基因测序
纪英男
基友节
给予
觊觎
纪玉华
寄语十八大
计雨彤
姬云飞
鸡仔胎
集赞
集赞霸王餐
寄脏衣
祭灶糖
吉泽明步
鸡贼男
吉增和
激战
机战皇
机战坦克
激战运钞车
机长神秘电话
急诊男女
机智奔驰女
机智车主
机智存物
机智狗
机智民警
机智司机
机智脱拐
击中回血
冀中星
济州联队
吉珠
集装箱学校
姬子
疾走王子
祭祖大典
加班超人
加班费保卫战
假扮女佣
家暴痴男
家暴打胎
家暴代言人
家暴门
家碧
假避孕套
甲标
驾车环球
贾大山
夹蛋报警
加德娜
假豆浆
假肚皮
加多宝侮辱烈士
加尔加诺
假发门
跏趺
贾福清
嫁富翁培训
嫁个一百分男人
嫁给大山的女人
嫁给性侵者
加古
贾古
假孤儿
甲骨文课
贾广健
嘉豪体
假和尚
假和尚堵路
假后
加厚打底裤
加护亚依
假花闹春
假鸡蛋
贾金明
夹紧屁屁
家金网
家驹
家驹六月天
家具树
驾考改革
假宽带
家乐福
贾利国
家里冷不
贾立平
假脸姐妹团
假聊
加料红烧肉
嘉麟杰
贾玲
佳隆股份
甲仑
甲伦
贾马兰
贾马兰号驱逐舰
假毛
假冒警花
嫁猫女
假冒卫生巾
夹棉
假面狮王
加名税
加拿大分尸案
加拿大美人鱼
加拿大碎尸案
嘉能可
佳宁组合
贾努扎伊
佳偶天橙
假期综合症
驾抢导盲犬
甲壳纲
嫁穷男
甲醛白菜
甲醛鸭血
夹人虫
假人村
嘉人美妆
假日办
嘉荣
加绒打底裤
加绒牛仔裤
假肉包子
贾茹涵
假如没有你
贾盛强
伽师
加时
贾世钢
佳士科技
家事如天
假释制度
家属姐
假书墙
假摔帝
假摔哥
加斯科因
加斯佩里尼
加速进行时
加速中
加特效
加藤嘉一
加藤凌平
加藤鹰
加藤智大
家庭合葬
家庭农场
家庭平均资产
家庭幼儿园
夹娃娃大神
甲午大海战
家务狗
甲午马年
架向星空之桥
驾校神娃
贾晓烨
贾欣惠
甲型副伤寒
假胸藏毒
贾秀琰
假艳照敲诈
家野
嘉义大学
加油吧实习生
加油妈妈
加油日
家有喜妇
家有喜旺
加油小当家
假鱼翅
嘉寓股份
甲鱼牛宝宝
甲鱼嵌珠
家园卫士
葭月
贾跃亭
假孕妇行乞
贾云馨
假孕熊猫
甲章
驾照翻译
贾振勇
家政妇三田
假证妈妈
假装门环
假装我们没爱过
假紫
架子鼓独奏
贾宗洋
家族积分
家族计画
加祖里奇
家族论
贾作胜
建安之杰
简宝珊
贱俾
减兵
煎饼打印机
煎饼哥
煎饼妹
渐冰人
煎饼摊油擦
煎饼侠
肩蹭
检查好
剑痴
煎蛋上瘾
剑荡八荒
建档号
建党伟业
剑道独尊
尖刀队
剪刀手佛像
剪刀手司机
剑道真解
剪刀嘴
贱碟
间谍产子
间谍飞哥
间谍迷城
间谍明月
渐冻人
渐冻人症
渐冻症
箭毒蛙
减肚子汤
歼二十
检非
减肥变弱智
减肥换金
减肥活骷髅
捡飞机
减肥极限
减肥咖啡
减肥妈妈
减肥披萨
减肥芯片
减肥营猝死
捡肥皂悲剧
舰改
建狗节
见鬼女友
建国钞
坚果女孩
坚果手机
健翮
鉴黄师
剑会
剑会天下
剑姬
剑鸡
贱鸡
煎饺大胃王
见解答
坚决拥护党中央
捡菌
健康巧克力
监考老师
监考猫
箭扣客
剪扣子
捡垃圾身亡
监利城管
简莉纹
剑灵激活码
健美村
鉴美师
健美猪
剑敏
艰难爱情
剑逆苍穹
舰娘
剪纽扣
剑女
煎耦合
键盘情圣
键盘侠
简沛恩
检票员睡着
检票员睡着
柬埔寨新娘
歼七
坚强妈妈
坚强妞
键人
尖沙咀
健身房魔女
健身美魔女
健身女神
奸尸男生
捡尸神器
捡尸体
歼十五
尖首刀
捡手机求约会
见手青
检讨教授
坚挺哥
剑网行动
剑吻鲨
简溪
见习爱
见习爱神
剑侠传奇
兼项
简翔棋
剑啸九州
奸笑墙
建新股份
减刑制度
简旭丽
减压病
减压神曲
简懿佳
监狱广场舞
监狱猎艳
剑与魔法
监狱套餐
箭鱼王
监狱选美
监狱游客
菅原瞳
检阅部队
尖爪
茧镇奇缘
简政放权
兼职饭
兼职窝
剪纸西施
见准公婆秘籍
江百合
蒋碧微
酱饼
酱饼妹
酱饼西施
姜潮
江成博
姜成妍
蒋春
姜春鹏
蒋从军
蒋大彬
江岛大桥
姜斗丽
姜饭
蒋凡
蒋方婷
江粉磁材
姜丰
降辐杀手
降辐杀手
姜戈
姜戈复映
蒋国星
姜汉娜
姜宏
江虎
江湖儿女
江湖杀手
江湖势力
江湖写照
蒋嘉莹
江建
蒋建明
蒋建琪
将界
蒋洁敏
蒋介石密令
蒋劲夫
将军位
江俊轩
江铠同
姜涞
江郎山
蒋丽莎
蒋林
江楼感旧
江璐
江罗
江美仪
奖门人
蒋门神
蒋梦婕
江绵恒
姜敏赫
姜敏芝
蒋谟祥
姜暮烟
江南风
江南红箭
江南水务
姜你军
江派
江姵蓉
蒋祺
姜柔伊
蒋睿
江润黎
僵尸必须死
僵尸病毒
僵尸车
僵尸大游行
僵尸袋鼠
僵尸粉
僵尸裤袜
僵尸狂潮
僵尸流
僵尸马拉松
僵尸蜜蜂
僵尸木瓜
僵尸男孩
僵尸跑
僵尸肉
僵尸世界大战
僵尸坞
江世孝
僵尸熊
僵尸鱼
僵尸预警指南
僵尸妆
江疏影
江水泡饭
姜思达
蒋四代
姜斯宪
江苏黑昼
江苏旷达
姜素英
江豚
蒋伟文
江西病死猪
江西古惑仔
姜熙建
降息降准
降息降准
江西科技学院
蒋锡培
江西双子塔
蒋贤智
江小涓
蒋孝勇
蒋欣
姜欣欣
姜欣雨
蒋欣妆容
江绪林
蒋学武
江焱
蒋艳萍
蒋瑶嘉
将夜
姜艺彬
姜艺媛
蒋英羽
酱油湖
酱油尿
江油盘江大桥
蒋友青
鳉鱼
江雨霏
蒋羽熙
江源东
降噪神器
江泽慧
江之南
姜珠恩
降准
降准
姜紫蓝
姜宗福
脚不沾地女神
交叉潮
脚臭诈尸
交春
交大求婚门
胶带杀人案
焦点秀
角斗士
角度君
椒房殿
教父葬礼
教官强吻女生
娇贵
脚后跟下巴
脚踝断手
脚怀绝技
教皇辞职
交际名鸭
浇警
焦警
交警哥
交警拒口罩
焦警叔叔
蕉橘
交流四水抱城斜
焦刘洋
叫妈免票
脚模
蕉男
胶囊房
胶囊墓地
胶囊药
叫你一声老婆
脚气马
焦锐奶化
矫若惊龙
矫若游龙
焦三牛
脚上生活
教师罢课
教师村
教师节改期
教室接吻
教师禁语
教室门
教室危机
教师学生互殴
教授粉
叫兽假
叫兽小星
叫兽易小星
胶水滴耳
浇水哥
胶水糊桥
胶水人参
胶水乳汁
绞死女童
脚踏五只船
焦糖色素
交通拥堵费
交响诗篇
叫醒爱
叫醒神器
教育帝
教育鼠标
焦媛
胶原蛋白多肽粉
焦跃进
皎月女神
矫正教育系
矫正强奸
脚趾上的星光
脚趾手
教职员工
教主之歌
饺子节
焦作创卫
结拜节
接包
杰宝
街边喂饭
结冰快递
芥菜
街采
街采初吻
街采藏羚羊
节操词典
劫车求婚
捷成股份
劫持前妻
借贷宝
接待门
皆道遥步
姐弟结婚
姐弟恋曝光
解冻弃婴
借东西的小人阿莉埃蒂
解读冰公主
解放军加薪
劫匪求欢
劫匪跳河
借腹生财
借腹生子
杰锅
接过雷锋的枪
界海
节后离职潮
节后综合征
截胡
解惠清
结婚卡
结婚流程
结婚闪离
结婚证漏洞
结婚证有效期
劫机
劫机事件
节俭办春晚
街角洋果子店
姐姐站
街净哥
劫精女
借精求子
戒酒矫正器
解救吾先生
接客笔记
接客帝
解控
婕拉
接力裸跑
接力奶妈
接力区
姐妹夫妻
姐妹共用大脑
姐妹换夫
姐妹换嫁
姐妹身份证
姐妹遭城管锁喉
解密成功
解密哥
揭秘鉴黄师
芥末饺子
结膜吸允线虫
节能变压器
接盘侠
结契
借钱奢侈
街球音乐
街区制
节日综合症
杰赛科技
解散众议院
街上流行红裙子
结绳
节省女皇
姐是老中医
节食智能项链
解暑哥
捷顺科技
解套日记
阶梯式电价
阶梯式退休
阶梯水价
街头车战
街头接生
街头裸读女
街头卖丑
街头送女
街头香猪
街头野战
街头镇
界外球越位
借位接吻
接吻大赛
接吻高手
接吻机器人
接吻空窗期
接吻挎包
接吻锁
接吻眼镜
接吻枕头
解压男友团
解压神器
解衣证清白
解印
解忧公主
借孕行窃
结扎致死
借灾敛财
借债隆胸
节振国
劫争
戒指表
解直锟
借种生子
节奏剧场
节奏体语
接祖
金柏格
金宝成
金宝学圻
金宝学圻
金杯电工
禁鞭
禁播机器猫
金箔奶昔
禁播舞姿
进步版
金苍蝇
金晨也先
金城武发福
金池
劲抽福禄寿
劲抽福禄寿
金大人
金道铭
金雕复仇记
靳东
津东奶茶
金斗焕
禁独日
禁毒无间道
金度妍
金多喜
金多郁
锦儿
金二胖
金泛
金粉胶囊
金佛女
金服
金福南
锦富新材
金改
金改股
金刚芭比
金刚美人鱼
金刚怒目
金刚石微粉
金刚娃
金刚王
金够败
金够败吗
禁狗令
金固股份
金瓜子
金罐门
金闺
金贵操场
金贵晟
金贵晟
金圭钟
巾帼航班
金国钧
金韩松
金禾实业
金洪表
金猴呈瑞
金猴呈祥
金猴赐福
金猴贺春
金猴送宝
金猴献礼
金猴迎春
金猴兆禧
进化丹
金花清感颗粒
进化石
进化者
禁忌初恋
进击的
进击的大宝
进击的巨人
进击的蜜蜂
进击的禽流感
进给量
金己男
禁嘉宾主持
金佳映
金建杭
金将
金角
金角银边草肚皮
紧紧抱住她
金进禹
金敬道
金敬姬
今井梦露
进京证
晋久
进九
金爵奖
金菌克
金俊秀
紧扣的星星
进口红酒
进口坚果
尽快发货
金兰花
锦鲤
锦鲤梗
金立石
金翎奖
金陵秘事
金陵神罐
金陵十三钗
金刘寨
金龙下凡
金马奖揭晓
金满贯
金毛救灾
金毛球
金梦珠
金敏晶
金珉硕
金敏智
金敏珠
金明黄金
金铭萱
金明洙
禁魔岛
金貘奖
金默玉
金木合月
金娜英
津南
晋宁
金牌火箭
金磐石
禁炮
金品卿
金谱
金起范
锦旗哥
金其鑫
金牵牛
金钱浴
禁枪
津秦高铁
金球奖
今日天气
金融战
金汝静
金汝贞
靳瑞林
金润吉
金闰美
金赛纶
金三胖
金三胖
金三世
金扫帚奖
金色大门
金色怪鱼
金色龙虾
金色眼镜蛇
金沙江大桥
金蛇
金蛇狂舞
金蛇献瑞
劲胜股份
劲胜股份
锦时
金世佳
近史蓝
金氏美人扣
金视野
金属按钮
金舒春
金属狂潮杰斯
禁墅令
金属魔盒
金属手铐
禁书网
禁谁
禁谁
金水晶
金宋依
金酸莓奖
进塔
金泰亨
金太郎
金太狼爱米小米
金泰希
金叹
金桃园
今天你最漂亮
今天天气
金条买单
金条年终奖
金条月饼
金烔完
金烔完
禁闻
今夕何夕
金锡均
金锡民
金湘军
晋小二
金新农
金信诺
金信英
金星合月
金星凌日
金星秀
金星撞火星
金熊奖
锦绣谷
锦绣官途
锦绣九层堡
锦绣九层堡
锦绣龙虾
金秀贤
锦绣缘
锦绣缘华丽冒险
金秀珍
金雪松
金雪炫
金鸭
金妍儿
金延璟
金羊奖
锦意
金怡濂
金依萌
金艺尊
金银湖
金银玲
金尹瑞
金银月饼
金英权
金鹰艺术节
金英柱
金庸表哥
金永南
金庸翘课
禁用桶装水
金庸笑傲体
金宥利
金宥真
金友庄
禁娱
金宇彬
金鱼骗局
禁欲系
金玉瑶
金元大劫案
金元中
金月异
金允慧
金云母
禁赞
金战
禁涨令
金钊
金振焕
金正恩摸女生
金正恩瘸腿
金正恩幼年照
金正男
金正哲
禁止乘公交
金志文
金钟铉
金洲管道
锦州话
金朱元
金砖大道
金砖国家
金砖楼
金砖银行
金砖之国
金卓求
禁醉令
京阿尼
景百孚
惊爆游戏
警备队长
警备队长
京本政树
井柏然字体
井猜
竞彩牛人
警察拔枪
警察杀人案
经常性走光
京城四美
靖仇
靖仇
井底人
经典儿歌
经典非只在既往
景鼎文
京东爱情故事
京东白条
京东咚咚
京东巨惠
惊动娘
京都碰瓷
井盖求爱
劲歌王
精功科技
靖公主
净国神厕
经海路
京杭甬大运河
景洪村民
惊鸿舞
静候灵归
京户
京沪高姐
净化的灵魂结晶
镜花水月
警花学霸
惊魂飞行
惊魂梦游
惊魂女声
惊魂生鱼片
惊魂游戏
经济适用女
荆棘妖后
靖江
景教
京交会
警界林志玲
京津换牌族
京津冀城铁
京津冀雾霾
京津翼
京九高铁
京剧比基尼
京考
晶科
惊恐表情包
敬老月
荆灵
精灵宝可梦
精灵耳整形
精灵旅社
精灵梦叶罗丽
京骂
警美美
镜面人
镜面娃娃
镜面相貌
警民对跪
警民互殴
精魔
经拿滚
京妞神贴
竞拍男生
净瓶玉露
晶魄
景麒
京七条
晶茜
晶茜
京情
竞趣
竟趣
京券
警犬巴打
警犬穿鞋
惊人比分
京骚戏画
鲸鲨
井上和子
井上真央
警神
精神变态职业
精神病指标
精神体
精神卫生法
精神卫生日
惊声惨叫
惊世讯息
经书乌龙面
景双彬
惊悚丑妆
惊悚订婚照
惊悚田地
惊涛怪浪
井体
晶体管测试仪
惊天战神
鲸豚兽
净网
靖王妃
经纬电材
京温
京温商城
京温事件
京温跳楼事件
劲舞笑笑
精武英雄陈真
靖西
惊喜魔偶
惊喜无限
井下蜗居
京香
警醒仪
竞雄女侠秋瑾
竞选猫咪
竞选整容
景琰
敬业福
精液治病案
敬一丹
经营爱情
警用钢叉
菁优网
鲸鱼夫妇
鲸鱼求助
鲸鱼体
镜中奇遇记
精子库告急
精子论
精子求婚
精子银行
囧蛋奇兵
炯炯侠
囧老头
囧脸白虎
囧人的幸福生活
囧叔
囧探佳人
囧摇猫头鹰
酒吧女歌手
酒吧艳舞
久伴
久保惠三郎
九胞胎妈妈
久保杏奈
韭菜姑娘
韭菜月饼
九层妖塔
酒促妹
酒店试睡员
九段线
酒钢号
九宫格日记
旧共和国
九关虎豹
酒鬼松鼠
九河入海
九合一
究极冲击
久吉苗寨
酒驾
酒驾女摆剪刀手
九家之书
九戒
九界
酒精彗星
九九宿舍
救救我爸
酒具清洗费
九棵树
九孔
酒烈士
九龙宝瓶
九龙壁
九龙朝
九龙朝
九龙藤
九龙战
九论十八谈
旧马
旧毛衣
揪咪
久米岛
救命犬
救命手指
鸠摩罗什
酒瓶屋
酒谱
救妻女友
九千次复活
九曲花街
救人哥
旧伤复发
旧神
旧神诺登
旧书市
九岁女童产婴
酒糖
九天神话
九头身女拳手
九王
酒窝夹笔盖
鸠呜团
九溪十八涧
九霞缎
酒仙病
九项全能
酒协
就要散
九夜茴
九幽界
救援神器
九寨沟小萝莉
酒中仙
九州无事乐耕耘
九州无事乐耕耘
救猪身亡
酒桌的你
九子夺嫡
巨白兔
聚宝城
举报父亲
聚币
聚财猫
巨齿蛉
巨唇怪人
巨春雷
聚打酱油
巨大灵芝
巨大毛绒兔
巨大奇迹
巨大眼球
巨蛋音乐节
举鼎而亡
拒订盒饭
拒赌
剧毒攻心
剧毒快递
剧毒陷阱
剧毒之战
剧毒种子
巨额交易
巨额水费
惧封
飓风桑迪
飓风战魂
锯骨女郎
聚怪
聚光科技
聚合单
聚合弹
聚合弹
具荷拉
菊花车祸
菊花怪
菊花葫芦娃
菊花留给你
菊花肉球
巨滑舌鱼
菊花体
菊花天使
聚会发言图
举绩
莒姬
巨角幻兽
巨角幻兽
聚焦天下
巨金怪
鞠婧祎
拒酒宝典
局局
拒绝求爱体
巨坑沙滩
巨坑医院
橘控小黄人
鞠坤
居来提
巨力魔
橘梨纱
巨力神猿
巨鬣狗
聚龙股份
巨轮转债
拒买族
巨蟒惊魂
巨蟒吞人
巨蟒吞羊
巨猫
聚美体
聚魔
锯末胶囊
巨魔芋
巨幕
巨鲶
举牌哥
举牌执法
巨胖夫妻
局气
举旗事件
橘庆太
居然体
巨人捕手
巨人巢穴
巨人城
巨人城废墟
巨人废墟
巨人票
巨人杀手
巨乳症
沮丧猫
剧傻
巨沙螽
具绍熙
巨蛇莲蓬头
巨舌男孩
巨神峰
巨尸
巨石斑鱼
巨石沉尸
巨兽岛
巨手男童
巨兽之齿
巨头干尸
剧透社
剧透效应
锯腿
巨臀女芭比
巨无霸耳屎
巨无霸公交
巨无霸考研族
巨无霸萝卜
巨无霸陀螺
巨无霸娃娃鱼
莒溪大峡谷
具现式
聚鞋汇
聚血石
聚血石
巨型冰雹
巨型冲浪板
巨型耳洞
巨型粪便
巨型蝠鲼
巨型公鸡
巨型光棍节
巨型红薯
巨型滑梯
巨型老鼠
巨型鲤鱼
巨型萝卜
巨型梦露
巨型米奇
巨型魔鬼鱼
巨型蜻蜓
巨型人眼
巨型僧袍
巨型杀人蟹
巨型视力表
巨型蔬菜
巨型水蟒
巨型小行星
巨型野生菌
巨型鱼缸
巨胸蜂腰
巨胸碎西瓜
句艳东
拒养病母
聚义厅
焗油
菊月
拒载中国人
局长办公室
局长开房
局长灭门案
惧之煞
举重螃蟹
聚众淫乱
居住证制度
菊子
橘子大战
橘子哥
橘子哥马特见面
橘子果酱
橘子烧排骨
具足虫
巨足男
卷饼西施
卷福
捐肝补情
捐肝救父
捐精报告
捐精补贴
捐精猝死
捐精得苹果
捐精得苹果
捐精购房
捐精活雷锋
捐精群
捐精身亡
捐精死
捐精院士
捐卡
捐款门
捐款爷爷
卷毛公鸡
捐奶冠军
捐你妹
捐钱附诅咒
卷土重来
捐血权
圈养供体
圈养摘肾
卷纸女友
隽子哥
隽子哥
绝版菜单
绝壁天河
绝不为师
绝代歌姬
绝代智将
绝代智障
掘地男
绝地逃亡
绝对达令
绝对底线
绝对精英
绝对狙击
绝对迷宫格林童话
绝对童颜
绝海
绝海的侦探
爵迹
绝迹缸炉
绝交特产
绝录求生
绝密一九五零
绝命盗窃
绝命毒师
绝命毒医
绝命三连撞
绝命逃亡
绝命玩笑
绝情臭味
绝情父母
绝情声明
绝情水
绝群
绝色妙偷
绝色情侣
绝色武器
绝色诱捕
绝杀技
绝杀技能
绝世女屌丝
绝世唐门
绝食猩猩
绝食殉情
绝食自杀
绝望猫
绝望之塔
觉醒麻球
觉醒体
绝育操场
绝园的暴风雨
抉宅男女
绝战
决战长安
决战风陵渡
决战前
决战要塞
决战之夜
决战紫禁之巅
噘嘴
军变
军队领导
钧多立
军二代
军费
军改
军工间谍案
均衡教派
军猴
军火女王
俊介
俊介君
军界退休潮
骏卡
军令如山
骏马奋蹄
俊美夫妇
军牌豪车
军情解码
均胜电子
军事动漫
军师很忙
军团菌病
军团再临
君王蟹
君玮
君纹
军须靡
军训互殴
军训女神
军训求婚门
军训跳楼
俊彦
军烨
军营版小苹果
军营相亲
军争篇
军政委
军装女
卡板子
卡背
卡波内罗
卡布西游
卡车版校车
卡车哥
卡车迎亲
卡黛珊
卡戴珊家族
卡德龙海豚
咖妃
咖妃
咖啡致癌
卡粉
卡福袋
卡黄
卡级
卡几嘛
卡拉古尼斯
卡拉克西
卡拉什尼科夫
卡拉西克
卡洛斯斯利姆
卡马乔
卡马乔解约
卡美森
卡米亚
卡奈
卡桑娜
喀什叶城
卡斯比
卡斯托鲁
卡速
卡索拉
卡提诺
卡天赋
卡通观众
卡通脸
卡通马路
卡通深海怪
卡通总动员
卡药
开包
开超级跑车的孩子
开车遛马
开车舞
开车熊孩子
开传奇
凯恩之角
凯尔特人
开房处长
开房大厦
开房记录
开房收钱
开房数据
开房体
开放小区
开房医生
开房找我
开封宝马女
开干
开工红包
开挂大脑
开挂女司机
开挂秀恩爱
开关女孩
开关式过马路
开光楼盘
开花铁锅
开讲啦
开卡宴
开路虎赈灾
开罗会议
开罗宣言
开曼群岛
凯美特气
开门费
开面包车买菜
凯喵
开明国语课本
开幕式直播
开幕战
开脑情歌
开年大吉
开年利是
凯帕琥珀
开瓶嘴
开抢
剀切
开森
开山怪
开始冷了
开水浇头
开水泉
凯特温斯莱特
开天窗吸毒
开天眼培训
开腿舞
凯西强生
开心捕鱼
开心闯蛇年
开心家族
开心魔法
开心魔盘
开心泡泡猫
开心水
开心万岁
开胸照
开学喜当爹
开学综合症
开熏
铠岩
开愚
开源杯
凯源玺
看报弟
看春晚睡觉照
砍刀队
砍伐证
砍霍战术
阚凯力
看芈月致富
看跑男
看气质
看球死
砍手环卫工
砍手门
看守所杂记
看泰坦尼克号
坎特
砍头取牙
砍腿党
抗癌墙
抗癌学霸
抗八级地震房
康宸
康辰晨
康定
康菲
抗旱概念股
抗韩中年人
抗荷服
康辉曝工资
抗寂寞拉面碗
康卡斯特
慷慨病
抗日神剧
抗日神剧大尺度
康少
康盛股份
康师傅
抗塔
康泰疫苗
抗倭英雄
康熙来了
康熙身份证
康熙圣旨
康熙遗诏
抗议哥
康易困
康逸琨
抗战大阅兵
抗战花坛
抗战胜利
抗战特赦
康震天
抗震应景歌
扛桌上学
康作如
靠背警察
考成
烤出一媳妇
烤串神偷
烤串摊主
烤鳄鱼串
烤菊花
考拉绒
考拉讨水
考兰
烤梨
烤梨爷爷
烤馕
烤全骆驼
烤人头
烤柿
考试圣笔
烤死婴儿
考听力
考碗
考碗族
考辛斯
考研成绩
考研奶奶
考研女
烤烟棚窒息
考研体
考研提前
考研泄题案
考研占座
可爱的你
可爱颂
科巴利娅
磕巴英语
课本广告
科比退役
柯炳生
克卜勒
克卜勒
可穿戴式椅子
客串新娘
柯棣华
克二代
柯凡
刻公章救妻
客机击落
客机失联
客机外星人
客机迎亲
科技园命案
科技之神
客机撞猪
客机坠毁
柯佳青
柯洁
柯景腾
科克
科科斯群岛
克拉地峡
克拉克西
克拉默
克拉滕伯格
克拉运河
克莱斯特彻奇
可兰白克
可乐泡牙
可乐牙
克里马擦
克里斯蒂
科林费斯
科灵
克隆爱犬
克隆出租车
克隆战
克鲁鲁
克鲁日
科伦坡港
柯南选修课
可能你还爱我
可念不可说
科诺尔化工厂
克强指数
科锐配电
科神
克圣
氪石
克数
瞌睡妹
瞌睡魔
科硕门
科斯伍德
咳嗽药上瘾
克苏恩
科泰电源
磕头王
柯文哲
科沃基恩
克耶高斯
科一
柯伊伯带
柯伊伯带
可疑男子
可云
柯占军
柯震东
柯震东吸毒
柯震东夜店寻欢
柯振清
课桌午睡
克总
啃草运动
肯春
肯打鸡
肯德基活虫
肯德基母女
肯德基喂猪
肯借钱排行榜
啃老男
啃老孽障
啃馕比赛
肯尼迪病
肯尼迪家族
肯尼亚割礼
肯娘
啃秋
啃雪哥
啃指男
坑爹大虾
坑爹的二代
坑爹二代
坑爹假警
坑爹假期
坑爹景区
坑爹绿灯
坑爹女
坑儿父亲
坑夫逆行
坑警女友
坑面女生娃
坑人闺蜜
坑娃
坑娃神爹
坑婿岳父
坑爷男童
空白罚单
空白画
空鼻症
恐怖便当
恐怖分子手册
恐怖公寓
恐怖鬼城
恐怖将映
恐怖课程表
恐怖灵异
恐怖旅馆
恐怖马戏团
恐怖女孩
恐怖情人
恐怖宿舍
恐怖袭击
恐怖新娘
空蝉之森
孔垂柱
控到
孔德贵
孔得红
孔得红
孔冬梅
空方
空房管家
空付
恐辐女
恐高的鸟
恐归族
空间逆转
空接
空姐代购
空姐蹲式服务
空姐护士
空姐日记
空姐外围女
空姐新妆容
孔菁苹
孔菁萍
恐惧废土
恐聚族
空军建军节
孔卡
空壳骗贷
孔孔
孔林斩首
恐流族
恐龙变芭比
恐龙巨鳄
恐龙内八字
恐龙鱼
空妈
恐霾
空难游学团
空盆来蛇
空气出租女
空气费
空气果
空气伞
空气洗手
空气最差城市
控球率
控球率
孔雀台
孔雀遭撕食
空手穿裤
空手道萝莉
孔书英
控死
恐缩症
孔塔
空挺团
崆峒
崆峒派
崆峒掌门
空投毒鼠尸
恐袭关键人
恐袭事件
控弦
孔祥鹏
空心村
控烟卖国
孔一红
空知英秋
控制游戏
孔中
空中芭蕾
空中把妹
空中超人
空中等
空中飞熊
空中浩劫
空中弹琴
空中梯队
空中小火车
空中音乐厅
空中幼儿园
控住
孔子和平奖
孔子身高
口碑教授
抠鼻马赛克
口才姐
口唇茶
口袋地陪
口袋猫
口袋罪
寇岛
扣低保
口含蝌蚪
寇鸿萍
口技刷卡
寇家瑞
抠脚大汉
寇静
口渴男
扣篮王
口令
寇马克
抠门男
抠门兔
寇魔古寺
口哨歌
口述日记
口水发电
口水肉
寇斯特
口头禅排名
口吐蜈蚣
口吞活蛇
口味地图
口意
口罩刺伤脸
口罩村
口罩广告
口罩伤脸
库贝萨
库比蒂诺
库啵
枯草埋城
枯草埋城
裤衩男主播
裤裆藏龟
裤裆藏龟
裤裆藏枪
裤裆藏枪
裤裆大盗
裤裆放鞭炮
裤裆猛兽
裤裆偷奶粉
裤裆筑巢
裤裆走私
哭得像小孩
苦等初恋
酷豆
酷飞
苦鬼
库昊
酷抠族
苦力科研
苦苓
骷髅会
骷髅僵尸车
骷髅女孩
骷髅娃娃
库娜
苦难之路
库胖子
哭泣警察
库日天
酷容
苦肉计碰瓷
哭丧囧脸猫
苦笋贴
库提来
裤脱看
裤脱我看
枯萎之壤
库西
哭瞎
裤腰带大门
酷音
哭晕
哭照九连拍
酷桌
裤子上锁
跨辈婴儿
夸德拉多
跨国假条
跨国追逃
跨界石
跨境坐牢
跨栏哥
跨年大战
跨年双胞胎
跨年晚会
跨年演唱会
跨年异兆
跨省上班
跨时尚
胯下求辱
跨性别恋人
快本
快播死刑
快餐厅爆炸
快撤离
快递车起火
快的打车
快递独行侠
快递房子
快递哥
快递机器人
快递奶奶
快递尸体
快递侠
快递员报复
快金
快乐宝拉
快乐不再快乐
快乐大脚
快乐到家
快末日了
快男包养门
快男斗殴
快男反思报告
快速射电暴
快艇哥
快艇求婚
快投
快牙
快银
筷子穿颅
筷子传奇
筷子节
筷子楼
筷子腿
宽厚里
宽街站
宽叔
宽纾
狂暴飞车
狂奔蚂蚁
狂飙金属
狂飙卖身
狂踩幼童
邝晨风
矿队
狂风斩
矿工拳王
狂欢活动
狂欢周
邝健廉
矿精
旷课入狱
狂龙战士
矿泉水实名制
矿石结晶
旷世项链
狂暑季
框丝
狂野角斗士
狂野模式
旷野天
狂野之血
狂野之血
魁拔
魁地奇风潮
葵姑
葵花进城
魁麟
窥拍男厕
盔犀鸟
葵阳
奎媛媛
捆绑麻绳
昆虫宴
坤哥之夜
鲲脊岭
昆莱
昆莱山
坤琳
昆凌
昆凌韩国血统
昆凌怀孕
昆仑穴
昆弥
昆明暴恐
昆明暴恐案
昆明踩踏
昆明呈贡
昆明大雪
昆明医科大学
困兽之斗
昆西杜比
髡刑
阔绰提款机
扩列
拉奥夫
拉奥尼奇
喇叭交警
腊八面
拉巴尼
拉比克
拉差诺
拉差诺
蜡蝉
拉措
拉登日记
拉尔夫
拉法母
拉风堂
辣个
拉勾网
拉赫曼
垃圾粉
垃圾换水
垃圾咖啡馆
垃圾快递员
垃圾癖
垃圾七环
垃圾人部队
垃圾山脉
垃圾桶爆炸
垃圾桶赛跑
垃圾围城
垃圾箱死亡
垃圾养牛场
垃圾鱼
辣椒炒肉
辣椒炒月饼
辣椒面抢劫
辣椒男尸
辣椒拼国旗
辣椒求婚
辣椒水失灵
辣椒王
辣椒与泡菜
辣椒月饼
拉卡诺斯
拉昆
拉里萨
拉链荔枝
辣妈大作战
辣妈逆生长
辣妈排行榜
辣妈下海
辣妈正传
辣妹翻车
辣妹洗车
拉面汉堡
拉莫斯
拉木登珠
拉姆塞
拉姆塞
拉姆塞定律
拉姆塞定律
辣妞征集
拉皮后遗症
腊肉恐慌
腊肉美女
腊肉婆婆
腊肉铺窗
拉什福德
辣手摧花
辣手摧鸥
辣手后妈
拉斯克奖
拉斯普廷
邋遢女王
辣条
辣条当早餐
辣条年终奖
辣条生产环境
辣条糖葫芦
拉脱
腊味暗器
辣味宝马
拉维奇
蜡烛党
赖传珠
赖传珠
来刀
来的都是客
莱德斯基
来福体
莱公
赖汉
来老区
赖茅
莱姆症
赖芊合
赖水清
赖斯
赖斯翔
莱特币
莱秃
莱万
莱文斯基
莱芜地震
来信砍
莱雪
濑亚
赖益成
来伊份
赖滢羽
赖帐女
来中
来自新世界
来自星星的你
来自虞美人之坡
懒癌
蓝爸爸
蓝白小龙虾
蓝宝石少女
兰博鸡尼
烂赌夫斗烂赌妻
蓝肚野猪
懒惰青蛙
蓝矾韭菜
兰妃
拦飞机
拦飞机维权
蓝丰生化
蓝肤症
烂钢
兰戈
蓝光猪肉
烂果门
蓝海一加一
懒汉蚁
蓝环章鱼
蓝灰仙境
揽件
蓝疆卫士
蓝洁瑛
蓝金怪
蓝鲸爆炸
蓝精灵体
蓝精灵小偷
蓝均天
蓝军邮
蓝开
蓝可儿
蓝可儿案巧合
蓝可儿翻版
蓝可儿死因
兰莉娅
烂脸神相
烂脸王
蓝领妹
蓝灵石
兰凌王
兰陵王
蓝帽
蓝淼淼
蓝魔
烂皮鞋
烂片退票制
烂片沃土
蓝桥杯
兰情
蓝晴晴
兰秋
蓝秋
篮球奶奶
篮球女孩
篮球小萝莉
篮球胸腔
蓝桑坤
蓝色翅膀
蓝色方
蓝色怪物
蓝色茉莉
蓝色念气
蓝色螃蟹
蓝色青蛙
蓝色自来水
岚少
兰世立
揽收
烂手足浴
蓝思科技
蓝土
蓝图斯
篮网阵容
斓曦
蓝翔副校长
兰新高铁
兰轩儿
烂牙士力架
蓝燕
蓝眼泪
蓝颜请假条
蓝衣军团
岚音
蓝盈莹
蓝优数码
蓝宇
兰越峰
烂嘴包裹
蓝嘴唇
狼爸
狼堡
浪带
朗动
浪法
朗嘎拉姆
狼局长
浪了
浪凌飞
朗玛信息
浪漫骨折
浪漫火灾
浪漫玛丽
浪漫同房
浪漫向左
浪漫邂逅
狼青
狼青犬
狼群袭人
狼人家族
狼人影像
狼人综合症
狼少年
浪输
朗诵表情帝
榔头大战
狼图腾
狼图腾奇观
狼外婆
狼吻门
郎溪中学
狼心妈妈
狼心母亲
狼熊相伴
琅琊榜
琅琊阁
狼鱼条
狼与兄弟
朗源股份
郎征
阆中网
狼族少年
老爸的爱情
老爸驾到
老斑鸠
老版一见钟情
捞车牌赚钱
捞船
老丁的情史
老怼
捞儿子
老妇死亡四十年
老干妈雪糕
老公产前抑郁
老汉超短裙
老汉当小三
老汉口技
老汉裸模
老汉骑鳄鱼
老汉擒獒
老汉子宫切除
老虎打成猫
老虎队
老虎机破解器
老虎相残
老黄够趴体
老黄瓜刷绿漆
老皇族
老菊
老康发财日记
劳拉的星星
老腊肉
老赖黑名单
老梁故事汇
老罗维权
老妈口头禅
老苗汤
烙馍
劳模嫁女
老年节
老年漂
老炮儿
老皮鞋
老婆本
老婆奴
老婆是公安局长
老婆是局长
老婆送驾照
老婆太丑
老腔
老人被扔荒郊
老人倡议
老人敢死队
老人摔倒险
老人星
老人愿
老少配
老师操场单挑
捞手机身亡
老鼠避孕药
老鼠仓
老鼠瓜子
老鼠加明胶
老鼠啃咬费
老鼠灭门案
老摔哥
老司机开车
老酸奶内幕
老太产子
老太车模
老太猝死
老太跳伞
老太诱惑
烙铁烫癌
老头乐
老头乐
老外屌丝
老外屌丝哥
老外反扒
老外看微博
老外劝架被打
老王葬礼
劳务派遣
老鲜肉
老烟枪
老严有女不愁嫁
老鹰乘飞机
捞仔
捞仔
老子城管
老总嫁女
乐才网
乐才网
乐导
乐导
勒东
乐动圈圈
乐动圈圈
乐分惠
乐分惠
勒夫留任
乐汇城
乐汇城
乐珈彤
勒颈快感
乐俊凯
乐俊凯
砳砳
乐卖特
乐卖特
乐拍越高
乐桥
乐桥
乐山
乐山淡定哥
乐视
乐视
乐视盒子
乐视盒子
乐搜书
乐搜书
乐天射手
乐兴镇
乐兴镇
乐颜
乐园同龄惠
叻仔
叻仔
乐众
乐自由我
乐自由我
雷阿伦
雷阿幼朵
类艾滋病
泪奔毕业歌
雷柏科技
雷布斯
泪不停
雷迪克
类地行星
泪点女
雷电颂
雷恩加尔
雷锋班
雷锋故事
雷锋好榜样
雷锋节
雷锋脸
雷锋日记
雷锋手抄报
雷锋侠
雷锋月
雷锋杖
肋骨怪脖
雷冠希
类光场相机
泪光翅膀
雷猴
雷后兴
雷火灸
雷击情侣
雷假条
累觉不爱
累觉不爱
雷克
蕾拉小姐
雷曼光电
雷蒙斯尼奇的不幸历险
雷纳尔多
雷鸟
雷鸟手机
雷诺斯
蕾女心经
蕾欧娜
雷劈变性
雷劈猪圈
累燃麻将
雷仞
雷刃
雷人雕塑
雷人祭品
雷人雷事排行榜
雷人绿灯
雷人天桥
雷人校规
泪三尺
雷桑
雷神单车
雷神岛
雷神女
雷神托尔
雷施
磊叔
累输
勒死闺蜜
蕾丝内裤蒙纱
蕾丝衫
雷颂德
雷跳
雷霆领主
雷霆咆哮
雷霆扫毒
雷霆塔
雷五万
雷辛格
泪血症
泪血症
雷巡
雷讯
雷爷
雷毅
雷奕明
雷涌
雷涌
雷雨胞
雷政富
雷正西
冷冻大脑
冷宫体
冷极村
冷茎
棱镜计划
冷静姐
棱镜门
冷聚变
冷浪漫
冷魅家族
冷面寒枪俏罗成
冷漠的哥
冷漠邻居
棱皮龟
棱皮龟
冷枪手
楞伽
楞伽经
冷却计时
冷胜军
冷碗碗
冷无缺
冷血搬运工
冷血护工
冷血老板
冷血总统
冷艳中二病
冷月轻聆
李艾科
李爱珍
李安安
李奥瑞克
李芭妮
李掰掰
力百汀
理邦仪器
礼包助手
里贝罗
李本森
离别居
厉槟源
厉槟源
李渤良
李博亚
李昌奎
李昌容
李常顺
李晨求婚范爷
黎城
李承道
李崇伟
李崇喜
立川明日香
李春天的春天
李春汶
李达球
李代沫
李代沫囚服照
李丹妮
李丹宇
李稻葵
离岛免税
犁地魔
栗东生
理都懂
李笃信
李恩菲
李恩阔
李恩率
李恩率
李恩美
李蒽熙
李恩秀
立二拆四
李方军
李方伟
李斐莉雪
李凤高
李馥莹
李刚妹
力哥
李根源
李冠丰
李光耀
李国林
李国修
李海仓
黎汉持
李行亮
李浩
李昊翰
李禾禾
李河君
李恒建
力宏附体
李鸿明
力宏脱单
李宏毅
李斛
李琥
梨花泪
李华林
梨花绒
丽华体
梨花体
李怀亮
李槐龙
离凰
李慧林
离婚承诺书
离婚大奖
离婚冠军省
离婚冠军省
离婚计算器
离婚狂
离婚脸
离婚前规则
离婚吐槽书
离婚限号
离婚仪式
离婚预约
藜藿
李纪曾
李纪曾
李嘉格
李佳航
李佳乐
黎嘉敏
李嘉琪
李家庭
李佳薇
黎嘉迅
李家洋
李佳豫
李建滨
黎坚惠
李建利
李健楠
李坚柔
丽江女酒托
李姣
李姣
李教官
李锦鉴
李晋强
李金哲
李金子
利菁
李靖
李靓蕾
李景亮
丽景门
李靖倩
李经纬
李菊福
李傕
李浚赫
李浚赫
李军虎
李君旭
离开的时候
李康国
理科爸爸
里克曼
理客中
李坤城
李昆临
利拉德
李理
黎璃
李立崴
李立崴
李立宇
力量戒指
李林妲
李龙炳
李龙河
利率市场化
李玛克
藜麦
李曼筠
礼貌腿
李玫瑾
李美熙
李蒙嬗
李宓
李宓
礼弥
厘米秀
李敏
李珉廷
李敏智
李敏芝
黎明守卫
黎明踏浪号
李铭筱
李慕豪
李娜产女
李娜退役
李耐阅
李妮娜
里欧万塔
李沛旭
李佩煜
李培中
李朋
黎平
李琦
离奇大火
离奇复活
李启铭
离奇撞衫
离奇自杀
李芊墨
李芊莹
李樯
里切克
李沁
李勤璞
李清芳
沥青罐
黎庆洪
利晴天
李铨
李染染
利刃
利刃出鞘
李人庆
李荣飚
李荣浩
李汝革
李睿霖
李瑞英
李润东
李润田
李若彤复出
李若曦
李若滢
丽萨荣
丽桑卓
理山
李尚顺
李圣根
李晟京
李胜俊
黎圣喜
李胜贤
李昇勋
李石君
历史乱套了
李世默
李世全
历史神预言
李世石
李诗娴
李士祥
历史性暴雪
李书磊
李舒舒
李树行
李树行
李帅霖
离水的鱼
李硕硕
李斯丹妮
李四端
李思捷
李思凯
李思思
李斯特菌
李思怡
李斯羽
黎泰军
李泰祥
李桃蒙
立体斑马线
立体冰山
立体画手掌
李天翰
李天一
李天一案
李廷钊
李铜川
李童星
李万晴
李婉钰
李王罗
李望知
李为
李威
李炜
李卫平
李炜棋
李伟信
李未央
李维真
李文达
李文豪
李文琦
李玟阳
利沃夫
李武荣
礼物欲望清单
李曦儿
李希慧
李下不整冠
李夏怡
理县
李献良
离线玩家
李贤宰
李翔
理想的儿子
李相花
李香兰去世
李香琴
理想人生
李祥祥
李小龙我的兄弟
李小璐遭骗捐
李晓明
李笑妍
李孝友
李心艾
李新功
利辛论坛
李馨巧
李鑫雨
李昕芸
理性爱国
狸猩狯
李幸倪
李秀赫
李旭利
李玹雨
李炫臻
力学哥
李雪菊
李学林
李学凌
李学明
李学鹏
李雪芮
李学仕
立雪堂
李雪英
李雪主
李熏然
莉亚德琳
李亚力
李亚楠
李亚鹏新欢
李雅若
李嫣
李嫣儿
李艳凤
李彦墨
黎彦修
莅阳
李阳皈依佛门
李羊民
李阳鸣
李瑶敏
励夜
李艺
李一白
李贻煌
李依瑾
李一男
李依芮
李艺彤
李依馨
李依伊
李一舟
李荫奎
李尹馨
李瀛
李莹念
李颖芝
李咏娴
李幼恩
李瑜
李宇辰
李宇春体
李玉刚出家
李玉娟
李玉妹
李源朝
李源朝
李源根
利源铝业
力源信息
李原宇
里约大冒险
李悦彤
李月牙
李月增
李蕴
李允美
李云岳
李在珂
李赞熙
李泽钜
李泽维
李占峰
李长进
李兆会
李珍妮
李真旭
李正枢
李政委
李正信
励志保安团
励志哥
励志狗
荔枝狗肉节
励志姐
荔枝酒驾
励志牢犯
励志理发师
励志母亲
李芝娜
励志奶奶
励志女神
励志婆婆
励志情侣
荔枝求婚
励志师
荔枝颂
励志逃犯
李芷霆
励志小偷
离职协警
李致勋
李治阳
李芝茵
励志澡票
荔枝蘸酱油
李钟硕
李忠伟
李竹
李竹儿
李珠妍
李琢
李琢
李梓
李子峰
李紫火花
离子火花
李子君
理综
李总理
李宗霖
李宗瑞
李宗伟
李宗泫
李宗佑
李作成
李佐军
恋爱宝贝
恋爱表白假
恋爱登记制
恋爱风险
恋爱感觉
恋爱及格线
恋爱检举奖
恋爱课
恋爱恐慌症
恋爱培训班
恋爱评估表
恋爱起步价
恋爱前规则
恋爱三万英尺
恋爱随意链接
恋爱优化师
脸部珠宝
敛财萌猴
脸缠胶带照
练长跑身亡
恋宠女
连抽
恋蝶禅
恋发癖
莲舫
连方瑀
连跪
联合国黑名单
联合国护照
联合国骗子
脸黑如包公
莲花小王子
连环大便手
连环杀人
连霍高速
脸基尼
脸基尼大妈
恋机器人癖
廉价救命药
廉价雪糕
恋家有方
练节目
廉洁年金
炼金狂士
炼精
恋了爱了
恋恋书中人
脸萌
连萌
怜悯性杀人
练明乔
练霓裳
脸盆网
脸皮姐
恋上黑天使
恋上某某某
脸上纹单词
恋上岳母
连胜文
连诗雅
炼石有色
恋手章鱼
脸书
练摊帝
连体钞票
连体姐妹
连体老师
连体女婴
连体女友
连体睡衣
链条包
连庭凯
连袜裤
恋袜狂
恋无可恋
连曦
恋西游
怜小奇
镰蟹
恋鞋神龟
连馨
莲心劫
脸优
廉隅
恋欲
炼狱冲击
炼狱难度
涟源
涟韵
连遭骗奸不反抗
联招
廉政办公室
廉政调研
廉政调研车
廉政账户
恋仲
练字板
梁蓓
梁碧华
梁博
梁伯琪
梁伯琪
亮长今
良辰
梁春姬
梁春禄
两当兵变
两道彩虹
梁道行
两高报告
凉糕小哥
两个爸爸
两个老头的爱情
两个女匪王
两个太阳
两个务必
凉宫春日的追忆
梁广义
梁海燕
良户
两会蓝
两极少女
梁建章
梁杰鸿
梁景理
梁君诺
梁克
梁烈唯
梁林故居
梁美君
两米嫩模
两秒绿灯
凉民证
椋名凛
凉皮硕士
良品
良品铺子
两器互拍
两栖舰
两栖蛙人
两融
梁荣彩
凉山
梁山五胞胎
两少一宽
靓声天后
梁实
两岁酒仙
两岁瞌睡妹
梁天云
梁卫浩
梁稳根
良乡大学城北
良乡大学城西
梁笑棠
良心流量套餐
良心买单
良心药
良心银行
两姓不通婚
两性畸形
良性蚊子
两学
梁娅
梁耀辉
梁耀燮
梁逸峰
两仪落
两仪落
两亿元小姐
梁茵
梁钊峰
亮哲
梁振英
亮证护子
两只鸟论
量子隐形
梁梓梓
了不起的挑战
廖晨
聊城艳照门
廖肥肥
燎疳
廖勾诞
撩汉
撩汉神器
廖靖文
廖静文
廖景萱
辽篮
嘹亮的我
辽媒
撩妹宝典
撩妹怪咖
撩妹怪咖
撩妹新技
廖明香
辽宁号
辽宁舰
廖晴
疗伤怪
廖少华
辽视
廖天野
聊天止于呵呵
廖小波
廖晓乔
獠牙狮子头
廖曜中
廖语晴
廖智
猎爱百计
猎豹浏览器
猎豹移动
列车假济癫
列车上吹牛
列车员激吻
裂缝门
猎鬼人
猎户座飞船
烈火战车
劣迹艺人
裂甲
烈酒遗体
猎灵
烈龙
猎弩
列强路
烈亲王
烈日灼心
猎杀本拉登
猎杀禁区
猎杀猕猴
猎杀亲子
猎神冬日之战
猎团
烈焰法师
烈焰开道
猎艳全球
猎鹰前传之英雄
劣质指甲油
淋巴肉夹馍
林贝欣
邻避
邻避运动
林彪酒吧
林博文
林采缇
林采欣
蔺晨
林晨钰
林萃站
林大竣
林大夏
林丹单飞
林丹口型
林碟仙
凛冬之怒
林菲尔德
林风暴
林疯狂
临风尚居
林疯子
林福才
林戈尔
林更新
林更新恋情
林狗
林国斌
林海牧歌
临河里站
林晖闵
林珈安
邻家花美男
林嘉荣
林建东
林建名
林建岳
林江勇
林洁瑜
林靖恩
麟驹
邻居节
林俊杰被打
林肯盒饭哥
林来疯
林立雯
林丽莹
林连昆
林良铭
林貌杨音
林妙可沙滩照
林木声
林鹏汉
林品如
林奇葳
林倩羽
林芊妤
林翘银
林如琦
林蕊儿
林瑞雄
林赛罗韩
林森浩
林申
林盛斌
临时车
临时夫妻
林师傅在首尔
临时男友
临时女友
临时天堂
临时新郎
林殊
林书豪
林书豪三双
林淑敏
林书炜
林颂然
林菀
林宛瑜
林威成
林苇茹
淋文化
林文镜
临武小贩之死
林西娅
林夏
林晓筠
林筱筠
林筱筠
林晓晓
林晓寓
林燮
林新强
林歆蕊
林鑫炫
林昕阳
林芯仪
林旋风
林雪薇
林薰南
林亚若
林洋电子
林烨
林毅夫
林逸筑
林友贵
淋语
林于超
林育群
淋雨一直走
林越
林允
林允儿
林钊羽
林珍娜
林真心
林贞银
林志波
林治波
林芷嘉
林智健
林志玲内衣广告
林志鑫
林止言
林志忆
临终定制
临终碎币
林中小屋
林州重机
林子濠
林子闳
林子君
林姿妤
林宗仁
邻座的怪同学
零表
灵波
零差评酒店
灵澄
灵澄
零窗口
领导喝粪水
领导悬浮照
领动
零分门
零封
灵根木
灵谷
灵骨工匠
零广告
灵光一现
零号国境线
令狐伤
凌华坤
灵魂摆渡
灵魂菜肴
灵魂歌王
灵魂烈焰
灵魂气球
灵魂窃取者
灵魂水晶
灵魂战警
凌驾乾坤
灵剑山
灵剑士
灵雎
灵绝
凌空摔女
绫濑
绫濑遥
另类备考
另类毕业照
另类减压
另类奖牌榜
另类考题
另类祈福
另类窃金
另类讨薪
另类小三
另类作品区
另类作业
伶俐酱
灵灵八
灵灵九
灵灵四
灵灵一
玲珑宝箱
凌乱的华丽
凌乱双节假
灵猫现身
凌濛初
零秒收费
凌墨
凌慕华
铃木秀一
铃木郁子
领皮肤
零钱宝
零钱买房
领取优惠卷
领券
灵蛇爱
零世界
零食熊
灵狩
灵兽变
灵兽台
领书
零输豪
灵书妙探
灵堂酒吧
灵堂时装秀
凌添寿
灵兔绒
凌葳威
凌舞山庄
凌霄飞剑
凌霄斩
灵修
灵修班
灵修培训
凌娅
凌雁秋
灵异车祸
另一个地球
另一个自己
灵异提款机
灵异游
另一种灿烂生活
灵隐寺星巴克
零佣通
灵佑
领优惠券
囹圄记者
铃原
零元机票
凌月明
凌云飞龙
零整容美女
灵值
零脂肪
零脂肪女孩
灵主
灵主不悔
领主粉
领主神器
领主塔
领主武器
凌子群
刘艾迪
刘安琪
刘柏权
刘保洁
刘碧丽
柳编工艺品
刘彬彬
刘病已
刘伯承元帅
六不像
刘彩星
刘草莓
六常法
柳畅源
柳城爆炸
刘承俊下跪
刘炽平
刘崇和
柳重言
刘楚恬
流川枫与苍井空
瑠川里菜
刘椿山
刘大卫
柳大尉
六道河中学
刘德盛
刘得住
刘冬
刘东丰
刘东淑
流动征婚
六多局长
六发左轮
刘凡菲
柳芳
刘放生
刘飞人
六福袋
刘富华
刘弗陵
六福喜事
柳罡
遛狗发现淫窝
遛狗神器
遛狗员
刘冠翔
流光灵宝
流光琴
刘贵喜
刘国江
刘汉格
流汗怪病
刘汉俊
刘浩
刘昊霖
刘昊然
硫化罐
刘花英
刘欢组
刘惠文
六辑
刘济
刘吉恩
刘继芬
留几手
六级听力
刘济源
刘继智
六级准考证
刘珈辰
刘家坤
刘家良
刘嘉忆
刘嘉远
刘健
六角恐龙
六界哀歌
刘解忧
刘进图
刘锦源
刘景路
刘静淑
刘婧雯
刘聚奎
刘峻豪
刘恺威
刘凯茵
刘克胜
六颗子弹
流控设备
刘坤龙
刘来福
流浪狗复仇记
流浪狗开车
流浪狗要饭团
流浪汉被打
流浪汉杀人
流浪猫救弃婴
流浪绵羊
流浪校花
流浪状元
刘老根大舞台
遛老虎
柳乐优弥
柳乐优弥
流泪石
琉璃甲
刘俐俐
流恋
刘连城
榴莲盖浇饭
刘连思
流量不清零
刘亮程
流量黑手
流量鸡腿论
流量僵尸
流量新政
柳林坡
刘陵
六龄童
六龄童逝世
六六
六六六
刘路
刘銮雄
刘洛汐
流氓体
流氓猪石雕
刘美麟
刘萌萌
刘明湘
刘沐珍
遛男友
刘霓娜
六年级下册
遛鸟姐
刘诺一
刘胖
刘胖
刘跑跑
留盆
柳萋萋
刘芊含
柳千仁
刘强东
刘强东奶茶结婚
刘勤
刘庆基
刘秋宏
刘全胜
刘仁娜
刘瑞琪
刘若兰
刘赛
六三大火
刘禅
刘善桥
刘善祥
遛蛇哥
柳神
刘盛兰
刘盛兰
刘胜良
六世古宅
刘诗涵
刘诗诗被黑
刘士余
柳时元
刘时镇
柳时镇
留守噩梦
留守妈妈
留守梦魇
留守奶奶
遛鼠
柳树菇
刘摔摔
刘思涵
刘四喜
刘太香
刘天健
刘天军
刘天宇
刘铁男
刘庭羽
六腿羊
六碗饭
刘琬欣
刘伟宏
刘威煌
刘为民
刘维宁
刘蔚萱
刘蔚萱
刘闻雯
刘希
刘锡标
刘锡会
刘习全
刘西尧
琉夏
刘湘
刘向蕙
刘翔摔倒
刘相松
刘翔退赛
刘湘伟
刘晓傲
刘小锋
刘晓洁
六小齡童
六小时工作制
刘晓彤
刘晓智
遛蟹哥
刘心
刘忻
刘新华
刘新齐
刘馨予
流行病演习
六星级大学
六星连珠
刘醒龙
流性女孩
刘兴沛
流性人
刘兴雨
刘雪涛
刘熏爱
柳艳兵
刘彦池
柳岩吃蜘蛛
柳岩送快递
刘艳霞
柳岩整容前
刘雁之
流言终结榜
浏阳碎尸案
柳耀华
刘烨臭脚
刘也行
刘依纯
刘一凡
刘亦菲家族照
刘艺晗
六一任务
六艺修行
刘易阳
刘颖伦
刘迎霞
刘莺莺
刘永福墓
柳侑绮
刘御
刘宇昂
刘玉村
刘钰瑾
刘禹伶
刘宇珊
刘语熙
刘雨欣
刘语星
刘玉珍
刘悦
刘跃珍
刘允
刘芸
流云剑法
刘云山
刘在石
刘增平
刘振立
柳真雅
刘振宇
刘正铸
刘志军
刘志轩
刘智宇
刘智源
刘洲成
柳州食人鱼
柳州蜗牛哥
刘竹承
刘壮实
刘赘衡
刘卓志
刘籽辰
刘自椟
刘子固
刘梓娇
龙傲天
龙八
龙八夷
龙便便
泷川雅美
龙地
龙地
龙弟弟
龙斗台球
龙趸王
龙飞凤舞
龙凤呈祥
龙凤呈翔
龙凤大盗
笼箙
龙服
龙岗丐帮
龙桂江
隆河冰川
龙喉神兵
龙湖郦城
龙虎少年队
龙将
龙泪
龙蕾恋
龙力生物
龙鳞
龙流
龙马精神
龙门镖局
龙门飞甲
龙门山地震断裂带
龙门山断裂带
龙门阵
龙牧
陇南
龙年大吉
龙袍田
龙骑战机
龙情蜜意
龙泉名邸
龙盛转债
隆诗
龙士传说
隆诗大婚
隆诗恋
龙腾虎跃
龙吐水
龙伟
龙纹身
龙纹身的女孩
龙纹身女孩
龙文渊墓
隆务寺
龙吸水
龙瞎
龙虾池
龙虾雕塑
隆胸生日礼
隆胸危机
龙血武姬
龙血武姬
聋哑
聋哑帮主
龙颜大悦
龙幽
龙雨
泷泽萝拉
龙之峰帝人
龙之舞
龙舟冲突
龙珠超
龙姿凤采
龙子龙孙
笼子校车
楼薄薄
楼诚
楼脆脆
楼道门
楼道王菲
露底征婚
楼顶别墅
楼顶盖别墅
漏斗女孩
漏斗胸
楼粉粉
楼富强
楼晃晃
楼加加
楼靠靠
镂空捆绑装
楼兰女
楼奴
楼片片
楼沁
娄清
楼珊珊
楼市夹心层
娄宿
娄宿
漏汤胸
楼宇表白
卢安
陆昂
鹿吧
路宝盒子
卢币
路边产房
路边捡十万
路边下残棋
路边新娘
卢秉恒
陆博飞
鲁超武
鹿城博物馆
路痴小偷
陆川体
鹿代
鹿岛鹿角
路灯下母女
鲁甸
鲁甸县
卢斗哲
鹿饭
陆犯焉识
卢芳
路放
陆丰
鹿哥
卢沟桥事变
泸沽湖冲浪
露骨情书
卢广凤
鹿锅
鲁哈尼
鹿海
鹿晗
路宏
鹿后
路虎吧台
陆虎姐
路虎男
芦花似雪
陆欢
陆建波
鲁奖
庐江艳照门
陆杰荣
路金波
陆俊华
卢俊卿
卢凯悦
鹿可儿
路口掉头费
陆励成
璐璐皮肤
陆蔓
撸猫师
卢美美
鹿眠灵
陆敏佳
陆敏雪
路怒男
鲁培军
陆琪
陆群
路人甲
路人女主
路人女主的养成方法
鲁荣渔
鲁若晴
鲁若晴离世
陆三金
卢沙野
芦山
芦山地震
芦山县
陆烧
卢绍毅
卢舍那大佛
撸时代
卤水片
露宿族
陆孙
芦田爱菜
露天公厕
路途假
露腿门
鲁托罗
路洼洼
撸完
芦苇杆钢筋
陆危楼
鲁温伯
鲁温伯
陆雯倩
卢文涛
卢武福
鲁西
卢锡安
卢霞
泸县
鹿心社
陆星材
卢星宇
卢秀蓝
路学长
陆雪琪
陆寻
鹿勋
卢燕娥
陆焰之瞳
路遥遥
鹿爷
卢业香
陆熠
陆翊
鲁伊莎
鲁亿通
录音门
陆滢
陆咏
录用老公
卢昱弟
卢驭龙
鲁豫新发型
陆雨萱
陆展博
陆兆禧
卢桢
陆贞
陆震
陆贞传奇
路振江
陆之昂
路志正
泸州爆炸
卤煮辉
撸妆
撸作业
乱步奇谈
乱飞哥
乱古歌词
乱鬼龙
乱伦家族
乱码大楼
乱摸门
孪生北极熊
乱世俱灭
乱世灭神
乱世三义
乱弹阿翔
卵用
卵子黑市
抡车侠
抡锤妈妈
轮锤协管员
轮渡色狼
伦敦奥组委
伦敦鲸
伦敦裸骑
伦敦舞娘节
伦敦陷落
轮滑帝
轮滑少年
轮奸女婴
轮奸陪酒女
轮奸罪
轮流发生性关系
伦桑
伦晚
论文博士
轮吻门
论文正样
论校排薪
轮椅蹦极
轮椅老师
轮椅萝莉
轮椅小猪
罗蔼轩
落版
落版
落榜发飙姐
罗保铭
裸背广告
罗贝里
裸奔奔驰
裸奔哥
裸奔拦车
裸奔图
裸奔孝子
萝卜福
萝卜哥
萝卜公关
罗伯特四世
萝卜招聘
罗彩霞
裸吵情侣
洛达尔隧道
罗达伦
洛道
罗德尼
罗德七
落灯
落灯
落地签
落地签证
罗东进
洛凡
罗帆
裸房婚
裸分
裸佛
裸佛
裸佛攀房
裸佛攀房
裸购
裸官
裸归
罗汉鱼
罗浩
罗慧娟
罗惠君
裸婚时代
罗辑
裸祭
裸祭节
罗辑思维
裸嫁时代
珞珈学院
罗建新
罗凯楠
罗康妮
裸考军队
洛克比空难
洛克萨斯
洛克萨斯之手
洛克王国
罗兰加洛斯
落泪姐
落泪账单
萝莉大叔
萝莉肌肉女
萝莉节
萝莉狙击照
骆利群
萝莉日
萝莉头
骆林
骆琳
罗龙镇女人
罗马德比
罗马脚
罗麦
罗曼蒂克消亡史
骆美琪
落冥孤犬
落冥孤犬
裸模父亲
裸模院长
螺母套命根
落木仙子
落难公主
落难记
裸男闹桥
裸闹发布会
裸年
裸女散步
裸女示威
裸女兽身像
裸女吞蛇
裸女醉驾
洛欧塞布
裸爬马尸
裸拍
裸拍日历
裸跑弟
落跑甜心
落跑新郎
罗霈颖
裸漂
罗琦
裸骑
骆琦
罗青长
洛晴川
罗青鸟
罗芮妲娜裘丽
裸晒
裸身啃脸男
裸身女鬼
裸身盘中餐
裸身乞讨
裸身娶新娘
罗什
落十一
落十一
罗书全
裸睡阳台
裸睡遇色狼
罗斯海
螺丝结顶
裸四口
螺丝小姐
螺丝雪糕
罗塔猜测
洛坦
裸体奥运
裸体毕业照
裸体盗窃
裸体橄榄球
裸体购物
裸体过山车
裸体画
裸体环保
裸体婚礼
裸体祭
裸体节
裸体京剧
裸体考试
裸体拉票
裸体闹访
裸体骑马照
裸体盛宴
裸体泰拳赛
裸体讨薪
裸体午餐
裸体相亲
裸体游街
裸体运动会
裸体真人秀
洛天神
洛天依
裸跳门
骆驼过劳死
骆驼客
骆驼小三
骆驼蜘蛛
裸玩小姐
落网魔头
洛维
罗维道
骆卫海
骆文博
罗熙杰
裸夏
罗夏恩
罗小黑战记
罗笑虎
骆晓娟
罗星汉
裸熊
裸胸圣战
罗秀春
罗亚平
洛阳大叔
洛阳牡丹花会
洛阳枪击案
洛伊
罗一洋
罗荫国
罗永浩
裸游
裸游胜地
裸游营销
罗玉通
裸约
罗云熙
罗兆辉
裸照贴全村
洛昭言
裸照油画
罗振宇
罗争
罗争玉
罗智
罗终七
罗紫琳
屡曝不改
铝包子
绿叉
绿茶婊
绿茶屌
绿茶脸
绿茶妹
吕辰晔
绿川幸
驴蛋蛋
绿灯侠
吕福克
绿橄榄
绿龟侠
吕会会
绿计划
闾蓟敏
绿甲
吕佳容
驴坚强
绿箭侠
绿间真太郎
吕江林
绿巨人
绿领巾
吕令子
绿萝产蛇
绿帽费
绿帽子节
绿帽子戏法
绿名
吕念祖
旅拍
绿漆
氯气泄漏
绿鞘
绿鞘
吕青橙
吕清海
吕青柠
绿色村庄
绿色达人
绿色联盟
绿色落日
绿色猫咪
绿色套餐
旅商
律师姐
绿瘦
绿水长流
绿太阳鱼
吕田
绿天堂
绿瞳
吕彤羽
绿湾包装工
吕婉柔
绿王
绿芜
氯硝安定片
吕筱华
吕新华
吕行
吕行
旅行相亲
吕秀才领证
吕秀芝
绿烟
绿眼怪鱼
绿叶宝
绿野飞花
绿叶牌树脂
吕逸涛
绿茵伯乐
吕迎春
吕英明
旅游翻译机
旅游幼稚病
吕月庭
吕运计
旅展
绿植公司
吕志和
吕中楼
吕子乔
妈癌
马爱伦
马邦德
马背承欢
麻饼
抹布女
马畅
马场坪
麻城表弟
麻涌
麻涌镇
马刺
麻糍
马大风
马达加斯加
马达臀
马黛茶
麻袋哥
妈蛋
马岛主权
马德秀
马灯部落
马頔
马蒂厄
玛蒂尔达
马蒂诺
马蒂奇
马蒂亚尔
马鼎盛
马丁鞋
马东敏
马度云
马尔代夫水荒
马尔多纳多
马尔克斯
马尔泰
马方
马方方
马方综合征
马斐森
马奋蹄
马蜂
马蜂窝莲花
马夫罗
马桂木
马航
马航班机
马航重组
马航翻译
马航飞机
马航广告
马航焦虑症
马航劫机
马航客机
马航客机坠毁
马航敏感乘客
马航去的地方
马航事件
马航失联
马航失事
马航新线索
马航坠毁
马浩汉
马皓轩
马和轮渡
麻花辫惊魂
麻花肠
麻花脊柱
马画藤
马继生
马葭
马佳佳
马甲军
马甲线
马健
马江彬
麻将大赛
麻将富豪
麻将婚礼
麻将世锦赛
马金库
马进帅
马竞女神
马菁宜
马驹桥镇
骂客地图
马克希尔
马克与安安
麻葵
马拉个币
麻辣火人
麻辣教师
麻辣女兵
马拉松蓝
马拉松女孩
马拉松犬
麻辣烫猪血
马来剑
马来巫师
马来西亚航空
马来西亚航空公司
马乐山
马里劫案遇难者
玛丽莲梦露大厦
玛丽式爱情
玛丽苏文
马亮照
马铃薯馒头
马铃薯学院
马璐
马路大叔
马露儿
马露儿
马路丐帮
马路煎锅
马陆亭
马路孝子
一脸懵逼
满脸懵逼
说翻就翻
说沉就沉
我勒个去
我就看看不说话
冒泡
热死宝宝了
宝宝惊呆了
宝宝委屈
宝宝心里苦
宝宝美吗
宝宝要亲亲
友谊的小船说翻就翻
因缺思听
妈的智障
吓死宝宝了
宝宝要亲亲
我好方
走过最远的路是你的套路
让我看看谁在装逼
怪我喽
污一点才可爱
你咋不上天呢
你咋不上天呢
你咋不上天呢
这月要吃土了
一脸懵逼
我选择狗带
柏拉图
邦联制
报禁
暴君
暴民
暴民政治
暴政
被统治
被统治阶级
不同政见
参议院
残酷镇压
朝堂
朝堂
城邦社会
持不同政见者
崇尚法律
崇尚法制
崇尚法治
大声疾呼
单一制
党部
党禁
党魁独裁
党魁独裁制
党魁专政
党魁专制
党委
道德问题
邓小平
敌对分子
敌对势力
地方党部
地方党委
地方各级党部
地方各级党委
地下党
第三党
帝国
帝制
颠覆政府
独裁统治
独裁者
独裁政权
独裁制度
多党
多党民主
多数党
多数派
多元
多元化
多元政体
多元政治
扼杀
二元制君主立宪制
发展取向
法西斯
法西斯统治
法西斯政权
法制
法治
法治思想
反对党
反对派
反对统治
副贰
复合制
改革取向
革命反革命
个人独裁
个人专政
个人专制
巩固政权
共产
共产暴政
共产帝国
共产主义
共和党
共和国
共和制
共识
共同利益
寡头
寡头政治
关隘
官制
光州
光州事件
光洲
光洲事件
规范性
贵族院
国会
国家政权
国体
韩国光州事件
韩国光洲事件
红色恐怖
胡耀邦
基本观点
集权政治
集团
既得利益集团
监国者
建立规范
阶级
杰弗逊
金朝
金代
精英
精英政治
君主
君主立宪制
君主制
可能是
理论基础
理想国
利益党
利益集团
联邦党
联邦共和国
联邦制
两党
两党制
辽朝
辽代
列宁式政党
列宁主义
领袖独裁
领袖独裁制
领袖专政
领袖专制
六四
六四事件
马克思列宁主义
马克思主义
麦迪逊
毛泽东
毛泽东思想
美丽岛
美丽岛事件
孟德斯鸠
民进党
民运
民运分子
民主党
民主党派
民主共和国
民主共和制
民主国家
民主化
民主化进程
民主监督
民主进步党
民主思想
民主意识
民主运动
民主政治
民主制度
平民院
秦城
秦城监狱
区府
权力制衡
人类社会
人民共和国
人权
人性
人治
人专政
入仕
三权分立
上帝
上议院
少数党
少数派
社会政治
社会主义
社会主义制度
省委省府
省委省政府
施特劳斯
实行民主
市场经济
市委市府
市委市政府
属官
斯大林
思想体系
苏格拉底
贪婪
特权
天安门
统治
统治阶级
统治权
万古不易
王国
危害国家安全
文集
文选
西方
西方哲学
西方政治
西方政治哲学
西方政治制度
下议院
鲜明特色
县委县府
县委县政府
宪法
宪政
乡党委
乡党委乡政府
性恶论
性善论
休谟
修正
宣传煽动
训政
研究对象
研究方法
研究取向
一党
一党制
一党专政
一个
一元化
一元化领导
依法治国
以德治国
以法治国
议会民主
议会政治
议会制
议会制的民主共和制
议会制君主立宪制
异议
异议分子
异议人士
有力武器
在朝党
在野党
赵紫阳
哲学王
真知
镇党委
镇党委镇政府
镇压
政党
政见
政体
政治发展
政治反对派
政治风波
政治寡头
政治家
政治价值
政治结构
政治科学家
政治立场
政治权力
政治事物
政治思想
政治思想家
政治统治者
政治现实
政治现象
政治协商
政治性
政治学家
政治哲学
政治制度
制度设计
中国传统
中国共产党
中国国民党
中国民主党
中间偏右
中间偏左
中央党部
中央集权
中央集权制
中央委员
中央委员会
众议院
主流意识
专政
专制国家
专制理论
专制思想
专制统治
专制意识
专制政权
专制政治
专制制度
资本主义
资本主义制度
自民党
自私
自由
自由民主党
总统制
总统制的民主共和制
遵循规律
痼疾
安全员
八子
八座
班长
班主任
搬运工
扳道工
板金工
办事员
帮办
保安员
保管员
保健护士
保健医生
保健员
保险员
保育员
报幕员
报务员
鼻科医生
比部
编辑
编审
编委
辩论员
兵团司令
病房服务员
病房女服务员
播音
播音员
播音指导
部长
部长会议主席
部长助理
裁判
裁判员
才人
采购员
参谋
参谋长
参谋长助理
参事
参议员
参赞
测量员
产科医生
产婆
场长
场记
场记员
常务董事
常务理事
常务秘书
常务书记
常务委员
常务主席
常驻代表
长跑运动员
长史
厂长
厂长助理
车工
车间主任
乘警
乘务员
赤脚医生
出纳
储蓄员
处长
传令兵
传染科医生
船长
船员
炊事员
从事
村长
打字员
大臣
大队长
大夫
大夫
大副
大会执行主席
大计
大将
大令
大使
大帅
大尉
大校
代办
代办员
代表
代表团团长
代理厂长
代理军长
代理连长
代理排长
代理师长
代理所长
代理所长
代理团长
代理营长
代征员
代主席
代总参谋长
代总理
代总统
党委副书记
党委书记
党委委员
党小组长
党组成员
党组书记
档案
档案员
导师
导演
导演助理
导游
登山队长
登山队长
登山队员
登山运动员
地段医生
地委副书记
地委书记
地质队员
第二书记
第一副主席
第一书记
第一主席
点心师
电工
调查员
调度
调度长
调度长
调度员
调剂员
调研员
谍报员
董事
董事长
督导员
锻工
段长
队长
儿科医生
儿童保健医生
耳鼻喉科医生
耳科医生
二府
二副
二级
二级播音员
二级教练
二级教师
二级实习指导教师
二级校对
二级演员
发报员
发货员
发料员
发令员
发行员
法官
法医
翻译
方伯
房管所长
房管所长
房管员
防暴警察
防化兵
放射科医生
放影员
飞行师
飞行员
分队长
分局长
凤阁
夫人
服务员
辅导员
副班长
副编审
副部长
副参谋长
副场长
副厂长
副处长
副船长
副村长
副大队长
副导演
副调度长
副调度长
副董事长
副段长
副队长
副分队长
副分局长
副干事长
副高级
副股长
副关长
副馆长
副会长
副机长
副驾驶员
副检察长
副舰长
副教导员
副教授
副教务长
副教育长
副经理
副局长
副军长
副科长
副课长
副矿长
副理事长
副连长
副旅长
副盟长
副秘书长
副排长
副旗长
副旗长
副区长
副区队长
副社长
副审计长
副审判长
副省长
副师长
副市长
副首相
副书记
副署长
副署长
副司长
副司令
副司令员
副所长
副台长
副厅长
副庭长
副艇长
副团长
副委员长
副系主任
副县长
副乡长
副小队长
副校长
副协理员
副行长
副研究馆员
副研究员
副议长
副译审
副营长
副院长
副站长
副镇长
副政委
副支队长
副指导员
副指挥
副中队长
副州长
副主管
副主任
副主任护师
副主任技师
副主任委员
副主任药师
副主任医师
副主席
副专员
副总编
副总编辑
副总裁
副总参谋长
副总船长
副总地质师
副总调度长
副总队长
副总飞行师
副总干事
副总干事长
副总干事长
副总工程师
副总工艺师
副总会计师
副总经济师
副总经理
副总军事代表
副总理
副总领事
副总轮机长
副总农经师
副总农艺师
副总设计师
副总兽医师
副总司令
副总统
副总统计师
副总务长
副总畜牧师
副总医药师
副总指挥
副总质量师
副组长
妇科医生
妇女主任
干事
干事长
高等学校教师
高级
高级编辑
高级工程师
高级工艺美术师
高级关务监督
高级会计师
高级记者
高级讲师
高级教练
高级教师
高级经济师
高级农艺师
高级禽医师
高级审计师
高级实习指导教师
高级实验师
高级统计师
高级畜牧师
工部
工长
工程技术
工程师
工段长
工官
工会委员
工会主席
工师
工艺美术
工艺美术师
工艺美术员
工艺师
工正
供销员
公安部长
公安部副部长
公安局长
公关部长
公关部长
公使
公证员
公主
骨科医生
股长
顾问
顾问医师
挂号员
关长
关务监督
观察员
管道工
管理员
馆长
馆员
广播员
柜长
国际裁判
国际象棋大师
国际象棋特级大师
国家裁判
国家副主席
国家级教练
国家主席
国王
国务部长
国务卿
国务委员
国务总理
国医
海军司令
海军司令员
海军武官
航空兵
合格医生
喉科医生
候补书记
候补委员
后勤部长
护理部主任
护理人员
护林员
护师
护士
护士长
户部
户警
化验员
话务员
会长
会计
会计师
会计员
会诊医生
绘图员
基金会主席
机长
机械师
机要秘书
机要员
稽查员
集团军司令
技工学校教师
技师
技士
技术编辑
技术设计员
技术员
计分员
计委主任
记工员
记录员
记时员
记者
纪检员
纪委副书记
纪委书记
家庭医生
架子工
驾驶员
监察部长
监察部长
监察员
监督员
监理员
监票员
监事
监狱长
间谍
检察长
检察员
检察院长
检察院长
检票员
检验师
检验士
检验员
检疫员
鉴证员
见习排长
舰长
建筑师
将军
江湖医生
讲解员
讲师
交通警
交通警察
交通局长
交通员
浇铸工
矫形外科医生
教导员
教导主任
教官
教练
教练员
教师
教授
教授级高级工程师
教委主任
教务长
教务主任
教育参赞
教育长
教员
接生员
解说员
精神科医生
经济
经济参赞
经济师
经济员
经理
经理助理
警备司令
警长
警官
警司
警卫
警卫员
九品
九卿
救生员
局长
局长助理
军参谋
军参谋长
军长
军代表
军分区司令员
军分区政委
军后勤部长
军区副司令员
军区司令员
军区政委
军事代表
军委副主席
军委主席
军械管理员
军医
军政委
开坊
开府
开票员
开业医生
勘探队员
科长
科技参赞
科员
科主任
课长
空降兵
空军司令
空军司令员
空军武官
孔目
矿长
矿工
劳资员
乐团团长
乐团团长
雷达兵
理发员
理疗科医生
理事
理事长
联大主席
联合国秘书长
联络员
连长
列车长
列车员
临床医生
临时代办
领航员
领事
六部
六曹
六察
六官
六卿
六条
炉长
炉长
陆军司令
旅参谋长
旅长
旅后勤部长
律师
轮机长
麻醉医生
马拉松运动员
美工
美容师
美术师
美术员
门卫
门诊部主任
门诊医生
盟长
秘密警察
秘书
秘书长
秘书长助理
秘书副长
秘书副长
泌尿科医生
面包师
描图员
民警
名誉馆长
名誉教授
名誉所长
名誉所长
名誉校长
名誉院长
名誉主席
磨工
魔术师
木工
男按摩师
男护士
内阁
内阁大臣
内阁总理
内科医生
内科住院医生
内史
内宰
内政部长
农经师
农业技术
农业技术推广研究员
农业技术员
农艺师
排长
派出所长
跑片员
陪审员
陪同团团长
配电员
配音员
皮肤科医生
片长
评比员
评论员
评委
仆射
七子
旗长
旗长
气象员
千户
千牛
钳工
潜水员
勤务兵
清洁工
清洁员
区长
区队长
区委书记
全权代表
人大代表
三等秘书
三副
三公
三孤
三级
三级播音员
三级教练
三级教师
三级实习指导教师
三级校对
三级演员
三老
三省
三师
三事
三司
三台
三衙
森林警察
商务参赞
上计
上将
上士
上尉
上校
少保
少府
少傅
少将
少师
少尉
少校
少尹
少宰
少正
哨长
哨长
摄像记者
摄影记者
摄影员
社长
社长助理
社会科研
设备员
设计师
设计员
神经外科医生
神医
审计
审计长
审计局长
审计局长
审计师
审计员
审判长
审判员
省长
省长助理
省委副书记
省委书记
师参谋
师参谋长
师长
师团长
师团长
师政委
施工员
实习护士
实习医生
实验师
实验员
士师
事务员
市长
市长助理
市委副书记
市委书记
室副主任
室主任
收报员
收发员
收购员
收款员
收料员
首席监事
首相
守门员
售货员
售票员
兽医
兽医师
兽医员
书记
书记员
署长
水部
水手长
司磅员
司磅员
司长
司机
司令
司令员
司炉
司炉工
司务长
司线员
司药
四级
四级演员
饲养员
速记员
所长
所长
所长助理
所长助理
台长
台长助理
太保
太常
太傅
太监
太仆
太师
太史
太守
太尉
太医
太宰
太祝
太子
坦克兵
探长
特别护士
特级厨师
特级教师
特命全权大使
特派员
特使
体操教练
体委副主任
体委主任
跳伞运动员
厅长
厅长助理
庭长
艇长
通信员
通讯员
统计
统计局长
统计局长
统计师
统计员
投递员
图书管理员
土官
团参谋
团参谋长
团长
团后勤部长
团委副书记
团委书记
团委委员
团小组长
团政委
推销员
瓦工
外长
外交部长
外交大臣
外交官
外科住院医生
外相
万户
委员
委员长
委主任
卫队长
卫生部长
卫生工程师
卫生技术
卫生监督员
卫生厅厅长
卫生医生
卫生员
卫戍司令
卫尉
文案
文博管理员
文化参赞
文化干事
文化局长
文书
文书员
文物博物
文学
巫医
无执照医生
武官
舞美设计员
舞台技师
舞台美术设计师
舞台设计员
务长
务长
西医
铣工
系主任
下士
县长
县委书记
乡长
乡邮员
销售员
消毒员
消防队员
消防员
小臣
小队长
小史
小学教师
校长
校长助理
校医
协理员
新闻记者
新闻检查官
心脏科医生
信贷员
信访处处长
信访处处长
信号员
信息员
行长
行长助理
行署专员
修理工
畜牧师
畜牧员
宣传部长
宣传队员
宣传员
驯兽员
巡边员
巡警
巡视员
巡诊医生
押运员
牙科医生
研究馆员
研究实习员
研究员
眼科医生
演奏员
验光师
验尸官
养路工
药房主任
药剂师
药剂士
药师
药士
野战军司令
业务员
一等秘书
一级
一级播音员
一级厨师
一级教练
一级教师
一级实习指导教师
一级校对
一级演员
医师
医士
医务工作者
医药师
医院服务人员
医院院长
仪仗队员
艺术
议长
议员
译电员
译审
引水员
营长
营养医生
营养员
营业员
庸医
邮递员
油漆工
幼师
于越
宇航员
御医
元帅
园长
园艺师
员级
院长
院长助理
运动员
站长
招待员
针灸医生
侦察员
镇长
整骨医生
整形外科医生
正高级教师
政委
政务参赞
政协副主席
政协委员
政协主席
支部副书记
支部书记
支队长
知事
执行副主席
执行主席
指导员
指挥
指令长
指令长
制片主任
质检员
质量师
治保主任
中队长
中国象棋大师
中国象棋特级大师
中级
中将
中军
中郎
中士
中书
中堂
中尉
中校
中学教师
中药医生
中医
中医师
中允
中涓
肿瘤科医生
众议员
州长
州长助理
主编
主管
主管护师
主管技师
主管药师
主管医师
主教练
主任
主任编辑
主任播音员
主任工程师
主任护师
主任技师
主任记者
主任科员
主任律师
主任委员
主任舞台技师
主任药师
主任医师
主席
主治护师
主治药师
主治医师
助产士
助工
助教
助理
助理编辑
助理翻译
助理工程师
助理工艺美术师
助理关务监督
助理馆员
助理国务卿
助理会计师
助理记者
助理讲师
助理教练
助理经济师
助理农艺师
助理审计师
助理实验师
助理兽医师
助理统计师
助理畜牧师
助理研究员
助理医师
助理员
住院部主任
住院医生
专管员
专科医生
专业职务名
专员
装甲兵
装卸工
准将
资料员
子爵
自然科研
总编
总编辑
总裁
总裁判长
总参谋长
总参谋长助理
总场长
总船长
总导演
总地质师
总调度长
总督
总段长
总队长
总飞行师
总干事
总干事长
总干事长
总工长
总工程师
总工艺师
总护士长
总会计师
总教练
总经济师
总经理
总经理助理
总军事代表
总理
总领事
总轮机长
总农经师
总农艺师
总设计师
总兽医师
总书记
总司令
总统
总统计师
总统特使
总务长
总行长
总畜牧师
总医药师
总支副书记
总支书记
总指挥
总质量师
纵队司令员
足病医生
组长
组织部长
作协主席
