# Supplementary material for: Hybrid deep learning models with multi-classification investor sentiment to forecast the prices of China’s leading stocks
Source: PLoS One. 2023 Nov 27;18(11):e0294460. doi: 10.1371/journal.pone.0294460 (PMC10681238; doi:10.1371/journal.pone.0294460)
Supplement: S1 Data — (ZIP) [file pone.0294460.s001.zip › code and data/data processing -python/5:word2vec+sentiment classification/dict/my_dict.txt]

习近平
习大大
总书记
党中央
习总书记
笑cry
应急包
以防
出了事
出事故
不属实
愿平安
一路走好
逝者安息
抖机灵
够热闹
笑而不语
不守规则
no zuo no die
想死
别
拉上别人
China
china
怎么不
新冠疫苗
新冠病毒
康康
补刀
溜了溜了
插眼
太监了
gkd
mark
奥利给
