# Supplementary material for: Hybrid deep learning models with multi-classification investor sentiment to forecast the prices of China’s leading stocks
Source: PLoS One. 2023 Nov 27;18(11):e0294460. doi: 10.1371/journal.pone.0294460 (PMC10681238; doi:10.1371/journal.pone.0294460)
Supplement: S1 Data — (ZIP) [file pone.0294460.s001.zip › code and data/data processing -python/5:word2vec+sentiment classification/dict/SogouLabDic.txt]

一个	818357166
我们	770027797	PRON,
时间	767969294	N,
中国	727787725	N,ADJ,
可以	685520165	ADJ,AUX,
公司	640938770	N,
没有	632008126	V,ADV,
信息	622926081	N,
下载	591771674	V,
软件	534227615	N,
注册	518496419	V,
自己	471472050	ADJ,PRON,
产品	468069325	N,
工作	466194564	N,V,
论坛	441381396	N,
企业	436173938	N,
这个	433048403	ADJ,
他们	412963973	PRON,
管理	412181183	V,
已经	403179857	ADV,
问题	403006162	N,
内容	393711925	N,
使用	381113079	V,
进行	380659946	V,
市场	366328483	N,
服务	363292536	V,
如果	359640476	CONJ,
系统	358489546	N,ADJ,
技术	352262655	N,
发展	346601217	V,
现在	338520507	N,
作者	323490756	N,
就是	323405726	V,ADJ,ADV,CONJ,
网络	318093709	N,
提供	314198572	V,
相关	313000943	V,ADJ,
我的	307682521
文章	306961284	N,
方式	306833576	N,
电话	306234192	N,
发表	303737468	V,
所有	303106916	V,ADJ,
时候	295873136	N,
因为	292617553	CONJ,PREP,
北京	290479084	N,
有限公司	290131679	N,
什么	286618582	N,ADJ,QUES,
还是	280395187	ADV,CONJ,
开始	274039939	N,V,
本站	271258379
发布	266649769	V,
自己的	264132664
支持	262903416	V,
在线	259103024	ADJ,
国家	258141164	N,
生活	251581894	N,V,
联系	250524176	N,V,
积分	248959533	N,V,
主题	246603245	N,
所以	246602692	CONJ,
不能	246037926	ADJ,
的人	241822796
上海	240485000	N,
中心	238694323	N,ADJ,
世界	238070978	N,
游戏	237304499	V,
需要	235712658	V,
价格	234486972	N,
用户	234356881	N,
通过	234115877	V,PREP,
要求	232264679	V,
不是	231533102	N,V,ADV,
免费	229571556	ADJ,
个人	228761540	N,ADJ,PRON,
但是	228654621	COOR,
地址	227672717	N,
网站	227529063
情况	226931886	N,
最后	225121751	ADJ,
设计	224266959	N,V,
同时	224243404	N,ADJ,CONJ,
这些	223327939	ADJ,
活动	222159522	N,V,ADJ,
手机	221597858	N,
推荐	219025499	V,
一些	217910674	ADJ,ADV,
主要	217194433	ADJ,
大家	215549750	N,PRON,
发现	209930484	V,
目前	209695546	N,
文件	209486023	N,
你的	207682140
不过	207481172	ADV,CONJ,
评论	206771554	V,
生产	206580471	V,
美国	205080184	N,ADJ,
图片	204864013	N,
经济	204699023	N,ADJ,
功能	204513139	N,
国际	204002756	N,ADJ,
的是	202343832
选择	201627296	V,
其他	199508767	ADJ,
这样	198877129	ADJ,
会员	196952082	N,
环境	196217081	N,
来自	195776182	V,
日期	195664132	N,
成为	193661051	V,
他的	193201887
最新	192854570	ADJ,
专业	192470833	N,ADJ,
一下	191135202	ADJ,
人员	189624116	N,
任何	189293746	ADJ,
教育	189093789	N,V,
资料	189017778	N,
状态	188187068	N,
都是	187555906
点击	187520585	V,
为了	185456448	CONJ,PREP,
不会	183954732	V,AUX,
出现	183670523	V,
知道	183501794	V,
社会	182835294	N,ADJ,
名称	182781346	N,
而且	181516249	CONJ,
介绍	181474742	V,
音乐	180783228	N,
等级	180438014	N,
可能	180304320	N,ADJ,ADV,
这种	179518567
建设	179479128	V,
朋友	178876242	N,
虽然	178360405	CONJ,
电子	177728143	ADJ,
资源	177598600	N,
看到	177250750	V,
精华	177102392	N,
电影	176605658	N,
如何	176504123	ADV,QUES,
新闻	176046676	N,
阅读	175405626	V,
安全	173583523	N,ADJ,
全国	172816046	N,
只有	172497908	CONJ,
回复	171059056	V,
大学	170621436	N,
学生	170237656	N,
学习	169541318	V,
关于	169178374	PREP,
项目	168008282	N,
不同	166707166	ADJ,
以及	166221882	COOR,
有关	165546262	V,ADJ,
那么	165043255	ADV,CONJ,
开发	164783422	V,
还有	164367068
只是	164325317	ADV,COOR,
非常	163542886	ADJ,ADV,
研究	163415678	V,
广告	163390113	N,
首页	163036651
方法	162193052	N,
希望	162120515	V,
地方	161543483	N,
也是	161216815
单位	161162295	N,
怎么	161060064	ADV,QUES,
应该	160769485	AUX,
今天	159926773	N,
以上	159565531	ADJ,
更新	159275799	V,
帖子	157692504
显示	156029538	V,
能力	154578538	N,
电脑	154044619	N,
记者	153165162	N,
查看	152298877	V,
位置	151954010	N,
不要	151016662
由于	150109226	CONJ,PREP,
无法	149646803	V,
详细	149435434	ADJ,
投资	149381780	V,
是一个	149043892
一般	148777659	ADJ,ADV,
进入	148288922	V,
发生	148043647	V,
这里	148013228	N,
感觉	147814272	V,
更多	147603604
你们	147280369	PRON,
的话	147243172	CONJ,
起来	146989198	V,STRU,
标准	146828897	N,ADJ,
一样	146275065	ADJ,
认为	145938042	V,
女人	145069359	N,
那个	145018879	ADJ,
设备	145012244	N,
搜索	144659632	V,
之后	142962081	N,ADV,
然后	142743280	CONJ,
学校	142485060	N,
销售	142215861	V,
组织	141925792	N,V,
说明	141744589	V,
提高	141624653	V,
为什么	141277594	ADV,QUES,
作品	141115412	N,
或者	141014163	ADV,COOR,
喜欢	140854320	V,
东西	140528052	N,
方面	139997902	N,
简介	139793802	N,
必须	139680317	AUX,
经营	139217832	V,
科技	138912020	N,
作为	138895514	V,
其中	138685526	N,
运行	138417906	V,
工程	138301130	N,
解决	136845001	V,
操作	136511522	V,
经验	135438249	N,V,
地区	135426015	N,
重要	134561622	ADJ,
直接	134018146	ADJ,
登录	133784424	V,
合作	133718713	V,
结果	133636335	N,V,
影响	133629253	N,V,
这是	133421433
行业	133217515	N,
对于	133103067	PREP,
表示	132271232	N,V,
程序	132000697	N,
包括	131428977	V,
留言	131297885	V,
规定	130800061	N,V,
处理	130553279	V,
男人	130122718	N,
各种	130099064	ADJ,
部门	129904927	N,
数据	129685633	N,
具有	129649380	V,
商品	129643636	N,
系列	129557859	CLAS,
大小	129499613	N,ADJ,
因此	129428355	CONJ,
关系	129133836	N,V,
可是	129016903	ADV,CONJ,
比较	128983211	V,
文化	128962107	N,ADJ,
一直	128727877	ADV,
法律	128727015	N,ADJ,
这么	128526486	ADJ,
您的	128360469
城市	128259999	N,
分析	128076520	V,ADJ,
基本	127322510	N,ADJ,ADV,
最大	127212635
类别	127126385	N,
两个	126985958
日本	126352160	N,ADJ,
得到	125937127	V,
一次	125490032	ADV,
继续	124888658	V,
成功	124737982	V,
她的	124624021
责任	124145619	N,
深圳	123792627	N,
业务	122922166	N,
欢迎	122842450	V,
加入	122744683	V,
能够	122637062	V,
觉得	122098353	V,
部分	122035566	N,ADJ,
中文	121944523	N,
根据	121032939	N,PREP,
人民	120952083	N,
政府	120900368	N,
控制	120661915	V,
其实	120647016	ADV,
之间	120227444	STRU,
一种	120213276
威望	120000117	N,
实现	119746532	V,
语言	119559471	N,
出来	119151630	V,STRU,
谢谢	119137286	V,
社区	118770973	N,
品牌	118541652	N,
是否	118253501	CONJ,
工具	118148763	N,
完全	118062461	ADJ,ADV,
决定	117754100	N,V,ADJ,
很多	117693632
网上	117649024	N,
事情	117108488	N,
今年	117003568	N,
国内	116968272	N,ADJ,
以后	116896954	N,
制作	116442795	V,
浏览	116385127	V,
过程	116022113	N,
完成	115756196	V,
类型	115733750	N,
来源	115516209	N,
质量	114855620	N,
有些	114707480	ADJ,
一起	114485811	ADV,NUM,
当然	114169646	ADJ,ADV,
汽车	113781065	N,
一点	112790246	N,V,ADJ,ADV,
帮助	112687675	V,
增加	112256717	V,
历史	111810091	N,
以下	111410024	ADJ,
不断	110169277	ADJ,
应用	110164551	V,ADJ,
那些	109923294	ADJ,PRON,
密码	109250860	N,
计划	108871158	V,
如此	108631111	ADJ,
次数	108470767	N,
到了	108384170
拥有	108335052	V,
孩子	108073948	N,
原因	107794609	N,
参加	107012704	V,
只要	106938238	CONJ,
报告	106183415	N,V,
当前	106179411	N,ADJ,
客户	106045415	N,
正在	105939765	STRU,
注意	105768248	V,
标题	105639284	N,
空间	105567007	N,
一定	105183896	ADJ,ADV,
一切	105104603	N,ADJ,
特别	104956689	ADJ,
全部	104945346	ADJ,
准备	104888020	V,
建立	104714276	V,
歌曲	104444532	N,
香港	104345828	N,
专家	102666580	N,
授权	102589482	V,
自动	102504687	ADJ,
设置	102356937	V,
获得	101575519	V,
广州	100926094	N,
效果	100923537	N,
集团	100379395	N,
收藏	100069524	V,
目标	99977171	N,
发帖	99093870
才能	98956596	N,V,AUX,
权限	98903645	N,
机构	98871683	N,
精神	98596446	N,ADJ,
利用	98026350	V,
保护	97247431	V,ADJ,
保证	97145241	V,
声音	96970974	N,
建议	96893664	N,V,
知识	96687423	N,
我是	96552514
甚至	96415432	ADV,CONJ,
突然	95773849	ADJ,ADV,
行为	95760148	N,
速度	95604152	N,
第一	95335840	ADJ,NUM,
健康	94994589	V,ADJ,
经过	94889952	N,V,PREP,
作用	94592250	N,V,
交流	94392060	V,ADJ,
版主	94312618
别人	94106254	PRON,
代表	94025560	N,V,
呵呵	93840674
意见	93667316	N,
故事	93392286	N,
领导	92776172	N,V,
爱情	92670605	N,
自然	92606011	N,ADJ,ADV,
模式	92488264	N,
安装	92372683	V,
平台	92267221	N,
美女	92104610	N,
版权	91966840	N,
有什么	91827846
采用	91287603	V,
存在	91132045	V,
人们	90960484	N,
发布时间	90836262
我国	90750298	N,
查询	90605508	V,
培训	90602703	V,
级别	90459120	N,
编辑	90286606	N,V,
努力	90271269	V,ADJ,
了解	90102234	V,
真正	90036769	ADJ,
供应	89752390	V,
机会	89670747	N,
专辑	89615998	N,
教学	89290288	V,
小说	89176941	N,
达到	89060808	V,
广东	88671690	N,
实施	88602769	V,
终于	88547574	ADV,
看看	88482199	V,
简单	87735434	ADJ,
我也	87734699
产生	87568259	V,
考试	87529881	V,
身体	87508405	N,
接受	87452476	V,
小时	87422662	N,
水平	87400405	N,ADJ,
原来	87176766	ADJ,
比赛	87094052	N,
普通	87072223	ADJ,
快乐	86906085	V,ADJ,
有人	86786359
旅游	86690969	N,V,
引用	86670656	V,
左右	86479797	N,V,ADV,
过去	86165714	N,V,ADJ,
快速	86058382	ADJ,
娱乐	86037684	V,
制度	85908794	N,
除了	85152294	PREP,
分类	85142107	V,
执行	85004310	V,
整个	84943781	ADJ,
基础	84913159	N,ADJ,
老师	84907126	N,
离线	84885331	ADJ,
条件	84743065	N,
许多	84498474	ADJ,
台湾	84299340	N,
调查	84178168	V,
会议	84007210	N,
咨询	83948131	V,
来说	83874201
政策	83766778	N,
建筑	83379288	N,V,
交易	83235500	N,
列表	82932376
其它	82915570	PRON,
不错	82914142	ADJ,
哈哈	82901424	V,
版本	82900646	CLAS,
之一	82678898
职业	82401871	N,ADJ,
访问	82272343	V,
结构	82064204	N,
银行	82045275	N,
材料	81982703	N,
英语	81927639	N,
视频	81630897	N,
记录	81622392	N,V,
通知	81595625	V,
正常	81509241	ADJ,
负责	81465560	V,ADJ,
申请	80612911	V,
全面	80447169	ADJ,
有限	80446790	ADJ,
下面	80412934	N,ADJ,
找到	80407766	V,
保持	80351260	V,
只能	80347018
购买	80314503	V,
他们的	79919224
数量	79539585	N,
综合	78833667	V,ADJ,
歌词	78718966	N,
服务器	78587244	N,
眼睛	78579747	N,
另外	78422909	ADJ,CONJ,
链接	78345908
是什么	78245604	QUES,
具体	78218215	ADJ,
计算机	78053604	N,
增长	77830182	V,
办法	77709920	N,
看着	77444510
媒体	77381206	N,
资金	77223404	N,
全球	77037031	ADJ,
方案	76895232	N,
调整	76841171	V,
科学	76795032	N,ADJ,
推出	76753553	V,
关注	76587956	V,
电视	76582609	N,
我想	76464647
造成	76420729	V,
当时	76361634	N,
家庭	76267961	N,
身上	76152960	N,
超级	75542598	ADJ,
公告	75451708	N,
是不是	75438454	QUES,
几个	75223107
有点	75134275	ADV,
思想	75087492	N,
重点	75079352	N,ADJ,
也许	75041561	ADV,
中华	74820640	N,
改变	74820516	V,
加强	74728866	V,
连接	74717176	N,V,
我就	74557377
有效	74535151	ADJ,
实际	74510953	N,ADJ,
以前	74484344	N,
提出	74382696	V,
有一	74285338
先生	74181271	N,
任务	74174603	N,
这一	73952701
门派	73896542
消息	73711995	N,
传真	73621940	N,V,
就会	73566282
十分	73511630	ADJ,ADV,
表现	73090292	N,V,
最近	73040574	N,ADJ,
原创	72999741	N,
产业	72945657	N,
时代	72867335	N,
医院	72714950	N,
美元	72692344	N,
未来	72637487	N,ADJ,
是个	72572003
改革	72500531	V,
工业	72463956	N,
移动	72394626	V,
力量	72365729	N,
说道	72278636	V,
一声	72210383
如果你	72005498
现金	71999165	N,
打开	71947885	V,
于是	71869384	CONJ,
变化	71790775	V,
不少	71757238	ADJ,ADV,
幸福	71399524	N,ADJ,
我要	71362047
按照	71317969	PREP,
并且	71021632	ADV,CONJ,
错误	70985162	N,ADJ,
现代	70689926	N,ADJ,
不知	70651319	V,
检查	70563607	V,
页面	70525467
商业	70347302	N,ADJ,
这次	70311077	ADJ,
邮件	70193683	N,
网址	69998719
测试	69807865	V,
根本	69501659	ADJ,
频道	69433722	N,
似乎	69286854	ADJ,
编号	69265037	N,V,
上市	69096960	V,
不得	68996467	STRU,AUX,
之前	68950058	N,
教师	68918519	N,ADJ,
下来	68858338	V,STRU,
美丽	68850804	ADJ,
离开	68799447	V,
人才	68610874	N,
共同	68442397	ADJ,
正式	68313264	ADJ,
登陆	68274493	V,
经典	68245642	N,ADJ,
删除	68088143	V,
传统	67792000	N,ADJ,
浙江	67608949	N,
里面	67546375	N,ADJ,
随着	67530694	PREP,
不仅	67500677	ADV,
也不	67482678
添加	67453820	V,
几乎	67365848	ADV,
对方	67354601	N,
开展	67226160	V,
更加	67068833	ADV,
范围	67049596	N,
生命	66997413	N,
照片	66946305	N,
需求	66880017	N,
治疗	66712880	V,ADJ,
超过	66528794	V,
重新	66479902	ADV,
大量	66367647	ADJ,
认识	66323320	V,
女孩	66220296	N,
人生	66203166	N,
真是	66183645	STRU,
互联网	66155145
行政	66149917	N,
心里	66122719
让我	66051014
形成	66034626	V,
永远	65976641	ADJ,
积极	65972172	ADJ,
艺术	65919902	N,ADJ,
有了	65918069	V,
讨论	65719451	V,
一位	65629106
总是	65594245	ADV,
取得	65488829	V,
提示	65317794	V,
注册时间	65177368
商务	65097447	N,
文字	65054861	N,
进一步	64914890	ADJ,
结束	64894527	V,
是在	64802277
感到	64774389	V,
万元	64691224
名字	64605266	N,
给我	64530908
自由	64475184	ADJ,
每天	64382900	N,
创新	64367872	V,
统计	64347384	V,ADJ,
不可	64214679
魅力	64153573	N,
以来	64085684	STRU,
方便	64035112	V,ADJ,
曾经	63945083	ADV,
程度	63935683	N,
交通	63851545	N,
受到	63789294	V,
授权方式	63748491
制造	63563393	V,
金钱	63450987	N,
歌手	63421535	N,
本地	63396966	N,
参与	63256763	V,
学院	63173583	N,ADJ,
后来	63147002	ADJ,ADV,
铃声	62919491
心情	62781252	N,
肯定	62743785	V,ADJ,
精彩	62644727	ADJ,
不用	62589817
中央	62589545	N,ADJ,
让人	62449779
都有	62309291
机械	62239194	N,ADJ,
韩国	62215453	N,ADJ,
代理	62200664	N,V,
时尚	62196724	N,
确定	62137790	V,ADJ,
越来越	62020349	ADV,
维护	61947218	V,
不再	61849832	ADV,
相信	61847447	V,
晚上	61686776	N,
观点	61582428	N,
过来	61517152	V,
修改	61391699	V,
形式	61356141	N,
严重	61275600	ADJ,
引起	61239375	V,
现场	61204272	N,
特点	61098529	N,
贡献	60967760	N,V,
带来	60882316	V,
来了	60878753
发行	60845325	V,
面对	60834084	V,
心中	60827522	N,
告诉	60730802	V,
考虑	60681160	N,V,
两人	60610582
价值	60513771	N,
回答	60376566	V,
宣传	60326849	V,
运行环境	60265674
事件	60245378	N,
第二	60231376	NUM,
人物	60121767	N,
来到	60107944	V,
报道	59738779	N,V,
还没有	59674640
如果您	59631563
看来	59625587	ADV,
首先	59567702	ADV,
食品	59523466	N,
怎样	59474024	ADV,QUES,
高级	59472427	ADJ,
导致	59449584	V,
同样	59438220	ADJ,
变成	59417160	V,
运动	59405077	N,
在这里	59401478
播放	59249545	V,
影片	59236899	N,
联系人	59186785	N,
明显	59096334	ADJ,
天下	59088368	N,
成立	59036225	V,
目的	59024549	N,
多少	58968047	ADJ,
贸易	58948355	N,
输入	58901797	V,
也有	58799479
有的	58646375	ADJ,
数字	58623208	N,
今日	58582260	N,
绝对	58556069	ADJ,ADV,
收入	58538604	N,V,
长期	58462206	ADJ,
竞争	58419349	V,ADJ,
楼主	58355543
很好	58269012
管理员	58263892	N,
转载	58079332	V,
心理	58045661	N,
行动	57949171	N,V,
安排	57931077	V,
到底	57898006	ADV,
头衔	57868611	N,
江苏	57858742	N,
稳定	57858359	V,ADJ,
再次	57838290	ADV,
昨天	57803385	N,
是一种	57674221
最高	57563515	ADJ,
看见	57494847	V,
不好	57490948
格式	57231777	N,
坚持	57169152	V,
女性	57037901	N,ADJ,
目录	56975584	N,
会有	56941391
点这里	56913922
经常	56898165	ADV,
回来	56886456	V,
面前	56875408	N,
下午	56766423	N,
事业	56735893	N,
那样	56717529	ADJ,
方向	56705323	N,
良好	56663841	ADJ,
电信	56637864	N,
山东	56587779	N,
资讯	56536108	N,
同学	56533209	N,
身边	56475793
人类	56408369	N,
丰富	56305001	V,ADJ,
规划	56248768	N,V,
享受	56217512	V,
政治	56122931	N,
好像	56118533	V,
出口	56045240	N,V,
一天	56031002
最终	55964576	N,ADJ,
身份	55766318	N,
马上	55717671	ADV,
开放	55520386	V,
理论	55485998	N,V,
去年	55453388	N,
一定要	55439700
立即	55295639	ADJ,
妈妈	55282050	N,
而是	55262740	CONJ,
是因为	55121914
期间	54983117	N,
统一	54923183	V,ADJ,
竟然	54891297	ADV,
评价	54861855	V,
招聘	54779388	V,
一年	54660201
金币	54641708	N,
分别	54556398	N,V,ADJ,
优势	54552570	N,
姓名	54534026	N,
它的	54478589
她们	54379046	PRON,
举行	54336009	V,
短信	54329884
参考	54166720	V,
一条	54074256
成本	53950524	N,
攻击	53937856	V,
听到	53863318	V,
很大	53821448
说话	53747732	V,
恢复	53716461	V,
动作	53498569	N,V,
博客	53446086
南京	53427079	N,
如下	53311189	ADV,
领域	53254139	N,
三个	53182929
相当	53172870	V,ADJ,ADV,
共有	53148136
充分	53055814	ADJ,ADV,
无论	53028230	CONJ,
不到	52990681
结合	52934582	V,
风格	52913754	N,
玩家	52908458
属于	52802692	V,
然而	52764932	CONJ,
颜色	52762498	N,
加工	52681927	V,
费用	52635527	N,
利益	52587026	N,
实在	52570626	ADJ,ADV,
每个	52394053
明白	52391261	V,ADJ,
我在	52374566
面积	52216817	N,
分享	52213675	V,
员工	52135703	N,
阶段	52118406	N,
最好	52117975	ADJ,
容易	52073029	ADJ,
都会	51999428	N,
一段	51970881
即可	51898379
战略	51864064	N,ADJ,
感情	51751225	N,ADJ,
体系	51722765	N,
酒店	51642989	N,
营销	51640156	V,
启动	51608763	V,
阳光	51553202	N,
成了	51519993
联盟	51517856	V,
最佳	51494901	ADJ,
指导	51472313	V,
在我	51453524
真实	51450462	ADJ,
优秀	51386780	ADJ,
措施	51325121	N,
意义	51277190	N,
一边	51218746	N,
下去	51148683	V,STRU,
杭州	51072128	N,
消费者	51062855	N,
理解	51032350	V,
本文	50973464	N,
及时	50929382	ADJ,
不想	50921076
不敢	50837229
消费	50798519	V,
现象	50676635	N,
简体	50601976	N,
文学	50601131	N,
特色	50592017	N,
还要	50513655
等等	50465532	V,CONJ,
本人	50459444	PRON,
天津	50458325	N,
重庆	50390483	N,
压力	50386938	N,
声明	50323399	V,
发贴	50286198
数码	50114851	N,
父亲	50082984	N,
人数	50021931	N,
网页	49949962	N,
我不	49924080
机关	49875680	N,ADJ,
遇到	49811578	V,
迅速	49807429	ADJ,
对象	49803222	N,
一片	49738586
强大	49587687	ADJ,
样子	49529331	N,
大型	49497373	ADJ,
描述	49467262	N,V,
区域	49333432	N,ADJ,
发挥	49333137	V,
欣赏	49329998	V,
不了	49177322	STRU,
让你	49163287
主页	49097851
满足	49085618	V,
性能	49081332	N,
特殊	49070425	ADJ,
上传	49068133
及其	48970473	CONJ,
共享	48941633	V,
解释	48911999	V,
重大	48895138	ADJ,
房地产	48863237	N,
并不	48827341
现实	48810513	N,ADJ,
认真	48748897	ADJ,
成绩	48621788	N,
英文	48601256	N,
减少	48579523	V,
原则	48553936	N,
发出	48542878	V,
监督	48523402	V,
轻松	48473949	ADJ,
发送	48464885	V,
回到	48457504	V,
点这里下载	48450209
训练	48416610	V,
令人	48408247	V,
规格	48347760	N,
英国	48320312	N,ADJ,
先进	48273529	ADJ,
农村	48244574	N,
委员会	48232443	N,
四川	48231452	N,
组图	48229360
至少	48212593	ADV,
寻找	48175024	V,
好了	48155808
联系电话	48123403	N,
人气	48109062
之中	48095662
风险	48081509	N,
配置	48064285	V,
从事	48040392	V,
规范	48027879	N,ADJ,
还没	47918898
地点	47854866	N,
传奇	47831860	N,ADJ,
漂亮	47811236	ADJ,
基地	47667910	N,
形象	47627929	N,
大陆	47612424	N,ADJ,
公布	47597751	V,
意思	47576870	N,
小姐	47561573	N,
证明	47556872	N,V,
兄弟	47552944	N,
状况	47495138	N,
更新时间	47476889
服装	47470929	N,
母亲	47460764	N,
因素	47435358	N,
放在	47414706
合同	47403399	N,
存款	47371623	N,V,
表情	47333611	N,
一张	47325038
人家	47291847	N,PRON,
课程	47258289	N,
经历	47235973	N,V,
创造	47200282	V,
充满	47168908	V,
那种	47157910
正确	47142852	ADJ,
采取	47106277	V,
日志	47047694	N,
这时	46995413	ADV,
关键	46950135	N,
成都	46897257	N,
体育	46828850	N,
新手	46807464	N,
想到	46804738
此时	46783030	N,
促进	46637353	V,
父母	46614358	N,
培养	46576486	V,
办公室	46549480	N,
上面	46537529	N,
广大	46490832	ADJ,
巨大	46471801	ADJ,
毕业	46270124	V,
它们	46235261	PRON,
上网	46227696
否则	46192653	CONJ,
出去	46123884	V,STRU,
失去	46122959	V,
观看	46104263	V,
难道	46082296	ADV,QUES,
尽管	46073483	ADV,CONJ,
即使	45983556	CONJ,
整理	45851621	V,
号码	45851121	N,
保密	45818165	V,ADJ,
脸上	45779348
暂无	45734388
法规	45709860	N,
内部	45686523	N,ADJ,
不管	45544866	V,CONJ,
激情	45542145	N,
设施	45529682	N,
比如	45527569	ADV,
出版	45486793	V,
明确	45446729	V,ADJ,
协议	45413414	N,V,
同意	45328429	V,
农业	45324405	N,
就在	45313112
清除	45287209	V,
民族	45285242	N,
正是	45187715
推广	45164441	V,
投入	45144923	N,V,ADJ,
更好	45118310
给你	45101313
协会	45100067	N,
很快	45088949
用于	45082523	V,
各位	44902615	N,ADJ,
亿元	44847511
一场	44778746
全新	44772745	ADJ,
想要	44714091
返回	44688515	V,
那里	44585483	N,
完美	44578073	ADJ,
字节	44523533	N,
集中	44520353	V,
居然	44471647	ADV,
留下	44463131	V,
反应	44406869	V,
流行	44398484	V,ADJ,
衣服	44329982	N,
突破	44309044	V,
女子	44298843	N,
本来	44261325	ADJ,
正文	44235262	N,
等待	44215718	V,
规模	44211128	N,ADJ,
各地	44161650	N,
游客	44133968	N,
更是	44121849
国外	44118973	ADJ,
不可能	44101599	ADJ,
回家	44084983	V,
俱乐部	44065836	N,
群众	44056775	N,
掌握	44045036	V,
完善	44030437	ADJ,
友情	43948631	N,
担心	43937611	V,
实力	43868572	N,
保险	43819068	N,ADJ,ADV,
未知	43787659	ADJ,
贷款	43693202	N,V,
我还	43688726
独立	43598977	N,V,ADJ,
并没有	43568266	ADV,
农民	43552678	N,
东方	43529175	N,ADJ,
限制	43447016	V,
带着	43441932
人士	43414260	N,
另一	43402942
包装	43393271	N,V,
德国	43389851	N,ADJ,
唯一	43385002	ADJ,
我会	43345315
儿子	43344026	N,
升级	43331960	V,
无关	43249677	V,ADJ,
一名	43237554
看了	43231217
感谢	43142660	V,
好友	43137371	N,
医生	43113001	N,
代码	43069735	N,
成员	42990978	N,
就要	42986653
公开	42908764	V,ADJ,
自我	42894542	PRON,
认证	42770862	V,
仍然	42751792	ADV,
干部	42582846	N,
资格	42561715	N,
高手	42553018	N,
可爱	42519506	ADJ,
天空	42459962	N,
都不	42423248
太多	42420674
组成	42407510	V,
困难	42396096	N,ADJ,
医疗	42375275	V,
小学	42350919	N,
依然	42321273	V,ADV,
字体	42313556	N,
应当	42303573	AUX,
他说	42301852
版权所有	42290126	ADJ,
所在	42211334	N,
变得	42197342
著名	42184090	ADJ,
双方	42079884	N,
直到	42047230	PREP,
联合	41990922	V,
出售	41983894	V,
展示	41959876	V,
针对	41836153	V,PREP,
一只	41828422
也会	41750023
刚刚	41718907	ADJ,
型号	41698978	N,
共和国	41695209	N,
专题	41635428	ADJ,
对我	41621286
卫生	41595420	N,ADJ,
在他	41549742
热线	41479120	N,
你是	41478315
符合	41471049	V,
完整	41459571	ADJ,
见到	41420152	V,
强烈	41337757	ADJ,
用品	41335984	N,
战争	41279584	N,
武汉	41272082	N,
明天	41239948	N,
界面	41225468	N,
儿童	41222063	N,
所谓	41213116	V,ADJ,
特别是	41200809	CONJ,
一家	41167337
制定	41143077	V,
做好	41123698
土地	41014099	N,
就像	40960009
相应	40948767	ADJ,
精品	40876750	N,
金融	40849560	N,
确实	40818772	ADJ,
日子	40815859	N,
实践	40801725	V,
相关内容	40783619
老板	40762690	N,
关闭	40736516	V,
本地下载	40722881
提升	40704881	V,
人民币	40696594	N,
进口	40677310	N,V,
有个	40676597
忘记	40670487	V,
性感	40600479	ADJ,
记得	40592815	V,
当地	40572866	ADJ,
慢慢	40571880	ADJ,
魔法	40558272
在这个	40539873
指出	40507208	V,
图书	40427022	N,
承担	40412032	V,
结婚	40399810	V,
动画	40391558	N,
智能	40384472	N,
欧洲	40356631	N,ADJ,
死亡	40353802	V,ADJ,
连续	40335617	ADJ,
休闲	40324777	V,
国产	40274731	ADJ,
影视	40264380	N,
整体	40159893	N,
放弃	40146445	V,
计算	40144334	V,
保障	40095773	V,
女儿	40095543	N,
各类	40090465
不足	40083330	N,V,
答案	40036116	N,
是他	40031115
追求	40002186	V,
我说	39950779
去了	39941836
报价	39921650	N,V,
实行	39899895	V,
核心	39886029	N,ADJ,
出了	39848849
态度	39844643	N,
刚才	39771084	ADV,
装备	39762639	N,V,
女生	39644816	N,
采购	39639941	V,
成人	39620581	N,V,
拒绝	39591045	V,
这位	39588101
组合	39587043	N,V,ADJ,
一阵	39558593	N,
邮编	39502878	N,
值得	39477363	V,
专用	39472722	ADJ,
立场	39467414	N,
出版社	39412491	N,
请问	39347220	V,QUES,
年轻	39329949	ADJ,
附件	39319251	N,
眼前	39310112	N,
平均	39302990	ADJ,
股份	39302547	N,
我看	39213037
联系方式	39132742
专门	39099916	ADJ,
基金	39098856	N,
降低	39068225	V,
技巧	39045774	N,
无门	39015357
法国	39007450	N,ADJ,
病毒	39005945	N,
节目	38918959	N,
附近	38877758	ADJ,
适合	38875449	V,ADJ,
年龄	38859122	N,
创建	38827706	V,
地说	38783445
理由	38774166	N,
暂时	38767297	ADJ,
生物	38752374	N,ADJ,
英雄	38742877	N,
证券	38741113	N,
难以	38647532	ADJ,
装修	38637356	V,
配合	38634560	N,V,
本身	38611190	PRON,
从而	38554495	CONJ,
距离	38511601	V,
无派	38475788
走了	38463986
热门	38451787	ADJ,
立刻	38449384	ADV,
清楚	38405727	V,ADJ,
有所	38324962	ADV,
河南	38304339	N,
增强	38291868	V,
打造	38290698	V,
避免	38280499	V,
硬盘	38232429	N,
创业	38184143	V,
明星	38164753	N,
技能	38163565	N,
人民共和国	38109487	N,
权利	38067209	N,
之外	38040662	N,PREP,
本书	38018761
告诉我	38008134
即将	38002563	ADV,
报名	37994924	V,
中华人民	37980121	N,
检测	37967633	V,
多种	37966923	ADJ,
地位	37938232	N,
青年	37930275	N,ADJ,
往往	37878645	ADV,
持续	37776461	V,
手段	37736366	N,
成长	37731084	V,
解压	37720802
动态	37708550	N,ADJ,
教授	37690123	N,V,
经理	37559543	N,
数据库	37546525	N,
性别	37504887	N,
资产	37502604	N,
参数	37500569	N,
通信	37492740	V,
相对	37475506	V,
男子	37472804	N,ADJ,
武器	37469887	N,
收费	37425827	V,
消失	37383915	V,
后面	37375367	N,ADJ,
站在	37365611
我觉得	37358466
皮肤	37299422	N,
背景	37233317	N,
还可以	37196368
简体中文	37132279	N,
手中	37129243
毕竟	37127660	ADV,
让他	37122856
机制	37113835	N,ADJ,
优惠	37093656	ADJ,
过了	37084687
财务	37032285	N,
实用	36968497	ADJ,
就算	36964404	CONJ,
上午	36963019	N,
一份	36918895
每次	36874505
办理	36821844	V,
意识	36821087	N,V,
指数	36797201	N,
每年	36785986
自身	36707154	PRON,
你可以	36701664
支付	36687011	V,
不如	36669714	V,
详细信息	36636990	N,
习惯	36617420	N,V,
高度	36581519	N,ADJ,
天使	36447734	N,
分钟	36426535	CLAS,
确保	36388947	V,
轻轻	36375481	ADJ,
都在	36361644
重视	36349216	V,
合理	36344941	ADJ,
种子	36300232	N,
笔记本	36289007	N,
召开	36208143	V,
打印	36112720	V,
高速	36102415	N,ADJ,
严格	36094715	V,ADJ,
位于	36070928	V,
中学	36062831	N,
党员	36055953	N,
大会	36004890	N,
危险	35994783	N,ADJ,
是有	35965564
还在	35962852
平方米	35956062	CLAS,
档案	35955849	N,
用户名	35935129	N,
命令	35933797	N,V,
第一个	35889032
邮箱	35866820	N,
对手	35848251	N,
拍摄	35837560	V,
反映	35816326	V,
破坏	35815953	V,
投票	35795638	V,
话题	35771777	N,
秘密	35770867	N,ADJ,
地图	35748227	N,
绿色	35722044	ADJ,
而已	35717181	ADV,
伤害	35708841	V,
紧张	35677132	V,ADJ,
办公	35631531	V,
最好的	35616509
加上	35576596	V,CONJ,
时期	35567412	N,
又是	35558214
一件	35557319
感受	35462238	N,V,
劳动	35382174	V,
登记	35345884	V,
购物	35343631	V,
来看	35339155	PREP,
提醒	35298762	V,
私服	35261285
素质	35219837	N,
内存	35205296	N,
你就	35203485
忽然	35182688	ADV,
却是	35129547
痛苦	35086713	N,V,
赚钱	35053871	V,
包含	35039813	V,
鼠标	35028883
尤其是	35020642
一眼	35004167
少女	34953266	N,
笑话	34935179	N,V,
好象	34934844
财富	34928941	N,
那是	34914312
相同	34865894	ADJ,
对此	34862707
开心	34846338	V,
一生	34842412	N,
黑色	34829216	ADJ,
既然	34817697	CONJ,
问道	34807075
微笑	34792804	V,
中间	34770090	N,ADJ,
少年	34769061	N,
窗口	34761855	N,
各项	34758648	ADJ,
好好	34715316	ADJ,
贴子	34707805
挑战	34687950	V,
广泛	34671524	ADJ,
保留	34585547	V,
做出	34576648
一款	34551675
推进	34516477	V,
本页	34507300
复制	34476673	V,
事实	34449529	N,
如今	34433038	ADV,
有着	34425678
所属	34393058
学会	34388846	N,V,
那就	34338545
物品	34317531	N,
股票	34296674	N,
无限	34295719	ADJ,
都要	34290619
足球	34259783	N,
大家都	34248811
坐在	34183818
吸引	34178817	V,
机票	34156709	N,
显得	34149884	V,
聊天	34119959	V,
多年	34096372	ADJ,
厂商	34084332	N,
怎么办	34076852	QUES,
就能	34056136
例如	34053140	ADV,
举办	34042569	V,
人大	34042428	N,
房屋	34036403	N,
天地	34026925	N,
期待	33982358	V,
扩大	33962853	V,
给予	33932135	V,
疯狂	33897275	V,ADJ,
让我们	33896761
免费版	33870238	N,
周围	33829196	N,ADJ,
为主	33822731
作家	33811553	N,
主动	33792112	N,ADJ,
随时	33750756	ADV,
角色	33738714	N,
转换	33735526	V,
文本	33706208	N,
福建	33688209	N,
负责人	33681862	N,
动物	33676139	N,
未经	33649848
姐姐	33635163	N,
十大	33617262
他是	33610434
校园	33608665	N,
首次	33587013
一旦	33561901	CONJ,
接口	33531284	N,
主管	33528512	N,V,
也就	33444571
下载次数	33440762
理想	33435439	N,ADJ,
下降	33403711	V,
大学生	33363595	N,
上述	33359190	ADJ,
笑道	33358056
逐渐	33340753	ADJ,
自行	33332725	ADJ,
始终	33312544	ADV,
熟悉	33310170	V,ADJ,
一句	33288819
色彩	33264948	N,
关心	33208364	V,
文明	33191555	N,ADJ,
湖南	33185198	N,
有时	33170776	ADV,
为何	33169822	ADV,
专栏	33169067	N,
河北	33139868	N,
多个	33126109
要是	33105117	CONJ,
或许	33078684	ADV,
世纪	33043685	N,
许可证	33024449	N,
维修	33016526	V,
共享版	32996234
亚洲	32995764	N,ADJ,
情感	32973859	N,
使得	32972542	V,ADJ,
才是	32957330
读者	32905886	N,
队伍	32866322	N,
空气	32812533	N,
日报	32778347	N,
总数	32769723	N,
规则	32760805	N,ADJ,
将会	32744337
很难	32740672
本帖	32727229
此外	32694938	CONJ,
运用	32681799	V,
公里	32673934	CLAS,
损失	32673731	V,
就业	32665535	V,
体现	32590501	V,
加快	32581669	V,
老婆	32553935	N,
总结	32547028	V,
高兴	32527686	V,ADJ,
工艺	32502514	N,
个性	32463374	N,
房间	32460498	N,
只好	32427523	ADV,
以为	32401169	V,
当年	32354587	N,
性质	32326872	N,
观察	32322138	V,
驱动	32293968	V,
比例	32270538	N,
表达	32261051	V,
侵犯	32258783	V,
没想到	32254177
突出	32211431	V,ADJ,
并不是	32205206
妻子	32204387	N,
神秘	32177667	ADJ,
表明	32176411	V,
刺激	32160173	V,
记忆	32155279	V,
不出	32116562
想法	32109562	N,V,
目光	32086771	N,
你要	32070197
接着	32067999	V,
概念	32019968	N,ADJ,
强调	32003078	V,
也没	31986048
愿意	31967686	V,
失败	31964686	V,ADJ,
广场	31939525	N,
标签	31936847	N,
发言	31927167	V,
众多	31883566	ADJ,
属性	31857285	N,
做到	31845880	V,
想起	31840406	V,
保存	31838170	V,
思考	31836213	V,
满意	31765293	V,
利润	31761099	N,
批准	31759436	V,
无线	31748279	ADJ,
收到	31722301	V,
前面	31704285	N,ADJ,
尺寸	31700014	N,
成果	31686513	N,
进来	31684515	V,STRU,
装饰	31684168	N,V,ADJ,
我和	31675273
杂志	31659943	N,
有可能	31653820
怎么样	31639241	QUES,
收集	31636534	V,
落实	31628126	V,
导演	31604821	N,V,
深入	31587360	V,ADJ,
禁止	31583602	N,V,
梦想	31551656	V,
之下	31539398	N,ADV,
道路	31537034	N,
众人	31514717	PRON,
本网	31507564
恐怖	31493727	N,V,
下一页	31437084
最多	31380024	ADV,
实验	31320205	V,
在这	31319145
施工	31299518	V,
相比	31291435	V,
一把	31281011
就有	31250377
屏幕	31250010	N,
动漫	31242891
奇怪	31223907	V,ADJ,
敌人	31209885	N,
不够	31204470	ADJ,
哪里	31195506	N,QUES,
通常	31186717	ADJ,ADV,
西安	31163163	N,
对不起	31154148	V,
操作系统	31099809	N,
精灵	31054273	N,ADJ,
展开	31008192	V,
发布日期	30985096
上路	30970623	V,
华人	30946718	N,
事项	30914770	N,
爸爸	30913144	N,
配件	30902375	N,
或是	30898911	COOR,
域名	30898529
尊重	30894223	V,
成熟	30889618	ADJ,
鼓励	30888817	V,
居民	30881783	N,
灌水	30878683
观众	30876278	N,
仿佛	30832622	V,
动力	30772834	N,
小组	30766020	N,
破解	30756475
指标	30738457	N,
一套	30727454
你会	30670256
宣布	30668715	V,
公共	30661184	ADJ,
道德	30644078	N,
网通	30620253
仔细	30610821	ADJ,
世界上	30597500	N,
化工	30589111	N,
机器	30578516	N,
天天	30545027	N,
接触	30512175	V,
行情	30506738	N,
回去	30466503	V,
加盟	30464366	V,
而言	30461712	PREP,
求购	30452907	V,
估计	30447126	V,
论文	30438026	N,
金属	30436409	N,
预测	30418257	V,
环保	30370463	V,
彻底	30343932	ADJ,
站长	30340249	N,
三星	30318525
患者	30307913	N,
将在	30291362
摄影	30257594	V,
家里	30254431	N,
没什么	30253076	ADJ,
资本	30249715	N,
在此	30243199
的说	30239043
热情	30232567	N,ADJ,
黄金	30221884	N,
嘿嘿	30218366
生日	30202122	N,
处于	30192156	V,
策略	30188755	N,ADJ,
指定	30127662	V,ADJ,
改善	30119709	V,
休息	30113439	V,
职工	30048409	N,
上了	30012729
复杂	29955401	ADJ,
设定	29945916	V,
顺利	29939948	ADJ,
浪漫	29938947	ADJ,
丈夫	29928392	N,
科技有限公司	29924079	N,
本公司	29911746
老人	29902365	N,
无奈	29888862	V,CONJ,
职位	29869563	N,
趋势	29852054	N,
通讯	29831741	N,V,
麻烦	29817960	V,ADJ,
家族	29815419	N,
他在	29785092
男女	29779211	N,
高中	29776498	N,
哪个	29766937
沟通	29751522	V,
允许	29743624	V,
事故	29664445	N,
可惜	29663320	V,
别的	29658474	ADJ,
也要	29648388
下载地址	29596867
情绪	29592082	N,
同志	29588888	N,
画面	29534880	N,
引擎	29532684	N,
确认	29524206	V,
昨日	29523137	N,
不太	29519142
一块	29516723	ADV,NUM,
宠物	29483759	N,
的确	29468702	ADV,
证书	29446068	N,
外面	29420804	N,ADJ,
大大	29347454	ADV,
我有	29343661
是谁	29310742	QUES,
主任	29303539	N,
大部分	29286191	ADJ,
是这样	29229601
高考	29213540	V,
湖北	29173405	N,
文件大小	29159210	N,
国人	29141090	N,
不需要	29122466	ADJ,
有很多	29104204
双手	29076331
另一个	29074618	PRON,
放心	29066614	V,
上一页	29062019
部队	29041351	N,
体验	29040356	V,
教程	29021338	N,
白色	28985042	N,ADJ,
运输	28947277	V,
表演	28943023	V,
战斗	28933447	V,ADJ,
光临	28931285	V,
不停	28885798	ADJ,
大厦	28882170	N,
相互	28856706	ADV,
主营	28843981
他人	28842177	PRON,
品种	28834449	N,
军事	28796842	N,
红色	28772791	N,ADJ,
家园	28742086	N,
管理系统	28741203
数学	28724072	N,
意外	28722806	N,ADJ,
采访	28720899	V,
律师	28680266	N,
疾病	28679891	N,
大哥	28660599	N,
工资	28645808	N,
我都	28635022
至于	28625537	PREP,
微软	28621588	N,
药品	28612578	N,
各个	28591680	ADJ,
天堂	28590995	N,
停止	28575547	V,
哥哥	28571509	N,
纷纷	28547873	ADJ,
面临	28532344	V,
婚姻	28524339	N,
固定	28502319	V,ADJ,
依法	28498646	ADV,
推动	28482255	V,
给他	28477473
走到	28435071
兴趣	28431916	N,
作出	28400308	V,
不在	28382181
就不	28376100
厦门	28356302	N,
贴图	28353892
批发	28353206	V,
你也	28313271
感动	28290769	V,
此次	28273257
具备	28261132	V,
显然	28237367	ADJ,ADV,
容量	28223757	N,
不但	28160606	ADV,
开通	28150344	ADJ,
太阳	28119799	N,
大师	28115743	N,
理念	28079604	N,
这就是	28070090
背后	28063452	N,ADJ,
排名	28063282	N,
适应	28037260	V,ADJ,
和我	28030176
平时	28019836	N,
进去	28016898	V,STRU,
青岛	28000272	N,
客人	27975681	N,
说了	27971881
欢迎您	27957975
请点击	27945270
垃圾	27944331	N,
怀疑	27938187	N,V,
出生	27922442	V,
不行	27911472	ADJ,
物业	27907706
日记	27896572	N,
究竟	27852082	N,ADV,
防止	27848532	V,
缺乏	27845155	V,ADJ,
类似	27831133	V,ADJ,
渐渐	27828900	ADJ,
客服	27827823
栏目	27827493	N,
书库	27823141	N,
传播	27809289	V,
会计	27773238	N,
输出	27771827	V,
唱片	27735883	N,
上涨	27714312	V,
厂家	27695989	N,
写真	27692309	V,
宝贝	27670782	N,
承诺	27634783	N,V,
招生	27624254	V,
房子	27575888	N,
一道	27524036	ADV,
上升	27515046	V,
温柔	27506140	ADJ,
一项	27498672
命运	27498524	N,
投资者	27487420	N,
现有	27425755	ADJ,
沈阳	27401637	N,
性格	27396681	N,
妹妹	27396505	N,
宝宝	27377887	N,
年度	27364864	N,ADJ,
老大	27352023	N,ADJ,ADV,
江湖	27351483	N,
果然	27343463	ADV,CONJ,
独特	27321230	ADJ,
大连	27319354	N,
打击	27310770	V,
还能	27306441
创作	27306222	N,V,
构成	27241885	V,
冠军	27239846	N,
安徽	27238085	N,
青春	27232329	N,ADJ,
我现在	27208142
指南	27184994	N,
高校	27178366	N,
说完	27176026
一部分	27174578	N,
一人	27158002
二手	27138077	ADJ,
一步	27137188
眼神	27131948	N,
图文	27127438
如有	27122196
基础上	27116975	N,
透露	27111935	V,
反而	27076972	ADV,
品质	27052349	N,
四个	27050976
优化	27039637	V,
电池	27039089	N,
录入	27023798	V,
味道	27017514	N,
收购	27010070	V,
帮忙	27008068	V,
帝国	27001601	N,
转让	26979358	V,
大概	26977388	N,ADJ,ADV,
主人	26958388	N,
我只	26954839
责任编辑	26940022
空调	26939031	N,V,
遵守	26935516	V,
中华人民共和国	26916974	N,
全身	26877495	N,
第三	26874342	NUM,
旁边	26862460	N,ADJ,
不得不	26851402	AUX,
市场价	26805036	N,
和他	26780646
定位	26772222	V,
预计	26767923	V,
反对	26715814	V,
提交	26701285	V,
供求	26700573	N,
吃饭	26694771	V,
天气	26688477	N,
您是	26686387
在于	26663064	V,
什么时候	26630934	QUES,
蓝色	26617226	ADJ,
小区	26606693	N,
效率	26592543	N,
物质	26591958	N,
犯罪	26578587	V,
站点	26573398
手册	26550990	N,
一定会	26549212
生存	26539581	V,
学历	26510917	N,
无数	26499195	ADJ,
协调	26498976	V,
涉及	26472902	V,
回忆	26466167	V,
黑暗	26451232	ADJ,
人体	26445104	N,
近期	26443500	N,
必要	26428256	ADJ,
可能会	26427191	N,
热点	26400831	N,ADJ,
隐藏	26393425	V,
判断	26382188	N,V,
寂寞	26355914	ADJ,
警察	26353443	N,
查找	26337193	V,
至今	26333950	ADV,
战士	26332822	N,
改造	26307423	V,
新浪	26296235
一看	26294996
温度	26270196	N,
常常	26265730	ADV,
优质	26262422	ADJ,
美容	26217436	V,
不大	26204225	ADJ,ADV,
他也	26162568
站内	26158718
国有	26139131	ADJ,
赶紧	26104916	V,
欧美	26101839	N,
云南	26078608	N,
免费电影	26077069	N,
房产	26067881	N,
演员	26057952	N,
时刻	26053358	N,
抓住	26018232	V,
商机	25994104
某些	25977870	ADJ,
玻璃	25977501	N,
特价	25976465	N,
主板	25951809
年代	25947855	N,
图像	25923332	N,
心灵	25881966	N,ADJ,
很少	25881933	ADJ,ADV,
实际上	25865785	ADJ,ADV,
角度	25855083	N,
内心	25834811	N,
听说	25832959	V,
进步	25831390	V,ADJ,
加大	25815323	V,
石油	25815308	N,
都能	25801796
门口	25796973	N,
我一	25791292
每个人	25780154	N,
引导	25761713	V,
补充	25757299	V,ADJ,
打算	25753237	V,
导航	25746288	V,
教材	25739078	N,
床上	25720127
选项	25688655
依据	25688451	N,PREP,
姑娘	25686900	N,
适用	25683316	ADJ,
国务院	25682438	N,
团队	25658696
取消	25653272	V,
矛盾	25619236	N,V,ADJ,
传说	25617763	N,ADV,
电源	25617253	N,
一部	25614156
会员价	25603676	N,
飞机	25597923	N,
化学	25594579	N,
电力	25588543	N,ADJ,
奖励	25576716	V,
市民	25567836	N,
音乐网	25567291	N,
都市	25566050	N,
兴奋	25558507	V,ADJ,
露出	25526514	V,
之处	25502533
一是	25500457
有限责任	25492073	N,
食物	25491538	N,
胜利	25471208	N,V,ADJ,
说什么	25458019
一个月	25427954
付款	25425994	V,
他就	25420459
股份有限公司	25419103	N,
接近	25412200	V,ADJ,
考生	25401979	N,
研发	25392739	V,
笑容	25389094	N,
补丁	25384831	N,
身后	25384410	V,
集体	25339965	ADJ,
家伙	25332470	N,
好多	25328394	ADJ,
特征	25326596	N,
刷新	25295962	V,
较大	25292356
走进	25281540	V,
医药	25275916	N,
反正	25254837	V,
一时	25253497	N,ADJ,
三年	25239175
千万	25208711	ADV,NUM,
什么样	25207254	N,
读书	25198300	V,
尽快	25147592	ADV,
头发	25128285	N,
硬件	25113004	N,
本周	25087180
一笑	25083234
模拟	25076873	V,
求助	25073238	V,
工作人员	25047674
观念	25038381	N,
互相	25034982	ADV,
我真	25012580
财政	24996008	N,
男孩	24965692	N,
签名	24960099	V,
已有	24943814
[truncated: 155,202 more rows]
