# Supplementary material for: Hybrid deep learning models with multi-classification investor sentiment to forecast the prices of China’s leading stocks
Source: PLoS One. 2023 Nov 27;18(11):e0294460. doi: 10.1371/journal.pone.0294460 (PMC10681238; doi:10.1371/journal.pone.0294460)
Supplement: S1 Data — (ZIP) [file pone.0294460.s001.zip › code and data/data processing -python/5:word2vec+sentiment classification/dict/搜狗理财词典.txt]

安记食品
博敏电子
长航凤凰
道森股份
东方时尚
读者传媒
高澜股份
海顺新材
华源包装
井神股份
久远银海
可立克
美尚生态
奇信股份
润欣科技
三夫户外
山鼎设计
思维列控
苏州设计
桃李面包
通合科技
万里石
温氏股份
新城控股
银宝山新
招商蛇口
中坚科技
中科创达
阿拉贷
爱贷网
安心贷
八陆融通
百信财富
北方贷
财富网
财源宝
草根新贷
畅贷网
长久贷
诚壹贷
诚意贷
创融在线
创投
贷帮
点点贷
东方创投
二手车网
方橙式
丰达财富
凤凰网贷
富本速贷
工商贷
广富宝
广融贷
国诚金融
好帮贷
合力贷
合拍在线
宏飞创投
红岭创投
宏信创投
互利网
花果金融
华南城贷
华强财富
汇宝信贷
汇通易贷
汇投资
汇易宝
汇盈贷
惠众金融
集优贷
晋商贷
警安财富
京浙贷
聚钱袋
开心贷
开鑫贷
快速贷
莱商贷
乐融巴巴
利好贷
力合创投
里外贷
立业贷
联正财富
龙城易贷
陆金所
鲁商贷
码头益
满满贷
美贷网
美冠信投
民民贷
民生创投
你我贷
诺诺镑客
诺信创投
拍拍贷
起点贷
企易贷
钱爸爸网贷
钱贷网
钱来钱往
强强财富
全民贷
圈圈贷
热贷网
人人贷
人人聚财
人众金融
融金所
融融网
融信财富
融信网
融易贷
融易融
融易投
融资城
融资谷
三合贷
三信贷
商富贷
神州贷
盛融在线
四达投资
速帮贷
速贷
速可贷
淘贷宝
通融易贷
团贷网
皖都金融
万惠投融
万家兄弟
微贷网
微金互助
温商贷
温州贷
梧桐理财网
信博财富
信诚贷
信互贷
鑫隆创投
信融财富
新新贷
雪山贷
亚盛财富
一城贷
易贷
益得创投
亿谷财富
一起好
宜人贷
易网贷
银客网
甬商贷
友贷资本
有利网
有钱贷
优信贷
友友贷
余额贷
煜隆创投
豫商贷
云贷网
云投网
招金贷
招商贷
正大金融
致雅财富
中汇在线
紫枫信贷
尊荣财富
阿宝贷
阿拉丁金服
阿朋贷
爱帮贷
爱本地
爱财得
爱财客
爱财狼
爱财网
爱财有道
爱财在线
爱承兑
爱达财富
爱贷
爱贷金服
爱当宝
爱迪理财
爱定投
爱分钱
爱鸿森
爱互融
爱健康金融
爱康金服
爱康投资
爱口袋
爱理财
爱利是
爱米理财
爱钱帮
爱钱进
爱融网
艾瑞贷
爱上贷
爱上理财
爱尚投资
爱速贷
爱投点
爱投金融
爱投投
爱投网
爱投易贷
爱投资
爱网贷
爱信贷
爱银承
爱银网
爱优益
爱增宝
安贷宝
安贷创投
安付贷
安广融合
安凰贷
安家贷
安捷财富
安客创投
安阔财富
安民金融
安农商贷
安平贷
安琪贷
安企金融
安全投
安融网
安润金融
安盛创投
安顺财富
安穗金融
安泰创投
安泰卓越
安心金融
安鑫金融
安信聚贷
安信普华
安信投
安心投
安信网贷
安星财富网
安逸宝
安宜贷湘
安益金融
安易融
安宜投
安逸投
安盈创富
安盈贷
安盈汇通
昂道招财猫
奥科创投
巴巴汇
芭比理财
巴菲贷
八戒宝
八戒理财
八融宝
百财车贷
白菜金融
百长钱包
百川创投
百达金融
百发信业
百富网
百合贷
百泓财富
佰家创投
百金贷
百凯祺投资
百利财富
百利贷
百利汇通金融
百利市
百纳微贷
百年贷
百强贷
百泉贷
百仁贷
柏融投资
百融网
百事得财富
百顺贷
百思贷
拜腾财富
百投邦
佰信投
百姓贷
百业贷
佰易贷
百益贷
佰亿猫
白银巷子
班汇通
搬金网
板桥贷
邦邦贷
帮帮金融
邦帮堂
帮成贷
邦诚金融
邦慧投资
帮客创投
帮客金融
帮客网
帮你
帮你贷
帮你贷皖
帮侬贷
邦融汇
邦融理财
邦信贷
帮友贷
邦正投资
邦众财富
宝宝金服
保本儿
保必贷
保财贷
抱财网
保诚财富
宝筹贷
宝筹网
宝贷通行网
宝典创投
宝点网
宝鼎投资
宝都财富
宝多多
保尔金
宝丰财富
宝丰创投
宝丰隆
宝丰易贷
宝盖头
保浩财富
宝金所苏
保澜贷
保理贷
宝利金融
宝利源
保全财富
宝仕金融
宝顺贷
抱团贷
宝驼贷
宝沃金融
保险贷
宝象金融
宝翔投资
暴雪金融
宝玉金融超市
宝元贷
贝贝创投
倍倍利
贝贝投
北部湾财富
北城贷
贝贷
贝贷金服
北斗金融
倍多金
贝尔创投
贝尔在线
北方金融网
贝格富
北京软银赛富
贝米在线
北深贷
倍赢金融
奔宝贷
本倍财富
本利宝
本利网
本息宝
笨小孩理财
币丰所
比亮贷
币胜贷
比搜益
碧有信
便捷惠通
汴京财富
便利贷
便民投
标晨投资
标客
宾和投资
滨泰资本
滨州财富
冰川财富
冰融贷
博贷网
渤海创投
渤海金融
铂恒金服
博金贷
伯乐易贷
铂利亚
菠萝理财
博拓创投
博宇金融
步步盈
不差钱
布贷宝宝
布袋资产
不倒翁贷
步华投资
财安贷
财佰通
财帮易贷
财保宝
财大户
财大狮
财道金融
财蜂发财树
财富
财服
财福
财富宝
财富保姆
财富宝投融
财富观
财富广域
财富加油站
财富联成
财富猫
财富农场
财富派京
财富天下
财富钥匙
财富园
财富在沃
财富在线
财富智汇
财富之门
财富中国
彩虹财富
财火火
财加
财金所
财玖有财
采壳
财来网
财利通
财路通
财猫网
才米公社
财迷中国
财鸟财富
菜牛钱袋
彩麒麟
财桥速贷
财神驾到
财神爷爷
财神在线苏
财神在线渝
财投宝
财团网
财先生
财小主
彩讯贷
财爷爷
财意创投
财益创投
财雨网
财源网
彩云金融
财智魔方
仓储贷
仓鼠金融
草根投资
操盘达人
草原理财
策康即时贷
茶金所
产融贷
产融信
长安易贷
长诚贷
长汇财富
长吉贷
长江创投
长金保
昌晟易贷
昌盛易贷
昌泰网
长投在线
常盈财富
长盈金融
长征金融
超爱财
潮人贷
超人贷
巢商金融
超有利
朝助创投
超钻金融
车邦贷浙
车保贷
车财网
车贷
车贷宝
车贷汇
车贷乐
车当铺
车富
车行贷
车聚宝
车酷网
车来贷
车厘子理财
车轮赚
车妈妈
车能贷
车融
车融资
车商贷
车投宝
车易贷
车友信
车友易贷
车赚
晨贷
晨诺财富
晨诺贷
晨升投资
臣曦贷
诚成贷
城城理财
诚贷网
诚德担保
成峰创投
成功贷
诚汇通
乘理财
程力善建网
城满财富
诚铭投资
程诺金服
橙旗贷
诚融
成融贷
成融理财
城商行
诚天财富
橙天金融
城铁在融
诚投在线
城乡贷
诚信宝
诚信贷
诚信万通
诚鑫易通
诚宜创投
诚易贷
驰智金融
重庆贷
酬勤贷
酬信投融
楚财友道
楚金所
储钱罐
楚商创投
楚天财富网
储信理财
储亿宝财富
楚易贷
楚盈贷
处州贷
川金贷
穿山甲金服
传通财富
川信贷
创安财富
创贷网
创富部落
创绩宝
创杰投资
创金财富
创具财富
创客金融
创乐财富
创利投
创联汇通
创盛财富
创世介贷
创鑫贷
创信泰冠
创新众投
创业宝
创益
创亿财富
创一贷
创赢易贷
创跃财富
创值贷
纯嘉投资
春鹏易贷
春强财富
春天金融
春言金融
春雨金服
慈鑫贷
葱金融
聪明投
璀璨明珠
存贷汇
存金牛
存利网
存钱贷
存钱罐
存钱网
大爱金融
大白金融
大博鑫财富
大大宝
大地贷
达飞贷
大丰号
大丰收金融
大福创投
大国贷
大华财富
大佳创投
大家网
大可利金
大麦理财
大米金融
大拇哥财富
大牛金融
大乾柜
大乔易贷
达人贷
大融小贷
大圣理财
大时贷
大数云融
达通创投
大同行
大王理财
大象在线
大鑫富帮
大业贷
大印财富通
大禹资本
大众贷
大众金融
贷宝宝
贷财行
贷贷巴
贷贷富
贷贷好
贷贷红
袋袋金
贷贷平安
贷贷通
贷贷通蜀
贷贷网
贷贷兴隆
贷得多
贷动中国
贷发发
贷记宝
贷金所
贷客
贷快贷
贷乐网
贷你盈
袋鼠贷
贷鼠理财
袋鼠妈妈
袋鼠妈妈金融
贷投帮帮
贷投乐
贷网
贷未来
贷先生
贷信通
贷易网
贷运来
岱宗会
担保贷
担宝投
丹霞资本
当贷网
当当贷
当当金融
道和创鑫
道口财富
道口贷
道口金融网
德成贷
德得宝
德福财富沪
德亨在线
德鸿贷
德鸿金融
得利宝
德利创投
德利贷
德利汇金
得融在线
德塞财富
德信财富
德鑫财富
德信贷
得易贷
德壹金融
德银在线
德众金融
德州贷
德铢财富
地标金融
第车贷
滴滴车贷
迪迪贷
滴滴理财
滴滴投资网
滴滴有金
地方金融
迪丰资本
第三方金融
滴水微贷
第四市场
帝天财富
帝业投资
第一房贷
第一光年
第一理财
第一账房
点车成金
点贷网
点道投资
点滴金融
点滴聚
点滴聚财
点滴身边
点点财富
点点聚宝
点点理财
点点投
典金财富
点金财务
点金盒
点金融
典金所
滇金所
点理财
电牛金服
点牛金融
点融网
电商贷
点石金融
点投财富
电网贷
电网金融
点银网
鼎诚财富
鼎诚创投
叮当口袋
丁丁贷
叮咚钱包
鼎方投资
鼎丰投资
鼎和贷
鼎和资本
鼎亨汇通
鼎力贷
鼎力投资
鼎隆投资
鼎鲁班
鼎诺贷
鼎日投资
鼎融资本
鼎瑞投资
鼎上聚财
鼎盛借贷
鼎泰益
鼎天贷
鼎鑫财富
鼎信贷
鼎信投资
鼎鑫资本
鼎兴财富
鼎有财
鼎玉财富
鼎裕财富
鼎元贷
鼎源资产
东邦易贷
东方车贷
东方贷
东方汇
东方金钰
东方宜贷
东虹桥金融在线
东郊财富
东领在线
东起投资
东田财富
东信财富
东旭财富
东泽汇
豆包金服
豆比理财
豆豆分期
斗金贷
豆芽金融
度尔投资
都梁创投
都市钱包
短平快理财
短融网
堆金网
多宝贷
多财宝
多彩多乐
多财多益
多多贷
多多理财
多多投资
多多智富
多好贷
多好贷赣
哆啦钱袋
多了口贷
多乐融
多利宝
多利金服
多美贷
多融财富
多肉理财
多维度
多玺云
多益贷
多赢
鄂汇金融
鄂金所
鄂商贷
恩恩贷
尔达信投
发财猪理财
发发金融
法汇贷
发利网
发现地
发展投资
饭饭金服
饭盒金服
泛融网
泛湾天域
方便贷
房车贷
房贷通
房金所
方凯财富
方林资本
房融界
房融所
房司令
房天下理财
放心贷
放心金融
放心投资
房易贷
方圆财富
方元金服
方圆金融
方元在线
方泽金服
非常贷
非常易贷
非常有财
非诚勿贷
翡翠贷
飞红贷
肥猫理财
飞鸟金融
飞融网
飞速贷
飞特金融
飞腾财富
飞阳易贷
飞翼聚财
飞鱼贷
分分贷
汾湖投资
分钱网
丰彩投资
丰成创投
凤城贷
凤城易贷
丰储宝
凤凰金服
凤凰金融
凤凰金融京
丰汇财富
丰汇金融
丰利金服
丰利网
蜂鸟金融
峰诺贷
丰谦创投
丰融贷
蜂融网
风瑞投资
丰盛金
丰收宝
丰收贷
丰收贷理财
蜂硕金融
丰投网
蜂投网
峰向标
丰益贷
锋逸信投
丰银凯利
风涌时贷
蜂缘财富
丰泽财富
富爸爸金融
富邦贷
富城贷
富创贷
富创在线
富春贷
富达亚金融
富二贷
富尔理财
富富金融
富国创投
富豪创投
富宏金融
富弘易贷
富华金融
福汇财富
富疆财富
富捷金服
福金贷
富金利
阜金网
富莱而金融
富利网
富淼财富
富民贷
富民投资网
富民网贷
富桥金融
富勤金融
福人创投
富仁金融
付融宝
富瑞财富
富瑞通
福润汇鑫
富润金融
福润融通
富田在线
富通财富
富通贷
福祥创投
福翔创投
付小宝
富轩投资
富壹贷
福易贷
福银票号
富银信
富赢财富
福赢万宝
富裕财富
富源财富
富源创投
福州财富
改革牛
赶贷网
赣商贷
感投网
淦源贷
港润信贷
港投创本
港信创富
港兴投资
高安创投
高利投资
高隆贷
高效贷
高新盛
高益创投
格华财富
格林易贷
给力贷
工程惠贷
共富网
贡和金融
公明贷
共时理财
供销金融
共信赢
工艺通
共赢社
共赢时贷
共赢在线
公众理财
公主理财
缑城贷
够力金融
古德金融超市
股东派
固金所
股民贷
姑苏财富
姑苏金融
鼓腰包
股易贷
呱呱贷
冠丰投资
管金贷
冠圣投资
冠腾投资
关信金服
冠亿金融
官银储
冠宇投资
广安宏润
光彩玖玖
广筹网
光大分利宝
光大富尊
光大信投
广电财富
广东微贷
广发财富
广发贷
广发金融
光谷惠众
光合联萌
光合种子
光华财缘网
光华永贷
广惠人
广汇融
广佳贷
广聚财富
广融钱多多
广融在线
广润财富
光世界金融
广通贷
广西东盟贷
广信贷
广亿贷
广翼贷
广裕贷
广州贷
贵福财富
贵禄财富
贵人贷
贵人柜
桂融贷
桂银联
贵州网贷
国安贷
国宝投资
国创投资
国贷网
国鼎投融
果儿金融
国富通
国宏贷
国惠金融
国汇金融
国金宝
国金社
国开贷
国控小微
国临创投
国民丰泰
国汽金融
国融贷
国瑞财富
国盛财富
果拾金融
果树财富
国泰惠民益贷
国投宝
果投金融
国湘资本
国信贷
国阳财富
国阳投融
国艺金服
国银财富
国银贷
国元网金
哈哈贷
哈哈金服
海巢贷
海贷金服
海发财富
海佛金融
海河金融
海惠贷
海汇网贷
海汇众筹
海吉星金融网
海金仓
海金贷
海金所
海陵贷
海鸥金服
海融易
海投汇
海投金融
海豚金服
海豚在线
海西贷
海新金服
海星宝理财
海阳财富
海英财富
海赢理财
海源财富
汉本在线
汉贷邦
汉贷网
汉国钱庄
汉金所
翰金所
汉荣鼎盛
汉商贷
翰爽投资
汉泰华泽
汉腾创投
汉沃财富
翰益投资
悍盈理财
汉泽天下
汉正街金融
航金所
航银金融
好安贷
好彩金融
好车贷
好贷宝
昊都钱柜
好房理财网
皓峰财富
好管家
好好理财
昊华财富
好会理财
好借存
好借贷
好借好贷
好借好还
号金融
壕金所
昊澜财富
好乐易贷
好利贷
好利农
好利网
昊良创投
号码贷
好麦金融
号钱庄
好融贷
浩森金融
好时代
好时代京
好收易
好收益
豪泰网贷
昊天财富
豪田财富
皓添金融
号投
好投资
浩万投资
好享贷
好想贷
好享投
好信财富
好易投
浩银财富
好优贷
好又贷
好运财富
昊泽贷
合安易贷
和诚德在线
合贷网
合富吧
合富金融
和贵网
和合速融
合互贷
合汇富
合伙人
合伙人金融
禾嘉创投
合利在线
河马在线
合拍贷
合盘贷
和润贷
和润网
合生宝
合胜昌
合胜贷
合时代
禾泰财富
和泰投资
和万贷
贺翔财富
合信
核新产融
和信贷
赫轩投资
荷叶金融
合银创投
荷银商务
合盈网贷
和缘融贷
和云筹
合泽财富
合众贷
合众融通
合筑资本
黑豆金服
黑火金融
黑马贷
黑蚁在线
恒安财富钱多多
恒大财富
恒大金服
恒贷
恒贷网
恒鼎贷
亨多财富
恒丰钱包
恒丰信投
恒富在线
恒金贷
恒利网
恒普金融
恒融财富
恒融在线
恒瑞财富网
恒昇贷
恒硕金融
恒通金融
恒享金服
恒信汇通
恒信易贷
恒艳财富
恒易融
恒有钱
恒友投资
恒运坤城
恒众财富
宏安财富
红包贷
宏财网
鸿诚贷
鸿川投资
宏德创投
红顶财富
红顶金融
宏东资本
红丰智投
弘富贷
宏高财富
宏高资本
红海贷
鸿海资本
红狐理财
红金宝
鸿金宝
宏金多
宏金所
红金所
红酒金融
宏骏时贷
鸿康创投
鸿磊财富
红利
鸿利财富
弘利创投
鸿利贷
红利金服
红利圈
宏量财富
泓领金
红牛贷
宏祺金融
弘桥投资
泓然控股
泓然资本
泓润恒业
红杉财富
红杉资产
鸿商贷
洪升财富
宏升投资
宏泰网
宏图创投
虹维财富
宏伟贷
弘文贷
红象金融
鸿湘堂
宏鑫宝
泓信在线
弘兴金融
鸿学金信
宏阳财富
鸿屹资本
虹银财富
弘宇信投
宏源恒丰财富
红云创投
鸿运当投鲁
泓蕴添利
红兆资本
宏浙投资
宏中创投
厚本金融
厚德普惠
后河财富
厚铺街
猴子理财
互帮贷
互贷网
蝴蝶银
沪发贷
互惠理财网
互汇盈
互金宝
沪金贷
互金所
互金投资
互利贷
互利网龙宝宝
互联贷
沪联在线
葫芦金融
虎袍金融
琥珀金服
互融宝
互融城
沪商财富
沪商在线
湖湘贷
沪信金融
互益贷
沪易贷
互助贷
互助金服
花瓣金融
华邦财富
华邦理财
华策在线
华辰易贷
花橙金融
华迪易投
华东财富
华东贷
华东理财
华舵金服
华飞资本
华丰金融
华富信投
华汇财富
华金所
华盟金融
花木金融
华幕投资
华纳汇盈
华鹏金服
华侨宝
华人贷
华人金融
华容创投
华融道理财
华融天成
华融众信
华润银行
华商财富
华深拓业投资
华生贷
花生金服
花生米富
华泰
华西金融
华夏创银
花虾金融
华夏商贷
华夏信
华夏信财
华夏银帮
华夏银泰
华信贷
华鑫恒生
华信在线
华银金融
华赢宝
华赢贷
华盈金融
华涌贷
华源投资
华悦财富
华众金服
华众时贷
怀民贷
环金融
欢乐贷
欢乐合家
环球财富
环球创客
环融贷
环鑫金融
黄鹤金服
黄河金融
皇家金融
黄金街
黄金钱包
黄金钱庄
黄经贷
黄山资本
皇顺贷
汇安金服
汇财
汇财宝
汇财贷
惠财富
慧财网
徽常易贷
惠车贷
汇诚金服
汇创金融
慧达财富
汇贷天下
汇贷中国
汇德行
惠恩资本
汇丰创投
汇丰贷
汇丰恒创投
汇丰众投
汇富帮
汇富宝
汇富创投
会富金服
汇付四海
惠富天下
徽煌财富
辉煌财富
辉煌易贷
徽嘉金融
汇金宝
惠金创投
惠金贷
汇金丰
徽金猫
徽金所
惠金所
汇金所
惠金天下
汇金益
汇金众盈
汇聚贷
惠卡贷
汇凯鑫创投
汇康财富
汇客通宝
惠利宝
汇理财
惠黎金融
汇利通
汇陵金融
汇隆财富
惠龙贷
汇龙贷
惠民财富
惠民贷
惠民金融
惠民理财
慧鸣贷
汇纳财富
汇南创投
惠农聚宝
惠农时贷
汇票通
汇钱庄
汇泉贷
汇泉贷济南
惠群贷
惠仁财富
惠人贷
慧融财富
惠融通
惠融投资
汇瑞财富
徽瑞贷
徽商财富
徽商贷
汇商贷
徽商金融
汇商所金融
惠通贷
汇通贷
徽通金融
汇通钱箱
汇投汇贷
汇投网
惠投无忧
惠投资
惠信宝
惠信财富
汇信财富
惠信贷
慧信贷
徽鑫所
汇鑫在线
惠兴通
徽盐金融
慧眼通贷
汇亿财富
惠易通金融
惠宜投资
惠亿信投
汇银财富
汇银投资
汇盈财富
汇赢创投
汇盈金服
惠盈理财
惠盈在线
汇誉金服
汇元贷
慧源融投
汇支宝
慧众财富
汇众贷
汇众商贷
慧众投
徽州贷
活宝汇
火柴头
货车易贷
火狐投资
活琪王
火球理财
货融贷
积财
集财
吉超贷
吉成贷
积储在线
冀贷通
吉贷网
基鼎贷
极光金融
吉宏贷
吉汇金融
冀金宝
积金汇
吉来宝
吉乐车理财
集利财富
即利网
吉盟财富
积木盒子
机器人金融
吉强贷
及时贷
及时雨
基石在线
冀网贷
吉祥宝金融
冀鑫财富
吉鑫贷
吉信佳
基因创投
冀银理财
济赢财富
机智投
家宝贷
嘉宝信创投
加诚金
嘉富财富
甲富乾财富
加号财富
家和财富
家合资本
家家贷
家家聚财
嘉嘉易贷
家家盈
嘉金金融
家金所
甲壳虫金融
佳联财富
嘉淋财富
佳伦资本
嘉庆创投
嘉融贷
家融合
嘉润财富
嘉石榴
佳通创投
家园贷
佳缘金融
嘉远微银
佳兆业金服
价值贷
建安金融
简单理财网
鉴丰金融
建辉贷
建明财富
建融贷
建设金服
检顺财富
建泰投资
简易贷
江城贷
江粉金服
江淮财富
江南创投
江腾金融
江西微贷
角分在线
交融所
交通易投
捷创贷
借贷
借贷宝
借贷撮合网
介贷网
捷贷网鲁
借贷云盘
借贷之家
节节贷
节节高
戒理财
借通
介投行
金安国有金融
金佰汇金融
金百利
金榜财富
金宝保
金包谷
金宝盒
金宝会
金贝贝
金倍乐
金贝艺融
金贝增
金财动力
金财富
金财通
金策通
金蟾宝
金蟾在线
金畅想
金巢金融
金车贷
金承易通
金储宝
金创财富
金贷子
金蛋理财
金道贵网贷
金德易贷
金帝财富
金地信投
金点贷
金蝶金链
金蝶理财
金鼎投资
金栋投资
金二代
金发所
金蜂财富
金服
金福财富
金赋财富
金府通
金戈戈
金谷网盈
金冠贷
金柜贷
金龟网
金龟子
金果财富
金海贷
金豪利
金合社
进弘创利
今后贷
金葫篓
金华财富
金华贷
进化互联
金花顺
金淮贷
金汇丰
锦慧通
金辉投资
金汇微金
金金宝
金金财富
今金贷
金金贷
金桔财富
金开贷
金蝌蚪理财
金控网贷
金口袋
金扣理财
金裤兜
金坤投资
金来股网
金鲤金服
金鲤在线
锦联财富市场
金联储
金联所
金联投资
金粮宝
金陵财富
金陵贷
金马财富
金蚂蚁
金麦金融
金麦子
金满盆
金贸街
金猫微贷
金米袋
金牛在线
金牛座
金诺鼎
金牌理财
金票通
金品创投
金麒麟
金钱贷苏
金钱贷粤
金钱谷
金钱客栈
金钱窝
金桥创投
金桥梁
尽情贷
今日捷财
金融
晋融贷
津融贷
金融工场
金融街
金融界盈利宝
金融街在线
金融聚投
金融买卖
金融桥
金融圈
金融社
津融所
金融网
金融巷
金融眼
金融易倍
金融一号店
锦融运通
锦如金融
金瑞龙
金瑞投资
金瑞盈
金润创投
金勺子
锦盛财富
金晟创投
金升贷
今时贷
金柿子
金顺创投
金硕果
今算盘
金所
金泰财富
金泰达投资
金统贷
金投行
金投会
金投手
金投资
金团网
金网贷
金维思
金蜗牛财富
金屋魔方
金梧桐
金喜财富
金喜网
金线财富
锦祥资产
金小岗
今鑫财富
金鑫创投
金信贷
金信网
金兴贷
锦绣钱程
金岩财富
金钥匙财富
金钥匙钱道
金钥匙网贷
金钥匙浙
金易贷
金翌豪创投
金益金服
金易融
金亿投资
金银丰
金银猫
金赢家投资
金盈所
金油所
锦煜贷
金誉丰投资
金玉普惠
金钰易贷
金玉盈
金元宝理财
金源贷
金元开泰
金政创投
金中信
金筑财富
金猪儿
金砖财行
金砖联合
京城贷
京储街
京贷网
京东金融
京都贷
鲸孚融
景金贷
京金联
京金所
京津信贷
净净贷
精融汇
京商网
景腾金融
景行财富
晶行财富
兢业贷
京银财富
敬友财富
景煜贷
晶玉贷
京元信
景云金融
景云网
囧羊理财
就爱金融网
玖宝创投
久鼎创投
九鼎投资
九斗鱼
玖富
九福口袋
九华金融
久金所
九金所
久久理财
久久盈
九坤贷
久利网
九能金融
久融金融
玖融网
九问贷
玖伍投资
玖信贷
玖鑫汇
九信金融
玖信理财
九一贷
玖盈贷
久盈投资
玖泽贷
九州宏瑞
聚爱财
聚宝
聚宝匯
聚宝盆
钜宝盆
聚宝通
聚宝网
聚宝珠
聚财
聚财宝
聚财富
聚财猫
聚车贷
聚车金融
聚诚贷
聚贷网
聚德贷
钜丰信投
聚富
聚福鑫
巨福易贷
聚合信贷
聚恒贷
聚汇财富
聚火投资
聚贾贷
聚金汇财
聚金金融
聚金所
聚金投资
聚金资本
巨久金融
巨莱财富
聚来融
聚力金融
聚联创投
巨涟金融
聚龙贷
聚米立方
巨牛财富
巨牛财富粤
聚钱贯
聚千金融
钜仁财富
聚人贷
巨人理财
聚融贷
聚融汇
聚融投
聚融易贷
聚融在线
聚散贷
聚商一百
聚生财
聚胜财富
巨石财富
巨石金融
矩顺财富
聚投融
聚投网
巨希财富
巨鑫财富
巨鑫贷
聚鑫贷
聚信通
聚雪球
聚赢金服
聚有财
聚有利
聚众贷
聚众金融
聚铢投资
桔子金融
桔子理财
隽逸财富
爵财网
决策树
骏宝威
君财金服
君发贷
君孚财富
浚豪理财
骏合金信
均金贷
君来投
君茂财富
君融贷
君享金融
君掌柜
卡趣网
卡融网
凯大投资
凯华贷
开杰圆融网
开开贷
凯祥财富
凯盈财富
开元理财
看看钱包
康恒财富
康意和
考拉理财
科煌财富
克克贷
可乐贷
科融贷
科瑞财富
可溯贷
可溯金融
可投可贷
可投可贷川
可投可贷鲁
可信贷
科迅贷
可易贷
科银信贷
孔方兄理财
孔礼贷
空中贷
空中金融
口碑贷
口袋财行
口袋理财
口贷网
酷宝盒
酷贷网
库德宝
酷跑金融
酷融贷
库天下
酷盈网
快车
快点理财
快捷财富
快可贷
快快贷
筷来财
快来贷
快乐投
快联财富
快钱
快融在线
快时贷
快手理财
快影
坤鼎金融
坤隆投资
坤润财富
昆石投资
坤玺金融
坤一金融
拉拉财富
拉手贷
来财街
莱诚贷
来存吧
来融金服
莱芜财富
蓝岸创投
懒财网
懒财主
懒虫网
蓝筹汇
蓝金所
蓝鲸金融
懒猫
懒人财富
懒人投资
懒人投资粤
蓝融汇
蓝色金服
懒投资
蓝象金服
懒猪理财
捞财宝
老母鸡
老微贷
老友贷
老账房
乐百贷
乐城投资
乐驰金服
乐贷通
乐贷网
乐贷网鲁
乐富宝
乐金所
乐居财富
乐乐贷
乐钱
乐升易贷
乐事贷
乐天在线
乐投创富
乐投贷
乐投天下
乐投网
乐投微贷
乐投无忧
乐投壹佰
乐投资
乐网贷
乐饷吧
乐享宝
乐信
乐行理财
雷萨财富
力安创投
利安贷
利邦财富
理财
理财邦
理财范
理财盒子
理财咖
理财乐
理财农场
理财去
理财团
理财网
理财屋
力川金融
立贷网
礼德财富
利德丰财富
利得行
立鼎资本
利多财富
利多网
力帆善融
利丰网
励国金融
利合贷
利基金融
利金行
利巨人
利聚网
粒粒贷
立马贷
利民网
利魔方
利人金融沪
利人金融浙
理融宝
利融网
利他人
利往行
理想宝
力意财富
利盈贷
鲤鱼理财
力元投资
荔园银河系
利众贷
立洲金融
粒子财富
联帮财富
联帮贷
联保通
联保投资网
联币金融
链车金服
联创财富
联贷天下
恋贷网
联丰投资
联富金融
联豪创投
联合贷
联合信贷
联合易贷
联合众创
联恒金融
莲花财富
链家理财
联金所
链金所
连连贷
链链金融
联连理财
联诺财富
联融易
联商贷
联投金融
联信财富
联鑫贷
连盈贷
联正金融
联众贷
联众在线
连资贷
亮点贷
粮食贷
良信财富
两只老虎
良渚财富
量子贷
量子金融
辽商贷
林登财富
琳鹏创投
林泰投资
麟鑫贷
领峰金融
零花钱
零钱袋
领投客
领投鸟理财
领投羊
领先贷
零薪投资
凌轩财富
零一贷
零用贷
凌云创投
六合网
六六贷
六六投资
六顺财富
龙邦投资
隆筹金融
龙贷
龙鼎易贷
隆发金融
隆和财富
龙华贷
龙江易贷
隆金宝
隆晋贷
陇金汇
龙驹财行
隆克利财富
隆隆网
龙票在线
泷盛易贷
龙泰财富
隆泰贷
龙腾财富
龙腾理财
龙腾投资
隆投贷
龙途理财
隆万创投
龍亿贷
龙源金融
龙跃贷
禄安宝
鲁班贷
鲁滨易投
路财富
鲁华财富
鲁家所
陆金服
鲁金所
路路通
鲁融贷
鲁润创投
路同心
鲁网贷
陆鑫所
鲁信宜贷
路邑贷
鲁源金融
鲁中贷
洛卡贷
罗斯金融
绿谷贷融资
绿化贷
律金金融
绿能宝
律信智投
麻布袋
麻袋理财
妈妈资本
蚂米
马尚贷
马上有钱
蚂蚁白领
蚂蚁打的
蚂蚁贷
蚂蚁贷豫
蚂蚁理财
蚂蚁兄弟
蚂蚁宜票
蚂蚁在线
麦粒金融
迈龙财富
麦麦提
麦钱网
迈信金融
满仓赢
满地易贷
满兜理财
满堂金
满益网
满元金富
芒果金融
茂荣投资
茂业金服
么么哒理财
美好时贷
美嘉创投
美利金融
美联投
美美贷
美美理财
每天美贷
美债所理财
眉州商贷
盟邦天下
梦想贷
梦想盈行
米贷网
蜜蜂兵团
蜜蜂财富
蜜蜂融
蜜蜂有钱
蜜蜂众筹本地贷
米缸金融
米果理财
米金社
米兰金融
米粒儿金融
米粒金融
迷你贷
米牛网
米融网
米族金融
妙慈投资
秒贷金融
秒贷网
喵喵客
苗木之家
淼商贷
妙资金融
民爱贷
民宝贷
闽昌贷
民大投资
民贷天下
民贷网
民航易融
民合贷
泯华创投
民间财富
民间资本
民联贷
民强财富
民融通
闽商贷
民商理财
民生电商
民生投资
民生易贷
民生转赚
民泰财富
闽台贷
民投金服
民投金融
闽投网
民信贷
民鑫贷
敏迎投资
民蕴财富
明贷网
名宏创投
铭捷金服
明利财富
名龙资本
名启财富
明启华投资
铭人普惠
铭胜投资
明铄财富
明熙财富
明烨贷
明银贷
明志财富
明智金融
莫愁信融
魔袋
魔方贷
魔方金服
摩根钜通
摩根浦捷贷
魔环电影
墨竹轩电子
牡丹财富
牡丹财富菏泽
沐金农
木兰创投
木牛流马金融
木融宝
木头人
纳泓金服
纳米时贷
奶牛计划
南瓜马车
南汇财富
南岭财富
南信众投
能成财富
你好贷
你投我贷
你投我融
你我金融
尼尊财富
念念金融
年年有余
念钱安
年享财富
宁安贷
宁创贷
宁金所
牛板金
牛币网
牛伯伯理财
牛车在线
牛火火
牛津所
牛牛金服
牛牛理财
牛气贷
牛娃互联网金融
农村宝
农哈哈
农科城网贷
农钱庄
农商贷吉
农商贷皖
农泰金融
农信国投
农信商贷
农银贷
诺帮友信
诺辰财富
诺贷投资
诺米宝
诺一创投
欧邦贷
瓯江贷
瓯金所
欧克普惠
欧拉宝
欧亚金融
欧亿投资
派财网
排队金融
派派猪理财
盼贷网
潘亿金融
胖毛在线
胖胖猪
鹏城贷
鹏飞财富
鹏金所
鹏天投资
朋友贷
朋友范
皮城金融
瓢虫金融
票号网
票金所
票据宝
票据贷
票据客
品胜财富
拼图金
平安理财网
平安资本
平凡金融
平方贷
平福投资
苹果金融
苹果投资
平海金融
平乐贷
平联贷
平平贷
平太金服
普邦金控
普点金服
浦发财富
普惠贷
普惠家
普惠金融皖
普惠金钥匙
普惠理财
普惠利德
普惠无忧
普汇云通
普惠在线
普交所
浦捷贷
普金会
普金金融
普金资本
普荣信贷
莆商贷
葡萄串
普天贷
普天金安
普天众投
浦小宝
浦信财行
普资华企
七安贷
七八金融
七彩格子
脐橙金融
启道金融
启迪金
七点金服
齐东方
企额贷
奇乐融
企联融业
启隆信投
齐鲁恒信贷
齐鲁人贷
起跑线借贷
企融信
祁商创富
骑士贷
启腾财富
祺天优贷
奇旺投资
齐鑫金融
齐鑫投
七星贷
企之家财富
奇子贷
奇子向钱
洽钱网
迁安金融
钱吧
钱爸爸
千百亿金融
钱帮主
乾包
钱保姆
钱布袋
钱布贷
钱潮网
虔城车贷
黔程金融
钱诚理财
钱程在线
钱贷贷
乾贷网
钱贷子金融
钱道网
千店贷
乾东宝
钱斗贷
钱兜金融
钱多多
钱范儿
乾方位
乾丰鼎盛投资
乾丰金融
钱富通
钱根源
钱鼓鼓
钱罐儿理财
钱管家
钱冠理财
钱柜理财
前海财富
钱海创投
前海广深发
前海航交所
前海红筹
前海金易贷
前海领投
前海双赢
钱海湾金融
钱好贷
千和投
钱盒子
钱盒子金融
乾恒来投资
钱江理财
钱江通
仟金所
前金所
钱景家财猫
钱客
掮客贷
钱客金融
乾客天下
钱口贷黔
乾坤袋
乾坤贷
钱来啦
钱来网
钱来也
钱立方
潜力股
千林贷
潜隆贷
钱妈妈
钱脉堡
钱满仓
钱茂财富
钱内助
钱牛牛
钱胖胖
钱盆网
钱婆婆
千企贷
钱趣多
钱趣网
乾融易贷
黔商贷
钱生财
钱生花
钱升钱
钱生钱
钱市网
钱塘人家
钱途贷
钱途无忧
钱途在线
钱窝窝
钱匣子
钱香
钱小串
钱讯贷
前沿财富
钱眼金融
黔业金融
千壹
钱一百
千壹理财
钱涌金服
乾友资产
乾元财富
乾韵财富
钱在线
钱增增
钱掌柜
钱转赚
钱庄网
钱座
强宏信贷
抢钱通
巧巧财富
乔赢财富
秦车贷
秦沪贷
秦皇资本
亲亲小贷
倾诚金融
轻创贷
青岛力霸国际金融
轻纺城金融
青蚨在线
清华财富
青青贷
清融网
轻松贷
青松理财
晴天助
庆协投资
轻易贷
青鱼金融
青源贷
趣钱
趣钱袋
去投网
趣投资
去网贷
全诚在线
全家福
全民财富
全民共投
全民通金融
全球贷
全球贷皖
全通贷
泉旺创投
全资本
群润贷
群盈财富
群众贷
人安资本
人贷贷
仁和融兴
仁济资本
人品
人企贷
人人爱投
人人宝
人人富
人人金融
人人融
人人商贷
任人投
人山贷
人文贷
任我贷
仁我行
仁信贷
人众金服
人祖金融
日宝网
日金贷
日日昌
日日薪
日融财富
日升财富
日夜贷
日益网
融邦财富
融邦车贷
融邦贷
融邦网
融宝贷
融贝网
融车贷
融创财富
融促汇
融大在线
融贷通赢
融帆投资
融丰创投
融海财富
融和创鑫
融和贷
融合天下
荣和在线
荣桓世远
融汇创投
融佳易贷
融交所
融金宝
荣锦创投
融金贷
融金汇
融金交易
融金桥
融金通
荣京贷
融卷风
融魔方
融诺微贷
融其道
融洽财富
融商贷
荣盛贷
融生在线
融所
荣通宝投资
融通恒信
融通资产
融投贷
融头金融
融托金融
融微金融
融信宝
融信达投资
融信贷
荣信汇
融信速贷
融信壹百
融信中盛
融兴恒资本
融星行
融讯网
融业网
融益财富
融易创投
融易贷陕
融易贷皖
融易贷豫
融易贷粤
融益汇
融易理财
融亿通
融艺通
融易信
融益盈
融盈贷
融裕贷
融圆财富
融远财富
融在线
融之家
融之源在线
融众财富
融众网
融资贷
融资易
荣钻贷
如德易拍贷
如丰电子财富
孺牛金服
儒商贷
如通金融
如信网
如意财富
如意贷
如易贷
瑞安贷
锐畅易贷
瑞城财富
瑞诚贷
瑞贷通
瑞鼎创投
瑞金资本
瑞敏投资
瑞钱宝
睿圣宏泰
瑞涛财富
睿信财富
睿信贷
瑞信富盈
锐忻投资
瑞言贷
睿逸财富
睿银财富
瑞银创投
锐盈财富
瑞资所
润成投资
润达贷
润丰金融
润海创投
润合贷
润合金融
润恒贷
润宏贷
润锦众成
润麒金服
润顺财富
润通财富
润通创投
润通贷
润信新世纪
润阳贷
润源财富
萨贝尔贷
塞上贷
三板贷
三分贷
三好贷
三惠富邦
三姐投融
三块钱
三农创投
三农金服
三农资本
三人贷
三五八创投
三峡金融
三湘金融
三益宝
森昊好时贷
森仙堡
沙小僧
善安合财富
善贷
善德财富
闪电金融
善富资本
珊湖财富
善金网
善林宝
善融
山三贷
山水聚宝
善行创投
杉易贷
杉众投资
商帮金融
商鼎贷
商鼎投资
尚峨金融
商汇财富
商汇通
商会易贷
商贸财富
尚融财富
上融所
商荣网
尚通财富
上网贷
商易贷
商赢金融
商友贷
上雨创投
上致财富
深佰信
深创金服
深贷通
申鼎理财
深港易贷
申金贷
深金在线
什马金融皖
深鹏金服
申融财富
深速贷
神享贷
深圳贷
神州通宝
神州易贷
生财富
生菜金融
升财网
生财网
生财有道
盛达财富
圣达创投
盛达投资
胜达投资
胜达易贷
盛德多投资
圣典网
圣豪贷
盛合金融
生活贷
升金贷
生金所
盛金所
盛凯禄财富
盛开网
升隆财富
晟欧财富
盛齐财富
生钱袋
升升易贷
盛世财富鄂
盛世创投
盛世汇盈
盛世开元
盛世通贷
盛泰投资
盛泰信投
圣贤财富
盛信金融
生意贷
盛赢资本
盛宇财富
胜源财富
升值贷
升值空间
拾贝财富
拾贝理财
拾财贷
世昌金融
世成贷
时代金服
十鼎贷
时飞科技
世富资本
世纪财富
世纪创投
世纪创想
世纪金服
时间价值
世联集金
石榴壳
十六铺金融
实名贷
时时宝
实实贷
时时贷
时诗运
石投金融
石头理财
世宇财富
世誉投融城
实在贷
狮子座金融
守财奴
首贷通
首鸿财富
收获宝
首机贷
首金网
首库金融
首融在线
首山钱包
手投网
首信创投
首信贷
鼠贷金融
蜀丰财富
舒心贷
蜀易贷
蔬泽创投
双富贷
双投资
双雄财富
双喆投资
水金所
水晶贷
水珠钱包
顺昌财富
顺发投资
顺利贷
顺融易贷
顺时针金融
顺顺贷
顺顺贷浙
顺天财富
舜添泽财富
顺祥投资
顺鑫贷
硕宝投资
私房钱
私房投
斯格瑞特投资
四海全球
四海众投
四季贷
司库金服
四联贷
四联信投
丝路金服
松特贷
搜贷天下
搜搜金融网
搜易贷
速帮经济
速车贷
苏诚金融
速贷融创
苏丰创投
苏富贷
苏华贷
苏聚创投
粟米理财
苏宁金融
速溶
苏融贷
速时代
速速贷
速学贷
苏银财富
苏中贷
苏州贷
宿州易贷
算盘贷
穗金所
随取宝
随时融
随心贷
随心金融
岁意讯
她金控
他项车贷
太安全
太保金服
泰财富
泰和网
太湖金融
太空马
泰麟资本
泰牛理财
泰牛网
泰然金融
泰山宝
泰山贷
泰山金融
台商金融
泰信财富
太阳金服
唐贷金融超市
糖果金融
唐人贷
糖糖贷
唐小僧
涛财网
淘财网
淘车贷
淘金城
淘金贷
淘金汇
淘金家
淘金社
淘收益
淘淘金
淘银网贷
淘珠网
腾邦创投
腾略创投
腾滕聚
腾远投资
腾云金融
提钱网
天安房客
天标贷
甜菜金融
天财猫
天晨财富
天诚贷
天成投资
天池资本
天达创投
天贷金融
天恩世诚
天府财富
天府财富天府贷
天府投资网
天昊财富
天豪财富
天壕普惠
天弘创投
添惠贷
天玑汇富
天基投资
天加利
天利诚投资
天力贷
天立鸿
天龙财富
天脉投资
添米
天祺资本
天勤在线
天瑞小小贷
天申金融
天盛财富
天使贷
天使计划
天石金融
天顺祥信贷
天天财富
天天贷渝
天天金融
天天聚财
天天乐贷
天天利
天天理财
天添钱
天天融
天天数米
天天添财
天天投
添添投
天天赢
天玺财富
天玺金融
天下汇通
天行信
天涯贷
添亿创投
天翼贷
天源财富
天之浩投资
天之源贷
贴身贷
铁信创投
庭好贷
铜板街
通宝金服
通财富
同城贷
同城汇融
同城人人贷
同城三个帮
同城投
同诚信
同城一贷
通达财富
铜都贷
同发理财
铜方圆
同江金融
通金贷
通联贷
通灵创投
通融财富
铜穗子
通泰贷
通通贷
同鑫创投
同言贷
铜掌柜
投吧
投巴巴
投宝金融
投车惠
投储在线
投促金融
投贷
投贷宝
投德宝
投复利
投金所
投乐网
投米网
投哪网
投牛网
投人贷
投融贷
投融家
投融无忧
投融雪
投息宝
投一投
投这家
投资吧
投资啦
投资去
投资无忧
土豆金服
图腾贷
拓达贷
拓道金服
拓宏理财网
拓坤投资
拓米金融
脱贫宝
拓天速贷
拓途易贷
妥妥贷
妥妥当
挖财猫
挖财网
蛙蛙在线
外快理财
外星人理财
万贝贷
万博基业
万财金服
万城汇丰
万鼎投资
万度财富
玩儿家理财
万富宝
万和易贷
万惠
万汇通
万家创投
万家贷
皖江贷
万金先生
万京贷
万晶聚金融
万晶聚投资
万钧财富
万利财富
万利创投
万利贷
万利金融
万绿创投
万民投资
皖平财富
皖乾商贷
万钱堂
万融投资
万商贷
万通财富
皖通金融
万同普惠
万万贷
万盈金融
万遇金融
万元财富
万元富
万泽财富
万众创投
旺宝财富
旺财
旺财狗
旺财谷
旺财金福
旺财小强
网筹金融
汪达财富
网贷
网贷网
旺富宝
网行金融
旺和财富
网汇贷
网惠金融
网交所
网金宝
网乐贷
网利宝
旺利网
网络贷
网梦创投
网投网
旺旺贷
网信财富
旺欣贷
网信贷
网信理财
网易理财
网银贷
网赢天下
望洲易贷
微邦金融
微镑客
微财金融
微车融
微尘聚金
唯存信理财
微贷
微贷通
微贷在线
微方财富
为顾贷
为顾在线
炜会贷
微积金
维金荟
微金客
微金所
微金在线
伟利投资
微利众贷
微龙网
微美金融
微拍贷
微品金融
微企融
微融网
微时资本
威泰创投
微通贷
微投所
微投天下
微投网
为为贷
维沃财富
微小宝
为信财行
唯信贷
微信贷
微易贷
微镇
微众筹
文宝保
文创汇
文贷
稳贷网
文茂创投
温商金融
稳收宝
文通财富
稳通金融
文妥财富
稳稳盈
温心创投
稳信金融
温易贷
稳益贷
稳易金融
稳银在线
稳盈贷
稳展财富
温州金融港
稳赚宝
我的金服
我的钱夹
我家贷
我借我贷
渥金
我金融
我就爱车
沃坤投资
沃利资本
沃联财富
蜗牛客
蜗牛在线
沃普惠
我企贷
沃时贷
我投点
我投你贷
沃投资
沃土财富
喔喔贷
握握贷
沃信财富
我要金蛋
我要投
沃资本
五爱金融
无棣盛世
武汉贷
武汉多利宝
伍号掌柜
无界财富
物金所
梧桐金服
梧桐理财
无限财富
五星财富
无忧车贷
五岳贷
五洲财富
西北贷
西部聚财
西部网贷
西海诚鑫财富
玺欢钱
玺鉴
喜来贷
禧龙来
玺融资本
西润投资
喜投网
希望财富
希望金融
喜迎财
西域财富
厦门贷
夏日贷
闲包贷
现贷网
现代众车在线
显峰财富
现佳创富
闲钱宝
贤贤贷
祥晨财富
响當當
享福宝
祥富春投资沪
祥富春投资粤
湘金贷
襄金所
祥仁投资
向日葵贷
向日葵金融
相融网
祥瑞资管
湘商贷
向上金服
湘商盟
享投网
湘信网
向右转
湘中银联
湘资本
小白菜理财
小宝金服
小宝金融
小宝在线
小财大用
小存折
小贷吧
小袋理财
小鹅贷
小鹅网
小富金融
小狗钱钱
小龟在线
小鸡理财
小金瓜
小九金服
小康资本
小龙金投
小马金融
小蚂蚁微贷
小麦创投
小麦在线
小猫理财
小梦想
小米贷
小蜜蜂理财
小母鸡
小牛在线
小诺理财
小平贷
小钱贷
小钱小乐
小商贷
小石头金融
小树理财
小树时代理财
小苏帮客
小算盘
小旺旺理财
小微蚌壳
小微财行
小微金融
小微钱铺
小微时贷
小微所
小微易贷
小虾理财
小小理财
小小易贷
小熊在线
小样金融
逍遥贷
小赢理财
小鹰速贷
小油菜
小优贷
小鱼钱包
校园贷
笑着赚
小诸葛金服
小猪罐子
小猪理财
小猪生财
携成贷
携盛金融
携行天下
携银网
协众财富
协众金融
信安财富
新安左右贷
信邦财富
信邦创投
鑫宝鼎投资
新博贷
信财贷
新财富
鑫巢财富
鑫潮创投
信诚创投
心诚创投
信诚金服
新城金融
新聪理财
信达财富
信达金服
信贷
信贷宝
鑫贷天下
信贷通
信贷网
信德过
欣鼎贷
信东创赢
信而富
鑫发创投
信丰财富
信富创投
新富创投
新富金融
鑫富联博
信广立诚贷
鑫广顺
信和大金融
信和贷
鑫合汇
新合作金融
新恒易贷
鑫华创投
新华贷
新华久久贷
鑫华士
鑫环投资
鑫汇融合
鑫汇投资
鑫汇在线
新纪元财富
新纪元金服
信捷投资
薪金融
信金所
新金所
鑫金所
鑫聚财
新凯无忧
信可贷
信客网
新空间财富
信乐贷
信利财富
鑫利源
鑫联创投
新联在线
鑫良财富
鑫隆财富
鑫龙财富
薪满意融
鑫满盈
信茂财富
鑫茂创投
信美财富
信农普惠
信诺宝
鑫钱袋
信任时贷
鑫融城
欣融贷
鑫融贷
信融汇金
信融投
信融投资
新融网
新锐联
鑫润投资
新升贷
鑫生贷
鑫胜贷
鑫十贷
新双贷
信他贷
鑫天下财富
信通袋
信投宝
信投财富
信投在线
信托
欣旺达财富
新沃金融
新乡贷
信欣财富
欣欣贷
鑫鑫贷苏
鑫阳创投
信业财富
鑫业创投
信易安
信益贷
心意贷
新一贷
新易贷
鑫益贷
信义天下
信用宝
信用本
信用时代
信优贷
信誉
信誉财富
鑫誉汇
心愿贷
鑫元汇
鑫悦贷
信泽创投
信之宝
新中金财富
新资本
星辰金服
兴飞财富
幸福财富
幸福贷
幸福钱庄
星光财富
星光资本
幸汇财富
兴金融
星金所
星理财
兴利贷
兴民财富
星期八金融
兴盛贷
星时代金融
兴泰财富
星投资
兴旺财富
星鑫宝
行行贷
兴业易贷
兴易贷
兴玉融通
兴元财富
星月创投
星之灵
兴中宝
熊猫贷
熊猫金服
熊猫金库
熊猫钱庄
旭贷网
蓄利宝
旭日财富
旭日贷
旭鑫投资
轩驰贷
玄谷金融
轩鸿在线
轩辕财富
轩正创投
学贷网
学富贷
薛国创投
学好贷
雪莲借贷
学生借贷网
学信贷
巽邦资产
迅泊达
寻贷网
讯贷网
迅贷网
迅捷贷
迅隆贷
寻钱网
迅拓创投
讯燕金服
迅益贷
迅银
亚丰金融
亚港投资
雅戈创投
亚厚财富
亚联财富
亚联超银
亚联贷
亚龙信投
压岁钱金服
亚太融资
亚太投资
雅堂金融
亚通创投
亚投财富
押押贷
亚租所
盐城贷
延商贷
盐商贷
岩鑫贷
燕赵百姓理财网
燕赵借贷网
洋葱先生
阳光贷
阳光金服
阳光金融
阳光快贷
阳光钱包
阳光黔贷
阳光同益
阳光易贷
央金所
羊理财
阳天财富
摇财树
耀车贷
要借钱网
舀米网
尧瑞投资
耀升信投
窑湾贷
药业贷
椰子理财
易安贷
壹佰金融
亿梆创投
宜帮金融
壹宝贷
益宝贷
易宝金融
易保利
宜保通贷
一本贷
一财金融
宜倡财富
亿车贷
易车理财
易车速贷
一车易融
一辰创投
奕诚金融
易诚金融
溢诚金融
一诚一贷
益大家金融
益达易贷
亿贷
易贷宝
医贷汇
易贷乐投
一贷添交
易代通
宜贷投
亿贷网
宜贷网
易贷网
一贷一路
易贷在线
易贷中国
亿德汇富
一点成圆
艺点理财
一点钱
一点通
一点投
易多财富
易发个私贷
一帆理财
伊凡诺投资
易房创投
壹方壹贷
益丰贷
翼凤贷
亿峰借贷
亿丰金融
易丰信投
亿富贷
易港金融
医购贷
益航贷
壹号金融
亿豪商贷
亿豪通
壹禾贷
易合贷
益合贷
一禾网
易互贷
亿惠金融
易汇人人
易极贷
宜佳财富
一加二金融
一家人财富
医加医
易建财富
易简贷
医界贷
易捷贷
易街金融
益金宝
易金贷
易金融
壹金所
易金易
易金智慧
易久贷
易九金融
宜聚宝
宜聚网
宜开贷
宜客贷
一块贷
壹理财
易利贷
易利通
易联天下
宜联易贷
医疗贷
翼龙贷
一路发创投
壹路易贷
易路易贷
易米阳光
一秒贷
宜民贷
益民贷
宜民在线
一诺财富
一诺创投
一诺金融
壹诺理财
亿诺信投
易起创投
宜企贷
一起富
一起富投资
一起金融
亿企聚财
宜企融
亿钱贷
易钱票贷
易人贷
亿人惠富
亿人易贷
易融财富
医融贷
易融贷
易融恒信
易融投资
医融网
艺融网
艺融易
亦融在线
亿润贷
宜商贷
艺商贷
易尚在线
益盛财富
壹视财富
易天贷
益田理财
艺条龙金融
易通贷
一桶金
亿通投
易通投资
意投财富
艺投金融
宜投通
益投网贷
易投易
宜投宜盈
壹投资
易投资
壹唯世创投资
易微信用
壹文财富
易享贷
异享金融
易小贷
亿信宝
亿鑫创投
亿鑫贷
壹心贷
弈信贷
亿信金融
亿信天合
艺鑫旺
奕鑫信投
宜信宜投
易信云投
一休理财
宜易宝
一一贷
亿亿理财
益盈创新
奕盈贷
易友贷
亿元宝
易圆财富
益元贷
一元投资
益远赢
一站贷
宜众贷
易众网
一洲融通
银巴克
银佰汇
银宝
银畅金融
银城财富
银承派
银达贷
银达金融
银点财富
银豆网
银都创投
银多网
银儿响
银坊金融
银富汇
银服金融
银淦诚
银港在线
银海颐乐
银号街
银禾财富
银合金融
银河易贷
银狐财富
银湖网
银际财富
银嘉在线
银客理财
银立方
银联网贷
银魅财富
银米贷
银票网
银钱树车投网
银桥贷
银瑞贷
银实贷
银泰发
银通贷
银通泰
银象网
银鑫贷
银信贷豫
银鑫源
银亿通网贷
银翼投资
银银贷
印子坊
银子铺
英邦投资
赢贝金融
赢城创投
英大创投
赢贷通
赢多多
赢富达
萤光金服
盈汇融
盈金创富
赢金贷
盈金所
盈聚贷
盈利盒子
盈联网
赢瑞创投
盈天下
盈通投资
盈通易贷
赢投宝
盈万贷
盈信贷
鹰眼理财
盈盈创投
盈赢贷
盈盈理财
赢盈在线
盈在线
赢众投
永贷宝
甬都贷
甬发贷
永合贷
雍和金融
甬红财富
涌沪行创投
甬佳贷
涌金贷
永利宝
甬利财富
永利财富皖
永利财富粤
永利理财晋
永利天成
甬隆贷
涌泉金服
甬人贷
永融贷
永顺贷
永泰达投资
咏湘鑫
永信财富
永鑫创投
用心贷
永信网贷
永信易贷
永银贷
永盈财富
优本财富
油财宝
优财树
有车贷
优车融
优储理财
优存网
有存网
友贷网
有道财富
有道理财
优舸普惠
友禾创投
优金客
友金所
优聚投
柚理财
友利汇
优利网
柚美理财
有米贷
有米行
优企贷
有钱金融
优区贷
有人贷
有人投
友融金融
有融网
油融网
有色金融
优特财富
友投友贷
优投在线
优旺诺祥
优微贷
有喜财富
优先贷
友信宝
优信金融
友信网投
优选宝
有氧金融
优易贷
有益贷
有友金融
有余金服
有鱼金服
油鱼理财
优悦贷
柚子理财
御帮贷
裕滨财富
予财网
遇财网
豫诚财富
裕德财富
雨滴财富
渝都贷
誉丰财富
玉丰投资
渔夫网
渝金所
誉金所
豫麟创投
鱼猫金服
育米金融
余盆
玉器贷
钰融贷
渝商创投
宇商理财
昱盛财富
煜生创投
御盛理财
御声资本
钰泰财富
昱天财富
玉兔贷
寓锡金服
余下钱
誉信贷
宇鑫人人贷
余易贷
渝易贷
煜尊财富
元邦创投
元宝
元宝街
源本财富
源财富
圆创贷
元贷
元贷通
鸢都贷
远古时代
源海金服
元亨泰富
源金所
元立方金服
远虑财富
源美理财
圆梦巴巴
圆梦易贷
远尚金融
元泰金服
源泰易贷
元太在线
缘天金服
元祥金服
圆小财
元鑫贷
源鑫贷
元一创投
元一投资
悦车贷
悦德财富
月光宝盒
粤辉财富
悦家金融
悦阔财富
粤利通
跃龙财富
粤商贷
悦投融
悦享金服
粤易贷
月月贷
云贷
云鼎汇融
云峰理财
云回通宝
云金融
云联贷
云麦在线
云钱袋
云融通
云山信投
云商贷
云时代
云腾信
云通金融
云图资本
运兴嘉筑
云泽网
再金所
在理财
在线贷
咱去投
藏象农业众创
泽鑫宝
泽业财富
渣丰投资
湛卢宝
展翔投资
涨呗
掌道财富
账房先生
张贯李贷
掌盈金服
掌指理财
掌中财富
召宝贷
招宝万金
招财宝
招财猫理财
招财网
兆金所
招米贷
招商加盟贷
兆鑫财富
召鑫财富
找银子
浙财理财
浙昌贷
浙楚金融
柘家贷
浙江车贷网
浙江贷
浙江商贷
浙金网
浙里投
浙联储
浙配资网
浙平在线
浙融创投
浙商贷
浙信贷
浙星财富
浙亚财富
浙众车
真格财富
真理财
臻鑫创投
真鑫贷
振源财富
正博网
正臣财富
正大财富
正和创投
正能贷
挣钱宝
正山资本
正事贷
郑投网
正祥资本
政信贷
正元资本
智邦创投
知财网
支点金融
至鼎财富
智富
智富大管家
智富贷
致富贷
智富圈
智汇贷
智慧蜂窝
智慧树金融
智佳金服
指尖财富
指尖贷
志坤财富
智联财富
芝麻宝金服
芝麻贷
芝麻花投资
芝麻金融
知麻开门
芝麻开门
指南针
智融财富
智融会
知商金融
置上金融
致盛贷
智投贷
智投富登
智信创富
致盈贷
至尊宝
中安永恒财
众邦财富
中宝财富
中宝投资
中贝金融
众财金桥
中财所
中财在线
中潮金服
中诚财富
众筹宝
众筹投资
众储财富
中储贷
众储联
众创资本
中大财富
众达贷
众贷
众贷邦
众贷汇
众贷网
中贷信创
中鼎创盈
中鼎在线
中东金融
中东资本
中都投资
众房宝
中房创投
中房易贷
众富贷
中富国帮
中富润德
众富随心贷
中庚财富
中广财富
中广核富盈
中桂联投资
中国二手车
中国钱庄
中国融信贷
中海融通
中海资本
中韩易贷
中航生意贷
中浩信投
众和贷
众合投资
中恒宝
中恒盛业
中汇金融
众汇通
中汇通投资
中金贷
中金服
中金国泰
中金普惠
中金物联
中金在线
众金在线
中科财富
众可贷
中科鼎贷
中葵财富
众利创投
众力金融
众力投融
众利网
众联财富
中联贷
中联乐银
中贸易融
中纳联投
中纳资本
中能宜贷
中农创投
中平金融
中普金服
种钱网
中乾在线
中青创投
中青金服
中仁财富
众人贷
众人贷鲁
中融宝
中融财富
中融贷
中融恒信
中融金服
中融钱邦
中融速贷
中融腾
中融通贷
中融投
众融投
众融网
中融网金所
中融易联
众融在线
中融资本
中瑞财富
众润金融
中若财富
中山投资
中沈投资担保
中盛金服
众石金融
中唐财富
中天和信
中天理财
中天易贷
中通融贷
中投摩根
中投融
中投瑞银投资
众投天下
众投未来
中投在线
中网国投
众禧贷
中祥金融
中协贷
众信财富
中信创金融
中信创投
中信贷
众鑫贷
中鑫金服
众信金服
众信金融京
中信实力
中信速贷
众信所
众信易贷
众信在线
中兴财富
中星财行
中兴易贷
中续投资
中业兴融
众易贷
中易融通
中益信金融
中亿资本
中银贷
中银号
中银汇通皖
中银汇通粤
中银投资担保
中银信投资鄂
中银资本
中盈贷
中赢投
重友财富
中源资本
中再融
中正易贷
中智魔方
中州易贷
种子理财
种子拼图
周道财富
周行
周转贷
猪宝宝
珠宝贷
珠宝盒子
珠宝平安贷
铸金所
筑梦天使
助民贷
助商贷
助行投资
助赢普惠
住永金融
庄里贷
状元贷
状元理财
追潮投资
卓金金服
卓鹏财富
卓彤网
卓信财富
卓越财富
卓忠贷
资本
资本密码
资本在线
资产
资交所
紫金贷
紫金聚宝
紫金钱包
紫金所
自金所
紫马财行
资商金融
资生管家
紫薇金融
子祥财富
资易贷
自由财富
自由金服
总财贷
纵横投资
宗亲贷
租宝
足鞋贷
钻库网
最易贷
最优贷
左右逢园
爱和谊保险公司上海代表处
爱心人寿保险股份有限公司
安邦保险集团股份有限公司
安邦财产保险股份有限公司
安邦人寿保险股份有限公司
安邦养老保险股份有限公司
安邦资产管理有限责任公司
安保集团北京代表处
安诚财产保险股份有限公司
安达保险有限公司
安华农业保险股份有限公司
安联保险集团北京代表处
安联保险上海代表处
安联财产保险中国有限公司
安盛保险有限公司
安盛天平财产保险股份有限公司
安心财产保险有限责任公司
安信农业保险股份有限公司
百年人寿保险股份有限公司
北部湾财产保险股份有限公司
北大方正人寿保险有限公司
北京人寿保险股份有限公司
渤海财产保险股份有限公司
渤海人寿保险股份有限公司
长安责任保险股份有限公司
长城财富资产管理股份有限公司
长城人寿保险股份有限公司
长江财产保险股份有限公司
长江养老保险股份有限公司
长生人寿保险有限公司
诚泰财产保险股份有限公司
慈溪市龙山农村保险互助联社
大韩再保险公司北京代表处
大西洋再保险公司上海代表处
德国通用再保险北京代表处
德华安顾人寿保险有限公司
第一生命保险公司北京代表处
鼎和财产保险股份有限公司
东方人寿保险股份有限公司
东海航运保险股份有限公司
东吴人寿保险股份有限公司
都邦财产保险股份有限公司
法国安盟保险公司北京代表处
法国安盟甘寿险公司北京代表处
法国安盛保险公司大连代表处
法国安盛公司北京代表处
法国再保险公司北京代表处
法国再保险公司北京分公司
菲律宾中华保险公司厦门代表处
富邦财产保险有限公司
富德保险控股股份有限公司
富德财产保险股份有限公司
富德生命人寿保险股份有限公司
复星保德信人寿保险有限公司
复星联合健康保险股份有限公司
工银安盛人寿保险有限公司
光大永明人寿保险有限公司
光大永明资产管理股份有限公司
广东粤电财产保险自保有限公司
国华人寿保险股份有限公司
国联人寿保险股份有限公司
国任财产保险股份有限公司
国泰财产保险有限责任公司
国元农业保险股份有限公司
海峡金桥财产保险股份有限公司
韩国贸易保险公社北京代表处
韩国贸易保险公社上海代表处
和泰人寿保险股份有限公司
和谐健康保险股份有限公司
合众财产保险股份有限公司
合众人寿保险股份有限公司
合众资产管理股份有限公司
恒安标准人寿保险有限公司
恒邦财产保险股份有限公司
恒大人寿保险有限公司
横琴人寿保险有限公司
恒生保险有限公司深圳代表处
弘康人寿保险股份有限公司
华安财保资产管理有限责任公司
华安财产保险股份有限公司
华贵人寿保险股份有限公司
华海财产保险股份有限公司
华汇人寿保险股份有限公司
华农财产保险股份有限公司
华泰保险集团股份有限公司
华泰财产保险有限公司
华泰人寿保险股份有限公司
华泰资产管理有限公司
华夏人寿保险股份有限公司
黄河财产保险股份有限公司
汇丰人寿保险有限公司
汇友建工财产相互保险社
吉祥人寿保险股份有限公司
加拿大人寿保险公司北京代表处
建信财产保险有限公司
建信人寿保险股份有限公司
交银康联人寿保险有限公司
锦泰财产保险股份有限公司
久隆财产保险有限公司
君康人寿保险股份有限公司
君龙人寿保险有限公司
昆仑健康保险股份有限公司
劳合社保险中国有限公司
劳合社北京代表处
乐爱金财产保险中国有限公司
利安人寿保险股份有限公司
利宝保险有限公司
美国保德信保险公司北京代办处
美国北美洲保险公司北京代表处
美国北美洲保险公司上海代表处
美国大陆保险公司北京代表处
美国大陆保险公司上海代表处
美国国际集团北京代表处
美国国际集团成都代表处
美国恒诺公司北京代表处
美国霍顿保险经纪有限公司
美国联合保险公司北京代表处
美国史带公司北京代表处
美国万凯公司北京代表处
美国再保险公司北京代表处
美国再保险公司上海分公司
美亚财产保险有限公司
民生人寿保险股份有限公司
民生通惠资产管理有限公司
慕尼黑再保险公司北京分公司
慕尼黑再保险公司上海代表处
农银人寿保险股份有限公司
平安健康保险股份有限公司
平安养老保险股份有限公司
平安资产管理有限责任公司
汽车保险公司上海代表处
其士保险有限公司北京代表处
前海人寿保险股份有限公司
前海再保险股份有限公司
人保再保险股份有限公司
日本财产保险公司重庆代表处
日本财产保险公司广州代表处
日本财产保险公司深圳代表处
日本财产保险公司苏州代表处
日本财产保险中国有限公司
日本生命保险公司北京代表处
瑞安市兴民农村保险互助社
瑞士苏黎世保险公司北京代表处
瑞士苏黎世保险公司上海代表处
瑞泰人寿保险有限公司
瑞再企商保险有限公司
三峡人寿保险股份有限公司
三星财产保险中国有限公司
三星生命保险公司北京代表处
上海人寿保险股份有限公司
生命保险资产管理有限公司
史带财产保险股份有限公司
苏黎世财产保险中国有限公司
太保安联健康保险股份有限公司
泰康保险集团股份有限公司
泰康人寿保险有限责任公司
泰康养老保险股份有限公司
泰康在线财产保险股份有限公司
泰康资产管理有限责任公司
太平财产保险有限公司
太平科技保险股份有限公司
太平人寿保险有限公司
太平养老保险股份有限公司
太平洋资产管理有限责任公司
太平再保险有限公司
太平再保险中国有限公司
太平资产管理有限公司
泰山财产保险股份有限公司
天安财产保险股份有限公司
天安人寿保险股份有限公司
同方全球人寿保险有限公司
维朋公司北京代表处
西班牙曼福保险集团北京代表处
现代财产保险中国有限公司
鑫安汽车保险股份有限公司
新光海航人寿保险有限责任公司
新华人寿保险股份有限公司
新华养老保险股份有限公司
新华资产管理股份有限公司
信利保险中国有限公司
信美人寿相互保险社
信泰人寿保险股份有限公司
幸福人寿保险股份有限公司
亚太财产保险有限公司
燕赵财产保险股份有限公司
阳光保险集团股份有限公司
阳光财产保险股份有限公司
阳光农业相互保险公司
阳光人寿保险股份有限公司
阳光信用保证保险股份有限公司
阳光资产管理股份有限公司
易安财产保险股份有限公司
英大保险资产管理有限公司
英大泰和财产保险股份有限公司
英大泰和人寿保险股份有限公司
英国奔福有限公司中国总代表处
英国利安杰集团北京代表处
英国利安杰集团上海代表处
永安财产保险股份有限公司
永诚财产保险股份有限公司
友邦保险有限公司北京分公司
友邦保险有限公司东莞支公司
友邦保险有限公司广东分公司
友邦保险有限公司江门支公司
友邦保险有限公司江苏分公司
友邦保险有限公司上海分公司
友邦保险有限公司深圳分公司
招商信诺人寿保险有限公司
浙商财产保险股份有限公司
众安在线财产保险股份有限公司
众诚汽车保险股份有限公司
中德安联人寿保险有限公司
中法人寿保险有限责任公司
中国财产再保险有限责任公司
中国出口信用保险公司
中国大地财产保险股份有限公司
中国平安保险集团股份有限公司
中国平安财产保险股份有限公司
中国平安人寿保险股份有限公司
中国人保资产管理有限公司
中国人民保险集团股份有限公司
中国人民财产保险股份有限公司
中国人民健康保险股份有限公司
中国人民人寿保险股份有限公司
中国人民养老保险有限责任公司
中国人寿保险股份有限公司
中国人寿保险集团公司
中国人寿财产保险股份有限公司
中国人寿养老保险股份有限公司
中国人寿再保险有限责任公司
中国人寿资产管理有限公司
中国太平保险集团香港有限公司
中国太平保险集团有限责任公司
中国铁路财产保险自保有限公司
中国再保险集团股份有限公司
中韩人寿保险有限公司
中航安盟财产保险有限公司
中荷人寿保险有限公司
中宏人寿保险有限公司
中华联合保险集团股份有限公司
中华联合财产保险股份有限公司
中华联合人寿保险股份有限公司
众惠财产相互保险社
忠利保险有限公司上海代表处
中路财产保险股份有限公司
中煤财产保险股份有限公司
中美大都会人寿保险有限公司
中融人寿保险股份有限公司
中石油专属财产保险股份有限公司
中信保诚人寿保险有限公司
中意财产保险有限公司
中意人寿保险有限公司
中意资产管理有限责任公司
中银保险有限公司
中银三星人寿保险有限公司
中英人寿保险有限公司
中英益利资产管理股份有限公司
中邮人寿保险股份有限公司
中远海运财产保险自保有限公司
中原农业保险股份有限公司
中再资产管理股份有限公司
珠峰财产保险股份有限公司
珠江人寿保险股份有限公司
紫金财产保险股份有限公司
阿拉善左旗黄河村镇银行
安徽当涂新华村镇银行
安徽和县新华村镇银行
安徽郎溪新华村镇银行
安徽利辛湖商村镇银行
安徽蒙城湖商村镇银行
安徽省农村信用社联合社
安徽望江新华村镇银行
安徽宣州湖商村镇银行
安徽黟县新淮河村镇银行
安徽岳西湖商村镇银行
鞍山银行
安顺市商业银行
安阳银行
安义融兴村镇银行
澳门国际银行
澳门华侨永亨银行
澳门商业银行股份有限公司
澳洲联邦银行磁县村镇银行
澳洲联邦银行渑池村镇银行
澳洲联邦银行辛集村镇银行
澳洲联邦银行永年村镇银行
巴彦融兴村镇银行
拜泉融兴村镇银行
保定满城区利丰村镇银行
保定银行
宝清广益村镇银行
包商银行
北京昌平兆丰村镇银行
北京大兴九银村镇银行
北京怀柔融兴村镇银行
北京农商银行
北京平谷新华村镇银行
北京银行
毕节发展村镇银行
渤海银行
博乐国民村镇银行
沧州银行
沧州银行股份有限公司
茶陵浦发村镇银行
长安银行
长春发展农村商业银行
长春南关惠民村镇银行
长春农村商业银行
长春朝阳和润村镇银行
长葛轩辕村镇银行
长沙银行
常熟农商银行
长兴联合村镇银行
长治商行
长治县泰都村镇银行
承德银行
成都龙泉驿稠州村镇银行
成都农商银行
成都银行
城固中银富登村镇银行
赤水中银富登村镇银行
重庆巴南浦发村镇银行
重庆北碚稠州村镇银行
重庆垫江中银富登村镇银行
重庆富民银行
重庆南岸中银富登村镇银行
重庆南川石银村镇银行
重庆农村商业银行
重庆三峡银行
重庆沙坪坝融兴村镇银行
重庆市大渡口融兴村镇银行
重庆市沙坪坝融兴村镇银行
重庆市武隆融兴村镇银行
重庆市酉阳融兴村镇银行
重庆银行
重庆忠县稠州村镇银行
创兴银行有限公司
大安惠民村镇银行
达川中银富登村镇银行
大丰银行股份有限公司
大华银行
大连保税区珠江村镇银行
大连甘井子浦发村镇银行
大连金州联丰村镇银行
大连农村商业银行
大连银行
大同银行
大洼恒丰村镇银行
大武口石银村镇银行
大西洋银行
大新银行
大新银行有限公司
达州商行
丹东银行
道真中银富登村镇银行
德宏芒市长江村镇银行
德惠敦银村镇银行
德阳银行
德州陵城圆融村镇银行
德州银行
东港同合村镇银行
东莞长安村镇银行
东莞厚街华业村镇银行
东莞黄江村镇银行
东莞农商行
东莞银行
东亚银行
东亚银行有限公司
东营莱商村镇银行
东营银行
东源泰业村镇银行
掇刀包商村镇银行
鄂尔多斯银行
鄂托克旗汇泽村镇银行
鄂温克旗包商村镇银行
法兴银行
防城国民村镇银行
丰城顺银村镇银行
凤冈中银富登村镇银行
佛山高明顺银村镇银行
富滇银行
扶沟郑银村镇银行
福建海峡银行
福建农村信用社
福建石狮渝农商村镇银行
涪陵中银富登村镇银行
抚顺银行
阜新银行
扶余惠民村镇银行
甘肃农村信用社
甘肃银行
甘肃榆中浦发村镇银行
赣州银行
藁城恒升村镇银行
高密惠民村镇银行
巩义浦发村镇银行
固阳包商惠农村镇银行
关岭恒升村镇银行
光大银行
广东华兴银行
广东南粤银行
广东农村信用社
广发银行
广西北部湾银行
广西农村信用社联合社
广西浦北国民村镇银行
广西上林国民村镇银行
广元市贵商村镇银行
广州花都稠州村镇银行
广州农村商业银行
广州番禺新华村镇银行
广州银行
桂林银行股份有限公司
贵溪九银村镇银行股份有限公司
贵阳花溪建设村镇银行
贵阳乌当富民村镇银行
贵阳银行
贵州贵定恒升村镇银行
贵州农村信用社
贵州银行
哈尔滨宾洲村镇银行
哈尔滨呼兰浦发村镇银行
哈尔滨农村商业银行
哈尔滨农信村镇银行
哈尔滨银行
哈密市商业银行
哈密天山村镇银行有限公司
海伦惠丰村镇银行
海南保亭融兴村镇银行
海南省农村信用社联合社
海南银行
汉滨中银富登村镇银行
韩城浦发村镇银行
邯郸银行
汉口银行
罕台村镇银行
韩亚银行
杭州银行
河北省农村信用社
河北银行
鹤壁银行
河间融惠村镇银行
河津市龙都村镇银行
和龙敦银村镇银行
河南农村信用社
鹤山珠江村镇银行
和顺县贵都村镇银行
和县新华村镇银行
黑龙江省农村信用社联合社
恒丰银行
衡南浦发村镇银行
恒生银行有限公司
衡水银行
洪湖融兴村镇银行
湖北赤壁武农商村镇银行
湖北省农村信用社
湖北咸安武农商村镇银行
湖北银行
呼和浩特市玉泉蒙银村镇银行
葫芦岛银行
湖南三湘银行
湖南省农村信用社联合社
桦川融兴村镇银行
化德包商村镇银行
桦甸惠民村镇银行
花旗银行
花旗银行香港有限公司
华侨永亨银行有限公司
华融湘江银行
华夏银行
怀来利丰村镇银行
怀仁县慧融村镇银行
淮阳中银富登村镇银行
黄河商业银行
汇丰银行中国有限公司
会宁会师村镇银行
徽商银行
浑源县慧融村镇银行
吉安稠州村镇银行
吉林船营惠民村镇银行
吉林丰满惠民村镇银行
吉林公主岭浦发村镇银行
吉林九台农村商业银行
吉林省农村信用社
吉林银行
集宁包商村镇银行
济宁高新村镇银行
济宁银行
集友银行有限公司
吉州珠江村镇银行
嘉善联合村镇银行
郏县广天村镇银行
嘉兴银行
江川兴福村镇银行
江南农村商业银行
江苏长江商业银行
江苏东台稠州村镇银行
江苏江阴农村商业银行
江苏江阴浦发村镇银行
江苏昆山农村商业银行
江苏溧阳浦发村镇银行
江苏南通如皋包商村镇银行
江苏如东融兴村镇银行
江苏省农村信用社联合社
江苏通州华商村镇银行
江苏仪征包商村镇银行
江苏银行
江西临川浦发村镇银行
江西省农村信用社
江西银行
交通银行
交通银行股份有限公司香港分行
焦作市商业银行
晋城银行
金华银行
晋商银行
晋中银行
晋州恒升村镇银行
锦州银行
荆门东宝惠民村镇银行
九江银行
鄄城包商村镇银行
开封新东方村镇银行
开县泰业村镇银行
康巴什村镇银行
科尔沁包商村镇银行
克拉玛依金龙国民村镇银行
库尔勒市商业银行
昆仑银行
昆山农村商业银行
莱商银行
涞水利丰村镇银行
蓝田中银富登村镇银行
兰州银行
廊坊市安次区惠民村镇银行
廊坊银行
郎溪新华村镇银行
乐陵圆融村镇银行
乐平融兴村镇银行
乐山市商业银行
耒阳融兴村镇银行
历城圆融村镇银行
凉山州商业银行
辽宁大石桥隆丰村镇银行
辽宁喀左锦银村镇银行
辽宁省农村信用社联合社
临汾市尧都区惠都村镇银行
临商银行
临武浦发村镇银行
灵宝融丰村镇银行
灵山泰业村镇银行
柳河蒙银村镇银行
六盘水市商业银行
柳州银行
龙江银行
庐江惠民村镇银行
陆良兴福村镇银行
鹿泉恒升村镇银行
泸州商行
漯河市商业银行
漯河银行
罗平兴福村镇银行
洛阳银行
湄潭中银富登村镇银行
梅县客家村镇银行
梅州客商银行
绵阳商行
民生银行
莫力达瓦包商村镇银行
南昌新建恒通村镇银行
南华兴福村镇银行
南京银行
南阳村镇银行
南洋商行
南洋商业银行
内江兴隆村镇银行股份有限公司
内蒙古农村信用社
内蒙古银行
宁波东海银行
宁波海曙浦发村镇银行
宁波通商银行
宁波银行
宁城包商村镇银行
宁陵德商村镇银行
宁武县瑞都村镇银行
宁夏贺兰回商村镇银行
宁夏黄河农村商业银行
宁夏银行
盘锦市商业银行
盘龙兴福村镇银行
攀枝花市商业银行
平安银行
平川中银富登村镇银行
平顶山银行
平定县昌都村镇银行
平原圆融村镇银行
浦发银行
濮阳银行
濮阳中原村镇银行
齐鲁银行
齐商银行
奇台利丰村镇银行
淇县中原村镇银行
企业银行
乾安惠民村镇银行
前郭县阳光村镇银行
秦皇岛银行
青岛平度惠民村镇银行
青岛银行
青海湟中三江村镇银行
青海乐都三江村镇银行
青海省农村信用社联合社
青海银行
清河金农村镇银行
清徐惠民村镇银行
清镇兴邦村镇银行
邛崃国民村镇银行
曲靖商行
泉州银行
日照银行
三门峡市商业银行
三亚惠民村镇银行
山东冠县齐丰村镇银行
山东莱山齐丰村镇银行
山东临朐聚丰村镇银行
山东临淄汇金村镇银行
山东蒙阴齐丰村镇银行
山东商河汇金村镇银行
山东省农村信用社
山东泗水齐丰村镇银行
山东新泰齐丰村镇银行
山东芝罘齐丰村镇银行
山东邹平青隆村镇银行
山西省农村信用社
陕西省农村信用社联合社
山西尧都农村商业银行
上蔡惠民村镇银行
上海崇明沪农商村镇银行
上海奉贤浦发村镇银行
上海嘉定洪都村镇银行
上海闵行上银村镇银行
上海农商银行
上海浦东恒通村镇银行
上海商业银行有限公司
上海银行
商丘市商业银行
上饶银行
绍兴银行
沈丘中银富登村镇银行
深泽利丰村镇银行
深圳宝安融兴村镇银行
深圳福田银座村镇银行
深圳龙岗鼎业村镇银行
深圳农村商业银行
盛京银行股份有限公司
师宗兴福村镇银行
石嘴山银行
双城惠民村镇银行
水城蒙银村镇银行
顺德农商银行
四川绵竹浦发村镇银行
四川省农村信用合作社
四川天府银行
四平铁西敦银村镇银行
松阳恒通村镇银行
松原宁江惠民村镇银行
苏宁银行
苏州银行
遂宁安居融兴村镇银行
遂宁市商业银行
泰安市商业银行
太仓农村商业银行
台前德商村镇银行
台州市商业银行
台州银行股份有限公司
唐山银行
天津宝坻浦发村镇银行
天津滨海农村商业银行
天津华明村镇银行
天津津南村镇银行
天津静海新华村镇银行
天津农村商业银行
天津武清村镇银行
天津银行
铜川印台恒通村镇银行
桐梓中银富登村镇银行
图们敦银村镇银行
望江新华村镇银行
潍坊银行
威海市商业银行
尉氏合益村镇银行
微众银行
文安县惠民村镇银行
温岭联合村镇银行
文山广南长江村镇银行
文山丘北长江村镇银行
文山砚山长江村镇银行
温州银行
五常惠民村镇银行
武城圆融村镇银行
务川中银富登村镇银行
五大连池惠丰村镇银行
武定兴福村镇银行
武冈包商村镇银行
乌海银行
武汉农村商业银行
武汉众邦银行
吴江农村商业银行
乌鲁木齐米东浦发村镇银行
乌鲁木齐市商业银行
乌鲁木齐县利丰村镇银行
武宁恒通村镇银行
乌审旗包商村镇银行
乌苏利丰村镇银行
无锡农村商业银行
巫溪中银富登村镇银行
武乡县泽都村镇银行
西安长安新华村镇银行
西安雁塔恒通村镇银行
西安银行
息烽包商黔隆村镇银行
西双版纳勐腊长江村镇银行
习水中银富登村镇银行
西乌珠穆沁包商惠丰村镇银行
厦门银行
香港上海汇丰银行有限公司
香河益民村镇银行
新安融兴村镇银行
信贷财务亚洲有限公司
新都桂城村镇银行
新干中银富登村镇银行
新韩银行
新疆汇和银行
新疆绿洲国民村镇银行
新疆农村信用社
新疆银行
新密郑银村镇银行
兴和汇泽村镇银行
兴平中银富登村镇银行
邢台银行
行唐利丰村镇银行
兴业银行
兴义万丰村镇银行
星展银行
修水九银村镇银行
雅安市商业银行
郾城包商银行
偃师融兴村镇银行
延寿融兴村镇银行
烟台银行
阳高县兴都村镇银行
阳泉市商业银行
宜宾市商业银行
依兰惠鑫村镇银行
伊犁国民村镇银行
易门兴福村镇银行
宜兴阳羡村镇银行
沂源博商村镇银行股份有限公司
鄞州银行
应城融兴村镇银行
营口银行
应县金都村镇银行
永亨银行中国有限公司
永隆银行有限公司
友利银行中国有限公司
余庆中银富登村镇银行
玉山银行
榆树融兴村镇银行
玉溪红塔区兴和村镇银行
玉溪商行
蔚县银泰村镇银行
沅江浦发村镇银行
元谋兴福村镇银行
乐清联合村镇银行
云南安宁稠州村镇银行
云南富民浦发村镇银行
云南红塔银行
云南省农村信用合作社联合社
云南西山渝农商村镇银行
枣庄银行
泽州浦发村镇银行
渣打银行
渣打银行香港有限公司
沾益兴福村镇银行
张北信达村镇银行
张家港农村商业银行
张家口市商业银行
樟树顺银村镇银行
招商银行
朝阳银行
浙江长兴联合村镇银行
浙江稠州商业银行
浙江岱山稠州村镇银行
浙江德清湖商村镇银行
浙江定海德商村镇银行
浙江嘉善联合村镇银行
浙江建德湖商村镇银行
浙江缙云杭银村镇银行
浙江民泰商业银行
浙江农村信用社
浙江平阳浦发村镇银行
浙江泰隆商业银行
浙江台州黄岩恒升村镇银行
浙江萧山湖商村镇银行
浙江新昌浦发村镇银行
浙江舟山普陀稠州村镇银行
浙商银行
正安中银富登村镇银行
正定恒升村镇银行
正蓝旗汇泽村镇银行
郑州银行股份有限公司
中德住房储蓄银行有限责任公司
中国工商银行
中国工商银行澳门
中国工商银行亚洲有限公司
中国建设银行
中国建设银行澳门分行
中国建设银行亚洲股份有限公司
中国农业银行
中国银行
中国银行澳门分行
中国邮政储蓄银行
中牟郑银村镇银行
中信银行
中信银行国际有限公司
中银信用卡国际有限公司
中原银行
周口银行
珠海华润银行
株洲县融兴村镇银行
准格尔旗包商村镇银行
涿鹿利丰村镇银行
自贡市商业银行
资兴浦发村镇银行
枞阳泰业村镇银行
邹平浦发村镇银行
遵义播州汇隆村镇银行
遵义长征村镇银行
遵义汇川黔兴村镇银行
遵义市商业银行
安信云贷
重庆市中旅安信
重庆市中旅安信云贷
重庆中旅安信
重庆中旅安信云贷
中旅安信
中旅安信云贷
艾江涛
艾熠熠
柏东红
白来付
白玲慧
贲莲凤
蔡柏钰
蔡桂云
蔡理成
蔡铭轩
蔡夕文
蔡宇欣
曹传坤
曹福益
曹诗蕊
曹艺莹
曾宝玲
曾博航
曾冬梅
曾花金
曾劲龙
曾俊程
曾俊棋
曾恋妮
曾粱花
曾龙桂
曾美菱
曾宁玥
曾群轩
曾世超
曾诗语
曾素梅
曾文惠
曾熙
曾湘涵
曾烨
曾艺馨
曾奕源
曾韵瑶
曾卓妮
昌明蕙
常艳
巢嘉轩
陈兵文
陈博伊
陈才旺
陈灿舜
陈婵
陈代艳
陈国彪
陈国元
陈涵枫
陈昊
陈浩宇
陈吉凤
陈嘉
陈佳玲
陈建兰
陈娟
陈君
陈俊锟
陈丽娟
陈琳
陈林强
陈梦梦
陈铭芳
陈慕江
陈萍娣
陈前
陈思琪
陈苏恒
陈习玮
陈宪坤
陈湘
陈亚丹
陈怡帆
陈艺丰
陈艺洁
陈依冉
陈艺文
陈应春
陈宇帆
陈禹睿
陈雨欣
陈元凤
陈鋆
陈韵婷
陈泽涵
陈梓轩
陈子仪
陈宗成
程琪
程震强
池敦儒
池海祥
崔浩恩
崔玉娟
达怡丹
戴东轩
戴秋明
戴士博
单嘉卉
邓博铭
邓春玲
邓方灵
邓皓
邓杰元
邓靖平
邓俊文
邓美玲
邓明君
邓铭轩
邓斯轩
邓霆乐
邓万付
邓祥
邓欣妍
邓艳凤
邓胰方
邓益敏
邓银敏
邓银芯
邓宇彤
邓裕文
邓云凤
邓芷萱
邓志勇
邓智元
邓子涵
邓子衿
丁晨
丁文翔
董开睿
董淇浩
董文行
董颖
窦雨婷
督妤欣
督妤月
段湘鹏
范丽姗
范文林
范小玉
范星吟
范乙萍
范语彤
范智勇
范子豪
房琮竣
冯家瑞
奉健梅
冯锦辉
冯秋玲
冯雪明
冯梓杰
冯梓愉
付鸿阳
付焜文
付诗琴
付雯箐
高健翔
庚贤斌
龚玢绮
龚桂成
龚泓睿
龚丽
龚美馨
龚双麟
龚文娟
龚语琪
龚珍翠
龚卓杰
龚子安
龚子涵
龚子墨
谷明霞
管齐云
关紫月
桂航宇
桂平阳
郭德鑫
郭化
郭佳鑫
郭沐凡
郭薇一
郭亚琦
郭艳
郭子隆
何春兰
何建宏
何军
贺莉芳
何涛
何奕辰
何禹洁
何宇祥
何直蔚
何梓铭
何宗谦
洪云龙
候乐玉
侯滔
候晓淼
侯昱丞
胡辰茜
胡芳芳
胡桂芳
胡昊龙
胡玲玉
胡满秀
胡梅
胡诗媛
胡思睿
胡同彬
胡馨之
胡洋
胡誉超
胡羽晨
胡志荣
化培培
黄爱妹
黄晨睿
黄春玲
黄丹燕
黄芳兰
黄凤玲
黄冠程
黄桂香
黄桂星
黄建稼
黄蒋婷
黄金燕
黄晶
黄靖雯
黄娟
黄丽媛
黄琳晨
黄林姣
黄盘家馨
黄琪雯
黄诗琳
黄诗琪
黄思雅
黄天军
黄肖玲
黄秀云
黄彦祥
黄咏峰
黄咏锋
黄玥涵
黄泽浩
黄政
黄子涵
黄子豪
黄子晴
黄梓睿
季家欢
吉日暖
吉玉秀
蒋艾娟
蒋艾琳
蒋安琪
蒋碧艳
蒋博航
蒋超
蒋纯然
蒋朵云
蒋芳
蒋芳芳
蒋丰
蒋光向
蒋国姣
蒋浩丰
蒋浩洋
蒋浩宇
蒋和金
蒋宏明
蒋红星
蒋宏阳
蒋华群
蒋佳航
蒋佳乐
蒋佳玲
蒋嘉璐
蒋佳佑
蒋瑾晨
蒋娟娟
蒋军花
蒋俊婷
蒋可馨
蒋坤江
蒋藜
蒋力杰
蒋礼智
蒋林风
蒋六丽
蒋美荣
蒋美珍
蒋秒妙
蒋明辰
蒋明松
蒋明轩
蒋铭轩
蒋明艳
蒋明月
蒋柠檬
蒋柠宇
蒋佩芝
蒋萍琼
蒋千慧
蒋倩菁
蒋钦旺
蒋仁
蒋荣轩
蒋石养
蒋天睿
蒋彤凌
蒋宛廷
蒋汪呈
蒋维国
蒋卫中
蒋文慧
蒋祥敏
蒋小翠
蒋小林
蒋小琼
蒋晓天
蒋小志
蒋新华
蒋欣均
蒋歆婷
蒋欣彤
蒋昕怡
蒋馨怡
蒋秀芳
蒋秀兰
蒋亚俐
蒋娅玲
蒋娅南
蒋娅楠
蒋亚萍
蒋彦君
蒋艳利
蒋言丽
蒋延武
蒋烨颉
蒋易宸
蒋艺宏
蒋易妮
蒋依依
蒋昱靓
蒋宇龙
蒋雨潼
蒋语羲
蒋宇轩
蒋雨轩
蒋雨阳
蒋媛
蒋元辉
蒋雲杰
蒋云贞
蒋泽睿
蒋镇灿
蒋智霖
蒋志文
蒋智勇
蒋周平
蒋子琦
蒋子轩
经沐嵩
经沐唐
经双凤
康娟
匡炳菡
匡建旭
旷阳秀
兰柳燕
兰奕曦
兰裕
劳煜恒
李贝涵
李贝茜
李伯瑶
李程兰
李春花
李春香
李春雨
李代友
李东姣
黎丰德
李凤梅
李桂祥
李家琪
李佳蓉
李嘉欣
李嘉轩
李交
李洁平
黎金凤
李进容
李静
李静慧
李俊东
李君豪
李俊杰
李俊睿
李俊怡
李可馨
李丽桃
栗立云
李历哲
李林俞
李玲
李灵辉
李美兰
李美荣
李梦芸
李明菊
李娜
李佩琪
李佩婷
李沛昕
李芃宇
李琦
李秦雨
李清语
栗秋娥
李秋香
李荣
李荣亮
李若曦
李珊
李姗珊
李世瑞
李世睿
李书瑶
李顺英
李思锐
李思彤
李文韬
李熙然
李夕媛
李晓珺
李小玲
李小琴
李小青
李薪豪
李心怡
李星辰
李星颖
李杏祖
黎雪艳
李艳兰
李艳栎
李妍彤
李耀加
李翼
李艺冉
李营翊
李永国
李泳毅
李玉保
李宇宸
李玉芬
李雨烟
李雨阳
李泽滔
李贼凤
李翟群
李樟丽
黎哲维
李政敏
李智金
李芷萱
李著成
李竹英
李卓恒
李梓皓
李子恒
李梓铭
李梓淇
李梓硕
梁爱静
梁宸菲
粱晨熙
粱晨语
梁丁方
梁凤颖
梁付荣
梁浩铭
梁皓轩
梁金泉
粱婧瑶
梁丽娟
梁俪馨
梁领
梁柳馨
粱维维
梁小芳
梁轩硕
梁艳芳
粱谊兰
梁语桐
梁芷媛
梁紫萱
廖晨好
廖国成
廖国强
廖涵晴
廖涵宇
廖焕琪
廖佳雯
廖静琪
廖来华
廖凌燕
廖琼杰
廖埫博
廖世有
廖维秀
廖贤珠
廖小玲
廖昕蕾
廖秀芳
廖逸洁
廖怡森
廖宇宸
廖宇航
廖昱钧
廖宇骐
廖煜晴
廖煜闻
廖宇轩
廖章顺
廖著程
林纯娜
林芳莹
林凤
林诗琴
林思瑜
林文倩
林欣妍
林怡
林永洁
林玉兰
林子钧
刘艾谜
刘彬
刘博豪
刘宸光
刘晨曦
刘丹
刘凡毅
刘风年
刘贵旺
刘宏婷
刘嘉洛
刘佳妍
刘嘉洋
刘佳誉
刘瑾萱
刘谨萱
刘菊青
刘君
刘军峰
刘俊鑫
刘俊毅
刘均匀
刘良彬
刘梅
刘萍
刘启凡
刘琴
刘睿汐
刘润菊
刘文毅
刘熙
刘霞
刘小龙
刘芯亦辰
刘亦涵
刘一诺
刘一萱
刘禹圻
刘雨鑫
刘玥彤
刘玥馨子
刘梓菡
刘子平
刘梓暄
刘梓妍
刘梓懿
龙慧
龙丽
龙茜玥
龙清馨
龙裕铭
龙正香
路晨皓
卢成英
陆发翠
陆海涛
陆红才
陆家慧
卢尖尖
陆金浩
陆俊菲
卢俊杰
陆梁萱
卢麟鑫
陆美荣
路晴雪
陆思冰
陆祥海
陆晓芳
陆小潭
陆心悦
路兴超
卢星辰
陆彦荣
陆奕妃
陆奕彤
陆妤涵
陆增浩
陆增丽
卢竹英
路紫琪
卢宗群
罗春生
罗浩天
罗静雯
罗科杰
罗荣莲
罗诗莉
罗水龙
罗思成
罗文浩
罗小莲
罗雅轩
罗雁屏
罗印梅
罗云生
罗正高
罗子涵
罗子墨
吕林诗婷
吕饶霖
吕香玉
马娟
马连德
马林
马铭阳
马小凤
马谢茜
马耀杰
马有英
麦运娣
毛德生
毛浩
毛娟淋
毛四洋
毛祥丞
毛小明
毛艺果
毛忆星
毛盈莹
毛煜轩
毛智旺
毛仲军
毛祝欣
毛子薇
门容存
蒙丽
蒙丽华
孟诗涵
孟秀丽
孟业贵
孟宇杰
莫承霖
莫春平
莫桂生
莫海涛
莫佳骏
莫建聪
莫建忠
莫将红
莫杰明
莫景岩
莫钧淳
莫钧涵
莫珺文
莫利军
莫丽梅
莫丽文
莫清扬
莫三艳
莫韦希
莫贤恒
莫勋伟
莫易珊
莫雨嘉
莫禹循
莫喆慧
莫振福
莫芷梅
倪晨硕
倪丹梅
聂国洪
聂雨涵
宁彬轩
宁可心
宁双喜
宁天宇
宁梓凯
农式涛
农肖宇辰
农新海
欧丽萍
潘晨熙
盘国莹
盘汉军
潘弘言
潘锦满
潘菊英
潘柳旭
盘深鹏
盘顺馨
盘欣瑶
潘妍妮
潘语彤
潘志华
盘梓涵
盆锦杰
彭春
彭嘉怡
彭锦臻
彭诗颖
彭鑫怡
彭兴华
彭昱森
彭园梅
戚小勤
秦艾琳
秦爱雪
秦柏翔
覃柏莹
覃博涵
秦博熙
秦长科
秦长胜
秦晨轩
秦春凤
覃翠健
秦代跃
秦丁娟
秦东
秦芳
秦方魁
覃凤玉
秦刚
秦桂芳
秦国峰
秦国丽
秦国中
秦韩斌
秦翰晨
覃惠玲
秦惠怡
秦慧珍
秦继承
秦嘉鸿
覃佳怡
覃嘉懿
秦建
秦建兵
秦建德
秦健瑜
秦江峰
覃杰仕
秦金兰
秦靖洪
秦君
秦俊斌
秦凯辉
秦开良
秦凯瑞
秦可昕
秦朗
秦丽红
秦丽君
秦丽萍
秦莉英
覃丽云
秦霖浩
秦林息
秦灵旭
秦洛伊
秦梦欣
秦铭良
秦淖恩
秦培轩
秦培永
秦鹏飞
秦硼磊
秦秋梅
秦群
秦仁秀
秦荣英
秦汝佩
秦瑞岑
秦若睻
秦世平
秦竖航
秦彤瑜
秦婉月
秦惟琦
秦雯慧
秦文哲
秦小兰
秦潇韵
秦秀美
秦轩含
秦萱泽
秦艳梅
秦乙丹
秦艺航
秦乙文
秦怡谖
秦宇灿
秦与辰
秦玉芳
秦语菲
秦宇涵
秦玉涵
秦语涵
秦玉金
秦宇岚
秦煜铭
秦誉松
秦宇瞳
秦毓彤
秦宇翔
秦雨欣
秦宇轩
秦源祥
秦远璋
秦樟孙
秦昭耀
覃振席
秦智斌
秦芷馨
秦梓宸
秦子涵
秦梓鹏
秦梓茜
秦梓曦
秦梓毅
秦宗阳
秦佐成
卿荟文
邱丽云
邱琳娜
邱巧琴
邱添宇
邱正杰
屈俊辰
全保吉
全家毅
全萱睿
全苡琳
全永华
全玉芯
全智轩
饶盼
任仕泽
申博文
申宸硕
申承熙
申江涛
申谨涵
申娟
申玲玲
沈玲媛
申诺熙
申若妍
申微
申益轩
申云香
沈宗明
盛春琳
史博宇
石晨康
施红
史红梅
石金花
石晟江
石欣月
石雪秀
时子茜
寿灵莉
舒靖琪
舒歆然
宋涵熠
宋哲翰
宋重亮
苏宸
粟丛子
粟桂秀
苏娟
苏俊涛
苏丽琼
苏莉婷
苏林优
苏玲莹
苏唐豪
苏唐杰
苏文倩
苏煜轩
苏志勇
苏紫涵
隋彬达
隋子晨
孙乐茜
孙伟丽
孙艳丽
谭靖璇
谭明晶
谭明军
谭偶淑
谭显英
谭欣怡
谭雨晨
谭煜喆
谭云溪
唐博豪
唐博文
唐昌文
唐晨宣
唐晨雅
唐春春
唐春凤
唐春花
唐德春
唐芳勇
唐菲涵
唐付凤
唐各梅
唐桂杰
唐国军
唐国廷
唐国越
唐航宇
唐浩民
唐皓轩
唐浩宇翔
唐浩媛
唐红波
唐红弟
唐慧敏
唐会燕
唐佳成
汤佳妍
唐嘉泽
唐健豪
唐建文
唐蒋雄
唐金辉
唐锦辉
唐锦阳
唐金玉
唐靖
唐婧莞
唐婧洳
唐景英
唐娟
唐俊鹏
唐俊韬
唐浚鑫
唐开明
唐兰燕
唐乐凡
唐乐萱
唐雷
唐利芳
唐丽华
唐立慧
唐琳
汤林梅
唐林艳
唐玲
唐玲利
唐凌湘
唐禄洪
唐罗
唐美兰
唐茗轩
唐谋贵
唐谋强
唐佩嫣
唐钦盛
唐秋霞
唐汝博
唐汝琪
唐笙益
唐仕姣
唐诗怡
唐世英
唐诗芸
唐淑楠
唐姝娅
唐思杰
唐思俊
唐思甜
唐思媛
唐偲云
唐菘阳
唐田林
汤文昊
唐文姬
唐文轩
唐咸成
唐潇瑶
唐芯妍
唐秀玲
唐亚靖
唐亚敏
唐雅馨
唐燕
唐燕林
唐雁耀
唐一丹
唐亦帆
唐亦菲
唐艺恒
唐艺鸣
唐以沫
唐奕然
唐艺然
唐义轩
唐懿轩
唐熠轩
唐艺嫣
唐勇
唐永姣
唐喻涵
唐雨涵
唐煜航
唐誉嘉
唐玉明
唐钰婷
唐宇桐
唐雨薇
唐昱萱
唐羽萱
唐宇泽
唐远华
唐悦轩
唐允涵
唐志玲
唐智强
唐志鑫
唐志意
唐子栋
唐子涵
唐梓骞
唐梓睿
唐梓熙
唐梓欣
唐梓萱
唐紫嫣
唐梓驿
唐子媛
陶彩霞
陶传福
陶佳祺
陶锦悦
陶骏涵
陶丽
陶玉华
陶玉香
童俊利
涂博文
涂小玲
涂艳红
涂艺馨
宛承烨
宛达
万海荣
万芊芊
万智辉
王朝龙
王琤珉
王春兰
王大强
王代鸠
王涤玉
王定昊
王钒凯
王凤龙
王凤仪
汪海燕
王贺龙
王红玲
王嘉璐
王建军
王晶晶
王恺越
王丽华
王俐俐
王玲
王玲芳
王美云
王梦瑶
王敏
王念恩
王宁强
王萍丽
王琪
王蔷
王青松
王润
王盛弘
王诗语
王思源
王天宇
王伟嘉
王文莉
王雯欣
王文勇
王玺钺
王瑕
王肖俊
王筱宇
王心茹
王欣蕊
王馨娅
王秀萍
王煦涵
王宣蔺
王学雁
王延桂
王艳丽
汪洋
王耀德
王奕晨
王怡雯
王逸鑫
王艺旋
王语晨
王雨涵
王智萌
王芷怡
王梓安
汪子涵
王梓豪
王梓铭
王紫琪
王子轩
王紫萱
韦昌宏
韦程鹏
韦繁玲
韦吉宸
魏嘉
卫嘉乐
韦金镜
韦景萝悦
韦俊熙
韦凯男
韦丽葵
韦丽坤
韦连芳
韦媚
韦祺伟
韦舒柳
韦思伊
韦素兰
韦雅婷
韦紫清
魏子欣
文安国
文安乐
文佳鑫
文瑾怡
文炼
文倩
文秋德
文秋艳
文鑫维
文秀娥
文艺龙
文永茂
文澐涛
伍晨鑫
吴代檬
吴丹丹
伍方方
伍飞艳
吴海滨
伍海铭
伍浩斌
伍浩然
吴红阳
伍楗榕
吴菊仙
吴俊辰
伍开英
伍磊
伍厉轩
伍林辰
伍林宇
伍梅娟
吴沛轩
伍邵文
吴思远
吴天富
吴彤彤
吴桐羽
伍文琨
伍湘芸
吴小培
吴小鹏
吴晓霞
伍笑萱
吴昕蓉
伍欣怡
吴秀华
吴宣宣
吴雪寒
伍雅琳
伍艳霞
吴依玲
伍奕瑄
伍玉荣
吴雨真
伍跃明
伍韵欢
伍云欣
吴珍菊
伍振轩
伍忠生
肖伯州
肖红支
肖佳颖
肖瑾熙
肖雅莉
肖亚希
肖亚芯
肖艳凤
肖玉碧
肖悦
肖章桂
谢北萍
谢翠
谢芳林
谢桂林
谢桂志
谢衡英
谢锦成
谢娟
谢劝红
谢若萱
谢思琪
谢扬欢
谢宇峰
谢雨馨
谢悦莲
谢子优
谢祖安
刑涵惜
熊代秀
熊桂红
熊涵雅
熊宏睿
熊红艳
熊进鹏
熊通明
徐芳芳
许罗英
徐妙涵
徐西
徐欣为
徐子杰
徐子骞
徐紫馨
颜家军
颜美艳
闫娴
颜小善
颜小棕
闫昕辰
颜鑫鑫
闫雅丽
严艳
晏胤辰
杨匕发
杨博文
阳晨露
杨晨旭
杨放滨
杨桂华
阳浩轩
杨浩宇
杨和翔
杨洪博
杨胡瑞
阳鹄宇
杨华军
杨辉
阳蕙璟
杨继辉
阳嘉宇
阳金荣
阳晶红
杨景善
杨坤
杨丽花
阳林
阳林苓
阳路淳
阳七四
阳秋芳
杨诗诗
杨舒迪
阳思婷
杨苏晖
杨粟林
杨田甜
杨天汁
羊文
阳文琴
杨小凤
阳小妹
杨艳
阳艳
阳颜旭
阳玉梅
杨雨睿
阳宇翔
阳垣斌
杨云飞
阳智城
阳志芳
杨智怀
杨紫涵
阳紫涵
杨子萱
姚红艳
叶琼兰
叶宇铭
易仿
易海波
易加国
易嘉卉
易家乐
易佳琦
易锦锋
易娟
易苗雨
易荣
易诗琪
易小琴
易晓曦
易雪敏
易严斐
易禹城
易芸萱
易韵雅
易智宸
易芝涵
易子睿
尹丹丹
尹慧熙
雍佳俊
游翔彬
余佳慧
余珊珊
庾霞
庾逸萱
袁诚谦
袁誉嘉
袁植安
曾春秀
曾子玥
翟俊涵
翟蕊娴
翟珍凤
詹文博
张才干
张城玮
张春艳
张丹
张桂华
张皓程
张军丽
张丽军
张丽萍
张梦瑶
张萍
张如萱
张绍俊
张诗琪
张苏琼
张婷毓
张炜豪
张文艺
张新利
张彦
张艳
张艳玲
张意承
张艺馨
张逸轩
张迎春
张英娇
张婴云
张语恬
张羽馨
张振坤
张峙滨
张芷媛
张宗磊
赵爱花
赵贝儿
赵春华
赵登月
赵丁慧
赵凤珍
赵刚毅
赵桂弟
赵国秀
赵宏斌
赵华
赵家康
赵佳欣
赵俊睿
赵兰兰
赵蓝艳
赵蕾
赵丽琴
赵秦卓
赵青
赵秋华
赵泉汉
赵荣合
赵荣义
赵睿彤
赵珊
赵守江
赵舒涵
赵孙花
赵威皓
赵五生
赵新华
赵心慧
赵艳兰
赵苡舒
赵逸霞
赵英杰
赵悠然
赵誉钦
赵振杰
赵峥安
赵志平
赵梓皓
赵梓轩
赵邹颖
郑桂兰
郑娢
郑佳欣
郑剑涵
支宇欣
钟若莟
钟晓敏
钟梓豪
周晨曦
周德有
周殿杰
周飞英
周桂秋
周辉
周慧嫒
周慧媛
周家乐
周剑兰
周娟
周筠欣
周丽群
周玲玲
周陆佳琳
周梅芳
周楠皓
周鹏
周琪涵
周顺英
周唐槿
周天宇
周文莉
周文翔
周文志
周汐橦
周香银
周小华
周欣仪
周秀香
周扬霖
周英
周宇辰
周瑜宸
周语嫣
周子诚
周梓桐
周梓萱
周宗翔
朱冰辰
朱恩震
诸葛树娣
诸葛英
朱辉飞
朱荣华
朱天瑞
朱夕凤
朱晓雪
朱杏莲
朱雨欣
朱宇扬
朱梓豪
朱子墨
朱梓源
庄嘉逸
庄清樟
卓霖
邹波
邹驰薪
邹黛玉
邹建军
邹静怡
邹炯豪
邹琪琪
邹宛宸
保游全球
保游天下
保游网
户外高端
平安游天下
红单
红双
蓝单
蓝双
绿单
绿双
中率
爱尔眼科
安科生物
宝德股份
北陆药业
大禹节水
鼎汉技术
硅宝科技
汉威电子
华测检测
华星创业
华谊兄弟
吉峰农机
机器人
金亚科技
莱美药业
乐普医疗
立思辰
南风股份
上海佳豪
神州泰岳
探路者
特锐德
网宿科技
新宁物流
亿纬锂能
银江股份
中元华电
艾迪西
爱建股份
爱仕达
爱施德
爱使股份
安彩高科
鞍钢股份
安徽合力
安徽水利
安洁科技
安居宝
安凯客车
安科瑞
安利股份
安纳达
安妮股份
安诺其
安琪酵母
安泰集团
安泰科技
安信信托
安阳钢铁
安源煤业
鞍重股份
奥飞动漫
奥康国际
奥克股份
澳柯玛
奥马电器
奥普光电
奥瑞金
奥特迅
奥拓电子
奥维通信
澳洋科技
澳洋顺昌
巴安水务
八菱科技
芭田股份
八一钢铁
百川股份
百大集团
百花村
百利电气
佰利联
百联股份
百隆东方
百润股份
百视通
百洋股份
百圆裤业
白云机场
白云山
棒杰股份
邦讯技术
宝诚
保定天鹅
宝鼎重工
包钢股份
宝钢股份
包钢稀土
宝光股份
宝莱特
保利地产
宝利来
宝利沥青
保龄宝
宝莫股份
宝胜股份
宝石
保税科技
宝硕
宝钛股份
宝泰隆
宝通带业
报喜鸟
宝馨科技
宝新能源
宝信软件
北玻股份
北辰实业
北大荒
北大医药
北斗星通
北方创业
北方导航
北方股份
北方国际
北海港
北海国发
北化股份
北京巴士
北京城建
北京城乡
北京君正
北京科锐
北京利尔
北京旅游
北矿磁材
北人股份
北生
北纬通信
北新建材
北新路桥
北信源
贝因美
本钢板材
碧水源
比亚迪
标准股份
滨海能源
滨化股份
滨江集团
波导股份
渤海活塞
渤海轮渡
渤海物流
渤海租赁
博晖创新
博汇纸业
博林特
博瑞传播
博深工具
博实股份
博威合金
博闻科技
博信股份
博雅生物
博彦科技
博盈投资
博元投资
博云新材
步步高
步森股份
彩虹股份
彩虹精化
沧州大化
沧州明珠
长安汽车
长百集团
常宝股份
长城电工
长城电脑
长城集团
长城开发
长城汽车
长城信息
长春高新
长春经开
长春燃气
长春一东
长电科技
常发股份
长方照明
长海股份
长航油运
昌红科技
长江传媒
长江电力
长江润发
长江通信
长江投资
长江证券
昌九生化
长亮科技
常林股份
常铝股份
长青股份
长青集团
长荣股份
常山股份
常山药业
长信科技
长盈精密
长源电力
长园集团
长征电气
巢东股份
潮宏基
超华科技
超日太阳
超声电子
超图软件
郴电国际
晨光生物
晨鸣纸业
辰州矿业
成城股份
承德露露
成都路桥
成发科技
成飞集成
成霖股份
成商集团
城投控股
澄星股份
诚志股份
赤峰黄金
驰宏锌锗
赤天化
重庆百货
重庆港九
重庆钢铁
重庆路桥
重庆啤酒
重庆水务
出版传媒
初灵信息
楚天高速
雏鹰农牧
川大智胜
传化股份
川化股份
川润股份
川投能源
创兴置业
创兴资源
创业板指
创业环保
创元科技
春晖股份
春兰股份
春兴精工
慈星股份
翠微股份
达安基因
大北农
大地传媒
大东方
大东南
大富科技
大港股份
达刚路机
大恒科技
大湖股份
大华股份
大华农
达华智能
大江股份
大金重工
大康牧业
大冷股份
大立科技
大连电瓷
大连港
大连国际
大连控股
大连热电
大连三垒
大连圣亚
大连友谊
大龙地产
大名城
大秦铁路
大庆华科
大商股份
达实智能
大唐电信
大唐发电
大同煤业
大通燃气
大西洋
大橡塑
大亚科技
大杨创世
大洋电机
大冶特钢
达意隆
大有能源
大元股份
大智慧
大众公用
大众交通
大族激光
戴维医疗
丹邦科技
丹甫股份
丹化科技
当升科技
道博股份
道明光学
德尔家居
德豪润达
德力股份
得利斯
德联集团
德美化工
德棉股份
得润电子
德赛电池
德威新材
登海种业
迪安诊断
迪康药业
帝龙新材
迪马股份
迪森股份
迪威视讯
第一医药
电广传媒
电科院
电子城
鼎立股份
鼎龙股份
鼎泰新材
东安动力
东百集团
东宝生物
东北电气
东北证券
东北制药
东材科技
东诚生化
东阿阿胶
东方宾馆
东方财富
东方创业
东方电气
东方电热
东方电子
东方锆业
东方国信
东方海洋
东方航空
东方集团
东方精工
东方明珠
东方热电
东方日升
东方市场
东方钽业
东方铁塔
东方通信
东方银星
东方雨虹
东方园林
东风股份
东风科技
东风汽车
东富龙
东港股份
东莞控股
东光微电
东锅退市
东海
东湖高新
东华测试
东华合创
东华科技
东华能源
东华实业
东江环保
东晶电子
东力传动
动力源
栋梁新材
东凌粮油
东睦股份
东南网架
东软集团
东软载波
东山精密
东盛科技
东土科技
东吴证券
东新电碳
东信和平
东阳光铝
东源
东源电器
独一味
盾安环境
敦煌种业
多氟多
多伦股份
鄂尔多斯
峨眉山
鄂武商
恩华药业
二六三
二重重装
法尔胜
法拉电子
法因数控
泛海建设
方大化工
方大集团
方大炭素
方大特钢
方兴科技
方圆支承
方正电机
方正科技
方正证券
方直科技
菲达环保
飞乐股份
飞乐音响
飞力达
飞利信
飞马国际
飞亚达
奋达科技
丰东股份
风帆股份
风范股份
风华高科
丰华股份
凤凰传媒
凤凰股份
凤凰光学
烽火电子
烽火通信
丰乐种业
丰林集团
风神股份
丰原药业
凤竹纺织
佛慈制药
佛山照明
佛塑股份
佛塑科技
富安娜
福安药业
富奥股份
福成五丰
富春环保
富春通信
复旦复华
福建高速
福建金森
福建南纺
福建南纸
福建水泥
福晶科技
富临运业
涪陵电力
涪陵榨菜
福日电子
孚日股份
福瑞股份
富瑞特装
抚顺特钢
福田汽车
福星股份
福星晓程
复星医药
福耀玻璃
赣锋锂业
赣能股份
赣粤高速
刚泰控股
钢研高纳
高淳陶瓷
高德红外
高鸿股份
高金食品
高乐股份
高盟新材
高新发展
高新兴
歌尔声学
歌华有线
格力地产
格力电器
格林美
葛洲坝
共达电声
工大高新
工大首创
工商银行
顾地科技
古井贡酒
菇木真
古越龙山
冠城大通
冠福家用
冠豪高新
冠昊生物
冠农股份
广安爱众
广百股份
广博股份
广船国际
光大证券
广电电气
光电股份
广电网络
广电运通
广东甘化
广东鸿图
广东明珠
广东榕泰
广发证券
广弘控股
光华控股
广汇股份
广济药业
广聚能源
广联达
广陆数测
光明乳业
广汽长丰
广日股份
广深铁路
广晟有色
广田股份
光线传媒
光讯科技
光一科技
广宇发展
广宇集团
光韵达
光正钢构
广州国光
广州控股
广州浪奇
广州药业
广州友谊
桂东电力
桂冠电力
贵航股份
桂林旅游
桂林三金
贵绳股份
贵糖股份
贵研铂业
贵州百灵
贵州茅台
国创高新
国瓷材料
国电电力
国电南瑞
国电南自
国电清新
国栋建设
国风塑业
国海证券
国恒铁路
国机汽车
国际实业
国金证券
国联水产
国旅联合
国脉科技
国民技术
国农科技
国腾电子
国统股份
国通管业
国投电力
国投新集
国投中鲁
国祥股份
国兴地产
国星光电
国药股份
国药科技
国药一致
国元证券
国中水务
哈尔斯
哈飞股份
哈高科
哈空调
哈投股份
哈药股份
海博股份
海达股份
海大集团
海岛建设
海德股份
海得控制
海格通信
海虹控股
海康威视
海兰信
海利得
海立股份
海立美达
海联讯
海亮股份
海隆软件
海陆重工
海伦钢琴
海伦哲
海螺水泥
海螺型材
海马汽车
海默科技
海南高速
海南海药
海南航空
海南瑞泽
海南橡胶
海南椰岛
海能达
海鸟发展
海宁皮城
海鸥卫浴
海普瑞
海思科
海泰发展
海特高新
海通集团
海通证券
海王生物
海峡股份
海翔药业
海信电器
海欣股份
海印股份
海油工程
海源机械
海越股份
海正药业
汉得信息
汉鼎股份
汉缆股份
汉森制药
汉商集团
汉王科技
翰宇药业
汉钟精机
杭齿前进
杭钢股份
杭锅股份
航空动力
航民股份
航天长峰
航天晨光
航天电器
航天电子
航天动力
航天机电
航天科技
航天通信
航天信息
杭萧钢构
杭氧股份
杭州解百
号百控股
好当家
昊华能源
豪迈科技
浩宁达
浩物股份
好想你
和邦股份
河北钢铁
河北宣工
河池化工
和而泰
合肥百货
合肥城建
合肥三洋
和佳股份
禾嘉股份
合金
和晶科技
合康变频
禾盛新材
和顺电气
禾欣股份
合兴包装
合众思壮
黑化股份
黑猫股份
黑牡丹
黑牛食品
恒邦股份
恒宝股份
恒大高新
横店东磁
恒丰纸业
恒基达鑫
恒立油缸
恒瑞医药
恒生电子
恒顺醋业
恒顺电气
恒泰艾普
亨通光电
恒信移动
恒星科技
恒逸石化
恒源煤电
红宝丽
鸿博股份
宏昌电子
洪城股份
洪城水业
宏大爆破
宏达股份
宏达经编
宏达新材
红豆股份
洪都航空
宏磊股份
鸿利光电
鸿路钢构
红旗连锁
红日药业
宏润建设
红太阳
洪涛股份
鸿特精密
宏图高科
红星发展
红阳能源
弘业股份
红宇新材
宏源证券
湖北广电
湖北金环
湖北能源
湖北宜化
沪电股份
湖南发展
湖南海利
湖南投资
沪深三百
华邦制药
华北高速
华北制药
华灿光电
华策影视
华昌达
华昌化工
华帝股份
华电国际
华电能源
华鼎锦纶
华东电脑
华东科技
华东数控
华东医药
华东重机
华发股份
华芳纺织
华纺股份
华峰氨纶
华峰超纤
华孚色纺
华工科技
华光
华光股份
华海药业
华虹计通
华宏科技
华晶钻石
华兰生物
华力创通
华丽家族
华联股份
华联控股
华联矿业
华联综超
华菱钢铁
华菱星马
华录百纳
华鲁恒升
华茂股份
华贸物流
华能国际
华鹏飞
华平股份
华侨城
华仁药业
华锐风电
华锐铸钢
华润锦华
华润三九
华润双鹤
华润万东
华神集团
华升股份
华声股份
华胜天成
华数传媒
华斯股份
华塑
华泰股份
华泰证券
华天酒店
华天科技
华微电子
骅威股份
华闻传媒
华伍股份
华西股份
华西能源
华新
华新水泥
华星化工
华阳科技
华业地产
华仪电器
华谊嘉信
华意压缩
华银电力
华映科技
华英农业
华域汽车
华远地产
华智控股
华中数控
华资实业
环旭电子
黄海
黄海机械
黄河旋风
黄山旅游
煌上煌
皇氏乳业
皇台酒业
惠博普
汇川技术
辉丰股份
汇冠股份
汇鸿股份
辉煌科技
辉隆股份
惠泉啤酒
回天胶业
惠天热电
汇通能源
汇源通信
吉艾科技
积成电子
吉电股份
冀东水泥
冀东装备
吉恩镍业
际华集团
吉林敖东
吉林高速
吉林化纤
吉林森工
吉林制药
济南钢铁
吉视传媒
吉鑫科技
冀中能源
嘉宝集团
佳创视讯
佳电股份
佳都新太
佳豪船舶
加加食品
嘉凯城
嘉麟杰
佳隆股份
佳士科技
嘉事堂
佳通
珈伟股份
嘉欣丝绸
佳讯飞鸿
嘉应制药
嘉寓股份
建发股份
建峰化工
尖峰集团
健康元
键桥通讯
坚瑞消防
建设机械
建设银行
建投能源
建新股份
建研集团
江粉磁材
江海股份
江河幕墙
江淮动力
江淮汽车
江铃汽车
江南高纤
江南红箭
江南化工
江南嘉捷
江南水务
江泉实业
江山股份
江山化工
江苏国泰
江苏宏宝
江苏旷达
江苏三友
江苏神通
江苏舜天
江苏索普
江苏通润
江苏吴中
江苏阳光
江特电机
江西长运
江西水泥
江西铜业
江中药业
江钻股份
交大昂立
交大博通
焦点科技
交技发展
交运股份
焦作万方
捷成股份
界龙实业
杰瑞股份
杰赛科技
捷顺科技
金安国纪
金杯电工
金杯汽车
津滨发展
金材股份
金城股份
金城医药
金达威
金地集团
金发科技
金飞达
金枫酒业
金风科技
金丰投资
锦富新材
金刚玻璃
金固股份
金谷源
金河生物
金禾实业
金花股份
劲嘉股份
金健米业
锦江股份
锦江投资
金晶科技
金卡股份
金科股份
金磊股份
金利华电
金利科技
金力泰
金陵饭店
金岭矿业
金陵药业
锦龙股份
金龙机电
金龙汽车
金路集团
金马股份
金马集团
金明精机
津膜科技
金钼股份
金牛化工
津劝业
金瑞科技
金瑞矿业
金山股份
金山开发
劲胜股份
金泰
金螳螂
金通灵
晋西车轴
金新农
金叶珠宝
晋亿实业
金鹰股份
金宇车城
金宇集团
金运激光
金正大
金证股份
金智科技
金种子酒
锦州港
金洲管道
金字火腿
金自天正
精诚铜业
精达股份
京东方
精锻科技
精工钢构
精功科技
景谷林业
精华制药
精伦电子
京能热电
京能置业
京山轻机
晶盛机电
京投银泰
经纬电材
经纬纺机
京威股份
京新药业
景兴纸业
精艺股份
晶源电子
靖远煤电
京运通
九安医疗
九鼎新材
酒钢宏兴
酒鬼酒
九九久
久联发展
九龙电力
九龙山
九牧王
久其软件
九阳股份
九芝堂
九洲电气
九州通
聚飞光电
聚光科技
巨化股份
巨力索具
聚龙股份
巨龙管业
巨轮股份
巨星科技
均胜电子
卡奴迪路
开创国际
凯迪电力
凯恩股份
开尔新材
开开实业
凯乐科技
凯利泰
开滦股份
凯美特气
开能环保
凯诺科技
凯撒股份
开山股份
开元控股
开元仪器
康达尔
康达新材
康得新
康恩贝
康力电梯
康美药业
康耐特
康强电子
康盛股份
康缘药业
康芝药业
科达股份
科达机电
科大讯飞
科大智能
科恒股份
科华恒盛
科华生物
科健
科力远
科林环保
科龙
科陆电子
科伦药业
科冕木业
克明面业
科士达
科斯伍德
科泰电源
科新机电
科学城
科远股份
空港股份
昆百大
昆明机床
昆明制药
莱宝高科
莱钢股份
莱茵生物
莱茵置业
蓝鼎控股
蓝盾股份
蓝帆股份
蓝丰生化
兰花科创
蓝科高新
蓝色光标
兰生股份
兰太实业
蓝星新材
蓝英装备
兰州黄河
兰州民百
浪潮软件
浪潮信息
廊坊发展
朗科科技
朗玛信息
浪莎股份
朗源股份
朗姿股份
老白干酒
老板电器
老凤祥
乐凯胶片
乐山电力
乐视网
雷柏科技
雷曼光电
雷鸣科化
棱光实业
理邦仪器
利达光电
利德曼
利尔化学
力帆股份
理工监测
力合股份
丽江旅游
利君股份
立立电子
力诺太阳
利欧股份
丽鹏股份
力生制药
立讯精密
利亚德
利源铝业
力源信息
丽珠集团
联创光电
联创节能
联发股份
联合化工
联华合纤
联化科技
莲花味精
联环药业
联美控股
炼石有色
联信永益
连云港
两面针
量子高科
辽河油田
辽宁成大
辽通化工
林海股份
林洋电子
林州重机
凌钢股份
零七
羚锐制药
领先科技
凌云股份
柳钢股份
柳工
六国化工
柳化股份
隆华传热
隆基股份
隆基机械
龙建股份
龙江交通
龙净环保
龙力生物
隆平高科
龙生股份
龙头股份
龙溪股份
隆鑫通用
龙星化工
龙宇燃油
龙源技术
龙元建设
龙洲股份
潞安环能
鲁北化工
鲁丰股份
鹿港科技
陆家嘴
鲁抗医药
路桥建设
鲁商置业
鲁泰
泸天化
露天煤业
鲁西化工
路翔股份
露笑科技
鲁信创投
鲁阳股份
鲁银投资
泸州老窖
罗顿发展
罗莱家纺
罗牛山
罗平锌电
罗普斯金
骆驼股份
洛阳玻璃
洛阳钼业
绿大地
氯碱化工
绿景控股
马钢股份
马应龙
麦迪电气
麦捷科技
漫步者
茂化实华
茂硕电源
梅安森
美邦服饰
美晨科技
美达股份
美的电器
美都控股
美尔雅
梅花集团
梅花伞
美锦能源
美克股份
美利纸业
美菱电器
美罗药业
煤气化
美盛文化
梅泰诺
美欣达
美亚柏科
美亚光电
梅雁吉祥
美盈森
蒙草抗旱
蒙发利
猛狮科技
绵世股份
闽东电力
闽发铝业
民丰特纸
闽福发
民和股份
岷江水电
明家科技
名流置业
明牌珠宝
明泰铝业
明天科技
明星电缆
明星电力
摩恩电气
莫高股份
模塑科技
纳川股份
南玻
南大光电
南都电源
南方泵业
南纺股份
南方航空
南方汇通
南方食品
南方轴承
南风化工
南钢股份
南国置业
南海发展
南化股份
南京港
南京高科
南京化纤
南京新百
南京熊猫
南京医药
南京中北
南京中商
南岭民爆
南宁百货
南宁糖业
南山铝业
南天信息
南通锻压
南通科技
南洋股份
南洋科技
内蒙华电
内蒙君正
能山
宁波富邦
宁波富达
宁波港
宁波海运
宁波华翔
宁波建工
宁波联合
宁波热电
宁波韵升
宁沪高速
宁基股份
宁夏建材
农产品
诺普信
欧比特
欧菲光
欧亚集团
攀钢钒钛
盘江股份
庞大集团
鹏博士
啤酒花
片仔癀
平高电气
平煤股份
平庄能源
普邦园林
浦东建设
浦东金桥
普利特
普洛股份
濮耐股份
旗滨集团
齐峰股份
祁连山
启明信息
启明星辰
七匹狼
七喜控股
栖霞建设
齐翔腾达
齐心文具
七星电子
齐星铁塔
启源装备
奇正藏药
洽洽食品
前锋
千红制药
钱江摩托
钱江生化
钱江水利
千金药业
黔轮胎
潜能恒信
千山药机
黔源电力
仟源制药
乾照光电
强生控股
乔治白
秦川发展
秦岭水泥
勤上光电
青岛海尔
青岛碱业
青岛金王
青岛啤酒
青岛双星
轻纺城
青海华鼎
青海明胶
青龙管业
青青稞酒
青山纸业
青松股份
青松建化
秋林集团
曲江文旅
全柴动力
全聚德
荃银高科
群兴玩具
燃控科技
人福医药
仁和药业
人民网
人人乐
仁智油服
任子行
日出东方
日发数码
日海通讯
日科化学
日上集团
日照港
荣安地产
荣丰控股
荣华实业
榕基软件
荣科科技
蓉胜超微
荣盛发展
荣盛石化
荣信股份
荣之联
如意集团
软控股份
瑞贝卡
瑞丰高材
瑞丰光电
瑞和股份
瑞康医药
瑞凌股份
瑞茂通
瑞普生物
锐奇股份
瑞泰科技
润邦股份
润和软件
闰土股份
赛迪传媒
赛格三星
赛轮股份
赛为智能
赛象科技
三爱富
三安光电
三变科技
三川股份
三房巷
三丰智能
三钢闽光
三花股份
三佳科技
三江购物
三精制药
三聚环保
三力士
三联商社
三六五网
三木集团
三诺生物
三普药业
三全食品
三泰电子
三特索道
三维工程
三维丝
三维通信
三五互联
三峡水利
三峡新材
三湘股份
三星电气
三一重工
三友化工
三元达
三元股份
桑德环境
桑乐金
森马服饰
森源电气
森远股份
沙钢股份
沙河股份
沙隆达
山大华特
山东高速
山东海化
山东海龙
山东黄金
山东矿机
山东墨龙
山东如意
山东威达
山东药玻
山东章鼓
陕鼓动力
陕国投
山河智能
山煤国际
杉杉股份
陕天然气
山推股份
山西汾酒
山西焦化
陕西金叶
山西三维
山西证券
山下湖
山鹰纸业
上柴股份
上电股份
上风高科
上峰水泥
上港集团
上工申贝
上海贝岭
上海电力
上海电气
上海辅仁
上海钢联
上海机场
上海机电
上海家化
上海建工
上海金陵
上海九百
上海凯宝
上海科技
上海莱士
上海绿新
上海梅林
上海能源
上海普天
上海汽车
上海三毛
上海物贸
上海新梅
上海新阳
上海医药
尚荣医疗
上实发展
上石化
商业城
上证指数
韶钢松山
韶能股份
深长城
深赤湾
申达股份
深纺织
深高速
深国商
深鸿基
深华发
申华控股
神火股份
神剑股份
神开股份
深康佳
申科股份
神马股份
深南电
申能股份
神农大丰
深赛格
深桑达
深深宝
深深房
深天地
深天健
深天马
申通地铁
深物业
深信泰丰
沈阳化工
沈阳机床
深圳华强
深圳惠程
深圳机场
深圳能源
深圳燃气
深振业
深证综指
盛达矿业
升达林业
省广股份
升华拜克
胜景山河
圣莱达
胜利股份
胜利精密
盛路通信
圣农发展
盛通股份
盛屯矿业
圣阳股份
生意宝
生益科技
盛运股份
市北高新
实达集团
时代出版
时代万恒
时代新材
史丹利
世纪鼎利
世纪华通
世纪瑞尔
石基信息
世纪星源
世纪游轮
世纪中天
士兰微
世联地产
世茂股份
石煤装备
世荣兆业
狮头股份
石岘纸业
实益达
石油济柴
首创股份
首钢股份
首航节能
首开股份
首旅股份
首商股份
曙光股份
数码视讯
舒泰神
数源科技
数字政通
双成药业
双环传动
双环科技
双汇发展
双箭股份
双良节能
双林股份
双龙股份
双鹭药业
双钱股份
双塔食品
双星新材
水井坊
水晶光电
顺发恒业
顺络电子
顺荣股份
舜天船舶
顺网科技
顺威股份
顺鑫农业
硕贝德
四川长虹
四川成渝
四川金顶
四川九州
四川路桥
四川美丰
四川圣达
四川双马
四创电子
思达高科
司尔特
四方达
四方股份
四海股份
四环生物
四环药业
斯米克
四维控股
四维图新
思源电气
宋城股份
松德股份
宋都股份
松辽汽车
松芝股份
搜于特
苏泊尔
苏常柴
苏大维格
苏交科
苏宁环球
苏宁云商
苏州高新
苏州固锝
苏州恒久
隧道股份
穗恒运
索芙特
塔牌集团
太安堂
泰达股份
泰尔重工
泰复实业
太钢不锈
泰格医药
太工天成
太光
太行水泥
泰豪科技
泰禾集团
太化股份
台基股份
太极股份
太极集团
太极实业
太空板业
太龙药业
太平洋
泰山石油
泰胜风能
泰亚股份
太阳电缆
太阳鸟
太阳纸业
太原刚玉
太原重工
汤臣倍健
唐人神
唐山港
特变电工
特尔佳
特发信息
特力
腾邦国际
腾达建设
腾新食品
天邦股份
天宝股份
天保基建
天宸股份
天地科技
天地源
天房发展
天方药业
天富热电
天广消防
天海
天壕节能
天虹商场
天玑科技
天津磁卡
天津港
天津普林
天津松江
天康生物
天科股份
天利高新
天立环保
天龙
天龙光电
天龙集团
天伦置业
天马股份
天茂集团
天目药业
天奇股份
天齐锂业
天汽模
天桥起重
天瑞仪器
天润发展
天润曲轴
天山纺织
天山股份
天山生物
天晟新材
天士力
天顺风能
天坛生物
天通股份
天威保变
天威视讯
天兴仪表
天药股份
天业股份
天业通联
天一科技
天银机电
天音控股
天喻信息
天源迪科
天原集团
天泽信息
天舟文化
铁汉生态
铁龙物流
通宝能源
通策医疗
通产丽星
通程控股
同达创业
通达动力
同大股份
通达股份
同德化工
通鼎光电
同方股份
铜峰电子
通富微电
通光线缆
通化东宝
通化金马
同花顺
同济科技
桐君阁
桐昆股份
同力水泥
铜陵有色
通葡股份
同仁堂
通威股份
同有科技
通裕重工
通源石油
同洲电子
兔宝宝
拓邦股份
拓尔思
沱牌舍得
拓日新能
拓维信息
外高桥
外运发展
万安科技
万邦达
万昌科技
万达信息
万方地产
万丰奥威
万好万家
万和电气
万鸿集团
万家乐
万科
万力达
万里股份
万里扬
万马电缆
皖能电力
万润科技
万顺股份
万通地产
皖通高速
皖通科技
皖维高新
万向德农
万向钱潮
皖新传媒
万讯自控
万业企业
万泽股份
王府井
潍柴动力
潍柴重机
威创股份
维尔利
威尔泰
威孚高科
围海股份
威海广泰
威华股份
维科精华
卫宁软件
卫士通
维维股份
伟星股份
卫星石化
伟星新材
威远生化
文峰股份
文山电力
温州宏丰
沃尔核材
沃华医药
卧龙地产
卧龙电气
沃森生物
物产中大
物产中拓
武昌鱼
武钢股份
武汉凡谷
武汉健民
武汉控股
武汉中百
武汉中商
芜湖港
五矿发展
五矿稀土
五粮液
吴通通讯
五洲交通
西安旅游
西安民生
西安饮食
西北化工
西北轴承
西泵股份
西部材料
西部建设
西部矿业
西部牧业
西部证券
西部资源
西昌电力
西飞国际
喜临门
西陇化工
西南药业
西南证券
西宁特钢
希努尔
西山煤电
西水股份
西王食品
锡业股份
西仪股份
西藏城投
西藏发展
西藏矿业
西藏旅游
西藏天路
西藏药业
西藏珠峰
厦工股份
厦华电子
霞客环保
厦门港务
厦门国贸
厦门空港
厦门钨业
厦门信达
贤成矿业
现代投资
现代制药
先锋新材
先河环保
仙琚制药
湘电股份
湘鄂情
香江控股
香梨股份
祥龙电业
向日葵
湘潭电化
香雪制药
襄阳轴承
香溢融通
湘邮科技
象屿股份
小商品城
小天鹅
新安股份
信邦制药
新北洋
新潮实业
信达地产
新大陆
新大新材
新大洲
新都化工
新都酒店
鑫富药业
新钢股份
新国都
新海股份
新海宜
新和成
新湖中宝
新华百货
新华保险
新华传媒
新华都
新华锦
新华联
新华龙
新华医疗
新华制药
新黄浦
新嘉联
新疆城建
新疆浩源
新疆天宏
新疆天业
新疆众和
新界泵业
新开普
新开源
鑫科材料
新莱应材
信立泰
新联电子
鑫龙电器
欣龙控股
信隆实业
新纶科技
鑫茂科技
新民科技
新南洋
新农开发
新朋股份
新日恒力
新赛股份
新时达
新世纪
新世界
新天科技
欣旺达
信维通信
新文化
新五丰
新希望
新乡化纤
新兴铸管
信雅达
新亚制程
新研股份
新野纺织
锌业股份
信质电机
新中基
新宙邦
新筑股份
兴发集团
星湖科技
兴化股份
星辉车模
星美联合
兴民钢圈
星期六
兴蓉投资
兴森科技
星网锐捷
星星科技
兴业
兴业科技
兴业矿业
兴业证券
星宇股份
兄弟科技
熊猫烟花
秀强股份
徐工机械
旭光股份
许继电气
徐家汇
旋极信息
雪迪龙
雪莱特
雪人股份
浔兴股份
亚宝药业
雅本化学
雅戈尔
雅化集团
雅克科技
亚玛顿
亚厦股份
亚盛集团
亚太股份
亚泰集团
亚太科技
亚太实业
亚太药业
亚通股份
亚威股份
亚夏汽车
亚星化学
亚星客车
亚星锚链
雅致股份
延长化建
盐湖钾肥
延华智能
燕京啤酒
烟台氨纶
烟台冰轮
烟台万华
烟台万润
盐田港
兖州煤业
阳谷华泰
阳光城
阳光电源
阳光股份
阳光照明
洋河股份
扬农化工
阳普医疗
阳泉煤业
扬子新材
姚记扑克
耀皮玻璃
宜安科技
益佰制药
毅昌股份
宜昌交运
亿城股份
仪电电子
仪化
宜华地产
易华录
宜华木业
宜科科技
亿利达
伊利股份
亿利能源
伊立浦
伊力特
易联众
以岭药业
依米康
益民集团
一汽富维
一汽轿车
一汽夏利
壹桥苗业
怡球资源
益生股份
益盛药业
易世达
易食集团
亿通科技
宜通世纪
一拖股份
怡亚通
亿阳信通
宜纸
银邦股份
银鸽投资
银广夏
银河磁体
银河电子
银河科技
银基发展
银轮股份
银润投资
银禧科技
银信科技
银星能源
银亿股份
银之杰
银座股份
英飞拓
营口港
英力特
英唐智控
英特集团
英威腾
永安林业
永安药业
永大集团
永鼎股份
永高股份
永贵电器
永辉超市
永利带业
永清环保
永生数据
永太科技
永泰能源
永新股份
用友软件
友阿股份
尤夫股份
友好集团
友利控股
尤洛卡
有研硅股
友谊股份
豫光金铅
誉衡药业
渝开发
玉龙股份
豫能控股
渝三峡
宇顺电子
宇通客车
裕兴股份
御银股份
豫园商城
鱼跃医疗
远程电缆
园城股份
远东传动
远方光电
远光软件
元力股份
远望谷
远兴能源
粤传媒
悦达投资
粤电力
粤高速
粤宏远
粤水电
岳阳林纸
岳阳兴长
云海金属
云铝股份
云煤能源
云南白药
云南城投
云南旅游
云南铜业
云南盐化
云南锗业
云内动力
运盛实业
云天化
云维股份
云意电气
赞宇科技
长高集团
张化机
张家界
张江高科
掌趣科技
张裕
章源钨业
漳泽电力
漳州发展
獐子岛
兆驰股份
朝华集团
兆日科技
招商地产
招商轮船
浙报传媒
浙大网新
浙富股份
浙江东方
浙江东日
浙江富润
浙江广厦
浙江龙盛
浙江美大
浙江世宝
浙江医药
浙江永强
浙江震元
浙江众成
柘中建设
振东制药
振华科技
振华重工
正邦科技
正海磁材
正和股份
正虹科技
郑煤机
正泰电器
证通电子
郑州煤电
智飞生物
智光电气
置信电气
智云股份
中百集团
中材国际
中材科技
中昌海运
中超电缆
中成股份
中储股份
中船股份
中创信测
中达股份
中电广通
中电环保
中鼎股份
中房地产
中房股份
中纺机
中纺投资
中孚实业
中福实业
中钢吉炭
中钢天源
中工国际
中冠
中关村
中国宝安
中国北车
中国玻纤
中国船舶
中国服装
中国高科
中国国航
中国国旅
中国国贸
中国海诚
中国化学
中国嘉陵
中国建筑
中国交建
中国联通
中国铝业
中国南车
中国平安
中国汽研
中国人寿
中国软件
中国神华
中国石化
中国石油
中国太保
中国铁建
中国卫星
中国武夷
中国西电
中国医药
中国一重
中国远洋
中国重工
中国中期
中国重汽
中国中铁
中国中冶
中海达
中海发展
中海海盛
中海集运
中海油服
中航地产
中航电测
中航电子
中航动控
中航光电
中航黑豹
中航精机
中航三鑫
中航投资
中航重机
众和股份
众合机电
中核科技
中核钛白
中恒电气
中恒集团
中弘股份
中华
中化国际
中华企业
中化岩土
中环股份
中汇医药
中集集团
中际装备
中江地产
中捷股份
中金黄金
中金岭南
中京电子
中炬高新
中科电气
中科合臣
中科金财
中科三环
中科英华
中利科技
中联电气
中联重科
中粮地产
中粮生化
中粮屯河
中路股份
中煤能源
中牧股份
中南传媒
中南建设
中南重工
中能电气
中农资源
中葡股份
中青宝
中青旅
中瑞思创
中润资源
中色股份
中山公用
中视传媒
中水渔业
中顺洁柔
中泰化学
中泰桥梁
中体产业
中天科技
中铁二局
中通客车
中文传媒
中信国安
中信海直
中新药业
中信证券
中信重工
中兴商业
中兴通讯
众业达
中茵股份
中银绒业
中颖电子
中原高速
中远航运
中原环保
中原内配
中原特钢
中源协和
中珠控股
洲明科技
轴研科技
珠海港
珠海中富
珠江钢琴
珠江控股
珠江啤酒
珠江实业
株冶集团
准油股份
卓翼科技
紫光股份
紫光古汉
紫光华宇
紫江企业
紫金矿业
紫鑫药业
自仪股份
棕榈园林
宗申动力
综艺股份
佐力药业
白银
爆仓
报价
北方稀土
出金
存管通
返还
风险率
黄金
解约
金川
金拓
净值
可出余额
可用余额
螺纹钢
螺纹钢湘
螺纹钢渝
美联储
美元指数
美指
南方稀贵
南方稀土
南交所
南交指数
镨钕
期货
签约
强平
轻稀土
融货费
融资费
入金
上海有色
手续费
万八
钨条
稀贵金属
稀土
现货
氧化镝
氧化铥
氧化铒
氧化钆
氧化钬
氧化镧
氧化镥
氧化钕
氧化镨
氧化镨钕
氧化钐
氧化铈
氧化铽
氧化钇
氧化镱
氧化铕
阳线
易宝通
阴线
重稀土
中信异度
中重稀土
总值
即嗨
即嗨比分
即嗨电竞
即嗨篮球
老委鬼
吉林省双喆
吉林省双喆投资集团
吉林省双喆投资集团有限公司
吉林双喆
双喆
双喆投资集团
晋商国际大酒店
山西大昌汽车集团有限公司
山西冀中能源集团矿业公司
山西省实验中学
山西证监局
招商银行太原分行
和讯操盘宝
和讯操盘宝平台
和讯操盘宝手续费
和讯操盘宝邀请码
和讯操盘宝注册
咚支付
咚支付为安全支付而生
乐享生活快乐支付
支付就用咚支付
支付请用咚支付
版权转让
财务咨询
仓储与配送
创业投资
代理报关
订货单据
东方特许
东方特许加盟网
房产中介
付款方式
服务合同
股票买卖
管理培训
管理咨询
广告策划
广告代理
广告发布
广告制作
国际海运
国际空运
国际陆运
国内空运
国内陆运
国内水运
会务
会议
技术转让
技术咨询
建筑图纸
经纪服务
快递
连锁加盟
留学中介
贸易咨询
模型设计
品牌加盟
品牌招商
人才中介
认证中介
商标转让
设计制作
市场调研
特许加盟
特许经营
特种运输
投资咨询
项目查询
项目投资
心理咨询
形象策划
语言培训
展览
展位摊
职业培训
专利转让
装潢设计
资格考试培训
城市商业银行
投资
投资理财
宝康灵活配置
宝康配置
宝康消费
宝康消费品
宝康债券
宝石动力
宝盈策略
宝盈泛沿海
宝盈鸿利
宝盈鸿利收益
宝盈基金管理有限公司
宝盈优势
宝盈资源
宝盈资源优选
博时第三产业
博时基金管理有限公司
博时价值贰号
博时价值增长
博时精选
博时平衡
博时平衡配置
博时特许价值
博时稳定
博时稳定价值
博时现金
博时新兴成长
博时裕富
博时增长
博时主题行业
长城安心回报
长城回报
长城货币
长城基金管理有限公司
长城久富
长城久恒
长城久泰
长城品牌
长城双动力
长城消费
长城消费增值
长城增利
长期持有
长盛成长价值
长盛创新
长盛动态精选
长盛货币
长盛基金管理有限公司
长盛积债
长盛价值
长盛精选
长盛同德
长盛同智
长盛同智优势
长盛债券
长盛中证
长信基金管理有限责任公司
长信金利
长信利丰
长信利息
长信双利
长信银利
长信银利精选
长信增利
长信增利动态
晨星
大成
大成创新
大成创新成长
大成沪深
大成回报
大成货币
大成积极成长
大成基金管理有限公司
大成价值增长
大成精选增值
大成景阳
大成蓝筹
大成蓝筹稳健
大成强债
大成生命周期
大成债券
大摩货币
大摩基础
大摩资源
大盘
单位净值
德盛安心
德盛安心成长
德盛红利
德盛精选
德盛稳健
德盛小盘
德盛优势
德盛增利
东方策略
东方基金管理有限责任公司
东方金账簿
东方精选
东方龙
东方稳健
东吴动力
东吴行业
东吴基金管理有限公司
东吴嘉禾
东吴优信
富国货币
富国基金管理有限公司
富国天博
富国天成
富国天鼎
富国天丰
富国天合
富国天惠
富国天利
富国天瑞
富国天益
富国天源
工银成长
工银红利
工银货币
工银价值
工银精选
工银蓝筹
工银平衡
工银强债
工银全球
工银瑞信基金管理有限公司
工银收益
工银添利
工银稳健
光大保德信基金管理有限公司
光大红利
光大红利股票
光大货币
光大精选
光大量化核心
光大新增长
光大优势
光大增利
光大增长
广发策略优选
广发大盘
广发大盘成长
广发货币
广发基金管理有限公司
广发精选
广发聚丰
广发聚富
广发强债
广发稳健
广发小盘
广发优选
国富价值
国富潜力
国富强债
国富收益
国富弹性
国海富兰克林基金管理有限公司
国联安基金管理有限公司
国泰沪深
国泰货币
国泰基金管理有限公司
国泰价值
国泰金鼎价值
国泰金龙行业
国泰金龙精选
国泰金龙债券
国泰金鹿
国泰金鹿保本
国泰金鹿二期
国泰金马
国泰金马稳健
国泰金牛
国泰金牛创新
国泰金鹏
国泰金鹏蓝筹
国泰金象保本
国泰金鹰
国泰金鹰增长
国泰精选
国泰双利
国泰债券
国投成长
国投创新
国投核心
国投货币
国投景气
国投灵活配置
国投融华
国投瑞银创新
国投瑞银核心
国投瑞银基金管理有限公司
国投瑞银景气
国投瑞银融华
国投增利
海富股票
海富海外
海富回报
海富货币
海富精选
海富精选贰
海富收益
海富通贰号
海富通股票
海富通回报
海富通基金管理有限公司
海富通精选
海富通收益
海富通优势
海富优势
海富债券
合丰成长
合丰稳定
合丰周期
荷银精选
荷银市值
荷银首选
荷银效率
荷银预算
后市
华安宝利
华安成长
华安创新
华安富利
华安核心
华安宏利
华安宏利股票
华安基金管理有限公司
华安优选
华安债券
华安中国股
华安中小盘成长
华宝策略
华宝成长
华宝大盘
华宝动力
华宝海外
华宝行业
华宝行业精选
华宝货币
华宝强债
华宝收益
华宝收益增长
华宝先进成长
华宝兴业基金管理有限公司
华富策略
华富成长
华富成长趋势
华富货币
华富基金管理有限公司
华富竞争力
华富收益
华富优选
华商基金管理有限公司
华商领先
华商强债
华商盛世
华夏策略
华夏成长
华夏大盘
华夏大盘精选
华夏行业
华夏红利
华夏回报
华夏回报贰
华夏回报二号
华夏基金管理有限公司
华夏蓝筹
华夏平稳增长
华夏全球
华夏稳增
华夏希望
华夏现金
华夏优势
华夏优势增长
华夏债券
汇丰策略
汇丰晋信
汇丰晋信策略
汇丰晋信基金管理有限公司
汇丰晋信龙腾
汇丰龙腾
汇丰增利
汇添富成长
汇添富基金管理有限公司
汇添富均衡
汇添富优势
货币基金
集合理财产品
基民
加仓
嘉实
嘉实策略
嘉实策略增长
嘉实超短债
嘉实成长
嘉实短债
嘉实多元
嘉实服务
嘉实海外
嘉实货币
嘉实基金管理有限公司
嘉实精选
嘉实浦安保本
嘉实稳健
嘉实增长
嘉实债券
嘉实主题
嘉实主题精选
减仓
建信成长
建信恒久价值
建信基金管理有限公司
建信价值
建信精选
建信优化
建信优化配置
建信优选成长
建信债券
交银保本
交银成长
交银环球
交银货币
交银精选
交银蓝筹
交银施罗德基金管理有限公司
交银稳健
交银债券
金鹰红利
金鹰基金管理有限公司
金鹰小盘
金鹰优选
金鹰中小盘
金元比联成长
景顺长城基金管理有限公司
景顺成长
景顺鼎益
景顺动力平衡
景顺货币
景顺精选
景顺精选蓝筹
景顺内需增长
景顺平衡
景顺新兴成长
景顺优选
景顺优选股票
景顺增长
景顺增长贰
景顺治理
景顺资源
景顺资源垄断
竞争优势
巨田基础行业
巨田基金管理有限公司
巨田资源
开放式基金
累计净值
量化核心
满仓
南方宝元
南方宝元债券
南方避险
南方避险增值
南方成份
南方多利
南方高增
南方高增长
南方恒元
南方积极配置
南方基金管理有限公司
南方积配
南方绩优
南方绩优成长
南方隆元
南方全球
南方稳健
南方稳健成长
南方稳健贰号
南方优选
南方增利
南稳贰号
牛市
农银成长
农银恒久
诺安成长
诺安股票
诺安货币
诺安基金管理有限公司
诺安价值
诺安价值增长
诺安灵活配置
诺安平衡
诺安债券
诺德基金管理有限公司
诺德价值
诺德价值优势
诺德强债
诺德主题
鹏华成长
鹏华动力
鹏华动力增长
鹏华丰收
鹏华行业成长
鹏华货币
鹏华基金管理有限公司
鹏华价值
鹏华普天债券
鹏华盛世
鹏华收益
鹏华优质治理
鹏华债券
鹏华治理
鹏华中国
浦银价值
浦银收益
清仓
融通动力
融通动力先锋
融通行业
融通货币
融通基金管理有限公司
融通巨潮
融通蓝筹
融通领先
融通领先成长
融通深证
融通新蓝筹
融通债券
上投阿尔法
上投成长
上投货币
上投摩根基金管理有限公司
上投内需
上投内需动力
上投双核
上投双息
上投先锋
上投亚太
上投优势
上投中小盘
申万巴黎基金管理有限公司
申万盛利精选
申万盛利强化
申万新动力
申万新经济
深证成指
盛利精选
盛利配置
世纪成长
世纪分红
收益
收益宝
赎回
泰达荷银成长
泰达荷银基金管理有限公司
泰达荷银精选
泰达荷银首选
泰达荷银稳定
泰达荷银效率
泰达荷银预算
泰达荷银周期
泰达集利
泰信基金管理有限公司
泰信双息
泰信天天
泰信先行
泰信先行策略
泰信优势
泰信优质
泰信优质生活
泰信中短债
探底
添富货币
添富价值精选
添富焦点
添富均衡
添富蓝筹
添富优势
添富增收
天弘基金管理有限公司
天弘精选
天弘精选混合
天弘永定
天弘债券
添益宝
天治财富
天治财富增长
天治核心
天治货币
天治基金管理有限公司
天治品质
天治品质优选
天治双盈
万家
万家保本
万家公用
万家和谐
万家和谐增长
万家货币
万家基金管理有限公司
万家引擎
万家债券
信诚基金管理有限公司
信诚精萃
信诚精萃成长
信诚蓝筹
信诚三得益
信诚四季红
信达澳银基金管理有限公司
信达澳银领先
信达澳银配置
信达澳银增长
新动力
新经济
新世纪混合
新世纪基金管理有限公司
兴业货币
兴业基金管理有限公司
兴业可转债
兴业趋势
兴业全球
兴业全球视野
兴业社会责任
兴业转基
易方达基金管理有限公司
易方达科汇
易方达科翔
易方达科讯
易方达领先
易方达强债
易方达中小盘
易基策略
易基策略成长
易基策略贰
易基策略二号
易基货币
易基积极
易基积极成长
易基价值成长
易基价值精选
易基平稳
易基月月收益
易基债券
易基指数
益民创新优势
益民红利
益民红利成长
益民货币
益民基金管理有限公司
益民优势
益民债券
银河成长
银河基金管理有限公司
银河收益
银河稳健
银河银富
银河银泰
银河银信
银河银信添利
银河增长
银华保本
银华保本增值
银华道琼斯
银华富裕
银华货币
银华基金管理有限公司
银华领先
银华强债
银华全球
银华优势
银华优势企业
银华优选
银华优选股票
银华优质
银华优质增长
银泰理财分红
友邦成长
友邦短债
友邦红利
友邦华泰基金管理有限公司
友邦盛世
友邦增利
友邦增长
增长率
增长值
招募书
招募说明书
招商安本
招商安本增利
招商安泰股票
招商安泰平衡
招商安心
招商成长
招商大盘蓝筹
招商股票
招商基金管理有限公司
招商价值
招商平衡
招商先锋
招商现金
招商债券
中海成长
中海分红
中海分红混合
中海基金管理有限公司
中海蓝筹
中海能源
中海优质成长
中海债券
中欧基金管理有限公司
中欧蓝筹
中欧趋势
中欧新趋势
中信红利
中信红利精选
中信货币
中信基金管理有限公司
中信经典配置
中信配置
中信双利
中信稳定双利
中银策略
中银国际基金管理有限公司
中银货币
中银收益
中银增利
中银增长
中银中国
中邮成长
中邮创业基金管理有限公司
中邮核心优选
中邮优选
冰点科技
冰静科技
代发外链
软件
外链代发
分期呗
分期呗分期购物商城
分期呗购物平台
分期呗官网
分期呗客服热线
分期呗买手机
分期呗商城
分期呗网购
分期呗下载
北京中诚合创科技有限公司
容易赢
融益赢
阿里
爱云的男孩
按位
凹下形
百万大奖
百位单选遗漏值走势图
百位对照走势图
百位个位尾数走势图
百位个位走势图
百位十位尾数走势图
百位十位走势图
百位走势图
百位组选遗漏值走势图
白叶
包号
保留与排除
豹子号
本级容错
变化多端
并集
博士后
不老松
彩票
彩票软件
彩票指标
彩神通
彩神通彩票软件
彩神通彩票指标
彩之一家
彩种
常规走势图
超级大乐透
超级分布
城风颖
吃喝
出球频率
除三余数值分区表
出现次数
出现概率
除余数走势图
春雪
错过
大底编辑器
大底对奖
大底对奖工具
大底跟踪功能
大底列表
大底名
大底统计
大底文本文件
大底系统文件
大方案统计
大孔雀河
大冷
大唐双龙
大小
大小分布图
大小奇偶分区表
大小走势图
大宇
大中小
大中小走势图
胆合跨
胆合跨走势图
单码
胆码
胆码排列
胆托号码分区表
单选
单选定位
单选复隔中走势图
单选间距分区表
单选间距图走势图
单选邻孤传走势图
单选热温冷走势图
单选遗漏
单选遗漏值合值走势图
单选遗漏值和值走势图
单选重斜跳走势图
当前遗漏
刀口蒙特
导入开奖号
等距组合
帝王
定位复式
东海舰队
对望码
二码差分布图
二码差值分区表
二码常规分布图
二码合分布图
二码合值分区表
二码和值分区表
发丁丁
反位置积和
反位置积合走势图
反位置积和走势图
方圆百里
分布图
分类二码走势图
分区
分析资料
烽火
风云雷雨
福彩
福彩中心
复隔中
复隔中选号
复式偏态搜索
富星高照
复中隔
辅助工具
概率偏差
高手的姐
个位单选遗漏值走势图
个位对照走势图
隔位码
个位走势图
个位组选遗漏值走势图
跟随选号
固定号码图表
关羽
关云长
海边看雪
海爷
寒冰
寒江独钓
号码编辑器
号码查询
号码分布图
号码统计
号码统计工具使用流程
号码统计图
号码统计图包括
号码形态
号码形态分区表
号码周期表
号码状态表
号码组
号码组统计
好心情
浩月
号组统计
和值
和值对照表
合值对照走势图
和值对照走势图
合值号码分区表
和值号码分区表
合值统计图
和值统计图
合值走势图
和值走势图
红灯笼
红枫叶
红叶
红运筹
互斥
黄金手
回补
回收区
基本走势图
集合编缉器
集合工具
集合列表
集合列表操作按钮
集合运算
奇偶
奇偶大小分区表
奇偶分布图
奇偶走势图
积数
积数号码分区表
积数走势图
间隔
间隔值
间距
交集
结果编辑器
杰克猫
金胆银胆
金马
金字塔选号
就玩一注
距离
距离走势图
均态
跨度
跨度对照走势图
跨度走势图
跨度组合分区表
快乐王子
蓝球
老虎
类型
类型形态分布图
理论概率
理论偏态指数
理论周期
利润翻倍
历史号码
历史号码查询
连号走势
连号组合分区表
连码分布图
连续期最大遗漏
两码和
两码组合
两位关系走势图
猎豹
猎手
邻孤传
邻孤传选号
灵魂快感
流歌
刘炀
龙城小子
路走势图
绿城
美姐姐
梦想中奖
明白先生
命中率
魔数选号
南方龙
排除
排列彩票
排列三
排列五
偏差值
偏态搜索
偏态指数
拼搏在线北京科技发展有限公司
平均遗漏
平行形
期号中奖号试机号机号球号
七乐彩
起始倍数
七太
七星彩
球迷
热冷温
热码温码冷码
热温冷
热温冷选号
容错
容错功能
容错数
三马驭
三星岛主
桑桑
上期遗漏
上升形
升平降
升平降走势图
施程耀
试机号相关图表
实际偏态指数
施南
时时彩
时时乐
十位单选遗漏值走势图
十位对照走势图
十位个位尾数走势图
十位个位走势图
十位走势图
十位组选遗漏值走势图
实战技巧
数据
数据统计
数字三
双码
双色球
顺序排列
顺序排列按位走势图
顺序排列位差走势图
顺序排列位合走势图
顺序排列位和走势图
顺序排列走势图
随机
孙子兵法
缩水器
缩水条件验证
特码和
特码和走势图
特征串查询
体彩
体彩中心
天官赐福
天红之子
天胜
天天发财
天天渔钿
条件列表
条件名
条件偏态搜索
条件数
统计图
统计运算
同顺逆
同异
投注额
投注数量
投注天数
投注指南
图表
图表软件
凸起形
推荐
伪豹子
位差
位差绝对值走势图
位差走势图
伟大的皇帝
位和
位和尾数走势图
位和走势图
位积
位积尾数走势图
为民服务
伪顺子
位置积和
位置积合走势图
位置积和走势图
伪组三
下降形
小聃
小金牛
斜连值
斜连值走势图
新编雄狮
形态
形态走势图
星宇名轩
幸运飞龙
序号
选号范围
选号缩水
旋转矩阵
旬周期表
研彩
易哥
易姐
义久忠实
遗漏列表及分布
遗漏值走势图
易数
右斜连
右鞋左穿
预测
雨花石蕾
余数
余数走势图
雨桐
元老
圆梦
月周期表
运算类型
运用
咋就这么准
暂存区
浙帅
真半顺
真豹子
真顺子
真杂六
真组三
整体分布图
整体走势图
指标走势图
质合
质合走势图
直落统计
止损
止损金额
直田信长
中大奖买好车
中将
中奖几率
中小奖真难
重斜跳
周周期表
追号
准时五点
卓越
自定义二分区走势图
自定义排列走势图
自定义三分区走势图
自定义四分区走势图
自定义五分区走势图
自定义周期表
自定义走势图
自定义组合
自定义组合走势图
综合走势图
组号缩水
组条件名
组选
组选复隔中走势图
组选间距分区表
组选间距图走势图
组选邻孤传走势图
组选热温冷走势图
组选遗漏
组选遗漏值合值走势图
组选遗漏值和值走势图
组选重斜跳走势图
最大遗漏
最后一枪
左斜连
百位积个位尾数走势图
百位积位尾数走势图
单选反负走势图走势图
单选反正负走势图
单选负正走势图
单选正积走势图
排彩票
十位积个位尾数走势图
组选反负走势图走势图
组选反正走势图走势图
组选负走势图走势图
组选正走势图走势图
微贷巴士
微贷贷
微贷贷巴士
微贷贷巴士平台
贷款买车
贷款买房
个人消费
快易贷
无担保贷款
信用贷款
北京恒安财富
滨州恒安财富
东营恒安财富
恒安财富加盟
济南恒安财富
加盟恒安财富
聊城恒安财富
齐河恒安财富
青岛恒安财富
山东恒安财富
泰安恒安财富
天津恒安财富
潍坊恒安财富
悟金藏财富
悟金藏财富公司
悟金藏财富管理有限公司
悟金藏财富理财
悟金藏理财
阿尔特
阿科力
阿石创
艾艾精工
艾比森
艾德生物
爱迪尔
艾迪精密
艾格拉斯
艾华集团
爱建集团
爱康科技
爱柯迪
艾可蓝
爱丽家居
爱朋医疗
爱普股份
埃斯顿
爱司凯
爱旭股份
爱婴室
爱乐达
安博通
安车检测
安达维尔
安德利
安迪苏
安恒信息
安徽建工
安集科技
安井食品
安凯
安靠智电
安控科技
安奈儿
安宁股份
安硕信息
安泰
安通
安图生物
安正时尚
昂立教育
昂利康
奥飞数据
奥飞娱乐
奥福环保
奥佳华
奥联电子
奥美医疗
傲农生物
奥普家居
奥赛康
奥士康
奥特佳
奥翔药业
澳洋健康
八方股份
巴士
八亿时空
百傲化学
百奥泰
百邦科技
柏堡龙
柏楚电子
百川能源
百达精工
百合花
百花
百货
白酒
百利科技
佰仁医疗
百特
白银有色
白云电器
半导体
邦宝益智
保变电气
宝鼎科技
暴风集团
宝丰能源
宝钢包装
宝兰德
宝利国际
保利联合
保隆科技
保千
宝色股份
鲍斯股份
宝塔实业
宝通科技
保险
宝鹰股份
北巴传媒
北部湾港
贝达药业
北方华创
倍加洁
北京文化
贝肯能源
北矿科技
北汽蓝谷
贝瑞基因
贝仕达克
贝斯美
贝斯特
北特科技
北纬科技
北讯
必创科技
比音勒芬
冰川网络
冰轮环境
冰山冷热
博创科技
渤海股份
渤海汽车
博济医药
博杰股份
铂科新材
玻璃
铂力特
博迈科
博瑞医药
博深股份
博世科
博士眼镜
博思软件
伯特利
博腾股份
博天环境
博通股份
博通集成
步长制药
步森
财通证券
财信发展
彩讯股份
仓储物流
藏格控股
测绘
茶花股份
长白山
长城动漫
长城军工
长城科技
长城影视
长城证券
长川科技
长方集团
长飞光纤
长虹华意
长虹美菱
长江健康
昌九
长久物流
长缆科技
畅联股份
常青股份
常山北明
长盛轴承
常熟汽饰
常熟银行
长投
长阳科技
长鹰信质
昌鱼
超频三
超市连锁
超讯通信
辰安科技
晨丰科技
晨光文具
晨化股份
晨曦航空
晨鑫科技
辰欣药业
诚邦股份
成城
城地股份
成都燃气
成都先导
城发环境
城建发展
诚迈科技
城市传媒
澄天伟业
诚益通
诚意药业
崇达技术
重庆建工
重庆燃气
出版业
楚江新材
楚天科技
船舶
川恒股份
传化智联
川环科技
川金诺
川能动力
川仪股份
传艺科技
传音控股
创力集团
创维数字
创新医疗
创兴
创业黑马
创业慧康
创意信息
创源文化
春风动力
春光科技
春秋电子
春秋航空
淳中科技
慈文传媒
醋化股份
萃华珠宝
大博医疗
大丰实业
达刚控股
大豪科技
大康农业
大理药业
大连重工
大千生态
大参林
大胜达
大晟文化
达威股份
大亚圣象
大业股份
大烨智能
大元泵业
大悦城
达志科技
大洲
岱勒新材
岱美股份
当代东方
当代明诚
当虹科技
道道全
道恩股份
道氏技术
道通科技
德奥
德邦股份
得邦照明
德创环保
德恩精工
德尔股份
德尔未来
德方纳米
德豪
德宏股份
德赛西威
德生科技
德新交运
德艺文创
德展健康
登云股份
迪贝电气
帝尔激光
地矿
帝欧家居
迪普科技
迪瑞医疗
迪生力
地素时尚
迪威迅
第一创业
电工合金
电光科技
电魂网络
电连技术
电能
电器连锁
电气设备
电器仪表
电声股份
电信运营
顶点软件
顶固集创
鼎捷软件
鼎龙文化
鼎胜新材
鼎信通讯
东诚药业
东电
东方材料
东方电缆
东方环宇
东方嘉盛
东方能源
东方盛虹
东方生物
东方通
东方网力
东方证券
东方中科
东海洋
东宏股份
东华软件
东杰智能
东凌国际
东南
东尼电子
东网
东兴证券
东旭光电
东旭蓝天
东阳光
东易日盛
东音股份
东岳硅材
东珠生态
敦种
多伦科技
多喜爱
多元金融
恩捷股份
尔康制药
二三四五
法兰泰克
泛海控股
泛微网络
方邦股份
房产服务
方盛制药
坊展
纺织
纺织机械
菲达
飞凯材料
飞科电器
菲利华
菲林格尔
飞龙股份
飞鹿股份
飞马
飞荣达
飞天诚信
分众传媒
锋龙股份
丰山集团
凤形股份
风语筑
丰元股份
佛燃能源
福鞍股份
富邦股份
福成股份
富春股份
福达股份
福达合金
抚钢
福光股份
富瀚微
富煌钢构
富控
福莱特
富临精工
富满电子
福能股份
辅仁
福蓉科技
富森美
服饰
福斯特
富通鑫茂
富祥股份
甘肃电投
甘咨询
钢加工
港口
刚泰
钢研纳克
高科石化
高能环境
高升
高斯贝尔
高伟达
高争民爆
歌尔股份
格尔软件
歌力思
工程机械
公共交通
共进股份
公路
公牛集团
供气供热
供销大集
工新
工业富联
古鳌科技
顾家家居
冠福
光大嘉宝
广大特材
广电计量
广东骏亚
光峰科技
广告包装
广哈通信
广和通
光弘科技
光华科技
光环新网
广汇能源
广汇汽车
广汇物流
光库科技
光力科技
光明地产
光莆股份
光启技术
广汽集团
广生堂
广田集团
光威复材
广西广电
广信材料
广信股份
光迅科技
光洋股份
广誉远
光正集团
广州发展
广州港
广州酒家
桂发祥
贵广网络
贵人鸟
贵州轮胎
贵州燃气
国城矿业
国恩股份
国发股份
国芳集团
国光电器
国光股份
国机通用
国际医学
国检集团
国科微
国立科技
国联股份
国林科技
国茂股份
国美通讯
国睿科技
国盛金控
国泰集团
国泰君安
国投资本
国网信通
国新健康
国新能源
国信证券
国轩高科
国祯环保
哈工智能
哈三联
哈森股份
海波重科
海辰药业
海川智能
海尔生物
海尔智家
海航创新
海航基础
海航科技
海航控股
海航投资
海澜之家
海利尔
海利生物
海联金汇
海量数据
海马
海南矿业
海能实业
海鸥股份
海鸥住工
海汽集团
海容冷链
海特生物
海天精工
海天味业
海峡环保
海信家电
海欣食品
海信视像
海兴电力
海星股份
海洋王
海油发展
海源复材
海越能源
汉邦高科
瀚川智能
汉鼎宇佑
汉嘉设计
韩建河山
瀚蓝环境
寒锐钴业
汉威科技
瀚叶股份
汉宇集团
杭叉集团
杭电股份
航发动力
航发科技
航发控制
航锦科技
杭可科技
航空
航天彩虹
航天发展
航天工程
航天宏图
航通
航新科技
杭州高新
杭州园林
豪尔赛
浩丰科技
昊海生科
昊华科技
好莱客
好利来
豪能股份
好太太
浩云科技
昊志机电
和邦生物
合诚股份
合锻智能
禾丰牧业
河钢股份
河钢资源
河化
和佳医疗
合金投资
合康新能
和科达
合力科技
合力泰
赫美
和仁科技
和胜股份
合盛硅业
和顺石油
禾望电气
和远气体
合纵科技
黑芝麻
横店影视
恒锋工具
恒锋信息
横河模具
恒华科技
恒久科技
恒康医疗
恒力石化
恒立实业
恒立液压
恒林股份
恒铭达
恒润股份
恒实科技
恒天海龙
恒通股份
恒通科技
恒为科技
恒信东方
恒银金融
宏川智慧
宏创控股
宏达电子
宏达高科
宏达矿业
鸿达兴业
宏发股份
弘高创意
宏和科技
鸿合科技
红黄酒
宏辉果蔬
洪汇新材
鸿利智汇
红墙股份
红蜻蜓
鸿泉物联
虹软科技
宏盛
宏盛股份
红塔证券
红相股份
弘信电子
弘讯科技
弘亚数控
弘宇股份
鸿远电子
厚普股份
沪硅产业
沪科
互联网
湖南黄金
湖南盐业
沪宁股份
华安证券
华邦健康
华宝股份
华测导航
华辰装备
华创阳安
华大基因
华达科技
华电重工
华鼎
华峰测控
华锋股份
华孚时尚
化工机械
化工原料
华建集团
华锦股份
华金资本
华凯创意
华控赛格
华立股份
华林证券
华菱精工
华脉科技
华懋科技
华媒控股
华铭智能
华明装备
华能水电
华培动力
华荣股份
华软科技
华瑞股份
华润微
华森制药
华盛昌
华特气体
华体科技
华铁股份
华铁应急
华统股份
华通热力
华通医药
花王股份
华闻集团
华熙生物
华西证券
华夏航空
华夏幸福
化纤
华鑫股份
华信新材
华兴源创
化学制药
华讯方舟
华阳国际
华阳集团
华扬联众
华仪
华谊集团
华友钴业
华钰矿业
华宇软件
华源
华源控股
花园生物
华正新材
华致酒行
华自科技
淮北矿业
淮河能源
环境保护
环球印务
欢瑞世纪
皇马科技
黄山胶囊
皇氏集团
皇台
皇庭国际
会畅通讯
惠城环保
惠程科技
惠达卫浴
汇得科技
汇顶科技
惠而浦
惠发食品
汇鸿集团
汇嘉时代
汇洁股份
汇金股份
汇金科技
汇金通
惠伦晶体
汇纳科技
慧球
回天新材
惠威科技
慧业
汇中股份
火炬电子
火力发电
吉比特
机场
集成
济川药业
机床制造
吉大通信
基蛋生物
继峰股份
吉峰科技
吉宏股份
吉华集团
冀凯股份
济民制药
集泰股份
吉翔股份
吉祥航空
机械基件
吉药控股
集友股份
集智股份
激智科技
嘉澳环保
嘉必优
嘉诚国际
佳都科技
佳发教育
佳禾智能
佳华科技
嘉化能源
家家悦
家居用品
佳力图
嘉美包装
迦南科技
珈伟新能
佳沃股份
家用电器
嘉友国际
嘉元科技
佳云科技
嘉泽新能
健帆生物
建科机械
建科院
坚朗五金
建龙微纳
健民集团
剑桥科技
坚瑞沃能
健盛集团
建研院
建业股份
建艺集团
健友股份
建筑工程
江丰电子
江河集团
江化微
江龙船艇
江山欧派
江苏北人
江苏国信
江苏雷利
江苏新能
江苏有线
江苏租赁
江阴银行
交建股份
交控科技
焦炭加工
捷昌驱动
杰恩设计
捷佳伟创
捷捷微电
杰克股份
洁美科技
节能
节能风电
杰普特
捷荣技术
洁特生物
金奥博
津滨
金财互联
金辰股份
金诚信
今创集团
金丹科技
金盾股份
金发拉比
今飞凯达
锦富技术
金冠股份
金贵
金海环境
锦和商业
锦泓集团
金鸿控股
金鸿顺
金徽酒
锦鸡股份
锦江酒店
金卡智能
金科文化
金莱特
锦浪科技
金雷股份
金力永磁
金陵体育
金龙羽
金轮股份
金能科技
金牌厨柜
金浦钛业
金桥信息
金山
金山办公
劲胜智能
金时科技
金石亚药
今世缘
金石资源
金太阳
今天国际
金田铜业
劲拓股份
金信诺
金溢科技
金一文化
金逸影视
金银河
金隅集团
金域医学
金圆股份
金洲慈航
晶澳科技
精测电子
晶晨股份
京城
晶方科技
晶丰明源
景峰医药
景谷
京汉股份
京沪高铁
京华激光
晶华新材
景嘉微
景津环保
京蓝科技
京粮控股
京能电力
京泉华
晶瑞股份
京天利
京投发展
景旺电子
经纬辉开
精研科技
京源环保
精准信息
酒店餐饮
九典制药
九华旅游
久立特材
久量股份
九强生物
久日新材
久吾高科
九有
久之洋
九洲药业
聚灿光电
聚辰股份
炬华科技
聚杰微纤
聚力文化
聚隆科技
巨轮智能
居然之家
巨人网络
矩子科技
绝味食品
钧达股份
君禾股份
君正集团
凯迪
凯发电气
凯莱英
开立医疗
凯龙股份
凯伦股份
开能健康
凯普生物
开普云
凯瑞
开润股份
凯撒旅业
凯撒文化
凯盛科技
凯文教育
恺英网络
开元股份
凯众股份
凯中精密
勘设股份
康辰药业
康得
康德莱
康弘药业
康惠制药
康隆达
康龙化成
康美
康尼机电
康普顿
康斯特
康泰生物
康拓红外
康欣新材
康跃科技
科安达
科博达
科创信息
科创新源
科大国创
科达洁能
科达利
科迪乳业
科华控股
科技
克来机电
科蓝软件
克劳斯
柯力传感
柯利达
科力尔
科林
科林电气
科隆股份
科融环境
科锐国际
科瑞技术
科森科技
科顺股份
科沃斯
科信技术
科远智慧
空运
口子窖
跨境通
会稽山
快克股份
快意电梯
旷达科技
矿物制品
葵花药业
坤彩科技
昆仑万维
昆药集团
拉芳家化
拉卡拉
拉夏贝尔
莱克电气
徕木股份
莱绅通灵
来伊份
莱茵体育
蓝黛传动
蓝帆医疗
蓝光发展
蓝海华腾
览海医疗
蓝科
澜起科技
兰石重装
蓝思科技
蓝晓科技
蓝焰控股
朗博科技
朗迪集团
朗进科技
朗科智能
朗新科技
老百姓
乐惠国际
乐凯新材
乐通股份
乐鑫科技
乐心医疗
雷迪克
雷科防务
雷赛智能
垒知集团
利安隆
立昂技术
立霸股份
丽岛新材
理工光科
理工环科
力合科技
蠡湖股份
立华股份
丽江股份
利民股份
利群股份
力盛赛车
利通电子
力星股份
利源
联诚精密
联创电子
联创股份
联得装备
联合光电
莲花
联建光电
联络互动
联明股份
联瑞新材
炼石航空
联泰环保
良品铺子
良信电器
量子生物
林洋能源
林业
灵康药业
玲珑轮胎
岭南股份
岭南控股
凌霄泵业
领益智造
柳化
柳药股份
龙大肉食
隆华科技
龙津药业
龙力
隆利科技
龙马环卫
龙蟒佰利
龙蟠科技
龙泉股份
龙软科技
陇神戎发
隆盛科技
龙韵股份
路畅科技
鹿港文化
路桥
鲁商发展
路通视信
鹭燕医药
鲁阳节能
鲁亿通
罗博特科
罗顿
洛凯股份
罗莱生活
罗普
绿城水务
绿地控股
绿康生化
绿盟科技
绿色动力
绿庭投资
绿茵生态
旅游服务
旅游景点
麦达数字
迈得医疗
麦迪科技
麦格米特
麦克奥迪
迈克生物
麦趣尔
迈瑞医疗
迈为股份
芒果超媒
茂业商业
美晨生态
美的集团
美迪西
美都能源
美格智能
美好置业
梅花生物
美吉姆
美凯龙
美康生物
美克家居
美丽
美力科技
美利云
美联新材
梅轮电梯
美年健康
美诺华
每日互动
美思德
煤炭开采
美芝股份
梦百合
蒙草生态
梦洁股份
蒙娜丽莎
猛狮
梦网集团
梦舟股份
米奥会展
密尔克卫
妙可蓝多
民德电子
民生控股
名臣健康
名称
明德生物
名雕股份
名家汇
明科
铭普光磁
明阳电路
明阳智能
鸣志电器
摩登
摩托车
牧高笛
木林森
牧原股份
纳尔股份
纳思达
耐普矿机
耐威科技
南都物业
南方传媒
南风
南化
南华期货
南华仪器
南极电商
南京公用
南京聚隆
南京证券
南山控股
南糖
南卫股份
南威软件
南微医学
南新制药
南兴股份
内蒙一机
能科股份
宁波东力
宁波高发
宁波精达
宁波中百
宁德时代
宁水集团
纽威股份
农发种业
农尚环境
农药化肥
农业银行
农业综合
农用机械
诺邦股份
诺德股份
诺力股份
欧派家居
欧浦
欧普康视
欧普照明
派生科技
派思股份
盘龙药业
庞大
佩蒂股份
鹏鼎控股
鹏辉能源
鹏翎股份
鹏起
鹏欣资源
鹏鹞环保
皮阿诺
批发业
啤酒
平潭发展
平治信息
珀莱雅
普邦股份
普钢
普莱柯
普丽盛
普利制药
普路通
普洛药业
普门科技
璞泰来
濮阳惠成
普元信息
起步股份
七彩化学
汽车服务
汽车配件
汽车整车
启迪古汉
启迪环境
启迪设计
齐峰新材
奇精机械
麒盛科技
其他建材
其他商业
旗天科技
齐心集团
七一二
千方科技
千禾味业
乾景园林
铅锌
仟源医药
强力新材
侨银环保
秦安股份
秦川机床
秦港股份
勤上股份
青岛港
青岛中程
轻工机械
青海春天
青鸟消防
青农商行
清水源
清新环境
清溢光电
清源股份
秋林
曲美家居
区域地产
泉峰汽车
全国地产
全通教育
全信股份
全新好
全志科技
全筑股份
染料涂料
热景生物
仁东控股
人乐
人民同泰
仁智
日播时尚
日辰股份
日发精机
日丰股份
日海智能
日盈电子
日用化工
日月股份
容百科技
容大感光
融捷股份
融捷健康
荣联
荣晟环保
荣泰健康
融钰集团
如通股份
乳制品
软件服务
软饮料
睿创微纳
瑞达期货
瑞德
锐电
瑞尔特
锐科激光
瑞玛工业
锐明技术
睿能科技
瑞斯康达
瑞松科技
瑞特股份
锐新科技
瑞芯微
润达医疗
润都股份
润禾材料
润建股份
赛福天
塞力斯
赛隆药业
赛轮轮胎
赛摩电气
赛诺医疗
赛升药业
赛特新材
赛腾股份
赛托生物
赛意信息
三超新材
三川智慧
三达膜
三德科技
三孚股份
三花智控
三环集团
三晖电气
三角防务
三角轮胎
三棵树
三利谱
三联虹普
三六零
三美股份
三七互娱
三圣股份
三盛教育
三泰控股
三维股份
三祥新材
三湘印象
三鑫医疗
三星新材
三星医疗
三雄极光
三友医疗
三只松鼠
森霸传感
森特股份
莎普爱思
山东出版
山东钢铁
山东赫达
山东华鹏
山东路桥
山河药辅
山石网科
山水
陕西黑猫
山西路桥
陕西煤业
上海电影
上海凤凰
上海瀚讯
上海沪工
上海环境
上海临港
上海石化
上海天洋
上海洗霸
上海亚虹
上海雅仕
上机数控
商贸代理
上能电气
商品城
尚品宅配
上汽集团
尚纬股份
商赢环球
设备
舍得酒业
设计总院
设研院
神驰机电
深大通
神工股份
沈机
深科技
深冷股份
神力股份
申联生物
深粮控股
神马电力
深南电路
深南股份
神农科技
神奇制药
神思电子
申通快递
申万宏源
神雾环保
深信服
神宇股份
深圳新星
神州高铁
神州数码
神州信息
圣邦股份
升达
圣达生物
盛达资源
省广集团
盛和资源
盛弘股份
胜宏科技
圣济堂
圣龙股份
盛天网络
生物
生物股份
生物制药
昇兴股份
盛讯达
盛洋科技
盛运环保
石大胜华
实丰文化
石化机械
石化油服
世纪天鸿
世嘉科技
视觉中国
世联行
世龙实业
世名科技
食品
狮头
石头科技
视讯
石英股份
石油加工
石油开采
石油贸易
视源股份
世运电路
首航高科
首旅酒店
寿仙谷
数据港
数码科技
数知科技
数字认证
双飞股份
双环
双杰电气
双林生物
双象股份
双一科技
水力发电
水泥
水务
水星家纺
水运
顺丰控股
顺灏股份
顺利办
顺钠股份
硕世生物
四川九洲
思创医惠
斯达半导
斯迪克
四方精创
四方科技
斯莱克
饲料
丝路视觉
思美传媒
斯太
司太立
思特奇
四通股份
四通新材
宋城演艺
松发股份
松霖科技
松炀资源
苏奥传感
苏博特
苏垦农发
苏利股份
塑料
苏美达
苏宁易购
苏农银行
苏试试验
苏盐井神
苏州科达
苏州龙杰
索菲亚
索菱
索通发展
太辰光
泰尔股份
台海核电
泰禾光电
泰合健康
泰和科技
泰和新材
台华新材
泰嘉股份
泰晶科技
太空智造
泰林生物
太龙照明
太平鸟
泰瑞机器
太阳能
泰永长征
碳元科技
唐德影视
唐源电气
陶瓷
特宝生物
特一药业
特种钢
腾龙股份
腾信股份
天安新材
天奥电子
天宝
天成
天成自控
天创时尚
天赐材料
天地数码
天鹅股份
天风证券
天富能源
天孚通信
天广中茂
天海防务
天壕环境
天和防务
天虹股份
天华超净
天际股份
天健集团
天箭科技
天龙股份
天马
天马科技
天迈科技
天目湖
天奈科技
天能重工
天润
天润乳业
天神娱乐
天圣
天首
天顺股份
天铁股份
天味食品
天沃科技
天夏智慧
天翔环境
天雁
天业
天邑股份
天宜上佳
天永智能
天宇股份
天域生态
田中精机
天准科技
铁岭新城
铁流股份
铁路
彤程新材
通达电气
通鼎互联
同和药业
同济堂
通润装备
同为股份
通信设备
同兴达
同益股份
通用股份
通宇通讯
透景生命
拓普集团
拓斯达
万邦德
万达电影
万德斯
万东医疗
万方发展
万孚生物
万华化学
万集科技
万里马
万林物流
万隆光电
万马股份
万马科技
丸美股份
完美世界
万年青
万润股份
万盛股份
万顺新材
皖天然气
万通智控
万兴科技
网达软件
旺能环境
王子新材
威帝股份
韦尔股份
威尔药业
微光股份
卫光生物
围海
维宏股份
维科技术
蔚蓝生物
维力医疗
威龙
伟隆股份
伟明环保
未名医药
卫宁健康
威派格
威胜信息
威唐工业
卫信康
维信诺
微芯生物
威星智能
维业股份
文灿股份
文化长城
文教休闲
文科园林
闻泰科技
文投控股
文一科技
我爱我家
沃尔德
沃格光电
我乐家居
卧龙电驱
沃施股份
沃特股份
我武生物
五方光电
武进不锈
五矿资本
吴通控股
无锡银行
五洋停车
五洲新春
西部超导
西部创业
西部黄金
西发
细分行业
西菱动力
熙菱信息
西陇科学
西麦食品
厦工
厦华
厦门象屿
先达股份
先导智能
先锋电子
贤丰控股
仙鹤股份
先进数通
仙坛股份
仙乐健康
湘电
翔港科技
祥和实业
橡胶
翔鹭钨业
香飘飘
香山股份
祥生医疗
祥鑫科技
湘油泵
祥源文化
晓程科技
小金属
小康股份
小熊电器
协鑫集成
协鑫能科
新奥股份
新澳股份
新宝股份
新潮能源
新晨科技
新城市
新大正
新凤鸣
新光
新光光电
新光药业
新海
新宏泰
新宏泽
新化股份
新华网
新华文轩
新集能源
新疆火炬
新疆交建
信捷电气
新劲刚
新金路
新经典
新雷能
新力金融
信隆健康
心脉医疗
新媒股份
新美星
芯能科技
新能泰山
新农股份
新诺威
新泉股份
新日股份
新乳业
欣锐科技
欣天科技
新天然气
新天药业
信通
新通联
信威
信息发展
新型电力
新兴装备
新洋丰
新亿
新易盛
新余国科
新元科技
芯源微
新智认知
新坐标
幸福蓝海
星光农机
星徽精密
星辉娱乐
兴民智通
兴齐眼药
兴蓉环境
兴瑞科技
星帅尔
兴图新科
星网宇达
兴业股份
星源材质
兴源环境
星云股份
雄帝科技
熊猫金控
雄塑科技
雄韬股份
旭升股份
宣亚国际
雪峰科技
雪浪环境
雪龙集团
雪榕生物
迅游科技
亚邦
亚光科技
亚联发展
亚普股份
亚士创能
亚世光电
亚泰国际
亚翔集成
亚星
雅运股份
亚振家居
延安必康
盐湖
延江股份
盐津铺子
岩石
燕塘乳业
仰帆
扬帆新材
扬杰科技
阳煤化工
养元饮品
姚记科技
药明康德
药石科技
椰岛
宜宾纸业
毅昌
易成新能
毅达
怡达股份
易德龙
依顿电子
溢多利
亿帆医药
益丰药房
伊戈尔
宜化
意华股份
宜华健康
宜华生活
亿嘉和
易见股份
亿晶光电
亿利洁能
亿联网络
医疗保健
易明医药
一品红
易尚展示
易事特
易天股份
壹网壹创
移为通信
一心堂
医药商业
移远通信
伊之密
银都股份
音飞储存
银行
银河
引力传媒
银龙股份
因赛集团
银泰黄金
银亿
英搏尔
盈方
英飞特
盈峰环境
映翰通
赢合科技
迎驾贡酒
英杰电气
盈康生命
英可瑞
英科医疗
英联股份
应流股份
英洛华
英派斯
盈趣科技
赢时胜
影视音像
瀛通通讯
英维克
永安行
永创智能
永东股份
永福股份
永冠新材
永和智控
永吉股份
甬金股份
永利股份
永新光学
永兴材料
永艺股份
用友网络
永悦科技
友邦吊顶
优博讯
邮储银行
优德精密
有方科技
尤夫
游久
优刻得
友讯达
有研新材
有友食品
游族网络
玉禾田
宇环数控
御家汇
豫金刚石
宇晶股份
渝农商行
宇顺
宇瞳光学
裕同科技
宇信科技
渔业
豫园股份
远程
元成股份
园城黄金
远达环保
远大控股
远大智能
远方信息
元利科技
元隆雅图
元器件
园区开发
原尚股份
圆通速递
元祖股份
越博动力
乐歌股份
粤桂股份
越剑智能
跃岭股份
粤泰股份
悦心健康
越秀金控
运达股份
韵达股份
运达科技
云南能投
云赛智联
运盛
运输设备
云投
云图控股
云网
云维
再升科技
造纸
泽璟制药
展鹏科技
张家港行
掌阅科技
兆丰股份
招商港口
招商公路
招商积余
招商南油
招商证券
兆新股份
昭衍新药
朝阳科技
兆易创新
浙富控股
浙江鼎力
浙江交科
浙江仙通
浙能电力
浙商证券
浙商中拓
浙数文化
柘中股份
震安科技
珍宝岛
振德医疗
镇海股份
振华股份
振江股份
振静股份
真视通
振芯科技
正川股份
正丹股份
正海生物
正平股份
证券
正业科技
正裕工业
正源
正元智慧
郑州银行
志邦家居
至纯科技
值得买
智动力
智度股份
智慧能源
智慧松德
智莱科技
智能自控
致远互联
至正股份
中安
中贝通信
中兵红箭
中材节能
中昌数据
中超控股
中成药
中持股份
中宠股份
中船防务
中船科技
中创环保
中创物流
中达安
中大力德
中迪投资
中电电机
中电兴发
中飞股份
中孚
中富通
中孚信息
中钢国际
中公高科
中公教育
中光防雷
中广核技
中广天择
中光学
中国长城
中国出版
中国电建
中国电研
中国电影
中国动力
中国广核
中国海防
中国核电
中国核建
中国巨石
中国科传
中国人保
中国天楹
中国通号
中国外运
中国卫通
中国银河
中国应急
中国中车
中航飞机
中航高科
中航机电
中航沈飞
中航资本
众合科技
中衡设计
中环环保
中环装备
中基
中际旭创
中嘉博创
中建环能
中简科技
中交地产
中捷
中金环境
中科
中科海讯
中科软
中科曙光
中科信息
中矿资源
中来股份
中利集团
中粮科技
中粮糖业
中粮资本
中铝国际
中马传动
中曼石油
中密控股
中闽能源
中南
中农立华
中葡
中旗股份
中潜股份
中绒
中山金马
中设股份
中设集团
众生药业
中石科技
中泰股份
众泰汽车
中天
中天金融
中铁工业
中通国脉
中威电子
中微公司
中文在线
中钨高新
中新
中信出版
中欣氟材
中新集团
中信建投
众信旅游
中新赛克
中信特钢
众兴菌业
中亚股份
中央商场
重药控股
中银证券
众应互联
中油工程
中油资本
中原传媒
中元股份
中远海发
中远海科
中远海控
中远海能
中远海特
中源家居
众源新材
中原证券
中再资环
中直股份
种植业
中洲控股
中珠医疗
中装建设
周大生
洲际油气
筑博设计
专用机械
装修装饰
庄园牧场
准油
卓郎智能
卓胜微
卓易信息
卓越新能
紫光国微
紫光学大
紫金银行
紫晶存储
紫天科技
综合类
纵横通信
棕榈股份
左江科技
宝安地产
宝诚股份
国创能源
海润光伏
海信科龙
恒天天鹅
宏盛科技
华邦颖泰
华仪电气
基金安顺
基金丰和
基金汉盛
基金汉兴
基金鸿阳
基金金鑫
基金景福
基金景宏
基金久嘉
基金科瑞
基金普丰
基金普惠
基金泰和
基金天元
基金通乾
基金同盛
基金同益
基金兴和
基金银丰
基金裕隆
基金裕阳
佳通轮胎
建新矿业
江河创建
金鸿能源
金隅股份
开元投资
零七股份
隆华节能
梦洁家纺
前锋股份
千足珍珠
青鸟华光
三毛派神
舜元
天津海运
天马精化
天润控股
同方国芯
万福生科
星河生物
兴源过滤
盐湖股份
易食股份
仪征化纤
银河投资
银泰资源
永生投资
岳阳恒立
中发科技
中国水电
中海科技
中天城投
超买
超卖
底部
低价区
跌破
跌势
多头
反转
高价区
开低
开高
开盘价
开平
空头
买盘强劲
卖压沉重
盘整
趋势
收盘价
头部
突破
压力点
涨势
支撑点
最低盘价
最高盘价
金主
口子
贴息
亿元
银主
转定
昊羲
昊羲公司
昊羲投资
昊羲投资公司
昊羲投资管理公司
昊羲公众号
昊羲投资公众号
阿继电器
爱建
鞍成
鞍钢
鞍一工
安源股份
巴士股份
百大
白猫股份
包钢
宝钢
宝光
宝龙
宝商集团
宝投
包头铝业
宝信
北方天鸟
北科
北生药业
北亚
本钢板
本实
比特
滨州活塞
冰熊
博讯
藏药业
沧州化工
长安
长安信息
长城股份
长电
长丰汽车
长钢
昌河股份
长江精工
长控
长力股份
长岭
长兴
昌源
长园新材
长运
长征电器
巢东
晨鸣
陈香
承德钒钛
成都建投
成功
重实
川双马
创兴科技
创智
春都
春花
磁卡
大成股份
大地基础
大菲
大红鹰
大化
大江
大连金牛
达曼
大厦股份
大水
大通
大显股份
大洋
大盈
大众
丹东化纤
丹江
道博
帝贤
第一铅笔
第一食品
鼎立
鼎盛天工
东安黑豹
东贝
东北高速
东方电机
东方锅炉
东湖新
东软股份
东泰
东碳
洞庭水殖
东信
都市股份
阿胶
鄂绒
二纺
二纺机
方大
方向
方源
飞亚股份
丰华
丰原生化
福日股份
福星科技
钢钒
高新张铜
公用科技
古井贡
关铝股份
光电
广电电子
广电信息
广钢股份
光明
广州冷机
国瓷
国电
国嘉
国能集团
国农
国阳新能
哈慈
哈药
海尔
海航
海立
海马股份
海纳
海欣
海星科技
海洋
邯郸钢铁
邯钢
杭汽轮
禾嘉
合加资源
黑豹
黑龙
恒立
红河
宏业
猴王
湖北迈亚
沪场
沪东重机
湖科
沪科技
沪普天
华电
花雕
化二
华发
华冠科技
华立科技
华立药业
华联商厦
华菱
华菱管线
华龙
华侨
华圣
华盛达
华西村
华夏建通
华信
华源发
华源股份
环保
寰岛
黄海股份
黄山
汇丽
惠天
汇通水利
火箭股份
济百
机电
吉林化工
集琦
吉生化
吉炭
吉药
钾肥
嘉瑞
佳纸
建机
建摩
健特生物
江铃
江南重工
江苏开元
江苏琼花
江苏申龙
交大南洋
捷利股份
金杯
金城
金德发展
金帝
锦港
金果实业
金花
锦化氯碱
锦江
金荔
锦六陆
锦旅
金牛能源
金桥
金瑞
金田
锦投
金种子
锦州石化
精工科技
精密
九发股份
九州
巨力
聚友
聚酯
开开
凯马
科大创新
科苑
兰宝
兰光
兰铝
蓝石化
蓝星清洗
乐凯
雷伊
棱光
力元新材
力源液压
丽珠
联华
联谊
联油
辽宁时代
辽源得亨
羚锐股份
凌云
浏阳花炮
龙昌
龙涤
龙科
陆家
鲁能泰山
鲁润
鲁信高新
轮胎
轮胎橡胶
氯碱
绿景地产
马钢
马龙产业
茂实华
茅台
美菱
美雅
梅雁水电
绵高
闽灿坤
闽东
南方控股
南航
南华
南建材
南京水运
南洋
南阳股份
宁波东睦
宁通信
宁夏恒力
宁新百
派神
攀钢钢钒
攀渝钛业
平煤天安
普洛康裕
齐鲁石化
潜江制药
侨城
秦丰
青岛软控
庆丰
轻骑
琼民源
人福科技
仁和
赛马实业
三安
三环股份
三九
三毛
三木
三农
三星
三元
汕电力
山东铝
山航
陕解放
上柴
上电
上风
上港集箱
上工
上海航空
上海永久
商社
上实医药
商务
深宝安
深达声
深发展
深基地
神马实业
深南光
深能
深能源
深泰
深特力
沈阳新开
深中冠
圣方
生化
盛润
生态
世博股份
实达
时代科技
石化
世纪光华
石炼
石油大明
首创
舒卡股份
数码
双鹤药业
双汇
双良股份
水仙
丝绸股份
四川湖山
斯达
四维瓷业
松辽
苏宁电器
苏威孚
岁宝热电
泰格
唐钢股份
唐山陶瓷
天创置业
天发
天宏
天鸿宝业
天华
天津宏峰
天桥
天然碱
天水
天香
天颐
天一科
天宇
铜城
铜都铜业
通海高科
通科
沱牌曲酒
托普
瓦轴
外高
万鸿
万华
万杰
皖美菱
万通先锋
网盛科技
威达
威尔科技
威化股份
武钢
武锅
武汉塑料
物华股份
五环
五粮
物贸
武石油
五洲明珠
西单商场
西南合成
稀土高科
西藏圣地
夏新电子
贤成实业
咸阳偏转
湘火炬
鑫安
新城
鑫光
新湖创业
新华股份
新华光
信联
新太
新天国际
欣网视讯
鑫新股份
新智
兴发
幸福
星马汽车
星美
星新材料
星源
雄震
旭飞投资
徐工科技
宣工
雪绒
雅戈
亚华
雅砻
延边路
炎黄
阳晨
阳光发展
阳之光
扬子石化
耀华玻璃
耀皮
仪表
伊利
亿利科技
益民百货
一汽四环
伊泰
一投
一致
一致药业
银广厦
银河动力
银山
银泰股份
永鼎光缆
永久
永生
友谊
裕丰股份
宇航
渝万里
玉源
远东股份
原水
原水股份
源药
粤富华
粤华包
粤金曼
岳阳纸业
粤照明
云大
云化
张股
张铜
招行
朝华
招商局
兆维科技
浙江海亮
浙江阳光
振华
振华港机
中宝股份
中川
中大股份
中鼎
中房
中纺
中浩
中化
中集
中技贸易
中辽
中鲁
中农
中铅
中侨
中卫国脉
中西药业
中燕
中油化建
中原油气
珠峰
珠江
筑信
株冶火炬
自仪
股票配资
股票配资许文
杭州股票配资
杭州股票配资许文
杭州配资许文
配资许文
电子政务视联网建设部署优势
核心优势共点别是
核心优势共点分别是
结构性安全平台
协议级的极高的品质和稳定性
梦想理财
梦想理财产品
梦想理财的产品有哪些
梦想理财电子商务
梦想理财什么意思
梦想理财是做什么的
汇盈金服北京
汇盈金服合规
汇盈金服山东
汇盈金服上海
汇盈金服是宁圣旗下的产品
汇盈金服提现快
安信
奥特维
宝实
北摩高科
博信
财富趋势
藏格
测绘股份
长源东谷
晨鑫
大港
大晟
当代
鼎龙
东科
飞乐
奋达
富祥药业
光云科技
贵人
贵州三力
国网英大
国新文化
海创
海华
海陆
海源
豪美新材
浩洋股份
浩源
恒康
宏图
华神科技
华映
辉丰
吉贝尔
江泉
江特
交昂
界龙
金博股份
金鸿
金科环境
金现代
金宇
金洲
京北方
京基智农
经开
晶科科技
聚力
康盛
科陆
蓝丰
乐通
联合
莲花健康
林重
聆达股份
凌志软件
六化
麦趣
美都
美讯
梦舟
派瑞股份
平能
秦机
劝业
群兴
荣华
融捷
赛伍技术
三人行
商城
胜尔
胜利
盛视科技
时万
松江
天润工业
天下秀
天娱
同洲
万泰生物
威奥股份
夏利
湘佳股份
新产业
芯瑞达
雪莱
亚振
宜生
银鸽
永林
宇新股份
兆新
正源股份
中商
中泰证券
中天精装
阿继
爱富
艾派克
爱使电子
爱众
安彩
鞍成退市
安钢
鞍钢新轧
安徽马钢
安徽铜都
安控股份
安煤
安琪
鞍山信托
安塑股份
安通控股
鞍一工退市
安源
昂立
敖东
奥瑞德
奥园发展
八钢
巴士在线
八一
白唇鹿
白鸽
白鸽股份
百华悦邦
拜克
百科
百科集团
百科药业
百利
百联股份退市
白猫
板材
宝鼎
暴风科技
宝光药业
宝恒
宝华实业
宝丽华
宝能源
保千里
保山水泥
宝胜
保税
宝硕股份
宝钛
包头铝业退市
包装
北巴
北部湾旅
北创
北磁
北大高科
北方
北海新力
北海银河
北京化二
北京华联
北京天龙
北京天桥
北京中燕
北科退市
北矿
贝岭
北旅
北旅汽车
北满特钢
北人
北商技术
倍特
北特钢
倍特高新
贝通信
北新
北讯集团
北亚集团
北重
本钢
必康股份
比特退市
标准
滨能
冰轮
冰山橡塑
冰箱压缩
冰熊股份
波导
渤海
渤海集团
渤海金控
渤化
博汇
博瑞
博通
博闻
玻纤
博盈
彩虹
沧大
藏发展
沧化
藏矿业
藏旅
藏明珠
藏圣地
藏天路
草原发
草原兴发
长百
长城
长城股份退市
长城信息退市
长春百货
长春长铃
长春东百
长春兰宝
长春热缩
长峰
长风
长风特电
长丰通信
长航
昌河
长虹
长江包装
长江股份
长江控股
长经开
昌九股份
长力
常林
常铝
长燃
常山
长生
长生生物
长通
长信
长兴退市
长印股份
长油退市
长园
长源
长运股份
长征
超日
超声
郴电
晨光
成百
成百集团
诚成文化
成大
承德钒钛退市
成都工益
成都华联
成都联益
成都量具
成都商场
成发
澄海
城建
成建投
成量股份
成霖
成商
城投
澄星
诚志
驰宏
重百
重钢
重庆川仪
重庆东源
重庆港
重庆华亚
重庆实业
重庆药业
重庆中药
楚高速
川长江
传化
川化
川金宇
川路桥
传媒
川美丰
川投
川投控股
创疗
创新
创新股份
创业
创元
创智退市
春晖
春兰
春天
春天股份
达安
达安股份
大地
大菲退市
大恒
大华农退市
大荒
大控
大理造纸
大连渤海
大连创世
大连商场
大龙
达曼退市
大牛
大热电
大厦
大商
达声
大唐
大同水泥
大显
大亚
大亚股份
大杨
大盈股份
大有
大元
大众出租
大众科创
大洲兴业
大族
戴梦得
丹化
丹科
当代科技
德奥通航
德臣股份
得亨
德力
德棉
德赛
登海
灯塔
灯塔油漆
地尔汉宇
第九百货
迪康
帝龙文化
迪马
帝王洁具
第一纺织
第一投资
电工
电广
电广实业
电子
鼎球实业
鼎盛天
鼎天
鼎天科技
东安
东百
东百公司
东宝
东北电
东北高退市
东北热电
东北药
东创
东大阿派
东方
东方宝龙
东方电工
东方锅炉退市
东方明珠退市
东方企业
东方钽
东方网络
东风电仪
东风科
东风药业
东海股份
东航
东和平
东华
东晶
东控
东力
东凌
东睦
东汽
东热
东日
东软
东盛
东数
东泰控股
东钽
东阳光科
东珠景观
都市
盾安
敦煌集团
多佳
多佳股份
多伦
峨眉
峨眉集团
鄂三环
二重退市
法拉
发展
凡谷
泛海
钒钛
方向光电
方兴
飞彩
飞彩股份
飞亚
汾酒
风帆
风华
丰华圆珠
凤凰
丰乐
风神
丰原
丰原药
凤竹
佛燃股份
佛山兴华
佛塑
佛照
富邦科技
福成
福地科技
涪电力
复华
复华实业
福建豪盛
福建三农
福建双菱
福建耀华
富控互动
涪陵建陶
富龙热电
富龙热力
辅仁药业
福日
富润
福田
福田股份
复星
福星
复星实业
福耀
福州大通
福州自仪
甘化
赣南
赣南果业
赣能
赣粤
港澳
港澳实业
钢构
钢构工程
钢管
钢管股份
钢联股份
刚玉
钢运股份
高鸿
高科
高升控股
高陶
高纤
高新
戈德
歌华
格力
工大
工大新
工缝股份
工益股份
公用
古汉
古汉集团
冠城
冠福股份
冠豪
关铝
冠农
光彩建设
广船
广电
广电股份
广东福地
广东梅雁
广东韶能
广东星湖
广发电力
广钢
光华
广汇
广济
广聚
广控
光明家具
广汽长丰退市
广厦
广西红日
广西虎威
广西康达
广西斯壮
广夏
光学
广药
广宇
广泽股份
广州广船
广州珠江
桂东
桂冠
贵航
贵华旅业
桂林集琦
桂旅
贵绳
贵糖
贵研
贵州华联
国安
国创
国瓷退市
国栋
国发
国风
国光
国恒退市
国货
国际
国际大厦
国嘉退市
国旅
国脉
国脉实业
国脉通信
国贸
国能
国商
国泰股份
国通
国投安信
国投原宜
国投资源
国祥
国兴
国阳
国药
国元
国中
哈慈退市
哈飞
哈空
哈岁宝
哈天鹅
哈药集团
哈医药
海博
海德
海高速
海工
海虹
海化
海建
海利
海龙
海龙科技
海螺
海鸟
海鸟电子
海润
海盛
海盛船务
海泰
海特
海通
海投
海王
海信
海星
海型材
海洋退市
海药
海印
海越
海运
海正
海直
邯郸钢铁退市
汉麻产业
汉商
杭百集团
航动力
杭钢
航科技
航民
航天
航天中汇
航投
杭萧
航信
杭州天目
豪盛
好时光
浩物
合百大
河北华药
河北华玉
河北威远
合臣
合成
合成制药
合锻股份
和光商务
合加
合金股份
合力
赫美集团
河南神马
河南思达
河南豫能
合三洋
合泰
黑化
黑龙股份
恒大地产
恒丰
恒和制药
恒康家居
恒力股份
恒瑞
恒升
恒生
恒顺
恒顺众昇
恒泰
恒泰芒果
亨通
恒源
洪城
宏达
红豆
洪都
宏发
弘高
鸿股
红光
红光实业
红河光明
鸿基
虹桥机场
红日
鸿特科技
红相电力
红星
红星宣纸
红阳
弘业
宏业退市
宏远
宏源证券退市
宏智
宏智科技
猴王退市
沪巴士
湖北车桥
湖北川绳
湖北华新
湖北双环
湖北兴化
湖北中天
沪昌特钢
湖大科教
沪大众
互动娱乐
沪机场
湖南高速
湖南天雁
湖山
华邦
华北高速退市
华晨集团
华帝
华电电
华电脑
华电能
花雕退市
华鼎股份
华东电子
华东药
华纺
华芳
化工
华工
华冠
华光科技
华光陶瓷
华海
化建
华锦
华靖
华科
华控
华兰
华丽
华立
华立高科
华立控股
华联
华联超市
华联商城
华联商厦退市
桦林
桦林轮胎
华龙集团
华茂
华能
花炮
华强
华侨股份
华侨投资
华润生化
华赛
华神
华升
华胜
华圣退市
华塑控股
华陶
华特
华天
华铁科技
华微
骅威文化
华夏
华夏通
华翔
华信国际
华馨实业
华信退市
华星
华阳
华药
华业
华业资本
华意
华一投资
华银
华源发展
华泽
华泽钴镍
华舟应急
华资
环保退市
寰岛实业
环能科技
环球
环宇股份
黄河化工
黄河科
黄河科技
黄金马
黄浦房产
惠发股份
慧球科技
惠泉
汇通
汇通集团
汇源
火箭
活力
活塞
济柴
吉电
冀东
吉发
吉发股份
济钢
吉光华
基建
吉林化工退市
吉林炭素
吉林亚泰
吉林纸业
济南百货
济南轻骑
吉诺尔
吉轻工
集团
吉纤
吉纸
冀装
嘉宝
嘉宝实业
佳电
佳发安泰
嘉丰
嘉丰股份
家化
家乐
嘉陵
嘉瑞新材
家润多
佳纸退市
建材
建发
尖峰
建峰
建工
健民
健特
建通
建投
碱业
江动
江化
江力
江南
江泥
江汽
江汽股份
江山
江苏纺织
江苏工艺
江苏悦达
江铜
江西纸业
江纸
江中
江钻
轿车
胶带股份
交通
交运
焦作碱业
焦作鑫安
解百
解放
捷利
津百股份
金材
金德
金地
金帝建设
金顶
金发
金丰
津港储运
金谷
锦股
金冠电气
金贵银业
金果
金海股份
金化
锦化
锦华
金环
金健
金晶
金科娱乐
金荔退市
金岭
金陵
金陵股份
金陵药
金龙
锦龙
锦龙发展
金路
金马集团退市
金牛
金牛实业
金盘
金盘股份
金瑞矿
劲胜精密
金石东方
金泰发展
晋西
金亚
金叶
金鹰
金钰
金源
金证
锦州六陆
锦州石化退市
金珠
金自
京城股份
京城乡
精达
精功
精工
精工钢
精工集团
京化二
京华联
京蓝
精伦
京旅
靖煤
精密退市
京能
京山
京天龙
经纬
京西
京西旅游
京新
晶源
九百
九电
九发
酒钢
酒钢宏业
酒鬼
九化
酒花
九江化纤
久联
九龙
九有股份
九州退市
巨化
巨轮
聚友网络
凯地
凯迪生态
凯地丝绸
凯恩
凯乐
凯乐股份
开滦
凯诺
凯瑞德
凯撒旅游
康达
康旗股份
康赛
康赛集团
康裕
康缘
科达
科华
科龙电器
科隆精化
空港
快乐购
昆明五华
昆药
拉萨啤酒
莱钢股份退市
莱茵
兰宝信息
蓝谷
兰光科技
览海投资
兰花
兰花股份
兰黄河
兰陵陈香
兰铝退市
蓝清洗
兰生
兰太
蓝星石化
浪潮
廊发展
浪奇
浪莎
老窖
乐电
乐金健康
雷曼股份
雷鸣
冷机
力合
离合器
利嘉
利嘉股份
丽江
黎明
黎明股份
力诺
力诺工业
力阳
力元
力源
利源精制
联创
联创互联
联工
莲花味
联环
联农股份
炼石
联通
联通国脉
联信
联益
联谊退市
连友谊
良华实业
辽房天
辽国际
辽国能
辽河油田退市
辽时代
辽通
林凤控股
林海
林控
凌钢
岭南园林
凌桥股份
羚锐
领先
六国
柳州医药
龙昌退市
龙涤退市
龙电股份
龙发股份
龙建
龙净
龙科退市
隆平
龙山
龙盛
龙腾科技
龙头
龙溪
龙元
隆源实业
隆源双登
龙舟股份
鲁北
鲁丰
鲁丰环保
鲁高速
鲁黄金
鲁抗药
鲁浪潮
露露
路桥建设退市
鲁润股份
鲁西
路翔
鲁信
鲁银
鲁银集团
鲁置业
洛玻
罗顿旅业
漯河银鸽
罗牛
绿景
马龙
麦科特
迈亚
茂化永业
茂业通信
茂业物流
美达
美的电器退市
美好集团
美克
美利
美丽生态
梅林
美纶股份
美罗
煤气
美亚股份
梅雁
梅雁股份
蒙电
蒙发
梦网荣信
绵高新
绵石投资
绵阳高新
民百
岷电
闽电
民丰
民丰农化
民丰实业
闽高速
民和
民化
闽闽东
闽能
民生
民盛金科
闽水泥
闽阳光
民族化工
民族集团
民族商场
明家联合
明胶
名流
明天
明星
明星电
明珠
摩登大道
莫高
墨龙
模塑
茉织华
牡丹江
牡石化
南百
南玻科控
南电
南方
南纺
南方建材
南方摩托
南钢
南海
南华生物
南华退市
南汇通
南京新港
南京中达
南开戈德
南控
南控股
南摩
南瑞
南山
南山实业
南天
南通机床
南兴装备
南洋实业
南洋退市
南药
南油物业
南纸
南自
内江峨柴
内蒙发展
内蒙兴发
宁波华联
宁波华通
宁波水表
宁城老窖
宁高科
宁恒力
宁沪
宁化纤
宁窖
宁南纺
宁热电
宁中商
农化
农垦商社
农商社
欧菲科技
欧浦钢网
欧浦智网
欧亚
攀钢板材
盘江
攀渝钛业退市
鹏起科技
皮宝制药
匹凸
匹凸匹
偏转
平高
浦东不锈
浦东大众
浦东强生
浦发
浦建
普林
启迪桑德
齐鲁软件
齐鲁石化退市
七砂
七喜
七喜股份
栖霞
汽油机
钱潮
钱江
钱江水
千金
黔凯涤
钱摩
潜药
黔源
黔中天
千足
强生
秦发展
秦丰农业
秦岭
青岛东方
青岛国货
青岛啤
庆丰股份
青海三普
庆华科
清华同方
清华紫光
轻机
青健
青旅控股
青鸟天桥
轻骑海药
青松
清洗
庆云发展
青纸
琼海德
琼海虹
琼花
琼华侨
琼化纤
琼能源
秋林股份
曲美股份
全柴
全兴
全兴股份
燃气
燃气股份
人福
仁智股份
日机密封
榕泰
如意
睿康股份
润建通信
赛迪
赛格
赛格中康
赛轮金宇
赛马
三爱海陵
三花
三环
三佳
三佳模具
三精
三九发展
三九生化
三九医药
三垒股份
三联
三普
三圣特材
三泰
三维
三峡
三鑫
三鑫股份
三星石化
三一
三友
森霸股份
森工
厦港务
厦国贸
厦海发
沙河
厦空港
厦钨
厦新
厦新电子
陕宝商
山川矿业
山东渤海
山东地矿
山东电缆
山东黑豹
山东基建
山东金泰
山东巨力
山东临工
山东铝退市
山东农药
山焦
山煤
陕民生
杉杉
山水文化
山推
山鹰
上电股份退市
上港集箱退市
上工股份
上广电
上海钢管
上海港机
上海强生
上海申华
上海邮通
上航退市
上控
上菱电器
上能
上普
上汽
上实医药退市
上药
商业网点
韶钢
韶能
设计股份
深安达
申达
申地铁
沈化
深华宝
申华实业
深华新
深华源
神火
深机场
申科
申龙
神马
申能
神农基因
深万山
神雾节能
沈新开
沈阳金杯
深圳方大
深圳西林
沈中兴
神州长城
神州股份
神州易桥
圣达
盛达
圣地
圣方科
圣方科技
盛工
圣莱
生态退市
圣雪绒
圣亚
生益
生益股份
声乐股份
实达电脑
时代
时代科
实发展
石炼化
世茂
仕奇
仕奇实业
石劝业
石热电
石狮新发
石岘
石油大明退市
石纸
石中装备
时装股份
首创科技
首钢
首旅
曙光
舒卡
数码退市
数源
双鹤
双虎涂料
双汇实业
双良
双鹭
双鹿
双鹿电器
双马
双星
水井
水利
水仙退市
水业
水殖
舜船
顺荣三七
舜天
顺鑫
舜元实业
丝绸
四川电器
四川峨铁
四川锦华
四川制药
四创
思达
斯达退市
四方冷链
四环
四环药
四砂股份
斯太尔
四通
四通高科
四维
四药股份
思源
苏长电
苏常远东
苏纺织
苏福马
苏高新
苏宁
苏三山
苏阳光
岁宝
隧道
穗东方
穗机场
穗浪奇
穗友谊
穗珠江
索芙
索菱股份
索普
钛白
台城制药
泰达
泰复
太钢
太光电信
太行水泥退市
泰豪
太化
太极
泰康股份
太龙
泰山
泰山旅游
泰石油
太太药业
太重
唐钢
唐三友
唐陶
特变
特发
特精股份
特纸
腾达
天保
天保重装
天宝食品
天宸
天成控股
天创
天大天财
天地
天鹅
天发股份
天发石油
天房
天纺
天方药业退市
天富
天歌集团
天歌科技
天海投资
天鸿宝
天化
天华股份
天华院
天健
天津渤海
天津汽车
天科
天利
天伦
天茂
天目
天目药
天鸟
天奇
天桥百货
天然
天然科技
天润数娱
天山
天圣制药
天首发展
天水股份
天坛
天通
天威
天香集团
天香实业
天药
天一
天仪
天一泵业
天颐科技
天宇电气
天源科技
铁龙
铁龙股份
通宝
通策
通程
通程东百
铜城集团
同达
铜都
同方
铜峰
通机
通金
通金马
同科
同力
通灵珠宝
通葡
通葡酒
通葡萄酒
同人华塑
同仁铝业
通威
通讯退市
退市博元退市
退市吉恩退市
退市昆机退市
屯河
拓邦电子
沱牌
沱牌股份
托普退市
外运发展退市
万达院线
万东
万方
万家文化
皖江物流
万杰高科
万杰实业
万里
万里电池
万林股份
完美环球
皖能
万山
皖通
皖维
皖维股份
万象集团
万业
望春花
网点
网新
威达医械
威尔
威孚
维格娜丝
维科
威龙股份
维维
伟星
卫星
威远
文电
卧龙
卧龙科技
武钢股份退市
武汉电缆
武汉实业
武汉石油
物华
五环退市
乌江电力
武控
五矿
物贸中心
武塑料
五稀
五洋科技
物业
武夷
吴中
吴忠仪表
五洲
梧州中恒
西安黄河
西昌电
西单
西飞
西钢
西化机
西旅
西煤
西南化机
西水
烯碳退退市
西药
锡业
西仪
西饮食
西藏金珠
西藏明珠
西藏雅砻
西轴
霞客
厦门大洋
厦门国泰
厦门机场
厦门建发
厦门路桥
厦门汽车
厦门厦工
夏新
贤成
现代
先导股份
先锋
先锋股份
现投股
湘火炬退市
香江控
湘酒鬼
香梨
祥龙
橡塑
湘邮
象屿
湘中药
湘中意
襄轴
小商品
小鸭
小鸭电器
协和
新安
新百
新材
新材料
新潮
新城建
信达
锌电
新都退退市
鑫富
鑫富股份
新钢钒
鑫光退市
新光圆成
新国际
新湖创业退市
新华
新华医
新集
新疆屯河
新疆友好
新锦江
鑫科
新力药业
信联退市
欣龙
欣龙无纺
鑫茂
新梅
新民
新能
新农
新赛
鑫泰
新太科技
欣泰退退市
新天
欣网
信威集团
新纤
鑫新
新亚股份
新亚快餐
新业
锌业
新宇软件
兴澄股份
幸福实业
星湖
星湖股份
兴化
星马
星普医科
邢台轧辊
兴业房产
兴业聚酯
熊猫
雄震集团
雄震矿业
旭飞
旭飞实业
徐工
徐工股份
旭光
许继
旋风
雅百特
亚邦股份
亚宝
亚华控股
亚华种业
亚盛
亚太
亚泰
亚通
延边公路
烟发
盐湖集团退市
燕化
燕化高新
炎黄退市
延路
兖煤
燕啤
烟台发展
烟台华联
延中实业
仰帆控股
阳光
阳化
扬农
扬子石化退市
药玻
耀华
冶特钢
亿安
亿安科技
益佰
亿城
亿城投资
一重
宜春工程
宜地
一东
亿帆鑫富
一纺
一钢异型
宜华
宜科
亿利
益民
益民商业
一汽金杯
易桥
壹桥股份
壹桥海参
益鑫泰
异型钢管
一医
银动
银河创新
银河生物
印纪
印纪传媒
因美
银山退市
银泰
银座
盈方微
英化
英华
英特
英雄股份
甬成功
甬城隍庙
永鼎
甬富邦
甬富达
甬华联
甬华通
永生股份
永生制笔
永新
永兴特钢
用友
油服
油工
友好
游久游戏
有色
有色中金
邮通
邮通设备
有研
友谊华侨
裕丰
豫光
渝路桥
豫能
渝水利
宇通
豫园
玉源控股
园城
远程股份
元达
远东
远东电缆
源发
园区设计
远洋
远洋渔业
原宜
悦达
粤海发
粤海发展
粤金曼退市
粤科达
粤美雅
粤明珠
岳兴长
岳纸
云白药
云大退市
云铝
云南保山
云南马龙
云内
韵升
运盛医疗
云铜
云投生态
獐岛
漳电
漳发展
长高新
张江
朝华科技
招商地产退市
招商股份
兆维
浙传媒
浙大海纳
浙东方
浙广厦
浙华立
浙江海纳
浙江尖峰
浙江金科
浙江天然
浙江中汇
浙阳光
浙医药
振华科
真空电子
振新
振新股份
振兴生化
震元
郑百文
正虹
正虹饲料
郑煤
郑煤电
郑州百文
郑州客车
志邦股份
智度投资
智慧
智慧农业
置信
中安消
中百
中宝
中北
中兵光电
中材
中昌
中成
众城实业
中储
中川退市
中创
中大
中达
中电鑫龙
中电远达
中发
中发展
中富
中服
中福
中广通
中国北车退市
中国泛旅
中国纺机
中国凤凰
中国化建
中国七砂
中国铅笔
中国药
中海
中航
中航动力
中航善达
中核
众和
中核苏阀
中恒
中弘退退市
中化建
中黄金
中汇
中技
重机
中基健康
中技控股
中捷资源
中金
中炬
中科创业
中科健
中科新材
中科云网
中联
中联建设
中粮地
中辽国际
中牧
中南文化
重啤
中企
重汽
中侨退市
中软
中软股份
中润
中润投资
中色
中色建设
中山火炬
中商股份
众生制药
中视
中视股份
中水
中特
中体产
中天能源
中天企业
中铁
中通
中通控股
中钨
中西药业退市
中信
中新科技
中兴
中讯
中讯科技
中毅
重仪
中毅达
中原
中源
中远
中远发展
中原油气退市
种子
轴研
珠峰摩托
铸管
竹林众生
株庆云
株冶
株州庆云
紫光
紫光国芯
紫光生物
紫江
紫学
资源
综超
宗动
纵横
纵横国际
宗申
综艺
安徽合
安徽水
创业软件
大东海
大众交
东方新星
恒泰实达
宏盛股
华东电
华荣股
华扬联
吉祥航
金雷风电
晶方科
科华控
南卫股
森特股
深中华
首开股
通策医
吴江银行
兴业股
银都股
中国人
中国石
洛阳担保
洛阳担保网
洛阳投资
洛阳投资担保
洛阳投资担保网
金融网络借贷平台
网络借贷
网络理财
网络投资
网络投资理财
昂玉萍
添加我的名字
伍孟磊
伍小水
喜丹
阿里巴巴
港股
港交所
美股
纳斯达克
纽交所
腾讯控股
雪盈证券
盈透证券
版块
半路追涨
仓位管理
场内信息
场外信息
超跌
出场
次新股
打板
大盘氛围
点带面
分时图
高送转
公告
横云遮月
回撤
回封
价格预期
价值投资
交割单
交易系统
进场
韭菜
老鸭头
利好兑现
龙二
龙虎榜
龙三
龙一
买卖时机
面带点
盘面信息
情绪管理
驱动力
市场预期
速涨棒
题材
天地板
温州帮
我与小明
小鳄鱼
新题材
徐翔
选股逻辑
养家
养家心法
业绩预期
游资
涨幅榜
自选
钯金
铂金
现货白银
现货沥青
现货铜
现货原油
请问你现在做哪个盘面
收益怎么样
现货黄金
现在跟进止损
现在挂单
赚了现在卖掉
拗口淘金
倍量过左锋
长阴加长腿
沪强深弱
十月怀胎
真红财经
真红多空
真红快讯
真红量化
真红指标
国银支付祝何松
国银支付总经理
国银祝何松
摇付宝代理商祝何松
摇付宝怎么玩祝何松
摇付宝祝总
摇付宝总经理祝何松
一卡天下祝何松
一卡天下祝经理
祝何松
阿布穆帅
阿尔梅利亚
阿贾克斯
阿森纳
阿斯顿维拉
阿斯科利
阿维利诺
艾比诺勒菲
爱波
埃弗顿
安德莱赫特
安切洛蒂
奥尔堡
澳客
奥林匹亚克斯
澳盘
澳赔
奥萨苏纳
巴勒莫
巴里
巴黎圣日尔曼
巴塞尔
白鹿巷
拜仁
拜仁慕尼黑
百位位尾数走势图
半全场
半全场胜平负
保底奖金
保级战
爆冷
北单
贝帝斯
北京单场
本菲卡
毕尔巴鄂
毕尔巴鄂竞技
必发指数
比分
比勒菲尔德
比赛状态
必赢
博彩公司
菠菜美眉
菠菜美眉网
博胆
波胆
伯恩利
博尔顿
波鸿
波利索夫巴特队
伯明翰
布加勒斯特星
不进球
布莱克本
不来梅
布雷西亚
彩果
彩票交易处理
彩票流水号
彩票事务处理
彩票随机码
彩票特征码
彩票注数
彩票注销率
灿楠
查尔顿
超级杯
超级乐透彩票
重码
重码率
次回合
大乐透
单场
单场彩
单场五大玩法
单式代购
单式合买
单式投注
单数
胆拖投注
单选反负走势图
单选反正走势图
单选负走势图
单选正走势图
单注金额
当期奖金
当前期
倒三七
德比
德比郡
德国杯
德甲
地市发行中心
电脑福利彩票
电脑即开型彩票
顶级联赛
冬季转会
冬歇期
兑奖
兑奖期
对阵
顿涅茨克矿工
多期滚出销售额
多期滚入销售额
多期票
多特
俄超
二次差尾
二次和尾
尔基夫冶金
二码差值
二码和尾
二码和值
二十二选五
法甲
法兰克褔
发行站
返奖率
飞航
费内巴切
分段过关
佛罗伦萨
浮动奖
浮动奖金
附加赛
弗赖堡
富勒姆
福利彩票
负赔
复式代购
复式合买
复式投注
格拉斯哥流浪者
格兰特
格勒诺布尔
格罗瑟托
跟单
公益彩票
固定奖
固定奖金总额
过关投注
国家德比
国家体育彩票管理中心
过滤软件
国王杯
汉堡
汉诺威
赫塔
赫塔菲
合尾
合值
后腰
皇家贝蒂斯
皇家马德里
皇马
霍芬海姆
积分榜
基辅迪那摩
寂静的夜
基诺型彩票
即时比分
基数组合
机选投注
奖池
奖等
奖等中奖率
奖号
降级区
奖金
奖金预算
交锋纪录
交锋战绩
交易处理
截止时间
晋级
进球彩
金手指
金靴
竞猜
绝对差值
卡昂
卡尔斯鲁
卡尔斯鲁厄
凯尔特人
开奖
开奖号码
凯利
凯利方差
凯利指数
看号
客场
客场积分
客场进球
科林蒂安
克林斯曼
客胜赔
科特布斯
垮奖
拉科鲁尼亚
莱万特
蓝黑穆帅
老雷
勒阿弗尔
勒芒
乐透
乐透型彩票
雷丁
雷恩
里昂
立博
里尔
力拚
理论中奖概率
历史战绩
里斯本
利沃诺
李雨洁
连负
联盟杯
连平
联赛杯
连胜
陵川
流浪者
洛里昂
罗森博格
罗斯托克
罗西基
马德里竞技
马拉加
马赛
曼彻斯特城队
曼彻斯特联队
曼城
曼联
曼奇尼
曼托瓦
梅西纳
门兴
门兴格拉德巴赫
米德尔斯堡
米兰德比
摩德纳
摩德纳队
魔鬼球场
摩纳哥
莫斯科火车头
莫斯科斯巴达
莫斯科中央陆军
莫耶斯
魔咒
穆里尼奥
那不勒斯
南美解放者杯
南特
南锡
尼斯
宁静致远
纽卡斯尔联队
努曼西亚
挪超
诺坎普
诺维奇
欧冠
欧联
欧赔
欧塞尔
欧战
欧洲冠军联赛
欧洲联赛
欧洲盘
欧足联
帕纳辛耐克斯
派彩
盘口
盘路
赔率
皮萨
皮亚琴
皮亚琴察
平均欧赔
平均赔率
平赔
朴茨茅斯
普通过关
弃奖
期派彩额
期销售额
前腰
切尔西
全国联销
让球
让球盘
让球胜平负
热刺
任选九
日销售额
萨尔尼坦纳
萨拉哥萨
萨雷斯
塞尔塔
赛事分析
桑德兰
桑普
桑普多利亚
桑坦德
桑坦德竞技
桑托斯
沙尔克
沙索洛
上单
上盘
上双
伤停
上下单双
圣埃蒂安
升班马
圣彼德堡泽尼特
胜负彩
胜负有凭
省级发行中心
省中心
施达迪那
失球
十一选五
首回合
首轮
数据光盘刻录
舒斯特尔
数字型彩票
双差
双和
双数
水晶宫
水位
斯科拉里
斯坦福桥
斯图
索肖
陶伟
特别奖
特里埃斯蒂纳
特内里费
特权参数
体坛周报
天下足球
调节基金
投注
投注规则
投注号码
投注机
投注站
投注总额
投注总数
图恩
图卢兹
托特纳姆热刺
托托杯
瓦拉多利德
瓦朗谢纳
瓦伦西亚
玩法
玩法介绍
伟德
韦尔瓦
维甘
维冈竞技
维拉利尔
威廉希尔
卫冕冠军
维琴察
维也纳快速
温布利球场
稳胆
沃尔夫斯堡
五百万
五大玩法
乌迪内斯
无效彩票
西布朗维奇
西汉姆
希洪竟技
西甲
系统后台
系统前台
下单
夏季转会
下盘
下双
夏宇
小贝
销售期
新期初始化
幸运奖
修斯
亚盘
亚赔
摇奖
意杯
意甲
易胜博
银河战舰
银靴
英超
英格兰社区盾赛
英冠
英冠球队
英联杯
游戏
游戏参数
游戏规则
有效彩票
预售期
云达不来梅
泽尼特
战意
政策参数
置顶
直通车
中彩中心
中场重组
中福彩数据处理中心
中福彩中心
中国福利彩票发行管理中心
中奖
中奖率
中立场
中卫
中文歌词
周六足彩
周日足彩
周中赛事
主场积分
主场进球
主力前锋
主胜赔
注销
转会
自动跟单
自动置顶
自选投注
自由过关
总进球数
走地
足彩竟猜
足彩三一零
足彩胜负彩
足彩缩水
足彩预测
组合过关
组六复式
组选反负走势图
组选反正走势图
组选负走势图
组选正走势图
组织后腰
足总杯
爱本地金服
爱嘉富
爱米金服
爱木财富
安合网
安快金融
安银网
凹凸凹金服网
百度理财
白金钱包
百年银子市
百善金饭碗
百善投资
暴风金融
宝来金融
宝信金服
贝宝
北方金融
贝通网
币港湾
菠菜理财
布谷农场
财发现
财富融
财富未来
财米
财源通
长江定投
长涛金融
长运网
车励享理财
辰典创投
诚助贷
创投汇
大集金服
大唐普惠
大盈家
德鸿普惠
典贷
点融
东方犹太
东吴在线
多宝库
多啦聚财
饭米粒理财
凡太聚宝
分利宝
凤凰智信
福利金融
富门理财
福米金融
高风金融
高新普惠
工场微金
冠腾贷
广金金服
广西惠融通
广中财富
滚利金服
滚雪球理财
国佳财富
国金所
国商易贷
海金汇
海金社
海鹭金服
海享贷
好好创投
合汇贷
合众国金
黑龙江
恒车金融
恒福金融
恒慧融
恒昇财富
恒泰金服
恒银普惠
弘安在线
红包袋
红小宝
弘信宝
互诚宝
互惠金服
葫芦时贷
虎融宝
湖湘财富
虎跃财富
花呗
华镇金服
惠财
汇诚普惠
汇富万家
惠嘉家装宝
辉金投
惠普在线
汇商所
汇有财
惠优贷
汇中网
极贷网
加财金服
加财猫
加法口袋
伽乾益
加油宝
金保创投
晋财金服
金蛋
金东白条
金谷财行
金汇金融
晋金所
今来银网
金融湾
金投互联网
金众金服
囧羊
玖富普惠
九五理财
聚优财
俊掌柜
开金所
开心宝财富
考拉
来投邦
懒财网贷
懒猫金服
乐为金融
理财通
利典金融
立马理财
联贷
联连普金
连连赚
领钱儿
零钱通
龙金中心
鲁发财富
麻袋财富
妈妈钱包
蚂米金服
玛瑙湾
麦麦理财
麦子金服财富
满亿宝
美债所
米庄
民借贷
民金所
魔房宝
魔卡金服
内蒙古
能投资
你财富
农金宝互金
欧冶金融
讴业普惠
票宝宝
普道投资
奇象理财
乾诚金服
钱哆拉
钱功夫
前海惠农
前海银管家
前金服
钱口贷
乾来聚惠
钱上钱
乾元金票据
钱悦贷
钱座网
轻松易贷
圈圈金服
日日进
融财行
融锦金融
融九州
濡江财富
睿恒钱贝网
瑞盈金服
润业金融
三一金服
山东高速金服
山西众创金融
上金库
尚融网贷
商赢金服
申鼎互金
神仙有财
盛丰金服
盛融贷
时发金融
实力派
树懒理财
双赢地带
苏州钱袋
随手记
太安宝
太平网融
泰升易贷
台州贷
天财宝
天成贷
天下贷
铜钱贯
投友圈
挖财
万创金融
网贷天眼
网贷之家
往来金服
旺马金服
旺米铺
网商银行
网信普惠
微微金融
微微理财
威阳普惠
微银易贷
稳盈宝
沃贷宝
沃要投
五福贷
无忧聚财
向前金服
襄信金服
小表哥金融
小财迷
小荷在线
笑脸金融
小树时代网贷
小鹰金服
小赢网金
新疆
信联商融
鑫银宝
阳光时贷
洋钱罐
吆车贷
一点通财富
翼汇财
易汇贷
一路易贷
屹农金服
亿人财富
宜信惠民
银程金服
银谷在线
银信贷
银信私人财行
盈票理财
营普金服
盈盈金科
用呗金融
油界贷
友金服
有盼投
优投金服
油鱼金服
予财宝
御财金融
余额宝
玉米理财
宇商有财
禹顺贷
玉源贷
粤财汇
粤财通
粤盛金融
云财富
云融网
掌众财富
兆京财富
振安金服
真金服
正勤金融
支付宝
智富理财
智慧财
指旺财富
智新宝
众金所
中通财富宝
众投网
众信金融
中盈财富
诸葛理财
住银所
转贷
赚啦理财
专投汇
理财产品
理财优选推荐
深圳淘标人网络科技有限公司
淘标
淘标人
淘平台
投资排行榜
投资平台优选
网贷大全
网贷导航
网贷评级
网贷平台
网贷平台排名
网贷平台网站
网贷选标
案号为
按每股
按照开盘价
按照中石油
板块方面
保本基金
包鹤鹏
报收于
报收在
背景下
本公告
本公告内的财务数据
本公司
本公司股东
本公司已收取
本公司于
本公司于截至
碧桂园澄清
比较高的收益
逼近历史高点
比去年
比昨日
便冲破了
变化和发展
标普
标普和纳指
表现不佳
并不明智
并高位震荡
并购或
并将抵减
并开始
并未出现
不拆分
不断地申购赎回
不断涌现
不分红
不可能比
不可小觑
不确定因素
不少业内人士
不是实际资本
不应该带来
不再灵光
采掘和
财务资料
财政年度
财政年度的
参股公司
参与到
参与公司的
曾经的
拆分的
拆分的队伍
拆分基金
拆分基金的
拆分已经
拆分鱼龙混杂
拆分之后
拆分之后的
拆分之后业绩
拆分之前
产生了
长期股本
超跌股
超过埃克森美孚
超过百亿
超过半数的
超过了
超过利率
超级航母
炒作机会
沉重的今日
承担风险
成功募集
成交金额
承接昨日
成人之美
乘上中国石油
呈现出
持股比例
持续稳定的增长
持续营销
持有的
持有者
冲高回落
冲击涨停
冲破前期高点
重新有起色
筹集资本
筹集资金
初级投资者
出色的
出现的
处在不同的
初字第
出资额
出资人
传统意义上讲
创出新高
创下新高
创新高
创造价值
此类的投资者
从短期看
从而表现
从风格上看
从今日
从年初以来
从全球角度看
从有统计数据的
促成了
促进了
存款利率仅为
大比例分红
大比例分红后
大部分都是
大成策略回报
达到了
大幅度下降
大幅下挫
大盘加速
大盘连续上涨
大盘上涨
大盘拖累
带动指数
但被拆分基金
但不能
但冲高之前
但根据了解
但和
但今天
但开盘不久
但权重股
单日跌幅
但如今
但随后
但需要看到
但依然
但值得注意的是
当地投资者
荡然无存
道指
道指再创
的板块则
的并购
的产物
的成本也
的成果
的储蓄有
的初衷
的大好
的大小
得到投资者追捧
的发展产生了
的繁荣
的方式
的共同发展
的贡献
的股票
的股市
的惯性
的规定
的规模扩张
得过于凶猛
的慧眼去
的基金
的基金份额
的基金公司在
的基金却
的基金中
的价格
的蔓延
的矛盾
的能量
的企稳复苏下
的企业所得税
德勤华永
德勤华永会计师事务所有限公司
的权利
的上涨
的市场中
的双重压力下
的四项
的诉讼
的所有特征
的讨论
的特性
的统计
的同时
的投资操作
的推动下
的洼地
的万科
的舞台
的下跌幅度
的现状下
的新高
的形成和发展
的需求
的议题
的支持
的主流模式
的资源
的走势
等方式
等个股
等四人
等已经
等战略性决策
地产板块
地产群雄
的当数
低开于
第三季度季报
第三季度机构
第三季度每股收益达到了
地投资
低于之前的预期
点大关
点的
点的新高
奠定基础
点附近
点和
点之上
跌均超
定期从股份公司
东方精选基金
冻结资金量
动态市盈率仅
东一榔头
都相对有限
都需要
都需要一个
都在境外市场
短期整理过程
短线上
对公司
对基金的
对基金公司无益
对一个股份公司
多空
多曲折
多数股权
多只个股涨停
而把钱
而股票市场的发展
而活跃股
二季度
而买基金
而且筹码
而深成指也
而提起
而下跌个股
而在拆分之后
而在去
而在中国
而涨幅
而只是
发表本公告
发布的
发布时间
发达金融市场
发力上攻
发力上涨
发生了
发现价值
发行的
发行价为
发展本土
发展过程中
发展前景
返还其出资
繁荣和萧条
反思浪潮
反弹要求
反弹重
房地产等
放宽限制
放量冲击涨停
纺织服装
非常差的
非上市企业
分别突破
分别下跌
分布在其中的
纷纷达到
纷纷下跌
分红利润
分析人士指出
分析师表示
分析师给予该股的
分享红利
分享明星基金
分享收益
风吹草动
风光之后
风险越来越大
封转开基金
富国基金
富国天益基金
富人的
负有限责任
该等案件
该公司
该公司股东
该公司旗下
该股业绩
该股早盘
该基金
该基金净值
改善外资
高市盈率
高位震荡
高新技术企业所得税豁免规定
高于老基金
个多月中
个股的跌幅
个股方面
个亿
给出的
给高盛
根本不是
根据本报
根据此
根据彭博资讯
根据有关规定
跟随翻红
更多的钱注入
更直接
更重要的
公布的数据
工行
公开发行股票
共收到
公司长期
公司的所有者
公司订单
公司对
公司会计利润
公司仍在
公司所有权
公司所有权份额
公司正在
共同成长
共同出资
构成一定的压力
购买股票
顾雏军
股第一大市值股票
股东大会
股东能通过
股东是
股东与公司
股份公司
股份公司的
股份凭证
股份有限公司
股份制
股合计
股纪录
估计中国人
股价一路下滑
股票持有者
股票代表着
股票的
股票的起源
股票概念
股票交易
股票融资
股票融资和
股票融资和股票市场
股票融资活动
股票是
股票市场
股票市场的
股票数量
股票型基金
股票形态的
股票性质
股票一般
股票至今
股票只是
股票转让
股权结构调整
股权投资
股权未质押
股市场
股市场有史以来最大规模的
股市的暴涨
股市值
股收盘
股收盘总市值
股息
股指公司
股指也
股中有约
股总股本
股总市值
官方的
管理层回购
管理份额
关系不是
关注公司
广东省广州市中级人民法院
广发基金
广泛关注
广义上的
广州中院
规范性
规模不到
规模达到
规模急速扩张
规模扩大
规模扩张的
规模小于
国家可
国家控股公司
国家正成为
国企不得投机
国企改制
过去六
过去一个月
还是需要时间的
涵盖了
含上述
航天科工财务有限责任公司
航天信息的
行业发展的视角
行业中
毫不理睬
号的传票
和股份公司的
和股票
合理性
和相互作用
和争议
很多业绩
很多争论
恒富数据
衡量这个问题的
后市的走势
沪深股市
沪深交易所
沪深两市总市值
沪市
沪指重返
沪综指
沪综指创下
沪综指开于
沪综指盘中
华夏策略精选
华夏策略精选基金
环比下降
混进了
获利盘
及公众人士
即股东
几乎增加了
积极培养
基金拆分
基金拆分成为
基金拆分的时机
基金拆分的投资者
基金拆分后
基金拆分或者
基金公司
基金公司是
基金公司应该
基金经理
基金净值还
基金扩募之后
基金数目
基金也
基金业者
基金依然
即使快速建仓
极限区间在
继续保持
继续大幅的增仓
继续关注
继续走
绩优股
家公司
家股东单位
加快募集资金
加强江苏
加强募集资金
家券商
嘉实基金的
贾斯廷
家用电器指数
价值论
建仓期
坚持不拆分
坚定理性的
监管问题
建好仓的
间接地反映了
减少近
建信核心精选
建议投资者
将采取
将预计产生的
将越来越多
缴纳企业所得税
较为明显
交易所还大
交易需求
交银精选基金
较周二
结果投资者
接近四分之一
解套盘
截至本公告日
截止到
截至二零零七年
借助大量的
近百倍
进而对当前
尽管拆分
尽管还有
今年初至今
今年的市场行情
近年来
今年上涨了
今日航天信息公告
今日受
今日指数
金融服务
金融时报
金融市场环境
金融危机
金融现象
进入了
金属期货
今天成功回归
进行拆分
进行的
仅须按税率
进一步拓展
经济发展阶段
经济增长方式
敬请广大投资者
境外期货
经营的
经营之神
净值的诱惑
净值为
净值增长
净值增长缓慢
净值增长率
就比较
就成了
就充当了
纠纷案件
久久徘徊在
救市政策出台
救市组合拳
就要破裂
巨额资金
距历史新高
巨量资金
具体数据将在
据统计
具有可比性的
具有明确的
绝大部分是
掘金游戏
均是投资者
均刷新
均为机构投资者
开盘
开盘报
开始显得贵了
开庭审理
看淡有色金属
看好年的
科工财务公司
科工财务公司的
可能会
可能遭受损失
可以大加讨论
可以通过
可以用一个
肯定低于
恐高心理
控制更多
会计师事务所审计
快速向前
扩展到
来考量时
蓝筹板块
老基金
老基金快
了两倍
累计金额人民币
力捧的
历史高点
连续出现
两个相反的视角
两市成交量
两市合计成交
两市约有
两市总市值
两只新基金
廖照文
林锡涛
领导团队
灵活自如
刘从梦
伦敦商品交易所
吕小侠
买卖方式
盲目扩大
每个股东
每股净资产达到了
每股收益
美国的反思
美联储主席
煤炭等
每一份股票
美元计算
美政府
弥漫起
民二
民间的
民企上市
明显例外
明星基金
某小型基金
目光长远的
募集资金量
目前拆分盛行
目前的总市值
目前似乎
目前在上海
那些已经
纳指
南方恒元保本基金
南方绩优基金
难回昔日荣光
能不能继续
能够明白
拟进行
年初高出
年代网络公司的
年到
年的历史股票是
年第三季度报告
年及以前年度
年间
年仅有
年应分得红利
年中期业绩
年最大
排在前列
跑赢大盘
配置型基金
偏爱国企
漂亮变身
频频刷新
品种悉数
凭股票
平均订单金额
其持有者
其三也是
旗下多只基金
旗下业绩
企业的
企业经营
企业可以
企业上市
企业首次公开发行
企业组织
其中航天信息将以
其总市值达到了
前的
前各阶段的
前期
前期高点
前期领涨
前十大流通股东
千万元
强劲的
强劲上涨
且部分
且跌幅
轻工制造业
取得的
取得收益
取决于
取决于其
去思考
全部转增资本后
全球市值第一公司
全球资本
全球最大的
权益投资
权益性投资
权重股
权重股率先转向
确认及审查
然而短时间内
然而事实上
热点板块
人们开始担心
人士认为
人员富余状况
仍然值得
日本的
日拆分
日的
日的收盘价
日对
日该基金
日前公布
日趋谨慎
日收到
日益强烈
日益突出
融资额
融资规模
融资活动
如参加
入股银行
如果把
如果大盘
塞文
三峡大坝建成
三只新基金
杀基
上海报道
上海和深圳的
上海万臣
上海万臣信息科技发展有限公司
上升以后
上市的公司
上市首日
上述事项构成关联交易
上述四
上投摩根
尚未经
上扬趋势
上涨带动了
上证指数比
上周继续
上周五
稍有放大
社会化大生产
社会化大生产的时期
设计师和
涉及诉讼标的
深成指
深成指开于
深市
申银万国
深圳股市
深圳证券交易所
甚至已
甚至一度跌到
省外市场开发
是必然的
市场大涨
市场分析
市场复苏
市场经济
市场情况的
市场人士
市场再度
市场震荡的
使得指数
是对
十二月三十一日止
是否适合
是否在创造价值
实际资本
世界大
使人想起
是实实在在地
史无前例
实习记者
实现产业升级
实现净利润
实现收入
实现营业利润
实现增资扩股
时向
是相等的
是一种
市盈率水平
市盈率为
使用管理
使用效率
石油的
是由于
是指通过
始终停留
首创先河者
受此影响
受到一元
收回其投资
收盘后总市值为
收取股息
首日定价均值区间在
首日预测定价
收入是
收益转增股本
收于
数量被
数字都
双方在
税务优惠规定
税项豁免额
顺利实现
思考如何
私募
私募形式
斯图尔特
诉本公司
随后的
虽然上半年
虽然昨天
随着股价上涨
随着海外
随着行情回暖
随着价格
随着人类社会
随着市场的
随着市场上
穗中法
所代表的
所拥有的
所有流行的
所有权
所有权证书
所占权重
它本身
它存在的
它的仓位
它具有
他们一有
它只是
太多的
特点鲜明
提高了利率
提高募集资金
提供本公司的
提供的数据显示
提升价值
天财藏金
天财藏金掌股专家
天津市国家税务局
天津市科学技术委员会
天益基金
条的规定
调整经济结构
同比增长
通过控制
通过向社会
通货膨胀率
统计结果显示
同期增长
同时放弃追加投资
同一类别的
投到股票上
投票表决
投资风格
投资风格荡然无存
投资风格鲜明
投资管理公司
投资机会
投资理念
投资泡沫
投资评级
投资未损失
投资项目进度
投资影响
投资者纷纷
投资组合
退出获利
退出需求
推动着股份公司
推荐阅读
万和
完善和发展
万手巨单
万亿美元
万亿元大关
万亿元的
万元转增股本
王亚伟
王永庆辞世
为本公司
维持对公司的
未来的需求
未来收益
为了得到
为了忘却的纪念
为了抑制
为美国
未能进一步走强
尾盘受
为限
为一种
为重点区域
我国社会主义
我会避开
无法把握
西一棒子
下跌行情的话
显得特立独行
鲜明的
先扬后抑
先于指数
现在比
现在的通货膨胀率为
项案件
相比一季度
相当于约人民币
香港交易所
香港联合交易所有限公司
香港算进去
相互联系
相结合的方式
项目经理
详细披露
小规模的
小规模基金在成功
消息的影响
新发一个基金
新高之路
新股上市
新疆等
新确认利润
新确认收入
欣然宣布
信息数据中心
新兴市场
虚假证券信息
虚假证券信息纠纷案件
虚拟资本
需要借助
迅速上冲
迅速上涨
亚洲最赚钱的公司
研究机构
俨然成为基金公司
延续上涨之势
严友松
要求公司
也达到了
业绩拔尖
业绩不尽如人意
业绩不再
业绩更加差
业绩却
业绩一落千丈
业界在
也开始
业内的
业内人士认为
也是今年以来
也适用于
也先扬后抑
也在中国
一般热衷
已达到了
亿的
一定程度上
一个多月中
以股份公司形态
一股学界
亿基金
亿基金如今
以及由此
已经超过
已经达到了
已经高达
已经相去甚远
一举突破
一开盘
一路下滑至
一落千丈
亿美元
亿美元基金
亿美元投资额
以其
依然饱满
已上市公司
亦同时
以下简称
一下接近百亿
一些不懂基金的
一些始终
一些原本
已有将近
亿元的
亿元人民币
亿元增加到
引导的
印度等
引发的
银行融资
银行系基金
印花税提高
引人注目
因为每个国家
因虚假证券信息
盈利预测
影响了基金经理
用同样的资金
拥有的
用于生产经营
有偿转让
有关统计显示
有色金属板块
有色金属产品
有色金属类个股
有所减少
有太多理由支持
有望迎来
有效得
有效手段
由原来的
预计中国石油
鱼龙混杂起来
与企业
于是产生了
元后
元计价
元基金回报优良
原来的投资风格
元以下
原有风格
原有投资风格
月底基金净值
月份拆分
运动的状况
再按持股比例追加投资
在拆分
再次携
在大盘
在繁华之后
在国际
在过去
在很大程度上
在获利盘
再加上
在金融
再具体到
在开盘后
在两市
在美国等
在牛市里拆分基金
在牛市中
在如此
在上海证券交易所发布
在上证指数中
在市场
造成其它
早盘开盘
则仅有
增肥之后
增长十分缓慢
增值服务
增资扩股
增资扩股方案
增资扩股后
债券基金
债权债务关系
占公司
展开激烈争夺
占便宜
站稳新高
涨幅达
涨幅较小
涨幅靠前
涨幅为
掌股专家
张宏
掌牛网
掌牛微博
招商银行股份有限公司
这促使
折合美元
这无异于
这些拆分的基金
这些拆分基金
这些拆分基金在
这些基金拆分之后
这些因素
这样的疑虑
这也是该
这一问题
这引起了
这与富国
这值得
这种所有权
针对在
政策取向
政府把
整个航天系
政界的
正经历
证明了
证券上市规则
值得注意的是
只个股
只个股上涨
只顾短期利益
之后没有
之后完成
之后直至
之间的
治理结构
只能是
之前还是
支取凭证
只上升了
至少会出现
只是代表
指数保持
指数重又拉升
指数历史上第二次
只一步之遥
只有一个
制约了
旨在向
只左右
重大决策
重点投资的行业
中高端市场路线
种股票指数
中国从
中国的股市
中国股票
中国股市
中国股市最近的
中国石油的
中国石油凭借
中国石油上市
中国相关政府部门的
中国要不要发展
中国饮料大佬
中国有
中国政府的
中海油田服务股份有限公司
终极标准
中金公司
中市盈率指数
中投称
中小企业
中证网
周上升
周上涨
周下跌
注册资本将由
主导的现状
注入了
注意短期风险
注意投资风险
转变过程中
追加投资
资本需求不足
自从今年
资料来源
自行初步测算
总股本的比重
综合和
综合权利
综合指数
总金额人民币
宗庆后
总市值
总市值突破
总市值为
最低下探
最高上攻至
最高涨到
最好能有
最后报收于
最后通过上市
最近几个月
最近是
最直接快速的方式
最终又
昨日沪综指
昨日突破
昨天的
昨天两市
昨天盘后
作为人类文明
左右的涨幅
丰山
国林环保
神城
博元
长油
华鼎锦
爱众投票
安钢投票
昂立投票
白唇鹿贤
百大投票
白鸽投票
百利投票
板材本
包钢投票
包钢转股
包钢转债
宝康债
宝能投票
宝商投票
宝信股
宝盈策长
宝盈区域
宝盈收益
北巴投票
北辰配号
北辰申购
北辰投票
北海港北
冰熊冰
博汇投票
博价值贰
博时产业
博时特许
博时新兴
博时主题
博稳债
采掘指数
长百投票
常柴
长春车百
长电投票
长电债
长丰
长钢长
长力投票
常林投票
长燃投票
长盛
长盛平衡
长信收益
撤销指定
晨光投票
晨鸣转债
成百成
成份指
城建投票
城投投票
成投投票
澄星投票
澄星转股
澄星转债
赤化转股
赤化转债
传播指数
川金路
创业转股
创业转债
大成成长
大成货
大成价值
大成精选
大成优选
大成债
大红鹰甬
大化股
大荒转债
大龙投票
大厦投票
大商投票
达声深
大唐债
大西洋大
大众股
大洲投票
大族投票
道博投票
登记指定
地产指数
电配债
电器股份
电子指数
鼎立投票
东百投票
东贝股
东电股
东阿投票
东方东
东方货
东锅东
东锅收购
东锅投票
东睦投票
东汽投票
东吴轮动
东信股
敦种投票
鄂能债
鄂绒股
二纺股
发债款
发展投票
钒钛配号
钒钛配售
钒钛增发
钒钛债
方大深
纺织指数
飞彩投票
风帆投票
风华投票
凤凰股
富达投票
富国红利
富国货
富国平衡
富国天时
富华投票
服务指数
福耀投票
赣果投票
赣投债
赣粤债
港澳港
歌华转股
歌华转债
格力投票
工行配号
工行申购
工业指数
工银货
工银添
工银债
公用事业
公用指数
古井
冠城投票
冠豪配售
关铝投票
莞深收益
光大货
广发货
广发强
广核债
光华投票
桂东投票
桂冠投票
桂冠转股
桂冠转债
贵航投票
桂柳工
国电投票
国电债
国电转股
国电转债
国海价值
国航配号
国航申购
国航债
国联成长
国联分红
国贸投票
国能投票
国商投票
国泰
国泰二期
国泰货
国泰金鼎
国泰金象
国泰蓝筹
国泰债
国投融
国投稳定
国投稳健
国投优选
国投增
国祥投票
国药投票
国债指数
海尔投票
海富贰号
海富货
海富优认
海工债
海航股
海虹海
海化转债
海立股
海龙投票
海螺投票
海马转债
海泰海
海欣股
海信投票
海药海
海越投票
邯钢转股
邯钢转债
杭城建
航天投票
豪盛福
合成合
合城投
河化投票
禾嘉投票
合力投票
荷银货
荷银货币
恒源转股
恒源转债
洪都投票
宏峰内
红利申赎
红利指数
红鹰投票
宏源信托
沪轨道
沪杭甬
沪深
沪水务
华安策略
华安富
华安股
华安国际
华安收
华安小盘
华邦投票
华宝货
华宝精选
华宝先进
华电股
华电投票
华电债
华电转股
华电转债
华发投票
华发转债
华富货
华富收
华光投票
华回报二
华科投票
华兰投票
华联投票
华菱转债
华能债
花炮投票
华升投票
华西转债
华夏复兴
华夏精选
华夏投票
华夏稳认
华夏现
华夏债
华新股
华星投票
华亚纸业
华业投票
华医投票
华源股
环球投票
黄海投票
黄河投票
黄山股
黄山投票
汇丰
汇丰动态
回购登记
回购注销
汇丽股
火箭投票
济柴投票
机电股
吉发华
吉化退市
冀建投
基金安久
基金安瑞
基金安信
基金汉博
基金汉鼎
基金鸿飞
基金金鼎
基金金盛
基金金泰
基金金元
基金景博
基金景阳
基金景业
基金久富
基金开元
基金科汇
基金科翔
基金科讯
基金隆元
基金普华
基金普润
基金融鑫
基金天华
基金通宝
基金同德
基金同智
基金兴安
基金兴华
基金兴科
基金兴业
基金裕华
基金裕元
基金裕泽
基金指数
机械指数
嘉宝嘉
嘉丰嘉
嘉实保本
嘉实研究
嘉实优质
建发投票
健康投票
健康元太
建信货币
建信优势
建筑指数
江铃江
江汽投票
江钻投票
交大科技
交银成认
交银货
交银增
交银增利
交银增认
交运投票
节能债
金德投票
金地债
金鼎价值
锦港股
锦华投票
金健投票
锦江股
金街投票
金晶投票
金陵投票
锦旅股
金马投票
金牛转债
金桥股
金融指数
金瑞投票
金属指数
金泰投票
锦投股
晋亿投票
金鹰发债
金鹰配号
金鹰配债
金鹰转股
金鹰转债
精达投票
京地铁
景谷投票
景内需贰
景顺贰号
景顺股票
景顺蓝筹
晶源投票
京中兴
九发投票
鹫峰科技
巨潮
巨潮大盘
巨潮红利
巨潮小盘
巨潮指
巨潮治理
巨潮中盘
巨轮转债
巨田货币
巨田基础
凯迪投票
开开股
凯马股
凯诺发债
凯诺配号
凯诺配债
凯诺转债
康美债
科达投票
科大投票
科学城乌
昆百投票
昆建债
莱钢投票
莱钢债
兰州铝业
棱光棱
棱光投票
冷机广
力源投票
联合实业
辽物资
凌钢投票
领先增长
凌云股
凌云投票
柳钢投票
柳工转债
六国投票
柳化转债
龙建投票
龙盛投票
潞安配号
潞安申购
陆家股
鲁抗投票
鲁能债
路桥投票
鲁石化
鲁阳投票
轮胎股
轮胎投票
绿创环保
氯碱股
氯碱投票
马钢发债
马钢配号
马钢配债
马钢债
马龙马
煤气化神
美欣达美
密码服务
民百投票
民生转股
民生转债
木材指数
南百投票
南玻南
南玻深
南方宝
南方价值
南方精选
南方强
南方盛
南方现
南钢投票
南光投票
南化投票
南京港南
南摩南
南瑞投票
南山投票
南山转股
南山转债
南纤投票
内需动力
宁煤债
农林指数
诺安货
诺安配置
诺安优
欧亚投票
鹏博投票
鹏华
鹏华丰债
鹏华货
鹏华债
批零指数
平煤配号
平煤申购
浦发配号
浦发配售
浦发增发
浦发债
浦建收益
七匹狼七
企债指数
侨城投票
秦丰投票
青旅投票
青啤投票
青啤债
轻骑济
劝业投票
认购款
日照配号
日照申购
日照债
蓉动力
融通
融通成长
如意投票
瑞福进取
瑞福优先
三房投票
三精投票
三毛股
三木投票
三维投票
三峡债
三一投票
厦新厦
山东铝业
山河投票
山铝投票
山鹰转股
山鹰转债
上柴股
上电股
上电投票
上港现金
上港债
上工股
上科投票
上汽投票
上汽债
上石投票
上投
上投货
商业指数
上证
上证股
上证基金
韶钢投票
绍兴百大
深宝恒
深报指数
深报综指
深成长
深创新
深发
深纺投票
深高投票
深高债
申购款
深红利
沈化投票
神华债
神火投票
申能债
申赎
申赎资金
深泰投票
深万科
深益力
深招港
深证
深证成长
深证创新
深证红利
深证指
深证治理
深值
深治理
圣方投票
盛工投票
世博债
石化投票
石化债
石化指数
食品指数
石热投票
石油债
市值股数
首钢转债
首旅债
舒卡投票
水电指数
水井投票
水运转股
水运转债
丝绸转
四环投票
四维投票
思源投票
松辽投票
苏泊尔苏
苏泊投票
苏交通
苏园建
岁宝岁
泰达债
泰达指数
太光投票
太行股份
太龙投票
泰信短债
唐钢转债
天地投票
天电收益
添富成长
添富货
添富收
天弘利
天弘债
天健投票
天科投票
天利投票
天马投票
天茂投票
天目投票
天威投票
天药配债
天药转债
天业投票
天仪投票
天宇天
天治创新
天治得利
铁道债
铁通债
通用债
兔宝宝兔
外高股
外运投票
万方投票
万家公
万家和
万家和认
万家货
万家引
万家引认
万家债
王府投票
网通
威尔泰威
威远投票
文山投票
武城投
武凤凰
芜港投票
物华投票
物贸股
武夷投票
五洲转债
西钢投票
西钢转股
西钢转债
西基投
锡业转债
西饮投票
厦华厦
贤成投票
香江投票
小康指数
鑫安焦
新安投票
新标准券
新城股
信诚四季
新城投票
信达领先
新都新
新和成新
新湖投票
新华光新
新华投票
鑫科投票
新蓝筹
鑫茂投票
新太投票
新天投票
新五丰新
信息
新兴成长
锌业投票
新综指
兴发投票
幸福幸
星美长
星新投票
兴业货
兴业投票
兴业责任
兴业转
旭光投票
许继投票
亚华投票
亚星亚
延边投票
烟发投票
燕京转债
盐田港指
阳晨股
阳光投票
扬农投票
药玻投票
耀皮股
易策二号
易方货
易方科讯
仪化投票
宜化投票
宜华投票
易回报
易基
易基成长
易基价值
易基科讯
益民创新
益民多
益民货
易收益
伊泰股
医药指数
宜纸投票
宜纸宜
银鸽投票
银河成认
银河货
银河收
银河优势
银华
银华货
银泰投票
银信添
银债
营港转债
营口转股
英特投票
永安投票
永久股
永生股
友邦利
邮通股
友谊股
渝城投
裕丰投票
渝水务
渝钛白
豫投债
原宜国
悦达投票
粤电债
粤交通
粤丽珠
岳纸投票
云化债
云化转股
云化转债
运盛投票
运输指数
云铜投票
造纸指数
增发款
漳电投票
张江债
招行转股
招行转债
招商蓝筹
招商配号
招商配债
招商申购
招商增值
招商债
招商转债
振华股
治理指数
指数
制造指数
中宝投票
中北投票
中电投
中纺股
中海收益
中海投票
中海稳健
中海转股
中海转债
中恒投票
中化投票
中化债
重机沪
中联债
中铅股
中石化
中天投票
中铁投票
中铁债
中钨投票
中西
中小板
中小板指
中信经典
中型综指
中燕投票
重仪华
中邮核心
中远债
中证流通
珠峰投票
株冶投票
自仪自
资源优势
综企指数
宗申投票
阿里巴巴概念
艾华转债
安防
安徽
敖东转债
奥佳转债
澳交所概念
奥瑞转债
百川转债
百达转债
白电转债
百度概念
百合转债
白酒概念
白色家电
百姓转债
半导体及元件
板块
保险及其他
保证金
包装印刷
北方转债
北京
北汽新能源
边缘计算
滨化转债
丙烯酸
冰雪产业
博时创业
博时红利
博时黄金
博时货币
博世转债
博特转债
博威转债
博彦转债
采掘服务
参股保险
参股券商
参股万达商业
参股新三板
参股银行
草地贪夜蛾防治
草甘膦
长城转债
长集转债
长久转债
场内货币
常汽转债
长三角
长三角一体化
长信转债
长证转债
超导
超级电容
超级品牌
超级真菌
超清视频
车联网
充电桩
重庆
川投转债
创成长
创大盘
创精选
创蓝筹
创维转债
创新央企
创新药
创业板
创业板重组松绑
春秋转债
大豆
大飞机
大丰转债
大数据
大湾区
大业转债
打印
大族转债
岱勒转债
氮化镓
道氏转债
德尔转债
德国
迪贝转债
低波
迪龙转债
迪森转债
迪士尼
地下管网
电池
电力
电力改革
电力物联网
电气转债
电子发票
电子竞技
电子商务
电子制造
鼎胜转债
东财转
东风转债
东盟自贸区
东时转债
动物疫苗
东音转债
独角兽概念
恩捷转债
二胎概念
二维码识别
房地产开发
方正
仿制药一致性评价
纺织制造
非科创次新股
非汽车交运
分拆上市意愿
芬太尼
风电
烽火转债
氟化工
福建
福建自贸区
富媒体通信
福能转债
孚日转债
富士康概念
富时罗素概念股
福特转债
富祥转债
服装家纺
概念
赣锋转债
甘肃
港口航运
钢铁
高端装备
高股息
高能转债
高送转预期
高铁
高校
公交
公路铁路运输
公司债
共享单车
工业
工业大麻
工业互联网
工银
工银上
供应链金融
固废处理
顾家转债
股权转让
光大转债
广电转债
广东其它
广东自贸区
广发
光伏概念
光华转债
光刻胶
广汽转债
广西
光学光电子
贵广转债
贵州
国产操作系统
国产航母
国产软件
国防军工
国君转债
国贸转债
国企方达
国企富国
国寿货币
国信价值
国轩转债
国祯转债
国资驰援
哈尔转债
海大转债
海工装备
海环转债
海澜转债
海亮转债
海南
海印转债
瀚蓝转债
寒锐转债
杭电转债
航电转债
航空发动机
航信转债
航运概念
杭州湾区
杭州亚运会
好客转债
河北
核电
核建转债
河南
核能转债
合兴转债
黑洞概念
黑龙江自贸区
横河转债
横琴新区
恒生国企
恒生中国
亨通转债
鸿达转债
宏辉转债
红利低波
洪涛转债
红相转债
湖北
沪股通
湖广转债
互联网保险
互联网彩票
互联网金融
互联网医疗
湖南
华安转债
华宝添益
华锋转债
化工合成材料
化工新材料
华森转债
华泰货币
华泰天金
华体转债
华统转债
华通转债
华为概念
华为海思概念股
华夏地产
华夏快线
华夏银基
华夏证券
华夏转债
化学制品
华钰转债
华源转债
淮矿转债
环保工程
环境转债
黄金概念
黄金基金
辉丰转债
活跃国债
基本面
机场航运
集成电路概念
基础化学
济川转债
机电转债
基金
吉林
机器人概念
吉视转债
计算机
计算机设备
计算机应用
基因测序
嘉澳转债
嘉实快线
家用轻工
价值
建工转债
健康中国
建信添益
健友转债
建筑材料
建筑装饰
江苏
江西
江银转债
交科转债
交易货币
交运设备服务
节能环保
节能照明
今飞转债
金改
金禾转债
金力转债
金轮转债
金能转债
金农转债
金牌转债
今日头条概念
金融地产
金融行业
金鹰增益
精测转债
景点及旅游
京津冀基
京津冀一体化
晶瑞转债
酒店及餐饮
久立转
久其转债
久吾转债
九州转债
九洲转债
聚飞转债
举牌
钧达转债
军工
军工行业
军工基金
军工龙头
君禾转债
军民融合
凯发转债
凯龙转债
开润转债
凯中转债
康弘转债
康隆转债
可持续
科达转债
克来转债
可燃冰
科森转债
可选消费
壳资源
口罩
跨境电商
垃圾分类
蓝宝石
蓝盾转债
蓝晓转债
乐普转债
雷迪转债
冷链物流
利德转债
锂电池
利尔转债
利群转债
联创转债
联得转债
联泰转债
两桶油改革
量子通信
辽宁
磷化工
林洋转债
凌钢转债
玲珑转债
岭南转债
零售
流感
柳药转债
龙净转债
龙蟠转债
龙头券商
鲁泰转债
骆驼转债
蚂蚁金服概念
麦米转债
茂业商
贸易
煤化工
美丽中国
煤炭开采加工
蒙电转债
民企成长
民营医院
明泰转债
明阳转债
模塑转债
木森转债
能源
能源互联网
能源化工
年报预增
年地债
宁德时代概念
宁夏
农产品加工
农村电商
农机
农业服务
农业种植
欧派转债
鹏华添利
啤酒概念
平安
苹果概念
浦东
浦发转债
璞泰转债
起步转债
汽车电子
汽车零部件
期货概念
奇精转债
汽模转
其他电子
千禾转债
禽流感
氢氟酸
青海
青蒿素
氢能源
清水转债
区块链
全筑转债
染料
燃料电池
燃料乙醇
燃气水务
人工智能
人脸识别
人民币贬值受益
人造肉
日经
日月转债
融媒体
荣晟转债
融资融券
柔性屏
乳业
赛马概念
三力转债
三祥转债
三星转债
森特转债
山东
山西
陕西
山证红利
上海国企
上海国资改革
上海其它
上海自贸区
尚荣转债
商誉减值
深股通
深价值
深南转债
深圳
深圳国资改革
盛路转债
生态农业
盛屯转债
生物疫苗
生物医药
生物质能
生物制品
时达转债
石墨电极
石墨烯
十年国债
食品安全
食品加工制造
视听器材
石英转债
石油矿业开采
视源转债
手机游戏
数据中心
数字货币
数字孪生
数字乡村
数字中国
双环转债
顺昌转债
顺丰转债
四川
司尔转债
送转填权
搜特转债
苏农转债
苏银转债
索发转债
钛白粉
台华转债
太极转债
泰晶转债
泰康
台湾概念股
胎压监测
太阳转债
碳纤维
唐人转债
桃李转债
特发转债
特钢概念
特高压
特色小镇
特斯拉
特一转债
腾讯概念
体育产业
添富
添富快钱
天弘
天津
天津自贸区
天康转债
天路转债
天目转债
天然气
天铁转债
天药股
铁汉转债
同德转债
通光转债
桐昆转债
通信服务
通用航空
通用设备
桐转债
透明工厂
土地流转
拓邦转债
外资券商影子股
湾创
万里转债
湾区基金
万顺转债
网红经济
网络安全
网络切片
网络游戏
网络直播
网约车
威帝转债
维尔转债
维格转债
未来转债
微信小程序
卫星导航
文灿转债
文化传媒
物联网
物流
物流电商平台
无人机
无人驾驶
无人零售
污水处理
无锡转债
无线充电
无线耳机
细胞免疫治疗
稀缺资源
稀土永磁
希望转债
西藏
现代转债
先导转债
仙鹤转债
现金添富
乡村振兴
香港证券
翔港转债
祥和实
翔鹭转债
消毒剂
消费
消费电子
消费行业
消费金融
小金属概念
小康转债
小米概念
小盘价值
新北转债
新材料概念
新春转债
新凤转债
新股与次新股
新疆振兴
新莱转债
新零售
新能车
新能源汽车
芯片概念
芯片基金
新汽车
新泉转债
新三板精选层
新天转债
信托概念
信息技术
星帅转债
雄安新区
兄弟转债
虚拟现实
雅化转债
亚太转债
亚泰转债
亚药转债
烟草
眼科医疗
岩土转债
养鸡
养老概念
央企创新
央企改革
央企国资改革
央视
养殖业
页岩气
一带一路
移动支付
易货币
伊力转债
溢利转债
医疗废物处理
医疗器械服务
医疗器械概念
仪器仪表
一心转债
医药
医药电商
医药行业
医药卫生
银行股基
银行行业
银行基金
银河转债
银华日利
饮料制造
应急转债
英科转债
英联转债
鹰转债
永创转债
永鼎转债
永东转债
永高转债
油品改革
有色期货
有色冶炼加工
游族转债
玉米
预期
裕同转债
语音技术
远东转债
粤港澳大湾区
云办公
云计算
云南
云游戏
在线教育
在线旅游
摘帽
债转股
战略新兴
张行转债
招路转债
招商快线
浙江
浙商转债
振德转债
证金持股
证券基金
正裕转债
正元转债
至纯转债
智慧城市
智能
智能穿戴
智能电网
智能家居
智能交通
智能物流
智能医疗
智能音箱
智能转债
知识产权保护
职业教育
制造
中宠转债
中船系
中鼎转
中概互联
中国
中韩自贸区
中环转债
中融
中天转债
中小
中信转债
众信转债
众兴转债
中药
中证
中证红利
中证军工
中证科技
中证证券
种植业与林业
中字头股票
猪肉
主要消费
转基因
专用设备
装配式建筑
自由贸易港
综合
纵横转债
足球概念
租售同权
阿城继电器股份有限公司
爱建证券有限责任公司
鞍钢股份有限公司
安徽安凯汽车股份有限公司
安徽安纳达钛业股份有限公司
安徽飞亚纺织发展股份有限公司
安徽丰原生物化学股份有限公司
安徽丰原药业股份有限公司
安徽古井贡酒股份有限公司
安徽国风塑业股份有限公司
安徽华茂纺织股份有限公司
安徽华星化工股份有限公司
安徽江南化工股份有限公司
安徽精诚铜业股份有限公司
安徽省科苑集团股份有限公司
安徽省皖能股份有限公司
安徽铜都铜业股份有限公司
安徽中鼎密封件股份有限公司
安泰科技股份有限公司
安信证券股份有限公司
奥维通信股份有限公司
白银铜城商厦集团股份有限公司
保定天鹅股份有限公司
宝鸡商场集团股份有限公司
北大科技
北方国际合作股份有限公司
北海市北海港股份有限公司
北京北纬通信科技股份有限公司
北京高华证券有限责任公司
北京华联商厦股份有限公司
北京绵世投资集团股份有限公司
北京赛迪传媒投资股份有限公司
北京首钢股份有限公司
北京双鹭药业股份有限公司
北京顺鑫农业股份有限公司
北京燕京啤酒股份有限公司
北新集团建材股份有限公司
本钢板材股份有限公司
渤海证券有限责任公司
步步高商业连锁股份有限公司
财富证券有限责任公司
采掘业
财通证券经纪有限责任公司
沧州明珠塑料股份有限公司
长财证券经纪有限责任公司
常柴股份有限公司
长城信息产业股份有限公司
长城证券有限责任公司
长航凤凰股份有限公司
长江证券承销保荐有限公司
长江证券股份有限公司
长岭集团股份有限公司
长沙通程控股股份有限公司
长线庄
承德帝贤针纺股份有限公司
成都高新发展股份有限公司
成都华神集团股份有限公司
成都聚友网络股份有限公司
成都天兴仪表股份有限公司
成都银河动力股份有限公司
成功信息产业集团股份有限公司
诚志股份有限公司
赤峰富龙热电股份有限公司
重庆长安汽车股份有限公司
重庆东源产业发展股份有限公司
重庆国际实业投资股份有限公司
重庆华邦制药股份有限公司
重庆华立药业股份有限公司
重庆建峰化工股份有限公司
重庆建设摩托车股份有限公司
重庆三峡油漆股份有限公司
重庆桐君阁股份有限公司
重庆渝开发股份有限公司
重庆宗申动力机械股份有限公司
传播文化
川财证券经纪有限责任公司
川化股份有限公司
创元科技股份有限公司
创智科技
创智信息科技股份有限公司
大成基金管理公司
达尔曼
大换手
大连华锐重工铸钢股份有限公司
大连金牛股份有限公司
大连冷冻机股份有限公司
大连天宝绿色食品股份有限公司
大连友谊集团股份有限公司
大庆华科股份有限公司
大同水泥股份有限公司
大通证券股份有限公司
大同证券经纪有限责任公司
大亚科技股份有限公司
大冶特殊钢股份有限公司
丹东化学纤维股份有限公司
德邦证券有限责任公司
德恒证券有限责任公司
第一创业证券有限责任公司
东北电气发展股份有限公司
东北高
东北证券股份有限公司
东北制药集团股份有限公司
东方证券股份有限公司
东港安全印刷股份有限公司
东莞发展控股股份有限公司
东莞宏远工业区股份有限公司
东莞证券有限责任公司
东锅
东海证券有限责任公司
东华工程科技股份有限公司
东吴证券有限责任公司
东信和平智能卡股份有限公司
短线庄
峨眉山旅游股份有限公司
泛海建设集团股份有限公司
方大集团股份有限公司
房地产业
方正证券有限责任公司
佛山电器照明股份有限公司
佛山华新包装股份有限公司
佛山塑料集团股份有限公司
富国基金管理公司
福建福晶科技股份有限公司
福建冠福现代家用股份有限公司
福建鸿博印刷股份有限公司
福建闽东电力股份有限公司
福建七匹狼实业股份有限公司
福建三钢闽光股份有限公司
福建三木集团股份有限公司
福建三农集团股份有限公司
福建新大陆电脑股份有限公司
福建浔兴拉链科技股份有限公司
福建阳光实业发展股份有限公司
福建漳州发展股份有限公司
福建中福实业股份有限公司
福建众和股份有限公司
孚日集团股份有限公司
甘肃皇台酒业股份有限公司
甘肃靖远煤电股份有限公司
甘肃兰光科技股份有限公司
高盛高华证券有限责任公司
高新张铜股份有限公司
歌尔声学股份有限公司
光大证券股份有限公司
广东宝丽华新能源股份有限公司
广东宝利来投资股份有限公司
广东德豪润达电气股份有限公司
广东德美精细化工股份有限公司
广东电力发展股份有限公司
广东东方锆业科技股份有限公司
广东风华高新科技股份有限公司
广东海印永业集团股份有限公司
广东鸿图科技股份有限公司
广东嘉应制药股份有限公司
广东锦龙发展股份有限公司
广东金马旅游集团股份有限公司
广东九州阳光传媒股份有限公司
广东巨轮模具股份有限公司
广东开平春晖股份有限公司
广东雷伊集团股份有限公司
广东美的电器股份有限公司
广东美雅集团股份有限公司
广东民安证券经纪有限责任公司
广东南洋电缆集团股份有限公司
广东蓉胜超微线材股份有限公司
广东汕头超声电子股份有限公司
广东韶钢松山股份有限公司
广东韶能集团股份有限公司
广东盛润集团股份有限公司
广东水电二局股份有限公司
广东塔牌集团股份有限公司
广东万家乐股份有限公司
广东威尔医学科技股份有限公司
广东威华股份有限公司
广东新会美达锦纶股份有限公司
广东远光软件股份有限公司
广发华福证券有限责任公司
广发基金公司
广发证券股份有限公司
光明集团家具股份有限公司
广西贵糖集团股份有限公司
广西河池化工股份有限公司
广西柳工机械股份有限公司
广西南方食品集团股份有限公司
广夏银川实业股份有限公司
广宇集团股份有限公司
广州白云山制药股份有限公司
广州海鸥卫浴用品股份有限公司
广州恒运企业集团股份有限公司
广州冷机股份有限公司
广州路翔股份有限公司
广州市东方宾馆股份有限公司
广州市广百股份有限公司
广州市浪奇实业股份有限公司
广州友谊集团股份有限公司
广州御银科技股份有限公司
广州证券有限责任公司
广州智光电气股份有限公司
桂林广陆数字测控股份有限公司
桂林集琦药业股份有限公司
桂林莱茵生物科技股份有限公司
桂林旅游股份有限公司
贵州航天电器股份有限公司
贵州轮胎股份有限公司
贵州黔源电力股份有限公司
国电长源电力股份有限公司
国都证券有限责任公司
国光电器股份有限公司
国海证券有限责任公司
国金证券股份有限公司
国联证券有限责任公司
国脉科技股份有限公司
国盛证券有限责任公司
国泰基金管理公司
国泰君安证券股份有限公司
国信证券股份有限公司
国兴融达地产股份有限公司
国元证券股份有限公司
海虹企业控股股份有限公司
海际大和证券有限责任公司
海口农工贸罗牛山股份有限公司
海马投资集团股份有限公司
海南高速公路股份有限公司
海南海德实业股份有限公司
海南海药股份有限公司
海南联合
海南省信托投资公司
海南省证券公司
海南珠江控股股份有限公司
海通证券股份有限公司
海信科龙电器股份有限公司
汉唐证券有限责任公司
航空证券有限责任公司
航天科技控股集团股份有限公司
航天证券经纪有限责任公司
杭州滨江房产集团股份有限公司
杭州汽轮机股份有限公司
河北财达证券经纪有限责任公司
河北承德露露股份有限公司
河北建投能源投资股份有限公司
河北金牛能源股份有限公司
河北宣化工程机械股份有限公司
合肥百货大楼集团股份有限公司
合肥城建发展股份有限公司
合肥丰乐种业股份有限公司
合肥美菱股份有限公司
合加资源发展股份有限公司
河南恒星科技股份有限公司
河南神火煤电股份有限公司
河南双汇投资发展股份有限公司
河南思达高科技股份有限公司
河南同力水泥股份有限公司
河南新野纺织股份有限公司
河南豫能控股股份有限公司
和兴证券经纪有限责任公司
黑龙江圣方科技股份有限公司
黑龙江天伦置业股份有限公司
恒宝股份有限公司
横店集团东磁股份有限公司
恒泰证券有限责任公司
恒信证券有限责任公司
宏润建设集团股份有限公司
红塔证券股份有限公司
宏源证券股份有限公司
湖北博盈投资股份有限公司
湖北福星科技股份有限公司
湖北广济药业股份有限公司
湖北金环股份有限公司
湖北京山轻工机械股份有限公司
湖北迈亚股份有限公司
湖北三环股份有限公司
湖北沙隆达股份有限公司
湖北双环科技股份有限公司
湖北宜化化工股份有限公司
湖北中航精机科技股份有限公司
葫芦岛锌业股份有限公司
湖南辰州矿业股份有限公司
湖南电广传媒股份有限公司
湖南华菱管线股份有限公司
湖南华天大酒店股份有限公司
湖南金德发展股份有限公司
湖南金果实业股份有限公司
湖南山河智能机械股份有限公司
湖南天润化工发展股份有限公司
湖南天一科技股份有限公司
湖南投资集团股份有限公司
湖南亚华控股集团股份有限公司
湖南正虹科技发展股份有限公司
华安基金管理公司
华安证券有限责任公司
华宝证券经纪有限责任公司
华北高速公路股份有限公司
华创证券经纪有限责任公司
华东医药股份有限公司
华工科技产业股份有限公司
华兰生物工程股份有限公司
华联控股股份有限公司
华林证券有限责任公司
华龙证券有限责任公司
华欧国际证券有限责任公司
华融证券股份有限公司
华润锦华股份有限公司
华泰证券股份有限公司
华闻传媒投资股份有限公司
华西证券有限责任公司
华夏基金管理公司
华鑫证券有限责任公司
华意压缩机股份有限公司
黄山金马股份有限公司
黄山永新股份有限公司
吉林敖东药业集团股份有限公司
吉林电力股份有限公司
吉林泛亚信托投资有限公司
吉林泛亚信托投资有限责任公司
吉林光华控股集团股份有限公司
吉林化纤股份有限公司
吉林领先科技发展股份有限公司
吉林省工行信托投资公司
吉林省国际信托投资公司
吉林制药股份有限公司
吉林紫鑫药业股份有限公司
济南柴油机股份有限公司
集团股份有限公司
机械设备
健桥证券股份有限公司
建设摩托
建信基金管理有限责任公司
建筑业
江海证券经纪有限责任公司
江汉石油钻头股份有限公司
江铃汽车股份有限公司
江南模塑科技股份有限公司
江南证券有限责任公司
江苏澳洋科技股份有限公司
江苏常铝铝业股份有限公司
江苏大港股份有限公司
江苏东源电器集团股份有限公司
江苏法尔胜股份有限公司
江苏宏宝五金股份有限公司
江苏宏达新材料股份有限公司
江苏华西村股份有限公司
江苏江淮动力股份有限公司
江苏金飞达服装股份有限公司
江苏金智科技股份有限公司
江苏九鼎新材料股份有限公司
江苏琼花高科技股份有限公司
江苏三友集团股份有限公司
江苏四环生物股份有限公司
江苏通润工具箱柜股份有限公司
江苏霞客环保色纺股份有限公司
江苏新民纺织科技股份有限公司
江苏炎黄在线物流股份有限公司
江苏鱼跃医疗设备股份有限公司
江西赣能股份有限公司
江西黑猫炭黑股份有限公司
江西特种电机股份有限公司
江西万年青水泥股份有限公司
江西正邦科技股份有限公司
焦作市信托投资公司
焦作万方铝业股份有限公司
焦作鑫安科技股份有限公司
金城造纸股份有限公司
锦化化工集团氯碱股份有限公司
金陵药业股份有限公司
金融保险
金融街控股股份有限公司
金属非金属
金元比联基金管理有限公司
金元证券股份有限公司
京东方科技集团股份有限公司
经纬纺织机械股份有限公司
酒鬼酒股份有限公司
九阳股份有限公司
九芝堂股份有限公司
康佳集团股份有限公司
科苑集团
昆明百货大楼集团股份有限公司
昆明世博园股份有限公司
昆明云内动力股份有限公司
莱茵达置业股份有限公司
兰宝科技信息股份有限公司
蓝星清洗股份有限公司
兰州黄河企业股份有限公司
兰州三毛实业股份有限公司
浪潮电子信息产业股份有限公司
利达光电股份有限公司
利尔化学股份有限公司
力合股份有限公司
丽江玉龙旅游股份有限公司
丽珠医药集团股份有限公司
联合证券有限责任公司
联化科技股份有限公司
联讯证券经纪有限责任公司
连云港如意集团股份有限公司
辽宁华锦通达化工股份有限公司
辽宁省证券公司
鲁泰纺织股份有限公司
泸州老窖股份有限公司
洛阳轴研科技股份有限公司
绿景地产股份有限公司
茂名石化实华股份有限公司
梅花伞业股份有限公司
闽东电机集团股份有限公司
闽发证券有限责任公司
民生证券有限责任公司
名流置业集团股份有限公司
木材家具
南玻集团
南方汇通股份有限公司
南方基金管理公司
南方建材股份有限公司
南方科学城发展股份有限公司
南方宇航
南方宇航科技股份有限公司
南风化工集团股份有限公司
南京港股份有限公司
南京红宝丽股份有限公司
南京红太阳股份有限公司
南京普天通信股份有限公司
南京云海特种金属股份有限公司
南京证券有限责任公司
南京中北集团股份有限公司
南宁糖业股份有限公司
南通富士通微电子股份有限公司
南洋电缆
内蒙古平庄能源股份有限公司
内蒙古时代科技股份有限公司
内蒙古远兴能源股份有限公司
内藤证券公司上海代表处
宁波东力传动设备股份有限公司
宁波华翔电子股份有限公司
宁波康强电子股份有限公司
宁波天邦股份有限公司
宁波新海电气股份有限公司
宁波宜科科技实业股份有限公司
宁波银行股份有限公司
宁夏东方钽业股份有限公司
宁夏银星能源股份有限公司
宁夏英力特化工股份有限公司
宁夏中银绒业股份有限公司
农林牧渔
农品购
农银汇理基金管理有限公司
攀钢集团重庆钛业股份有限公司
攀枝花新钢钒股份有限公司
鹏华基金管理公司
批发零售
平安证券有限责任公司
普洛股份有限公司
浦银安盛基金管理有限公司
齐鲁证券有限公司
启明信息技术股份有限公司
其他制造业
七喜控股股份有限公司
青岛高校软控股份有限公司
青岛华馨实业股份有限公司
青岛金
青岛金王应用化学股份有限公司
青岛双星股份有限公司
青海明胶股份有限公司
青海盐湖工业集团股份有限公司
青海盐湖钾肥股份有限公司
仁和药业股份有限公司
日信证券有限责任公司
荣盛房地产发展股份有限公司
荣信电力电子股份有限公司
瑞银证券有限责任公司
三变科技股份有限公司
三九医药股份有限公司
三维通信股份有限公司
沙河实业股份有限公司
陕长岭
山东晨鸣纸业集团股份有限公司
山东德棉股份有限公司
山东登海种业股份有限公司
山东东阿阿胶股份有限公司
山东东方海洋科技股份有限公司
山东海化股份有限公司
山东海龙股份有限公司
山东航空股份有限公司
山东恒邦冶炼股份有限公司
山东惠邦
山东惠邦地产股份有限公司
山东金岭矿业股份有限公司
山东巨力股份有限公司
山东联合化工股份有限公司
山东鲁能泰山电缆股份有限公司
山东鲁西化工股份有限公司
山东鲁阳股份有限公司
山东民和牧业股份有限公司
山东山大华特科技股份有限公司
山东胜利股份有限公司
山东太阳纸业股份有限公司
山东威达机械股份有限公司
山东沃华医药科技股份有限公司
山东新华制药股份有限公司
汕头电力发展股份有限公司
山推工程机械股份有限公司
山西关铝股份有限公司
陕西金叶科教集团股份有限公司
陕西开源证券经纪有限责任公司
山西美锦能源股份有限公司
陕西秦川机械发展股份有限公司
山西三维集团股份有限公司
山西太钢不锈钢股份有限公司
山西西山煤电股份有限公司
陕西兴化化学股份有限公司
山西漳泽电力股份有限公司
山西证券股份有限公司
上海海得控制系统股份有限公司
上海海隆软件股份有限公司
上海汉钟精机股份有限公司
上海科华生物工程股份有限公司
上海莱士血液制品股份有限公司
上海延华智能科技股份有限公司
上海远东证券有限公司
上海证券有限责任公司
社会服务
深本实
深房集团
沈阳诚浩证券经纪有限责任公司
沈阳合金投资股份有限公司
沈阳化工股份有限公司
沈阳惠天热电股份有限公司
沈阳机床股份有限公司
沈阳银基发展股份有限公司
申银万国证券股份有限公司
深圳本鲁克斯实业股份有限公司
深圳长城开发科技股份有限公司
深圳成霖洁具股份有限公司
深圳赤湾港航股份有限公司
深圳赤湾石油基地股份有限公司
深圳大通实业股份有限公司
深圳发展银行股份有限公司
深圳和光现代商务股份有限公司
深圳华强实业股份有限公司
深圳华侨城控股股份有限公司
深圳劲嘉彩印集团股份有限公司
深圳莱宝高科技股份有限公司
深圳南山热电股份有限公司
深圳能源投资股份有限公司
深圳诺普信农化股份有限公司
深圳赛格股份有限公司
深圳赛格三星股份有限公司
深圳市得润电子股份有限公司
深圳市纺织集团股份有限公司
深圳市飞亚达集团股份有限公司
深圳市广聚能源股份有限公司
深圳市国际企业股份有限公司
深圳市鸿基集团股份有限公司
深圳市华新股份有限公司
深圳市惠程电气股份有限公司
深圳市机场股份有限公司
深圳世纪星源股份有限公司
深圳市康达尔集团股份有限公司
深圳市农产品股份有限公司
深圳市赛格达声股份有限公司
深圳市桑达实业股份有限公司
深圳市深宝实业股份有限公司
深圳市实益达科技股份有限公司
深圳市太光电信股份有限公司
深圳市特尔佳科技股份有限公司
深圳市特发信息股份有限公司
深圳市特力集团股份有限公司
深圳市天地集团股份有限公司
深圳市天健集团股份有限公司
深圳市天威视讯股份有限公司
深圳市通产丽星股份有限公司
深圳市同洲电子股份有限公司
深圳市沃尔核材股份有限公司
深圳市盐田港股份有限公司
深圳市振业集团股份有限公司
深圳市证通电子股份有限公司
深圳顺络电子股份有限公司
深圳新都酒店股份有限公司
深圳信隆实业股份有限公司
深圳一致药业股份有限公司
深圳中冠纺织印染股份有限公司
深圳中国农大科技股份有限公司
深圳中航地产股份有限公司
深圳中恒华发股份有限公司
神州学人集团股份有限公司
盛润股份
石化塑胶
世纪光华科技股份有限公司
世纪证券有限责任公司
石家庄常山纺织股份有限公司
石家庄东方热电股份有限公司
食品饮料
首创证券有限责任公司
数源科技股份有限公司
水电煤气
四川北方硝化棉股份有限公司
四川长钢
四川成飞集成科技股份有限公司
四川川大智胜软件股份有限公司
四川大通燃气开发股份有限公司
四川方向光电股份有限公司
四川高金食品股份有限公司
四川海特高新技术股份有限公司
四川湖山电子股份有限公司
四川汇源光通信股份有限公司
四川金路集团股份有限公司
四川泸天化股份有限公司
四川美丰化工股份有限公司
四川圣达实业股份有限公司
四川舒卡特种纤维股份有限公司
四川双马水泥股份有限公司
四川新希望农业股份有限公司
四川中汇医药集团股份有限公司
四环药业股份有限公司
思源电气股份有限公司
苏宁电器股份有限公司
苏宁环球股份有限公司
苏州固锝电子股份有限公司
苏州海陆重工股份有限公司
索芙特股份有限公司
泰格股份
泰格生物技术股份有限公司
太平洋证券股份有限公司
泰阳证券有限责任公司
太妖了
太原煤气化股份有限公司
太原双塔刚玉股份有限公司
唐山钢铁股份有限公司
唐山冀东水泥股份有限公司
唐山晶源裕丰电子股份有限公司
唐山陶瓷股份有限公司
天发石油股份有限公司
天风证券经纪有限责任公司
天津滨海能源发展股份有限公司
天津广宇发展股份有限公司
天津国恒铁路控股股份有限公司
天津津滨发展股份有限公司
天津普林电路股份有限公司
天津泰达股份有限公司
天津天保基建股份有限公司
天津鑫茂科技股份有限公司
天津一汽夏利汽车股份有限公司
天津中环半导体股份有限公司
天马微电子股份有限公司
天茂实业集团股份有限公司
天水华天科技股份有限公司
天同证券有限责任公司
天音通信控股股份有限公司
天源证券经纪有限公司
通化金马药业集团股份有限公司
同人华塑股份有限公司
瓦房店轴承股份有限公司
万和证券经纪有限公司
万和证券经纪有限责任公司
万科企业股份有限公司
万利达
万联证券有限责任公司
万向钱潮股份有限公司
王生意宝
潍柴动力股份有限公司
威达医用科技股份有限公司
威海广泰空港设备股份有限公司
威海华东数控股份有限公司
武汉凡谷电子技术股份有限公司
武汉锅炉股份有限公司
武汉凯迪电力股份有限公司
武汉三特索道集团股份有限公司
武汉塑料工业集团股份有限公司
武汉武商集团股份有限公司
武汉中百集团股份有限公司
武汉中商集团股份有限公司
芜湖海螺型材科技股份有限公司
吴江丝绸股份有限公司
五矿证券经纪有限责任公司
无锡威孚高科技股份有限公司
无锡小天鹅股份有限公司
五洲证券有限公司
西安华弘证券经纪有限责任公司
西安开元控股集团股份有限公司
西安旅游股份有限公司
西安民生集团股份有限公司
西安饮食股份有限公司
西北永新化工股份有限公司
西北轴承股份有限公司
西部金属材料股份有限公司
西部证券股份有限公司
西南合成制药股份有限公司
西南证券有限责任公司
西藏矿业发展股份有限公司
西藏银河科技发展股份有限公司
西藏证券经纪有限责任公司
厦门安妮股份有限公司
厦门灿坤实业股份有限公司
厦门港务发展股份有限公司
厦门合兴包装印刷股份有限公司
厦门信达股份有限公司
厦门旭飞投资股份有限公司
厦门证券有限公司
现代投资股份有限公司
咸阳偏转股份有限公司
湘财证券有限责任公司
湘潭电化科技股份有限公司
襄阳汽车轴承股份有限公司
信达证券股份有限公司
新大洲控股股份有限公司
新华证券有限公司
新疆国际实业股份有限公司
新疆国统管道股份有限公司
新疆汇通集团股份有限公司
新疆金风科技股份有限公司
新疆天山毛纺织股份有限公司
新疆天山水泥股份有限公司
新疆证券有限责任公司
新疆中基实业股份有限公司
新疆中泰化学股份有限公司
新疆准东石油技术股份有限公司
信联股份
欣龙控股集团股份有限公司
新时代证券有限责任公司
信泰证券有限责任公司
新乡化纤股份有限公司
新兴铸管股份有限公司
星美联合股份有限公司
兴业证券股份有限公司
许继电气股份有限公司
徐州工程机械科技股份有限公司
亚洲证券有限责任公司
延边公路建设股份有限公司
盐湖工业
炎黄物流
烟台氨纶股份有限公司
烟台冰轮股份有限公司
烟台张裕葡萄酿酒股份有限公司
阳光新业地产股份有限公司
妖股
野村证券株式会社上海代表处
宜宾五粮液股份有限公司
亿城集团股份有限公司
易方达基金管理公司
宜华地产股份有限公司
一汽轿车股份有限公司
医药生物
银泰证券经纪有限责任公司
英大证券有限责任公司
玉源控股股份有限公司
远东实业股份有限公司
袁隆平农业高科技股份有限公司
岳阳恒立冷气设备股份有限公司
岳阳兴长石化股份有限公司
云南白药集团股份有限公司
云南罗平锌电股份有限公司
云南铝业股份有限公司
云南铜业股份有限公司
云南锡业股份有限公司
云南盐化股份有限公司
运输仓储
造纸印刷
张家港东华能源股份有限公司
张家界旅游开发股份有限公司
朝华科技集团股份有限公司
招商局地产控股股份有限公司
招商证券股份有限公司
浙江报喜鸟服饰股份有限公司
浙江传化股份有限公司
浙江创业
浙江大华技术股份有限公司
浙江大立科技股份有限公司
浙江帝龙新材料股份有限公司
浙江东晶电子股份有限公司
浙江栋梁新材股份有限公司
浙江东南网架股份有限公司
浙江方正电机股份有限公司
浙江广博集团股份有限公司
浙江海利得新材料股份有限公司
浙江海亮股份有限公司
浙江海纳科技股份有限公司
浙江海翔药业股份有限公司
浙江杭州鑫富药业股份有限公司
浙江宏达经编股份有限公司
浙江华峰氨纶股份有限公司
浙江江山化工股份有限公司
浙江精工科技股份有限公司
浙江京新药业股份有限公司
浙江景兴纸业股份有限公司
浙江凯恩特种材料股份有限公司
浙江利欧股份有限公司
浙江钱江摩托股份有限公司
浙江三花股份有限公司
浙江三力士橡胶股份有限公司
浙江上风实业股份有限公司
浙江苏泊尔股份有限公司
浙江天马轴承股份有限公司
浙江万丰奥威汽轮股份有限公司
浙江网盛生意宝股份有限公司
浙江伟星实业发展股份有限公司
浙江新和成股份有限公司
浙江新嘉联电子股份有限公司
浙江银轮机械股份有限公司
浙江英特集团股份有限公司
浙江震元股份有限公司
浙商证券有限责任公司
镇江市信托投资公司
振兴集团
振兴集团股份有限公司
郑州三全食品股份有限公司
中材科技股份有限公司
中成进出口股份有限公司
众成证券经纪有限公司
中川国际
中富证券有限责任公司
中钢集团吉林炭素股份有限公司
中工国际工程股份有限公司
中国宝安集团股份有限公司
中国长城资产管理公司
中国东方资产管理公司
中国服装股份有限公司
中国国际金融有限公司
中国海诚工程科技股份有限公司
中国华融资产管理公司
中国建银投资证券有限责任公司
中国科健股份有限公司
中国旅游国际信托投资公司
中国民族证券有限责任公司
中国南玻集团股份有限公司
中国全聚德集团股份有限公司
中国武夷实业股份有限公司
中国信达资产管理公司
中国银河证券股份有限公司
中国有色金属建设股份有限公司
中国振华集团科技股份有限公司
中国中期投资股份有限公司
中航光电科技股份有限公司
中核华原钛白股份有限公司
中核苏阀科技实业股份有限公司
中捷缝纫机股份有限公司
中粮地产集团股份有限公司
中鲁股份
中山大学达安基因股份有限公司
中山大洋电机股份有限公司
中山公用科技股份有限公司
中山华帝燃具股份有限公司
中山证券有限责任公司
中水集团远洋股份有限公司
中天城投集团股份有限公司
中天证券有限责任公司
中通客车控股股份有限公司
中钨高新材料股份有限公司
中线庄
中信国安信息产业股份有限公司
中信海洋直升机股份有限公司
中信基金管理有限责任公司
中信建投证券有限责任公司
中信金通证券有限责任公司
中信万通证券有限责任公司
中信证券股份有限公司
中兴通讯股份有限公司
中兴信托投资有限责任公司
中冶美利纸业股份有限公司
中银国际证券有限责任公司
中银基金管理有限公司
中原环保股份有限公司
中原证券股份有限公司
珠海格力电器股份有限公司
珠海万力达电气股份有限公司
珠海中富实业股份有限公司
庄家太妖了
紫光股份有限公司
紫光古汉集团股份有限公司
安防监控产销
氨基塑料制品
氨纶产品生产
氨纶纤维产品
凹凸棒价值超硅矿
奥运概念
奥运概念节能环保
奥运概念资源优势
奥运股权投资
奥运股外资合作
奥运基金重仓
奥运商机
奥运社保重仓概念
奥运水泥供应商
奥运新材料
百货板块
百货板块华夏重仓
百货板块上海本地
百货板块深圳本地
百货超市
百货超市专卖
百货房地产
百货零售
百货零售旅游
百货零售批发
百货零售业
百货零售业务
百货批发零售
百货商品
百货市场经营
白酒葡萄酒
白酒饮料
百年老店医药板块
白银黄金生产
半导体材料
半导体硅材料
半导体原件
板块借壳概念
搬迁
搬迁升值太阳能
搬迁受益重组
搬迁受益概念
搬迁受益生物农药
报告期基金份额净收益
报告期基金净收益
报告期末可供分配基金份额收益
保健酒概念
保健品白酒
保健品板块
保健品龙头定向增发
保健食品研制
保健药品
薄膜电容器
保暖材料
保险股
保险业
包装机械
包装机械制造
包装纸
包装纸板块
包装装潢
北京地产两岸三通
北京泰跃房产入主
北京证券重仓
被汽车股重组
被汽车股重组概念
本地大重组
本地股大重组
本位币
泵类电器
吡啶类农药
笔类礼品类
笔类文化用品
笔类用品
变电设备智能化
变压器电线缆
变压器互感器
变压器制造
宾馆经营管理
宾馆物业管理
滨海概念领头羊
滨海新区概念
滨海新区清洁能源
并购重组社保重仓
并购重组小盘扩张
并购题材带来一定交易机会
冰柜龙头
渤海证券重仓
玻化砖釉面砖
玻璃板块
玻璃板块深圳本地
玻璃包装产品
玻璃龙头企业
玻璃器件
玻璃深加工
玻璃纤维产销
玻璃纤维制品
补跌风险建议规避
补跌风险交易机会
补贴收入
彩电
彩电华西证券重仓
彩电华夏证券重仓
彩电深圳本地
彩电移动通信
彩管玻壳
彩管偏转线圈
彩色感光材料
彩色显像管
财务费用
财务指标
采选冶精锡
彩印包装产品
彩印复合包装
财政返还
财政性存款
参股金融大订单
参股金融高价概念
参股金融股权投资
参股金融交通设施
参股金融题材突出
参股金融外资并购
参股金融信托题材
参股金融债务重组
参股期货概念
参股期货概念券商
参股期货旅游板块
参股期货券商龙头
参股期货稀缺资源
参股期货整体上市
参股券商奥运题材
参股券商保健品龙头
参股券商滨海大发展
参股券商滨海新区
参股券商并购概念
参股券商持股
参股券商传媒概念
参股券商创投概念
参股券商地产概念
参股券商概念
参股券商概念三季报每股收益元
参股券商概念新材料
参股券商高速路板块
参股券商高校创投
参股券商航天军工
参股券商沪深
参股券商回购题材
参股券商机械龙头
参股券商老店升值
参股券商旅游板块
参股券商煤炭丰富
参股券商农业概念
参股券商汽车板块
参股券商汽配物流
参股券商入世概念
参股券商商业升值
参股券商商业增值
参股券商上证
参股券商社保重仓
参股券商生物医药
参股券商世博会
参股券商数字电视
参股券商太阳能
参股券商外资股东
参股券商外资合作
参股券商网络概念
参股券商西部开发
参股券商稀缺资源
参股券商消费概念
参股券商新材料
参股券商新上海概念
参股券商信托板块
参股券商乙醇汽油
参股券商医改受益
参股券商邮政第一股
参股券商增值空间大
参股券商振兴东北
参股券商整体上市
参股券商资产注入
参股券商自主创新
参股水务产业
参股铁矿石概念
参股网络游戏
餐饮宾馆娱乐
餐饮服务
餐饮客房出租
参与天燃气经营
策划广告
测量仪器产销
测试议器
叉车工程机械
拆出资金的减少增加
拆放金融性公司
拆放其他金融机构资金净额出
拆放其他金融机构资金净额入
拆放同业
拆入资金的增加减少
柴油机
柴油机发动机
柴油机配套
柴油机收割机
柴油机制造
产能扩张环保概念
产能扩张基金重仓
产品供不应求
产品供应链
产品进入国际市场
产品垄断数字电视
产品优势技术优势
产品站稳国际市场
产品制造
产销
产销柴油机
产销钢材线材
产销钢丝电线
产销钢铁产品
产销漆包线
产销五金制品
产销印刷电路
产业政策扶持
厂房升值概念
偿还拆入资金支付的现金
偿还债务所支付现金
长江沿海水运
长期储蓄存款
长期存款
长期待摊费用
长期待摊费用摊销
长期负债
长期负债合计
长期股权投资
长期投资合计
长期投资减值准备
长期投资净额
长期应付款
长期债权投资
长期资产
长期资产合计
超跌反弹
超跌反弹成交还可
超跌反弹等待机会
超跌反弹逢高减仓
超跌反弹逢高减持
超跌反弹观望为主
超跌反弹继续持有
超跌反弹交易机会
超跌反弹谨慎参与
超跌反弹适当关注
超跌反弹适当介入
超跌反弹震荡上行未变
超跌反弹注意减持
超跌反弹注意节奏
超市连锁百货
超市旗舰
超市商业投资
抄作为主注意风险
衬衫西服
承办体育比赛
成都建设
成功转型电子行业
城建投资入主公司
成交不足谨慎观望
成交放大适当关注
成交还可上方有压力
成交较好适当关注
成交略显不足
成交略显低迷
成交配合短线走势还可
成交配合仍有反弹潜力
成交配合上升通道
成交仍显低迷
成交尚可谨慎观望
成交显低迷上方有压力
成品油房地产
城市管道燃气
城市基础设施
城市集中供热
城市建设
城市客货运
城市设施建设
城市水治理
城市土地开发
城市土地整理
城乡电网建设
成渝特区跌破增发
成渝特区借壳概念
成渝特区抗震救灾
成长空间较大
持股
持股概念
持股基金重仓
持股节能环保
持股税收优惠
持股新上海
驰名商标企业
持术性调整压力渐现
持续回升继续持有
持续弱势适当关注
持续上攻
持续上行注意节奏
持续上行注意了结
持续下跌谨慎
持续下调观望为主
持续下行等待企稳
持续下行观望
持续下行继续观望
持续震荡轻仓操作
持续走低等待企稳
持续走高
持续走高等待复牌
持续走高继续持有
持续走高注意波段
持续走高注意兑现
持续走高注意节奏
持续走高注意了结
持续走弱反弹减仓
持续走弱回避
持续走弱继续观望
冲高回落等待企稳
冲高回落短线出局
冲高回落建议谨慎
冲高回落谨慎
冲高回落注意节奏
重庆渝富入主
重振原农牧主业
重组
重组并购创投概念
重组东北板块
重组概念
重组概念节能环保
重组科技板块
重组上海本地
重组石化板块
重组题材
重组题材持股
重组题材化工龙头
重组题材基因工程
重组题材两岸三通
重组题材药业连锁
重组题材振兴东北
重组新材料
重组支农概念
筹资活动产生的现金流量
筹资活动产生的现金流量净额
筹资活动现金流出小计
筹资活动现金流入小计
出版发行
储备丰富预盈预增
除尘器
触底回升逢低布局
触底回升继续持有
触底回升仍有空间
触底回升适当跟进
触底回升注意减持
触底回升注意节奏
厨房小家电
出口增长快
除增值税所得税以外其他税费
出租汽车客运
船舶辅机
传播与文化产业
船舶租赁运输
传动设备设计
传动设备制造
传媒板块
传媒板块深圳本地
传媒重组林纸一体化
传媒龙头上证
传媒龙头锁定承诺
川投长钢
创投参股券商
创投概念
创投概念百年品牌
创投概念搬迁概念
创投概念参股券商
创投概念传媒板块
创投概念地产板块
创投概念地产龙头
创投概念电力板块
创投概念纺织板块
创投概念概念
创投概念钢铁期货
创投概念高速公路
创投概念高校
创投概念高校概念
创投概念股指期货
创投概念沪深
创投概念环保概念
创投概念机械板块
创投概念基因工程
创投概念甲醇汽油
创投概念节能概念
创投概念节能环保
创投概念锂电池概念
创投概念路桥板块
创投概念纳米
创投概念内需消费
创投概念农药板块
创投概念农业技术
创投概念涉足热电
创投概念生物疫苗
创投概念数字电视
创投概念土地增值
创投概念外资合作
创投概念网络传媒
创投概念网络科技
创投概念微软概念
创投概念消费概念
创投概念新材料
创投概念新能源
创投概念新能源客车
创投概念信息软件
创投概念医保概念
创投概念整体上市
创投概念资产注入
创投概念资源优势
纯碱肥料农药
纯碱工业溴
纯碱氯化铵盐
春兰牌空调
纯棉纯麻涤棉
纯棉纱线
磁卡卡
磁卡智能卡
磁头部件制造
次新股奥运
次新股参股券商
次新股大订单
次新股股权激励
次新股基金重仓
次新股技术优势
次新股金融软件
次新股券商重仓
次新股社保重仓
次新股通信概念
次新股外资概念
次新股稀缺资源
次新股项目
次新股新材料
次新股资源
磁性材料
磁性材料制造
醋业龙头农业概念
催化剂
存贷款业务
存放联行款项
存放同业款项
存放系统内款项
存放中央银行款项
存货的减少增加
存款利息收入
存入长期保证金
存入短期保证金
存在回落风险
大订单出口退税
大订单概念
大订单工程建筑
大订单券商重仓
大豆加工制药
大幅回调
大幅攀升
大幅上涨
大幅震荡谨慎操作
大功率柴油机
大股东背景转型热电
大股东回购
大股东回购股
大股东回购题材
大股东民营背景
大股东清欠
大股东实力雄厚
大股东增持三季报每股收益元
大规模扩张产能
打火机点火枪
大力发展石油装置
大力进军林业产业
大力拓展海外市场
大盘概念保险龙头
大盘概念基金重仓
大盘概念集装箱运输
大盘概念权重股
大盘概念稀缺资源
大盘概念银行老二
大盘概念预盈预增
大盘概念中国第三
大盘概念中字头
大盘上证
大鹏证券重仓
大气环保行业龙头
大庆联谊
大箱体波动
大型钢结构
大型港口设备
大型工槽钢
大型机械持股
大型专业软件
大学科技园开发
大中轻型客车
大中型客车
待处理抵债资产
待处理固定资产净损失
待处理流动资产净损失
代兑付债券收到的现金净额
代兑付债券支付的现金净额
代发行证券收到的现金净额
代发行证券支付的现金净额
贷款损失准备
代理进出口
代理证券
代买卖证券收到的现金净额
代买卖证券支付的现金净额
待摊费用
待摊费用的减少增加
呆账贷款
呆滞贷款
待转租赁资产
丹东证券重仓
单多缸柴油机
单缸柴油机
单晶硅制品
淡水鱼类
淡水珍珠养殖
到月每股收益为元保持谨慎
到月每股收益为元净利润同比
到月每股收益为元净利润同比减
到月每股收益为元净利润同比增
到月每股收益为元净利润增
到月每股收益为元净利润增长
德隆系
等待突破平台压力
等待突破上方均线压力
等速万向节
底部放量适当跟进
底部放量适当更近
底部震荡建议谨慎
底部震荡适当关注
地产板块奥运概念
地产板块土地升值
地产大股东入主
地产概念
地产龙头
地产龙头奥运概念
地产龙头大重组
地产龙头低价概念
地产龙头土地丰富
地产升徝政策优惠
地产增值概念
第二代身份证概念
地价爆增概念
低价概念创投概念
地理优势税收优惠
涤沦氨纶
涤沦长丝
涤纶工业长丝
涤纶毛条行业龙头
地铁概念突出
地铁经营
低位反弹建议谨慎
低位蓄势成交还可
低位蓄势逢低介入
低位蓄势适当关注
低位震荡成交有待放大
低位震荡逢低布局
低位震荡继续观望
低位震荡建议谨慎
低位震荡适当观望
低位震荡适当关注
低位震荡注意节奏
抵押贷款
递延收益
递延税款贷项
递延税款贷项借项
递延税款借项
递延税项
滴眼液针剂
第一百货
第一自主品牌轿车
第重仓股股票简称
电冰箱
电冰箱电冰柜
电冰箱空调
电厂电力经销
电厂电站
电动车产业发展快
电动环保车下线
电动客车
电工器械新能源
电工仪表
电光源产品
电焊条焊丝
电机生产销售
电机制造
电解二氧化锰
电解铝生产
电解铝冶炼
电解铜铜线杆
电力板块
电力板块国都重仓
电力参股券商概念
电力电量热量
电力电子设备
电力调度设备
电力供应
电力节能
电力开发
电力开发建设
电力老大持股
电力煤气及水的生产和供应业
电力能源
电力能源项目
电力配套设备
电力热力
电力热力产品
电力社保重仓
电力设备
电力设备板块
电力设备环保概念
电力设备上海本地
电力设备深圳本地
电力设备西电东送
电力设备湘财重仓
电力设备研发
电力设备研制
电力设备银河重仓
电力生产
电力生产检修
电力生产经营
电力生产销售
电力水泥生产
电力陶瓷
电力系统
电力系统自动化
电力相关产业
电力自动化
电力自动化龙头
电炉炼钢冶金
电脑产品开发
电脑技术服务
电脑技术环保
电脑软件开发
电脑周边设备
电器板块消费概念
电器电子
电器电子制造
电器机械
电器机械器材
电器机械制造
电器连锁销售
电器视像产品
电器元件
电器元件汽配
电容器
电声元器件
电视机设备
电视机生产
电石石灰氮
电视网络建设
电碳炭素制品
电梯产品
电网设备
电涡流缓速器
电线电缆
电线电缆产销
电线电缆电力
电信金融
电信网络技术
电信业的投资
电信业务
电信应用一体化
电站空冷设备概念
电站系统服务
电子板块上海本地
电子产品
电子产品开发
电子电器产品
电子技术
电子计算机
电子机械产业并举
电子节能灯
电子连接器
电子器件
电子器件产销
电子上海本地
电子商务奥运建材
电子商务房地产
电子商务涉足短信
电子设备
电子深圳本地
电子通讯
电子通讯产品
电子线路板
电子信息
电子信息产品
电子信息数字电视
电子信息业绩承诺
电子仪器
电子仪器新材料
电子元件
电子元件制造
电子原件制造
电子元器件
电子原器件
电子真空器
电子智能控制
电子组合仪表
跌破增发汽车概念
跌破增发整体上市
定位过高建议谨慎
定位过高适当关注
定位略低保持关注
定位略低逢低介入
定位略低仍未企稳
定位略低适当关注
定位略低适当谨慎
定位偏高建议谨慎
定向增发参股金融
定向增发新材料
定向增发医药概念
定向增发主营优势
定向增发注资承诺
定向增发资产重组
东北板块
东北板块北证重仓
东北板块广发重仓
东北板块南方重仓
东北板块银河重仓
东北证券重仓
东风柴油机
动力机械制造
动物保健品
豆奶饮料
独立大盘适当关注
短期补跌交易机会
短期补跌适当关注
短期抄作回落风险
短期抄作建议规避
短期持续上攻
短期储蓄存款
短期存款
短期贷款
短期贷款收回与发放净额
短期反弹逢低吸纳
短期反弹逢高减持
短期反弹继续观望
短期反弹注意节奏
短期放量逢高减持
短期放量继续观望
短期放量交易机会
短期放量适当关注
短期高位适当谨慎
短期过热建议谨慎
短期缓慢向上
短期回落逢低布局
短期回落谨慎
短期回升逢高减持
短期回升观望
短期回升继续关注
短期回调低位吸纳
短期回调观望为主
短期回调压力较大
短期起稳
短期企稳逢低布局
短期企稳继续观望
短期企稳适当关注
短期强势
短期强势保持关注
短期强势保持谨慎
短期强势逢高减磅
短期强势逢高减仓
短期强势逢高减持
短期强势观望为主
短期强势回落风险
短期强势回调参与
短期强势回调介入
短期强势继续关注
短期强势建议谨慎
短期强势仍有空间
短期强势适当跟进
短期强势适当关注
短期强势突破
短期强势压力渐显
短期强势注意兑现
短期强势注意风险
短期强势注意高抛
短期强势注意节奏
短期强势注意了结
短期趋弱谨慎
短期弱势持续调整
短期弱势观望为主
短期弱势继续观望
短期弱势建议观望
短期弱势适当关注
短期弱势暂时观望
短期调整
短期调整逢低布局
短期调整逢低介入
短期调整建议谨慎
短期调整仍需谨慎
短期投资
短期投资跌价准备
短期下挫适当关注
短期向上突破
短期涨幅大需谨慎
短期涨幅过大
短期涨幅过大观望
短期涨幅过大谨慎
短期震荡保持关注
短期震荡不应介入
短期震荡成交活跃
短期震荡等待机会
短期震荡短期观望
短期震荡逢低介入
短期震荡估值偏高
短期震荡观望为主
短期震荡继续观望
短期震荡继续关注
短期震荡继续谨慎
短期震荡坚决规避
短期震荡建议观望
短期震荡建议关注
短期震荡建议规避
短期震荡建议谨慎
短期震荡交易机会
短期震荡谨慎操作
短期震荡谨慎观望
短期震荡仍需谨慎
短期震荡仍有风险
短期震荡适当关注
短期震荡适当介入
短期震荡寻找支撑
短期震荡中期谨慎
短期震荡中线谨慎
短期止跌
短期止跌等待明朗
短期止跌等待企稳
短期止跌逢低买入
短期止跌观望
短期止跌继续观望
短期止跌谨慎
短期止跌起稳
短期滞涨继续观望
短期走高注意了结
短期走好注意高抛
短期走强仍有潜力
短期走弱仍需谨慎
短期走弱适当关注
短期走稳适当关注
短线超跌适当关注
短线抄作建议谨慎
短线冲高波段操作
短线存在一定压力
短线反弹逢高减磅
短线反弹继续观望
短线放量仍有空间
短线高位谨慎
短线回落等待企稳
短线回调
短线回调观望为主
短线回调关注
短线回调整理
短线较弱观望
短线谨慎中线关注
短线考验下档均线支撑
短线面临一定技术压力
短线破位谨慎
短线起稳
短线起稳观望
短线企稳继续观望
短线企稳适当关注
短线企稳适当介入
短线强势
短线强势保持关注
短线强势逢高减磅
短线强势继续观望
短线强势谨慎持有
短线强势适当关注
短线强势注意了结
短线趋强谨慎为宜
短线趋弱观望
短线趋弱谨慎
短线上方均线有压力
短线上升通道良好
短线上行静待机会
短线上行适当关注
短线适当谨慎
短线调整逢低介入
短线调整建议观望
短线调整结束仍有上行
短线调整适当关注
短线调整有望到位
短线下跌适当参与
短线宜谨慎
短线宜谨慎可中期关注
短线宜谨慎震荡加大
短线有震荡要求宜谨慎
短线涨幅大宜谨慎
短线震荡保持观望
短线震荡保持关注
短线震荡波段操作
短线震荡补跌风险
短线震荡不宜介入
短线震荡成交低迷
短线震荡成交显低
短线震荡持续观望
短线震荡持续调整
短线震荡出货为主
短线震荡等待机会
短线震荡定位仍高
短线震荡逢低介入
短线震荡观望为主
短线震荡继续观望
短线震荡加大
短线震荡加大谨慎操作
短线震荡加大谨慎为宜
短线震荡加大宜谨慎
短线震荡加大中线关注
短线震荡坚决规避
短线震荡建议规避
短线震荡建议谨慎
短线震荡交易机会
短线震荡谨慎参与
短线震荡仍将调整
短线震荡仍具压力
短线震荡仍有机会
短线震荡弱势格局
短线震荡适当参与
短线震荡适当关注
短线震荡适当谨慎
短线震荡调整压力
短线震荡暂时观望
短线震荡震荡向下
短线震荡震荡整理
短线震荡中线关注
短线震荡走势谨慎操作
短线整理适当关注
短线止跌继续观望
短线走强适当关注
短线走弱适当关注
短线走稳适当观望
短信概念
短信慨念
短信网络科技
锻造五金配件
对倒拉升坚决规避
对日软件出口
对外发放的短期贷款净额
对外发放的委托贷款净额
对外发放的中长期贷款
多缸柴油机
多空维持平衡
多媒体技术网络
多煤体系统
鹅眉山
儿妇科中成药
发电
发电供电电站
发电供电供水
发电供热
发电机产销
发电量快速扩张
发电售电
发电输变电
发动机连杆
发放的中长期贷款
发港务储备房地产
阀门设计制造
阀门制造
发生筹资费用所支付的现金
发行长期债券
发行短期债券
发展电子商贸业务
发展技术产业
发展农村新市场
发展医药商业
发制品
发制品产销
反弹到位谨慎
反弹行情逢高减持
反弹行情适当关注
反弹回抽注意高抛
反弹回调适当关注
反弹走势保持关注
反弹走势操作宜谨慎
反弹走势成交配合
房产基建投资
房产基因概念
房产建筑
房产建筑业
房产经营
房产开发电力环保
房产开发环保
房产开发建设
房产开发经营
房产开发烤鳗
房产开发商贸
房产龙头租金稳定
房产汽车销售
房产商品房
房产生物医药
房产实业投资
房产物业管理
房产运输业
防弹运钞车
房地产
房地产板块
房地产概念
房地产高科技
房地产汽车城项目
房地产上海本地
房地产商业
房地产深圳本地
房地产水泥
房地产投资
房地产销售
房地产业物
放量冲高继续持有
放量冲高仍有空间
放量冲高注意兑现
放量冲高注意节奏
放量冲高注意了结
放量反弹
放量反弹逢高减持
放量反弹继续持有
放量回抽注意节奏
放量回落等待企稳
放量回落谨慎
放量回升继续持有
放量回升看高一线
放量回升仍有空间
放量回升适当留意
放量回升适度参与
放量回升注意了结
放量回调等待企稳
放量回调继续关注
放量拉升适当跟进
放量破位回避
放量上攻
放量上攻仍有动能
放量上攻有望继续
放量上攻有望突破
放量上攻有望走好
放量上行仍有空间
放量上行注意节奏
放量上行注意均线压力
放量上行注意了结
放量上涨
放量上涨交易机会
放量上涨有望继续
放量调整分歧加大
放量突破继续持有
放量突破仍有空间
放量突破注意节奏
放量突破注意了结
放量下跌规避风险
放量下跌谨慎
放量下跌需谨慎
放量下探空间有限
放量下行谨慎
放量涨停谨慎操作
放量涨停注意兑现
放量滞涨出局观望
放量滞涨谨慎
放量走高仍有空间
放量走高有望上行
放量走高注意兑现
放量走高注意节奏
放量走高注意了结
纺纱机械
纺纱织布
房屋拆迁
房屋销售
防御性行业三季报每股收益元
纺织板块
纺织板块热电概念
纺织板块入世概念
纺织板块资产重组
纺织产品
纺织持股
纺织重组概念
纺织电子
纺织服装产销
纺织服装股权投资
纺织服装名牌概念
纺织服装上海本地
纺织服装深圳本地
纺织服装生产加工
纺织服装印染
纺织服装资产重组
纺织骨干中药题材
纺织股介入房产
纺织行业三季报每股收益元
纺织机械产品
纺织龙头外资并购
纺织面料
纺织品
纺织品产销
纺织品和服装
纺织品进出口
纺织品铝制品
纺织品贸易
纺织品制造
纺织生产贸易
纺织生产销售
纺织丝绸针织
纺织五金百货
纺织业
纺织印染
纺织印染产品
纺织印染行业
纺织印染剂
纺织针织服装
菲菲农业
飞机部件
非金属制品
费用合计
分得股利或利润收到的现金
分行业持仓
汾酒竹叶青酒
分立循环水箱
粉末冶金制品
分配给公司发起人利润
逢低关注等待机会
风电概念
风力发电第一股
缝纫机及相关
缝纫机龙头概念
风险较大坚决规避
风险较大建议规避
缝制设备
浮法玻璃
浮法平板玻璃
复合地产概念
复合肥产品
氟化工原料
福建闽发证券重仓
复牌补跌
复牌补跌等待企稳
复牌补跌回避
服饰用品
服务设施投资
负债和股东权益总计
负债合计
服装
服装板块
服装材料开发
服装纺织品
服装服饰
服装服饰产品
服装及面料
服装金属药
服装面料
服装棉纱
服装设计开发
服装系列产品
服装鞋帽百货
服装药品
服装医药
甘蔗制糖
钢板钢带硅钢
钢材钢坯生产
钢材矿用钢材
钢材期货
钢结构
钢结构工程
钢结构设计
港口板块
港口板块可转债
港口并购概念
港口货物装卸
港口交通运输
港口矿产概念
港口物流房产
港口运输
港口运输跌破增发
港口运输服务
港口运输装卸
港口装卸
港口装卸堆存
港口资源优势
钢坯无缝钢管
纲丝绳
钢丝生产
钢丝绳钢丝
钢铁板块
钢铁参股券商概念
钢铁产品
钢铁产品产销
钢铁股
钢铁及副产品
钢铁加工
钢铁篮筹概念
钢铁其副产品
钢铁期货
钢铁相关产品
钢铁相关产业
钢铁压延
钢铁压延产品
钢铁压延加工
钢铁冶炼
钢铁冶炼板材
钢铁冶炼加工
钢铁冶炼轧制
钢铁增值概念
钢铁涨价题材
钢冶炼及压延
钢冶炼加工
钢制工具箱
钢制箱柜产销
港珠澳大桥
港珠澳大桥概念
港资概念
港资概念定向增发
港资入主数字电视
高成长概念
高成长煤化工龙头
高成长资产注入
高档服装
高档钢材
高档精纺呢绒
高档面料行业龙头
高档钟表
高订单航天军工
高红利奥运概念
高开高走适当谨慎
高科技产业
高科技农业
高岭土矿产资源
高速公路
高速公路板块
高速公路建设
高速公路经营
高速公路投资
高速路板块
高位放量出局
高位放量谨慎
高位放量注意了结
高位回落等待企稳
高位回落继续观望
高位回落谨慎
高位巨量谨慎
高位巨量注意兑现
高位盘整
高位蓄势成交还可
高位震荡兑现筹码
高位震荡谨慎
高位震荡离场观望
高位震荡适当谨慎
高位震荡注意兑现
高位震荡注意节奏
高位整理观望
高位整理谨慎
高位整理离场观望
高位滞胀
高位滞涨谨慎
高温硅橡胶
高校百货板块
高校东北板块
高校概念
高校合作
高校科技板块
高校科技科技板块
高校农药
高校农业龙头
高校软件类
高校生物制药
高校数字电视
高校太阳能龙头
高校新能源
高校新能源概念
高新技术
高新技术产品
高新技术开发
高新技术科技板块
高新技术项目
高压断路器
高压柱塞液压
镐制品开发
各类生物制品
各类饲料开发
各类轧辊设计
铬铁矿
各种工业能源
各种人造毛绒
各种卧式冷柜
各种证券负债的增加减少
各种证券资产的减少增加
工程承包
工程承包开发
工程机械开发
工程机械生产
工程建设奥运概念
工程建设项目
工程建筑
工程建筑大订单
工程建筑大盘概念
工程建筑设计
工程设计承包
工程设计房产
工程施工
供电供热
公共汽车客运
公共设施
公共设施服务
公共设施施工
公路工程施工
公路管理
公路货物运输
公路建设
公路建设管理
公路经营
公路经营管理
公路开发
公路开发经营
公路客运
公路桥梁管理
公路桥梁建设
公路运输
供热供水供气
供热提价概念
公司股本
工业缝纫机
工业金属产品
工业开发区
工业民用洗涤
工业品加工
工业陶瓷
工业系统集成
工业炸药产销
工艺礼品萄
工艺品进出口
公用板块持股
公用板块股权投资
公用板块新能源
公用基础设施
公用交通运输
公用设施施工
公用事业海通重仓
公用事业上海本地
公用事业涉足房产
公用事业深圳本地
公园经营管理
工装模具
购并利润
购买商品接受劳务支付的现金
购买土地
购物中心超市连锁
购物中心品牌优势
构筑圆弧底
股板块
股板块上海本地
股板块银河重仓
股宝钢控股小盘
股本
股本扩张壳资源
古城中心商业大升
股电力设备低价
固定资产报废损失
固定资产合计
固定资产减值准备
固定资产净额
固定资产净值
固定资产清理
固定资产原价
固定资产折旧
股东权益
股东权益合计
股东入主物流
股东易主搬迁受益
股改
股概念
股概念造纸印刷
股核电概念
股价处于上升通道
股价前期头部有压力
股价仍处震荡上行
股价上方存有一定压力
股价上方仍有一定压力
股价上方压力大
股价上方有一定压力
股价下方存在一定支撑
股介下方存在一定支撑
股利收入
股票差价收入
股票类指标列表项
股票市值占基金资产净值比
股票投资市值
股权投资券商重仓
股权投资增值概念
股权投资政策支持
股性活跃短线操作
股性活跃注意节奏
股指期货
股指期货大股东回购
股指期货概念
股指期货股东回购
股指期货国际双中心
股指期货生物医药
股指期货数字电视
股指期货新能源
股指期货资产注入
股资产重组
管道
管道燃气工程
管道制造
管理层收购概念
管理费率
管理费用
广播电视传播
广播电视网络
光大证券重仓
光电产业
光电产业深圳本地
光电器件
光电器件产销
光电子晶体
广东证券重仓
光谷概念
光机电产品
光机电一体化
光缆龙头外资并购
光纤光缆电缆
光纤通信设备
光学玻璃
光学科技
光学仪器器材
光学元件产销
广州证券重仓
硅单晶抛光片
轨道交通装备
规格色织棉布
贵金属
贵金属概念跌破增发
硅酸盐水泥
贵重宝石制品
贵重金属
贵州矛台
滚动轴承生产
滚筒洗衣机
国电南目
国凤塑业
过港服务
国光瓷业
国海证券重仓
国际工程承包
国际级炼油企业
国际集装箱
国际金融中心升值
国际近洋运输
国际双中心
国际双中心概念
国家名酒持股
国酒茅台业绩优
国联证券重仓
过磷酸钙生产
国内国际贸易
国内贸易
国内商业
国泰君安证券重仓
国通证券重仓
国信证券重仓
果汁行业龙头
果汁行业龙头三季报每股收益元
果汁生产销售
哈慈股份
海航集团收购意图
海水养殖
海水养殖加工
海通证券重仓
海外并购概念
海外扩张税收优惠
海外市场取得进展
海洋捕捞
海洋生物产品
海洋石油服务
海珍品养殖
含钒低合金钢
汉唐证券重仓
航空板块
航空产品
航空产品制造
航空航天
航空航天国防军工
航空航天深圳本地
航空军工概念
航空客货运输
航空运输
航空运输持股
航空运输服务
航空运输业
航企
航天技术
航天军工
航天军工概念
航天军工行业龙头
航天军工技术优势
航天军工节能环保
航天军工汽车概念
航天军工数字电视
航天军工太阳能
航天军工外资并购
航天军工外资合作
航天军工西气东输
航天军工小盘袖珍
航天军工新材料
航天军工振兴东北
航天军工中盘概念
航天军转民概念
航天卫星制造
行业复苏前景看好
行业核心竟争力强
行业龙头重组概念
行业龙头次新股
行业龙头定向增发
行业龙头海外拓展
行业龙头环保概念
行业龙头节能环保
行业龙头进军海外
行业龙头进军化工
行业龙头煤炭开采
行业龙头品牌优势
行业龙头前景良好
行业龙头三农题材
行业龙头生物芯片
行业龙头外交概念
行业龙头外资并购
行业龙头外资合作
行业龙头循环经济
行业龙头自主定价
行业应用软件
航运物流服务
合成氨尿素
合成超细纤维
核电创投
核电创投概念
核高基
核高基概念微软
核高基微软
合金型材加工
核能
核能概念
核能航天军工题材
黑豹牌汽车
黑色金属持股
黑色食品房地产
横盘整理
横盘整理逢低布局
横盘整理继续观望
宏峰
红色产业农业龙头
红色旅游题材
红外热像仪
宏源证券入主公司
互联网电子商务
互联网商务
沪深奥运概念
沪深社保重仓
沪市本地重组
华安证券重仓
化肥
化肥板块农业概念
化肥化工产品
化肥化工原料
化肥龙头政策扶持
化肥支农概念
花岗岩装饰
化工板块
化工板块券商重仓
化工板块新能源
化工材料产品
化工产品
化工产品生产
化工产品新材料
化工产品涨价概念
化工化肥制造
化工化纤
化工化学试剂
化工基金重仓
化工机械设备
化工建材
化工抗病毒概念
化工龙头军工原料药
化工龙头名牌烧碱
化工龙头拓展产业链
化工农业产品
化工上海本地
化工塑料制造
化工新股
化工原料产销
化工原料制造
华菱钢铁集团入主
华龙证券重仓
华泰证券重仓
华西证券重仓
华夏证券重仓
化纤板块
化纤纺织
化纤毛纺
化纤生产
化纤纤维贸易
化纤新材料
化纤制造
化纤制造入世概念
化纤制造上海本地
华鑫证券重仓
华星汽车贸易入主
化学产品制造
化学肥料
化学工业原料
化学农药
化学品贸易
化学品制造业
化学药品制剂
化学原料储量丰富
化学原料药
化学原料制造
化学制品业
华谊一体化
华源制药
化装品
化妆品
化妆品包装
坏账准备
坏账准备或转销坏账
环保创投概念
环保洁净产品
环保设备生产
环保新材料
环保压缩机概念
环球影城
环球影城概念
黄金白银铅
黄金采选加工
黄金采选炼销
黄金港口生物医药
黄金通道股权投资
黄酒白酒果酒
黄酒龙头入世受惠
黄酒品牌持股
黄酒品牌电子商务
黄磷磷酸
黄牛产业开发
汇出汇款
汇率变动对现金的影响额
回调风险等待机会
回调整理
回转支承产销
混凝土输送泵
货币自动处理
货币自动设备
火车轴
获得财政补贴万元年度业绩预增
火电水电供电
火力发电供热
货物搬运仓储
货物运输
基本化工原料
基本每股收益
机场航空
集成电路
集成电路封装
集成电路行业龙头
集成电路塑封
基础化工产品
基础设施
基础设施公用板块
基础设施建设
基础设施开发
基础设施投资
机床
机床板块
机床及配件
机床制造销售
机电产业投资
继电器产品
继电器连接器
机电上海本地
机电一体化
激光电子产品
激光概念
激光概念前景良好
激光技术
激光相关产品
吉化
积极展开重组活动
基金成立日
基金存续期年
基金到期日
基金概况
基金管理人
基金经理现任
基金看好
基金类型
基金类指标列表项
基金托管人
基金重仓
基金重仓百货板块
基金重仓北证重仓
基金重仓玻璃板块
基金重仓彩电
基金重仓传媒板块
基金重仓次新股
基金重仓大订单
基金重仓电力板块
基金重仓电力设备
基金重仓东北板块
基金重仓房地产
基金重仓港口板块
基金重仓钢铁股
基金重仓工程机械
基金重仓公用事业
基金重仓股板块
基金重仓海通重仓
基金重仓航空航天
基金重仓宏源重仓
基金重仓华夏重仓
基金重仓家电板块
基金重仓金融保险
基金重仓金属
基金重仓酒类
基金重仓酒类板块
基金重仓科技板块
基金重仓煤炭
基金重仓南方重仓
基金重仓汽车板块
基金重仓券商重仓
基金重仓上海本地
基金重仓深圳本地
基金重仓生物医药
基金重仓石化板块
基金重仓水运
基金重仓通信慨念
基金重仓预增预盈
基金重仓振兴东北
基金资产净值
计量器具
技术进出口
技术性调整压力显现
技术优势
技术优势资源优势
计算机产品
计算机电子
计算机服务
计算机概念券商重仓
计算机技术
计算机及相关
计算机软件
计算机软硬件
计算机相关
计算机硬件
计算机制造
计算机专业
计算机自动化
计提的贷款损失准备
计提其他资产减值准备
集团重组概念
集团整体上市概念
机械
机械板块
机械板块资产重组
机械上海本地
机械仪表
机械制造
机械制造加工
机械制造磨削
继续反弹观望
继续盘整
继续维持盘局
继续维持箱体
继续下探
基因工程药物
基因葡萄酒
绩优成长性好
机载设备检修
机制糖酒精
机制纸的制造
机制纸及板纸
机制纸纸产品
集装箱
集装箱航运
集装箱机械
集装箱运输
加仓潮
家畜家禽水产
甲醇汽油
甲醇汽油概念
甲醇汽油自然资源
家电
家电板块
家电板块深圳本地
家电电机
加碘食用盐
家电通讯产品
家电下乡
家电下乡概念
钾肥生产销售
价格高位谨慎
价格经营业绩大增
家具
家具龙头
家具木制品
家具制造
家禽饲养
加权
加速上行注意了结
家用电器生产
家用工业洗涤
家用机电产品
价值重估两岸三通
建材北京证券重仓
建材复合材料
建材海通证券重仓
建材和房地业
建材湘财证券重仓
建材与设备
坚决规避风险极大
减少注册资本减少的未分配利润
建设承包
建设概念
建设能源
减振降噪元件
减振降噪原件
建筑安装
建筑工程承包
建筑工程机械
建筑机构
建筑幕墙工程
建筑水泥
建筑水泥研制
建筑陶瓷行业龙头
建筑卫生陶瓷
建筑用水泥
建筑智能化
浆板机制纸
江淮汽车入主
江苏亚东集团重组目前停牌
轿车保险杠
轿车部件制造
胶带橡胶
胶卷相纸
交流发电机
焦煤涨价概念
酵母及深加工
焦炭
焦炭肥料
焦炭焦化产品
交通能源
交通设施地势优越
交通设施股权接力
交通设施券商重仓
交通运输
交通运输仓储业
交通运输设备
交投活跃仍有空间
交投活跃适当参与
交投活跃适当跟进
交投活跃注意高抛
交投活跃注意节奏
交易机会观望为主
交易席位费摊销
胶印纸书写纸
教育传媒行业龙头
借壳上市
借款所收到的现金
节能概念
节能环保参股外资
节能环保概念
节能环保介入通讯
节能环保进军房产
节能环保新材料
节能环保新能源
节能环保政策支持
节能汽车
节能汽车概念
节能新能源汽车
节能照明龙头
介入电子产品贸易
介入高密度纤维板
介入医药产业
进出口
进出口概念
进出口贸易
进出口上海本地
进出口深圳本地
进出口押汇
进出口业务
近海货运
进货零售批发
进军北京地产界
进军地产参股金融
进军地产贸易
进军地产数字电视
进军地产投资港口
进军电信
进军电子信息产业
进军房地产业
进军酒店中盘概念
进军科技电子领域
进军新材料领域
进军新材料有机硅
金荔科技
锦纶涤纶丝
锦纶切片
金牌品质的感冒药
近期走势相对弱需谨慎
金融保险上海本地
金融保险业
金融大盘篮筹
金融民营概念
金融企业往来收入收到的现金
金融企业往来支出支付的现金
金融题材
金融信托
金融信托投资
进入金融典当业
谨慎参与交易机会
谨慎操作
金属
金属材料制品
金属开采冶炼
金属深圳本地
金属水龙头
金属丝绳
金属制品产销
金属制品光棒
金属制品业
金锑钨开采
金通证券重仓
金信证券重仓
京城地产概念
京城地王银泰入主
精粗纺呢绒
精纺呢绒产品
京津塘高速
净利润
精毛纺呢绒
精密冲压模具
精密股份
精密合金铸件
京能热
景区景点经营
景区索道服务
精细化工
精细化工产品
精细化学品
经营电力能源
经营电力生产
经营改观三季报每股收益为元
经营各种网络
经营工业区
经营活动产生的现金流量
经营活动产生的现金流量净额
经营活动现金流出小计
经营活动现金流入小计
经营酒店酒楼
经营水族馆
经营性应付项目增加减少
经营性应收项目减少增加
经营业绩
经营移动通信
经营医药
经营原料药
经营中西成药
经营自行车
净资产收益率
净资产收益率加权
净资产收益率扣除加权
净资产收益率扣除摊薄
净资产收益率摊薄
酒店服务
酒店经营
酒店经营管理
酒店旅游
酒店旅游上海本地
酒店旅游娱乐
酒店商业零售
酒店信息管理
酒精饮料
酒类
酒类板块
酒类酿造销售
酒类饮料食品
酒类制造
酒农药饮料
聚氨酯产销
聚氨酯及助剂
聚丙烯甲醇
巨量抵抗下跌遇阻
巨量回落等待企稳
巨量回落谨慎
巨量上行注意了结
巨量震荡注意出局
巨量滞涨注意了结
聚氯乙烯烧碱
聚乙烯醇
具有奥运概念三季报每股收益元
聚脂切片
聚酯切片
绢麻丝毛纺
卷烟配套用纸
卷烟纸壁垒保护
绝缘制品产销
军工概念基金重仓
军工航母
军工航母概念
军工题材小盘概念
均线多头排列
均线多头排列量能温和放大
均线回升逢低介入
均线空头排列谨慎
均线向上发散拉高阶段
均线压力离场观望
均线压制观望为主
均线粘连短线整理
均线走好成交配合
卡软件开发
卡智能终端
开办费
开办费摊销
开发经营电站
开发铁合金
开发新仪表成功
开发研制通信
开关成套设备
抗艾概念地产
抗艾滋病概念
抗艾滋病题材
抗跌性强适当关注
抗生素激素
抗生素药品
抗生素原料药
抗生素制剂
考验下档均线压力
考验下档均线支撑
考验下档支撑
考验下档支撑谨慎操作
客车
客车配件
客车生产
客车特种车
客车相关生产
客车销售量第一
可供分配的利润
可供股东分配的利润
客户管理
客户优势市场巨大
客货邮空运
科技板块
科技板块国信重仓
科技板块南方重仓
科技板块上海本地
科技板块深圳本地
科技参股卷商概念
科技东北板块
科技港口板块
科技高校科技板块
科技工业开发
科技科技板块
科技龙头网络游戏
科技数字电视
科技网络传媒
科技网络工程
科技信息板块
客运货邮运输
可再生能源
可中线关注
可转债控股中水
可转债面料优势
可转债清洁能源
可转债运输概念
空间技术应用
空气冷却设备
空调电饭煲
空调干衣机
空运货运
扣除
扣除非经常性损益后的净利润
扣除加权
库尔勒香梨
宽带网数字电视
宽幅波动注意节奏
宽幅震荡注意节奏
矿产资源概念
矿石涨价概念
矿石资源整体上市
矿用自卸汽车
亏损严重谨慎
拉链模具生产
拉伸聚酯薄膜
老牌中药区域龙头
累计折旧
雷鸣科技
冷柜制造销售
冷轧薄板
冷轧不锈薄板
冷轧钢带产品
冷粘鞋类
锂电池材料
锂电池材料概念
锂电池电解液氟化物
锂电池概念
锂电池龙头
利好刺激持续走高
利好刺激放量突破
利好刺激继续持有
利好刺激仍有空间
利好刺激缩量涨停
利好刺激注意了结
利好兑现适当关注
利空影响回避
沥青生产销售
利润归还投资
利润及分配表
利润总额
利息收入收到的现金
联行存放款项
连锁超市巨头产业
连琐零售商业
炼铁提钒炼钢
连续大涨注意兑现
连续跌停减持
连续拉升注意了结
连续上攻注意高抛
连续上涨
连续上涨注意兑现
连续下跌谨慎
连续下跌寻求支撑
连续涨停注意高抛
连铸钢坯
帘子布
两岸三通概念
良好行业前景
量价配合良好注意均线压力
量价齐升创出新高
两江新区
两江新区概念
粮棉油麻
量能放大等待明朗
量能放大等待企稳
量能放大逢低布局
量能放大逢低介入
量能放大逢高减持
量能放大观望
量能放大回避
量能放大继续观望
量能过大短线离场
量能过大逢高减持
量能过大继续观望
量能过大谨慎
量能过大注意了结
量能强势观望为主
量能强势适当关注
量能弱势观望为主
量能释放回调介入
量能萎缩观望
粮食作物生产
粮油加工
磷铵硫酸水泥
林产化工产品
磷化工产品
磷化工涂料
林业机械
林业资源概念
林纸一条龙概念
零售连锁业
零售连销业
零售业
流动负债
流动负债合计
流动资产
流动资产合计
流客货运输
流通股
龙涤股份
垄断独特市场
垄断节水环保
垄断库尔勒香犁
垄断资源优势
龙头小盘次新股
龙头优势节能环保
龙头优势税收优惠
龙头优势外企合作
路桥板块
路桥施工
泸州老窖曲酒
轮式装载机
轮胎生产销售
洛波
螺杆式压缩机
螺旋藻羊绒
履带式推土机
旅店餐饮旅游
铝电合一成本优势
旅馆餐饮
铝合金车轮
铝合金服装
铝合金加工
氯化聚乙烯
绿化种植销售
氯碱化学工业
铝矿铝产品一体化
铝镁合金产销
铝相关产业
铝业板块技术先进
铝业板块可转债
铝冶炼
铝冶炼铝加工
旅游
旅游奥运概念
旅游板块奥运概念
旅游大通证券重仓
旅游饭店
旅游饭店经营
旅游房地产
旅油服务业
旅游服务业
旅游概念资源优势
旅游高科技
旅游及贸易
旅游交通客运
旅游经营
旅游酒店品牌形象
旅游品牌酒店投资
旅游上海本地
旅游商品经营
旅游深圳本地
旅游生物
旅游索道服务
旅游投资
旅游文化传媒
旅游西部证券重仓
旅游项目投资
旅游业开发
旅游资源开发
铝制品产销
铝制品生产
铝制品相关
卖出回购证券款
卖出回购证券收到的现金
买入
买入返售证券
买入返售证券支付的现金
芒果和西番莲
毛纺织品
毛纺织品服装
毛巾系列产品
茅台酒产品
毛毯睛纶毛条
煤变油概念
煤变油太阳能概念
煤电联动
煤电联营
煤电铝材产业链
每股净现金流量
每股经营活动现金流量
每股净资产
每股收益参股长江证券
每股收益澄清草甘酸利好传闻
每股收益重组委审核资产注入
每股收益大股东减持
每股收益等待股改建议回避
每股收益第三大股东减持
每股收益订单增加提升盈利
每股收益房产结算到来业绩暴涨
每股收益公司经营情况较差
每股收益公司业绩稳定增长
每股收益加权
每股收益进军房地产
每股收益经纪业务仍可期待
每股收益控股股东减持公司股份
每股收益扣除
每股收益扣除加权
每股收益面临退市风险
每股收益拟对创元期货增资万元
每股收益年度业绩预减以上
每股收益年度业绩预亏万万元
每股收益年度业绩预盈约万元
每股收益年度业绩预增
每股收益年度预增出售子公司
每股收益年度预增大股东减持
每股收益年度预增房产项目结算
每股收益年度预增估值较低关注
每股收益年度预增收购冠捷科技
每股收益市场传闻炒作估值过高
每股收益受到房地产调控影响
每股收益受让胜利物业股权
每股收益收益升级国内通讯龙头
每股收益收益元转让子公司股权
每股收益四季度恢复生产
每股收益摊薄
每股收益销量连年增长机械龙头
每股收益销售转好带动业绩增长
每股收益业绩预减
每股收益盈利稳定增长估值合理
每股收益盈利增长缓慢估值合理
每股收益预计年度业绩大额亏损
每股收益预计年度业绩扭亏
每股收益元打造完整产业链
每股收益元等待公司重组
每股收益元电价上调
每股收益元非公开发行获核准
每股收益元年度业绩扭亏为盈
每股收益元年度业绩预增
每股收益元攀钢集团整体上市
每股收益元手机业务有所回升
每股收益元业务保持平稳
每股收益元业务基本停顿
每股收益元转型电解铝行业
每股收益增发项目仍再审核
每股收益战略并购专攻明胶主业
每股收益制冷行业龙头公司
每股收益主营收入大幅下降
每股未分配利润
每股现金及现金等价物
每股营业利润
每股指标
美国新桥成大股东
煤价上涨题材
煤炭
煤炭板块
煤炭采工销
煤炭采洗销
煤炭采选
煤炭采选产销
煤炭采选业
煤炭产工销
煤炭产品产销
煤炭电产销
煤炭电力板块
煤炭电力热力
煤炭发电
煤炭化工产品
煤炭焦炭等
煤炭开采洗选
煤炭上海本地
煤炭生产
煤炭生产销售
煤炭石油预盈预增
煤炭替代石油概念
煤炭洗选加工
煤炭原煤洗选
煤炭涨价概念
媒体视听产品
门阀水工
弥补累计亏损
棉纺棉针织品
棉花种植
棉浆粕
面料织造染整
面料织造销售
棉毛麻丝
棉纱棉布
棉针织品
民爆行业龙头
民爆器材
民生证券重仓
民营板块新材料
民营概念进军金融
民营概念再次重组
民营机服务
民营家族概念
民营科技专利软件
民营企业入主
民用爆破器材
民用航天
民用雷达整机
闽越花雕
民族概念政策扶持
民族品牌外资并购
明胶系列
名牌黄金概念
名牌酒高额毛利
名牌商标产品
磨料磨具
磨料耐火材料
摩托车发动机
摩托车及配件
摩托车及配件产销
摩托车下乡
摩托车下乡概念
木材产品纸业
木材及刨花板
木地板
木家具木地板
幕墙设计施工
钼一体化产业
木制品产销
木竹材采运
纳米
纳米概念
耐火材料系列
耐火纤维材料
南方证券重仓
南京房产龙头
男士服饰产销
男士系列服饰
南通通科
男西装女时装
脑白金概念
内地和香港产业合作
内河运输
内陆港口和黄概念
内燃机件
内燃机摩托车
内燃机气门
内燃机生产
内需消费
内洋运输
能源板块
能源电力环保
能源交通通讯
能源相关
能源项目
能源新材料
呢绒毛毯
拟售
年初未分配利润
年度业绩预亏
年度业绩预盈约万万元
年度业绩预增
年度业绩预增以上每股收益元
年度预亏万寻求重组方目前停牌
粘胶纤维
年扭亏为盈三季报每股收益元
年前三季度每股收益为元
年三季报每股收益为元
酿制古井贡酒
尿素合成氨
尿素及复合肥
尿素生产销售
尿素碳酸氢铵
镍铜钴硫冶炼
宁波高速
钮扣拉链
牛肉产品
牛仔服装行业龙头
农产品花卉
农产品批发
农产品油脂
农地膜薄膜
农副产品产销
农副产品加工
农副产品种植
农机制造
农林牧
农林牧上海本地
农林牧深圳本地
农林牧渔业
农药
农药板块
农药长城证券重仓
农药海通证券重仓
农药行业十强企业
农药化工产品
农药化工品
农药华泰证券重仓
农药健桥证券重仓
农药精细产品
农药精细化工
农药龙头参股券商
农药生产销售
农药系列产品
农业
农业板块重组概念
农业产业
农业产业化重点企业
农业高科产品
农业供应港澳题材
农业花木种子
农业技术
农业开发
农业赖安酸概念
农业龙头
农业龙头定向增发
农业龙头金融概念
农业龙头民族概念
农业龙头潜在重组
农业龙头生态农业
农业龙头水稻之父
农业龙头税收优惠
农业龙头土地升值
农业龙头外资并购
农业龙头政策扶持
农业龙头自主创新
农业农头外资并购
农业新股
农业新能源
农业制品
农业种子
农业综合开发
农用车
农用车及配件
农用化肥
农作物种子
诺迪康藏药
钕铁硼产品
盘整格局观望为主
盘整蓄势逢底布局
抛压较大短期谨慎
抛压较大观望为主
配套设施建设
批发和零售贸易
批发零售贸易
啤酒板块三农高校
啤酒产品开发
啤酒产销
啤酒花及制品
啤酒花制品
啤酒麦芽饲料
啤酒农业龙头
啤酒生产
啤酒饮料矿泉
啤酒藏红花
啤酒制造
啤酒制造销售
片材板材
票据融资
票据融资净额
品牌服装概念
品牌概念网络游戏
品牌绩优概念
品牌优良资源丰富
品牌优势
品牌优势重组概念
品牌优势行业龙头
品牌优势家具连锁
品牌优势民营概念
品牌优势农业概念
品牌优势外资并购
品牌优势小盘袖珍
品牌优势振兴东北
品质优良成长性好
品种和质量优势
平板玻璃
平板建筑玻璃
瓶和瓶坯
平绒产品
平台突破成交配合
平台突破忌追高
平台震荡继续观望
平台震荡加大
平台震荡是主基调
平台震荡走势
平台整理等待明朗
平台整理逢高减持
平台整理观望
平台整理继续观望
破位下跌谨慎
破位下行等待企稳
破位下行谨慎对待
浦东房地产
普铝锭精铝锭
葡萄酒
漆包电磁线
汽车
汽车安全玻璃
汽车板块
汽车板块基金重仓
汽车板块社保重仓
汽车板块深圳本地
汽车板块外资概念
汽车板块银河重仓
汽车变速箱
汽车部件
汽车产业重组
汽车产业重组概念
汽车车桥
汽车出租
汽车底盘
汽车动力汽车
汽车发动机
汽车发展规划
汽车概念定向增发
汽车概念技术优势
汽车概念锁定承诺
汽车改装
汽车锂电池
汽车离合器
汽车零件行业品牌
汽车龙头参股券商
汽车轮胎
汽车轮胎模具
汽车模具研制
汽车农机机械
汽车配件上海本地
汽车外资并购
汽车维修检测
汽车相关制造
汽车销售
汽车蓄电池
汽车仪表
汽车运输车
汽车运输机械
汽车振兴
汽车振兴汽配大发展
汽车振兴汽配受益
汽车制造
汽车制造相关
期货龙头概念
期货收益
汽配板块
汽配板块次新股
汽配龙头网络游戏
汽配受益
汽配制造
其他不减少现金的费用和损失
其他长期负债
其他长期资产
其它费用
其他流动负债
其他流动资产
其他应付款
其他应交款
其他应收款
其他营业收入收到的现金
其他营业支出支付的现金
其他资产
其他资产占基金资产净值比
气体技术概念
起稳回升
企稳回升波段操作
企稳回升继续持有
气雾剂产品
企业供应服务
其中偿付利息所付现金
其中公益金
其中权益性投资所付现金
其中债权性投资所付现金
前期低点存在一定支撑
前期高点存在一定压力
前期平台存在一定压力
前期头部有一定压力
前三季度每股收益
前三季度每股收益元
前三季度收益
前三季度业绩
前三季度业绩年度业绩预增
铅锌锗开采
潜在资产重组题材
强势反他
强势反弹
强势反弹逢高减磅
强势反弹观望
强势反弹继续观望
强势反弹仍有空间
强势反弹适当关注
强势反弹有望走好
强势回升注意节奏
强势拉升注意兑现
强势上攻
强势上攻适当关注
强势上行波段操作
强势上行仍有空间
强势上涨注意了结
强势突破
强势突破继续持有
强势未尽
强势涨停仍有空间
强势震荡逢低介入
强势震荡观望为主
强势整理保持关注
强势整理逢高减磅
强势整理观望为主
强势走高仍有空间
强势走高注意兑现
强势走高注意减持
强于大势适当谨慎
桥梁管理
秦格
轻纺产品
轻工
轻工上海本地
轻工深圳本地
清海明胶
青蒿大王
青蒿素概念
青蒿素资源垄断
清洁能源锂电池
清洁能源煤代重油
清洁能源纳米题材
清洁能源业绩增长
清欠概念创新商业
清洗剂
轻型越野客车
轻型越野汽车
氢氧燃料电池
晴雨伞产销
球阀产品
取得债券利息收入收到的现金
区间震荡保持关注
区间震荡波段操作
区间震荡短期谨慎
区间震荡观望为主
区间震荡交易机会
区间震荡适当介入
趋弱走势成交低迷
趋势良好
趋势向好上升通道
区域弄断参股金融
区域商贸开发
区域优势跌破增发
全国优秀施工企业
全国最大纸箱基地
全面转型为房地产
全球霸主产销增长
券商创投微软
券商概念
券商概念本地股
券商股龙头
券商卡数码电子
券商重仓
券商重仓开发地产
券商重仓税收利好
券商重仓中盘概念
全顺商用车
拳头产品成长迅速
权益性投资所支付的现金
燃具灶具
燃料电池电动汽车
燃料乙醇生态酿酒
燃料油液化气
燃油金属材料
热电联产
热电联产创投
热交换器研发
热力电力
热力电力生产
热能价格上涨
热水器
热缩材料
热缩材料等
热缩冷缩材料
人民币升值概念
人寿保险
人造板原木板
人造革塑料膜
人造金钢石
仍处弱势交易机会
仍有一定反弹潜力
日化外资并购
日用百货
日用电子板块
日用电子器具
日用工艺陶瓷
日用化学产品
日用品
绒毛纱加工
肉鸡养殖销售
肉食品涨价概念
肉制品
肉制品加工
入关受惠概念
乳品
入世
入世概念
入世上海本地
入世受惠重组概念
入世受惠风险投资
入世受惠概念
入世受惠基金重仓
入世受惠土地升值
入世受益概念
入选医保概念
入选医保高校概念
乳业龙头奥运概念
乳制品加工
软件高校背景
软件集成
软件技术开发
软件开发
软件开发概念
软件类
软件类上海本地
软件系统集成
软件研制开发
软件业务发展迅猛
软硬件开发
软硬件网络
润滑油系列
弱势反弹观望为主
弱势反弹规避为主
弱势格局持续调整
弱势格局观望为主
弱势格局继续观望
弱势格局建议谨慎
弱势盘整不宜介入
弱势震荡观望
弱势震荡观望为主
弱市震荡坚决规避
弱市震荡适当关注
弱势整理保持关注
弱势整理观望
弱势整理观望为主
弱势整理谨慎观望
弱势整理适当关注
弱势走低继续观望
弱势走低建议谨慎
三季报每股收益为元业绩优秀
三季报每股收益元净利润同比减
三季报每股收益元净利润同比增
三季度净利润同比增但估值偏高
三季每股收益元净利润同比增
三季期每股收益元年度业绩预增
三轮运输车
三氯氢硅
三农概念涉足热电
三农题材
三农题材农业连锁
三农题材森林资源
三通概念
三无房地产
三无科技板块
三无煤炭上海本地
三无汽车板块
三无上海证券重仓
三峡概念
森林资源中药概念
沙河集团入主目前停牌
纱面料恤
山川股份
上档均线存在一定压力
上档均线仍有一定压力
上档均线有一定压力
上方均线有一定压力
上方仍有一定压力
上攻动能趋弱
上海本地
上海本地小盘股
上海财政证券重仓
上海地产股
上海证券重仓
上航
商贸
商贸百货零售
商贸板块
商贸仓储运输
商贸业酒店业
商品储存
商品储存运输
商品房
商品房开发
商品技术贸易
商品零售
商品零售服务
商品零售酒店
商品零售批发
商品批发
商品批发零售
商品销售
上升趋势未坏成交还可
上升通道成交还可
上升通道短线宜谨慎
上升通道良好
上升通道良好短线谨慎
上升通道未坏短线谨慎
上升走势未变短线谨慎
上实联合
上通通道未变
商务用纸产销
上行下跌观望为主
上行下行建议规避
上行走势建议观望
商业
商业百货零售
商业地产概念
商业地产开发顺利
商业地产升值题材
商业地产增值
商业地产增值概念
商业地产增值题材
商业房产
商业各类物资
商业广告业
商业酒店管理
商业连锁重组题材
商业连锁概念
商业连锁焦煤开采
商业连锁券商重仓
商业连锁十强之一
商业连锁吸收合并
商业连锁资产增值
商业零售
商业零售服务
商业零售批发
商业龙头振兴东北
商业旅游网络科技
商业批发零售
商业票据印刷
商业上海本地
商业银行
商业银行业务
商业饮食业
商业增值重组题材
商业资产增值
商用技术开发
上证持股
上证航空
上证金融板块
上证社保重仓
上证医药板块
烧碱聚氯乙烯
烧碱氯氟
少数股东权益
少数股东损益
少数民族概念
社保基金家电板块
社保重仓股权激励
社保重仓税收优惠
设备技术出口
社会服务业
设计开发服装
射频子系统
涉足房地产旅游
涉足建材大超市
涉足热电
涉足生物制品业
涉足天燃气产业
神龙发展
神奇入主转向药业
沈阳供暖
申银万国证券重仓
深圳本地股大重组
生产涤纶缝纫
生产电力产品
生产发电机
生产建筑材料
生产精密合金
生产经营成药
生产经营钢材
生产经营水泥
生产经营医药
生产聚丙烯
生产冷轧板
生产磨料磨具
生产农产品
生产葡萄酒概念
生产铅蓄电池
生产轻型货车
生产乳制品
生产手机彩屏
生产湘泉白酒
生产销售机床
生产销售饲料
生产研制医药
生产原料药
生产筑路机械
生产自行车
绳钢丝制品
生化药品
生化银河证券重仓
生化制药
生化制药酒
生命医药产品
生铁钢锭钢坯
生物板块
生物保健食品
生物发酵工程
生物概念外资并购
生物工程
生物工程土地储备
生物工程药品
生物化工行业龙头
生物技术
生物精细化工
生物纳米汽车
生物农药
生物农药涉足热电
生物农药兽药
生物生化药品
生物生化制品
生物食品工程
生物血液制品
生物药品制造
生物药中药
生物疫苗新品开发
生物医药重组题材
生物医药创投概念
生物医药地产开发
生物医药房产
生物医药概念
生物医药工程
生物医药股权投资
生物医药海通重仓
生物医药上海本地
生物医药深圳本地
生物医药疫苗基因
生物医药银河重仓
生物医药制品
生物医药资产重组
生物制药概念
生物制药旅游
生物制药清华概念
世博概念
世博会新上海
世博会新上海概念
石材第一股新能源
市场开发租赁
食醋酱油酱菜
适当关注逢高减持
适当关注观望为主
适当关注调整压力
石化板块
石化板块深圳本地
石化龙头
石化贸易
世界名牌数字电视
世界品牌定向增发
世界品牌基金重仓
世界品牌社保重仓
世界铸管三强
世界自然文化遗产
世贸概念资产重组
石墨炭素制品
食品罐头饮料
食品加工
食品加工销售
食品加工业
食品经营
食品深加工
视频视听产品
食品饮料持股
食品制造
仕奇牌西装
市区交通客运
实施多元发展战略
实业投资
十一五概念
十一五重点发展
石英晶体
食用菌
石油产品
石油催化剂
石油化工
石油化工产品
石油化工上海本地
石油化工深圳本地
石油加工销售
石油开发
石油开发产销
石油勘探开发
石油炼制开采
石油龙昌
石油能源相关
石油上中下游
石油石化产品
石油液化气
石油运输
石油制品
石油制品销售
石油装卸
市政给水
市政工程施工
市政公路
市政建设
市政施工水务题材
实质性外交概念
首创证券借壳上市
收到的税费返还
收到其他与筹资活动有关现金
收到其他与经营活动有关现金
收到其他与投资活动有关现金
收费公路经营
手扶拖拉机
收购沃泰丰
收回的委托资金净额
收回的已于前期核销的贷款
收回的中长期贷款
收回投资所收到的现金
手机家电板块
手机节能锂电池
手机制造
收取的利息
收取的手续费
收入合计
受托资产管理收到的现金净额
受托资产管理支付的现金净额
受益奥运政策扶持
受益产业振兴规划
受益产业政策启动
受益太阳能启动
受益中国信息化进程
受制均线注意了结
输变电设备
蜀都
数据电缆电视网络
数控机床产销
数控精密机床
熟料及水泥
数码测绘
数码网络
输配电设备
树脂
数字背投电视
数字产品科技板块
数字程控系统
数字电视
数字电视奥运概念
数字电视奥运题材
数字电视概念
数字电视节能环保
数字电视进军木业
数字电视设备
数字电视太阳能
数字电视题材
数字电视外资并购
数字电视小盘
数字电视有线网络
数字电视综合物流园
数字化产品
数字化纺机参股金融
数字龙头券商概念
数字模拟电视
数字移动电话
双中心世博会
水产品及养殖
水产饲料行业龙头
水产饲料制造
水稻工程优质基地
水电工程相关
水电开发
水电气供应
水供应
税控收款机
税控系统
水力发电供电
水力发电供水
水利水电工程
水轮发电机组
水泥板块
水泥板块西部开发
水泥产品
水泥番茄酱
水泥及辅料
水泥建筑材料
水泥龙头资源优势
水泥生产线
水泥生产销售
水泥制造
水泥制造销售
水上客运
税收优惠
税收优惠沪深
税收优惠铁路龙头
水务房地产入世
水务概念循环经济
水务概念纸业题材
水务题材地产项目
水小客运
水资源提价概念
顺利突破调整压力渐显
丝绸纺织品
丝绸面料印染
四川九州电器入主
饲料产销
饲料兽药生产
饲料研制开发
饲料养殖
饲养繁殖种鸡
丝织品炼印染
速冻食品产销
塑胶农药
塑料包装薄膜
塑料管材
塑料化工产品
塑料化工制品
塑料化工制造
塑料零件
塑料型材
塑料硬管管件
塑料粘胶制品
塑料制品
塑料制造
塑料制造业
苏宁集团入主公司
索道运输服务
所得税
锁定承诺出头退税
锁定承诺定向增发
锁定承诺规模优势
锁定承诺整体上市
缩量跌停谨慎
缩量回升逢高减持
缩量回调短线震荡
缩量回调关注
缩量回调继续关注
缩量继续涨停
缩量弱势观望
缩量上行继续持股
缩量上行仍有空间
缩量调整继续关注
缩量调整注意了结
缩量涨停注意了结
缩量震荡观望
缩量震荡继续观望
缩量整理
缩量整理观望
缩量整理继续关注
缩量走低等待企稳
缩量走高继续观望
缩量走高注意节奏
缩量走弱继续观望
钛白粉产销
钛白粉及相关
钛白粉硫酸
钛白粉相关
钛行业龙头稀缺资源
钛合金生产
太平洋保险
太阳能产品
太阳能单晶硅
太阳能灯管
太阳能电池
太阳能电池项目启动
太阳能概念
太阳能概念股权投资
太阳能高纯硅材料
太阳能硅材矿
太阳能硅材料概念
太阳能屋顶
太阳能屋顶计划
太阳能稀土概念
太阳能新秀
泰阳证券重仓
台资概念
摊薄
探底反弹继续持有
探低回升
探底回升仍有反复
探底回升注意节奏
探底企稳保持谨慎
炭黑及其尾气
钽铌铍冶炼
炭素石墨制品
陶瓷板块
陶瓷产品制造
陶瓷石材玻璃
陶瓷制品生产
陶瓷纸业生产
特精
特色生物资源
特殊钢材生产
特殊钢型材
特种车辆制造
特种电池用新材料
特种光缆
特种漆包线
特种纤维
特种用纸
提取储备基金
提取法定公益金
提取法定盈余公积
提取企业发展基金
提取任意盈余公积
提取外汇资本准备金
体育相关产业
体育休闲用品连锁
甜菜制糖业
天方
天然碱无机盐
天然气管道
天然气精细化工
天然气涨价概念
天然植物药
挑战档均线压力
挑战前期高点压力
挑战前期头部压力
挑战上档均线压力
挑战上档压力
调整到位
调整到位持续走高
调整到位短期反弹
调整到位后仍有上行
调整到位继续向上
调整到位有望继续向上
调整到位有望向上
调整后每股净资产
调整走势交易机会
铁合金
铁基铜基零件
铁矿石题材
铁路车辆
铁路客运货运
铁路设备新材料
铁路提速概念
铁路运输
铁路运输持股
铁路运输第一股
铁路运输服务
铁路运输设备
铁路轴承税收优惠
贴现
挺进上海房地产
挺进重型汽车领域
停牌
同比业绩增长三季报每股收益元
铜采矿选矿
通道良好短线宜谨慎
通道未坏短线宜谨慎
铜管铜棒产销
铜基合金板带
铜开采冶炼
通信
通信板块
通信板块概念
通信材料
通信产品
通信产业投资
通信电源
通信电子
通信光缆电缆
通信龙头龙头
通信设备板块
通信设备数字电视
通信设备制造
通信网络
通信网络设备
通信终端产品
通讯
通讯产品研制
通讯产品制造
通讯电缆
通讯深圳本地
通讯生物技术
通讯与饲料
同业拆入
同业存放净额出
同业存放净额入
同业存放款项
通用水泥
投资港口土地增值
投资高新技术
投资管理
投资海口耀江花园
投资活动产生的现金流量
投资活动产生的现金流量净额
投资活动现金流出小计
投资活动现金流入小计
投资建设大桥
投资建设高速
投资教育产业
投资进出口
投资金融证券
投资经营公路
投资企业
投资收益
投资收益良好
投资损失收益
投资业务
土地充足外资并购
土地储备丰富
土地储备丰富股
土地储备潜力巨大
土地大幅增值
土地丰富
土地升值潜力大
土地增值
土地增值概念
土地增值振兴东北
土地整治开发
涂料合成树脂
涂料颜料制造
涂料研制开发
涂料油漆制笔
土木工程
土木工程承包
土木工程建设
土木工程建筑
土木工程施工
图形网络终端
推土机装载机
托管费率
脱硫环保大题材
托普软件
拓展房产进军热供
拓展新业务金融软件
瓦楞纸箱产销
外币报表折算差额
外币未分配利润折算差
外贸
外贸板块跌破增发
外贸板块投资房产
外贸板块指数股
外贸概念股权投资
外企合作资产重组
外商概念
外商合作电子商务
外资并购
外资并购概念
外资并购股权投资
外资并购海外订单
外资并购技术优势
外资并购节能环保
外资并购开发房产
外资并购品牌优势
外资并购氢电能源
外资并购券商重仓
外资并购新材料
外资并购新能源
外资并购整体上市
外资并购资产重组
外资参股资产重组
外资概念
外资概念电力设备
外资概念技术优势
外资概念门店众多
外资概念突出
外资合作
外资合作并购题材
外资合作概念
外资合作国家扶持
外资合作税收优惠
外资合作小盘
外资合作新材料
外资基金亿并购
外资小盘
完整产业链
网络安全题材
网络板块
网络板块深圳本地
网络传媒
网络传媒概念
网络电脑
网络房产流通龙头
网络服务
网络概念
网络高校重组
网络集成工程
网络科技
网络科技概念
网络热电装修
网络商务概念
网络数字电视
网络显示终端
网络信息商贸
网络游戏奥运概念
网络游戏奥运旅游
网络游戏电子签名
网络游戏概念
网络游戏股权投资
网络游戏开发房产
网络游戏数字电视
网络游戏外资合作
网络游戏微软合作
网络娱乐产业股
网上项目经营
维持横盘
维持盘局
维持盘局有向上趋势
维持弱势继续观望
维持箱体
维持震荡
微电声器件
微电子
未分配利润
味精
味精及副产品
未确认的投资损失
微软
微软概念
微软结盟数字电视
微软题材电子商务
维生素价格上涨概念
卫生陶瓷产品
未收租赁收益
委托存款
委托贷款及委托投资
微细漆包线
卫星导航定位
卫星导航核高基典型
微型电机
卫星定位产品
微型客车
卫星汽车
微型汽车
卫浴五金产品
文化用品
文教板块
文教体育用品
温泉旅游
文体
文体上海本地
无纺布产品
无纺布需求旺盛
无氟压缩机
无机化工产品
五金线材仪表
五粮液系列酒
物流概念
物流为主股权投资
物流系统工程
污染防治设备
无线电设备
无线通信图像
无形资产
无形资产及其他资产
无形资产及其他资产合计
无形资产摊销
物业经营
钨冶炼及加工
物业投资管理
物业租凭
物资流通
细胞基因工程
西北证券重仓
西部概念
西部开发奥运
西部开发概念
西部开发节能环保
西部开发资产重组
西部证券重仓
西电东送
细分市场龙头股
西服休闲服
稀贵金属珠宝
系列产品
稀缺资源奥运题材
稀缺资源产能扩张
稀缺资源产业完整
稀缺资源大盘概念
稀缺资源概念
稀缺资源化工板块
稀缺资源钾肥龙头
稀缺资源矿产丰富
稀缺资源垄断
稀缺资源煤炭石油
稀缺资源券商重仓
稀缺资源市场优势
稀缺资源私有化
稀缺资源新材料
稀缺资源新能源
稀缺资源循环经济
稀缺资源整体上市
西三角经济圈
西三角经济圈概念
稀释每股收益
吸收的活期存款净额
吸收合并增加未分配利润
吸收投资所收到的现金
系统风险建议谨慎
系统集成
系统集成商跌破增发
系统内存款
稀土光亮铜杆
稀土金属
稀土精矿
稀土相关制品
洗衣机
西子控股重组
西子控股重组概念
下档均线存有一定支撑
下当均线存在一定支撑
下档均线存在一定支撑
下跌通道坚决规避
下方均线存在一定支撑
下行通道建议规避
下行通道适当谨慎
现代厨房用具
现代化连锁加油站
现代生物医药
现金
现金等价物期初余额
现金等价物期末余额
现金及现金等价物净增加额
现金及现金等价物净增加情况
现金流量表
现金期初余额
现金期末余额
显示器件玻璃
纤维产品制造
显像管玻壳
显像管设计
湘财证券重仓
向电子新材料转型
湘计算机
橡胶机械设备
橡胶轮胎制造
橡胶制品产销
橡胶制造业
箱体运行注意节奏
箱体震荡整理
箱体整理窄幅震荡
向新技术转型
向中央银行借款
消费升级奥运概念
消费升级并购概念
消费升级地产升值
消费升级地产增值
消费升级商业地产
小幅反弹逢高减持
小幅回升波段操作
小幅震荡观望为主
小幅震荡技术风险
小幅震荡坚决规避
小幅震荡适当关注
小幅震荡适当介入
小幅震荡下方有支撑
小功率电动机
硝化棉产销
小轿车旅游车
小排量车受益
小排量车受益概念
小盘重组
小盘概念
小盘光通信题材
小盘科技
小盘科技进军医药
小盘科技新材料
小盘壳资源
小盘外资合作
小盘新上海
销售纺织品
销售费用
销售各类服装
销售软硬件
销售商品提供劳务收到的现金
销售原料药
销信移动通信
小型基金
鞋类连锁业
新材料管材龙头
新材料行业龙头
新材料蜡制品
新材料民营传媒
新材料券商重仓
新材料社保重仓
新材料替代进口
新材料脱硫高增长
新材料外资并购
新材料外资概念
新材料稀缺资源
新材料新能源
新材料与制品
新材料资产重组
新低在即谨慎操作
锌锭硫酸
新股
新股板块
锌及锌合金
新能源重组
新能源大单概念
新能源大股东雄厚
新能源电动客车
新能源定向增发
新能源概念
新能源航天概念
新能源火力发电
新能源建筑节能
新能源锂电池
新能源锂电池龙头
新能源锂离子电池
新能源龙头
新能源煤化工概念
新能源汽车动力汽车
新能源汽车发展规划
新能源汽车概念
新能源汽车锂电池
新能源汽车零部件
新能源燃料电池
新能源太阳能
新能源太阳能单晶硅
新能源太阳能屋顶
新能源外资合作
新能源新上海
新能源原料优势
新能源中盘概念
新农村农业龙头
芯片技术全国领先
新上海
新上海概念
新上海概念钢铁龙头
新上海航空板块
新上海航天军工
新上海经济开发区
新上海世博会
新上海土地升值
新上海土地增值
新上海预盈预增
新上海主题投资
信托板块
信托存贷款
信托存贷投资
信托及委托存款的增加减少
信托及委托贷款的减少增加
信托证券题材
信托证券投资
信托证券业务
新闻纸
新闻纸纸袋纸
新闻纸纸制品
信息安全系统
信息产业
信息传播服务
信息电子类
信息管理软件
信息技术业
信息计算机
信息家电
信息家电产品
信息科技
信息软件
信息软件开发
信息网络集成
信息网络设施
新项目取得进展
新项目生效
新型材料
新型动力汽车
新型动力汽车概念
新型建材
新型建材产销
新型建材技术领先
新型建筑材料
新兴金融概念
新型片式元件
兴安证券重仓
杏仁露
兴业聚脂
袖珍小盘股本扩张
畜禽养殖
血液制品研发
寻呼机手机
循环经济
循环经济概念
循环经济节能环保
循环经济垃圾发电
循环经济自主知识
迅速调整等待起稳
压力容器制造
压缩机
压缩机产销
亚洲最大寡头垄断
烟标印制
烟草概念
盐产品相关
沿海散货运输
盐湖集团
烟花鞭炮
烟花鞭炮销售
衍生品
盐田港码头
盐业垄断优势
研制成品药
研制教练机
研制开发卫星
研制中药药品
氧化铝铝锭
羊绒及制品
羊绒毛棉
羊绒衫羊绒纱
羊绒制品
扬声器开发
药材板块持股
药剂
药品保健品
药品产销
药品开发生产
药品零售连锁
药品农业开发
药品水泥
药品相关开发
药品研制
药品医疗器械
药品制药设备
药物制剂产销
药用玻璃包装龙头
液化石油气
业绩持续增长概念
业绩大幅增长三季报每股收益元
业绩改善三季报每股收益元
业绩略有改善三季报每股收益元
业绩略有好转三季报每股收益元
业绩扭亏三季报每股收益元
业绩扭亏为盈三季报每股收益元
业绩平淡三季报每股收益元
业绩实现大增三季报每股收益元
业绩稳定年度业绩预增
业绩稳定三季报每股收益元
业绩一般三季报每股收益元
业绩增加概念
业绩增长概念
冶金
冶金产品制造
冶金电机制造
冶金机械
冶金上海本地
液晶显示材料
液晶显示器
冶炼钢坯
冶炼压延加工
业务整合优质品牌
液压气动元件
一般存款准备金净额
一般准备
医保
医保概念
医保中成药概念
仪表开发
乙醇汽油
乙醇汽油概念
乙醇汽油生产线
乙醇燃料
移动通信产品
依附均线持续上涨
依附均线缓慢上升
依附均线攀升
依附均线攀升关注
依附均线攀升继续持有
依附均线攀升注意节奏
医改受益概念
乙肝疫苗外资概念
已经上行适当关注
医疗
医疗器材
医疗器械板块
医疗器械产销
医疗器械制造
医疗设备
疫苗基因概念
疫苗基因生物医药
疫苗基因资产重组
一年内到期的长期负债
仪器设备
以前年度损益调整
乙稀期货
乙稀期货概念
以现金支付的营业费用
医药板块
医药板块股权投资
医药板块抗癌药
医药板块外资并购
医药板块预亏预减
医药保健品
医药保健食品
医药产品
医药产品生产
医药加工
医药经营
医药连锁概念
医药零售
医药名牌高红利
医药生物上海本地
医药投资零售
医药为主资产重组
医药业
医药原料药
医药制剂产品
医药制造
医药制造基金重仓
医用射线
医用新材料
银行保险业务
银行业
银行证券重仓
银河证券重仓
饮料酒类生产
饮料瓶
饮食第一股基金相中
印刷
印刷磁卡
印刷电路板
印刷机械
饮水科技印刷
印制电路板
印制线路板
应付代理证券款项
应付福利费
应付工资
应付股利
应付利息
应付普通股股利
应付优先股股利
应付账款
硬膏剂冲剂
硬件软件
英教
应交税金
应解汇款
盈利能力
影视基地开发
影视拍摄销售
应收股利
应收款项净额
应收利息
应收账款
应收租赁款
营销电站锅炉
营业费用销售费用
营业利润
营业收入
营业外收入
营业外支出
盈余公积
盈余公积转入
硬质合金
拥有大量商业地产
拥有太阳能公司股权
拥有太阳能硅公司股权
友邦保险
游船旅行客运
有丰富土地储备
有机氟材料
有机硅单体
有机化工产品
有机酸及盐类
游乐广场一体化
油品产销
油品经营
油品旅游概念
油气储运基地
油气开发工程
油漆涂料
油漆涂料家药
有色金属
有色金属采选
有色金属加工
有色金属开采
有色金属外资概念
有色金属新材料
油田服务商煤炭石油
油田工程
有望挑战前期头部压力
有望突破箱体
有线电视网络
优质焦煤洗选
优质粮油
优质资产注入
预付帐款
预计负债
预计回调逢低介入
预计年度净利润约万元估值较高
预计年度累计净利润可能为亏损
预计年净利润同比增长以上
预计年实现净利润同比增长左右
与嘉士伯合作
预亏预减低价概念
预亏预减抗艾题材
羽毛羽绒产品
玉米淀粉
与攀钢钢樊吸收换股
逾期贷款
余热锅炉
预提费用
预提费用的增加减少
渔业捕捞加工
渔业投资房产
预应力钢丝
预盈预增持股
预盈预增大盘概念
预盈预增区位优势
预盈预增中小银行
预增预盈大盘篮筹
预增预盈中盘概念
源海外扩张订单优势
原料产品一体化
原料药生产
源料资源概念
原煤焦炭精煤
原煤开采
原水供应
远洋能源运输龙头
远洋沿海运输
远洋运输
原药制造
原油加工油品
原油接卸
原汁葡萄酒
粤美的
越野汽车专业制造
云大科技
运输车辆制造
运输机械
运输龙头可转债
运输设备制造
运输物流参股金融
杂交水稻辣椒
在建工程
在建工程减值准备
在建工程净额
载重汽车制造
暂处弱势观望为主
暂处弱势适当关注
暂时起稳
藏药概念
藏药中药
造酒
造纸板块
造纸骨干持股
造纸骨干次新股
造纸及纸制品
造纸相关
造纸业
造纸纸制品
增持
增加土地储备
增值电信业务
债券差价收入
债券利息收入
债权性投资所支付的现金
债务重组旅游升温
债转股军工题材
粘胶长丝
粘胶长丝产品
粘胶短纤产销
粘胶短纤维
粘枝行业龙头
涨幅大出现调整宜谨慎
涨幅过大观望
涨幅过大注意了结
涨势反弹继续观望
照相机镜头
浙江板块数字电视
震荡大股价上方有压力
震荡反弹成交配合
震荡幅度大可中线关注
震荡格局建议谨慎
震荡缓慢上行
震荡回升注意节奏
震荡加大保持关注
震荡加大保持谨慎
震荡加大操作谨慎
震荡加大操作宜谨慎
震荡加大成交还可
震荡加大短线谨慎
震荡加大短线宜谨慎
震荡加大逢高减仓
震荡加大观望为主
震荡加大建议规避
震荡加大建议谨慎
震荡加大谨慎操作
震荡加大谨慎为宜
震荡加大可中期关注
震荡加大可中线关注
震荡加大仍有上行潜力
震荡加大适当关注
震荡加大适当谨慎
震荡加大调整压力大
震荡加大宜谨慎操作
震荡加大注意风险
震荡加巨成交低迷
震荡阶段观望为主
震荡剧烈谨慎操作
震荡攀升保持观望
震荡盘整建议谨慎
震荡弱势持续调整
震荡弱势短期谨慎
震荡弱势观望为主
震荡弱势建议规避
震荡弱势谨慎参与
震荡弱势适当谨慎
震荡上行
震荡上行保持关注
震荡上行保持谨慎
震荡上行波段操作
震荡上行抄作为主
震荡上行成交配合
震荡上行等待机会
震荡上行等待企稳
震荡上行逢低介入
震荡上行逢低买入
震荡上行逢低吸纳
震荡上行观望
震荡上行观望为主
震荡上行回避
震荡上行继续持有
震荡上行继续观望
震荡上行坚决规避
震荡上行坚决离场
震荡上行建议观望
震荡上行建议规避
震荡上行建议回避
震荡上行建议谨慎
震荡上行交易机会
震荡上行谨慎
震荡上行谨慎操作
震荡上行谨慎对待
震荡上行谨慎观望
震荡上行谨慎破位
震荡上行仍未转变
震荡上行仍需谨慎
震荡上行适当参与
震荡上行适当关注
震荡上行适当谨慎
震荡上行有望企稳
震荡上行注意波段
震荡上行注意节奏
震荡调整等待止跌
震荡调整后仍有上行
震荡下跌观望为主
震荡下跌适当关注
震荡下行保持谨慎
震荡下行等待企稳
震荡下行等待筑底
震荡下行多方乏力
震荡下行谨慎参与
震荡向上
震荡向上攀升
震荡蓄势成交还可
震荡蓄势适当关注
震荡运行适当关注
震荡运行适当谨慎
震荡整理
震荡整理保持关注
震荡整理保持谨慎
震荡整理不宜介入
震荡整理成交萎缩
震荡整理等待机会
震荡整理等待企稳
震荡整理短线机会
震荡整理反复震荡
震荡整理逢低介入
震荡整理逢低吸纳
震荡整理逢低增持
震荡整理逢高减仓
震荡整理逢高减持
震荡整理观望
震荡整理观望为主
震荡整理规避为主
震荡整理回调介入
震荡整理或有机会
震荡整理继续持有
震荡整理继续观望
震荡整理继续关注
震荡整理继续规避
震荡整理继续看淡
震荡整理坚决规避
震荡整理建议观望
震荡整理建议关注
震荡整理建议规避
震荡整理建议谨慎
震荡整理降低仓位
震荡整理交易机会
震荡整理谨慎操作
震荡整理谨慎为主
震荡整理仍不看好
震荡整理仍需谨慎
震荡整理适当布局
震荡整理适当参与
震荡整理适当关注
震荡整理适当介入
震荡整理适当谨慎
震荡整理调整压力
震荡整理蓄势格局
震荡整理注意风险
震荡筑底逢低介入
震荡筑底逢低吸纳
震荡筑底继续观望
震荡筑底谨慎参与
震荡走高把握节奏
震荡走高保持关注
震荡走高波段操作
震荡走高不宜介入
震荡走高观望
震荡走高继续持有
震荡走高继续观望
震荡走高继续关注
震荡走高适当关注
震荡走高适当谨慎
震荡走高注意节奏
震荡走势
震荡走势操作宜谨慎
震荡走势成交还可
震荡走势成交略显低迷
震荡走势成交一般
震荡走势观望
震荡走势观望为主
震荡走势建议规避
震荡走势交易机会
震荡走势谨慎参与
震荡走势谨慎操作
震荡走势上方仍有压力
震荡走势上方有压力
震荡走势适当关注
震荡走势注意节奏
针纺织品
针纺织品绢纺
真空电子器件
真空灭弧室
真丝绸织造
振兴东北大订单
振兴东北房产概念
振兴东北概念
振兴东北钢铁板块
针织纺织
政策扶持
政策扶持农业概念
证券代理服务
证券发行差价收入收到的现金
证券销售差价收入收到的现金
证券业
整体搬迁概念
整体搬迁土地升值
整体上市
整体上市参股金融
整体上市参股券商
整体上市大盘概念
整体上市概念
整体上市金属题材
整体上市题材
止跌回升
止跌回升继续观望
止跌回升适当跟进
止跌回升注意节奏
止跌起稳
止跌企稳适当关注
支付的发行长期债券利息
支付的利息
支付的手续费
支付的所得税款
支付的营业税金及附加
支付其他与筹资活动有关现金
支付其他与经营活动有关现金
支付其他与投资活动有关现金
职工奖福基金
制剂药品
纸及纸制品
纸浆机制纸
纸浆卡纸品
制浆造纸产热
制浆造纸生产
制冷成套设备
制冷空调设备
制冷设备
制冷压缩机
知名品牌地位
知名乡镇企业
智能电站
智能电子设备
智能控制产品
智能设备
支农概念
植物提取物
植物调节剂
纸箱纸盒包装
纸盐建材
制药
制药电子
制药进出口
制药医药批发
制药中成药
纸业板块基金重仓
纸业包装
纸业外资合作
制造维护
制造销售供电
制造业
纸制品产销
纸制品文具
纸制品业
纸制品制造
中藏成药
重仓股
中长期贷款
中成药保健品
中成药产销
中成药加工
中成药开发
中成药生产
中成药研究
中成药制剂
中成药制造
中成药制造概念
重大投资产能扩张
中俄物流贸易
中高档服装
重工设备
中国恒天集团入主
中国黄金第一矿
中国家电第一店
中国铝业收购概念
中国名牌化肥
中国模具第一股
中国山水第一股
中国商务王牌网
中国远大集团入主
中国最有价值品牌
中铝
中盘概念矿产资源
中普档客车
中期趋弱适当谨慎
中期上升趋势
中期上升趋势良好
中期上升趋势仍未坏
中期上升通道良好
中期上升通道未坏
中期上行坚决规避
中期上行适当关注
中期走好注意节奏
重熔用铝锭
中式快餐连锁
中石油题材
中西成药
中西药
中西药产品
中西药品
中西药制造
中西原料药
中线关注
中线看好适当参与
中线偏弱观望
中线趋弱保持谨慎
中线趋弱等待企稳
中线趋弱反弹减仓
中线趋弱反弹减持
中线趋弱观望
中线趋弱继续等待
中线趋弱继续观望
中线趋弱谨慎
中线趋势谨慎
中线趋势仍未坏
中线弱势适当关注
中线上升趋势良好
中线上升趋势未坏
中线上升趋势未走坏
中线震荡继续看淡
中线走好有望拉升
中线走势良好
中性
重型机床
重型机械产销
中央空调
中央空调主机
中药保护处方专利
中药保健品
中药材
中药材中成药
中药产业外资概念
中药加工
中药龙头生物基因
中药名牌高校背景
中药名牌壳资源
中药品牌垄断优势
中药品牌优势
中葯品牌优势
中药研发产销
中药饮片产业龙头
中药原料制剂
中药中成药
中兆实业入主公司
种植畜禽养殖
种猪繁育
种子化肥
种子农用工具
种子培育
中字头大盘概念
中字头概念股
中字头行业领先
轴承及零部件
轴承汽车配件
轴承相关制造
轴承制造
珠宝加工销售
筑底回升
铸锻件产销
珠峰牌摩托车
猪鸡等副产品
苎麻纺织品
注入优质资产
住宿餐饮旅游
铸铁管
主业进入聚合材料
主业投向房产医疗
主业转为城市供水
主业转为成药
主业转向产业分销
主业转型房地产
主业转型稀缺资源
主业转型有色金属
主业转型中药
注意量能逢高了结
主营纺织服装
主营业务成本
主营优势跌破增发
主营优势外资合作
主营转向焦炭生产
注资承诺低价概念
注资承诺全球第二
注资承诺珠宝概念
转贷款资金
专利软件金融概念
转向环保污水处理
转向汽车连锁服务
转型地产水电概念
转型房地产资产置换
转型商业地产营运
转型生物医药
转型为口腔医院
转型污水处理
专业设备制造
专营水泥制造
专用模具
专用汽车
专用汽车生产
专用设备制造
专有技术军工背景
专有技术知识产权
转作股本的普通股股利
装卸运输仓储
装载机推土机
装载机挖掘机
资本公积
资本运作资产重组
资产承诺稀缺资源
资产重组
资产重组创投
资产重组地产品牌
资产重组概念
资产重组高校合作
资产重组国际合作
资产重组开发房产
资产重组能源概念
资产重组三季报每股收益元
资产重组生物医药
资产重组实业投资
资产重组题材
资产重组投资房产
资产重组外资合作
资产重组西部开
资产重组项目投资
资产重组新材料
资产负债表
资产管理
资产配置
资产收购题材
资产置换
资产置换参股金融
资产置换定向增发
资产置换进入地产
资产置换壳资源
资产置换新项目
资产注入
资产注入板块
资产注入参股期货
资产注入参股券商
资产注入创投概念
资产注入地产板块
资产注入迪斯尼概念
资产注入概念
资产注入概念港口
资产注入概念机场
资产注入概念新能源
资产注入概念资源股
资产注入港口板块
资产注入期货概念
资产注入券商板块
资产注入上证
资产注入新上海
资产注入信托板块
资产注入亿扩产
资产注入整体上市
资产注入资源板块
资产注入自主创新
资产总计
自动化
自动化电源
自动化服务
自动化系统
自动化仪表
自动售货机
自来水生产
自行车
自行车零配件
资讯媒体
自营证券的减少增加
自营证券收到的现金净额
自营证券支付的现金净额
自由流通股
资源储备煤价上涨
资源丰富转型地产
资源化工产品涨价
资源及技术垄断
资源新能源并购
资源信托概念
资源优势储煤丰富
资源优势定价优势
资源优势基金重仓
资源优势社保重仓
资源优势外销概念
资源优势外资并购
资源优势资产重组
自主产权神六概念
自主产权生物制药
自主产权外资合作
自主创新概念
自主创新主营龙头
自助服务终端
棕刚玉产品
总股本
综合百货黄金
综合上海本地
综合深圳本地
综合物流服务
走势较弱不宜介入
走势较弱适当关注
走势疲软回避
走势强劲适当关注
走势未变寻找下档支撑
走势稳健
走势稳健保持关注
租赁资产
组织药品生产
钻夹头产品
最大汽车轴承龙头
最大稀土铝基地
最新单位净值
最新基金份额
做强柠檬酸行业
筹码分布
大股东
股价
股票
股票价格
股票软件
股市
行情
基本分析
技术分析
排序
市盈率
收益率
指标
鞍钢转债
巴田股份
宝钢债
电网
东北药业
发展股
泛海发展
丰原转债
复星转债
股市实战
国债
江淮转债
金茂债
侨城转债
日照
山东鲁阳
深高
天安平煤
铜都转债
万科转
卧龙电器
雅戈转债
中移
中移动
人人天使
信筹
信筹网
蚁筹
蚁筹网
融财富
益天下
盈未来
阿比奥梅德
阿波罗
阿波罗全球管理
阿彻丹尼尔斯米德兰
阿迪克
阿尔创
阿尔法
阿尔法企业
阿尔尼拉姆制药
阿根廷
阿根廷电信
阿克迈技术
阿拉丁
阿拉科技
阿拉斯加航空
阿莱技术
阿里健康
阿里影业
阿曼瑞恩
阿美特克
阿默普莱斯金融
阿纳达科石油
阿尼股份
阿帕契
阿普达集团
阿瑞斯资本
阿仕特朗金融
阿斯利康
阿斯麦
阿泰克
阿兴记
艾倍科
艾博德
艾伯科技
艾伯维
艾策通讯
爱车坊
爱车屋
爱达利网络
爱德华兹生命科学
艾的教育
爱德利
爱得威建设集团
爱德新能源
爱迪科技
爱迪科森
爱迪生
爱迪生国际
爱迪生联合电气
爱廸新能
爱尔发
艾尔建医疗
爱尔信
爱范儿
艾飞特
艾芬达
爱夫卡
艾芙隆海湾社区
爱富希
艾弗再险集团
爱高集团
艾格生物
霭华押业信贷
爱环吴世
爱己爱牧
艾机器人
爱家科技
爱康医疗
爱科迪
艾可菲
艾科技术
爱科凯能
爱珂科技
爱科麦
爱科赛
埃克森美孚
爱克森斯控股
爱可生
爱克斯龙
埃克西尔能源
爱酷体育
爱酷游
艾利艾
艾利丹尼森
爱立方
爱立康
爱力浦
爱立信
艾里逊变速箱
埃林哲
艾录股份
艾洛维
爱侣健康
爱玛客
爱美可
艾美森
埃蒙迪
艾莫基
艾默生电气
艾能聚
埃尼石油
艾派科技
埃培智
爱扑网络
爱奇艺
艾奇资本
艾融软件
艾瑞德
艾睿电子
艾瑞斯
爱瑞特
埃塞克斯信托
艾森博
埃森普特
埃森哲
爱尚传媒
爱尚鲜花
爱尚游
爱申特
爱世纪集团
艾硕控股
艾斯本科技
艾斯克
艾斯兰
艾特克
爱特科技
爱特泰克
爱玩网络
艾为电子
艾维科
爱威科技
埃文低碳
爱问科技
爱信股份
爱芯环保
艾叶文化
爱依斯电力
爱应用
爱乐祺
爱知网络
爱知之星
安澳智能
安保工程控股
安贝夫啤酒
安博
安波福
安博检测
安畅网络
安达保险
安达科技
安达农森
安达物流
安道麦
安德建奇
安德利果汁
安德玛
安东油田服务
安尔发
安广物流
安好精工
安和水电
安华生物
安华智能
安怀信
安徽凤凰
安徽华辰
安徽皖通高速公路
安技智能
安家万邦
安捷包装
安捷股份
安捷利实业
安捷伦科技
安洁士
安杰信
安洁医疗
安进
安居应急
安卡网络
安康
安科系统
安莉芳控股
安联锐视
安领国际
氨纶
安美勤
安盟网络
安盟信息
安明斯
安纳利资本管理
安耐杰
安宁控股
安浓园艺
安诺电子
安谱实验
安普泽
安奇汽车
安桥
安趣股份
安全货仓
安荣电气
安软科技
安瑞升
安锐信息
安赛乐米塔尔
安森美半导体
安盛科技
安踏体育
安泰保险
安泰得
安泰股份
安泰科
安泰园林
安特吉
安西斯
安贤园中国
安信阿尔法定开混合
安信宝利债券
安信比较优势混合
安信动态策略混合
安信复兴指数
安信工业混合
安信合作创新混合
安信恒利增强债券
安信沪深增强
安信活期宝
安信基金
安信价值精选股票
安信量化多因子混合
安信量化优选股票
安信灵活配置混合
安信目标收益债券
安信平稳增长混合
安信稳健增值混合
安信现金管理货币
安信现金增利
安信消费医药股票
安信鑫安得利混合类
安信新常态股票
安信新成长混合
安信新动力混合
安信鑫发优选混合
安信新回报混合
安信新价值混合
安信新目标混合
安信新起点混合
安信新趋势混合
安信新优选混合
安信一带一路分级
安信永丰定开债券
安信永利信用
安信永瑞定开债券
安信永盛定开债券
安信永泰定开债券
安信永鑫
安信优势增长混合
安信优享纯债债券
安信中国制造混合
安信种苗
安信中证指数增强
安信尊享纯债
安信尊享添益债券
安阳机床
安域亚洲
安悦国际控股
安运科技
安泽电工
安正科技
安证通
安之畅
安之文化
安智物流
安中股份
安众科技
昂捷信息
昂克传媒
昂纳科技集团
昂盛智能
奥栢中国
奥邦建筑
奥贝克
奥必通
澳博控股
奥测世纪
奥驰亚集团
奥传思维控股
澳大利亚普通股
奥地利
奥迪威
奥多比
奥尔斯
奥菲传媒
澳菲利
奥盖克
奥根科技
傲冠股份
奥海文化
翱华股份
傲基电商
奥吉特
澳佳生态
奥捷科技
澳凯富汇
奥凯立
澳凯龙
澳科控股
奥克斯国际
澳坤生物
奥来德
奥莱利
奥雷德
奥立思特
奥伦德
奥绿新
奥玛仕国际
奥美格
奥美环境
奥美森
澳门励骏
奥默医药
澳能建设
奥派股份
奥普节能
奥其斯
奥莎动力
澳狮环球
奥视威
奥仕智能
奥思集团
澳泰药剂
奥特股份
奥特美克
奥腾电子
傲天科技
澳通电讯
奥拓福
奥拓股份
傲拓科技
奥托立夫
奥威控股
奥维云网
翱翔科技
奥星电子
奥星生命科技
奥一新源
澳优
奥油化工
奥宇节能
奥远电子
澳至尊
澳洲成峰高教
澳洲西太平洋银行
八百里
八达股份
八达科技
芭迪贝伊
巴克艾科技
巴克莱银行
巴兰仕
巴里克黄金
巴陵节能
巴鲁特
霸王集团
芭薇股份
巴西电力
巴西石油
八叶科技
百澳股份
百奥家庭互动
百傲科技
百本医护
百博生物
百草堂
白茶股份
百程旅游
百川导体
百川电力
百川环能
百川科技
百川锁业
百大能源
百德国际
百得科技
佰蒂生物
百度
摆渡融创
百富餐饮
百富环球
百福控股
百夫长
百固科技
百禾传媒
百合网
白虹软件
百宏实业
白花油
百汇环保
佰惠生
百济神州
百甲科技
百杰瑞
柏克莱
柏克利
柏科数据
柏莱特
百乐米业
百利保控股
百利大
百联广合
百林通信
百林园林
百灵电子
佰聆数据
白鹿温泉
白马股
白马户外媒体
拜玛林制药
白马数控
佰美基因
栢能集团
佰能蓝天
百年巧匠
百诺医药
百勤油服
柏荣集团控股
白山国旅
百胜餐饮
百盛集团
百胜软件
百胜中国
百事
百事宝
百事达
百仕达控股
百事乐居
百时美施贵宝
百时尚
百事泰
白水农夫
百思寒
百思买
百泰实业
百特国际
拜特科技
百特莱德
百田石油
百通能源
白兔湖
百玩游戏
百威英博
百味斋
百信国际
柏星龙
百姓网
百盈高新
百应租赁
百元股
佰悦集团
柏泽股份
百正新材
斑马技术
邦诚电信
邦德股份
邦德激光
帮豪种业
邦禾生态
帮辉汽配
邦吉
邦健医疗
棒杰小贷
邦客乐
邦力达
邦普刀具
邦鑫勘测
邦业科技
邦正科技
宝安股份
宝宝树集团
宝贝格子
保诚
保诚保险
宝成股份
报春电商
宝达股份
保德国际发展
宝德科技集团
宝德利
宝德生物
保得威尔
保德信金融
鲍尔包装
保发集团
宝发控股
宝峰时尚
豹风网络
宝光实业
宝海微元
包浩斯国际
保华集团
保集健康
宝积资本
宝洁
宝凯电气
宝来利来
保利达资产
宝力股份
保丽洁
保利文化
宝利祥
保利协鑫能源
宝丽兴源
保利置业集团
宝联控股
宝亮股份
宝龙地产
宝美户外
爆米花
宝明堂
保奇影视
宝强精密
宝泉旅游
宝润兴业
宝申控股
宝胜电气
宝生动力
宝胜国际
宝石金卡
堡狮龙
宝泰股份
宝特龙
宝田科技
保通食品
宝燵控股
宝威控股
保险分级
保险重仓
宝信环球
宝鑫瑞
宝信咨询
宝兴威
宝业集团
宝艺股份
宝盈安泰短债债券
宝盈策略增长混合
宝盈泛沿海增长混合
宝盈国家安全沪港深股票
宝盈核心优势混合
宝盈鸿利收益灵活配置混合
宝盈互联网沪港深混合
宝盈货币
宝盈基金
宝盈科技混合
宝盈人工智能股票
宝盈睿丰创新混合
宝盈先进制造混合
宝盈祥瑞混合
宝盈祥泰混合
宝盈消费主题灵活配置混合
宝盈新价值混合
宝盈新锐混合
宝盈新兴产业混合
宝盈医疗健康沪港深股票
宝盈盈泰纯债债券
宝盈优势产业混合
宝盈增强收益债券
宝盈中证指数增强
宝盈转型动力混合
宝盈资源优选混合
宝源股份
报阅传媒
宝中海洋
贝参药业
贝达化工
北大青鸟环宇
北大资源
北鼎晶辉
被动元件
北斗城际
北斗嘉药业
北斗信息
贝尔机械
北方嘉科
北方矿业
北方数据
北方信托
北方跃龙
倍格曼
北海集团
北教传媒
北京安鹏
北京北辰实业股份
北京航峰
北京建设
北京京客隆
北京控股
北京控股环境集团
北京汽车
北京清芝
北京燃气蓝天
北京时代
北京首都机场股份
北京体育文化
北京希电
北京中科
贝克福尔
北科光大
贝克诺斯
北科瑞声
北科天翼
贝克休斯通用能源
贝克药业
北控清洁能源集团
北控水务集团
北控医疗健康
贝莱德
北林科技
北迈科技
北漠股份
北青传媒
贝森金融
贝斯兰德
北塔软件
北泰实业
贝特莱
贝特瑞
贝特智联
倍通检测
北旺农牧
北味菌业
北信瑞丰产业升级
北信瑞丰鼎利
北信瑞丰丰利混合
北信瑞丰华丰灵活配置
北信瑞丰基金
北信瑞丰健康生活主题灵活配置
北信瑞丰平安中国主题灵活配置
北信瑞丰外延增长
北信瑞丰稳定收益
北信瑞丰稳定增强偏债
北信瑞丰现金添利
北信瑞丰新成长
北信瑞丰兴瑞灵活配置
北信瑞丰研究精选
北信瑞丰宜投宝
北信瑞丰增强回报
北信瑞丰中国智造主题
北亚策略
北亚时代
北洋天青
倍益康
北邮国安
北裕仪器
北展股份
倍智测聘
本草春
本间高尔夫
奔凯安全
本贸科技
奔腾股份
奔腾集团
奔腾文创
本田汽车
本益新材
彼岸控股
皕成科技
碧驰股份
碧迪医疗
比高集团
碧桂园
碧桂园服务
必和必拓集团
璧合科技
碧佳实业
必可测
比科斯
笔克远东
比酷股份
比例聚合
比利时
碧生源
必瘦站
碧水科技
比速科技
比特智能
陛通股份
碧沃丰
比亚迪电子
比亚迪股份
比洋通信
碧瑶绿色集团
比优集团
便捷神
标榜新材
标普股红利
标普科技
标普全球
标普生物
标普香港创业板指数
标普香港大型股指数
标普医药
标准资源控股
宾宝
滨海泰达物流
滨海投资
滨会生物
滨江科贷
槟杰科达
宾仕国际
滨特尔
滨特股份
冰箱
并行科技
冰雪集团
冰洋科技
秉扬科技
博安通
博安智能
铂宝集团
博本智能
博采网络
波长光电
勃达
博大光通
博达软件
博丹环境
博道基金
博道启航混合
博道中证增强
博道卓远混合
博电科技
博耳电力
玻尔科技
波尔通信
博凡动力
博富科技
博富临置业
博格华纳
博冠股份
博冠科技
博广环保
渤海汇金汇添益个月定开
渤海汇金汇增利个月定开
渤海汇金量化汇盈混合
渤海汇金睿选混合
渤海汇金资管
博海新材
博华科技
博华太平洋
博汇股份
博际喷雾
玻机智能
博杰科技
博浚宏
博骏教育
博柯莱
博科思
伯克希尔哈撒韦
伯肯节能
博控科技
博莱股份
铂澜商业
勃朗科技
伯朗特
玻璃制造
泊林商业
伯灵顿百货
博茗低碳
伯明翰体育
博能股份
博宁福田
博鹏环保
博奇环保
博强能源
般若股份
博融智库
博瑞生物
博锐斯
博瑞信息
博润通
博善生物
博昇光电
博圣云峰
博时安诚个月定开债
博时安丰个月定开债
博时安弘一年定开债
博时安祺一年定期开放债券
博时安仁一年定期开放债券
博时安荣个月定期开放债券
博时安瑞个月
博时安泰个月定开债
博时安心收益定期开放债券类
博时安怡个月定期开放债券
博时安盈债券
博时安誉个月定开债
博时标普
博时标普联接
博时策略混合
博时产业新动力混合
博时创新驱动混合
博时创业板
博时创业板联接
博时创业成长混合
博时大中华亚太精选股票
博世德
博时第三产业混合
波士顿地产
波士顿科学
博时丰达纯债个月定开债
博时丰庆纯债债券
博时富安个月定开债发起式
博时富诚纯债债券
博时富发纯债
博时富和纯债债券
博时富华纯债债券
博时富嘉纯债债券
博时富宁纯债债券
博时富乾个月定开债发起式
博时富融纯债债券
博时富瑞纯债债券
博时富时中国股指数
博时富腾纯债债券
博时富祥纯债债券
博时富鑫纯债债券
博时富兴纯债个月定开债发起式
博时富业个月定开债发起式
博时富益纯债债券
博时富永个月定开债发起式
博时富元纯债债券
博时工业主题股票
博时广利纯债债券
博时国企改革股票
博时行业轮动混合
博时合惠货币
博时合晶货币
博时合利货币
博时合鑫货币
博时宏观回报债券
博时弘康个月定开债
博时弘泰混合
博时弘盈定期开放混合
博时厚泽回报混合
博时沪港深成长企业
博时沪港深价值优选
博时沪港深优质企业基金
博时互联网主题灵活配置混合
博时沪深指数
博时华盈纯债债券
博时黄金联接
博时回报混合
博时汇享纯债债券
博时慧选纯债个月定期开放债券
博时汇悦回报混合
博时汇智回报混合
博时基金
博时价值增长贰号混合
博时价值增长混合
博时景发纯债债券
博时景兴纯债债券
博时精选混合
博时境源保本
博时聚利纯债债券
博时聚瑞纯债个月定期开放债券
博时聚润纯债债券
博时聚盈纯债债券
博时聚源纯债债券
博时军工主题股票
博时抗通胀增强回报
博时乐臻定开混合
博时利发纯债债券
博时量化多策略股票
博时量化价值股票
博时量化平衡混合
博时民丰纯债债券
博时民泽纯债债券
博时内需增长混合
博时逆向投资混合
博时平衡配置混合
博时荣享回报混合
博时睿利事件驱动混合
博时睿益事件驱动混合
博时睿远事件驱动混合
博时上证
博时上证超大盘
博时上证超大盘联接
博时上证联接
博时上证自然资源
博时上证自然资源联接
博时双月薪定期支付债券
博时丝路主题股票基金
博时岁岁增利一年定期开放债券
博时特许价值混合
博时天天增利货币
博时天颐债券
博士蛙国际
博时外服货币
博时外延增长主题混合
博时稳定价值债券
博时稳健回报债券
博时文体娱乐
博时现金宝货币
博时现金收益货币
博时新策略
博时鑫丰混合
博时鑫惠混合
博时新价值混合
博时新起点混合
博时鑫瑞混合
博时鑫润混合
博时新收益
博时鑫泰混合
博时新兴成长混合
博时新兴消费主题混合
博时信用债纯债债券
博时信用债券
博时鑫源混合
博时鑫泽混合
博时兴荣货币
博时兴盛货币
博时亚洲票息收益债券
博时亚洲票息收益债券美元钞
博时亚洲票息收益债券美元汇
博时央企结构调整
博时央调联接
博时医疗保健行业混合
博时颐泰混合
博时银行
博时银智大数据
博时裕安纯债债券
博时裕昂纯债债券
博时裕诚纯债债券
博时裕创纯债
博时裕达纯债
博时裕发纯债债券
博时裕丰发起式
博时裕恒纯债债券
博时裕弘纯债债券
博时裕嘉个月定开债发起式
博时裕景纯债债券
博时裕康纯债
博时裕坤纯债个月定期开放债券
博时裕利纯债债券
博时裕隆混合
博时裕鹏纯债债券
博时裕乾纯债
博时裕泉纯债债券
博时裕荣纯债债券
博时裕瑞纯债债券
博时裕盛纯债
博时裕顺纯债债券
博时裕泰纯债债券
博时裕腾纯债
博时裕通纯债
博时裕新纯债
博时裕益混合
博时裕盈个月定开债
博时悦楚纯债债券
博时月月薪定期支付债券
博时月月盈短期理财债券
博时战略新兴产业混合
博时臻选纯债债券
博时证保
博时智臻纯债债券
博时中债进出口行
博时中债政金债指数
博时中证淘金大数据
博时中证指数增强
博时主题行业混合
博时转债增强债券
博时卓越品牌混合
博硕光电
博思艾伦咨询
波司登
波斯科技
博思堂
博思特
博涛文化
博旺兴源
博为峰
博威能源
博维仕
博玺电气
博校科技
博芯科技
博信中医
博信资产
博迅医疗
博雅互动
博亚精工
博雅科技
博雅智能
博阳新能
博阳智电
博弈科技
博益气动
博伊特
波音
博游旅游
博宇科技
博宇信息
博元电力
博远高科
博源股份
博远欣绿
博岳股份
博阅科技
博志成
布布畅通
布丁股份
不动产信托
卜蜂国际
卜蜂莲花
布拉德斯科银行
布莱克万矿业
布朗保险经纪
布朗福曼
布雷尔利
布鲁克
布鲁克菲尔德公共建设
布鲁克菲尔德可再生
布鲁克菲尔德资产管理
布罗德里奇
财安金融
财富大盘
彩虹光
彩虹科技
彩虹新能源
彩虹颜料
财华社集团
财捷
彩客化学
采矿指数
材料
财猫网络
财人汇
彩生活
彩通
财通财通宝货币
财通成长优选混合
财通纯债债券
财通多策略福瑞
财通多策略福享混合
财通多策略福鑫定开
财通多策略精选混合
财通多策略升级混合
财通多策略稳健增长债券
财通福盛
财通福佑定开混合发起
财通汇利债券
财通集成电路产业股票
财通基金
财通价值动量混合
财通聚利债券
财通可持续混合
财通量化核心优选混合
财通量化价值优选混合
财通收益增强债券
财通新视野混合
财通证券资管
财通资管鸿达纯债债券
财通资管鸿利中短债债券
财通资管鸿睿个月定开债券
财通资管鸿益中短债债券
财通资管鸿运中短债债券
财通资管积极收益债券
财通资管瑞享个月定开混合
财通资管睿智个月定期开放债券
财通资管消费精选混合
财通资管鑫管家货币
财通资管鑫锐混合
财通资管鑫盛个月定开混合
财通资管鑫逸混合
彩星集团
彩星玩具
财讯传媒
彩讯科技
参股民营银行
灿能电力
参仙源
餐饮
餐饮品牌国际
餐饮指数
残友软件
灿越科技
沧海核装
沧海控股
苍南仪表
沧运集团
草都牧草
草原宏宝
策划推广
策源股份
查尔斯河
茶花电气
茶乾坤
差旅天下
馋神国际
长安产业精选混合
长安宏观策略混合
长安泓润纯债债券
长安泓泽纯债债券
长安沪深非周期
长安货币市场
长安基金
长安民生物流
长安仁恒
长安鑫富领先混合
长安鑫恒回报混合
长安鑫利优选混合
长安鑫旺价值混合
长安鑫禧混合
长安鑫兴混合
长安鑫垚主题混合
长安鑫益增强混合
长安裕隆混合
长安裕盛混合
长安裕泰混合
长安裕腾混合
长宝科技
长潮股份
长城安心回报混合
长城创业板指数增强
长城改革红利灵活配置混合
长城工资宝货币
长城行业轮动混合
长城华冠
长城环保主题灵活配置混合
长城环亚控股
长城汇理
长城积极增利债券
长城基金
长城景气行业龙头混合
长城久鼎保本混合
长城久富混合
长城久恒灵活配置混合
长城久惠灵活配置混合
长城久嘉创新成长灵活配置混合
长城久利保本混合
长城久荣定期开放债券型发起式
长城久润保本
长城久泰沪深指数
长城久稳债券
长城久祥混合
长城久鑫
长城久信债券
长城久益灵活配置混合
长城久盈纯债债券
长城久源保本混合
长城久悦债券
长城品牌优选混合
长城软件
长城收益宝货币
长城双动力混合
长城网科
长城微光
长城稳固收益债券
长城稳健成长灵活配置混合
长城稳健增利债券
长城消费增值混合
长城新策略
长城新兴产业混合
长城新优选混合
长城一带一路
长城医疗保健混合
长城优化升级混合
长城增益
长城智能产业混合
长城中国智造灵活配置混合
长城中小盘混合
长城中证
长城转型成长混合
畅达通
常电股份
昌恩智能
畅尔装备
长飞光纤光缆
长风股份
长峰医院
常辅股份
长福亚太
长港敦信
尝高美集团
长庚新材
长和
长合信息
长虹佳华
长宏科技
昶桦股份
昌辉股份
长江汇聚量化多因子
长江基建集团
长江可转债债券
长江乐丰纯债
长江乐享货币
长江乐鑫定开债
长江乐盈定开债
长江乐越定开债
长江绿海
长江绿色
长江期货
长江生命科技
长江收益增强债券
长江文化
长江优享货币
长江制衣
长江资管
畅捷通
长乐情
常乐铜业
昌利控股
长联来福
昌隆咨询
常满控股
常茂生物
长明机械
长宁钻石
长牛股份
常青基业
长荣农科
常荣声学
昌润钻石
长盛成长价值混合
长盛城镇化主题混合
长盛创新驱动混合
长盛创新先锋混合
长盛电子信息产业混合
长盛电子信息主题混合
长盛动态精选混合
长盛多因子策略优选股票
长盛高端装备混合
长盛国企改革主题灵活配置混合
长盛航天海工混合
长盛沪港深优势精选混合
长盛互联网混合
长盛沪深指数
长盛环球行业混合
长盛积极配置债券
长盛基金
长盛可转债
长盛量化多策略
长盛量化红利混合
长盛年年收益定期债券
长盛全债指数增强债券
长盛上证指数分级
长盛盛崇
长盛盛丰混合
长盛盛和纯债
长盛盛辉混合
长盛盛杰一年期定期开放混合
长盛盛景纯债
长盛盛康纯债
长盛盛琪一年债券
长盛盛世
长盛生态环境主题灵活配置混合
长盛盛裕纯债
长盛双月红定期债券
长盛添利宝货币
长盛同德主题混合
长盛同庆
长盛同瑞中证分级
长盛同盛成长优选
长盛同禧债券类
长盛同享灵活配置混合
长盛同鑫行业配置混合
长盛同益成长回报灵活配置混合
长盛同智优势混合
长盛新兴成长
长盛养老健康产业灵活配置混合
长盛医疗量化股票
长盛战略新兴产业灵活配置
长盛中小盘精选混合
长盛中证金融地产份额
长盛中证证券公司分级
长盛中证指数
长盛转型升级混合
长实集团
长寿花食品
长泰源
昶檀股份
长天科技
长旺财务
长望科技
长先新材
畅想高科
畅想软件
昌信
长信标普等权重指数
长信长金通货币
长信畅中
长信创新驱动股票
长信纯债半年定开债券
长信纯债壹号
长信纯债一年定开债券
长信低碳环保行业量化
长信多利灵活配置混合
长信富安纯债一年定开债券
长信富海纯债一年定期开放
长信富民纯债一年定期开放
长信富平纯债一年定开债券
长信富全纯债一年定开债券
长信富泰纯债一年定开
长信改革红利灵活配置混合
长信股份
长信国防军工量化混合
长信恒利优势混合
长信基金
长信价值蓝筹两年定开混合
长信金葵纯债一年定开债券
长信金利趋势混合
常欣科技
长信可转债债券
长信乐信混合
长信利保
长信利发债券
长信利丰债券
长信利富
长信利广混合
长信利尚一年定开混合
长信利泰混合
长信利息收益货币
长信利信
长信利鑫
长信利盈混合
长信利众
长信量化多策略股票
长信量化价值精选混合
长信量化价值驱动混合
长信量化先锋混合
长信量化中小盘股票
长信内需成长混合
长信企业精选两年定开混合
长信全球债券美元
长信全球债券人民币
长信睿进混合
长信上证港股通指数型发起式
长信双利优选混合
长信稳健纯债债券
长信稳进资产配置混合
长信稳势纯债债券
长信稳通三个月定开债券发起式
长信稳益纯债债券
长信稳裕三个月定开债券发起式
长信先机两年定开混合
长信先利
长信先锐债券
长信先优债券
长信消费精选量化股票
长信新利灵活配置混合
长信医疗保健混合
长信银利精选混合
长信增利动态策略混合
长信中证指数
昌兴国际
长兴国际
昌耀新材
长仪股份
长盈集团控股
超纯环保
超大盘
超大现代
超凡股份
超凡网络
超固股份
超能国际
超然科技
超人智能
超思维
超腾能源
超威动力
超伟股份
朝威控股
超弦科技
超毅网络
超音速
超盈国际控股
超游网络
超宇环保
超智能控股
车工股份
车行
车美仕
车配龙
车讯互联
陈唱国际
辰罡科技
晨光电缆
晨光股份
辰光医疗
辰华能源
晨科农牧
辰龙股份
晨龙锯床
晨泰科技
辰泰科技
辰维科技
辰午节能
晨晓科技
辰兴发展
辰星药业
晨讯科技
晨宇电气
晨越建管
诚安达
成才股份
呈创科技
成聪软件
承达集团
成大生物
成达兴
成电光信
诚栋营地
成都高速
成都普天电缆股份
城发集塑
成丰股份
诚高科技
成功通航
成功之道
城光节能
诚辉医疗
城基生态
城建设计
成科机电
成利吉
橙力文化
诚盟装备
成明节能
成如旦
城市管家
城市理想
成实外教育
城市纵横
橙天嘉禾
呈天网络
诚信小贷
城兴股份
承兴国际控股
成也保理
城业城
诚业股份
诚赢股份
乘用车
诚优股份
成远爆破
成长
成志控股
橙子互动
驰诚股份
赤诚生物
驰达飞机
弛达科技
驰洪医疗
赤马传媒
崇德动漫
重钢机械
重交再生
重庆钢铁股份
重庆机电
重阳资产持股
触动时代
储翰科技
储吉信息
储融检测
楚祥医疗
楚星时尚
楚誉科技
船舶制造
传递娱乐
川东磁电
川河集团
川机器人
川娇农牧
穿金戴银
川净股份
川控股
川马
传媒级
传奇华育
川山甲
穿山甲
传神语联
传视影视
川铁电气
传味股份
穿越科技
创达环科
创达科技控股
创达新材
创动空间
创尔生物
创富港
创高安防
创高股份
创合电气
创建达一
创建集团控股
创捷传媒
创金合信春来回报一年定开混合
创金合信鼎鑫睿选定开混合
创金合信工业周期股票
创金合信国企活力混合
创金合信国证股指数
创金合信国证指数
创金合信恒利超短债债券
创金合信沪深增强
创金合信汇益纯债一年定开债券
创金合信货币
创金合信基金
创金合信价值红利混合
创金合信金融地产股票
创金合信聚利债券
创金合信科技成长股票
创金合信量化多因子股票
创金合信量化发现混合
创金合信量化核心混合
创金合信消费主题股票
创金合信新能源汽车股票
创金合信鑫日享短债债券
创金合信鑫收益
创金合信医疗保健股票
创金合信优价成长股票
创金合信优选回报混合
创金合信中国股国际指数
创金合信中证红利低波动指数
创金合信中证增强
创金合信转债精选债券
创金合信资源主题精选股票
创金合信尊丰纯债
创金合信尊盛纯债债券
创金合信尊泰纯债
创金合信尊享纯债债券
创金合信尊盈纯债债券
创金合信尊智纯债债券
创金尊隆纯债
创科实业
创力新能
创联教育金融
创美股份
创美药业
创梦天地
创锐电子
创升控股
创盛智能
创识科技
创世生态
创图
创维数码
创想天空
创谐信息
创新电子控股
创信股份
创信国际
创新科技
创新引擎
创星科技
创兴银行
创研股份
创扬医药
创业板综
创业成长
创业创新
创业基础
创业集团控股
创业人
创易技研
创一佳
创毅控股
创一新材
创艺园
创优股份
创宇园林
创元股份
创源环境
创远科技
创元期货
创远仪器
创悦股份
创至股份
创致股份
创智信科
淳博传播
春风物流
春光股份
春光药装
春晖仪表
春晖智控
纯碱
春立医疗
春茂股份
春能控股
春鹏电气
春秋
春泉节能
春泉园林
春盛中药
春腾网络
春旺环保
春夏新科
磁谷科技
慈惠健康
瓷爵士
慈生堂
翠华控股
大昌集团
大昌微线集团
大昌行集团
大成标普等权重指数
大成策略回报混合
大成产业
大成创新成长混合
大成动态量化配置策略混合
大成多策略混合
大成丰财宝货币
大成高新技术产业股票
大成国家安全主题灵活配置混合
大成国企改革灵活配置混合
大成海外中国机会混合
大成行业轮动混合
大成核心双动力混合型
大成恒丰宝
大成恒生综合中小型股指数
大成互联网思维混合
大成沪深指数
大成慧成货币
大成惠利纯债债券
大成惠明定开纯债债券
大成惠祥定开纯债债券
大成惠益纯债债券
大成惠裕定开纯债债券
大成积极成长混合
大成基金
大成价值增长混合
大成健康产业混合型证券
大成景安短融债券
大成景丰债券
大成景恒混合
大成景华一年期
大成景利混合
大成景禄灵活配置混合
大成景明灵活配置混合
大成景荣债券
大成景润灵活配置混合
大成景尚灵活配置混合
大成景盛一年定开债
大成景兴信用债债券
大成景秀灵活配置混合
大成景旭纯债债券类
大成精选增值混合
大成景阳领先混合
大成景益平稳收益混合
大成竞争优势混合
大成绝对收益策略混合型发起式
大乘科技
大成可转债增强债券
大成空间
大成灵活配置混合
大成纳斯达克指数
大成内需增长混合
大成强化收益定期开放债券
大成趋势回报灵活配置混合
大成睿景灵活配置混合类
大成深证成长
大成深证成长联接
大成生化科技
大成生命周期混合
大成盛世精选混合
大成食品
大成糖业
大成添利宝货币
大成添益交易型货币
大成现金增利货币类
大成消费主题混合
大成新锐产业混合
大成信用增利一年定期开放债
大成一带一路灵活配置混合
大承医疗
大成优选混合
大成月添利债券
大成月月盈
大成正向回报混合
大成智惠量化多策略混合
大成中小盘混合
大成中证
大成中证红利指数
大成中证互联网大数据指数
大成中证沪市
大成中证深市
达创科技
大道信通
大德传媒
达登饭店
大地电气
大地股份
大地和
大地教育
大地能源
大地生物
大地园林
大都会人寿
达尔智能
大发地产
大方软件
大方生态
达飞控股
大丰港
达峰智能
大佛药业
达芙妮国际
大富装饰
大国慧谷
大汉三通
大汉印邦
大贺传媒
大和恒
大宏智能
大华新材
大家乐集团
大家食品
大健康国际
达进东方照明
大津股份
大境生态
大酒店
达俊宏
大可股份
大快活
达乐
大雷股份
大力电工
达利国际
达力环保
达力集团
达利食品
大凌集团
大隆汇
大陆股份
大陆能源
大陆桥
达伦股份
大麦互娱
达美程
大美股份
达美航空
达美乐比萨
达美盛
大美游轮
大民
大明国际
大铭新材
大摩多因子策略混合
大摩多元收益债券
大摩个月定期开放债券
大摩基础行业混合
大摩健康产业混合
大摩进取优选股票
大摩科技领先混合
大摩量化多策略股票
大摩量化配置混合
大摩领先优势混合
大摩品质生活精选股票
大摩强收益债券
大摩睿成中小盘弹性股票
大摩深证指数增强
大摩双利增强债券
大摩万众创新混合
大摩消费领航混合
大摩新机遇灵活配置混合
大摩新趋势混合
大摩优质信价纯债
大摩增值个月开放债券
大摩主题优选混合
大摩卓越成长混合
大摩资源优选混合
大牧汗
达能电气
达诺尔
大千阳光
达人环保
达人旅业
达瑞生物
大森机电
大森控股
大商帮
大生地产
大生农业金融
大盛微电
达实智控
大树智能
大唐复鑫
大唐环境
大唐科技
大唐融合
大唐潼金
大唐投资国际
大唐西市
大唐新能源
大唐药业
达特照明
大同集团
大同机械
达通数据
大统体育
大通物流
达唯科技
达维塔保健
大卫之选
大象健康
大新金融
大新银行集团
大雅智能
大洋股份
大洋环球控股
大洋集团
大洋教育
大洋生物
大野创意
大业创智
大医股份
大一科技
达意科技
达一农林
达茵新材
大酉科技
大禹电气
大禹生物
大元生态
大悦城地产
大泽电极
大正医疗
大智教育
达智咨询
大众仓储
大中华地产控股
大中华集团
大中华金融
大众金融控股
大众能源
大众生态
大舟网络
大自然
大自然家居
戴尔科技
黛丽斯国际
带路
岱润霖
戴文能源
氮肥
丹海生态
丹纳赫
淡水河谷
淡水泉持股
丹田股份
当代置业
道达尔
道尔智控
道富
道格拉斯艾美特
道和环球
道隆软件
道明尼能源
道琼斯工业平均
道森媒体
道坦坦
道拓医药
稻香控股
道一信息
道有道
德安环保
德柏教育
德邦纯债一年定开债
德邦大健康灵活配置混合
德邦德利货币
德邦福鑫灵活配置混合
德邦工程
德邦基金
德邦景颐债券
德邦量化新锐股票
德邦量化优选股票
德邦如意货币
德邦锐乾债券
德邦稳盈增长灵活配置混合
德邦新回报灵活配置混合
德邦新添利债券
德邦鑫星价值灵活配置混合
德邦优化灵活配置混合
德宝集团控股
德博尔
德博科技
德昌电机控股
德长环保
德尔能
德丰影业
德孚转向
德高化成
德和科技
德泓国际
德宏种业
德华生态
德惠商业
德基科技控股
德建建科
德卡科技
德康医疗
德莱建业
德蓝股份
德利得
德利机械
德力凯
德力物流
德立装备
德联科技
德林国际
德林荣泽
德菱股份
德菱科技
德珑磁电
德隆股份
德龙环境
德鲁泰
德美隆
德耐尔
德能电机
德诺车道
德品医疗
德平科技
得普达
德普电气
德普科技
得奇环保
德瑞锂电
得润宝
德润环保
德润能源
德善药业
德商股份
德胜股份
德胜科技
得仕股份
德石股份
德事隆
德斯控股
德泰新能源集团
德通股份
德威股份
德威兰
德威企业
德祥地产
德信股份
德信科技
德芯科技
德鑫物联
得轩堂
德讯科技
德耀科技
德益控股
德意志银行
德永佳集团
德佑电气
德御坊
德源药业
德众股份
德中技术
德州仪器
等权
登士柏国际
蒂艾斯
缔安科技
低比例送转
帝测科技
迪臣发展国际
迪臣建设
地大信息
滴滴集运
帝恩思
迪尔
帝耳智能
蒂芙尼
帝国集团环球控股
帝国石油
迪浩股份
帝华科技
低价股
递家物流
帝杰曼
地矿股份
帝联科技
地林伟业
第六元素
帝隆科技
涤纶
迪玛科技
地面兵装
地面通
堤姆通信服务
迪诺斯环保
迪派无线
地平线
地浦科技
第七大道
缔奇智能
地区金融
地瑞科森
荻赛尔
迪赛环保
迪赛基业
迪生创建
谛听科技
帝通新材
迪威高压
迪威普
帝信科技
迪歆设计
迪信通
帝亚吉欧
帝益肥
第一美国
第一能源
第一人居
第一上海
帝亿生物
第一视频
第一数据
第一太平
第一拖拉机股份
第一文体
第一物业
第一信用
第一资本金融
地源科技
电保姆
滇池水务
点触科技
点春科技
点点客
点动股份
电机
点击网络
点景科技
电科电源
靛蓝星
电老虎网
电联股份
点米科技
电明科技
电能实业
电旗股份
电气自控设备
电视广播
电通微电
电通物联
电信
电信易通
电讯
电讯首科
电讯数码控股
电讯盈科
典雅
典扬传媒
电源设备
电庄
电子零部件制造
电子系统组装
雕龙数据
爹地宝贝
鼎安交通
鼎邦科技
鼎川物联
鼎端装备
鼎丰集团控股
顶峰影业
鼎浩股份
鼎和矿业
鼎宏保险
定华电子
鼎晖科技
鼎晶生物
鼎炬科技
鼎立资本
鼎隆智装
鼎商动力
鼎尚中式
鼎盛精工
鼎石资本
顶硕药业
鼎泰药研
鼎泰药业
鼎新高科
鼎欣科技
鼎信通达
鼎讯股份
鼎讯科技
鼎阳智电
鼎义互联
鼎亿集团投资
鼎宇股份
鼎运智能
定增破发
东白股份
东邦御厨
东宝股份
东宝亿通
东晨联创
冬虫夏草
东创科技
东电创新
东鼎股份
东都节能
东方阿尔法基金
东方阿尔法精选混合
东方安心收益保本
东方报业集团
东方表行集团
东方策略成长混合
东方成长收益灵活配置混合
东方传动
东方创新科技混合
东方大健康混合
东方大学城控股
东方贷款
东方帝维
东方鼎新灵活配置混合
东方多策略灵活配置混合
东方阿胶
东方股份
栋方股份
东方海外国际
东方核心动力混合
东方红
东方红策略精选混合
东方红产业升级混合
东方红创新优选定开混合
东方红个月定期开放纯债债券
东方红核心优选定开混合
东方红恒元五年定开混合
东方红沪港深混合
东方红汇利债券
东方红汇阳债券
东方红货币
东方红价值精选混合
东方红京东大数据混合
东方红领先精选混合
东方红目标优选定开混合
东方红配置精选混合
东方红睿丰混合
东方红睿华沪港深混合
东方红睿玺三年定开混合
东方红睿轩沪港深混合
东方红睿阳三年混合
东方红睿逸定期开放混合
东方红睿元混合
东方红睿泽三年定开混合
东方红收益增强债券
东方红稳健精选混合
东方红稳添利纯债
东方红新动力混合
东方红信用债债券
东方红益鑫纯债债券
东方红优势精选混合
东方红优享红利混合
东方红战略精选混合
东方红智逸沪港深定开混合
东方红中国优势混合
东方互联网嘉混合
东方汇财证券
东方惠新灵活配置混合
东方基金
东方基业
东方价值挖掘灵活配置混合
东方金元宝货币
东方金账簿货币
东方金证通货币
东方精选混合
东方科技
东方亮
东方量化成长灵活配置混合
东方龙混合
东方民丰回报赢安混合
东方明康
东方明珠石油
东方碾磨
东方强化收益债券
东方区域发展混合
东方人工智能主题混合
东方瑞威
东方睿鑫热点挖掘
东方盛世灵活配置混合
东方生态
东方数
东方双债添利债券
东方水利
东方四通
东方碳素
东方添益债券
东方网
东方网库
东方网升
东方稳健回报债券
东方新策略灵活配置混合
东方信达
东方新价值混合
东方新能源汽车主题混合
东方新思路混合类
东方新兴成长混合
东方永泰纯债年定期开放债券
东方永熙个月定期开放债券
东方永兴个月定期开放债券
东方誉源
东方岳灵活配置混合
东方臻宝纯债债券
东方臻享纯债债券
东方臻选纯债债券
东方支付集团控股
东方支柱产业灵活配置混合
东方周期优选灵活配置混合
东方主题精选混合
东风机电
东风集团股份
东工股份
东管电力
东莞林氏
东光股份
东光化工
东海核心价值
东海基金
东海美丽中国灵活配置混合
东海社会安全
东海祥利纯债
东海祥龙混合
东海祥瑞
东海证券
东海租赁
东昊电力
东和股份
东河股份
东和环保
东和新材
东湖高科
东华美钻
东华园林
东建国际
东江菲特
东江集团控股
东进航科
东进农牧
东京中央拍卖
东九重工
东骏激光
东骏控股
东来办公
东利机械
东立科技
动力未来
东联教育
东联科技
东联旅游
东霖食品
东领智能
东陆高科
动脉智能
动漫食品
东南电器
东南电梯
东南股份
东南光电
东南佳
东南药业
东南艺纸
东奇科技
东瑞制药
东润环能
东胜旅游
东盛设计
动视暴雪
东水食品
东微智能
东文传媒
东吴阿尔法灵活配置混合
东吴安享量化混合
东吴安鑫量化混合
东吴安盈量化
动物保健
东吴鼎利
东吴鼎泰纯债
东吴鼎元
东吴多策略
东吴国企改革
东吴行业轮动混合
东吴沪深指数
东吴货币
东吴基金
东吴嘉禾优势精选混合
东吴进取策略混合
东吴配置优化灵活配置混合
东吴双动力混合
东吴双三角
东吴水泥
东吴新产业精选混合
东吴新经济
东吴新趋势
东吾洋
东吴移动互联
东吴优信稳健债券
东吴优益债券
东吴悦秀纯债
东吴增利债券
东吴增鑫宝
东吴智慧医疗
东吴中证可转换债券指数分级
东吴中证新兴
东西方
动信通
东芯通信
东信智能
东兴安盈宝
东兴改革精选混合
东兴核心成长混合
东兴蓝海财富混合
东兴量化多策略混合
东兴量化优享混合
东兴品牌精选混合
东兴兴利债券
东星医疗
东兴众智优选混合
东亚股份
东亚装饰
东岩股份
东研科技
东阳光药
东杨新材
东阳智能
东野科技
动易软件
东银国际控股
东英金融
东盈控股
东瀛游
东源股份
东元环境
东源物流
东岳集团
东岳机械
东泽水务
东证睿满
东证资管
东忠科技
都福
斗牛场不动产投资信托
杜比实验室
笃诚科技
独凤轩
杜克房地产
杜克能源
都市丽人
都市医药
敦华石油
多邦科技
多彩贵州
多点科技
多尔晋泽
多尔克司
多浪牧业
多伦多道明银行
多伦多综指
多麦股份
多美股份
多普泰
多维尔
多闻科技
多想互动
多易得
朵云清
厄比奎蒂
额尔敦
俄罗斯
俄铝
阿房宫
鄂信钻石
鳄鱼恤
恩达集团控股
恩智浦
二乘三
耳东影业
尔格科技
二维碳素
二五八
法国
法拉利
法兰智联
法普罗
法塞特酒
发现金融
发现者
泛谷药业
泛海集团
泛海酒店
泛华体育
梵卡莎
凡科股份
梵诺空间
凡拓创意
繁兴科技
凡星医疗
泛亚国际
泛亚环保
梵雅文化
钒宇新材
房产信托
方大股份
方大管理
方德博纳
芳笛环保
方迪科技
方富资本
方金影视
方兰德
方林科技
房谱网
方盛股份
方胜有成
方硕科技
方天股份
方图智能
房屋建设
芳香庄园
方心健康
方元财富
方圆房服集团
芳源环保
方圆现代
方元资产
房掌柜
方正富邦创新动力混合
方正富邦丰利债券
方正富邦富利纯债
方正富邦红利精选混合
方正富邦惠利纯债
方正富邦货币
方正富邦基金
方正富邦金小宝货币
方正富邦睿利纯债
方正富邦深证
方正富邦深证联接
方正富邦中证
方正控股
纺织服装设备
纺织化学用品
飞博共创
飞驰环保
菲达阀门
飞达控股
飞嘀智慧
非凡传媒
非凡中国
飞机租赁
非金属新材料
飞鲸新材
飞克国际
菲缆股份
飞利达
菲利尔系统
飞利富
飞利浦
菲利普莫里斯
飞毛腿
飞尼
飞霓控股
飞企互联
飞日科技
飞润生物
费森尤斯医疗
飞尚无烟煤
飞思达科技
飞塔信息
飞天经纬
飞田通信
飞拓无限
飞沃科技
飞翔科技
飞新达
菲亚特克莱斯勒汽车
飞扬骏研
飞扬天下
飞扬文化
飞翼股份
非银
飞宇电力
飞宇科技
飞鱼科技
飞鱼星
飞宇竹材
费哲金融服务
非周期
奋斗传媒
分豆教育
分给网络
分红添利类
分立器件
纷美包装
分散染料
分析
汾西电子
分析师指数
分享时代
分子态
蜂巢基金
蜂巢卓睿混合
丰德丽控股
丰电科技
风帆科技
风格信息
丰光精密
丰海科技
枫海影业
丰禾支承
风华环保
丰华轮胎
峰华铁信
枫华种业
峰华卓立
凤凰电气
凤凰卫视
丰汇
丰江电池
风景园林
枫林食品
丰能环保
丰年科技
蜂派科技
风平股份
风清扬
丰日电气
丰荣航空
丰瑞祥
丰润纯债债券
丰润货币
丰润生物
丰盛服务集团
丰盛控股
奉天电子
丰田汽车
凤翔九天
枫叶教育
丰裕环保
丰源股份
丰源环保
丰源智控
风云科技
丰泽股份
丰兆新材
风之岩
佛尔盛
佛瑞德
否玖伍
富安达策略精选混合
富安达长盈灵活配置混合
富安达行业轮动混合
富安达基金
富安达健康人生混合
富安达现金通货币
富安达消费主题混合
富安达新动力混合
富安达新兴成长混合
富安达优势成长混合
富安达增强收益债券型类
福百盛
富邦物流
阜博集团
富达国民金融
富达国民信息服务
复旦上科
复旦张江
富道集团
福岛精密
富岛科技
富得利
孚尔姆
弗尔赛
福纺控股
阜丰集团
抚工工具
复观网络
富贵鸟
富贵万年
富国安益货币
富国宝利增强债券
富国产业驱动混合
富国产业升级混合
富国产业债
富国成长优选三年定开混合
富国城镇发展股票
富国创新科技混合
富国创业板份额
富国创业板指数分级
富国纯债
富国大盘价值量化精选混合
富国低碳环保混合
富国低碳新经济混合
富国鼎利纯债债券
富国短债债券型
富国丰利增强债券
富国富钱包货币
富国改革动力混合
富国港股通量化精选股票型
富国高端制造行业股票
富国高新技术产业混合
富国工业
富国国家安全主题混合
富国国企改革灵活配置混合
富国国有企业债债券
富国宏观策略灵活配置混合
富国泓利纯债债券型发起式
富国沪港深业绩驱动混合型
富国沪深指数增强
富国汇利回报
富国嘉利稳健配置定期开放混合
富国价值驱动灵活配置混合
富国价值优势混合
富国金利定期开放混合
富国金融地产行业混合
富国金融债债券型
富国景利纯债债券
富国精准医疗灵活配置混合
富国久利稳健配置混合型
富国军工主题混合
富国可转债
富国两年期理财债券
富国绿色纯债一年定开债券
富国美丽中国混合
富国目标齐利一年期纯债债券
富国目标收益两年期纯债债券
富国目标收益一年期纯债债券
富国强回报定期开放债券
富国全球科技互联网股票
富国全球债券
富国睿利定期开放混合型发起式
富国上证综指
富国上证综指联接
富国收益宝交易型货币
富国收益增强债券
富国泰利定期开放债券发起式
富国体育
富国体育份额
富国天博创新混合
富国天成红利混合
富国天丰强化债券
富国天合稳健混合
富国天惠成长混合
富国天利增长债券
富国天瑞强势混合
富国天盛灵活配置混合
富国天时货币
富国天益价值混合
富国天盈债券
富国天源沪港深平衡混合
富国通胀通缩主题混合
富国稳健增强债券
富国文体健康股票
富国祥利定期开放债券发起式
富国祥利一年期定期开放债券型
富国消费主题混合
富国新动力灵活配置混合
富国新回报灵活配置混合
富国新活力灵活配置混合
富国新机遇灵活配置混合
富国新趋势灵活配置混合
富国新收益灵活配置混合类
富国新天锋定期开放债券
富国新兴产业股票
富国新兴成长量化精选混合
富国信用债债券
富国新优享灵活配置混合
富国兴利增强债券
富国研究精选灵活配置混合
富国研究量化精选混合
富国移动互联网份额
富国颐利纯债债券
富国医疗保健行业混合
富国银行
富国优化增强债券
富国优质发展混合
富国臻选成长灵活配置混合
富国中国股国际通指数增强
富国中国中小盘混合
富国中小盘精选混合
富国中债年国开行债券指数
富国中证高端制造指数增强型
富国中证国有企业改革指数分级
富国中证红利指数增强
富国中证价值
富国中证价值联接
富国中证军工指数分级
富国中证年期国债
富国中证全指证券公司指数分级
富国中证新能源汽车指数分级
富国中证移动互联网指数分级
富国中证医药主题指数增强型
富国中证银行指数分级
富国中证娱乐主题指数增强型
富国中证智能汽车指数
富国中证指数增强
富国周期优势混合
富国转型机遇混合
福航环保
富豪酒店
复合肥
富恒新材
氟化工及制冷剂
福华股份
福慧达
富汇建筑控股
福慧科技
富机达能
福建国航
福建三星
福建太尔
复洁环保
富景农业
福康药业
弗克股份
福莱特玻璃
富兰克林国海大中华精选混合
富兰克林国海恒久信用债券
富兰克林国海健康优质生活股票
富兰克林资源
弗兰科内华达
富乐客
富雷科技
富力地产
浮力森林
福立旺
辅料
富临集团控股
福玛特
福民生物
富耐克
福能租赁
富诺健康
福强股份
富荣富安债券
富荣福锦混合
富荣富开年国开债纯债
富荣福康混合
富荣富乾债券
富荣富祥纯债
富荣福鑫混合
富荣富兴纯债
富荣沪深指数增强
富荣货币
富荣基金
富荣价值精选混合
富荣中证指数
富瑞德
复锐医疗科技
富润科技
福森药业
复深蓝
富深协通
福晟国际
福生佳信
富时
富士达
富士高实业
富时中国
福寿园
福斯
伏斯特
富泰和
福泰科技
福泰制药
福特科
伏特能源
福特汽车
福田实业
富通科技
福投股份
复享光学
福信富通
福昕软件
复星国际
复兴控股
福兴粮油
复星旅游文化
富阳
富翊
富亿达
富一国际控股
富银融资股份
富鹰物流
富友昌
富誉控股
复娱文化
富元国际集团
富源科技
富源智慧
福泽集团
复展科技
富智康集团
改革
改革基金
盖普
盖世食品
盖特佳
改性塑料
该云科技
赣通通信
钢宝股份
港大零售
港灯
钢泓科技
港华燃气
港力环保
钢联物流
港桥金融
钢铁动力
港铁公司
港通控股
港亚控股
钢银电商
港银控股
高奥士国际
高贝塔值
高比例质押
高测股份
高瓷科技
高达软件
高德信
高端精密
高丰集团控股
高富集团控股
高更科技
高股息股
高光世纪
高和智能
高衡力
高华股份
高健实业
高捷联
高科桥
高科中天
高乐氏
高力集团
高立开元
高露洁
高门集团
高萌科技
高鹏矿业
高奇电子
高山农业
高山企业
高山水
高商誉
高盛
高盛生物
高盛信息
高士达
高速传媒
高铁端
高铁级
高通
高伟电子
高翔通航
高信股份
高鑫零售
高新现代
高兴新材
高雅光学
高阳科技
高毅资产持股
高银金融
高正信息
高知特
戈碧迦
鸽德新材
歌华电子
格兰博
格兰尼
葛兰素史克
格朗富
格蕾特
格利尔
歌礼制药
格林
格林伯锐灵活配置
格林伯元灵活配置
格林不动产
格林国际控股
格林泓鑫纯债
格林环保
格林货币
格林基金
格林检测
格林披治
格林森
格林生物
格菱控股
哥伦比亚广播
哥伦比亚广播类普通
哥伦比亚国家石油
哥伦比亚户外
哥仑步
哥伦布
格纳斯
格瑞光电
歌瑞农牧
格润牧业
格特隆
革新百集
亘峰嘉能
亘古电缆
根力多
工大高科
工大科雅
工大软件
功夫谷
贡嘎雪
工盖有限公司
公共服务企业
公共指数
共和废品处理
公平住屋
共同管业
共享集团
共享伟业
公信会议
工银安盈货币
工银保本号混合
工银财富货币
工银产业债债券
工银创新动力股票
工银创业板联接
工银纯债定期开放债券
工银纯债债券
工银大盘蓝筹混合
工银丰淳半年定开债券
工银丰实三年定开债券
工银丰盈回报灵活配置混合
工银高端制造股票
工银工业股票
工银国家战略股票
工银国企改革股票
工银国债纯债债券
工银国债年指数
工银核心价值混合
工银恒享纯债债券
工银红利混合
工银红利优享混合
工银沪港深股票
工银沪港深精选混合
工银互联网加股票
工银沪深指数
工银金融地产混合
工银精选金融地产混合
工银精选平衡混合
工银聚福混合
工银聚焦股票
工银聚盈混合
工银绝对收益混合发起
工银可转债优选债券
工银可转债债券
工银量化策略混合
工银美丽城镇股票
工银目标收益一年定开债券
工银农业产业股票
工银前沿医疗股票
工银全球股票
工银全球精选股票
工银全球美元债
工银全球美元债美元现汇
工银全球美元债人民币
工银如意货币
工银瑞福纯债债券
工银瑞景定开发起式债券
工银瑞利两年封闭债券
工银瑞享纯债债券
工银瑞祥定开发起式债券
工银瑞信
工银瑞信丰收回报灵活配置混合
工银瑞信灵活配置混合
工银瑞信瑞丰定期开放纯债债券
工银瑞信双利债券
工银瑞信中证京津冀
工银瑞盈个月定开债券
工银上证联接
工银上证央企
工银深红利
工银深红利联接
工银生态环境股票
工银双债增强债券
工银四季收益债券
工银泰享三年理财债券
工银添福债券
工银天理财债券
工银天理财债券发起
工银添利债券
工银添祥一年定开债券
工银添益快线货币
工银添颐债券
工银稳健成长混合
工银文体产业股票
工银物流产业股票
工银现代服务业混合
工银现金货币
工银香港中小盘美元
工银香港中小盘人民币
工银消费服务混合
工银新财富灵活配置混合
工银新材料新能源股票
工银新得利混合
工银新得润混合
工银新得益混合
工银新机遇灵活配置混合
工银新价值灵活配置混合
工银新焦点灵活配置混合
工银薪金货币
工银新金融股票
工银新经济混合美元
工银新经济混合人民币
工银新蓝筹股票
工银新能源汽车混合
工银新趋势灵活配置混合
工银新生代消费混合
工银新生利混合
工银信息产业
工银信用纯债两年定开债券
工银信用纯债一年定开债券
工银信用纯债债券类
工银新增利混合
工银新增益混合
工银研究精选股票
工银养老
工银养老产业股票
工银医疗保健股票
工银医药健康股票
工银印度基金美元
工银印度基金人民币
工银银和利混合
工银优质精选
工银月月薪定期支付债券
工银增强收益债券
工银战略转型股票
工银智能制造股票
工银中高等级信用债债券
工银中国制造
工银中小盘混合
工银中证传媒指数分级
工银中证高铁产业指数分级
工银中证环保产业指数分级
工银中证指数
工银主题策略混合
工银总回报灵活配置混合
工银尊享短债债券
公寓投资管理
公准
固安捷
固安信通
古城股份
古城香业
固德电材
顾得医药
股东户数减少
股东户数增加
古兜控股
谷峰科技
谷歌
古莱特
古琳达姬
谷麦光电
股权分散
固瑞股份
固瑞克
固润科技
谷实农牧
固泰新材
固特超声
古甜食品
股性不活跃
股指数
怪物饮料
管材
冠城国际
冠城钟表珠宝
观典防务
冠尔股份
冠华国际控股
冠捷科技
冠军科技
冠军科技集团
贯康股份
冠力国际
贯石发展
观想科技
冠新软件
冠亚商业
莞银股份
冠宇科技
冠忠巴士集团
冠中地产
广安车联
广安生物
光宝科技
光宝联合
广博机电
光博士
光彩科技
广川股份
光大百纳
光大保德信安诚债券
光大保德信安和债券
光大保德信安祺债券
光大保德信安泽债券
光大保德信产业新动力混合
光大保德信超短债债券
光大保德信诚鑫混合
光大保德信创业板股票
光大保德信鼎鑫混合
光大保德信动态优选混合
光大保德信风格轮动混合
光大保德信国企改革
光大保德信恒利纯债债券
光大保德信红利混合
光大保德信货币
光大保德信基金
光大保德信吉鑫混合
光大保德信均衡精选混合
光大保德信量化股票
光大保德信铭鑫混合
光大保德信睿鑫混合
光大保德信晟利债券
光大保德信事件驱动混合
光大保德信岁末红利纯债债券
光大保德信现金宝货币
光大保德信欣鑫灵活配置混合
光大保德信信用添益债券
光大保德信新增长混合
光大保德信耀钱包货币
光大保德信银发商机混合
光大保德信永鑫混合
光大保德信优势配置混合
光大保德信优选一年混合
光大保德信增利收益债券
光大保德信智选个月混合
光大保德信中高等级债券
光大保德信中国制造混合
光大保德信中小盘混合
光大行业轮动混合
光大教育
光大科技
光大灵曦
广达新网
光大永利纯债
光大永年
光大尊盈半年
广道高新
广德环保
光电高斯
光点互动
广东羚光
广东威林
广尔纳
广尔数码
广发安宏回报混合
广发安享混合
广发安盈混合
广发安悦回报混合
广发安泽短债
广发百发大数据成长混合
广发百发大数据价值混合
广发百发大数据精选混合
广发百发指数
广发策略优选混合
广发成长优选混合
广发创新驱动混合
广发创新升级混合
广发创业板联接
广发纯债债券
广发大盘成长混合
广发道琼斯石油指数美元现汇
广发道琼斯石油指数人民币
广发电子信息传媒股票
广发东财大数据混合
广发多策略混合
广发多因子混合
广发多元新兴股票
广发改革混合
广发高端制造股票
广发估值优势混合
广发海外多元配置美元份额
广发海外多元配置人民币份额
广发行业领先混合
广发核心精选混合
广发恒生中型股指数
广发沪港深股票
广发沪港深龙头混合
广发沪港深新起点股票
广发沪深
广发沪深联接
广发沪深指数增强
广发环保
广发汇安个月定期债券
广发汇承定期开放债券
广发汇富一年定期债券
广发汇吉个月定期开放债券
广发汇佳定期开放债券
广发汇康定期开放债券
广发汇立定期开放债券
广发汇平一年定期债券
广发汇瑞个月定开债券
广发汇兴个月定期开放债券
广发汇誉个月定期开放债券
广发汇元纯债定期开放债券
广发活期宝货币
广发集丰债券
广发集富纯债
广发集嘉债券
广发集利一年定期开放债券
广发集瑞债券
广发集泰债券
广发集裕债券
广发集源债券
广发价值回报混合
广发金融地产联接
广发景丰纯债
广发景华纯债
广发景明中短债
广发景润纯债
广发景祥纯债
广发景源纯债
广发竞争优势混合
广发景智纯债
广发聚安混合
广发聚宝混合
广发聚财信用债券
广发聚丰混合
广发聚富混合
广发聚惠混合
广发聚利
广发聚瑞混合
广发聚盛混合
广发聚泰混合类
广发聚祥灵活混合
广发聚鑫债券类
广发聚优灵活配置混合
广发聚源
广发科技动力股票
广发可选消费联接
广发可转债债券
广发理财年年红债券
广发理财天债券
广发量化多因子混合
广发龙头优选混合
广发轮动配置混合
广发美国房地产指数美元
广发美国房地产指数人民币
广发纳斯达克指数
广发纳斯达克指数美元
广发纳指
广发内需增长混合
广发逆向策略混合
广发品牌消费股票
广发钱袋子货币
广发趋势动力混合
广发趋势优选灵活配置混合
广发全球精选股票美元
广发全球精选股票人民币
广发全球农业指数
广发全球农业指数美元
广发全球收益债券美元现汇
广发全球收益债券人民币
广发全球医疗保健美元
广发全球医疗保健人民币
广发全指工业联接
广发睿阳三年定开混合
广发睿毅领先混合
广发深证指数分级
广发生物科技指数美元
广发生物科技指数人民币
广发双擎升级混合
广发双债添利债券
广发套利
广发添利货币
广发天天红
广发天天利货币
广发稳安保本
广发稳健养老
广发稳健增长混合
广发稳鑫保本
广发稳裕保本
广发消费品精选混合
广发小盘成长混合
广发新动力混合
广发鑫和混合
广发鑫惠纯债定期开放债券
广发新经济混合
广发鑫瑞混合
广发信息技术联接
广发鑫享混合
广发新兴产业精选混合
广发新兴成长混合
广发鑫益混合
广发鑫裕混合
广发鑫源混合
广发亚太中高收益债券美元
广发亚太中高收益债券人民币
广发养老指数
广发医疗保健股票
广发医疗指数分级
广发医药卫生联接
广发优企精选混合
广发再融资主题混合
广发增强债券
广发招财短债
广发制造业精选混合
广发中小板
广发中小板联接
广发中小盘精选混合
广发中债年国开债指数
广发中债年农发债指数
广发中证
广发中证传媒联接
广发中证环保
广发中证基建工程指数
广发中证京津冀联接
广发中证军工联接
广发中证联接
广发中证年期国开债
广发中证全指家用电器指数
广发中证全指建筑材料指数
广发中证全指可选消费
广发中证全指汽车指数
广发中证全指医药卫生
广发中证指数
广发主题领先混合
广发转型升级混合
广发资源优选股票
光谷防务
光谷信息
广翰环保
光和光学
光合集团
光华教育
光华伟业
光华消防
光环国际
光慧
广汇宝信
光辉互动
光汇石油
广佳建设
广建装饰
广骏集团控股
光控精技
光丽科技
广利医疗
广凌科技
光隆能源
广陆科技
广脉科技
广美药业
广南集团
光启科学
光锐通信
广深铁路股份
广晟健发
光晟物联
广生行
广顺小贷
光速达
广泰国际控股
广通
光维通信
广信科技
广信新材
广新信息
光学元件
光阳游乐
广益股份
光音网络
光宇股份
光宇国际集团科技
广源精密
光远文化
广泽国际发展
广州瀚润
广州基金国际控股
广州农商银行
广州中崎
广咨国际
贵材科技
硅谷天堂
硅谷银行
贵交科
贵联控股
桂林森农
桂林五洲
贵太太
贵之步
贵州能源
国爱传媒
国安达
国安国际
国安双力
国傲科技
国承瑞泰
国德医疗
国地科技
国电康能
国电科环
国电能源
国电武仪
国都创新驱动
国都多策略
国都聚鑫定期开放
国都量化精选
国都消费升级
国都证券
国都智能制造
国丰君达
国富安享货币
国富策略回报混合
国富成长动力混合
国富估值优势混合
国富国海亚洲除日本机会股票
国富恒丰定期债券
国富恒嘉短债债券
国富恒利
国富恒瑞债券
国富恒裕个月定期开放债券
国富沪港深成长精选股票
国富沪深指数增强
国富金融地产混合
国富美元债定期债券美元现汇
国富美元债定期债券人民币
国富潜力组合混合
国富强化收益债券
国富全球科技互联混合美元现汇
国富全球科技互联混合人民币
国富日日收益货币
国富日鑫月益天理财债券
国富深化价值混合
国富弹性市值混合
国富天颐混合
国富新机遇混合
国富新趋势混合
国富研究精选混合
国富中国收益混合
国富中小盘股票
国富中证指数增强分级
国海富兰克林基金
国海中森
国豪股份
国浩集团
国鸿科技
国华
国汇小贷
国际服务
国际家居零售
国际精密
国基科技
国际控股
国际商业结算
国际天食
国际物流
国际香精香料
国际娱乐
国际纸业
国际资源
国家队减持
国家队增持
国家联合资源
国佳新材
国建新能
国金国鑫发起
国金沪深指数增强
国金及第七天理财
国金基金
国金金腾通货币
国金量化多策略
国金量化多因子
国金量化添利
国金民丰回报
国金上证基础份额
国金上证积极收益类份额
国金上证稳健收益类份额
国金鑫瑞灵活配置
国金鑫新灵活配置
国金鑫盈货币
国金众赢货币
国开国际投资
国开货币
国开开航混合
国开开泰混合
国开睿富债券
国开泰富基金
国科股份
国科海博
国联安安稳灵活配置混合
国联安安心成长混合
国联安保本混合
国联安行业领先混合
国联安红利混合
国联安货币
国联安基金
国联安价值优选股票
国联安精选混合
国联安科技动力股票
国联安睿利定期开放混合
国联安睿祺灵活配置混合
国联安锐意混合
国联安上证商品
国联安上证商品联接
国联安双佳中小板
国联安双禧中证指数分级
国联安添鑫灵活配置混合类
国联安通盈灵活配置混合
国联安稳健混合
国联安小盘精选混合
国联安鑫安灵活配置混合
国联安鑫发混合
国联安鑫汇混合
国联安新精选混合
国联安鑫隆混合
国联安鑫乾混合
国联安鑫享灵活配置混合
国联安信心增益债券
国联安信心增长债券
国联安鑫盈混合
国联安优势混合
国联安优选行业混合
国联安远见成长混合
国联安增富一年定开债券发起式
国联安增利
国联安增鑫纯债
国联安增裕一年定开债券发起式
国联安中证医药
国联安主题驱动混合
国联环科
国联通信
国联证券
国联质检
国龙
国脉畅行
国茂控股
国贸酝领
国美金融科技
国美零售
国民银行
国民油井华高
国能国际资产
国能新材
国农基业
国农金融投资
国农控股
国企改
国企红利
国企精明
国强高科
国融基金
国融融君混合
国融融泰混合
国融融银混合
国融稳融债券
国锐地产
国瑞数码
国瑞税务
国瑞智能
国瑞置业
国润新材
国盛投资
国寿安保安丰纯债债券
国寿安保安康纯债债券
国寿安保安瑞纯债债券
国寿安保安享纯债债券
国寿安保保本混合
国寿安保策略精选混合
国寿安保成长优选股票
国寿安保核心产业灵活配置混合
国寿安保沪深
国寿安保沪深联接
国寿安保华兴灵活配置混合
国寿安保货币
国寿安保基金
国寿安保健康科学混合
国寿安保聚宝盆货币
国寿安保目标策略混合发起
国寿安保强国智造灵活配置混合
国寿安保添利货币
国寿安保稳诚混合
国寿安保稳恒混合
国寿安保稳惠灵活配置混合
国寿安保稳吉混合
国寿安保稳嘉混合
国寿安保稳荣混合
国寿安保稳瑞混合
国寿安保稳寿混合
国寿安保稳泰一年定开混合
国寿安保稳信混合
国寿安保消费新蓝海混合
国寿安保薪金宝货币
国寿安保鑫钱包货币
国寿安保增金宝货币
国寿安保智慧生活股票
国寿安保中证
国寿安保中证联接
国寿安保中证养老
国寿安保尊利增强回报债券
国寿安保尊荣中短债债券
国寿安保尊享债券
国寿安保尊益信用纯债一年
国寿安保尊裕优化回报债券
果蔬加工
国舜股份
国顺投资
国泰安康养老定期支付混合
国泰安益灵活配置混合
国泰策略价值混合
国泰成长优选混合
国泰创业板指数
国泰大健康股票
国泰大农业股票
国泰大宗商品
国泰多策略收益灵活配置混合
国泰丰祺纯债债券
国泰丰盈纯债债券
国泰估值优势混合
国泰国策驱动灵活配置混合
国泰国证房地产行业指数分级
国泰国证航天军工指数
国泰国证食品饮料行业指数分级
国泰国证新能源汽车指数
国泰国证医药卫生行业指数分级
国泰国证有色金属行业指数分级
国泰航空
国泰恒生港股通指数
国泰鸿益灵活配置混合
国泰互联网股票
国泰沪深指数
国泰黄金
国泰黄金联接
国泰基金
国泰嘉睿纯债债券
国泰价值精选灵活配置混合
国泰价值优选灵活配置混合
国泰江源优势精选灵活配置混合
国泰结构转型灵活配置混合
国泰金鼎价值混合
国泰金龙行业混合
国泰金鹿混合
国泰金马稳健混合
国泰金牛创新混合
国泰金鹏蓝筹混合
国泰金泰灵活配置混合
国泰金鑫股票
国泰景气行业灵活配置混合
国泰聚禾纯债债券
国泰聚享纯债债券
国泰聚信价值优势灵活配置混合
国泰聚优价值灵活配置混合
国泰君安国际
国泰可转债债券
国泰利是宝货币
国泰利享中短债债券
国泰量化策略收益混合
国泰量化成长优选混合
国泰量化价值精选混合
国泰量化收益灵活配置混合
国泰民安增利债券
国泰民安增益纯债债券
国泰民福保本混合
国泰民利保本混合
国泰民益
国泰纳斯达克
国泰纳斯达克指数
国泰宁益定期开放灵活配置混合
国泰浓益灵活配置混合
国泰普益灵活配置混合
国泰区位优势混合
国泰人防
国泰融安多策略灵活配置混合
国泰融丰外延增长灵活配置混合
国泰融信灵活配置混合
国泰瑞和纯债债券
国泰睿吉灵活配置混合
国泰润利纯债债券
国泰润泰纯债债券
国泰润鑫纯债债券
国泰上证金融
国泰上证金融联接
国泰上证年期国债
国泰深证指数分级
国泰事件驱动混合
国泰双利债券
国泰瞬利货币
国泰现金管理货币
国泰消费优选股票
国泰鑫策略价值混合
国泰新经济灵活配置混合
国泰信用互利分级债券
国泰兴益灵活配置混合
国泰央企改革股票
国泰优势行业混合
国泰招惠收益定期开放债券
国泰智能汽车股票
国泰智能装备股票
国泰中国企业境外高收益债券
国泰中小盘成长混合
国泰中证军工
国泰中证申万证券行业指数
国通亿创
国投创业成长份额
国投集团控股
国投进宝
国投境煊混合
国投瑞银白银期货
国投瑞银策略精选混合
国投瑞银成长优选混合
国投瑞银创新动力混合
国投瑞银创新医疗混合
国投瑞银纯债债券
国投瑞银国家安全混合
国投瑞银行业先锋混合
国投瑞银和盛丰利债
国投瑞银和顺债券
国投瑞银和泰个月债券
国投瑞银核心企业混合
国投瑞银恒泽中短债债券
国投瑞银沪深金融地产联接
国投瑞银沪深指数分级
国投瑞银货币
国投瑞银基金
国投瑞银金融地产
国投瑞银景气行业混合
国投瑞银精选收益混合
国投瑞银美丽中国混合
国投瑞银品牌优势混合
国投瑞银钱多宝货币
国投瑞银融华债券
国投瑞银瑞和小康沪深指数
国投瑞银瑞和远见沪深指数
国投瑞银瑞利灵活配置混合
国投瑞银瑞宁混合
国投瑞银瑞盛混合
国投瑞银瑞泰多策略混合
国投瑞银瑞祥灵活配置混合
国投瑞银瑞兴灵活配置混合
国投瑞银锐意改革混合
国投瑞银瑞源
国投瑞银深证指数
国投瑞银双债债券
国投瑞银顺昌纯债债券
国投瑞银顺达纯债债券
国投瑞银顺泓债券
国投瑞银顺祥债券
国投瑞银顺鑫定期开放债券
国投瑞银顺银债券
国投瑞银顺源债券
国投瑞银岁丰利债券
国投瑞银岁赢利一年债券
国投瑞银岁增利债券
国投瑞银添利宝货币
国投瑞银稳定增利债券
国投瑞银稳健增长混合
国投瑞银先进制造混合
国投瑞银新回报混合
国投瑞银新活力定期开放混合
国投瑞银新机遇混合
国投瑞银新丝路混合
国投瑞银信息消费混合
国投瑞银新兴产业混合
国投瑞银新增长混合
国投瑞银兴颐多策略混合
国投瑞银研究精选股票
国投瑞银医疗保健混合
国投瑞银一年定期开放债
国投瑞银优化增强债券
国投瑞银优选收益混合
国投瑞银增利宝货币
国投瑞银招财灵活配置混合
国投瑞银中高等级债券
国投瑞银中证上游资源产业指数
国投瑞银中证消费服务指数
国投瑞银中证指数量化增强
国投瑞盈
国投中国
国威机床
国微技术
国文股份
国信创新
国信股份
国信汽车
国学时代
国药控股
国艺娱乐
国义招标
国银租赁
国游网络
国域无疆
国源科技
国云科技
国债十年
国臻堂
国证
国证指
国志汇富
哈贝尔
哈尔滨电气
哈工大业
哈雷戴维森
哈里伯顿
哈里斯通讯
哈尼斯品牌服装
哈特福德金融服务
海博小贷
海步医药
海昌海洋公园
海昌药业
海辰科技
海达信通
海德尔
海德科技
海德曼
海帝股份
海底捞
海典软件
海尔电器
海尔思
海丰国际
海福德集团
海富特
海富通阿尔法对冲混合
海富通安颐收益混合
海富通创业板增强
海富通纯债债券
海富通大中华混合
海富通电子信息传媒产业股票
海富通鼎丰定开债券
海富通风格优势混合
海富通富睿混合
海富通富祥混合
海富通改革驱动混合
海富通股票混合
海富通国策导向混合
海富通恒丰定开债券
海富通弘丰定开债券
海富通沪港深混合
海富通货币
海富通季季通利理财债券
海富通季季增利理财债券
海富通基金
海富通集利债券
海富通精选贰号混合
海富通精选混合
海富通聚丰纯债
海富通聚利债券
海富通聚优精选混合
海富通量化多因子混合
海富通量化前锋股票
海富通领先成长混合
海富通美元债美元
海富通美元债人民币
海富通内需热点混合
海富通强化回报混合
海富通融丰定开债券
海富通瑞丰一年定开债券
海富通瑞福一年定开债券
海富通瑞合纯债
海富通瑞利债券
海富通瑞祥一年定开债券
海富通上清所短融债券
海富通上证非周期
海富通上证非周期联接
海富通上证可质押城投债
海富通上证年期地方政府债
海富通上证周期
海富通上证周期联接
海富通收益增长混合
海富通双福
海富通添益货币
海富通稳固收益债券
海富通稳健添利债券
海富通新内需混合
海富通欣荣混合
海富通欣享混合
海富通欣益混合
海富通研究精选混合
海富通一年定开债券
海富通中国海外混合
海富通中小盘混合
海富通中证内地低碳指数
海富通中证指数
海港企业
海高通信
海格尔
海格物流
海航科技投资
海航冷链
海合达
海和科技
海宏电力
海红技术
海金格
海科股份
海科航空
海科航空类普通
海蓝控股
海力储存
海力股份
海力香料
海联捷讯
海亮国际
海林节能
海龙核科
海龙精密
海隆控股
海螺创业
海迈科技
海明威
海纳川
海南沉香
海能仪器
海诺尔
海诺科技
嗨皮网络
海魄科技
海普锐
海融医药
海润传播
海润股份
海润检测
海润影业
海赛电装
海森环保
海尚环境
海升果汁
海思堡
海斯比
海斯迪
海泰斯
海泰新能
海唐新媒
海特股份
海天国际
海天科技
海天能源
海天网联
海天物联
海天消防
海天众意
海通国际
海通期货
海王股份
海王英特龙
海希通讯
海峡生科
海峡石油化工
海芯华夏
海鑫科金
海欣药业
海兴科技
海星通
海阳股份
海药股份
海益宝
海逸风
海伊教育
海颐软件
海易通
海颐威
海鹰环境
海鹰科技
海优新材
海誉科技
海钰生物
孩之宝
海芝通
海之源
翰博高新
汉博商业
汉辰信息
汉鼎绿能
汉港控股
瀚高股份
汉光电气
韩光电器
韩国电力
韩国电信
韩国国民银行
汉国置业
韩国综指
瀚海检测
瀚海新材
韩华建材
瀚华金控
汉华专业服务
瀚晖顾问
翰林汇
汉龙科技
汉密顿
汉能薄膜发电
汉能碳
汉诺宝嘉
汉瑞森
汉盛海装
瀚盛建工
韩升元
汉氏联合
汉思能源
汉唐环保
汉唐荣耀
汉唐韵
汉唐智能
汉唐自远
汉卫股份
汉维科技
瀚翔生物
汉尧环保
瀚野生物
汉亦盛
汉印股份
汉咏股份
汉宇钟表
瀚远科技
汉哲股份
瀚正科技
航标控股
杭富士达
航凯电力
杭科光电
航空装备
杭设股份
航泰股份
航天常兴
航天恒丰
航天宏达
航天华世
航天汇智
航天检测
航天凯天
航天控股
航天理想
航天数维
航天装备
航威物流
航星股份
航亚科技
行业龙头
航宇荣康
航宇新材
航运
杭真能源
杭州掌盟
浩柏国际
好百年
豪帮高科
浩博新材
好财气
浩驰科技
浩大海洋
浩达智能
浩德钢圈
浩德控股
豪恩智联
豪尔新材
昊帆生物
昊方机电
浩丰股份
浩丰设计
豪钢锻造
浩海科技
昊海生物科技
好孩子国际
浩瀚股份
浩瀚深度
昊华传动
浩华股份
皓华网络
浩嘉冷链
灏景传媒
好看传媒
濠亮环球
浩林文化
浩伦农科
豪洛捷
好买财富
浩淼科技
浩明科技
豪能科技
好女人
昊普康
浩沙国际
豪声电子
好时
好事达保险
好市多
豪斯特酒店
豪特节能
豪特装备
浩腾科技
皓腾牧业
皓天财经集团
昊天发展集团
昊天国际建投
浩天新杰
豪威尔
好未来
昊伟农庄
皓文控股
昊星文化
好兄弟
浩亚股份
好样传媒
灏域科技
皓月股份
昊月新材
浩泽净水
浩祯股份
合宝丰年
河北建设
禾昌聚合
赫宸能源
合成革
禾呈科技
合成药业
和创科技
和道传媒
和道股份
赫得环境
合德堂
合迪科技
赫尔默里奇和佩恩材料
赫尔墨斯
合肥高科
合丰集团
合富辉煌
合富新材
和海益
和航科技
合和公路基建
合和实业
和合珠宝
贺鸿电子
和记电讯香港
和嘉控股
和嘉天健
合佳医药
荷金股份
合璟
合景泰富集团
合凯电气
合矿股份
荷兰
荷兰国际
荷兰全球保险
和雷实业
合力海科
合力思腾
合力亿捷
和隆优化
河马股份
荷美尔食品
禾美农业
和美医疗
鹤鸣亭
和宁信息
荷普医疗
合全药业
合锐赛尔
合生创展集团
合胜科技
赫氏
和氏技术
何氏协力
河顺股份
和顺科技
合顺兴
赫斯材料
贺思特
贺斯特
禾泰股份
合泰盟方
和泰润佳
和泰鑫
阖天下
和同信息
和伍精密
和谐汽车
和信基业
核心经济投资
禾信仪器
禾信医药
合兴集团
和兴隆
和旭股份
合煦智远基金
合煦智远嘉选混合
禾益股份
合一康
合一投资
峆一药业
合印股份
河源富马
和元上海
合缘生物
和元生物
和源兴
鹤跃股份
和韵文化
河之阳
合众环保
黑金时代
黑马高科
黑美人
黑石集团
黑碳碳投
黑蜘
黑尊生物
恒安国际
恒安兴
恒宝
恒宝通
恒博环境
恒成工具
恒成股份
恒诚建筑
亨达股份
恒达集团控股
恒大健康
恒大教育
亨达科技
恒达科技控股
恒达时讯
恒达新材
亨得股份
亨得利
恒电科技
恒鼎实业
恒都集团
恒丰泰
恒丰特导
恒福股份
恒富控股
亨戈股份
恒光股份
恒光科技
恒合传媒
恒合股份
恒和集团
恒晖科技
恒基地产
恒基发展
恒基股份
恒嘉融资租赁
恒进感应
恒久机械
恒玖时利
恒均科技
恒凯能源
恒康达
恒坤股份
恒利
亨利技术
恒立数控
恒力通
亨利香恩服务
恒立钻具
恒隆地产
恒隆港务
恒隆集团
恒略智汇
恒谦教育
恒勤集团
恒荣汇彬
恒瑞辰
恒锐科技
恒瑞能源
恒润高科
恒神股份
恒盛地产
恒盛环保
恒升机床
恒生联接
恒晟能源
恒晟农贷
恒生前海基金
恒生银行
恒生指数
恒生中国企业指数
恒实股份
恒寿柚果
横竖生物
亨泰
恒泰科技
恒泰裕集团
恒腾网络
恒天凡腾
亨廷顿银行
恒通液压
恒通云
恒投证券
恒拓开源
珩湾科技
恒伟集团控股
亨鑫科技
恒信启华
恒欣设计
恒信玺利
恒鑫智能
恒芯中国
恒兴黄金
恒业世纪
恒忆
恒益控股
恒宇北斗
恒裕灯饰
恒宇集团
恒宇科技
恒源洁具
恒源科技
恒源食品
恒缘新材
恒越核心精选混合
恒越基金
恒越研究精选混合
恒泽股份
恒展远东
恒指
恒智控股
宏安地产
宏安集团
弘奥生物
宏邦节水
鸿宝科技
鸿宝资源
宏灿股份
宏昌重工
宏成数字
宏创科技
鸿大股份
弘达金融控股
宏达小贷
宏达印业
泓德泓富混合
泓德泓华混合
泓德泓汇混合
泓德泓利货币
泓德泓信混合
泓德泓业混合
泓德泓益量化混合
泓德基金
泓德添利货币
泓德优势领航混合
泓德优选成长混合
泓德裕丰中短债债券
泓德裕和纯债债券
泓德裕康债券
泓德裕泰债券
泓德裕祥债券
泓德裕鑫一年定开债券
泓德裕泽一年定开债券
泓德远见回报混合
泓德战略转型股票
泓德臻远回报混合
泓德致远混合
红点智能
宏鼎股份
红豆杉
宏发新材
弘峰
鸿丰小贷
红枫种苗
宏福孵化
鸿福堂
宏观世纪
红冠庄
红光股份
宏光照明
弘海高新资源
宏海科技
宏海控股集团
洪海龙腾
红海云
弘浩国际控股
红河谷
弘和仁爱医疗
宏华股份
宏华集团
鸿辉光通
宏辉集团
宏辉石油
宏基管理
宏基集团控股
弘基时尚
宏基资本
宏景软件
红酒世界
泓坤股份
泓利股份
鸿立光电
红利基金
宏利金融
宏力能源
红连文化
弘亮光电
宏良皮业
红岭医疗
红岭云
弘陆股份
宏马物流
红帽
宏盟集团
鸿铭科技
红旗民爆
宏乾科技
宏强控股
洪桥集团
弘侨生物
鸿全兴业
红人股份
宏日股份
虹瑞智能
宏润核装
鸿润食品
鸿森重工
红山河
弘尚智能
鸿盛华
宏賸科技
鸿盛科技
鸿盛数码
洪盛源
弘视际
红塔红土长益债券
红塔红土人人宝货币
红塔红土盛弘混合型发起式
红塔红土盛隆
红塔红土盛商一年定开债基
红塔红土盛世普益混合发起式
红塔红土盛通混合型发起式
红塔红土稳健回报
红塔基金
鸿泰种业
宏涛嘉业
鸿腾精密科技
宏天信业
鸿通管材
红土创新改革红利混合
红土创新货币
红土创新基金
红土创新新科技股票
红土创新新兴产业混合
红土创新优淳货币
红土创新增强收益债券
宏图股份
鸿图建筑
红土精选混合
鸿网股份
宏伟超达
宏伟供应
宏微科技
宏伟泰
鸿伟亚洲
弘祥隆
宏祥新材
鸿鑫互联
宏兴股份
红星美凯龙
红星药业
鸿兴印刷集团
泓迅生物
弘阳地产
弘扬软件
宏业股份
闳业机械
鸿业科技
弘业期货
宏业新材
鸿益达
泓毅股份
鸿翼股份
弘毅远方国企转型升级混合
弘毅远方基金
弘毅远方消费升级混合
泓盈控股
鸿源
宏远电器
鸿远电气
鸿源机电
宏源农牧
宏远新材
宏源药业
虹越花卉
鸿运股份
宏运通
鸿志兴
宏中药业
厚大股份
厚能股份
厚泰科技
厚谊俊捷
虎巴股份
互邦电力
虎彩印艺
互动服务
虎都
呼阀控股
虎符科技
虎符智能
沪港联合
沪股通成交前十
沪光国际
护航科技
呼垦薯业
互利
互联基金
互联金融
互联网信息服务
沪龙科技
葫芦堡
湖南竹材
琥珀股份
琥珀能源
沪企债
互太纺织
虎嗅科技
胡杨网络
华安安华混合
华安安进混合
华安安康灵活配置混合
华安安浦债券
华安安盛定开
华安安顺灵活配置混合
华安安泰定开债
华安安禧混合
华安安享混合
华安安心收益债类
华安安信消费服务混合
华安安逸半年定开债
华安安益灵活配置混合
华安安悦债券
华安奥特
华安保本混合
华安宝利配置混合
华安标普石油指数
华安策略优选混合
华安创新混合
华安创业板
华安创业板份额
华安创业板联接
华安纯债债券
华安大安全混合
华安大国新经济股票
华安大中华升级股票
华安德国
华安德国联接
华安鼎丰
华安鼎瑞定开债
华安鼎益债券
华安动态灵活配置混合
华安港股通精选
华安港股通精选联接
华安股份
华安国企改革主题灵活配置混合
华安行业轮动混合
华安核心优选混合
华安宏利混合
华安红利精选混合
华安沪港深机会灵活配置混合
华安沪港深通精选灵活配置混合
华安沪深份额
华安沪深量
华安沪深指数分级
华安黄金易联接
华安汇财通货币
华安季季鑫短期理财债券
华安基金
华安聚利个月定开债
华安科技动力混合
华安可转债债券
华安量化多因子
华安媒体互联网混合
华安纳斯达克指数
华安纳斯达克指数美元钞
华安纳斯达克指数美元汇
华安逆向策略混合
华安年年红债券
华安年年盈定期开放债券
华安强化收益债券
华安全球美元票息美元
华安全球美元票息人民币
华安全球美元收益债券
华安全球美元收益债券美元现汇
华安全球美元收益债券人民币
华安全球稳健配置
华安日日鑫货币
华安睿安定开混合
华安睿明两年定开混合
华安睿享定开混合
华安上证
华安上证联接
华安上证龙头
华安上证龙头联接
华安升级主题混合
华安生态优先混合
华安事件驱动量化策略混合
华安双债添利债券
华安添颐混合
华安稳定收益债券
华安稳固收益债券
华安文体健康混合
华安物联网主题股票
华安现金宝
华安现金富利货币
华安香港精选股票
华安新材
华安新动力灵活配置混合
华安新丰利灵活配置混合
华安新恒利灵活配置混合
华安新回报灵活配置混合
华安新活力混合
华安新机遇灵活配置混合
华安新乐享灵活配置混合
华安新瑞利灵活配置混合
华安新丝路主题股票
华安新泰利灵活配置混合
华安信用四季红债券
华安信用增强债券
华安新优选灵活配置混合
华安幸福生活混合
华安研究精选混合
华安易富黄金
华安月安鑫短期理财债券
华安月月鑫短期理财债券
华安智能装备主题股票
华安制造先锋混合
华安智增精选灵活配置混合
华安中国股国际
华安中国股国际联接
华安中国股增强指数
华安中小盘成长混合
华安中证低波
华安中证低波联接
华安中证全指证券公司份额
华安中证细分医药
华安中证细分医药联接
华安中证银行份额
华奥科技
华澳能源
华邦金融
华宝宝丰高等级债券
华宝宝康配置混合
华宝宝康消费品混合
华宝宝康债券
华宝宝鑫债券
华宝创新混合
华宝大盘精选混合
华宝第三产业混合
华宝动力组合混合
华宝多策略混合
华宝服务混合
华宝股质量价值
华宝国策导向混合
华宝国际
华宝海外中国混合
华宝行业精选混合
华宝核心优势混合
华宝沪深增强
华宝基金
华宝价值发现混合
华宝科技
华宝科技先锋混合
华宝可转债债券
华宝量化对冲混合
华宝绿色主题混合
华宝美国消费美元
华宝品质生活股票
华宝券商联接
华宝上证价值联接
华宝生态混合
华宝石
华宝事件驱动混合
华宝收益增长混合
华宝万物互联混合
华宝未来主导混合
华宝稳健回报混合
华宝现金宝货币
华宝先进成长混合
华宝现金添益
华宝香港大盘
华宝香港精选混合
华宝香港中小
华宝新飞跃混合
华宝新活力混合
华宝新机遇混合
华宝新价值混合
华宝新起点混合
华宝新兴产业
华宝新优享混合
华宝新优选混合
华宝兴业上证价值
华宝医药生物
华宝银行联接
华宝油气
华宝油气美元
华宝增强收益债券
华宝智慧产业混合
华宝制造股票
华宝中证份额
华宝中证医疗指数分级
华宝中证增强
华宝中证指数
华宝转型升级混合
华宝资源优选
华博教育
华博军卫
华博胜讯
华彩控股
华财会计
华彩信和
华灿电讯
华畅科技
华辰股份
华辰净化
华辰泰尔
华宸未来基金
华宸稳健债券
华晨中国
华程特材
华成智云
华创股份
华大酒店
华地国际控股
华电福新
华电国际电力股份
华电建设
华电智能
华鼎科技
华鼎控股
华鼎团膳
华鼎伟业
华东修船
华多科技
华多利集团
华尔达
华尔康
华尔美特
华发教育
华仿科技
骅锋科技
华富安福保本混合
华富安享债券
华富保本混合
华富策略精选混合
华富产业升级灵活配置混合
华富成长趋势混合
华富储能
华富富瑞个月定期开放债券
华富股份
华富国泰民安灵活配置混合
华富恒财定期开放债券
华富恒富
华富恒玖个月定期开放债券
华富恒利债券
华富恒盛纯债债券
华富恒稳纯债债券
华富恒悦定期开放债券
华富弘鑫灵活配置混合
华富华鑫灵活配置混合
华富基金
华富价值增长混合
华富健康文娱灵活配置混合
华富竞争力优选混合
华富可转债债券
华富量子生命力混合
华富灵活配置混合
华富强化回报债券
华富收益增强债券
华富天鑫灵活配置混合
华富天益货币
华富天盈货币
华富物联世界灵活配置混合
华富星玉衡混合
华富益鑫灵活配置混合
华富永鑫灵活配置混合
华富元鑫灵活配置混合
华富智慧城市灵活配置混合
华富中小板指数增强
华富中证年恒定久期国开债指数
华富中证指数
华钢网络
华高墨烯
华工创新
华工股份
华工能源
华光光电
华光源海
华海股份
华海通讯
华海影业
华瀚健康
华韩整形
华航科技
华昊电器
华浩环保
华浩科技
华和建设
华亨股份
华恒股份
华虹半导体
华虹科技
华洪新材
华环电子
华汇
华晖能源
花火文化
话机世界
花嫁丽舍
华佳丝绸
华建控股
华健药包
华建云鼎
华坚照明
华江股份
华江环保
华杰电气
华晋传媒
华津国际控股
华金国际资本
华进科技
华津时代
华精科技
华精新材
华君国际集团
华凯保险
华凯科技
华康生物医学
华科飞扬
华宽通
华莱士
华兰海
华澜微
华蓝旭
华丽包装
华联国际
华联世纪
华菱电子
华凌股份
华岭股份
华菱西厨
华菱医疗
华领医药
华隆电力
华隆股份
华龙股份
华隆金控
华龙期货
化龙网络
华隆微电
华路时代
华贸广通
华茂林业
华美
华美精陶
华绵制衣
华闽南配
华名华居
华明泰
华牧天元
花木易购
华南城
华南石化
华南通信
华南信息
华能安全
华能国际电力股份
华能橡胶
华能新能源
华鹏精机
华普教育
华朴农业
华普永明
华普智通
花旗
华企科技
花千墅
华强方特
华侨城亚洲
华勤互联
桦清
华清安泰
华清飞扬
华燃油气
华人策略控股
华人天地
华仁物业
华人饮食集团
华人置业
华融金控
华荣能源
华融投资股份
华融现金增利货币
华融新利灵活配置
华融新锐灵活配置混合
华融证券
华如科技
华瑞电工
华瑞核安
华瑞农业
华润电力
华润啤酒
华润燃气
华润水泥控股
华润医疗
华润医药
华润元大安鑫灵活配置混合
华润元大富时中国指数
华润元大基金
华润元大润鑫债券
华润元大润泽债券
华润元大双鑫债券
华润元大稳健债券
华润元大现金收益货币
华润元大现金通货币
华润元大信息传媒科技混合
华润元大医疗保健量化混合
华润元大中创
华润置地
华森科技
华厦置业
华商
华商策略精选混合
华商产业升级混合
华商创新成长混合发起式
华商大盘量化精选灵活配置混合
华商动态阿尔法混合
华商丰利增强定期开放债券
华商改革创新股票
华商红利优选混合
华商回报号混合
华商基金
华商价值共享灵活配置混合发起
华商价值精选混合
华商健康生活混合
华商可转债债券
华商乐享互联混合
华商量化进取混合
华商领先企业混合
华商民营活力灵活配置混合
华商瑞丰
华商瑞鑫定期开放债券
华商润丰灵活配置混合
华商上游产业股票
华商盛世成长混合
华商收益增强债券
华商双驱优选混合
华商双翼平衡混合
华商双债丰利
华商万众创新灵活配置混合
华商未来主题混合
华商稳定增利债券
华商稳固添利债券
华商稳健双利债券
华商物流
华商现金增利货币
华商鑫安混合
华商新常态混合
华商新动力灵活配置
华商新量化灵活配置混合
华商新趋势优选灵活配置混合
华商新锐产业混合
华商新兴活力混合
华商信用增强债券
华商研究精选混合
华商优势行业混合
华商元亨混合
华商智能生活灵活配置混合
华商主题精选混合
骅盛车电
华晟教育
华盛控股
华盛新材
华实股份
华视股份
华烁科技
华斯科
华斯科类普通
华索科技
华泰柏瑞创新动力混合
华泰柏瑞创新升级混合
华泰柏瑞鼎利混合
华泰柏瑞多策略混合
华泰柏瑞丰汇债券
华泰柏瑞丰盛纯债债券
华泰柏瑞富利混合
华泰柏瑞港股通量化混合
华泰柏瑞国企整合
华泰柏瑞行业领先混合
华泰柏瑞核心优势
华泰柏瑞沪深
华泰柏瑞沪深联接
华泰柏瑞货币
华泰柏瑞积极成长混合
华泰柏瑞季季红债券
华泰柏瑞积极优选股票
华泰柏瑞基金
华泰柏瑞激励动力混合
华泰柏瑞价值精选混合
华泰柏瑞价值增长混合
华泰柏瑞健康生活混合
华泰柏瑞量化创优混合
华泰柏瑞量化对冲
华泰柏瑞量化绝对收益混合
华泰柏瑞量化驱动混合
华泰柏瑞量化先行混合
华泰柏瑞量化优选混合
华泰柏瑞量化增强混合
华泰柏瑞量化智慧混合
华泰柏瑞睿利混合
华泰柏瑞上证红利
华泰柏瑞上证中小盘
华泰柏瑞上证中小盘联接
华泰柏瑞盛世中国混合
华泰柏瑞生物医药混合
华泰柏瑞天添宝货币
华泰柏瑞稳本增利债券
华泰柏瑞稳健收益债券类
华泰柏瑞现代服务混合
华泰柏瑞享利混合
华泰柏瑞消费成长混合
华泰柏瑞新金融地产混合
华泰柏瑞新经济沪港深混合
华泰柏瑞新利混合
华泰柏瑞新兴产业混合
华泰柏瑞信用增利
华泰柏瑞兴利混合
华泰柏瑞亚洲领导混合
华泰柏瑞医疗健康
华泰柏瑞制造混合
华泰柏瑞中证联接
华泰保兴策略精选
华泰保兴成长优选
华泰保兴货币
华泰保兴基金
华泰保兴吉年丰
华泰保兴吉年福
华泰保兴吉年利
华泰保兴研究智选
华泰保兴尊诚定开
华泰保兴尊合债券
华泰保兴尊利债券
华泰保兴尊信定开
华泰保兴尊颐定开
华泰机械
华泰精选回报
华泰瑞银
华泰信息
华泰资管
华泰紫金红利低波指数发起
华泰紫金季季享定开债券发起
华泰紫金零钱宝
华泰紫金天天金货币
华泰紫金智能量化股票发起
华泰紫金智盈债券
华特磁电
华特信息
华腾教育
华天发展
华天海峰
华天兴邦
华通科技
华图股份
华望科技
华网智能
华维电瓷
华伟股份
华威股份
华维节水
华威科
华曦达
华禧控股
华夏安康信用优选债券
华夏财富宝货币
华夏策略混合
华夏产业升级混合
华夏成长混合
华夏创新前沿股票
华夏创业板
华夏创业板联接
华夏纯债债券
华夏大盘精选混合
华夏大中华混合
华夏大中华信用债券类
华夏大中华信用债券类美元现钞
华夏大中华信用债券类美元现汇
华夏大中华信用债券类人民币
华夏鼎福三个月定开债券
华夏鼎汇债券
华夏鼎康债券
华夏鼎利债券
华夏鼎隆债券
华夏鼎禄三个月定开债券
华夏鼎略债券
华夏鼎茂债券
华夏鼎诺三个月定期开放债券
华夏鼎沛债券
华夏鼎融债券
华夏鼎瑞三个月定期开放债券
华夏鼎顺三个月定开债券
华夏鼎泰六个月定期开放债券
华夏鼎通债券
华夏鼎旺三个月定期开放债券
华夏鼎祥三个月定期开放债券
华夏鼎兴债券
华夏鼎智债券
华夏动漫
华夏短债债券
华夏飞机
华夏复兴混合
华夏港股通精选股票
华夏高端制造混合
华夏国企改革混合
华夏海外收益债券
华夏海外收益债券美元现钞
华夏海外收益债券美元现汇
华夏行业混合
华夏行业景气混合
华夏行业龙头混合
华夏恒利个月定开债券
华夏恒融定开债券
华夏恒生
华夏恒生联接
华夏恒生联接美元现钞
华夏恒生联接美元现汇
华夏红利混合
华夏沪港通恒生
华夏沪港通恒生联接
华夏沪深
华夏沪深联接
华夏沪深指数增强
华夏回报二号混合
华夏回报混合
华夏惠利货币
华夏货币市场
华夏基金
华夏健康产业
华夏节能环保股票
华夏经典混合
华夏经济转型股票
华夏聚丰混合
华夏聚惠
华夏聚利债券
华夏军工安全混合
华夏可转债增强债券
华夏快线货币
华夏蓝筹混合
华夏乐享健康混合
华夏乐游
华夏理财天债券
华夏领先股票
华夏明科
华夏能源革新股票
华夏能源控股
华夏年封闭运作战略配售
华夏年中高级可质押信用债
华夏年中高级可质押信用债联接
华夏磐晟混合
华夏磐泰混合
华夏潜龙精选股票
华夏全球股票
华夏全球聚享类美元现钞
华夏全球聚享类美元现汇
华夏全球聚享类人民币
华夏全球科技先锋混合
华夏睿磐泰利定开混合
华夏睿磐泰茂混合
华夏睿磐泰荣混合
华夏睿磐泰盛定开混合
华夏睿磐泰兴混合
华夏上证
华夏上证金融地产
华夏上证联接
华夏上证医药卫生
华夏上证优选指数
华夏上证主要消费
华夏盛世混合
华夏收入混合
华夏收益宝
华夏双债增强债券
华夏天利货币
华夏网购精选混合
华夏稳定双利债券
华夏稳盛混合
华夏稳增混合
华夏沃利货币
华夏希望债券
华夏现金宝货币
华夏现金增利货币
华夏显示
华夏消费升级混合
华夏新活力混合
华夏新机遇混合
华夏薪金宝货币
华夏新锦程混合
华夏新锦汇混合
华夏新锦升混合
华夏新锦顺混合
华夏新锦绣混合
华夏新经济灵活配置
华夏新起点混合
华夏新趋势混合
华夏新时代混合
华夏新兴消费混合
华夏星光
华夏兴和混合
华夏兴华混合
华夏亚债中国指数
华夏研究精选股票
华夏养老三年持有混合
华夏移动互联混合美元现钞
华夏移动互联混合美元现汇
华夏移动互联混合人民币
华夏医疗
华夏医疗健康混合型发起式
华夏永福混合
华夏永康添福混合
华夏优势精选股票
华夏优势增长混合
华夏圆和混合
华夏战略新兴成指
华夏智胜价值成长股票
华夏中短债债券
华夏中国股国际通联接
华夏中小板
华夏中小板联接
华夏中证联接
华夏中证四川国改联接
华夏中证央企
华夏中证央企联接
华显光电
华翔控股
华信地产财务
华信股份
华信金融投资
华信精工
华芯开拓
华信科泰
桦欣控股
华新能源
华新手袋国际控股
华信泰
华芯微
华鑫物流
华信永道
华信智能
华兴股份
华星控股
华星新材
华兴资本控股
华旭环保
化学制剂
华讯
华讯投资
华亚沃顿
华彦邦
华燕房盟
华雁信息
华阳变速
花样年控股
华阳新材
华冶科技
华亿传媒
华谊创星
华艺股份
华亿金控
华移科技
华衣科技
华翼蓝天
华意隆
华谊腾讯娱乐
华翼微
华艺园林
华印
华银科技
华英包装
华鹰玻璃
华映星球
华油股份
华油科技
华油能源
华宇
华昱高速
华语互动
华煜盛园
华源磁业
华源新材
华源医疗
华粤安
华章科技
华之邦
华志信
华众车载
华住
华滋国际海洋
华族股份
华尊科技
怀山堂
环奥电梯
环保设备
环渤海
环创科技
环丰食品
环国运
环海生物
环汇
环境治理
环康集团
环科国际
欢乐动漫
环幕传媒
环能国际
环能设计
环球保健
环球大通集团
环球大通投资
环球机械
环球矿产
环球石材
环球实业科技
环球数码创意
环球通证
环球信贷集团
环球药业
环球医疗
环球印馆
环球优学
环球战略集团
环申股份
寰烁股份
环威股份
欢喜传媒
幻响神州
焕鑫新材
寰亚传媒
环宇建工
环宇科技
环宇物流亚洲
环宇兄弟
寰宇娱乐文化
环宇装备
欢悦互娱
环钻环保
皇朝家俬
滉达富控股
皇达科技
皇封参
皇冠环球集团
皇冠控股
皇冠幕墙
黄国粮业
黄河实业
皇家黄金
皇家加勒比邮轮
黄酒
皇岦
皇隆制药
皇品文化
煌盛管件
皇玺餐饮集团
皇中国际
汇安成长优选混合
汇安短债债券
汇安多策略混合
汇安丰恒混合
汇安丰华混合
汇安丰利混合
汇安丰融混合
汇安丰益混合
汇安丰裕混合
汇安丰泽混合
汇安核心成长混合
汇安沪深指数增强
汇安基金
汇安嘉汇纯债债券
汇安嘉鑫纯债债券
汇安嘉裕纯债债券
汇安嘉源纯债债券
汇安量化优选
汇安趋势动力股票
汇安稳裕债券
汇安裕华纯债定期开放
汇安裕阳
汇安智能
汇安资产轮动混合
惠柏新材
汇波材料
汇博股份
汇博医疗
汇财金融投资
汇彩控股
汇昌股份
汇川科技
汇创控股
汇春科技
慧聪集团
荟萃国际控股
惠当家
会德丰
徽电科技
慧典云医
汇东管道
惠尔顿
汇尔杰
惠尔明
惠而浦公司
汇锋传动
汇丰沪港深股票
汇丰晋信大盘波动股票
汇丰晋信大盘股票
汇丰晋信低碳先锋股票
汇丰晋信动态策略混合
汇丰晋信恒生股行业龙头指数
汇丰晋信货币
汇丰晋信基金
汇丰晋信价值先锋股票
汇丰晋信科技先锋股票
汇丰晋信龙腾混合
汇丰晋信平稳增利债券
汇丰晋信双核策略混合
汇丰晋信消费红利股票
汇丰晋信新动力混合
汇丰晋信智造先锋
汇丰晋信中小盘股票
汇丰晋信周期混合
汇丰晋信珠三角区域发展混合
汇丰控股
慧峰仁和
汇丰小贷
汇丰源
汇付天下
回购计划
汇购科技
汇汉控股
惠好
惠和股份
汇恒环保
辉弘光能
辉宏世纪
惠记集团
惠嘉生物
汇检菁英
汇杰股份
汇金转型成长
汇金转型驱动
汇金转型升级混合
徽酒实业
汇聚科技
慧科电子
惠岚科技
汇乐环保
惠理集团
惠利普
汇力资源
慧联电子
汇联金融服务
汇量股份
汇量科技
惠凌股份
汇隆活塞
汇龙科技
汇隆控股
汇隆新材
汇龙液压
汇茂科技
惠美股份
汇美影像
汇能集团
汇能精电
汇能科技
惠普
惠普企业
汇清科技
汇群中药
辉瑞
汇森能源
辉山乳业
惠生工程
惠生国际
辉盛研究系统
徽生源
回水科技
惠斯安普
汇思太平洋
会搜科技
晖速通信
惠陶集团
汇特传媒
辉腾科技
汇添富安鑫智选混合
汇添富安心中国债券
汇添富保鑫保本混合
汇添富策略回报混合
汇添富长添利定期开放债券
汇添富成长多因子量化策略股票
汇添富成长焦点混合
汇添富达欣混合
汇添富多策略定开混合
汇添富多元收益债券
汇添富丰利短债
汇添富高端制造股票
汇添富高息债债券
汇添富国企创新股票
汇添富和聚宝货币
汇添富恒生指数分级
汇添富弘安混合
汇添富沪港深新价值股票
汇添富沪深安中指数
汇添富沪深指数
汇添富环保行业股票
汇添富黄金及贵金属
汇添富货币
汇添富季季红定期开放债券
汇添富基金
汇添富价值精选混合
汇添富经典成长定开混合
汇添富绝对收益定开混合
汇添富均衡增长混合
汇添富可转换债券
汇添富蓝筹稳健混合
汇添富理财天债券
汇添富美丽混合
汇添富美元债债券美元现汇
汇添富美元债债券人民币
汇添富民丰回报混合
汇添富民营活力混合
汇添富民营新动力股票
汇添富逆向投资混合
汇添富年年丰定开混合
汇添富年年利定期开放债券
汇添富全额宝货币
汇添富全球互联混合
汇添富上证综合指数
汇添富社会责任混合
汇添富深证
汇添富深证联接
汇添富实业债债券
汇添富收益快钱货币
汇添富双利增强债券
汇添富双利债券
汇添富添富通货币
汇添富外延增长主题股票
汇添富文体娱乐混合
汇添富稳添利定期开放债券
汇添富现金宝货币
汇添富香港优势精选混合
汇添富消费行业混合
汇添富鑫利定开债券
汇添富新睿精选混合
汇添富鑫瑞债券
汇添富新兴消费股票
汇添富鑫益定开债
汇添富养老三年持有混合
汇添富移动互联股票
汇添富医疗服务混合
汇添富医药保健混合
汇添富盈安保本混合
汇添富盈稳保本混合
汇添富盈鑫保本混合
汇添富优势精选混合
汇添富优选回报灵活配置混合
汇添富月红添利定期开放债券
汇添富增强收益债券
汇添富中证互联网医疗指数
汇添富中证环境治理指数
汇添富中证金融地产
汇添富中证能源
汇添富中证全指证券公司指数
汇添富中证新能源汽车产业指数
汇添富中证医药卫生
汇添富中证指数
汇添富中证中药指数
汇添富中证主要消费
汇添富中证主要消费联接
汇添金货币
惠同股份
汇通华城
汇通金融
汇通控股
惠同新材
汇通银行
慧图科技
慧网通达
慧为智能
辉文生物
汇新能源
汇鑫小贷
汇兴智造
慧眼数据
汇洋环保
汇银控股集团
汇银智慧社区
汇盈控股
汇友生命科学
会友线缆
徽远成
汇源果汁
汇元科技
汇源珠宝
慧云股份
汇智光华
汇知康
汇中保险
惠洲院
混沌天成
货币
火柴盒
火柴互娱
火电
霍顿房屋
火谷网络
霍利
活力天汇
霍尼韦尔
霍普金斯
霍普科技
火神材料
火岩控股
火焰山
吉邦士
集成设备技术
激成投资
吉成园林
基础建设
吉川科技
机床工具
吉登运动服
基地锦标集团
际动网络
集恩图造
济丰包装
季丰电子
吉福新材
机构月调研前十
机构周调研前十
技冠智能
集和品牌
吉华材料
吉华勘测
吉辉控股
集慧智佳
基建工程
基康仪器
机科股份
集酷股份
吉劳埃地产
吉利德科学
吉利汽车
吉联新软
吉林长龙药业
吉林碳谷
吉林中科
吉玛基因
吉美达
技美科技
吉美思
集美新材
基美影业
积木集团
济群医药
吉山会津
集时股份
基石金融
即时科研
基石控股
吉仕移动
技术
技术控股
极速十九
吉通股份
集团控股
集万股份
极限网络
机械基础件
吉星吉达
基业园林
集一家居
绩优股份
基玉金服
继元科技
集源液压
佳邦信息
佳保安全
嘉成股份
佳成科技
珈诚生物
嘉诚信息
佳创科技
加达控股
嘉达早教
家得宝
嘉德股份
嘉得力
嘉德瑞
嘉德永丰
家电网
嘉东光学
家纺
嘉钢股份
甲骨文
甲骨易
佳和电气
佳和高科
嘉合货币
嘉合基金
嘉合锦程混合
嘉和科技
佳和农牧
嘉合磐石
嘉合磐通
嘉合磐稳纯债
嘉和融通
嘉合睿金定开混合
嘉合智能
佳华百货控股
嘉华股份
嘉华国际
嘉华汇诚
佳汇设计
家家乐
嘉捷通
嘉进投资国际
佳景集团
佳境科技
佳科能源
佳乐宝
佳乐股份
家乐氏
佳利达
加力股份
嘉利国际
嘉里建设
佳力科技
佳力奇
嘉利通
嘉里物流
佳龙股份
佳龙科技
嘉美股份
嘉美斯
佳民集团
佳明
佳明集团控股
加拿大贝尔
加拿大帝国商业银行
加拿大鹅
加拿大丰业银行
加拿大国家铁路
加拿大皇家银行
加拿大黄金
加拿大能源
加拿大太平洋铁路
加拿大自然资源
佳能
嘉妮诗
嘉年华
嘉年华国际
嘉年华邮轮
佳宁娜
架桥资本
佳瑞高科
嘉瑞国际
佳锐科技
嘉盛光电
嘉实安心货币
嘉实安益混合
嘉实策略混合
嘉实策略优选混合
嘉实超短债债券
嘉实成长收益混合
嘉实成长增强混合
嘉实创新成长混合
嘉实创业板
嘉实纯债债券
佳时达
嘉实低价策略股票
嘉实定期宝个月理财债券
嘉实对冲套利定期混合
嘉实多利分级债券
嘉实多利进取
嘉实多利优先
嘉实多元债券
嘉实丰安个月定期债券
嘉实丰和灵活配置混合
嘉实丰益策略定期债券
嘉实丰益纯债定期开放债券
嘉实丰益信用定期债券
嘉实富时中国
嘉实富时中国联接
嘉实服务增值行业混合
嘉实港股通新经济指数
嘉实个月理财债券
嘉实股指数
嘉实海外中国股票混合
嘉实合润双债两年期定期债券
嘉实核心优势股票
嘉实沪港深回报混合
嘉实沪港深精选股票
嘉实沪深
嘉实沪深联接
嘉实沪深指数研究增强
嘉实环保低碳股票
嘉实黄金
嘉实回报混合
嘉实惠泽
嘉实活期宝货币
嘉实活钱包货币
嘉实基本面指数
嘉实基金
嘉实价值精选股票
嘉实价值优势混合
嘉实金融精选股票
嘉实绝对收益策略定期混合
嘉实快线货币
嘉实理财宝天债券
嘉士利集团
嘉实量化阿尔法混合
嘉实领航资产配置混合
嘉实领先成长混合
嘉实美国成长股票
嘉实美国成长股票美元汇
嘉实逆向策略股票
嘉实农业产业股票
嘉实配售
嘉实企业变革股票
嘉实前沿科技沪港深股票
嘉实全球房地产
嘉实全球互联网股票美元现钞
嘉实全球互联网股票美元现汇
嘉实全球互联网股票人民币
嘉实如意宝定期债券
嘉实瑞享
嘉实润和量化定期混合
嘉实润泽量化定期混合
嘉实深证基本面
嘉实深证基本面联接
嘉实事件驱动股票
嘉实泰和混合
嘉实腾讯自选股大数据策略股票
嘉实稳固收益债券
嘉实稳宏债券
嘉实稳华纯债债券
嘉实稳健混合
嘉实稳荣债券
嘉实稳瑞纯债债券
嘉实稳盛债券
嘉实文体娱乐股票
嘉实稳熙纯债债券
嘉实稳祥纯债债券
嘉实稳鑫纯债债券
嘉实稳怡债券
嘉实稳元纯债债券
嘉实稳泽纯债债券
嘉实物流产业股票
嘉实现金宝货币
嘉实现金添利货币
嘉实先进制造股票
嘉实新财富混合
嘉实新机遇混合发起式
嘉实薪金宝货币
嘉实新能源新材料股票
嘉实新起点混合
嘉实新起航混合
嘉实新趋势混合
嘉实新收益混合
嘉实新思路混合
嘉实新添丰定期混合
嘉实新添华定期混合
嘉实新添辉定期混合
嘉实新添康定期混合
嘉实新添荣定期混合
嘉实新添瑞混合
嘉实新添泽定期混合
嘉实新消费股票
嘉实新兴产业股票
嘉实新兴市场
嘉实信用债券
嘉实新优选混合
嘉实研究阿尔法股票
嘉实研究精选混合
嘉实研究增强混合
嘉实医疗保健股票
嘉实医药健康股票
嘉实优化红利混合
嘉实优势成长混合
嘉实优质企业混合
嘉实元和
嘉实原油
嘉实增强信用定期债券
嘉实增益宝货币
嘉实增长混合
嘉实智能汽车股票
嘉实致享纯债债券
嘉实致兴定期纯债债券
嘉实致盈债券
嘉实中创
嘉实中创联接
嘉实中短债债券
嘉实中证
嘉实中证金边中期国债联接
嘉实中证金融地产
嘉实中证金融地产联接
嘉实中证联接
嘉实中证中期国债
嘉实中证中期企业债指数
嘉实周期优选混合
嘉实主题混合
嘉实主题新动力混合
嘉实主题增强混合
嘉实资源精选股票
佳顺智能
嘉思特
嘉泰数控
加特纳
佳田影像
嘉网股份
佳维股份
佳维科技
佳先股份
佳信捷
嘉信理财
嘉岩供应
嘉一高科
加一健康
嘉翼精机
嘉银通
佳音王
佳友科技
佳源国际控股
佳缘科技
佳兆业集团
佳兆业健康
佳兆业物业
嘉智信诺
建安股份
健佰氏
建邦股份
坚宝国际
简伯特
健博通
建策科技
建成控股
建成咨询
减持计划
建德国际控股
建东科技
建发国际集团
建福集团
建工华创
建工环保
涧光股份
建宏股份
剑虹集团控股
健康
健康岛
健康护理
健康科学
建科股份
建科集团
建科节能
健坤通信
建联集团
箭鹿股份
建鹏控股
简品
剑桥涂装
建泉国际控股
建润电子
尖沙咀置业
建设数字
建生国际
健升物流中国
建滔积层板
建滔集团
建通测绘
建为历保
建信安心保本混合
建信安心回报两年定期开放债券
建信安心回报债券
建信创新中国混合
建信创业板
建信创业板联接
建信纯债
建信大安全战略精选股票
建信多因子量化股票
建信丰裕多策略灵活配置混合
建信福泽安泰混合
建信改革红利股票
建信港股通恒生中国企业
建信高端医疗股票
建信核心精选混合
建信恒安一年定期开放债券
建信恒久价值混合
建信恒瑞一年定期开放债券
建信恒稳价值混合
建信恒远一年定期开放债券
建信弘利灵活配置混合
建信互联网产业升级股票
建信沪深指数
建信环保产业股票
建信回报灵活配置混合
建信汇利灵活配置混合
建信积极配置
建信基金
建信嘉薪宝货币
建信健康民生混合
建信进取
建信精工制造指数增强
健新科技
建信联接
建信量化事件驱动股票
建信龙头企业股票
建信民丰回报定期开放混合
建信内生动力混合
建信潜力新蓝筹股票
建信全球机遇混合
建信全球资源混合
建信睿丰纯债定期开放债券
建信瑞丰添利混合
建信睿富纯债债券
建信瑞福添利混合
建信睿和纯债定期开放债券
建信睿享纯债债券
建信睿怡纯债
建信睿盈灵活配置混合
建信上证
建信上证联接
建信上证社会责任
建信上证社会责任联接
建信社会责任混合
建信深证
建信深证基本面联接
建信深证指数增强
建信收益增强债券
建信双利分级股票
建信双息红利债券
建信双月安心理财债券
建信双债增强
建信双周理财
建信天添益货币
建信稳定得利债券
建信稳定丰利债券
建信稳定添利债券
建信稳定鑫利债券
建信稳定增利债券
建信稳健
建信稳健回报灵活配置混合
建信现代服务业股票
建信现金添利货币
建信现金添益
建信现金增利货币
建信消费升级混合
建信鑫安回报灵活配置混合
建信鑫丰回报灵活配置混合
建信新经济
建信鑫利
建信鑫利回报灵活配置混合
建信鑫荣回报灵活配置混合
建信鑫瑞回报灵活配置混合
建信鑫稳回报灵活配置混合
建信信息产业股票
建信新兴市场混合
建信信用增强债券
建信鑫泽回报灵活配置混合
建信兴利混合
建信央视
建信优化配置混合
建信优势动力混合
建信优选成长混合
建信裕利灵活配置混合
建信月盈安心理财债券
建信战略精选灵活配置混合
建信智享添鑫定期开放混合
建信中国股国际通
建信中国制造股票
建信中小盘先锋股票
建信中证政策性金融债年指数
建信中证指数增强
建信周盈安心理财债券
建信转债增强债券
建亚环保
建研信息
建业地产
建业建荣
建业科技
建业实业
建溢集团
建银股份
建禹集团
建誉利业
健源生物
建中医疗
建筑数据
建装业
江奥光电
江宸智能
江川金融
江淮园艺
江南布衣
江南传媒
江南集团
疆能股份
江平生物
江森自控
江山控股
江苏创新
江苏感创
江苏高科
江苏华商
江苏金色
江苏科幸
江苏宁沪高速公路
江苏三鑫
江苏腾达
江苏铁发
江苏铁科
江苏轩瑞
江通传媒
江西广蓝
江西铜业股份
江信洪福
江信汇福
江信基金
江信聚福
江信祺福
江信瑞福
江信添福
江信同福灵活配置
江信一年定开
江信增利货币
江扬环境
江仪股份
将至发展
交大慧谷
交大铁发
缴费通
交联辐照
交设股份
交银阿尔法核心混合
交银策略回报混合
交银成长混合
交银持续成长主题混合
交银创新成长混合
交银纯债债券
交银定期支付双息平衡混合
交银定期支付月月丰债券
交银多策略回报灵活配置混合
交银丰润收益债券
交银丰晟收益债券
交银丰享收益债券
交银丰盈收益债券
交银股息优化混合
交银国际
交银国证新能源指数分级
交银行业灵活配置混合
交银核心资产混合
交银恒益灵活配置混合
交银沪港深价值精选混合
交银互联网金融份额
交银环球精选混合
交银活期通货币
交银经济新动力混合
交银境尚收益债券
交银精选混合
交银科技创新灵活配置混合
交银蓝筹混合
交银理财天债券
交银品质升级混合
交银强化回报类
交银趋势混合
交银全球资源混合
交银荣祥保本混合
交银荣鑫保本混合
交银瑞鑫定期开放灵活配置混合
交银上证公司治理
交银上证公司治理联接
交银深证价值
交银深证价值联接
交银施罗德
交银施罗德安心收益债券
交银施罗德双轮动债券类
交银施罗德消费新驱动股票
交银施罗德医药创新股票
交银施罗德增强收益债券
交银数据产业灵活配置混合
交银双利债券
交银天利宝货币
交银天鑫宝货币
交银天益宝货币
交银天运宝货币
交银稳健配置混合
交银稳鑫短债债券
交银先锋混合
交银现金宝货币
交银先进制造混合
交银新成长混合
交银新回报灵活配置混合
交银新生活力灵活配置混合
交银信用添利债券
交银优选回报灵活配置混合
交银优择回报灵活配置混合
交银裕利纯债债券
交银裕隆纯债债券
交银裕如纯债债券
交银裕通纯债债券
交银裕祥纯债债券
交银裕盈纯债债券
交银增利增强债券
交银增利债券
交银致远智投混合
交银中债年农发债指数
交银中证海外中国互联网指数
交银周期回报灵活配置混合
交银主题优选混合
捷安高科
杰邦科技
杰豹机械
捷成科创
捷创技术
杰地集团
杰富瑞金融
捷福装备
结构调整
洁昊环保
结好金融
结好控股
洁华控股
杰克亨利
捷利交易宝
洁利来
杰隆生物
捷玛信息
杰纳瑞
节能元件
洁诺股份
捷荣国际控股
捷瑞流体
洁润丝
捷尚股份
杰事杰
捷世通
捷世智通
节水股份
杰思股份
捷思锐
捷泰科技
捷通铁路
杰外动漫
捷先数码
捷信达
捷鑫网络
捷信医药
杰易森
皆悦传媒
捷智科技
晋安实业
金安特
金巴赫
金柏股份
金百汇
金佰利
金版文化
金邦达宝嘉
金榜集团
金豹实业
金宝通
锦波生物
金博士
金昌股份
金昌蓝宇
锦城股份
金诚控股
金川国际
金创股份
锦达保税
金大股份
金达控股
金达来
金达莱
金达照明
金德尔摩根
金地商置
近点股份
金点物联
金蝶国际
今鼎
金东方
近端次新股
金盾安保
金盾科技
金盾控股
金恩生物
金发股份
金帆股份
金丰源
金芙蓉
金刚科技
金格科技
金戈炜业
金广恒
金硅科技
金海科技
金瀚科技
金昊科技
金和福
金核科技
金河科技
金禾软件
金禾水
金禾新材
金恒新材
金恒宇
金洪股份
金宏气体
金宏泰
金鸿新材
金鸿药业
金互通
金化高容
金华机械
金煌物流
锦辉传播
金晖股份
金辉集团
金汇教育
金汇膜
金慧融智
金汇通航
金活医药集团
金佳园
进阶发展
金界控股
金晋农牧
金晶生物
锦聚成
金居股份
金开利
金铠文化
金康精工
金克不动产
金科环保
金科信息
金蓝络
金磊建材
金利丰金融
金利股份
金力集团
金锂科技
金利来集团
津力生物
金利通
金联星
金粮股份
金陵电机
金龙科技
金龙腾
锦龙装备
津伦股份
金仑控股有限公司
金轮天地控股
金旅居
金马科技
金马能源
金茂酒店
金贸流体
金猫银猫
锦美环保
进门财经
锦棉种业
金名股份
金牡丹
金呢股份
金牛物联
金诺佳音
金牌电工
金蓬股份
金朋健康
金鹏信息
金鹏源康
金品智造
劲普化工
近期并购重组
近期复牌
近期解禁
近期新高
近期异动
锦桥电商
金秋科技
金泉股份
金泉科技
金日创
今日共享
金融科技
金软科技
金软瑞彩
金锐同创
金润股份
金润和
金润科技
金润龙
金润枣业
金三
金三角
金三元
金嗓子
金色世纪
金色田园
金色童年
金色未来
金色文创
金沙集团
金沙燃烧
金沙中国有限公司
金山地质
金山顶尖
金山工业
金山环材
金山能源
金山软件
金尚互联
津上机床中国
金晟环保
进升集团控股
锦胜集团控股
金胜科技
金视和
今世界
金炻新材
金属新材料
金属制品
金斯瑞生物科技
金穗隆
金锁安防
金塔股份
金泰得
金泰丰国际控股
今泰科技
金天地
金天高科
金田科技
金田元丰
金童股份
金通科技
津同仁堂
金土生物
金卫医疗
金梧股份
金象传动
金象香山
金信德
金信多策略精选混合
金新股份
金信基金
金信价值精选混合
金鑫矿业
金信量化精选
金鑫绿建
金信民发货币
金信民旺债券
金信民兴债券
金信瑞通
金信深圳成长混合
金信消费升级股票
金鑫新材
金鑫新能
金信新能源汽车混合型发起式
金信智能中国灵活配置混合
金信转型创新成长混合
锦兴国际控股
金兴机械
金雄节能
金旭农发
金选
金浔股份
金研科技
金亿股份
金益环保
锦艺集团控股
金易科技
金易通
金鹰策略配置混合
金鹰产业整合混合
金鹰成份股优选
金鹰持久增利
金鹰多元策略混合
金鹰改革红利混合
金鹰行业优势混合
金鹰核心资源混合
金鹰红利价值混合
金鹰货币
金鹰基金
金鹰技术领先混合
金鹰科技创新股票
金鹰量化
金鹰灵活
金鹰民丰回报混合
金鹰民族新兴混合
金鹰商贸集团
金鹰添富纯债债券
金鹰添利信用债债券
金鹰添荣纯债债券
金鹰添瑞中短债
金鹰添润定期开放债券
金鹰添盛定期开放债券
金鹰添享纯债债券
金鹰添祥中短债
金鹰添鑫定开债券
金鹰添益纯债债券
金鹰添盈纯债债券
金鹰添裕纯债债券
金鹰稳健成长混合
金鹰鑫瑞混合
金鹰信息产业股票
金鹰鑫益混合
金鹰医疗健康产业股票
金鹰元安混合
金鹰元丰债券
金鹰元和灵活配置混合
金鹰元祺信用债
金鹰元盛债券
金鹰元禧混合
金鹰增益货币
金鹰智慧生活混合
金鹰中小盘精选混合
金鹰周期优选混合
金鹰主题优势混合
金鹰转型动力混合
金友智能
津宇嘉信
金宇农牧
金源电气
锦元黄金
金元金通宝
金源科技
金源米业
金元顺安
金元顺安桉盛债券
金元顺安宝石动力混合
金元顺安成长动力混合
金元顺安丰利债券
金元顺安沣顺定开债发起式
金元顺安沣泰定开债发起式
金元顺安丰祥
金元顺安沣楹债券
金元顺安价值增长混合
金元顺安金元宝货币
金元顺安灵活配置混合
金元顺安消费主题混合
金元顺安新经济主题混合
金元顺安元启灵活配置混合
金源新材
金越交通
金粤控股
金云彩
金运电气
金泽环能
金朝阳集团
金正动画
金证互通
金政科技
金正食品
进智公共交通
金智教育
金舟股份
金钻石油
京安股份
经邦东学
晶宝股份
竞标股份
精标科技
京博物流
晶彩光电
京城机电股份
京成科技
景川诊断
景典传媒
精典汽车
京东
京东方精电
京东汇
京东健康
京东农业
晶都农贷
京福安
景福集团
景格科技
精耕天下
精工股份
京广传媒
景弘环境
璟泓科技
京弘全
景鸿物流
精华股份
晶华光学
菁华果业
精华教育
精华隆
京华新材
精华新材
经济日报集团
经佳文化
晶杰通信
京津冀
精晶药业
晶科电子
精雷股份
精棱股份
京立医院
景联集团
景林资产持股
精茂健康
菁茂农业
精密科技
精密科学
晶淼材料
精明
京能清洁能源
京鹏科技
晶品新材
晶品压塑
旌旗电子
景然环境
京融教育
晶锐材料
京瑞电气
景瑞控股
景森设计
景尚旅业
精深科技
警圣技术
晶石能源
景顺
景顺长城安享回报灵活配置混合
景顺长城策略精选灵活配置混合
景顺长城成长之星股票
景顺长城大中华混合
景顺长城低碳科技主题混合
景顺长城鼎益混合
景顺长城动力平衡混合
景顺长城改革机遇灵活配置
景顺长城公司治理混合
景顺长城核心竞争力混合
景顺长城沪港深精选股票
景顺长城沪港深领先科技股票
景顺长城沪深指数增强
景顺长城环保优势股票
景顺长城货币
景顺长城基金
景顺长城景丰货币
景顺长城景瑞收益定期开放
景顺长城景瑞双利
景顺长城景盛双息收益债券
景顺长城景泰丰利纯债债券
景顺长城景泰汇利定期开放债券
景顺长城景泰聚利纯债债券
景顺长城景泰稳利定期开放债券
景顺长城景泰鑫利纯债
景顺长城景兴信用纯债债券
景顺长城精选蓝筹混合
景顺长城景颐丰利债券
景顺长城景颐宏利
景顺长城景益货币
景顺长城景颐双利债券类
景顺长城景盈双利债券
景顺长城量化精选股票
景顺长城量化平衡混合
景顺长城量化先锋混合
景顺长城量化小盘股票
景顺长城量化新动力股票
景顺长城领先回报灵活配置混合
景顺长城内需贰号混合
景顺长城内需增长混合
景顺长城能源基建混合
景顺长城品质投资混合
景顺长城睿成灵活配置混合
景顺长城顺益回报混合
景顺长城四季金利债券
景顺长城泰安回报混合
景顺长城泰和回报混合
景顺长城泰恒回报灵活配置混合
景顺长城稳定收益债券
景顺长城稳健回报混合类
景顺长城新兴成长混合
景顺长城鑫月薪定期支付债券
景顺长城研究精选股票
景顺长城优势企业混合
景顺长城优信增利债券
景顺长城优选混合
景顺长城优质成长股票
景顺长城智能生活混合
景顺长城支柱产业混合
景顺长城中国股国际通
景顺长城中国股国际通联接
景顺长城中国股国际通指数增强
景顺长城中国回报灵活配置混合
景顺长城中小板创业板精选股票
景顺长城中小盘混合
景顺长城中证
景顺长城中证联接
景顺长城资源垄断混合
景顺投资管理
竞天科技
精通科技
精通世创
京投交通科技
经纬测绘
经纬电力
京维集团
经纬科技
经纬视通
精为天
经纬智能
京西国际
精熙国际
晶鑫股份
景心科技
京信通信
精讯科技
精雅印刷集团
精研科洁
靖洋集团
精冶源
京冶轴承
精益达
精铟海工
精鹰传媒
精英动漫
精英国际
精英汇集团
精英科技
菁英时代
精英在线
精英智通
菁优教育
精优药业
晶宇环境
晶苑国际
净源科技
景云祥
精湛光电
敬众科技
晶珠藏药
精准医
精准医疗
酒便利
九博科技
九成信息
九川竹木
九春教育
酒店
九鼎集团
九鼎瑞信
九方天和
九号运通
九恒星
久洁车服
九九互娱
久久农科
久力环境
久灵早教
九龙宝典
九龙仓集团
九龙仓置业
九龙建业
玖隆再生
玖龙纸业
久美股份
九门
久融控股
九如环境
九森林业
鸠申文化
久盛生态
九生堂
九索数据
久泰邦达能源
九泰鸿祥服务升级混合
九泰基金
九泰久盛量化先锋混合
九泰久稳灵活配置混合
九泰久鑫债券
九泰久兴灵活配置混合
九泰久益混合
九台农商银行
九泰日添金货币
九泰锐诚混合
九泰锐丰混合
九泰锐富事件驱动混合
九泰锐益定增混合
九泰锐智定增混合
九泰泰富定增混合
九泰天宝灵活配置混合
九泰天富改革混合
九泰盈华量化混合
九天利建
久通物联
九五智驾
久信模具
九新能源
九兴控股
九星娱乐
九叶科技
久易农业
久银控股
久盈
玖源集团
久源软件
玖悦股份
久正工学
九州方园
九洲光电
九州量子
九尊能源
巨安股份
聚氨酯
聚宝网络
居本集团
聚彩科技
巨潮科技
巨创计量
聚电智能
巨东股份
聚房宝
巨峰股份
聚丰股份
炬福文化
聚海龙
巨匠建设
钜京控股
巨科新材
聚利宝控股
巨力电缆
巨立股份
聚力股份
锯力煌
巨灵信息
巨龙股份
巨龙科技
聚能鼎力
巨鹏
巨骐信息
聚融集团
聚晟科技
钜士安防
聚塑科技
聚塔科技
巨涛海洋石油服务
巨腾国际
聚通达
举贤网
聚祥股份
橘香斋
钜芯集成
巨星医疗控股
聚阳环保
聚业装备
聚元食品
聚元微
巨兆数码
矩阵软件
巨正源
聚智未来
隽泰控股
决胜股份
爵士制药
均安控股
君百延集团
骏驰科技
骏创科技
君德同创
骏东控股
骏发生物
骏高控股
军工股
军工智能
钧濠集团
君和环保
君合科技
骏华农牧
骏环昇旺
骏汇股份
君辉环保
骏杰集团控股
峻岭能源
骏码科技
俊盟国际
军芃科技
竣球控股
俊芮股份
君山股份
君实生物
骏途网
君旺股份
骏网互联
君为信
俊文宝石
君信达科
均信担保
均岩科技
均益股份
骏溢环球金融
君逸数码
俊裕地基
君宇科技
骏宇文博
君悦科技
俊知集团
卡宝宝
卡本新能
卡宾
卡宾滑雪
卡波特油气
卡车之家
卡地纳健康
咖啡之翼
卡夫亨氏
卡莱博尔
卡莱尔伙伴
卡联股份
卡联科技
卡姆丹克太阳能
卡姆登物业信托
卡撒天娇
卡森国际
喀什银行
卡司通
卡特彼勒
卡特马克
卡友信息
凯安智能
凯成股份
开创环保
开创集团
凯淳股份
凯大催化
开达集团
凯德股份
凯德科技
凯德石英
凯迪威
凯地钻探
凯东源
凯富善集团控股
凯歌电子
凯工股份
开合文化
凯华材料
凯华集团
凯晖科技
凯基生物
铠甲网络
凯诘电商
凯凯金服
凯凯农科
凯科科技
凯兰德
凯立德
凯里事务所
凯联国际酒店
凯林科技
凯龙洁能
凯路仕
凯伦科技
开明投资
凯纳股份
凯普顿
开普勒
凯普松国际
凯瑞电气
凯瑞股份
凯瑞环保
开瑞物流
凯润药业
凯撒娱乐
凯盛家纺
凯升控股
凯石淳行业精选混合
凯实股份
凯世光研
凯石涵行业精选混合
凯石基金
凯石澜龙头经济定开混合
凯顺控股
凯斯机械
凯泰科
开泰石化
开特股份
凯腾精工
开天股份
凯添燃气
开拓明天
凯威检测
开维教育
凯翔
凯翔科技
凯欣股份
开信精工
开心麻花
凯雪冷链
开眼
开易控股
凯英信业
开永股份
开源控股
开元物业
凯越电子
凯悦酒店
开运联合
凯知乐国际
堪萨斯南方铁路
看通集团
康爱生物
康安租赁
康佰控股
康宝浓汤
康倍得
康比特
康臣药业
康达股份
康达环保
康大食品
康达新能
康大医疗
康定电子
康菲石油
康复得
康孚科技
康富科技
康芙莱
康海时代
康宏股份
康宏环球
康华药业
康华医疗
康健国际医疗
康杰股份
康捷国际物流
康捷医疗
康卡斯特
康莱股份
康乐卫士
康乐药业
康利国际控股
康美生物
康美特
康明斯
康耐视科技
康能电气
康能生物
康尼格
康尼格拉
康宁
康宁医院
康农种业
康平铁科
康普常青
康普盾
康普化学
康琦影业
康乾大成
康瑞体育
康润洁
康晟航材
康师傅控股
康泰股份
康泰科技
康通电子
康威通信
康沃动力
康禧服务
康西哥
康休
康亚药业
康耀电子
康泽药业
康哲药业
考拉超课
考迈托
靠谱云
科贝科技
科创股份
科创蓝
科创融鑫
柯创文化
科创新材
科达建材
科达自控
科德科技
科德威
科得新材
科蒂
科迪光电
科地农业
客都股份
刻度信息
科盾科技
可恩口腔
科尔士百货
科菲科技
柯菲平
科飞新材
可观股份
科海电子
科海股份
科宏生物
科慧科技
科技众创
科佳商业
客家银行
科捷锂电
科劲国际
科炬生物
可可磁业
可口可乐
可口可乐凡萨瓶装
可口可乐欧洲合伙
可来博
客莱谛
珂莱蒂尔
科莱尔
克莱特
科磊
科雷斯普
科雷特
克莉丝汀
科力特
科力通
柯立沃特
科力新能
科理咨询
科联系统
科列技术
科隆智谷
科伦股份
克罗格
科马材料
科曼股份
科明数码
科默斯银行
科耐特
科能股份
科能腾达
科帕特
科荣达
科瑞达
科瑞生物
科睿特
科瑞讯
科润光电
科润智控
科润智能
科若思
科神股份
科盛环保
科胜石油
可视化
科硕科技
科斯塔
科思特
科特环保
科通芯城
科旺科技
科维北斗
科威股份
科玮股份
科新生物
科旭网络
科旭威尔
可选
科研指数
科洋科技
科益气体
科宇股份
科源新材
科致电气
可转债
垦丰种业
肯立科技
铿腾电子
控创信息
控股
控汇股份
恐龙园
孔明科技
空气化工
空调
空铁
蔻驰
库贝尔
酷乐互娱
库伦佛寺银行
库马克
酷派集团
库珀医疗
酷秀股份
酷炫网络
跨境翼
快玻科技
快而精医药
快扣
快乐传媒
快乐沃克
快乐营
快拍物联
快易名商
快鱼电子
宽惠股份
旷博生物
狂龙数字
邝文记
旷远能源
奎斯特诊疗
昆工科技
昆机器人
昆仑股份
昆仑国际金融
昆仑建设
昆仑联通
昆仑能源
昆仑枣业
鹍骐科技
堃琦鑫华
坤七药业
昆泰医药
昆腾微
昆汀科技
昆自股份
蜡笔小新食品
拉夫劳伦
拉近网娱
拉马尔户外广告
拉美商业服务
拉姆研究
来邦科技
莱宝电力
莱博股份
莱恩股份
莱尔斯丹
莱力柏
莱蒙国际
莱姆佳
莱纳
铼钠克
莱纳类普通
莱泰园林
莱特九州
徕兹科技
蓝贝股份
蓝贝望
蓝川环保
蓝岛环保
兰德网络
蓝灯数据
蓝鼎国际
蓝孚高能
蓝港互动
兰桂医疗
蓝海股份
蓝海科技
蓝海骆驼
蓝海讯通
蓝海之略
蓝华科技
蓝辉科技
蓝联科技
蓝梦广告
蓝能科技
蓝圈新材
蓝色方略
蓝色未来
蓝色星际
蓝色星球
蓝山科技
蓝斯股份
蓝太平洋
蓝泰源
蓝桃文化
蓝天
蓝天股份
蓝天集团
蓝天精化
蓝天燃气
蓝天园林
兰亭科技
蓝图新材
蓝星科技
蓝氧科技
蓝源传媒
揽月科技
蓝耘科技
览众科技
蓝钻生物
狼卜股份
浪潮国际
朗高养老
朗鸿科技
朗华国际集团
朗朗教育
朗绿科技
朗尼科
狼旗股份
朗昇电气
朗生医药
朗诗绿色集团
朗廷
朗星照明
朗悦科技
朗越能源
劳埃德银行
老恒和酿造
老肯医疗
老来寿
劳氏
乐邦科技
乐彩科技
乐舱网
乐创技术
乐创教育
乐富指数
乐恒动力
乐汇电商
乐活天下
乐嘉思控股
乐克科技
乐旅股份
乐美智家
乐米科技
乐普四方
乐善智能
乐升股份
乐生活
乐蜀
乐松文化
勒泰商业地产
乐通通信
乐透互娱
了望股份
乐亚国际
乐游科技控股
乐源股份
蕾奥规划
雷迪特
雷格特
雷珏股份
雷克利达
雷力生物
雷蒙德
雷诺尔
雷诺士
雷帕得
雷蛇
雷神
雷石集团
雷士照明
雷特科技
雷腾软件
磊鑫股份
磊曜
雷悦重工
利安德巴塞尔
利昂设计
利邦
力宝
利宝阁集团
力宝华润
利标品牌
理财金
理财日盈
利策科技
立昌环境
力磁电气
利达股份
利德宝
里得电科
立德股份
利德浆料
立得科技
立迪生物
里定医疗
礼恩派
李尔
利尔达
立方控股
利丰
立峰股份
力丰集团
丽丰控股
利福国际
励福环保
利福中国
力港网络
力高集团
立高科技
立高控股
立格新材
利浩股份
力好科技
利和萃取
力合节能
利和兴
利记
立基工程控股
利基控股
礼建德集团
丽江文旅
力劲科技
丽晶光电
丽晶软件
励晶太平洋
丽晶中心
力久电机
朸浚国际
利骏集团香港
礼来
力量能源
利林商业
利隆媒体
力龙信息
力码科
利美康
利美隆
利民生物
利民实业
丽明股份
李宁
利农种业
力诺电力
力软科技
力生美
李氏大药厂
理士国际
力世纪
利时集团控股
黎氏企业
利树股份
励思
利特尔
立特营销
力天高新
力田科技
力天世纪
力通科技
利通液压
励图科技
力拓
力王高科
力王股份
利伟生物
理文化工
理文造纸
理想传媒
理想固网
立翔科技
丽新发展
丽新国际
利兴发展
利雅得
利亚零售
利洋股份
立洋股份
力阳科技
利洋水产
利扬芯片
立义科技
力引科技
力源环保
隶源基
利源捷能
丽正科技
丽珠医药
力尊信通
联邦化工
联邦快递
连邦新材
联邦制药
联博化工
联畅物流
联程旅游
连城数控
联诚智胜
莲池医院
联川生物
联创草坪
联创投资
联创信安
联创云科
联达动力
连达科技控股
联迪信息
联动设计
联动通达
联飞翔
联冠智能
联海通信
联合包裹
联合创业
联合大陆航空
联合地产香港
联合货币
联合技术
联合集团
联合健康
联合利华
联合能源集团
联合普肯
联合数据系统
联合太平洋
联合同创
莲和医疗
联合医务
联合永道
联合租赁
联华超市
联接
联凯科技
联康生物科技集团
联科生物
联科云
连连化学
联盟传媒
脸谱网
联桥新材
联圣发展
联盛科技
联泰科技
联泰控股
联旺集团
联想集团
联想控股
联信银行
联星股份
联兴科技
联讯证券
联亚集团
联洋新材
联益科技
联赢激光
联瀛科技
联宇技术
联源机电
联运环境
联众
量邦
量化科技
良华科教
粱江通信
良晋电商
亮晴控股
粮食种植
量天科技
良讯股份
良之隆
梁志天设计集团
量子花
量子思维
廖创兴企业
燎电股份
辽联信息
辽宁天丰
燎原环保
燎原药业
林达控股
磷肥
临风股份
林格贝
磷化工及磷酸盐
临涣水务
林江股份
林肯电气控股
林肯国民
麟龙股份
麟龙新材
林森生物
林中宝
灵宝黄金
菱博电子
灵动微电
灵鸽科技
凌韩股份
领航科技
领航医药生物科技
菱湖股份
灵狐科技
灵汇股份
凌脉网络
领瑞达
凌锐控股
领视控股
凌天控股
领先环保
领先汽车配件
灵信
领信股份
灵岩医疗
领耀科技
灵佑药业
凌宇飞星
凌志股份
凌志环保
凌之迅
柳爱科技
留成网
浏发健康
六福集团
六行君通
流金岁月
六晶科技
六人游
浏阳河
六智信息
龙贝世纪
龙辰科技
隆成金融
龙创设计
龙磁科技
陇萃堂
龙存科技
龙达科技
龙达影业
龙鼎源
龙凤山
隆赋药业
龙港股份
龙冈旅游
龙光地产
隆海生物
隆和节能
龙虎榜指数
龙湖集团
龙虎网
龙华薄膜
隆华股份
隆华新材
龙皇集团
龙汇东方
龙辉国际控股
龙记集团
隆济时
隆基泰和智慧能源
隆玛科技
龙门教育
龙润茶
龙生茶业
龙升集团控股
龙盛世纪
隆盛泰
龙泰家居
龙腾农贷
龙腾影视
龙铁纵横
龙图信息
龙威新材
龙席网络
龙翔电气
龙翔集团
龙翔药业
龙钇科技
龙宇医药
龙源电力
隆源环境
龙源科技
隆运环保
龙云旅游
龙之泉
龙资源
楼兰股份
楼市通网
楼宇设备
鲁班股份
鲁班药业
鲁班艺术
路博科技
鹿草堂
路骋国旅
鹿城银行
陆道文创
路德环境
鹿得医疗
陆迪科技
陆股通持续净卖出
陆股通持续净买入
陆股通加仓
陆股通减仓
陆股通建仓
陆股通清仓
陆股通日减仓前十
陆股通日卖出前十
陆股通日买入前十
陆股通日增仓前十
陆股通月减仓前十
陆股通月卖出前十
陆股通月买入前十
陆股通月增仓前十
陆股通周减仓前十
陆股通周卖出前十
陆股通周买入前十
陆股通周增仓前十
陆海股份
陆海环保
陆海科技
六合伟业
鲁华泓锦
鲁冀股份
路嘉路桥
路劲
露露柠檬运动成衣
陆庆娱乐
陆氏集团越南
路斯股份
路坦力
陆特能源
路通彩虹
路通精密
路透
路维光电
鲁证期货
禄智科技
泸州银行
伦嘉科技
罗宾逊全球物流
罗伯特
罗伯特哈夫
罗技
络捷斯特
罗杰斯通信
罗克韦尔自动化
洛克希德马丁
罗林斯
罗马集团
罗曼股份
罗美特
罗派斯
罗斯百货
洛斯保险
漯效王
洛阳玻璃股份
绿岸网络
绿邦作物
绿宝石
绿博低碳
绿城服务
绿城中国
绿创设备
绿创声学
绿岛救援
绿岛园林
绿地香港
绿度股份
绿福股份
绿禾科技
绿亨科技
绿湖股份
绿环科技
绿嘉股份
绿健神农
绿金高新
绿景中国地产
绿凯环保
绿科科技国际
绿领控股
绿清科技
绿泉环保
绿伞化学
绿色动力环保
绿色空间
绿色能源科技集团
绿色生态
绿田股份
绿蔓生物
绿网天下
绿心集团
旅行者保险
旅业国际
绿叶制药
旅游综合
律云股份
绿之彩
马鞍山钢铁股份
马丁玛丽埃塔材料
马克尔保险
马可正嘉
马拉松石油
马拉松原油
马来西亚综指
马尼拉综指
玛诺生物
马塞里奇房产
马上游
马氏兄弟
马斯可木业
麦草人
麦达斯控股
麦当劳
迈德科技
麦迪森控股
麦迪逊花园
麦迪制冷
迈动医疗
麦高控股
麦歌恩
麦格天宝
麦广互娱
麦克传感
迈科高材
迈科期货
麦克森
麦可思
迈科网络
麦克韦尔
迈科智能
迈兰制药
麦浪电气
迈奇化学
迈睿达
麦盛资本
麦斯莫医疗
麦斯特
迈特望
麦腾股份
迈拓港湾
迈威尔科技
迈新科技
迈信物联
麦亚信
麦哲伦油气
满地科技股份
曼格纳国际
曼恒数字
漫界文化
曼克斯
芒冠股份
茂昂智能
茂宸集团
猫诚股份
毛纺
毛记葵涌
茂盟工程
茂盛控股
猫途鹰
猫眼娱乐
茂业国际
茂业科技
贸易通
茂余
美爱斯
美邦科技
眉车股份
美创医疗
美登科技
美的物业
美的置业
美电贝尔
美东汽车
美敦力
美房云客
美福润
美高梅
美高梅中国
美高域
美固科技控股
美光科技
美国
美国包装
美国电话电报
美国电力
美国电塔
美国废物管理
美国国际集团
美国国家仪器
美国航空
美国合众银行
美国家庭人寿保险
美国金融
美国科凯国际
美国控股实验室
美国联合能源
美国前进保险
美国石绵
美国食品控股
美国水务
美国水业
美国西屋制动
美国消费
美国校园
美国医疗保健信托
美国银行
美国运通
美国再保险集团
美国证交所综指
美国制商银行
美国资本代理
美好
美核电气
美合科技
美基食品
美家帮
美嘉林
美佳新材
美建集团
美捷汇控股
镁锦优视
美康基因
美客多
美柯海斯
美兰股份
美丽华酒店
美力时
美力新
美丽中国控股
美联工商铺
美联集团
美联兴
美林数据
美灵宝
美陵股份
美诺福
每日科技
每日视界
美瑞健康国际
美瑞新材
美润股份
美润云
美盛
美世创投
美士达
美泰
美泰股份
煤炭基
煤炭基金
美特安全
梅特勒托利多
美特桥架
美天生物
美通筑机
美图公司
美团点评
美味源
美沃股份
梅西百货
美信集成产品
美信检测
美心翼申
美亚高新
美亚控股
美亚药业
美亚娱乐资讯
美易美妆
美源伯根
美源达
美元树
美兆环境
美臻集团
美之高
美中双和
美洲移动
美洲移动普通存托
门对门
蒙德电气
梦地自控
梦东方
蒙古能源
盟科控股
蒙牛乳业
蒙水股份
蒙特利尔银行
蒙拓农机
梦之城
米德尔机械
密迪斯肌
米格国际控股
米技国际控股
米兰站
米乐星
米雷康姆国际移动通信
弥明生活百货
迷你仓
棉纺
闽保股份
民爆用品
民大股份
闽东电机
民福康
闽港控股
敏华控股
民基生态
敏佳科技
民建股份
敏捷控股
皿鎏软件
闵龙股份
闽瑞股份
民商创科
闽申农业
民生国际
民生红利回报
民生加银半年理财
民生加银策略精选灵活配置混合
民生加银城镇化混合
民生加银创新成长混合
民生加银和鑫定开债券
民生加银恒益纯债
民生加银汇鑫一年定期开放债券
民生加银季度理财
民生加银积极成长混合发起
民生加银基金
民生加银家盈理财天债券
民生加银家盈理财月度债券
民生加银景气行业混合
民生加银精选混合
民生加银量化中国混合
民生加银内需增长混合
民生加银鹏程混合
民生加银品牌蓝筹混合
民生加银平稳添利债券
民生加银平稳增利类
民生加银睿通个月定开发起式
民生加银岁岁增利债券
民生加银腾元宝货币
民生加银稳健成长混合
民生加银现金增利货币
民生加银鑫安
民生加银新动力混合
民生加银鑫福混合
民生加银鑫升
民生加银鑫喜混合
民生加银鑫享债券
民生加银新兴成长混合
民生加银信用双利债券
民生加银鑫元纯债债券
民生加银新战略灵活配置混合
民生加银研究精选
民生加银养老服务混合
民生加银优选股票
民生加银增强收益债券
民生加银智造混合
民生加银转债优选
民生教育
民生科技
民生冷
民生前沿科技混合
民生现金宝
民生医药
民生中证内地资源主题指数
民士达
敏实集团
民太安
闽威实业
民祥医药
民信国际控股
闽信集团
民兴生物
闽雄生物
民银资本
民正农牧
民众金融科技
明邦物流
明博教育
明波通信
明朝万达
名传股份
明德圣贤
明动软件
明发集团
明富金属
铭冠板业
名冠股份
明昊科技
铭弘体育
明华科技
明辉股份
铭慧股份
明辉国际
名家智能
明炬气体
明朗
明利
明梁控股
铭霖控股
铭龙股份
名品彩叶
名品世家
名品实业
明瑞智能
明石创新
铭视科技
名仕快相
明硕股份
明烁节能
明天种业
明威
名洋会展
明阳科技
明药堂
明营科技
明游
明宇科技
铭源医疗
明致股份
明致体育
明珠股份
明珠国际
摩比发展
摩德娜
摩登百货
摩点文娱
莫尔森库尔斯酿酒
摩根大通
摩根士丹利
摩根士丹利华鑫基金
莫霍克工业
摩诘创新
磨具磨料
摩卡股份
默克制药
默乐生物
莫利纳医疗
墨麟股份
陌陌
墨式烧烤
模式生物
摩托罗拉解决方案
摩威环境
墨西哥
墨西哥电视
墨西哥经济开发
魔秀科技
墨药股份
母爱婴童
牧宝车居
牡丹联友
穆迪
睦合达
木兰股份
木兰花
目乐医疗
穆力赛
木联能
慕容控股
慕诗国际
木薯资源
牧特智能
牧天食品
木业股份
纳地股份
纳加软件
纳晶科技
纳科诺尔
纳美新材
娜其尔
那然生命
纳仕达
纳斯达克综指
奈尔西斯
奈飞
耐火材料
耐克
耐磨科技
耐世特
耐特阀门
耐维思通
南岸集团
南北天地
南瓷股份
南达农业
南大苏富特
南大智慧
南帆科技
南方安福混合
南方安康混合
南方安睿混合
南方安泰混合
南方安享绝对收益
南方安养混合
南方安颐混合
南方安裕混合
南方避险增值贰号混合
南方策略优化混合
南方产业活力
南方畅利定开债券发起
南方昌元转债
南方成安优选混合
南方成份精选混合
南方创新经济
南方创业板
南方纯元
南方大数据
南方电力
南方多利增强债券
南方多元定期开放债券
南方阀门
南方房地产联接
南方丰元
南方涪利定开债券发起
南方改革机遇
南方高端装备灵活配置混合
南方高元债券发起式
南方高增长混合
南方共享经济灵活配置混合
南方股联接
南方固胜定期开放混合
南方广利回报债券
南方国策动力
南方国利
南方锅炉
南方合顺多资产
南方核心竞争混合
南方和元
南方恒生
南方恒生中国企业
南方弘利
南方宏元
南方沪港深价值
南方互联网灵活配置混合
南方积极配置混合
南方基金
南方绩优成长混合
南方吉元短债
南方教育股票
南方交元债券
南方金利
南方金融主题灵活配置混合
南方金砖四国指数
南方聚利年定期开放债券
南方绝对收益
南方军工混合
南方君信灵活配置混合
南方君选
南方开元沪深
南方利安
南方理财天类
南方理财天债券
南方利达
南方利淘
南方利鑫
南方利众
南方联接
南方量化
南方量化混合
南方隆元产业主题混合
南方能源
南方年国开债
南方年农发债
南方配售
南方品质优选灵活配置混合
南方平衡配置混合
南方启元
南方乾利定开债券发起
南方潜力新蓝筹混合
南方全球精选配置
南方全天候策略
南方全指证券联接
南方人工智能混合
南方日添益
南方荣安
南方荣发
南方荣冠定期开放混合
南方荣光
南方荣欢定期开放混合发起
南方荣年定期开放混合
南方融尚再融资
南方荣知定期开放混合
南方荣尊
南方瑞合
南方睿见定期开放混合发起
南方瑞利
南方瑞祥一年定开混合
南方润元纯债债券类
南方上证
南方上证联接
南方深成
南方深证成份
南方盛元红利混合
南方收益宝货币
南方双元
南方顺康混合
南方天天宝
南方天天利货币
南方天元
南方通利
南方通信
南方铜业
南方稳健成长贰号混合
南方稳健成长混合
南方稳利年定期开放债券
南方文旅混合
南方希元可转债债券
南方现金通
南方现金增利货币
南方香港成长
南方香港优选股票
南方祥元
南方消费活力灵活配置混合
南方小康
南方薪金宝货币
南方新兴龙头灵活配置混合
南方新兴消费增长分级股票
南方新优享灵活配置混合
南方兴利半年定开债券发起
南方兴盛先锋灵活配置混合
南方宣利定期开放债券
南方养老
南方益和混合
南方医药保健灵活配置混合
南方颐元
南方银行联接
南方赢元
南方永利年定期开放债券
南方有色金属联接
南方优享分红灵活配置混合
南方优选成长混合
南方优选价值混合
南方原油
南方泽元
南方甑智混合
南方浙利定开债券发起
南方智慧混合
南方制药
南方智造未来股票
南方中小盘成长股票
南方中证
南方中证高铁产业指数分级
南方中证工业
南方中证增强
南方转型混合
南方转型驱动灵活配置混合
南方卓利定开债券发起
南方卓享绝对收益
南方卓元债券
南非萨索尔
南戈壁
南广影视
南海控股
南海石油
南海网
南湖国旅
南华丰淳混合
南华工业
南华基金
南华集团控股
南华金融
南华瑞恒中短债债券
南华瑞鑫定期开放债券
南华瑞扬纯债
南华瑞盈混合发起
南华中证杭州湾区
南华资产控股
南江智能
南京试剂
南京天梯
南京熊猫电子股份
南联环资
南麟电子
南菱汽车
南南资源
南商农科
南顺香港
南松医药
南通通机
南王科技
南旋控股
南洋集团
南源电力
男装
南自股份
南自通华
内克塔治疗
内蒙古能建
内燃机
能量传播
能龙教育
能拓股份
能为科技
能信科技
能讯
能源方案
能源国际投资
能源合作伙伴
能源互联
能源集团
能源投资
能源转换
能之原
尼尔森
逆火科技
尼索斯
年国债
年轮映画
年年卡
镍资源国际
宁变科技
宁波公运
宁泊环保
宁波中药
柠檬网联
柠檬微趣
宁武科技
宁夏华辉
宁夏新龙
宁鑫生科
宁新新材
牛帆数据
纽柯钢铁
纽蒙特矿业
纽米科技
牛商股份
钮威科技
纽威品牌
纽约梅隆银行
纽约社区银行
纽约证交所综指
农商通
农银策略价值混合
农银策略精选混合
农银大盘蓝筹混合
农银行业成长混合
农银恒久增利债券
农银沪深指数
农银汇理低估值高增长混合
农银汇理工业灵活配置
农银汇理国企改革混合
农银汇理行业领先混合
农银汇理行业轮动混合
农银汇理红利日结货币
农银汇理基金
农银汇理金禄债券
农银汇理量化智慧动力混合
农银汇理区间策略灵活配置混合
农银汇理天理财债券
农银汇理信息传媒
农银汇理研究驱动灵活配置混合
农银汇理医疗保健主题股票
农银汇理永安混合
农银汇理永益定期开放混合
农银汇理主题轮动灵活配置混合
农银货币
农银尖端科技混合
农银金安定开债券
农银金丰定开债券
农银金利定开债券
农银金穗纯债个月
农银金泰定开债券
农银金鑫定开债券
农银平衡双利混合
农银区间收益混合
农银日日鑫货币
农银睿选混合
农银天理财债券
农银天天利货币
农银稳进多因子股票
农银现代农业加
农银消费主题混合
农银新能源主题
农银信用添利债券
农银研究精选混合
农银增强收益债券
农银中国优势混合
农银中小盘混合
农银中证指数
农友股份
诺安安鑫灵活配置混合
诺安策略精选股票
诺安成长混合
诺安创新驱动灵活配置混合
诺安纯债定期开放债券类
诺安低碳经济股票
诺安多策略混合
诺安改革趋势混合
诺安高端制造股票
诺安行业轮动
诺安和鑫灵活配置混合
诺安鸿鑫保本混合
诺安沪深指数增强
诺安汇利混合
诺安积极回报混合
诺安积极配置混合
诺安基金
诺安价值增长混合
诺安进取
诺安进取回报混合
诺安景鑫
诺安精选回报混合
诺安聚利债券
诺安聚鑫宝货币
诺安理财宝货币
诺安利鑫混合
诺安联创顺鑫债券
诺安灵活配置混合
诺安平衡混合
诺安全球黄金
诺安全球收益不动产
诺安瑞鑫定开发起式债券
诺安上证新兴产业
诺安双利债券
诺安泰鑫一年定期开放债券
诺安天天宝
诺安稳固收益一年定期开放债券
诺安稳健
诺安稳健回报灵活配置混合
诺安先锋混合
诺安先进制造股票
诺安新动力灵活配置混合
诺安新经济股票
诺安鑫享定开发起式债券
诺安研究精选股票
诺安益鑫灵活配置混合
诺安永鑫收益一年定期开放债券
诺安优化配置混合
诺安优化收益债券
诺安油气能源
诺安优势行业混合
诺安优选回报混合
诺安圆鼎定开发起式债券
诺安增利债券
诺安浙享定开发起式债券
诺安中小盘精选混合
诺安中证
诺安中证创业成长指数分级
诺安中证增强
诺安中证指数
诺安主题精选混合
诺邦科技
诺贝尔能源
诺博教育
诺诚股份
诺德
诺德成长精选
诺德成长优势混合
诺德短债债券
诺德货币
诺德基金
诺德价值优势混合
诺德量化核心
诺德量化蓝筹
诺德灵活配置混合
诺德深证指数分级
诺德斯特龙
诺德天富
诺得物流
诺德消费升级
诺德新盛
诺德新旺
诺德新享
诺德新宜
诺德优选混合
诺德增强收益债券
诺德中小盘混合
诺德周期策略混合
诺福克南方铁路
诺和诺德
诺华
诺基亚
诺君安
诺康医疗
诺克特
诺龙技术
诺奇
诺思兰德
诺斯罗普格鲁门
诺泰生物
挪威
诺威尔
挪威邮轮
诺文科技
诺伊曼
诺之股份
女装
噢易云
欧德共和国际
欧伏电气
欧化
欧晶科技
欧康诺
欧康医药
欧克新材
欧力配网
欧力士
欧丽信大
欧联股份
鸥玛软件
欧曼科技
欧美城
欧美克
欧密格
欧耐新材
欧尼克万欧卡
欧佩股份
欧普泰
欧泉科技
欧萨咨询
欧赛能源
欧仕股份
欧泰克
欧泰科
欧特克
欧维客
欧文斯科宁
欧迅
欧迅科技
帕尔迪
帕卡
帕科科技
帕特尔
派尔科
派尔特
派芬自控
派华传媒
派克汉尼汾
派拉软件
派诺
派诺科技
派诺生物
派森诺
派特勒
磐彩环保
磐合科仪
潘季新材
磐石新能
攀特电陶
乓乓响
庞泰环保
泡泡玛特
沛尔膜业
培根文化
培力控股
培诺教育
沛齐
沛然环保
培瑞克
培生
佩升前研
配天智造
鹏程亚洲
鹏程药包
鹏盾电商
鹏飞物流
鹏海制药
澎瀚机械
鹏华安益增强混合
鹏华安盈宝货币
鹏华策略回报混合
鹏华策略优选混合
鹏华产业精选
鹏华产业债债券
鹏华传媒分级
鹏华创新驱动混合
鹏华创业板分级
鹏华纯债债券
鹏华地产份额
鹏华地产分级
鹏华动力增长混合
鹏华丰达债券
鹏华丰和债券
鹏华丰恒债券
鹏华丰华债券
鹏华丰惠债券
鹏华丰康债券
鹏华丰利债券
鹏华丰禄债券
鹏华丰茂债券
鹏华丰饶定期开放债券
鹏华丰融定期开放债券
鹏华丰瑞债券
鹏华丰润债券
鹏华丰尚定期开放债券
鹏华丰盛债券
鹏华丰实定期开放债券
鹏华丰收债券
鹏华丰泰定期开放债券
鹏华丰腾债券
鹏华丰享债券
鹏华丰盈债券
鹏华丰玉债券
鹏华丰源债券
鹏华丰泽债券
鹏华改革红利股票
鹏华港美互联股票
鹏华钢铁分级
鹏华高铁
鹏华高铁分级
鹏华个月中短债
鹏华国防
鹏华弘安混合
鹏华弘达混合
鹏华宏观灵活配置混合
鹏华弘和混合类
鹏华弘华混合类
鹏华弘惠混合
鹏华弘嘉混合
鹏华弘康混合
鹏华弘利混合
鹏华弘润
鹏华弘尚混合
鹏华弘盛混合
鹏华弘实混合类
鹏华弘泰灵活配置混合
鹏华弘鑫混合
鹏华弘信混合类
鹏华弘益混合类
鹏华弘泽灵活配置混合
鹏华互联网分级
鹏华沪深港互联网股票
鹏华沪深指数
鹏华沪深指数增强
鹏华环保产业股票
鹏华环保分级
鹏华环球发现
鹏华环球发现美元现汇
鹏华基金
鹏华价值精选股票
鹏华价值优势混合
鹏华健康环保混合
鹏华金城保本混合
鹏华金鼎混合
鹏华金元宝货币
鹏华精选成长混合
鹏华酒分级
鹏华聚财通货币
鹏华可转债债券
鹏华空天一体指数
鹏华量化策略混合
鹏华量化先锋混合
鹏华美国房地产
鹏华美国房地产美元现汇
鹏华品牌传承混合
鹏华普天收益混合
鹏华普悦
鹏华前海
鹏华全球高收益债
鹏华全球高收益债美元现汇
鹏华睿投混合
鹏华上证民企
鹏华上证民企联接
鹏华深证民营
鹏华深证民营联接
鹏华盛世创新混合
鹏华双债保利债券
鹏华双债加利债券
鹏华双债增利债券
鹏华添利宝货币
鹏华添利交易型货币
鹏华外延成长混合
鹏华文化传媒娱乐股票
鹏华先进制造股票
鹏华香港银行指数
鹏华香港中小企业指数
鹏华消费领先混合
鹏华消费优选混合
鹏华新科技传媒混合
鹏华新能源分级
鹏华信息分级
鹏华新兴产业混合
鹏华信用增利债券
鹏华兴安定期开放混合
鹏华兴合定期开放混合
鹏华兴惠定期开放混合
鹏华兴利混合
鹏华兴润定期开放混合
鹏华兴泰定期开放混合
鹏华兴鑫宝货币
鹏华兴悦定期开放混合
鹏华研究精选混合
鹏华研究驱动混合
鹏华养老产业股票
鹏华养老混合
鹏华一带一路分级
鹏华医疗保健股票
鹏华医药科技
鹏华银行分级
鹏华盈余宝货币
鹏华永安定期开放债券
鹏华永诚一年定开债券
鹏华永盛定期开放债券
鹏华永泰定期开放债券
鹏华永泽定期开放债券
鹏华优势企业
鹏华优选回报混合
鹏华优质治理混合
鹏华增瑞混合
鹏华增值宝货币
鹏华证券保险分级
鹏华证券分级
鹏华中国混合
鹏华中证指数
鹏华资源分级
鹏华尊惠定期开放混合
鹏华尊享定期开放发起式债券
鹏华尊悦发起式定开债券
鹏凯环境
蓬莱海洋
澎泉思蓝宝
鹏锐技术
彭顺国际
朋万科技
鹏信科技
鹏扬淳合债券
鹏扬淳利定期开放债券
鹏扬淳享债券
鹏扬淳优债券
鹏扬核心价值混合
鹏扬泓利债券
鹏扬汇利债券
鹏扬基金
鹏扬景升混合
鹏扬景泰成长混合
鹏扬景欣混合
鹏扬景兴混合
鹏扬利泽债券
鹏扬双利债券
鹏扬现金通利货币
品创控股
拼多多
品今股份
品聚网络
品茗股份
品牌服装
品牌联盟
品牌中国
品质国际
平安安享保本混合
平安安心灵活配置混合
平安安盈保本混合
平安财富宝货币
平安策略先锋混合
平安鼎弘
平安鼎泰混合
平安鼎信债券
平安鼎越
平安短债
平安股息精选沪港深
平安估值优势混合
平安行业先锋混合
平安好医生
平安合丰定开债
平安合慧定开债
平安合锦定开债
平安合瑞定开债
平安核心优势混合
平安合意定开债
平安合颖定开债
平安合悦定开债
平安合韵
平安合正
平安恒生中国企业
平安沪深指数量化增强
平安环保
平安惠安债券
平安惠诚纯债
平安惠鸿纯债
平安惠金定开债
平安惠锦债券
平安惠聚债券
平安惠利纯债
平安惠隆纯债
平安惠融纯债
平安惠享纯债
平安惠兴债券
平安惠轩债券
平安惠盈纯债
平安惠裕债券
平安惠悦纯债
平安惠泽
平安基金
平安金管家货币
平安力合
平安联接
平安量化精选混合
平安量化先锋
平安灵活配置混合
平安年期政策性金融债债券
平安日鑫
平安日增利货币
平安睿享文娱混合
平安深证指数增强
平安双债添益债券
平安添利债券
平安鑫安混合
平安鑫利
平安鑫享混合
平安新鑫先锋类
平安医疗健康混合
平安优势产业混合
平安证券集团控股
平安智慧中国混合
平安智能生活混合
平安中短债债券
平安中国股低波动
平安中国股国际
平安中国股国际联接
平安中证
平安中证沪港深高股息
平安中证年期国债活跃券
平安转型创新混合
平方科技
苹果
平面媒体
平原智能
平治东方
破发次新股
鄱湖股份
珀金埃尔默
破净股
珀丽酒店
浦漕科技
普达股份
浦丹光电
普点科技
普尔
普发动力
普峰旅行
浦海电力
普华和顺
普华科技
普汇中金国际
浦江股份
浦江中国
普金科技
普瑾特
普康迪
普拉达
普利思
浦林成山
普滤得
浦敏科技
普诺威
普普文化
普瑞奇
普瑞森
普蕊斯
普瑞物联
普适导航
普甜食品
普天通信集团
浦项钢铁
浦银安盛安和回报定开混合
浦银安盛安恒回报定开混合
浦银安盛安久回报定开混合
浦银安盛港股通量化混合
浦银安盛个月定期开放债券
浦银安盛红利精选混合
浦银安盛沪深指数增强
浦银安盛货币
浦银安盛基本面指数
浦银安盛季季添利定期开放债券
浦银安盛基金
浦银安盛价值成长混合
浦银安盛精致生活
浦银安盛量化多策略混合
浦银安盛全球智能科技
浦银安盛日日丰
浦银安盛日日鑫
浦银安盛日日盈货币
浦银安盛睿智精选混合
浦银安盛盛达纯债债券
浦银安盛盛勤纯债债券
浦银安盛盛融定开债券
浦银安盛盛世精选混合
浦银安盛盛泰纯债债券
浦银安盛盛通定开债券
浦银安盛盛鑫定开债券
浦银安盛盛元定开债券
浦银安盛盛跃纯债债券
浦银安盛盛泽定开债券
浦银安盛稳健增利债券
浦银安盛消费升级混合
浦银安盛新经济结构混合
浦银安盛新兴产业混合
浦银安盛幸福回报定期开放债券
浦银安盛幸福聚利定开债券
浦银安盛幸福聚益定开债券
浦银安盛医疗健康混合
浦银安盛优化收益债券
浦银安盛月月盈定期支付债券
浦银安盛增长动力混合
浦银安盛中证高股息
浦银沪港深基本面
浦银崛起
浦银普瑞
浦银普益
浦银中短债
祈艾特
齐昂银行
启奥科技
奇才股份
七彩云南
启超电缆
汽车地带
汽车之家
启创环境
七丹药业
启迪国际
启迪图卫
奇电电气
奇峰国际
祈福生活服务
启光智造
柒号传媒
齐合环保
启慧教育
齐家控股
琪嘉日化
祺景光电
七九七
骐俊股份
其利工业集团
其利科技
启利新材
麒麟集团控股
齐鲁高速
齐鲁华信
骐鸣
启明股份
齐默巴奥米特控股
汽配
麒麒文化
麒润文化
七色珠光
旗升电气
奇士达
其士国际
启世机械
骑士乳业
奇石缘
齐思信息
其他白色家电
其他采掘
其他采掘服务
其他传媒
其他电力设备
其他纺织
其他服装
其他化学原料
其他化学制品
其他家用轻工
其他交运设备
其他酒类
其他农产品加工
其它视听器材
其他塑料制品
其它通用机械
其他网络服务
其他纤维
其他橡胶制品
其他种植业
其它专用机械
七通智能
骐通智能
七维航测
祈禧股份
齐翔通航
齐心科技
启鑫新能
七星电气
七星科技
启阳股份
祁药股份
企业
企业产品伙伴
奇异互动
齐屹科技
琪瑜光电
企源科技
琪玥环保
绮耘科技
企展控股
奇致激光
七洲科技
千百度
倩碧控股
千草生物
前程股份
前程人力
黔驰信息
乾丰股份
前海健康
前海开源大安全混合
前海开源大海洋混合
前海开源鼎安债券
前海开源鼎康债券
前海开源鼎瑞债券
前海开源鼎欣债券
前海开源鼎裕债券
前海开源多元策略混合
前海开源丰鑫混合
前海开源港股通股息率强股票
前海开源高端装备制造混合
前海开源工业革命混合
前海开源公用事业股票
前海开源股息率强股票
前海开源国家比较优势混合
前海开源恒远灵活配置混合
前海开源恒泽保本混合
前海开源沪港深创新成长混合
前海开源沪港深大消费主题混合
前海开源沪港深核心驱动混合
前海开源沪港深核心资源混合
前海开源沪港深汇鑫混合
前海开源沪港深价值精选混合
前海开源沪港深蓝筹精选混合
前海开源沪港深乐享生活
前海开源沪港深龙头精选混合
前海开源沪港深隆鑫混合
前海开源沪港深农业主题精选
前海开源沪港深强国产业
前海开源沪港深新机遇混合
前海开源沪港深新硬件
前海开源沪港深优势精选混合
前海开源沪港深裕鑫
前海开源沪港深智慧生活混合
前海开源沪深指数
前海开源货币
前海开源基金
前海开源嘉鑫混合
前海开源价值策略股票
前海开源价值成长混合
前海开源健康分级
前海开源金银珠宝混合
前海开源景鑫混合
前海开源聚财宝
前海开源可转债债券
前海开源量化优选
前海开源乾利定期开放债券
前海开源乾盛定期开放债券
前海开源强势共识强股票
前海开源清洁能源混合
前海开源人工智能主题混合
前海开源瑞和债券
前海开源睿远稳健增利混合
前海开源润和债券
前海开源润鑫混合
前海开源盛鑫混合
前海开源事件驱动混合
前海开源顺和债券
前海开源外向企业股票
前海开源祥和债券
前海开源新经济混合
前海开源一带一路混合
前海开源医疗健康
前海开源盈鑫
前海开源优势蓝筹股票
前海开源裕和定期开放混合
前海开源裕瑞混合
前海开源裕源
前海开源裕泽
前海开源再融资股票
前海开源泽鑫混合
前海开源中国成长混合
前海开源中国股消费
前海开源中国股指数
前海开源中国稀缺资产混合
前海开源中航军工
前海开源中证大农业指数增强
前海开源中证军工指数
前海开源周期优选混合
前海开源尊享
前海联合国民健康混合
前海联合泓瑞定开债券
前海联合泓元定开债券
前海联合沪深
前海联合汇盈货币
前海联合润丰混合
前海联合添和纯债
前海联合添惠纯债
前海联合添利债券
前海联合先进制造混合
前海联合新思路混合
前海联合研究优选混合
前海联合泳隽混合
前海联合泳隆混合
前海联合泳祺纯债
前海联合泳盛纯债
前海联合泳涛混合
前海联合永兴纯债
千江高新
前进控股集团
仟客莱
潜能燃气
千盛集团控股
钱唐控股
千叶药包
千叶珠宝
仟亿达
牵引机供销
千玉股份
乾元泽孚
乾云科技
前瞻资讯
黔中泉
强宏科技
羌山农牧
强盛股份
强泰环保
强田液压
俏佳人
壳牌普通存托
樵森科技
侨雄国际
侨洋国际控股
侨益股份
桥英控股
倢冠控股
琴海数码
秦淮风光
勤劳农夫
亲亲食品
秦森园林
清畅电力
青晨科技
清大教育
清大天达
清大紫育
青岛控股
青岛啤酒股份
青岛食品
庆东农科
庆功林
清鹤科技
庆华科技
青建国际
清科股份
清科筑成
庆铃汽车股份
清流股份
青鸟股份
青鸟软通
青浦资产
青青藤
清软创新
清水爱派
青藤文化
清网华
青怡股份
青鹰股份
青雨传媒
清源投资
清众科技
琼中农信
球冠电缆
秋乐种业
丘奇德怀特
秋实农业
求实智能
丘钛科技
去吧看看
曲辰种业
区块链集团
趋势传媒
全达电器集团控股
全丰航空
全华光电
全景视觉
全景网络
全美平地管道
全密封
全三维
券商
券商级
全胜物流
全网数商
全维技术
权威金融
泉欣新材
全宇制药
全指材料
全指工业
全指金融
全指可选
全指能源
全指消费
全指信息
全指医药
确安科技
确成硅化
确信信息
群大科技
群龙股份
群祥兴
群鑫科技
群臻科技
群智合
燃机发电
热电
热点股份
热像科技
人保安惠三个月定开
人保纯债一年定开债券
人保福泽一年定期开放债券
人保货币
人保精选混合
人保量化混合
人保双利
人保鑫利回报债券
人保鑫瑞中短债债券
人保鑫盛纯债
人保鑫裕增强债券
人保优势产业混合
人保中证
人保转型混合
人保资产
仁达咨询
仁德资源
人工景点
仁和股份
人合机电
人和科技
人和商务
人和商业
仁恒实业控股
仁会生物
人立文创
人民联合金融
人人游戏
仁瑞投资
任森科技
仁天科技控股
仁通档案
人为峰
任我通
仁新科技
仁盈科技
仁者股份
仁智国际集团
日成控股
日光控股
日立信
日懋园林
日清食品
日森机械
日升昌
日盛科技
日升天信
日新科技
日兴生物
日月光投资控股
荣邦医疗
荣昌育种
荣程股份
容川机电
融创中国
容大股份
荣达禽业
荣德铵家
荣恩集团
荣丰集团亚洲
荣丰联合控股
融汇管通
荣晖国际
融汇通
熔金股份
荣骏检测
融太集团
荣腾
融通成长灵活配置混合
融通创业板指数
融通动力先锋混合
融通股份
融通行业景气混合
融通核心价值混合
融通互联网传媒灵活配置混合
融通环保
融通汇财宝货币
融通基金
融通健康产业灵活配置混合
融通巨潮指数
融通军工分级
融通可转债
融通跨界成长灵活配置混合
融通蓝筹成长混合
融通领先成长混合
融通内需驱动混合
融通逆向策略灵活配置混合
融通人工智能指数
融通深证成分指数
融通深证指数
融通收益增强债券
融通四季添利债券
融通岁岁添利定期开放债券基金
融通通安债券
融通通宸债券
融通通福
融通通昊定期开放债券
融通通和债券
融通通捷债券
融通通祺债券
融通通乾研究精选灵活配置混合
融通通瑞债券
融通通润债券
融通通泰保本混合
融通通玺债券
融通通鑫灵活配置混合
融通通盈保本混合
融通通优债券
融通通裕定期开放债券
融通通源短融债券
融通现金宝货币
融通新机遇灵活配置混合
融通新蓝筹混合
融通新能源灵活配置混合
融通新趋势灵活配置混合
融通新区域新经济灵活配置混合
融通新消费灵活配置混合
融通研究优选混合
融通医疗保健行业混合
融通易支付货币
融通月月添利定期开放债券
融通增辉定开债券发起式
融通增利债券
融通增祥债券
融通增鑫债券
融通增益债券
融通增悦债券
融通证券分级
融通中国风号灵活配置混合
融通中国概念债券
融通转型三动力灵活配置混合
荣威国际
荣信教育
融信通
融信中国
融信资源
融信租赁
榕兴医疗
荣阳实业
荣意股份
荣智控股
融智通
融众金融
融资盘高持仓
儒博实业
儒房融科
如皋银行
如瑞迪博士
如意通
软岛科技
软都科技
软件开发及服务
软素科技
软通股份
软智科技
软众科技
瑞安房地产
瑞安航空
瑞安建业
瑞安科技
瑞安云
瑞奥电气
瑞邦药业
瑞邦智能
瑞伯德
瑞博股份
睿博光电
瑞铂慧家
瑞博检测
瑞博龙
睿博龙
瑞诚科技
锐驰鼎欣
锐驰高科
锐创信通
瑞慈医疗
瑞达恩
瑞德克
瑞德设计
睿德天和
瑞典
瑞尔康
瑞丰动力
瑞丰股份
睿锋集团
锐丰科技
瑞风新能源
锐丰智科
瑞港集团
瑞港建设
瑞谷光网
瑞恒科技
睿恒数控
瑞虹股份
瑞华股份
瑞华技术
瑞华天健
瑞济生物
锐嘉工业
睿见教育
睿江云
锐捷安全
瑞捷股份
瑞杰金融
瑞金矿业
瑞聚股份
瑞可达
瑞科汉斯
瑞科际
瑞澜医美
瑞朗净化
瑞朗医药
瑞立达
睿力物流
瑞丽洗涤
瑞铃企管
瑞灵石油
瑞珑科技
睿路传播
瑞年国际
瑞纽机械
瑞欧宝
瑞普电气
瑞普科技
瑞奇工程
瑞琦科技
瑞强集团
瑞森新材
瑞声科技
瑞士信贷
瑞斯福
锐思股份
瑞斯康集团
瑞思迈
锐速智能
瑞穗金融
瑞索股份
瑞特爱
瑞铁股份
睿通股份
瑞威资管
锐新昌
睿信传媒
瑞鑫国际集团
瑞星股份
瑞星网安
瑞兴医药
锐迅股份
锐扬股份
睿易教育
瑞一科技
瑞翼能源
瑞银
锐英科技
锐源仪器
瑞远智控
睿哲科技
锐正股份
睿中实业
润成科技
润达光伏
润东科技
润东汽车
润港
润格股份
润和催化
润华保险
润华股份
润华物业
润杰股份
润晶科技
润晶水利
润康牧业
润龙包装
润农节水
润升牛业
润涛科技
润天股份
润天智
润知文化
润中国际控股
润紫源
萨纳斯
塞北股份
赛伯乐国际控股
赛诚智慧
赛德丽
赛迪顾问
赛弗道
赛富电力
赛富时公司
赛孚制药
赛格导航
赛格立诺
赛骄阳
赛晶电力电子
赛科科技
赛科星
塞拉尼斯
赛莱拉
赛莱默
赛浪车联
赛乐奇
赛力克
赛灵思
赛门铁克
赛默飞世尔
塞纳
赛耐比
赛能科技
赛诺贝斯
赛诺菲安万特
赛诺科技
赛欧必弗
赛普健身
赛普特
赛奇股份
赛若福
赛四达
赛思软件
赛特传媒
赛特电工
赛特股份
赛特斯
赛威客
赛文技术
赛哲生物
赛卓药业
三爱健康集团
三艾文旅
三宝科技
三宝农业
三辰电器
三驰惯性
三川田
三达奥克
三德利
三多堂
三高股份
三光科技
三好教育
三和建筑集团
三禾科技
三合盛
三和生物
三和视讯
三惠建设
三加六
三江
三江并流
三椒口腔
三杰热电
三景科技
三井住友金融
三炬生物
三开科技
三棱股份
三利达
三利节能
三力新材
三联泵业
三联盛
三灵科技
三菱日联金融集团
三茗科技
三浦车库
三清国旅
三求光固
三人咨询
三瑞农科
三森股份
三尚传媒
三盛控股
三生制药
三十九铺
三泰晟驰
三泰新材
三田科技
三土能源
三网科技
三维天下
三喜农机
三祥科技
三信防务
三信股份
三鑫隆
三星股份
三扬股份
三意股份
三一国际
三益能环
三英精密
三友创美
三优光电
三友和
三友科技
三元基因
三众能源
桑德国际
桑尔管理
桑普拉能源
桑坦德银行
桑坦德银行巴西
桑坦德银行墨西哥分行
桑坦德银行智利
森宝电器
森博营销
森达电气
森电电力
森馥科技
森浩集团
森合高科
森井科技
森科能源
森罗股份
森美控股
森日材料
森瑞
森锐科技
森泰环保
森泰英格
森维园林
森信纸业集团
森萱医药
森阳科技
森鹰窗业
森宇文化
森源达
森纵教育
沙电电气
莎莎国际
山本光电
山川秀美
山大地纬
山大电力
山大合盛
山东北辰
山东国信
山东环保
山东京普
山东力凯
山东绿霸
山东天力
山东信和
山东新华制药股份
山东众和
山格股份
山谷网安
善好生物
山禾金缘
山河园林
山焦爱钢
山木新能
杉杉品牌
山水股份
山水环境
山水节能
山水水泥
山天大蓄
山维科技
善为影业
善务
山西高科
陕西瑞科
山西证券超短债债券
山西证券改革精选混合
山西证券日日添利货币
山西证券裕利定期开放债券
山香教育
善营股份
山屿海
山源科技
善元堂
山证策略精选
善之农
陕中科
商安信
上川智能
上方股份
上古彩
上海北分
上海底特
上海复旦
上海改革
上海国企联接
上海恒业
上海华菱
上海寰创
上海集优
上海青浦消防
上海上电
上海实业环境
上海实业控股
上海石油化工股份
上海泰昌
上海未来
上海亿格
上海医疗
上海永超
上海证大
上海致远
上海众幸
尚航科技
尚慧能源
商会网络
商汇小贷
尚捷集团控股
商科数控
商客通
上陵牧业
尚柳生态
商情数据
上瑞控股
上实城市开发
尚水股份
尚思传媒
尚通科技
上投安瑞回报
上投安鑫回报混合
上投健康品质生活混合
上投摩根阿尔法混合
上投摩根安丰回报混合
上投摩根安隆回报混合
上投摩根安全战略股票
上投摩根安通回报混合
上投摩根安裕回报混合
上投摩根策略精选混合
上投摩根成长动力混合
上投摩根成长先锋混合
上投摩根创新商业模式混合
上投摩根纯债丰利债券
上投摩根纯债添利债券
上投摩根纯债债券
上投摩根大盘蓝筹股票
上投摩根动力精选混合
上投摩根动态多因子混合
上投摩根丰瑞债券
上投摩根富时美元现钞
上投摩根富时美元现汇
上投摩根富时人民币
上投摩根行业轮动混合
上投摩根核心成长股票
上投摩根核心精选股票
上投摩根核心优选混合
上投摩根红利回报混合
上投摩根货币
上投摩根基金
上投摩根科技前沿灵活配置混合
上投摩根量化多因子混合
上投摩根民生需求股票
上投摩根内需动力混合
上投摩根欧洲动力策略股票
上投摩根强化回报债券
上投摩根全球多元配置美元现钞
上投摩根全球多元配置美元现汇
上投摩根全球多元配置人民币
上投摩根全球新兴市场混合
上投摩根尚睿混合
上投摩根双核平衡混合
上投摩根双息平衡混合
上投摩根双债增利债券类
上投摩根岁岁金定期开放债券
上投摩根天添宝货币
上投摩根天添盈货币
上投摩根稳进回报混合
上投摩根文体休闲混合
上投摩根香港精选港股通混合
上投摩根新兴动力混合
上投摩根新兴服务股票
上投摩根亚太优势混合
上投摩根医疗健康股票
上投摩根优信增利债券
上投摩根优选多因子股票
上投摩根整合驱动混合
上投摩根智慧互联股票
上投摩根智慧生活混合
上投摩根智选混合
上投摩根中国优势混合
上投摩根中小盘混合
上投摩根中证消费服务领先指数
上投摩根转型动力混合
上投摩根卓越制造股票
上投全球天然资源混合
尚途国旅
商务指数
商翔科技
上讯信息
上洋股份
尚阳股份
尚洋文化
尚洋信息
商业物业经营
上亿传媒
上银慧财宝货币
上银慧佳盈债券
上银慧添利债券
上银慧祥利债券
上银慧盈利货币
上银慧增利货币
上银基金
上银聚鸿益半年定开债券
上银聚增富定开债券
上银鑫达灵活配置
上银新兴价值成长混合
商用载货车
商用载客车
上谕集团
上元堂
上证地企
上证国企
上证海外
上证沪企
上证金融
上证流通
上证龙头
上证民企
上证年期国债
上证全指
上证上海改革发展主题
上证商品
上证上游
上证下游
上证消费
上证小盘
上证新兴
上证央企
上证医药
上证中盘
上证中小
上证中游
上证周期
上证资源
上置集团
商中在线
芍花堂
韶华文化
邵氏兄弟控股
社保重仓
舍图控股
社忧网络
申安智能
深川股份
申大科技
申达照明
神尔科技
深发红木
申发轴瓦
深港环保
申港控股
申高制药
深股通成交前十
神冠控股
深海软件
深华建设
申基国际
神洁环保
深捷科技
神经分泌生物科学
深凯瑞德
深蓝股份
深蓝机器
深蓝文化
沈郎油茶
深冷能源
深联接
身临其境
神码
神木药业
申朴信息
神戎电子
深市精选
神通机器人教育
神拓机电
深拓智能
申万电子
申万沪深价值指数
申万环保份额
申万健康
申万军工份额
申万菱信安泰惠利纯债债券
申万菱信安鑫回报混合
申万菱信安鑫精选混合
申万菱信安鑫优选混合
申万菱信多策略灵活配置混合
申万菱信行业轮动股票
申万菱信沪深指数增强
申万菱信基金
申万菱信价值优利混合
申万菱信价值优先混合
申万菱信竞争优势混合
申万菱信可转债债券
申万菱信量化成长混合
申万菱信量化驱动混合
申万菱信量化小盘股票
申万菱信上证
申万菱信盛利精选混合
申万菱信收益宝货币
申万菱信稳益宝债券
申万菱信消费增长混合
申万菱信新动力混合
申万菱信新经济混合
申万菱信智能驱动股票
申万菱信中小板指数
申万菱信中证环保产业指数分级
申万菱信中证军工指数分级
申万菱信中证指数优选
申万菱信中证指数增强
申万深证成分分级
申万收益
申万证券
神威药业
沈阳公用发展股份
申酉控股
申昱环保
神元生物
深远石油
神玥软件
深圳高速公路股份
深圳国际
深圳控股
深圳山源
深圳行健
深证价值
深证民营
神之水滴
申洲国际
神州精工
神州聚海
神州科技
神州控股
神舟乐园
神州能源
神舟汽车
神州锐达
神州数字
神州英才
神州优车
神州云
神州云动
神州租车
圣安化工
盛安资源
盛帮股份
盛邦建设
胜帮科技
圣邦人力
圣保罗
圣保堂
盛本智能
圣博华康
圣博润
圣才教育
盛达电机
盛达股份
盛达科技
胜达科技
盛迪科技
圣迪乐村
圣点科技
胜高股份
升禾环保
圣荷桔色
盛和信
圣宏达
盛鸿智能
盛华德
圣华盾
生化基因
升华兰德
盛华霖
圣华农科
晟嘉电气
盛嘉伦
圣剑网络
升捷控股
胜捷企业
盛金稀土
盛金源
盛景科技
盛京银行
盛来股份
盛力达科技
胜利管道
盛力科技
胜利证券
圣力智能
盛良物流
胜龙
胜龙股份
胜龙国际
盛龙锦秀国际
圣马丁国际
晟麦实业
圣敏传感
生命科学
晟楠科技
盛诺集团
圣帕新材
盛齐安
圣泉集团
胜软科技
圣商教育
圣世博泰
盛世传媒
圣士达
盛世大联
盛世股份
盛世光明
盛世华安
盛世华诚
胜狮货柜
盛世全景
盛视天橙
盛唐文娱
升拓检测
声望科技
声威电声
生物柴油
生物谷
生物级
生物科
生物科技
晟矽微电
盛夏星空
盛祥电子
圣新能源
生兴防治
升学在线
盛迅信息
盛洋投资
晟烨股份
盛业资本
盛盈汇
胜禹股份
盛源科技
盛源控股
圣兆药物
世安科技
食安科技
世邦魏理仕
拾比佰
世博新材
世博演艺
世昌股份
事成股份
十川股份
世窗信息
世椿智能
世大控股
时代地智
时代电影
时代华影
时代集团控股
时代星盟
时代亿信
时代银通
识代运筹
时代正邦
时代中国控股
史丹利百得
实德环球
十二年
十方环能
十方控股
世富环保
时富金融服务集团
时富投资
时光科技
狮华股份
世环新材
世纪
时计宝
世纪城市国际
世纪电信
世纪福
世纪福克斯
世纪建业
世纪教育
世纪金花
世纪龙文
世纪明德
世纪睿科
世纪天源
世纪网通
世纪微熵
世纪钨材
世纪阳光
视纪印象
世纪优优
世纪坐标
时间由你
世界华文媒体
世界集团
时捷集团
世界摔角娱乐
石金科技
石晶光电
世开股份
施可瑞
时空客
时空视点
视酷股份
施乐
施乐辉
实力建业
实力文化
世茂房地产
世贸通
史密斯
实耐宝
世能科泰
视频
食品份额
视频网络
食品综合
史赛克
时尚百联
时尚股份
世胜股份
视声智能
时时服务
师帅冷链
石四药集团
食同源
石头造
仕外田源
实为信息
侍卫长
世昕股份
时讯立维
实验室
石羊农科
石药集团
实业
视野股份
实邑科技
世优电气
世游科技
仕元光电
世珍股份
市值百强
石竹科技
狮子山集团
首创环境
首创钜大
首创置业
首都创投
首都金融控股
首都信息
首都在线
首帆动力
首钢资源
首航直升
首键药包
首控集团
手乐电商
狩猎股份
瘦西湖
首信材料
守益控股
首长宝佳
首长国际
首长四方
数安时代
舒茨股份
曙光电缆
曙光节能
蜀虹装备
数虎图像
数聚股份
数据家
数据堂
数聚智连
数亮科技
数码通电讯
数码中国
舒视豪
数图科技
书网教育
蜀旺能源
树熊金融集团
树业环保
数造科技
数字动力
数字人
数字王国
双承生物
双发股份
双飞人
双互动软件
双桦控股
双环电感
双剑股份
双建管桩
双金袜业
爽口源
双林环境
双龙电机
双鸟锚链
双森股份
双申医疗
双盛锌业
双喜电器
双星药业
双翼科技
双友科技
双元环保
双运控股
水杯子
水产养殖
水电
水利股份
水木环保
水润天下
水生态
水治理
顺邦通信
顺诚
舜大能源
顺达智能
顺电股份
顺风清洁能源
顺豪控股
顺昊生物
顺豪物业
顺林模型
顺龙控股
舜能润滑
顺泰控股
顺腾国际控股
顺天科技
顺兴集团控股
舜阳科技
舜宇光学科技
舜禹水务
顺治科技
硕达科技
硕泉园林
硕腾
硕源科技
司巴克
斯巴克瑞
思柏科技
思博系统
思城控股
四川成渝高速公路
四川名齿
四川能投发展
四川唯鸿
四川永强
四达电力
斯达电气
斯达科技
思达新能
斯得福
斯尔克
思尔特
四方博瑞
斯福泰克
思格雷
四海传媒
四海国际
思晗科技
四环医药
司珈尔
思佳讯
思捷环球
思杰系统
思考投资
思科
丝里伯
四利通
四联智能
思亮信息
斯菱股份
思路名扬
丝路能源
丝路物流控股
斯伦贝谢
斯马克
斯迈柯
斯曼股份
思明堂
司姆泰克
司南导航
斯欧信息
斯派克
斯派力
四平包装
思普科
斯普林特
思泉新材
四砂泰益
斯盛能源
思泰克
思泰瑞医疗
斯特龙
四维传媒
斯维尔
思为客
四维律动
思为同飞
四新科技
四星玻璃
思银股份
思宇信息
思源股份
四洲集团
松宝智能
松本绿色
松博宇
颂大教育
松德资源
松赫股份
嵩湖环保
松华新材
松景科技
松科快换
松龄护老集团
松庆智能
崧盛股份
松竹铝业
搜了网
搜搜电商
苏北花卉
苏变电气
苏创燃气
速达科技
苏大明世
速锋科技
苏格兰皇家银行
苏河汇
苏柯汉
苏力机械
苏黎士市场
速普得
速普电商
速升装备
苏丝股份
苏氧股份
速原中天
苏轴股份
苏州沪云
岁宝百货
穗晶光电
随锐科技
随视传媒
岁岁益
穗源科技
索尔科技
索克物业
索拉特
索力得
锁龙消防
索尼
索诺科产品
索谱尔
索特来
索天科技
塔吉特
他趣股份
塔人网络
塔塔汽车
泰安众诚
泰邦集团
泰宝生物
太比雅
太昌电子
太川股份
泰达改革动力混合
泰达宏利成长混合
泰达宏利创金混合
泰达宏利创益混合
泰达宏利创盈混合
泰达宏利纯利债券
泰达宏利大数据混合
泰达宏利定宏混合
泰达宏利风险预算混合
泰达宏利复兴混合
泰达宏利港股通股票
泰达宏利恒利债券
泰达宏利宏达混合
泰达宏利红利先锋混合
泰达宏利沪深指数增强
泰达宏利汇利债券
泰达宏利货币
泰达宏利活期友货币
泰达宏利基金
泰达宏利集利债券
泰达宏利绩优混合
泰达宏利交利债券
泰达宏利金利债券
泰达宏利精选混合
泰达宏利京元宝货币
泰达宏利聚利
泰达宏利蓝筹混合
泰达宏利量化股票
泰达宏利逆向混合
泰达宏利品质生活混合
泰达宏利启富混合
泰达宏利全能混合
泰达宏利瑞利债券
泰达宏利市值优选混合
泰达宏利首选企业股票
泰达宏利泰和养老
泰达宏利淘利债券
泰达宏利添利债券
泰达宏利稳定混合
泰达宏利效率优选混合
泰达宏利新起点混合
泰达宏利新思路混合
泰达宏利亚洲债券
泰达宏利业绩股票
泰达宏利溢利债券
泰达宏利印度股票
泰达宏利泽利债券
泰达宏利指数分级
泰达宏利中小盘混合
泰达宏利周期混合
泰达进取
泰达睿选稳健混合
泰达睿智稳健混合
泰达生物
泰达稳健
泰达新材
泰达转型机遇
泰德股份
泰恩康
泰富股份
太格股份
太古地产
太古股份公司
泰谷生态
泰国指数
泰和股份
泰和佳
太和控股
泰和小贷
泰泓珠宝
太湖股份
泰华股份
台积电
太极华保
泰加保险
泰嘉电子
泰锦控股
泰久信息
泰聚泰
泰康安惠纯债债券
泰康安泰回报混合
泰康安益纯债债券
泰康安悦纯债月定开债券
泰康策略优选混合
泰康丰盈债券
泰康港股通地产指数
泰康恒泰回报混合
泰康弘实月定开混合
泰康宏泰回报混合
泰康沪港深价值优选混合
泰康沪港深精选混合
泰康金泰月定开混合
泰康景泰回报混合
泰康均衡优选混合
泰康年年红纯债一年债券
泰康泉林量化价值精选混合
泰康瑞坤纯债债券
泰康睿利量化多策略混合
泰康稳健增利债券
泰康现金管家货币
泰康翔
泰康新回报灵活配置混合
泰康新机遇混合
泰康薪意保货币
泰康兴泰回报沪港深混合
泰康颐年混合
泰康颐享混合
太康制冷
泰康中证港股通非银指数
泰康资产
泰可电气
泰科电子
泰克新能
泰克资源
太矿电气
泰莱电气
泰勒科技
泰勒斯
泰里达因技术
泰利福
泰立科技
泰利模具
泰利思诺
泰力松
泰利信
泰凌医药
泰隆电力
泰龙互联
泰美好
泰纳科技
泰纳瑞斯钢铁
太能电气
泰鹏环保
太平地毡
太平改革红利精选
太平恒利纯债
太平基金
太平灵活配置
太平日日金货币
太平日日鑫货币
太平洋恩利
太平洋股
太平洋航运
太平洋酒吧
太平洋煤气和电力
太平洋网络
太奇
泰祺教育
泰然科技
泰瑞达
太睿国际控股
泰瑞新材
泰森食品
泰山石化
泰坦科技
泰坦能源技术
泰通科技
泰通能源
泰通农业
台湾加权
泰维股份
泰祥股份
泰信
泰信电子
泰信发展主题混合基金
泰信国策驱动灵活配置混合
泰信行业精选灵活配置混合
泰信互联网混合
泰欣环境
泰信基本面指数分级
泰信基金
泰信竞争优选混合
泰信蓝筹精选混合
泰信双息双利债券
泰信天天收益货币
泰信现代服务业混合
泰信先行策略混合
泰信鑫利混合
泰信鑫选混合
泰信鑫益定期开放
泰信优势增长混合
泰信优质生活混合
泰信债券增强收益
泰信债券周期回报
泰信智选成长混合
泰信中小盘精选混合
泰信中证指数基金
太兴置业
太阳城
太阳城集团
太阳传媒
太阳谷
太阳国际
太阳信托银行
太业股份
泰壹
太一云
泰缘生物
太岳古建
太悦健康
坦程物联
炭黑
坛金矿业
谭木匠
探索传播
唐邦科技
唐北电瓷
唐彩股份
唐朝股份
汤臣集团
棠棣信息
唐恩都乐
唐宫中国
唐鸿重工
棠记控股
唐纳森
唐人科技
唐人通服
汤森路透
唐音股份
淘车无忧
桃花坞
桃花源
涛生医药
陶氏杜邦
特步国际
特辰科技
特尔尼翁钢铁
特钢
特利尔
特力通
特耐股份
特瑞斯
特锐艺术
特思达
特通电气
特西诺采
腾邦控股
腾达国际
腾飞股份
腾飞基因
腾晖科技
腾骏
腾骏药业
腾龙电子
腾冉电气
腾瑞明
腾实信
腾旋科技
腾讯音乐
腾远股份
梯瓦制药
体运通
天安
天安科技
天安智联
天邦菌业
天宝导航
天保股份
天宝集团
天保能源
天标科技
天波信息
天彩控股
天参密码
天畅环保
天长集团
天辰股份
天臣控股
天呈
天成国际
天成环保
天诚通信
天池股份
天驰新材
天创微波
天达控制
天大清源
天大药业
天德地产
天德化工
天德泰
天地华泰
天地人
天地日月
天地壹号
天房科技
天方科技
天丰电源
天福
添富创新医药混合
添富纯债
天富电气
添富短债债券
添富丰润中短债
添富港股通专注成长
添富行业整合混合
添富沪港深大盘价值混合
添富沪港深优势定开
添富价值创造定开混合
添富价值多因子
添富民安增益定开混合
添富年封闭研究优选混合
添富年年泰定开混合
添富年年益定开混合
添富配售
添富全球消费混合美元现汇
添富全球消费混合人民币
添富全球医疗混合美元现钞
添富全球医疗混合美元现汇
添富全球医疗混合人民币
添富睿
添富睿丰
添富添福吉祥混合
添富熙和混合
添富消费升级混合
添富鑫成定开债
添富鑫汇定开债券
添富鑫盛定开债
添富鑫永定开债
添富鑫泽定开债
添富盈润混合
添富悦享定开混合
添富智能制造股票
天罡股份
天鸽互动
天工股份
天工国际
天工科股
天谷生物
天海科技
天海流体
天杭生物
天河股份
天合化工
天河化纤
天和科技
天合牧科
天禾软件
天合新媒
天衡股份
天弘安康颐养混合
天弘策略精选
天弘创业板
天虹纺织
天弘丰利债券
天宏股份
天鸿股份
天弘弘利债券
天弘弘运宝
天弘互联网
天弘沪深指数型发起式
天弘惠利灵活配置混合
天弘激光
天弘基金
天弘价值精选灵活配置混合
天弘金明混合
天弘乐享保本混合
天弘量化
天弘荣享
天弘上证指数
天鸿设计
天弘穗利一年定开
天弘添利债券
天弘同利
天弘通利混合
天弘文化新兴产业
天弘稳利定期开放债券
天弘现金管家货币
天弘新活力混合
天弘新价值混合
天弘信利债券
天弘医疗健康混合
天弘永定价值成长混合
天弘永利债券
天弘优选债券
天弘余额宝货币
天弘裕利混合
天弘悦享定开债发起式
天弘云端生活优选
天弘云商宝货币
天弘债券型发起式
天弘中证
天弘中证电子
天弘中证计算机
天弘中证食品饮料
天弘中证医药
天弘中证银行指数型发起式证券
天弘中证证券保险
天弘中证指数型发起式
天弘周期策略混合
天弘尊享
天狐创意
天环创新
天济草堂
天际数字
天基新材
天加新材
天健股份
天鉴检测
天健生物
天洁环境
天阶生物
天津宝恒
天津创业环保股份
天津发展
天津港发展
天津津燃公用
天开园林
天康医疗
天科合达
天蓝地绿
天蓝环保
天乐橡塑
添利工业
天立教育
添力科技
天利控股集团
天立坤鑫
天力锂能
天利热工
天立泰
天力重科
天伦燃气
天马电器
天马时控
天马新材
天茂新材
天懋信息
天美生物
天明科技
天沐温泉
天沐影业
天纳节能
天能动力
天平道合
天启新材
天秦股份
天秦装备
天晴股份
天泉鑫膜
天然谷
天然乳品
天人节能
天瑞电子
天睿空间
天瑞汽车内饰
天润康隆
天润科技
天润生态
天润园景
天山发展控股
天山黑蜂
天圣高科
天晟股份
天盛股份
天生红
天圣科技
天石纳米
天时软件
天视文化
天士营销
天松医疗
天泰志远
天天智慧
天图投资
天图物流
天维尔
天维信息
天喔国际
天物生态
天戏互娱
天下图控股
天线宝宝
天翔昌运
天祥集团
天祥新材
天香苑
天星股份
天行股份
天行健
天璇物流
天涯社区
天涯泰盟
天堰科技
天演维真
天阳精密
田野股份
天业节水
天艺传媒
天宜机械
天熠科技
天亿马
天一密封
天一生物
天意有福
天一众合
天印科技
天寅生物
天鹰缸套
天颖环境
天英教育
天涌科技
天涌影视
天佑科技
天友设计
天佑铁道
天与空
天喻软件
天余生态
天禹星
天誉置业
天源磁业
天元集团
天源集团
天元晟业
田缘网络
天元小贷
天元信息
天元医疗
天元智能
天元重工
天元装备
天跃科技
天运股份
天韵国际控股
天泽物网
天兆猪业
添正医药
天治财富增长混合
天治低碳经济混合
天智航
天治核心成长混合
天治基金
天治可转债增强债券
天治趋势精选混合
天治天得利货币
天治稳健双盈债券
天治鑫利半年定期开放
天治新消费混合
天治研究驱动灵活配置混合
天之游
天治中国制造
天众合金
田中科技
天助畅运
天纵泓光
天纵生物
天佐
调味发酵品
铁货
铁建装备
铁路设备
铁骑国际
铁山
铁血科技
汀兰股份
听牧肉牛
同百科技
通宝光电
同昌保险
同城
桐成控股
同程艺龙
同成医药
同创股份
同创双子
同创伟业
通达航运
通达宏泰
通达集团
同得仕集团
铜都流体
通发股份
同方辐照
同方健康
同方康泰
同方软银
同方瑞风
同方泰德
同方友友
同福集团
通福债
通莞股份
潼关黄金
通海绒业
同华科技
通化耐博
同花顺全
同花顺热股
同惠电子
通慧科技
同辉信息
同济设计
同济医药
同佳健康
通捷水务
同景新能源
童康健康
同科股份
同力达
通力电子
通力定造
同力股份
通利农贷
同力天合
同里印刷
通利债
统领货运线
通领科技
统领网络
通明股份
通铭教育
通普股份
同仁堂国药
同仁堂科技
同仁资源
同瑞
通瑞环保
同是科技
童石网络
同泰生物
通天酒业
通网技术
同望科技
同享科技
同心传动
通信传输设备
同欣机械
通信配套服务
同信通信
通信运营
同兴股份
童学文化
同岩科技
通易航天
统一企业中国
同益物流
统一智能
通银股份
通用电气
通用电梯
通用动力
通用磨坊
通用配件
通用汽车
通用数据
同禹药包
童园国际
同造科技
同智科技
同智伟业
投融长富
投资控股
图安世纪
涂层系统
土耳其移动通信
徒河食品
图骥科
涂料油漆油墨制造
图敏视频
图腾信息
图维科技
图为媒
土星教育
推特
拓必拓
脱硫脱硝
托罗配件
托马科
拓美传媒
托普云农
托球股份
拓实瑞丰
拓新药业
托展新材
哇棒传媒
挖金客
瓦莱罗能源
瓦里安医疗
瓦力科技
蛙视通信
外太空储蓄
万安环境
万安药业
万邦工具
万邦特材
万邦投资
万保刚集团
万博智电
万辰生物
万成环球控股
万成集团股份
万成金属包装
万城控股
万达酒店发展
万达业
万达重工
万得福
万德股份
万德金融
万德物联
万德智新
万都云雅
万方网络
万芳园艺
万峰电力
万高科技
万古科技
万国国际矿业
万国体育
万豪国际酒店
万和过滤
万合胶业
万鸿泰
万华金慧
万华媒体
万辉化工
万吉科技
万极科技
万佳安
万家安弘
万家宝
万家成长优选混合
万家行业优选混合型
万家和谐增长混合
万家恒
万家恒瑞个月
万家宏观择时多策略
万家沪深指数增强
万家基金
万嘉集团
万家家瑞债券
万家家享
万家经济新动能混合
万家精选混合
万家玖盛纯债
万家量化睿选
万家量化同顺多策略混合
万家年年恒荣
万家年年恒祥
万家品质生活
万家潜力价值混合
万家强化收益定期开放债券
万家人工智能混合
万家日日薪货币
万家瑞丰混合
万家瑞富灵活配置混合
万家瑞和
万家瑞隆
万家瑞舜灵活配置混合
万家瑞祥
万家瑞兴混合
万家瑞尧
万家瑞益灵活配置混合
万家瑞盈
万家上证
万家双利债券
万家双引擎灵活配置混合
万家添利债券
万家天能
万家天添宝货币
万家稳健增利债券
万家现金宝
万家现金增利
万家消费成长
万家鑫安纯债
万家鑫丰纯债
万家新机遇龙头企业混合
万家鑫璟纯债
万家新利
万家鑫瑞纯债
万家鑫稳纯债
万家鑫享纯债
万家新兴蓝筹
万家鑫悦纯债
万家颐达保本
万家颐和保本混合
万家增强收益债券
万家臻选混合
万家指数
万家智造优势混合
万家中证红利指数
万家中证指数增强
皖江金租
万洁天元
万景控股
万咖壹联
万科企业
万科置业海外
万励达
万力粘合
万里印刷
万里运业
万联科技
万联生活
湾流股份
万隆电气
万龙电气
万隆控股集团
万绿生态
万绿生物
万企达
万齐农业
万琦威
万泉河
万全物流
万人调查
万容科技
万盛科技
万盛智能
万事昌国际
万事达
万仕隆
万事兴
万顺集团控股
万斯达
万泰中联
万特电气
万通科技
万通新材
万通液压
万威国际
万威制造
万相融通
万信达
万兴股份
万星控股
万兴隆
万星面业
万亚企业控股
万怡会展
万影股份
万裕科技
万源生态
万泽冷链
万众
万洲国际
望变电气
网波股份
网博科技
网博视界
王朝酒业
旺成科技
网虫股份
旺大集团
网动股份
网动科技
网高科技
网金
网库股份
网阔信息
网龙
网络
网娘电商
旺盛生态
网盛数新
王氏国际
旺翔传媒
望湘园
网信安全
网信联动
网信通
网易
网映文化
网娱互动
网域科技
王者
威奥科技
味巴哥
微柏软件
威保特
微标科技
微博
韦伯股份
威伯科控股
伟才教育
威铖国际
威诚国际控股
伟诚科技
纬诚科技
微传播
微创光电
微创医疗
维达国际
威达环保
威达集团
威达信
威达宇电
威达智能
味丹国际
伟的新材
威迪股份
微缔软件
微电互动
卫东化工
卫东环保
维度线
维尔达
威尔弗
威尔凯
纬而视
威尔数据
维尔思
威发国际
威锋科技
威富
维福特
维港环保科技
威高股份
威高国际
维冠机电
维冠视界
威海顺意
味好美
伟昊汽车
微核科技
维和药业
威恒股份
伟恒生物
威华达控股
威骏股份
伟俊集团控股
伟俊矿业集团
微客巴巴
威克传媒
威克曼
威科姆
微科生物
维科丝网
维克液压
威控科技
蔚来
未来国际
未来宽带
未来世界金融
蔚蓝航空
伟乐科技
伟力低碳
维力谷
威利坚
微力量
伟力盛世
伟利讯
威廉姆斯
蔚林股份
威林科技
伟隆机械
威龙再造
伟禄集团
维纶
威纶股份
纬纶环保
威马股份
威贸电子
威门药业
微梦传媒
威猛股份
微盟集团
威明德
未名信息
维纳股份
微纳颗粒
维纳软件
威耐尔
威能电源
伟能集团
威诺克
威旗科技
微企信息
尾气治理
味千中国
魏桥纺织
味群食品
威睿
威瑞森通信
微瑞思创
威瑞信
维森信息
威盛电子
威盛科技
威胜控股
伟仕佳杰
伟仕泰克
维数软件
玮硕恒基
伟思创
唯思软件
维他奶国际
维泰股份
维钛克
伟泰科技
维太移动
微特电机
威特焊材
威特龙
炜田新材
微图软件
微网通联
微网信
为信股份
维信金科
微芯科技
维信通
威星电子
威讯控股
维亚康姆
威雅利
威扬酒业控股
伟业控股
伟易达
威硬工具
唯优传媒
位元堂
维珍创意
威振股份
维珍妮
为正生物
伟志股份
伟志控股
味洲航食
文昌科技
文达通
闻道网络
温迪数字
文广农贷
文化
文化传信
文化指数
温声股份
文胜生物
文娱用品
文正股份
沃达丰
沃达农科
沃得尔
沃迪智能
沃顿股份
沃尔得
沃尔格林长靴联盟
沃尔玛
沃格股份
沃阁酒店
沃捷传媒
沃科合众
沃纳多房地产基金
沃农股份
沃趣科技
沃特佳
沃特能源
沃特世
沃田集团
沃土生物
沃土种业
我享科技
我要去哪
五八汽车
武大科技
伍德沃德
吾尔利
无缝绿色
五谷股份
五谷磨房
武汉蓝电
武汉深蓝
武侯高新
无机盐
五角阻尼
五矿地产
五矿资源
呜哩科技
五菱汽车
五龙电动车
五龙动力
五龙制动
五轮电子
五米常香
物润船联
五三银行
五晟科技
武田制药
无锡海航
无锡优拓
五新隧装
五星传奇
五行时代
五星铜业
五洋通信
五岳鑫
舞之动画
五洲阀门
五洲国际
五舟科技
五洲无线
西安海天天
西安凯立
西安自贸区
西奥科技
希奥信息
西班牙
西班牙电信
喜宝动力
西倍健
西北实业
西伯利亚矿业
西部宝德
西部股份
西部利得策略优选混合
西部利得成长精选混合
西部利得得尊债券
西部利得多策略优选混合
西部利得个股精选股票
西部利得行业主题优选混合
西部利得合享
西部利得合赢债券
西部利得沪深指数增强型
西部利得汇享债券
西部利得汇逸债券
西部利得汇盈债券
西部利得基金
西部利得景程混合
西部利得景瑞
西部利得事件驱动股票
西部利得天添富货币
西部利得天添金货币
西部利得天添鑫货币
西部利得稳健双利债券
西部利得祥逸债券
西部利得祥盈债券
西部利得祥运混合
西部利得新动力混合
西部利得新动向混合
西部利得新富混合
西部利得新润混合
西部利得新盈混合
西部利得中证等权重
西部利得中证等权重指数分级
西部数据
西部水泥
西部泰力
西部天然气
西部资信
锡成
熙成传媒
西驰电气
喜达屋不动产信托
希德电子
西典展览
希尔传媒
希尔顿酒店
希尔孚
希尔化工
希尔罗控股
希芳阁
西方石油
细分医药
喜丰节水
西格玛
西格码
西谷数字
羲和网络
西湖化学
希捷科技
西科种业
熙浪股份
西力生物
西联汇款
希玛眼科
西麦科技
希迈气象
西麦斯
稀镁科技
西蒙地产
西默电气
西南管业
西南航空
西南检测
西帕纳卡资本
西岐网络
希慎兴业
西斯科
希思医美
锡太平洋
系统
西拓电气
希望教育
西王特钢
西王置业
西维斯
希文科技
西屋港能
西屋股份
喜喜母婴
希雅图
西雅图遗传学
西医服务
希悦尔包装
喜悦股份
西藏能源
西藏水资源
西藏天旅
西证国际证券
呷哺呷哺
夏氏春秋
先步信息
现场之国娱乐
鲜驰达控股
先大健康
现代传播
现代环境
现代精工
现代美容
现代牧业
现代牙科
先丰服务集团
先锋汇盈纯债
先锋基金
先锋精一
先锋聚利
先锋聚优
先锋聚元
先锋科技
先锋日添利
先锋现金宝
先锋自然资源
仙果科技
现恒建筑
显鸿科技
先机企业集团
先健科技
仙剑文化
先控电气
先临三维
先路医药
鲜美种苗
贤能集团
先施
显示器件
先思行
仙侠网络
显盈科技
现在支付
先众股份
祥博传热
翔博科技
翔达颜料
相府药业
香港本地
香港大盘
香港电视
香港电讯
香港国际建投
香港华人有限公司
香港建设控股
香港建屋贷款
香港教育国际
香港金融集团
香港宽频
香港生力啤
香港生命科学
香港食品投资
香港通讯国际控股
香港小轮集团
香港信贷
香港兴业国际
香港医思医疗集团
香港中华煤气
香港中旅
香港中小
香港资源控股
香格里拉亚洲
湘佳牧业
香兰米业
湘联股份
祥龙电气
翔龙科技
翔楼新材
向明轴承
湘泉药业
祥生科技
翔晟信息
橡树资本
像素数据
香塘担保
翔维科技
象兴国际
翔宇科技
翔宇药业
祥源新材
祥云飞龙
祥云股份
祥云信息
祥云医疗
小白龙
校宝在线
啸创股份
消费进取
消费收益
小家电
晓进机械
小米集团
晓鸣农牧
小拇指
小鸟股份
小桥流水
肖氏通信
小田冷链
晓天智能
小兔文旅
小尾羊
晓沃环保
小小科技
萧雅股份
小乙物联
小鱼股份
小羽佳
小云科技
协昌科技
携程
协诚股份
谢馥春
协合新能源
协力仪控
鞋帽
携宁科技
谢瑞麟
协盛科技
协同环保
谐通科技
协同通信
协鑫新能源
谢裕大
协众国际控股
新安洁
信安金融
新安金融
新奥能源
新百利融资
信邦科技
芯邦科技
信邦控股
新比克斯
新玻电力
鑫博技术
新草方
新昌创展控股
新昶虹
新昌集团控股
鑫昌龙
新晨动力
信诚策略
信诚鼎利
新城发展控股
信诚沪深指数分级
信诚惠盈
信诚货币
信诚基金
信诚景瑞
信诚理财日盈债券
信诚量化阿尔法
信程旅游
信诚年年有余定期开放债券
信诚全球商品主题
信诚三得益债券
信诚深度价值混合
信诚盛世蓝筹混合
新城市建设发展
信诚双盈
信诚四国配置
信诚四季红混合
信诚稳健
信诚稳瑞
信诚稳泰
信诚稳鑫
信诚稳悦债券
新成新材
信诚新机遇混合
信诚薪金宝货币
信诚新锐回报灵活配置混合
信诚新双盈分级债券
信诚新旺混合
信诚新兴产业混合
信诚新选回报灵活配置混合
信诚新悦
信诚新泽
信诚幸福消费混合
信诚永益
信诚优胜精选混合
信诚优质纯债债券
新城悦
信诚增强收益债券
信诚至诚
信诚智惠金
信诚至利
信诚至瑞
信诚至泰
信诚至选
信诚至裕
信诚至远
信诚中小盘混合
信诚中证产业主题指数分级
信诚中证金融指数分级
信诚中证医药指数分级
信诚中证医药指数分级类
信诚中证有色指数分级
信诚中证指数分级
信诚周期轮动混合
新创股份
新创建集团
信达澳银安益纯债
信达澳银产业升级混合
信达澳银纯债债券
信达澳银红利回报混合
信达澳银慧管家货币
信达澳银慧理财货币
信达澳银基金
信达澳银健康中国混合
信达澳银精华配置混合
信达澳银领先增长混合
信达澳银稳定价值债券
信达澳银先进智造股票型
信达澳银消费优选混合
信达澳银鑫安债券
信达澳银新财富混合
信达澳银新目标混合
信达澳银新能源产业股票
信达澳银新起点定期开放混合
信达澳银信用债债券
信达澳银中小盘混合
信达澳银中证沪港深高股息精选
信达澳银转型创新股票
新大长远
新大诚
新达股份
信达国际控股
信达化工
信达胶脂
新达控股
信达生物
信达思
新达通
新大禹
信达智能
新道科技
信德集团
新东方
鑫度武术
信而泰
新烽光电
新沣集团
新封生态
新丰泰集团
新丰小吃
鑫丰种业
新复大
新福港
鑫干线
新港联行
新港模板
新高教集团
新工投资
鑫固环保
新股开板
鑫冠科技
新光镭射
新广联
鑫光正
鑫海矿装
新海能源
鑫海药业
新韩金融
欣含宇通
鑫航科技
新濠博亚娱乐
新濠国际发展
新豪智云
信和酒店
信合棉业
信和置业
新鸿基地产
新鸿基公司
新鸿运
新华安享惠金定期债券类
新华安享惠钰定期开放债券
新华策略精选股票
新华纯债添利债券
新华泛资源优势混合
新华丰利债券
新华丰盈回报债券
新华高端制造灵活配置混合
新华行业轮换灵活配置混合
新华行业周期轮换混合
新华恒稳添利债券
新华恒益量化灵活配置混合
新华红利回报混合
新华华瑞灵活配置混合
新华环保
新华环保份额
新华汇富金融
新华惠鑫债券
新华活期添利货币
新华积极价值灵活配置混合
新华基金
新华精选
新华科技创新主题灵活配置混合
新华联资本
新华灵活主题混合
新华趋势领航混合
新华双利债
新华通
新华通讯频媒
新华外延增长主题灵活配置混合
新华万银多元策略灵活配置混合
新华稳健回报灵活配置混合
新华鑫动力灵活配置
新华鑫弘灵活配置混合
新华鑫回报
新华鑫利灵活配置混合
新华鑫日享中短债
新华鑫泰灵活配置混合
新华鑫益灵活配置混合
新华壹诺宝货币
新华优选成长混合
新华优选分红混合
新华优选消费混合
新华增强债
新华增怡
新华增盈回报债券
新华战略新兴产业灵活配置混合
新华中国股国际
新华中小市值优选混合
新华中证环保产业指数分级
新华钻石品质企业混合
鑫辉精密
鑫汇科
新吉纳
新基医药
新机遇
新纪元能源
信佳国际
新加坡海峡
新健康成
新疆前海联合
新疆前海联合海盈货币
新疆前海联合泓鑫灵活配置混合
新疆新鑫矿业
新焦点
新景祥
鑫聚光电
新卡奔
新康达
新矿资源
新浪
鑫乐医疗
鑫磊新材
信立方
信利国际
新利软件
新力新材
芯联达
新联纬讯
新凌嘉
新龙股份
新龙国际
欣隆环保
信隆行
新龙移动
新绿
欣绿茶花
新媒体
新明中国
新能级
新能量
新能母基
新能源发电
新宁股份
新宁酒业
新农人
信诺保险
信诺达
新诺航科
芯诺科技
芯朋微
新片场
新启成
新启元
新青年
鑫秋
新确科技
鑫日科
心日源
新荣昌
欣融国际
鑫融基
新锐股份
芯瑞科技
新瑞理想
新瑞欣
新锐医药
新锐英诚
新赛点
鑫森海
新申新材
信昇达
新生飞翔
鑫盛股份
新生活
新生力
新世傲
新时代能源
信实钢铝加工
新时股份
新世纪集团
新世纪医疗
新世界百货中国
新世界发展
欣视景
新时空
新实数码
新视野
新数网络
新思科技
新丝路
新思路
新丝路文旅
欣思源
新松佳和
信泰节能
鑫泰科技
新特电气
新特能源
新体育
新天地产集团
新天绿色能源
新图科技
信托重仓
新网程
欣网科技
鑫网易商
信维股份
新威国际
新维国际控股
信维科技
新伟科技
新威凌
新威斯顿
新闻集团
新沃基金
新沃通宝
新沃通利纯债债券
新沃通盈灵活配置混合
信息安全
新西兰
信息联接
新鲜传媒
新橡科技
新乡滤器
新乡日升
欣欣传媒
鑫鑫龙鑫
辛辛那提金融
欣欣饲料
新兴成指
新兴光学
信星集团
新兴印刷
新兴综指
新秀丽
鑫雅豪
新亚自控
新眼光
信阳毛尖
新阳升
新阳特纤
信义玻璃
鑫亿鼎
信义光能
鑫益嘉
鑫亿软件
新意网集团
信义香港
新一站
欣影科技
新迎顺
鑫英泰
信用卡
新油工程
信游星空
新宇环保
欣宇科技
鑫玉龙
鑫元安鑫宝货币市场
鑫元常利定期开放债券
新圆沉香
鑫元淳利定期开放
鑫元得利
欣源股份
鑫元广利定期开放债券
鑫元行业轮动
鑫元合丰纯债
鑫元合利定期开放
鑫元合享纯债
鑫元核心资产
鑫元恒鑫收益增强债券
鑫元鸿利
鑫元汇利
鑫元货币类
鑫元基金
鑫元价值精选
新远见
鑫元聚利
鑫元聚鑫收益增强债券
信源企业集团
鑫元全利
鑫元荣利三个月定开债发起式
鑫元瑞利定开债券
鑫元双债增强债券
新元太
鑫元添利
新源万恒控股
信元网安
鑫元稳利债券
芯源系统
信源小贷
鑫元鑫趋势灵活配置混合
信源信息
鑫元欣享灵活配置混合
鑫元鑫新收益灵活配置
鑫元兴利定期开放债券
鑫元裕利债
鑫元增利定期开放
鑫元招利
鑫元臻利债券
信越控股
鑫运通
莘泽股份
薪泽奇
鑫贞德
欣智恒
新之环保
新智控股
芯智控股
新芝生物
新智视讯
新指数
新中大
新中德
鑫众科技
信中利
新中天
新煮意控股
新住宅投资
鑫庄农贷
星奥股份
星巴克
兴邦光电
兴昌新材
星晨互联
星辰科技
星辰热能
星辰通信
兴达国际
星岛
行动教育
行动者
星盾科技
兴发铝业
兴纺控股
幸福控股
星光电影
星光集团
星光文化
星光影视
星光珠宝
兴海绿化
兴浩新材
星昊医药
兴和股份
兴和鹏
星河商置
兴和云网
星和众工
兴恒隆
星宏传媒
兴宏泰
星弧涂层
兴华港口
兴华股份
兴华设计
星火环境
星际互娱
星凯控股
兴科蓉医药
星科智能
星立方
兴利集团
兴利香港控股
星龙科技
兴泸水务
星路文化
幸美股份
星美控股
星美文化旅游
兴铭控股
兴农
邢农银行
兴诺科技
兴湃至美
星畔科技
星谦发展
星桥股份
星球健身
兴全安泰平衡养老三年持有
兴全合润
兴全合润分级混合
兴全合宜混合
兴全恒益债券
兴全沪深指数
兴全货币
兴全基金
兴全精选混合
兴全可转债
兴全绿色投资混合
兴全磐稳增利债券
兴全轻资产投资混合
兴全趋势投资混合
兴全全球视野股票
兴全商业模式优选混合
兴全社会责任混合
兴全添利宝货币
兴全天添益货币
兴全稳泰债券
兴全稳益定期开放债券
兴全祥泰定期开放债券
兴全兴泰债券
兴全有机增长混合
兴荣高科
兴锐科技
兴润金控
兴润园林
兴胜创建
兴为通
星星地产
星星服装
星亚股份
星亚控股
行言科技
兴业安保优选混合
兴业安和个月定开债券发起式
兴业安弘个月定开债券发起式
兴业安润货币
兴业保本混合
兴业成长动力混合
兴业纯债一年定开债券
兴业定开债券
兴业多策略混合
兴业丰利债券
兴业丰泰债券
兴业福鑫债券
兴业福益债券
兴业个月定开债券
兴业国企改革灵活配置混合
兴业基金
兴业机遇债券
兴业嘉润个月定开债券发起式
兴业聚宝灵活配置混合
兴业聚丰灵活配置混合
兴业聚惠灵活配置混合
兴业聚利灵活配置混合
兴业聚全灵活配置混合
兴业聚盛灵活配置混合
兴业聚鑫灵活配置混合
兴业聚盈灵活配置混合
兴业聚源灵活配置混合
星业科技
兴业量化混合
兴业龙腾双益平衡混合
兴业年年利定开债
兴业启元一年定开债券
兴业瑞丰个月定开债券
兴业收益增强债券
兴业太阳能
兴业天理财
兴业添利债券
兴业天融债券
兴业添天盈货币
兴业天禧债券
兴业稳固收益两年理财债券
兴业稳固收益一年理财债券
兴业稳天盈货币
兴业新材料
兴业鑫天盈货币
兴业裕丰债券
兴业裕恒债券
兴业裕华债券
兴业源
兴业增益三年定开债券
兴业增益五年定开债券
兴业中证国有企业改革指数增强
兴易达
兴亿海洋
兴艺景
星驿物流
兴银长乐半年定期开放债券
兴银长益定开债
兴银长盈半年定期开放债券
兴银大健康灵活配置
兴银鼎新灵活配置
兴银丰润灵活配置混合
兴银丰盈灵活配置混合
兴银货币
兴银基金
兴银瑞益
兴银收益增强债券
兴银双月理财
兴银稳健
兴银现金收益
兴银现金添利
兴银现金增利
兴银消费新趋势灵活配置
兴银朝阳
兴银中短债
星娱文化
星原丰泰
兴元科技
星源农牧
兴源仪表
行悦
幸运时间
星展测控
星震同源
兴证国际
行知探索
兴致体育
兴竹信息
星座魔山
星座品牌
星座品牌类普通
雄岸科技
兄弟文仪
雄峰股份
雄汇医疗
熊猫传媒
熊猫国旅
熊猫雷笋
熊猫绿能
熊猫乳品
雄狮装饰
休恩科技
休曼纳
休森
修身堂
休闲服装
许昌智能
旭成科技
叙福楼集团
旭光高新材料
旭海科技
旭辉股份
旭辉控股集团
许继配电
叙简科技
旭建新材
旭杰科技
煦联得
旭龙物联
旭日华
旭日企业
旭晟股份
旭彤电子
旭业光电
旭域股份
宣爱
轩慧科技
炫坤科技
璇林科技
宣威威廉姆斯
玄武科技
轩辕网络
雪佛龙
学海文化
雪郎生物
雪银矿业
汛和集团
讯华电讯
迅捷环球控股
讯联股份
迅美节能
讯美科技
迅腾股份
讯腾智科
训修实业
讯智海
讯众股份
雅安茶厂
亚奥科技
雅宝
亚博科技控股
亚成生物
亚成微
亚创股份
雅达股份
亚达系统
雅达养老
亚德诺
雅迪控股
雅迪力特
亚东
亚非节能
亚风快运
亚夫农业
雅高控股
雅各布工程
雅各臣科研制药
雅格股份
雅荷科技
亚亨机械
亚华医美
亚积邦租赁
雅洁源
亚锦科技
雅居乐集团
雅居投资控股
亚历山大房地产
亚力兄制药
亚伦国际
亚马逊
亚茂光电
亚玫股份
亚美利交易
亚美能源
雅诺科技
亚诺生物
亚派科技
雅培
雅琪生物
亚瑟加拉格尔
亚森实业
雅莎股份
雅生活服务
亚势备份
雅视光学
雅诗兰黛
雅士利国际
雅仕维
亚泰都会
亚太能源
亚太丝路投资
亚太天能
亚太卫星
亚太资源
亚特体育
亚投金融集团
雅图股份
亚微软件
雅威特
亚信科技
亚信医疗
亚兴科技
亚星世纪
亚雄农业
亚讯星科
雅艺科技
亚证地产
亚洲电视控股
亚洲果业
亚洲金融
亚洲联合基建控股
亚洲联网科技
亚洲煤业
亚洲美元债美元现汇
亚洲美元债人民币
亚洲能源物流
亚洲实业集团
亚洲水泥中国
亚洲卫星
亚洲先锋娱乐
亚洲杂货
亚洲资产
亚洲资源
延安医药
延长石油国际
沿锋汽车
沿海家园
研和股份
衍汇亚洲
彦林科技
兖煤澳大利亚
延庆环保
衍生集团
晏鼠股份
研祥智能
兖州煤业股份
仰邦科技
扬德环境
扬戈科技
阳光电通
阳光坊
阳光杰科
阳光能源
阳光四季
阳光文化
阳光小贷
阳光医疗
阳光油砂
阳光纸业
阳光中国
阳光中科
养和医药
扬科集团
央视成长
央视创新
杨氏果业
央视回报
央视生态
央视文化
央视责任
央视治理
扬讯科技
羊羊股份
扬宇科技
扬子安防
扬子地板
耀才证券金融
耀达股份
耀高控股
耀鸿股份
耀华医疗
耀莱集团
药明生物
耀通科技
野村控股
椰丰集团
业绩扭亏
业绩预亏
冶金矿采化工设备
叶氏化工集团
页游科技
怡安
沂岸花卉
亿安天下
意昂股份
伊奥尼斯制药
易霸科技
益佰环保
怡邦行控股
一保通
伊贝股份
易标普指数美元汇
依波路
义博通信
意畅科技
乙辰科技
翼辰实业
一乘股份
易城股份
意诚信通
壹传媒
壹创国际
亿创科技
艺创科技
亿创理财
宜瓷龙
毅达环保
意达科技
意大利电信
意大利电信存托
意达利控股
亿达中国
易大宗
一带
一带一
一道通
易道智慧
毅德国际
逸德汽车
乙德投资控股
轶德医疗
意迪尔
艺电
易点科技
易电通
易订云
驿动传媒
移动电信
移动互联中国
易动力
亿都国际控股
宜都运机
伊顿
亿恩科技
易二零
意法半导体
易法通
易方达安瑞短债债券
易方达安心回报债券
易方达安心回馈混合
易方达安盈回报
易方达安悦超短债债券
易方达保本一号混合
易方达保证金收益货币
易方达标普生物科技指数美元
易方达标普消费品指数
易方达标普消费品指数美元现汇
易方达标普信息科技指数美元
易方达标普医疗保健指数美元汇
易方达并购重组
易方达财富快线货币
易方达策略成长二号混合
易方达策略成长混合
易方达重组分级
易方达创新驱动混合
易方达创业板
易方达创业板联接
易方达纯债年定期开放债券
易方达纯债债券
易方达大健康主题灵活配置混合
易方达非银联接
易方达丰和债券
易方达丰惠混合
易方达富财纯债债券
易方达富惠纯债债券
易方达改革红利混合
易方达港股通红利混合
易方达高等级信用债债券
易方达供给改革混合
易方达国防军工混合
易方达国企改革混合
易方达国企改革指数分级
易方达行业领先企业混合
易方达恒安定开债券发起式
易方达恒惠定开债券发起式
易方达恒久添利年定期开放债券
易方达恒生国企
易方达恒信定期开放债券
易方达沪深发起式
易方达沪深非银
易方达沪深联接
易方达沪深量化增强
易方达沪深医药卫生联接
易方达环保主题灵活配置混合
易方达黄金
易方达黄金联接
易方达黄金主题
易方达汇诚养老混合
易方达货币
易方达积极成长混合
易方达基金
易方达价值成长混合
易方达价值精选混合
易方达聚盈分级债券发起式
易方达军工指数分级
易方达科汇灵活配置混合
易方达科瑞灵活配置混合
易方达科顺定开混合
易方达科翔混合
易方达科讯混合
易方达蓝筹精选混合
易方达龙宝货币
易方达年封闭战略配售混合
易方达平稳增长混合
易方达瑞财混合
易方达瑞程混合
易方达瑞富混合
易方达瑞和混合
易方达瑞恒混合
易方达瑞弘混合
易方达瑞惠灵活配置混合
易方达瑞景混合
易方达瑞祺混合
易方达瑞通混合
易方达瑞享灵活配置混合
易方达瑞祥灵活配置混合
易方达瑞信混合
易方达瑞兴混合
易方达瑞选
易方达瑞智混合
易方达上证分级
易方达上证指数
易方达上证中盘
易方达上证中盘联接
易方达深证
易方达深证成指
易方达深证成指联接
易方达深证联接
易方达生物分级
易方达生物科技
易方达双月利理财债券
易方达双债增强债券
易方达岁丰添利债券
易方达天天发货币
易方达天天理财货币
易方达天天增利货币
易方达投资级信用债债券
易方达稳健收益债券
易方达现代服务业灵活配置混合
易方达现金
易方达香港恒生综合小型股指数
易方达消费行业股票
易方达新常态混合
易方达新经济灵活配置混合
易方达新利灵活配置混合
易方达新收益混合
易方达新丝路混合
易方达信息产业混合
易方达新享灵活配置混合
易方达新鑫混合
易方达新兴成长混合
易方达新益灵活配置混合
易方达信用债债券
易方达鑫转添利混合
易方达鑫转增利混合
易方达鑫转招利混合
易方达亚洲精选股票
易方达易理财货币
易方达医疗保健行业混合
易方达银行
易方达银行分级
易方达永旭定期开放债券
易方达裕丰回报债券
易方达裕惠定开混合发起式
易方达裕如混合
易方达裕祥回报债券
易方达裕鑫债
易方达原油类美元汇
易方达原油类人民币
易方达月月利理财债券
易方达增金宝货币
易方达增强回报债券
易方达掌柜季季盈理财债券
易方达证券公司指数分级
易方达中国股国际通
易方达中盘成长混合
易方达中小板指数分级
易方达中小盘混合
易方达中债年期国开行债券指数
易方达中债年期国债
易方达中债新综合债券指数
易方达中证
易方达中证海外中国互联网
易方达中证军工
易方达中证全指证券公司
易方达资源行业混合
奕方股份
一方美度
益方田园
亿房网
伊菲股份
亿丰
轶峰新材
易付金服
毅高国际控股
伊格尔矿业
艺根科技
易构软件
易观亚太
易还财务投资
亿海股份
颐海国际
亿海蓝
毅航互联
一航科技
义合控股
亿和控股
伊禾农品
伊赫塔拉
易合网络
一恒贞
毅宏游艇
一化控股
益华控股
亿华通
亿汇达
医汇集团
易基中小板类份额
亿嘉股份
逸家洁
易家科技
壹加壹
壹家壹品
易简集团
易建科技
翼捷股份
易捷通
易景环境
一景乳业
壹玖壹玖
易居企业控股
宜居生活资产信托
一卡易
伊坎企业
艺康
怡康泰工程集团
意科控股
伊克力西斯
依科曼
易科势腾
移柯通信
易可文化
易控电子
一块去
易昆尼克斯
易兰设计
依利安达
益立胶囊
怡丽科姆
伊利诺伊机械
怡力信息
移联创
溢联环保
亿联科技
医疗不动产基金
医疗服务
医疗器械
怡林实业
亿林网络
驿路通
意马国际
亿玛在线
翼迈科技
宜美科技
益盟股份
一盟科技
益民创新优势混合
益民服务领先混合
益民核心增长混合
益民红利成长混合
益民基金
益民品质升级混合
益民信用增利纯债一年
益民优势安享灵活配置混合
益民中证智能消费
易名科技
一铭软件
医模科技
益模科技
易纳斯达克美元汇
易纳斯达克人民币
艺能传媒
亿能达
毅能达
亿能电力
亿能科技
伊诺科技
一诺威
意欧斯
伊帕尔汗
一派数控
益跑科技
一品鲜蔬
一品御工
伊普诺康
易普森
颐普生态
一骑当千
一起网
壹柒伍
伊瑞保险
易瑞来
伊赛牛肉
以色列
益森科技
一森园林
怡杉环保
益善生物
谊盛
益生环保
易生活控股
益生康健
亿胜生物科技
亿仕达
亿仕登控股
易实精密
伊士曼化工
伊仕生物
壹石通
逸舒制药
颐顺鑫
伊司达
伊斯佳
易司拓
宜搜科技
易所试
以太
伊泰煤炭
益泰药业
一特股份
依特诺
倚天股份
倚天软件
意天物联
邑通道具
易通鼎盛
易通股份
益通股份
益通建设
一通科技
易同科技
易通科技
亿童文教
奕通信息
易通讯集团
易图资讯
一拓通信
易网股份
亿维股份
亿维技术
易纬集团
谊熙加
易销科技
一鑫达
易信达
亿鑫股份
易鑫集团
易信科技
亿鑫通
益信通
亿芯源
翼兴节能
毅兴行
伊秀股份
易讯通
铱迅信息
亿阳值通
医药基金
羿尧网络
易易壹金融
怡园酒业
亿源药业
伊悦尼
易云股份
益运股份
壹照明
一正保险
一正启源
衣之家
易之景和
一致魔芋
议中股份
义众科技
伊珠股份
亿滋国际
银辰精密
银橙传媒
印度
银都传媒
印度工业信贷投资银行
银发环保
银丰股份
音锋股份
银丰棉花
银丰园林
印孚瑟斯
银钢一通
银行级
银河长兴
银河成长混合
银河创新混合
银河定投宝腾讯济安指数
银河丰利
银河服务混合
银河高
银河高股息
银河行业混合
银河和美生活混合
银河鸿利灵活配置混合
银河沪深价值指数
银河回报债券
银河激光
银河基金
银河嘉祥混合
银河嘉谊混合
银河家盈债券
银河嘉裕债券
银河景行个月定开债券
银河君辉定开债券
银河君荣混合
银河君润混合
银河君尚混合
银河君盛混合
银河君信混合
银河君欣债券
银河君耀混合
银河君怡债券
银河康乐股票
银合控股
银河蓝筹混合
银河量化成长混合
银河量化价值混合
银河量化稳进混合
银河量化优选混合
银河灵活配置混合
银河领先债券
银河美丽混合
银河铭忆个月定开债券
银河钱包货币
银河强化债券
银河如意债券
银河睿达混合
银河睿丰定开债券
银河睿嘉债券
银河睿利混合
银河收益债券
银河泰利债券
银河庭芳个月定开债券
银河通利
银河旺利混合
银河稳健混合
银河文体娱乐混合
银河沃丰债券
银河消费混合
银河鑫利混合
银河鑫月享个月定期开放混合
银河研究精选混合
银河银富货币
银河银泰混合
银河银信添利债券
银河娱乐
银河增利债券
银河智慧混合
银河智联混合
银河智造混合
银河主题策略混合
银河转型混合
银华安鑫短债债券
银华安盈短债债券
银华保本增值混合
银华成长先锋混合
银华纯债信用债券
银华道琼斯指数
银华多利宝货币
银华多元动力灵活配置混合
银华多元视野灵活配置混合
银华多元收益定期开放混合
银华富裕主题混合
银华高端制造业混合
银华估值优势混合
银华国企改革混合发起式
银华行业轮动混合
银华合利债券
银华和谐主题混合
银华恒利灵活配置混合
银华恒生国企指数分级
银华恒生国企指数分级份额
银华沪港深增长股票
银华互联网主题灵活配置混合
银华沪深指数分级
银华华茂定期开放债券
银华惠安定期开放混合
银华惠丰定期开放混合
银华汇利灵活配置混合
银华惠添益货币
银华惠增利货币
银华活钱宝货币
银华积极成长混合
银华基金
银华价值优选混合
银华金利
银华金瑞
银华聚利灵活配置混合
银华抗通胀主题
银华可转债债券
银华领先策略混合
银华明择多策略定期开放混合
银华内需精选混合
银华农业产业股票发起式
银华全球优选
银华瑞和灵活配置混合
银华锐进
银华瑞泰灵活配置混合
银华上证等权
银华上证等权联接
银华上证年期国债指数
银华深证
银华盛利混合发起式
银华生态环保主题灵活配置混合
银华食品饮料量化股票发起式
银华双动力债券
银华双月定期理财债券
银华岁丰定期开放债券发起式
银华岁盈定期开放债券
银华泰利灵活配置混合
银华体育文化灵活配置混合
银华添润定期开放债券
银华添益定期开放债券
银华添泽定期开放债券
银华通利灵活配置混合
银华万物互联灵活配置混合
银华稳进
银华稳利灵活配置混合
银华文体娱乐量化股票发起式
银华消费分级混合
银华心诚灵活配置混合
银华鑫利
银华鑫瑞
银华鑫锐定增灵活配置混合
银华鑫盛灵活配置混合
银华信息科技量化股票发起式
银华心怡灵活配置混合
银华信用季季红债券
银华信用双利债券
银华信用四季红债券
银华信用债券
银华央企
银华医疗健康量化股票发起式
银华永祥混合
银华永兴
银华优势企业混合
银华优质增长混合
银华裕利混合发起式
银华远景债券
银华增强收益债券
银华智能汽车量化股票发起式
银华中国梦股票
银华中小盘混合
银华中债年期金融债指数
银华中债信用债指数
银华中证等权指数增强分级
银华中证等权重指数分级
银华中证内地资源指数分级
银华中证年期地方政府债指数
银华中证央企结构调整联接
银华中证转债指数增强分级
银华转债
银华尊和养老三年持有混合
银基安全
银基集团
印加股份
银建国际
印克电商
银科医学
银利电气
银利智能
银联信
印尼电信
印尼综指
印染
因塞特医疗
银山股份
饮食概念
印刷包装机械
殷图网联
银禧光电
银信农贷
银杏教育
垠艺生物
银音科技
银中物业
盈博莱
英大策略优选
影达传媒
英大纯债债券
盈大地产
英达公路再生科技
英大国企改革股票
英大基金
英大灵活配置
英大领先回报
英大睿盛灵活配置混合
英大睿鑫混合
英大现金宝
荧德控股
盈迪信康
赢鼎教育
婴儿乐
英飞网络
盈丰股份
盈丰软件
英富森
英格索兰
盈谷股份
英谷教育
盈光科技
英国电力
英国电信
英国石油
瀛海股份
瀛海科技
英恒科技
迎宏控股
英虎网络
英皇国际
英皇文化产业
英皇娱乐酒店
英皇证券
英皇钟表珠宝
英记茶庄集团
英吉尔
英极股份
盈嘉科技
赢家伟业
盈健医疗
鹰君
映客
盈科行
莹岚集团
应力控股
盈利时
鹰力投资
盈联科技
英联利农
英伦信息
英马斯集团
盈茂光电
鹰美
映美控股
英美烟草
英内物联
英妮股份
英诺尔
英诺迅
英派瑞
英普环境
英裘控股
瀛晟科学
影视动漫
英思科技
颖泰生物
英特尔
英特罗
盈通股份
盈通黑金
英拓网络
英伟达
营销服务
盈信控股
英雄互娱
应用材料
颍元股份
哟哈股份
永安国际
永安期货
永邦科技
永保林业
永诚保险
永成双海
永成医美
永达汽车
永发置业
永丰
永峰环保
永丰集团控股
永恒策略
永恒股份
永辉化工
永继电气
永嘉集团
永捷股份
永锦电气
永乐文化
永利澳门
永利地产发展
永利度假村
勇利投资
永明金融
永铭医学
永鹏科技
永平资源
永强农业
永强岩土
永勤集团控股
永晟科技
永盛科技
永升生活服务
永盛新材
永盛新材料
永胜医疗
永顺控股香港
永顺生物
永泰地产
永天科技
永通股份
永拓咨询
永旺
永鑫精工
永信科技
永兴债
永续农业
永耀集团控股
永义国际
永赢昌益债券
永赢诚益债券
永赢丰利债券
永赢丰益债券
永赢恒益债券
永赢宏益债券
永赢惠添利灵活配置混合
永赢惠益债券
永赢货币
永赢基金
永赢嘉益债券
永赢聚益债券
永赢荣益债券
永赢瑞益债券
永赢润益债券
永赢盛益债券
永赢双利债券
永赢泰益债券
永赢天天利货币
永赢添益债券
永赢通益债券
永赢伟益债券
永赢稳益债券
永赢祥益债券
永赢消费主题
永赢迅利中高等级短债
永赢颐利债券
永赢盈益债券
永赢永益债券
永赢裕益债券
永赢增益债券
用友金融
用友汽车
永裕股份
永裕竹业
友宝在线
优比贝柠
优波科
有才天下猎聘
友成控股
友川集团
优创股份
友方电工
优格花园
优淏特
优合科技
优机股份
友佳国际
优景科技
优卡科技
佑康股份
优库资源
游莱互动
优利得
有利集团
优力克
优粒科技
悠络客
优美特
有米科技
尤纳姆
优能控股
有您网
悠派科技
优派能源发展
悠派智能
优品
油气钻采服务
优睿传媒
优森股份
优晟股份
优生活
优势成长
犹他美容
友泰电气
优通科技
优万科技
优网科技
由我科技
游戏多
有线宽频
友信科技
优炫软件
优雅电商
优优木业
优源控股
优越集团控股
宇昂科技
禹成股份
宇创世纪
御德国际控股
宇迪光学
禹鼎物联
宇都股份
宇方工业
裕峰环境
裕丰食品
裕丰威禾
渝港国际
域高国际控股
域高金融
裕国股份
宇航股份
宇洪科技
宇宏新科
宇虹颜料
宇华教育
裕华能源
雨花石
御佳控股
羽健股份
宇建科技
裕久装备
御康医疗
豫科玻璃
雨来科技
玉兰股份
玉兰光电
宇林德
鱼鳞图
裕隆股份
裕隆气体
御龙渔业
誉满国际控股
煜乾装备
宇清科技
宇球电子
裕荣纯债债券
裕荣光电
煜荣集团
玉如意
雨润食品
羽实箫恩
御食园
渝太地产
御泰中彩控股
御天气象
雨田润
裕田中国
豫王建能
瑜欣电子
豫新股份
宇鑫货币
豫新科技
煜新控股
育星达
羽星股份
裕兴科技
玉玄宫
誉宴集团
玉洋股份
宇翊股份
宇祐通讯
玉宇环保
裕源大通
裕元集团
预增次新
禹洲地产
元本检测
远播教育
源渤科技
远成股份
源达股份
远大宏略
远大教科
远大特材
远大医药
远大中国
元鼎科技
远东发展
远东国兰
远东宏信
远东环球
远东酒店实业
远东科技
远东控股国际
远端次新股
远发股份
远方动力
远方生态
元方缘
远方装备
元丰科技
远古信息
远航港口
远航合金
远航科技
元和药业
源和药业
元亨光电
元亨燃气
远鸿园林
源慧信息
远见控股
元力控股
原料
圆美光电
远梦家居
元年科技
远泉股份
圆融汇通
圆融科技
远荣智能
源森油茶
元盛光电
原生态牧业
源泰股份
原态农业
源通机械
圆通速递国际
源想集团
远翔新材
圆信汇利
圆信永丰纯债
圆信永丰多策略
圆信永丰基金
圆信永丰强化收益
圆信永丰双红利
圆信永丰双利优选
圆信永丰消费升级
圆信永丰兴利
圆信永丰兴融
圆信永丰兴瑞
圆信永丰兴源
圆信永丰医药健康
圆信永丰优加生活
圆信永丰优享生活
圆信永丰优悦生活
圆信永丰中高等级
远行科技
元延医药
远洋集团
鸳鸯金楼
源耀生物
元一传媒
源怡股份
源悦汽车
元征科技
远洲股份
原子高科
悦诚达
悦诚股份
粤储物流
悦达国际控股
约顿气膜
跃飞新材
粤丰环保
悦丰农科
悦高软件
粤海投资
粤海置地
粤海制革
粤辉科技
越界影业
悦居智能
约克动漫
粤林股份
越南制造加工出口
粤鹏环保
粤嵌科技
乐声电子
越盛腾
岳塑股份
悦泰物流
悦为电商
阅文集团
越秀地产
越秀交通基建
月旭科技
越洋
悦游网络
粤运交通
粤珍小厨
云畅游戏
云创数据
云创数字
云鼎教育
云顶香港
云端网络
云多科技
云朵网
云锋金融
昀丰科技
云高
云谷科技
云宏信息
沄辉科技
云建筑
云里物里
云媒股份
云南路桥
云南水务
云南文化
云南中药
云能国际
云能威士
运鹏股份
云泉岩土
云裳衣
允升国际
运输
运输服务
运泰发展
云涛生物
云田股份
云天软件
运通车联
运通四方
云图动漫
云网科技
运维电力
云信投资控股
运兴泰集团
云迅通
云叶股份
孕婴童
云游控股
云智汇科技
云竹信息
再生元制药
载通
赞存科技
赞禾股份
赞普科技
泽桥传媒
责任指数
择尚科技
泽生
泽鑫科技
择众传媒
增持计划
增发募集指数
增发预案指数
渣打集团
展博股份
瞻博网络
战诚电子
展诚机械
展程控股
瞻驰科技
展鸿软通
粘胶
展唐
展通电信
展芯微
长成新能
掌柜
张江超艺
璋利国际
掌上明珠
掌上通
张铁军
掌玩互娱
掌游天下
掌中飞天
掌众科技
掌中无限
兆邦基地产
兆驰节能
兆达科技
兆丰环保
兆丰小贷
招金矿业
兆久成
肇庆动力
招商安本增利债券
招商安博灵活配置混合
招商安达灵活配置混合
招商安德保本混合
招商安弘灵活配置混合
招商安庆债券
招商安荣灵活配置混合
招商安瑞进取债券
招商安润保本混合
招商安泰偏股混合
招商安泰平衡混合
招商安泰债券
招商安心收益债券
招商安益灵活配置混合
招商安盈债券
招商安裕混合
招商安元保本混合
招商保证金快线货币
招商标普金砖四国指数
招商财富宝货币
招商财经大数据股票
招商产业债
招商大盘蓝筹混合
招商地产份额
招商定期宝六个月期理财债券
招商丰德混合
招商丰凯混合
招商丰利灵活配置混合基金
招商丰茂灵活混合发起式
招商丰美混合
招商丰庆混合
招商丰盛稳定增长混合
招商丰泰灵活配置混合
招商丰拓灵活混合
招商丰益混合
招商丰泽混合
招商富时指数
招商高贝塔
招商国企改革主题混合基金
招商国证生物医药
招商国证生物医药指数分级
招商行业精选股票基金
招商行业领先混合
招商核心价值混合
招商沪港深科技创新混合
招商沪深地产等权重指数分级
招商沪深高贝塔指数分级
招商沪深指数
招商基金
招商金鸿债券
招商境远混合
招商局港口
招商局置地
招商局中国基金
招商康泰混合
招商可转债分级债券
招商理财天债券
招商量化精选股票
招商年封闭运作战略配售
招商全球资源股票
招商瑞庆混合
招商睿祥定开混合
招商睿逸混合
招商上证消费
招商上证消费联接
招商深证
招商深证指数
招商盛达混合
招商盛合灵活混合
招商双债增强
招商体育文化休闲股票基金
招商添德个月定开债
招商添利个月定开债发起式
招商添利两年债券
招商添琪个月定开债发起式
招商添荣个月定开债发起式
招商添润个月定开债发起式
招商添盈纯债
招商添悦纯债
招商稳健优选股票
招商稳乾定开混合
招商稳荣定开灵活混合
招商稳盛定开混合
招商稳阳定开灵活配置
招商稳祯定期开放混合
招商先锋混合
招商现金增值货币
招商信用定开债美元
招商信用定开债人民币
招商信用添利债券
招商信用增强债券
招商鑫悦中短债
招商兴福混合
招商央视
招商移动互联网产业股票基金
招商医药健康产业股票基金
招商优势企业混合
招商优质成长混合
招商增荣灵活配置混合
招商招财通理财债券
招商招诚半年定开债发起式
招商招丰纯债
招商招福宝货币
招商招恒纯债
招商招鸿个月定开债发起式
招商招华纯债
招商招惠个月定期开放债券
招商招金宝货币
招商招景纯债
招商招坤纯债
招商招利宝货币
招商招利个月期理财债券
招商招利一年理财债券
招商招琪纯债
招商招钱宝货币
招商招乾个月定期开放债券
招商招瑞纯债债券发起式
招商招盛纯债
招商招顺纯债
招商招通纯债
招商招旺纯债
招商招禧宝货币
招商招享纯债
招商招祥纯债
招商招信个月定开债发起式
招商招兴纯债
招商招旭纯债
招商招轩纯债
招商招益宝货币
招商招怡纯债
招商招益两年债券
招商招盈个月定开债
招商招裕纯债
招商招悦纯债
招商制造业混合
招商中国股
招商中国机遇股票
招商中小盘混合
招商中债年进出口行
招商中证白酒
招商中证大宗商品
招商中证煤炭
招商中证煤炭等权指数分级
招商中证全指证券公司指数分级
招商中证银行
招商中证银行指数分级
招商中证证券公司份额
招商中证指数
招商转债份额
兆晟科技
兆胜科技
兆舜科技
爪哇控股
兆信股份
朝阳股份
浙达精益
哲达科技
浙伏医疗
浙宏科技
浙江大农
浙江杭摩
浙江沪杭甬
浙江力诺
浙江立泰
浙江联合投资
浙江永安
浙江展望
浙江至信
浙商创投
浙商大数据智选消费
浙商鼎盈事件驱动混合
浙商丰利增强债券
浙商沪深指数增强
浙商惠丰定期
浙商汇金短债
浙商汇金聚利一年定期
浙商汇金聚禄一年定期
浙商惠利纯债
浙商惠南纯债
浙商惠享纯债
浙商惠盈纯债
浙商惠裕纯债
浙商基金
浙商聚潮
浙商聚潮灵活配置
浙商聚盈
浙商企业
浙商全景消费
浙商日添金货币
浙商日添利
浙商新思维混合
浙商证券资管
浙商中证转型成长指数
真和丽
振华建工
振宁科技
振威展览
振新生物
振兴生态
震雄集团
振业优控
振野智能
震宇科技
振源电气
臻云股份
真灼科技
正佰
正邦电子
证保
正昌电子
正大富通
正大股份
正大环保
正大龙祥
正大企业国际
证大文化
正道集团
正德智控
正迪科技
正多科技
正方股份
正合股份
正赫新材
正和药业
正恒国际控股
正济药业
正佳环保
正凯新材
正科医药
正蓝节能
正利控股
正力控股
正美丰业
正明环保
正乾金融控股
证券公司
正全股份
正荣地产
正荣网际
正通电子
政通股份
正通汽车
正味食品
正弦电气
正信光电
正兴玉
正扬股份
正业国际
正益移动
正中信息
征宙机械
郑州水务
郑州远见
指安科技
智傲控股
智博传媒
置辰智慧
智诚安环
至诚复材
志诚教育
智城控股
智创联合
智达光电
志道国际
智纺国际控股
智房科技
致丰工业电子
置富科技
志高控股
智高文创
智冠股份
致浩达控股
志合传媒
智合新天
智衡减振
智恒科技
智华信
智慧环思
智慧物流
芝加哥商品交易所
指尖悦动
之江生物
直觉外科
智科股份
智科科技
智科通信
智坤科技
芝兰玉树
智乐园
治理
致力科技
智利矿业化工
智立医学
智利银行
智联股份
智林股份
智美体育
智媒云图
智明恒
志能祥赢
智诺科技
智趣互联
致善生物
致生
智升集团控股
志晟信息
智唐科技
直通电讯
智通恒大
智通建设
智通人才
智途科技
智网科技
之维安
智位股份
知我科技
植物龙
智鑫博达
智信道
智新电子
智信股份
知行路桥
芝星炭业
帜讯信息
帜扬信通
智易控股
知音文化
志宇能源
智云达
智云数据
智者品牌
至臻传媒
智真科技
智子科技
众安房产
中安股份
中安华邦
中安精工
众安在线
中奥到家
中奥汇成
中奥体育
中百信
中宝环保
中爆数字
中宝药业
中北通磁
中标集团
中标节能
中标科技
中标数据
中兵通信
中播控股
中财股份
众彩股份
中彩网通控股
重仓
中草香料
中策集团
中昌国际控股
中超环保
中超新材
众巢医学
中车时代电气
中辰园林
众诚保险
中成发展
中诚股份
中诚管理
众诚科技
众诚能源
中城投资
中楚物业
中传股份
中创股份
中创互动
中创环球
中创洁能
中创水务
中磁视讯
中大国际
中达集团控股
中达金桥
中大科技
中德宏泰
中德科技
中德生物
中地乳业
中迪医疗
中电方大
中电光谷
中电国服
中电华大科技
中电科安
中电控股
中电罗莱
中点能源
中电微通
众鼎
中鼎恒信
中鼎恒业
中斗科技
中都物业
终端设备
中发展控股
中泛控股
中仿智能
中孚达
中福环保
中富资源
中赣新能
中钢电商
中钢网
中港照相
中庚基金
中庚价值领航混合
中工美
中顾法商
中谷联创
中光高科
中广核电力
中广核矿业
中广核新能源
中广瑞波
中广影视
中国奥园
中国白银集团
中国宝丰国际
中国宝力科技
中国北大荒
中国玻璃
中国财险
中国长远
中国城市基础设施
中国诚通发展集团
中国创新投资
中国创意控股
中国春来
中国大冶有色金属
中国地热能
中国淀粉
中国电力
中国电力清洁能源
中国电信
中国鼎益丰
中国东方航空股份
中国东方集团
中国动力控股
中国动物保健品
中国动向
中国多金属
中国儿童护理
中国飞机租赁
中国富强金融
中国服饰控股
中国高精密
中国高速传动
中国公共采购
中国股国际
中国股国际通
中国光大国际
中国光大控股
中国光大绿色环保
中国光大银行
中国国家文化产业
中国海外发展
中国海外宏洋集团
中国海洋捕捞
中国海洋石油
中国罕王
中国航空工业国际
中国航天万源
中国核能科技
中国恒大
中国恒石
中国恒天立信国际
中国宏桥
中国宏泰发展
中国互联网投资
中国华仁医疗
中国华融
中国华星
中国环保科技
中国环保能源
中国环境资源
中国黄金国际
中国汇融
中国集成控股
中国基础能源
中国基建投资
中国机械工程
中国建材
中国建筑国际
中国交通建设
中国节能海东青
中国金典集团
中国金控
中国金茂
中国金融发展
中国金融国际
中国金融投资管理
中国金融租赁
中国金石
中国金属利用
中国金洋
中国康富
中国科培
中国力鸿
中国利郎
中国联塑
中国联通香港
中国粮油控股
中国龙工
中国龙天集团
中国绿宝
中国绿岛科技
中国绿地博大绿泽
中国铝罐
中国煤层气
中国梦基金
中国民航信息网络
中国民生金融
中国南方航空股份
中国能源建设
中国农产品交易
中国农林低碳
中国农业生态
中国派对文化
中国汽车内饰
中国钱包
中国秦发
中国擎天软件
中国趋势
中国全通
中国燃气
中国人民保险集团
中国融保金融集团
中国软件国际
中国赛特
中国三迪
中国三江化工
中国三三传媒
中国山东高速金融
中国上城
中国升海食品
中国生命集团
中国圣牧
中国生物科技服务
中国生物制药
中国世纪混合美元现钞
中国世纪混合美元现汇
中国世纪混合人民币份额
中国食品
中国石油股份
中国石油化工股份
中国疏浚环保
中国数码文化
中国数码信息
中国数字视频
中国水务
中国水业集团
中国顺客隆
中国泰丰床品
中国太平
中国糖果
中国唐商
中国天弓控股
中国天然气
中国天瑞水泥
中国铁塔
中国铁钛
中国同辐
中国通海金融
中国通商集团
中国通信服务
中国投融资
中国透云
中国投资开发
中国万桐园
中国网络信息科技
中国旺旺
中国卫生集团
中国物流资产
中国烯谷集团
中国稀土
中国先锋医药
中国香精香料
中国新城市
中国新城镇
中国信达
中国新电信
中国新华电视
中国新华教育
中国新经济投资
中国心连心化肥
中国信息科技
中国幸福投资
中国星集团
中国兴业控股
中国移动
中国医疗集团
中国医疗网络
中国艺术金融
中国优材
中国油气控股
中国有色金属
中国有色矿业
中国优通
中国有赞
中国育儿网络
中国宇天
中国源畅
中国再保险
中国再生能源投资
中国再生医学
中国织材控股
中国支付通
中国智慧能源
中国智能集团
中国智能健康
中国智能交通
中国之信集团
中国置业投资
中国中石控股
中国忠旺
中国中药
中国珠宝
中国卓银
中国自动化
中国资源交通
中海策略精选混合
中海纯债债券
中海分红增利混合
中海合嘉增强收益债券
中海沪港深多策略混合
中海环保新能源混合
中海惠利
中海惠祥分级债券
中海惠裕
中海混改红利混合
中海货币
中海积极收益混合
中海积极增利混合
中海基金
中海进取收益混合
中海康
中海可转债债券类
中海蓝筹混合
中海量化策略混合
中海魅力长三角混合
中海能源策略混合
中海上证指数增强
中海石油化学
中海顺鑫灵活配置混合
中海添瑞定期开放混合
中海添顺定期开放混合
中海稳健收益债券
中海物业
中海消费主题精选混合
中海阳
中海医疗保健
中海油
中海优势精选混合
中海油田服务
中海优质成长混合
中海增强收益债券
中海重工
中航国际控股
中航航行宝货币
中航混改精选
中航基金
中航军
中航军民融合精选混合
中航科工
中航前海
中航瑞景个月定开
中航时尚
中航泰达
中航太克
中航新材
中航新起航灵活配置混合
中航讯
中昊环保
中浩紫云
中核国际
中赫时尚
中和医疗
中衡股份
中恒通
中恒信
中呼科技
中华电信
中华国际
中化化肥
中华汽车
中华燃气
中寰股份
中环海陆
中环检测
中环系统
中徽科技
中惠旅
中卉生态
中惠生物
中集安瑞科
中机非晶
中集股份
中集国际
中冀联合
中际联合
中技能源
终极软件
中集天达
中机星
中加纯债定期开放债券
中加纯债两年债券
中加纯债一年
中加纯债债券
中加飞机
中加丰尚纯债债券
中加丰享纯债债券
中加丰盈纯债
中加丰裕纯债债券
中加丰泽纯债
中加改革红利灵活配置
中加货币
中加基金
中加聚利纯债定开
中加聚鑫纯债一年
众加利
中加瑞利纯债债券
中加瑞鑫纯债债券
中加瑞盈债券
中嘉实业
中加心享混合
中加心悦混合
中加颐合纯债债券
中加颐慧定开债券
中加颐睿纯债债券
中加颐享纯债债券
中加颐信纯债债券
中加颐鑫纯债债券
中加颐兴定开债券
中加颐智纯债债券
中佳制药
中加转型动力混合
中加紫金混合
中建富通
中建南方
中健网农
中建信息
中建置地
中江种业
中教产业
中教股份
中教控股
中交远洲
中节环
中捷四方
中金纯债类
中金低波动
中金丰硕
中金衡优
中金红利
中金沪深
中金基金
中金价值
中金价值轮动
中金金利
中金金序量化蓝筹
中金金元
中金金泽
中金绝对收益
中金可转债
中金量化多策略
中金瑞和
中金瑞祥
中金网信
中金现金管家
中金消费
中金新安
中金新丰
中金新元一年
中金浙金
中金质量
中金中证
中景橙石
中境智能
中钜铖
中骏集团控股
中凯股份
中凯国际
中康国际
中科动漫
中科防雷
中科股份
中科光电
中科国通
中科国信
中科恒运
中科汇联
中科君浩
中科美菱
中科三耐
中科生物
中科数联
中科水生
中科网络
中科沃土货币
中科沃土基金
中科沃土沃安债券
中科沃土沃嘉混合
中科沃土沃瑞混合
中科沃土沃祥债券
中科沃土沃鑫成长混合发起
中科沃土转型升级灵活配置混合
中科物联
中科星冠
中科仪
中科英泰
中科云巢
中控智联
中矿华沃
中矿龙科
中坤股份
众力德邦
中立格林
中联环保
中联橡胶
中联信通
众联信息
中粮包装
仲量联行
中粮肉食
中林股份
中林木业
中凌高科
中绿
中美福源
中镁控股
中煤远大
中棉种业
中闽环保
中民控股
中民筑友智造科技
中南卡通
中能达
中能服
中能国际控股
中能控股
中农华威
中农劲腾
中农兴和
中诺思
中欧安财债券
中欧成长优选混合
中欧创新成长灵活配置混合
中欧纯债
中欧纯债添利分级债券
中欧达安混合
中欧达乐混合
中欧电子信息产业沪港深股票
中欧鼎利
中欧短债债券
中欧丰泓沪港深灵活配置混合
中欧滚钱宝货币
中欧行业成长混合
中欧恒利三年定期开放混合
中欧弘安一年定期开放债券
中欧红利优享灵活配置混合
中欧弘涛一年定开债
中欧互通精选混合
中欧货币
中欧基金
中欧嘉泽灵活配置混合
中欧价值发现混合
中欧价值智选混合
中欧瑾和灵活配置混合
中欧瑾灵灵活配置混合
中欧瑾泉灵活配置混合
中欧瑾泰债券
中欧瑾通灵活配置混合
中欧瑾源灵活配置混合
中欧精选定期开放混合
中欧聚瑞债券
中欧骏泰货币
中欧康裕混合
中欧可转债债券
中欧量化驱动混合
中欧明睿新常态混合
中欧明睿新起点混合
中欧品质消费股票
中欧琪和灵活配置混合
中欧潜力价值灵活配置混合
中欧强瑞多策略债券
中欧强盈债券
中欧睿诚定期开放混合
中欧睿达定期开放混合
中欧瑞丰灵活配置混合
中欧睿泓定期开放混合
中欧睿尚定期开放混合
中欧睿选定期开放灵活配置混合
中欧盛世成长混合
中欧时代先锋股票
中欧时代智慧混合
中欧数据挖掘混合
中欧双利债券
中欧天添债券
中欧天禧债券
中欧先进制造股票
中欧消费主题股票
中欧新动力混合
中欧新蓝筹混合
中欧新趋势混合
中欧信用
中欧兴华定开债
中欧兴利债券
中欧养老混合
中欧医疗健康混合
中欧永裕混合
中欧预见养老三年持有
中欧增强回报债券
中普达
中普技术
中漆集团
中青博联
中青国际
中青科技
中人网
中融产业升级混合
中熔电气
中融钢铁
中融国企改革混合
中融核心成长
中融恒惠纯债
中融恒泰纯债
中融恒信纯债
中融恒裕纯债
中融沪港深大消费主题
中融货币
中融季季红定期开放债券
中融基金
中融竞争优势
中融聚安定期开放债券
中融聚明定期开放债券
中融聚商定期开放债券
中融聚业定期开放债券
中溶科技
中融量化多因子混合
中融量化精选
中融量化小盘股票
中融量化智选混合
中融煤炭
中融日盈
中融融安混合
中融融信双盈
中融融裕双利债券
中融睿祥定期开放债券
中融稳健添利债券
中融物联网主题
中融现金增利货币
中融新机遇混合
中融鑫价值混合
中融新经济混合
中融鑫起点混合
中融鑫视野混合
中融鑫思路混合
中融一带一路
中融医疗健康混合
中融银行
中融银行间年高等级信用债指数
中融盈泽债券
中融增鑫定期开放债券
中融智选红利股票
中软天辰
中瑞电子
中瑞泰
中锐网络
中瑞新源
中瑞药业
中润股份
中润新能
中山爱科
中商艾享
中尚传媒
中设智控
中设智能
众深股份
中生北控生物科技
中晟光电
中晟环境
中升控股
中生联合
中盛新材
中试
中石化冠德
中石化炼化工程
中石化油服
中视金桥
中实能源
中视文化
中石油
中水科技
中搜
中苏科技
中泰环保
中泰星元价值优选混合
中滔环保
中天国际
中天健康
中天金谷
中天科盛
中天利
中天新材
中天新能
中天羊业
中天园林
中通电气
中通快递
中投保
中投创新
众拓联
中拓石油
中外名人
中网科技
中维高新
中微科技
中维特药
中维药业
中玺国际
中喜生态
中稀天马
中祥和
中香农科
中小板综
中小创新
中小基础
众协港服
中信保诚创新成长
中信保诚惠泽个月定期开放债券
中信保诚嘉鑫定期开放债券
中信保诚精萃成长混合
中信保诚景丰
中信保诚景泰债券
中信保诚稳达
中信保诚稳丰债券
中信保诚稳鸿
中信保诚稳利债券
中信保诚稳益债券
中信保诚新蓝筹灵活配置混合
中信保诚至兴
中信大锰
中信股份
中芯国际
中信国际电讯
中信建投北京
中信建投凤凰货币
中信建投货币
中信建投基金
中信建投聚利
中信建投轮换混合
中信建投睿利
中信建投睿信
中信建投山西国企债
中信建投添鑫宝
中信建投稳福
中信建投稳利混合
中信建投稳祥
中信建投稳信一年
中信建投稳溢
中信建投稳裕
中信建投医改
中信建投证券
中信建投智信物联网
众信科技
中新控股
忠信新材
众信易诚
中新正大
中信资源
中星集团控股
中兴机械
重型机械
中星科技
中兴通科
中旭石化
中轩生化
中讯创新
中迅德
中讯四方
中讯邮电
中研非晶
中研股份
中研瀚海
中阳股份
中扬科技
中窑股份
中冶地信
中业科技
众益传媒
中艺股份
中怡国际
中一检测
众益科技
中移能
中易腾达
中银安享债券
中银安心回报
中银宝利混合
中银标普全球资源等权重指数
中银策略混合
中银产业债定期开放债券
众引传播
中银纯债债券
中银多策略混合
中银丰和定期开放债券
中银丰进定期开放债券
中银丰利混合
中银丰庆定期开放债券
中银丰荣定期开放债券
中银丰润定期开放债券
中银丰实定期开放债券
中银丰禧定期开放债券
中银富享
中银改革红利灵活配置混合
中银广利混合
中银国际证券
中银国有企业债
中银航空租赁
中银合利债券
中银恒利半年定期开放债券
中银宏观策略混合
中银宏利混合
中银弘享债券
中银互利
中银互联网股票
中银沪深等权重指数
中银惠利半年定期开放债券
中银活期宝货币
中银机构现金货币
中银季季红定期开放债券
中银基金
中银价值混合
中银健康生活混合
中银锦利混合
中银金融地产混合
中银景福回报混合
中银聚利半年定开债
中银蓝筹混合
中银理财天债券
中银利享定期开放债券
中银量化价值混合
中银量化精选混合
中银美丽中国混合
中银美元债债券美元份额
中银美元债债券人民币份额
中银品质生活混合
中银全球策略
中银如意宝货币
中银瑞利混合
中银睿享定期开放债券
中银润利混合
中银上证国企
中银盛利定期开放债券
中银收益混合
中银双利债券
中银双息回报混合
中银泰享定期开放债券
中银腾利灵活配置混合
中银添利债券发起
中银稳汇短债债券
中银稳健策略灵活配置混合
中银稳进保本混合
中银香港
中银消费主题混合
中银新财富混合
中银新动力股票
中银新回报灵活配置混合
中银新机遇混合
中银新经济混合
中银新蓝筹混合
中银鑫利混合
中银薪钱包货币
中银新趋势混合
中银信享定期开放债券
中银信用增利债券
中银研究精选灵活配置混合
中银移动互联混合
中银益利混合
中银颐利混合
中银医疗保健混合
中银永利半年定期开放债券
中银优秀企业混合
中银优选混合
中银裕利混合
中银悦享定期开放债券
中银增利债券
中银增长混合
中银战略新兴产业股票
中银珍利混合
中银证券安弘债券
中银证券安进债券
中银证券安誉债券
中银证券安源债券
中银证券保本号混合
中银证券汇嘉定期开放债券
中银证券汇享定期开放债券
中银证券汇宇债券
中银证券健康产业混合
中银证券聚瑞混合
中银证券瑞丰混合
中银证券瑞享混合
中银证券瑞益混合
中银证券现金管家货币
中银证券祥瑞混合
中银证券新能源混合
中银证券中高等级债券
中银智能制造股票
中银智享债券
中银中高等级债券
中银中国混合
中银中小盘成长混合
中银中债年期国开行债券指数
中银中债年期农发行债券指数
中银中证指数增强
中银主题策略混合
中银转债增强债券
中盈安信
中盈集团控股
中盈科技
中盈绿能
中盈盛达融资担保
中瀛鑫
中邮安泰双核混合
中邮创新优势灵活配置混合
中邮纯债恒利债券
中邮纯债聚利债券
中邮低碳经济灵活配置混合
中邮定期开放债券
中邮多策略灵活配置混合
中邮风格轮动灵活配置混合
中油港燃
中邮核心成长混合
中邮核心混合
中邮核心科技创新灵活配置混合
中邮核心优势灵活配置混合
中邮核心优选混合
中邮核心主题混合
中油华东
中邮货币
中邮基金
中邮健康文娱灵活配置混合
中油洁能控股
中邮景泰灵活配置混合
中邮绝对收益
中邮军民融合混合
中邮乐享收益灵活配置混合
中邮趋势精选灵活配置混合
中油燃气
中邮睿利增强债券
中邮睿信增强债券
中邮上证指数增强
中邮双动力混合
中邮未来新蓝筹灵活配置混合
中邮稳定收益债券型
中邮稳健合赢债券
中邮稳健添利灵活配置混合
中邮现金驿站货币
中邮新思路灵活配置混合
中邮信息产业灵活配置混合
中邮医药健康灵活配置混合
中邮增力债券
中邮战略新兴产业混合
中邮中小盘灵活配置混合
中邮中证价值回报量化策略指数
中裕广恒
中誉集团
中钰科技
中裕燃气
中宇万通
中钰医疗
中渝置地
中元成
中源股份
中远海运港口
中远海运国际
中元天能
中原物流
中源智人
中岳非晶
中悦科技
中运传媒
中云创
中藻生物
中哲创建
中证超大
中证传媒
中证股
中证金融
中证能源
中证全指
中证上海国企
中证上游
中证下游
中证消费
中证兴业中高等级信用债指数
中证医药
中证银行
中证中游
众至诚
众志达
中智华体
众智科技
众智软件
中帜生物
中智天弘
众智同辉
中智药业
中纸在线
中植资本国际
中舟环保
中州证券
中主科技
种子生产
周大福
周黑鸭
洲际交易所
洲际酒店集团
周期债
周生生
株百股份
竹邦能源
珠宝首饰
珠光控股
珠海港昇
珠海鸿瑞
珠海控股投资
珠江船务
珠江钢管
铸金股份
朱老六
竹林松大
筑龙股份
住美股份
铸能控股
筑想科技
专业工程
专业连锁
专业旅运
庄皇集团公司
装库创意
庄士机构国际
装饰园林
庄士中国
壮元海
追日电气
准信自动
卓诚惠生
卓成节能
卓尔智联
卓繁信息
卓华信息
卓珈控股
卓教国际
卓金光电
卓能材料
卓能集团
卓仕
卓硕电子
卓思数据
卓信国际控股
卓信科技
卓信数据
卓易科技
卓越钒业
卓越鸿昌
卓越教育集团
卓悦控股
卓越能源
卓越信通
卓展科技
紫贝龙
资本策略地产
紫灿股份
自动数据处理
自动系统
紫光控股
紫光通信
紫光新能
资和信
子华停车
紫极科技
紫金股份
紫金科技
紫荆股份
紫荆花
紫晶之光
子久文化
紫科环保
自控股份
紫罗兰
自然景点
自然美
梓如股份
梓橦宫
子西租赁
紫翔生物
自由财产信托
自由传媒
自由全球
自由全球类普通
资源环保
资源投资
紫元元
自在传媒
紫竹慧
紫竹星
紫竹桩基
综合环保集团
纵横宝盈
纵横科技
纵横六合
纵横游控股
总系统服务
宗兴合泰
综艺联创
宗源营销
走客股份
祖名股份
尊马管件
佐丹奴国际
佐今明
佐力小贷
昨日成交前十
昨日高振幅
昨日换手前十
昨日连板
昨日炸板股
昨日涨停表现
昨日资金前十
安信小额贷款有限公司重庆中旅
安信信贷
安信信贷重庆公司
安信中国
安信中国重庆
重庆市中旅安信贷款公司
重庆市中旅安信小额贷款
重庆市中旅安信信贷
重庆市中旅安信有限公司
重庆中旅安信集团
重庆中旅安信小额贷
重庆中旅安信小额贷款
重庆中旅安信信贷
重庆中旅安信信贷公司
中国重庆安信
中国旅游集团安信小额贷款
中国旅游集团安信信贷
中国中旅安信重庆
中国中旅安信重庆公司
中旅安信重庆分公司贷款
中旅安信重庆分公司信贷
中旅安信重庆公司小额贷款
中旅安信信贷重庆公司
诚信网站
金禾财富管理
牛富网
权威机构认证
标的
发标
投标
阿比银行
安田信托银行
奥地利中央合作银行
澳新银行
巴基斯坦银行
巴黎巴银行
巴黎国民银行
八十二银行
巴西银行
柏克莱国际银行
保兑银行
宝生银行
宝生银行有限公司
卑尔根银行
北欧投资银行
北欧银行
比利时富通银行
比利时联合银行
标准银行
标准银行集团
崇侨银行
达标银行
大和银行
大生银行有限公司
大通曼哈顿银行
大通银行
大银行
大有银行有限公司
大垣共立银行
道享银行
德国巴伐利亚州银行
德累斯顿银行
第一劝业银行
第一商业银行
第一太平银行
第一洲际银行
东方汇理银行
东海银行
东京三菱银行
东京银行
都灵圣保罗银行
多伦多自治领银行
法安银行
法国国家巴黎银行
法国商业银行
法国外贸银行
法国兴业银行
菲律宾国家银行
丰业银行
福冈城市银行
福建亚洲银行
富士银行
富通银行
冈银行
广安银行
广东发展银行
广东省银行
国华商业银行
国际复兴开发银行
国家开发银行
国民劳动银行
国民西敏寺银行
汉城信托银行
韩国产业银行
韩国外换银行
汉华实业银行
韩汇银行
荷兰合作银行
荷兰商业银行
荷兰通用银行
荷兰万贝银行
荷兰银行
互助储蓄银行
华联银行
华南商业银行
华侨商业银行
华侨银行
华商银行
华一银行
皇家银行
汇丰投资银行
集友银行
加勒比开发银行
加拿大国家银行
加拿大满地可银行
建东银行
建南银行
建新银行
交易商银行
金城银行
静冈银行
里昂信贷银行
联邦储备银行
联邦注册银行
联合银行
廖创兴银行
伦巴省储蓄银行
马来亚银行
美国大通银行
美国纽约银行
美国信孚银行
美国运通银行
梅隆国民银行
美洲银行
米兰银行
摩根保证信托银行
南通银行
纽约化学银行
农村合作银行
农村商业银行
欧洲投资银行
千叶银行
青岛国际银行
日本兴业银行
瑞士联合银行
瑞士信贷银行
瑞士银行
瑞士银行公司
三和银行
三井银行
三菱银行
山口银行
上海浦东发展银行
上海商业银行
深圳发展银行
世界银行
世界银行集团
十六银行
苏格兰银行
泰华国际银行
泰华农民银行
泰京银行
太平洋安全银行
台湾银行
万国宝通银行
西班牙国际银行
西德商业银行
西德意志地方银行
西德意志州银行
西日本银行
西太平洋银行
西太平洋银行公司
西亚那银行
厦门国际银行
厦门商业银行
香港恒生银行
香港华人银行
香港华商银行公会
香港汇丰银行
香港集友银行
香港银行学会
香港友联银行
协和银行
新华银行
新加坡发展银行
新加坡华联银行
旭日银行
亚洲开发银行
亚洲商业银行
盐业银行
意大利罗马银行
意大利拿玻里银行
意大利商业银行
意大利信贷银行
怡富银行
伊朗国家银行
印度国家银行
印度海外銀行
印度银行
樱花银行
英伦银行
永亨银行
永亨银行有限公司
邮政储蓄银行
浙江第一银行
浙江商业银行
芝加哥第一国民银行
中国进出口银行
中国联合银行
中国民生银行
中国人民银行
中信嘉华银行
中信实业银行
珠海南通银行
株式會社大和銀行
株式会社住友银行
住友信托银行
住友银行
崔自发
马骞骞
偶奇偶比较
书房里
赵海平
鼎源财富
河南鼎源
河南鼎源财富
河南鼎源财富管理中心
河南鼎源财富中心
