# Supplementary material for: Hybrid deep learning models with multi-classification investor sentiment to forecast the prices of China’s leading stocks
Source: PLoS One. 2023 Nov 27;18(11):e0294460. doi: 10.1371/journal.pone.0294460 (PMC10681238; doi:10.1371/journal.pone.0294460)
Supplement: S1 Data — (ZIP) [file pone.0294460.s001.zip › code and data/data processing -python/5:word2vec+sentiment classification/emotion predict-bilstmAtt.py]

# -*- coding: utf-8 -*-

import codecs
import os
import csv
import jieba
import numpy as np
import pandas as pd
import multiprocessing
from sklearn.model_selection import train_test_split
from sklearn.metrics import classification_report
from gensim.models.word2vec import Word2Vec
from gensim.corpora.dictionary import Dictionary
import keras
from keras.utils import np_utils
from keras.preprocessing import sequence
from keras.models import Sequential
from keras.models import load_model
from keras.layers import Bidirectional, Activation
from keras.layers.embeddings import Embedding
from keras.layers.recurrent import LSTM
from keras.layers.core import Dense, Dropout
from keras.layers import Layer
from keras import backend as K

#加载停用词表
stop = [line.strip() for line in open('./data/Stopword.txt').readlines() ]
#导入自定义词典
jieba.load_userdict("./dict/SogouLabDic.txt")
jieba.load_userdict("./dict/dict_baidu_utf8.txt")
jieba.load_userdict("./dict/dict_pangu.txt")
jieba.load_userdict("./dict/dict_sougou_utf8.txt")
jieba.load_userdict("./dict/dict_tencent_utf8.txt")
jieba.load_userdict("./dict/搜狗理财词典.txt")
#jieba.load_userdict("./dict/my_dict.txt")

cpu_count = multiprocessing.cpu_count()  # 4
vocab_dim = 100
maxlen = 20

class AttentionLayer(Layer):
    def __init__(self, attention_size=None, **kwargs):
        self.attention_size = attention_size
        super(AttentionLayer, self).__init__(**kwargs)

    def get_config(self):
        config = super().get_config()
        config['attention_size'] = self.attention_size
        return config

    def build(self, input_shape):
        assert len(input_shape) == 3

        self.time_steps = input_shape[1]
        hidden_size = input_shape[2]
        if self.attention_size is None:
            self.attention_size = hidden_size

        self.W = self.add_weight(name='att_weight', shape=(hidden_size, self.attention_size),
                                 initializer='uniform', trainable=True)
        self.b = self.add_weight(name='att_bias', shape=(self.attention_size,),
                                 initializer='uniform', trainable=True)
        self.V = self.add_weight(name='att_var', shape=(self.attention_size,),
                                 initializer='uniform', trainable=True)
        super(AttentionLayer, self).build(input_shape)

    def call(self, inputs):
        self.V = K.reshape(self.V, (-1, 1))
        H = K.tanh(K.dot(inputs, self.W) + self.b)
        score = K.softmax(K.dot(H, self.V), axis=1)
        outputs = K.sum(score * inputs, axis=1)
        return outputs

    def compute_output_shape(self, input_shape):
        return input_shape[0], input_shape[2]

def get_stock_comment_path(file_dir):
    for root, dirs, files in os.walk(file_dir, topdown=False):
        print(files)  # 当前路径下所有非目录子文件
        return files

def get_comment_list(file):
    comments_list=pd.read_csv(file,header=None,usecols=[1]) #dataframe
    # comments_list=comments_list.values.tolist() #list
    comments_list = np.array(comments_list)
    comments_list = np.squeeze(comments_list)
    #print(comments_list)
    return comments_list

def tokenizer(data):
    text=[]
    for document in data:
        document = str(document)
        text.append(jieba.lcut(document.replace('\n', '')) )
    return text

def create_dictionaries(model=None, comments_list=None):

    if (comments_list is not None) and (model is not None):
        gensim_dict = Dictionary()
        gensim_dict.doc2bow(model.wv.vocab.keys(),
                            allow_update=True)

        w2indx = {v: k + 1 for k, v in gensim_dict.items()}  # 所有频数超过10的词语的索引,(k->v)=>(v->k)

        w2vec = {word: model[word] for word in w2indx.keys()}  # 所有频数超过10的词语的词向量, (word->model(word))

        def parse_dataset(comments_list):  # 闭包-->临时使用
            data = []
            for sentence in comments_list:
                new_txt = []
                for word in sentence:
                    try:
                        new_txt.append(w2indx[word])
                    except:
                        new_txt.append(0)  # freqxiao10->0
                data.append(new_txt)
            return data  # word=>index

        comments_list = parse_dataset(comments_list)  # [[1,2,3...],[]]
        comments_list = sequence.pad_sequences(comments_list, maxlen=maxlen)  # 每个句子所含词语对应的索引，所以句子中含有频数小于10的词语，索引为0
        return w2indx, w2vec, comments_list
    else:
        print('No data provided...')


# 创建词语字典，并返回每个词语的索引，词向量，以及每个句子所对应的词语索引
def word2vec_load(comments_list):
    model = Word2Vec.load('./model/Word2vec_model.pkl')
    index_dict, word_vectors, comments_list = create_dictionaries(model=model, comments_list=comments_list)
    return index_dict, word_vectors, comments_list

def get_data(index_dict, word_vectors, comments_list):
    n_symbols = len(index_dict) + 1  # 所有单词的索引数，频数小于10的词语索引为0，所以加1
    embedding_weights = np.zeros((n_symbols, vocab_dim))  # 初始化 索引为0的词语，词向量全为0
    for word, index in index_dict.items():  # 从索引为1的词语开始，对每个词语对应其词向量
        embedding_weights[index, :] = word_vectors[word]
    comments_list=comments_list
    # print x_train.shape,y_train.shape
    return n_symbols, embedding_weights, comments_list


if __name__ == '__main__':
    #获得股评数据
    print("获得股评数据")
    file_dir = "E:/Program Files/pycharm/Python01/venv/11.13/5：word2vec+不同模型情绪分类多分类/stock-comments/csv"
    files = get_stock_comment_path(file_dir)
    print(files)
    for file_ in files:
        file = os.path.join(file_dir, file_)
        # print(file)
        comments_list = get_comment_list(file)
        # 加载模型
        print('加载数据集...')
        comments_list =get_comment_list(file)
        print(len(comments_list))
        print('数据预处理...')
        comments_list = tokenizer(comments_list)
        print('加载并使用训练好的word2vec模型...')
        index_dict, word_vectors, comments_list = word2vec_load(comments_list)

        print('将数据转换为模型输入所需格式...')
        n_symbols, embedding_weights, comments_list = get_data(index_dict, word_vectors, comments_list)
        print("特征与标签大小:")
        print(comments_list.shape)

        print('加载bilstm模型...')
        model = load_model('./model/bilstmAtt.h5', custom_objects={'AttentionLayer': AttentionLayer})
        y_pred = model.predict(comments_list)
        # model = load_model('./model/bilstm.h5')
        # y_pred = model.predict(comments_list)

        #输出预测矩阵
        predict_result_list = []
        for i in range(len(y_pred)):
            max_value = max(y_pred[i])
            for j in range(len(y_pred[i])):
                if max_value == y_pred[i][j]:
                    y_pred[i][j] = 1
                    predict_result_list.append(j)
                else:
                    y_pred[i][j] = 0
        #print(predict_result_list)
        #将预测结果写入新的csv文件中
        data_csv = pd.read_csv(file)  # 读取刚才写入的文件
        #print(data_csv)
        data_csv['emotion'] = predict_result_list[1:] # 新增列并写入数据
        #print(data_csv)
        data_csv.to_csv(file_dir+"(add score)/"+file_[:-4]+'(add score).csv',encoding='utf-8')  # 将新增的列数据，增加到原始数据中
    print("Successful!")
