# Supplementary material for: Hybrid deep learning models with multi-classification investor sentiment to forecast the prices of China’s leading stocks
Source: PLoS One. 2023 Nov 27;18(11):e0294460. doi: 10.1371/journal.pone.0294460 (PMC10681238; doi:10.1371/journal.pone.0294460)
Supplement: S1 Data — (ZIP) [file pone.0294460.s001.zip › code and data/data processing -python/5:word2vec+sentiment classification/emotion_seg.py]

# -*- coding: utf-8 -*-

import csv
import codecs

path = './data/hot comments-14.csv'

f0 = csv.reader(codecs.open(path,'r',encoding='utf-8'))
n = 0
emotion_1 = []
emotion_2 = []
emotion_3 = []
emotion_4 = []
# emotion_5 = []
# emotion_6 = []
# emotion_7 = []
# emotion_8 = []

for i in f0:
    n += 1
    if n == 1:
        continue
    elif n <= 2084:
        emotion_1 .append(i[1])
    elif n >2084 and n <= 4088:
        emotion_2 .append(i[1])
    elif n >4088 and n <= 6137:
        emotion_3 .append(i[1])
    elif n >6137 and n <= 8646:
        emotion_4 .append(i[1])
    # elif n >4441 and n <= 5441:
    #     emotion_5 .append(i[1])
    # elif n > 5441 and n <= 6441:
    #     emotion_6.append(i[1])
    # elif n >6441 and n <= 7441:
    #     emotion_7 .append(i[1])
    # elif n > 7441 and n <= 8441:
    #     emotion_8.append(i[1])

print(len(emotion_1))
print(len(emotion_2))
print(len(emotion_3))
print(len(emotion_4))
# print(len(emotion_5))
# print(len(emotion_6))
# print(len(emotion_7))
# print(len(emotion_8))

f1 = codecs.open('data/emotion_1.csv','w','utf-8')
writer1 = csv.writer(f1)
for a in emotion_1:
    writer1.writerow([a])
f1.close()

f2 = codecs.open('data/emotion_2.csv','w','utf-8')
writer2 = csv.writer(f2)
for b in emotion_2:
    writer2.writerow([b])
f2.close()

f3 = codecs.open('data/emotion_3.csv','w','utf-8')
writer3 = csv.writer(f3)
for c in emotion_3:
    writer3.writerow([c])
f3.close()

f4 = codecs.open('data/emotion_4.csv','w','utf-8')
writer4 = csv.writer(f4)
for d in emotion_4:
    writer4.writerow([d])
f4.close()

# f5 = codecs.open('data/emotion_5.csv','w','utf-8')
# writer5 = csv.writer(f5)
# for e in emotion_5:
#     writer5.writerow([e])
# f5.close()
#
# f6 = codecs.open('data/emotion_6.csv','w','utf-8')
# writer6 = csv.writer(f6)
# for e in emotion_6:
#     writer6.writerow([e])
# f6.close()
#
# f7 = codecs.open('data/emotion_7.csv','w','utf-8')
# writer7 = csv.writer(f7)
# for e in emotion_7:
#     writer7.writerow([e])
# f7.close()
#
# f8 = codecs.open('data/emotion_8.csv','w','utf-8')
# writer8 = csv.writer(f8)
# for e in emotion_8:
#     writer8.writerow([e])
# f8.close()
