# Supplementary material for: Hybrid deep learning models with multi-classification investor sentiment to forecast the prices of China’s leading stocks
Source: PLoS One. 2023 Nov 27;18(11):e0294460. doi: 10.1371/journal.pone.0294460 (PMC10681238; doi:10.1371/journal.pone.0294460)
Supplement: S1 Data — (ZIP) [file pone.0294460.s001.zip › code and data/data processing -python/5:word2vec+sentiment classification/get_maxlen.py]

# -*- coding: utf-8 -*-


import os
import jieba
import pandas as pd
import matplotlib.pyplot as plt
import numpy as np
# import xlwt

def cut_words(data):
    print('加载词典中...')
    jieba.load_userdict("./dict/SogouLabDic.txt")
    jieba.load_userdict("./dict/dict_baidu_utf8.txt")
    jieba.load_userdict("./dict/dict_pangu.txt")
    jieba.load_userdict("./dict/dict_sougou_utf8.txt")
    jieba.load_userdict("./dict/dict_tencent_utf8.txt")
    jieba.load_userdict("./dict/my_dict.txt")
    jieba.load_userdict("./dict/搜狗理财词典.txt")
    print('加载完成！')

    stopwords = {}.fromkeys([ line.rstrip() for line in open('data/Stopword.txt','r') ])
    Result = []
    for line in data:
        seg = jieba.lcut(line)
        res = [i for i in seg if i not in stopwords]
        Result.append(res)

    return Result

def get_dataset():

    # 统计数据集句子长度分布情况
    data = pd.read_csv('./data/hot comments.csv', header=0)['review']
    dataset_texts = cut_words(data)
    dataset_rela = dict()

    for text in dataset_texts:
        if len(text) not in dataset_rela:
            dataset_rela[len(text)] = 1
        else:
            dataset_rela[len(text)] += 1

    sortlist0 = sorted(dataset_rela.items(), key=lambda x: x[0])

    dataset_x = [i[0] for i in sortlist0]  # 句子长度
    dataset_y = [i[1] for i in sortlist0]  # 统计量


    median = []
    for i in sortlist0:
        median += [i[0]] * i[1]

    print('中位数：', int(np.median(median)))
    print('平均值：', int(np.mean(median)))

     rela = {2: 0, 4: 0, 6: 0, 8: 0, 10: 0, 12: 0,14: 0, 16: 0, 18: 0, 20: 0,22: 0,24: 0, 26: 0, 28: 0, 30: 0,}

    for sentence in dataset_texts:
        if len(sentence) < 2:
            rela[2] += 1
        elif len(sentence) < 4:
            rela[4] += 1
        elif len(sentence) < 6:
            rela[6] += 1
        elif len(sentence) < 8:
            rela[8] += 1
        elif len(sentence) < 10:
            rela[10] += 1
        elif len(sentence) < 12:
            rela[12] += 1
        elif len(sentence) < 14:
            rela[14] += 1
        elif len(sentence) < 16:
            rela[16] += 1
        elif len(sentence) < 18:
            rela[18] += 1
        elif len(sentence) < 20:
            rela[20] += 1
        elif len(sentence) < 22:
            rela[22] += 1
        elif len(sentence) < 24:
            rela[24] += 1
        elif len(sentence) < 26:
            rela[26] += 1
        elif len(sentence) < 28:
            rela[28] += 1
        elif len(sentence) < 30:
            rela[30] += 1


    sortlist = sorted(rela.items(), key=lambda x: x[0])

    for length, count in sortlist:
        print(length, end=': ')
        print(count)

    # 画图如下
    plt.rcParams['font.sans-serif'] = ['SimHei']  # 用来正常显示中文标签
    x1 = [i[0] for i in sortlist]  # 句子长度
    y1 = [i[1] for i in sortlist]  # 统计量

    # 设置画布大小
    plt.figure(figsize=(6, 4))

    # 标题
    plt.title("股票评论句长统计")

    # 数据
    plt.plot(x1, y1, color='r', marker='o',
             markerfacecolor='blue', markersize=5)


    # 横坐标描述
    plt.xlabel('句子长度')
    # 纵坐标描述
    plt.ylabel('统计值')

    # 设置数字标签
    for a, b in zip(x1, y1):
        plt.text(a, b, b, ha='center', va='bottom', fontsize=10)


    plt.savefig('./pictures/Statistical of sentence length of Data Set.png')


if __name__ == '__main__':
    get_dataset()
