# Supplementary material for: Hybrid deep learning models with multi-classification investor sentiment to forecast the prices of China’s leading stocks
Source: PLoS One. 2023 Nov 27;18(11):e0294460. doi: 10.1371/journal.pone.0294460 (PMC10681238; doi:10.1371/journal.pone.0294460)
Supplement: S1 Data — (ZIP) [file pone.0294460.s001.zip › code and data/data processing -python/5:word2vec+sentiment classification/stock-comments/csv/600519.csv]

日期	评论	阅读数	评论数	作者
2021/11/26	库存很高几百亿卖不动啦	37	1	专门炒垃圾股
2021/11/25	跌停	184	5	砸穿3000点
2021/11/24	茅台爸爸冲冲冲！带领茅粉实现共同富裕！	113	0	远方的大绿木
2021/11/23	个人意见要继续下跌了	160	6	高位贪婪低位恐惧
2021/11/22	酒精致癌，少喝点，不喝最好！	120	0	妙法莲花生
2021/11/21	必须实现高质量发展300750.300133.300364.002167	112	0	股票几千选一牛
2021/11/20	茅神 这走势 这氛围 要完	123	0	飞翔价值发现
2021/11/19	茅台重回1900了	112	1	不会吃草的牛
2021/11/18	白酒板块经过两天的盘整，正式走入了新的箱体，股价成功站上所有短期均线，惯性思维，后续有望在新的箱体内震荡上行，随后蓄力上攻，目前个人持仓的白酒基金仓位不是很高，主要的选择了易方达消费，它的持仓里其实基本也是以白酒为主，后续继续智慧定投。	3523	7	风吹雨来雨打风
2021/11/17	要多垃圾有多垃圾，茅台酒	157	1	股友朋友们晚上好
2021/11/16	来源：证券时报 2021双十一，康恩贝的电商团队销售总额超1.8亿元，同比增长12.5%。其中，康恩贝vc、泡腾片，位列细分行业第一；珍视明眼罩、眼贴稳居细分行业top1；肠炎宁销售额同比增长54%，金笛销售额同比增长116%。 （文章来源：证券时报） [点击查看原文]	1572	21	财经评论资讯
2021/11/15	宁德今天暴打白酒茅台	136	1	冷酷收割者大姐
2021/11/14	今天涨的钱加到别的股票里多好，	88	0	股友a78780l380
2021/11/13	招商证券(香港)11月12日发布研报，维持腾讯控股买入评级，目标价700港元。截至报告日，公司最新收盘价为477.6港元，较目标价有46.57%的上行空间。招商证券(香港)预测，腾讯控股2021年归母净利润为1605.13亿元。主要财务指标与估值202120222023营业总收入(亿元)5702.536808.568003.96归母净利润(亿元)1605.131596.251976.51每股收益(元)16.516.420.2每股净资产(元)92.2108128市盈率(PE)29.424.720.2市净率(PB)4.33.63.1净资产收益率(%)191617腾讯控股近一个月获得31份券商研报关注，平均目标价为657.36元。按研报发布日期倒序，最新五家券商研报数据如下表所示：研报日期机构简称目标价(港元)本次评级详情2021-11-12东吴证券-买入2021Q3季报点评：广告业务拖累业绩…	8410	98	股友770a2l1133
2021/11/12	来源：东海期货 钢材：地产融资政策边际放松预期增强，钢材现货价格大幅上涨1。核心逻辑：今日，国内建筑钢材市场大幅上涨，市场成交明显回升，全国建筑钢材成交量22.46 万吨，环比回升4.3 万吨；热卷价格也大幅上涨。消息面上，地产融资政策边际宽松预期增强，河北5 家钢厂发表声明联合挺价，这些因素短期对市场形成提振。基本面方面，数据也有一定边际好转，螺纹钢产量库存双降，表观消费量环比回升15 万吨，热卷表观消费量也有所回升。同时目前钢厂利润大幅收窄，部分企业已经接近盈亏边缘，钢厂主动减产检修力度有所加大。同时根据上周公布秋冬季大气污染综合治理方案，即使完成粗钢压减任务，四季度限产未必会有放松。短期市场阶段性底部可能已经确立。但需要注意的是，钢材需求下行趋势已经确立，未来需要注意冬储及抄底需求情况，钢厂检修减产是否增加，原料成本是否继续下移等等，目前还是以阶段性反弹定义本次反弹2。操作建议：螺…	551	8	财经评论资讯
2021/11/11	来源：中华网财经 在刚刚结束的双十一，各大电商纷纷发布了自己的“成绩单”。天猫官方公布11月1日0时至11日24时最终交易数据，2021天猫双11最终成交额达5403亿元。 京东官方公布，11月1日0时至11月11日23:59，京东11.11全球热爱季累计下单金额突破3491亿元！ 国家邮政局监测数据显示，11月1日~11日，全国邮政、快递企业共处理快件47.76亿件，同比增长超过两成。其中，11月11日当天共处理快件6.96亿件，稳中有升，再创历史新高。 具体通过以下一张图了解：（文章来源：中华网财经） [点击查看原文]	730	1	财经评论资讯
2021/11/10	茅台的核心问题并不是涨不涨价的问题，而是国家对茅台和中间渠道的税收轻了，什么时候把税收涨上来，让国有资产不流失才是正常的国企茅台	995	4	欢迎散户兄弟们
2021/11/9	来源：生意社 11月11日OX与苯酐商品比价指数为91.94， 较昨日上升了1.14点，较周期内最高点109.26点(2018-08-09)下降了15.85%，较2020年11月18日最低点61.01点上涨了50.70%。(注：周期指2013-01-01至今)。下游苯酐行情下跌，邻苯价格暂稳，OX后市行情下跌压力加大上涨动力仍存。 11月12日国内邻苯中石化月初执行价7200元/吨；报价暂稳，近期港口地区邻苯去库存，邻苯外盘报价震荡上涨，实际成交价以协商为准，实单详谈。 中石化邻二甲苯行情暂稳，邻苯外盘报价上涨，港口邻苯库存去库；混二甲苯价格震荡趋稳，邻苯成本趋稳；下游苯酐行情弱势下跌，下游行情弱势下调，需求刚需为主，邻苯成交积极性减弱，邻二甲苯开工低位，邻苯供给低位，邻苯行情弱势调整。总体邻苯行情下跌压力加大上涨动力仍存，后市邻苯价格弱势暂稳。（文章来源：生意社） [点击查看原文]	2769	0	财经评论资讯
2021/11/8	来源：智通财经网 东吴证券发布研究报告称，维持腾讯控股(00700)“买入”评级，由于公司预计将部分增量利润进行业务投入，将21-23年经调整EPS从13.8/15.9/19.6元下调至13.8/15.3/17.6元，同比增7.7%/11.2%/14.7%，对PE为28.5/25.6/22.3倍(港币/人民币=0.82)。 东吴证券主要观点如下： 收入利润快速增长，公司整体业绩符合预期。 2021Q3(以下本季度均指2021Q3)公司实现营业收入1423.7亿元(同比增13%)；归母净利润达到395.1亿元，同比增长3%，非公认会计准则下的归母净利润317.5亿元(同比减2%)，略低于预期的323.54亿元。 广告营收拖累业绩增长，成本投入加大造成毛利下滑。 广告营收225亿元，预期为245.56亿元，同比增速5%最为不及预期，主要由于教育、保险和游戏行业的广告需求薄弱，社交广告中的移动…	847	1	财经评论资讯
2021/11/7	今天1600，跌死这些傻痹	162	4	股友70322N77Y3
2021/11/6	要被资本市场抛弃的宠儿，资金还是选择科技引领a股市场	141	0	NF南风
2021/11/5	今天茅坑拖后腿！	99	0	多文为富的刘正风
2021/11/4	终于没有研报利空了	296	0	风往北吹cyx
2021/11/3	这就是强大吗	136	2	八方腾达得逍遥子
2021/11/2	看不懂茅台的就不用玩股票了，年底就是茅台行情，3000~5000三个月内就能看到	996	40	金财金股800
2021/11/1	贵州茅台毛利>90%,纯利>50!暴利企业啊！降价势在必行！	213	2	T锦锂
2021/10/30	《白酒企业是国家财力的重要源泉》消费就是爱国，为国家贡献税收，增强了国家财力。消费是我国GDP第一大引擎 ，要呵护居民消费增长。国家强大税收财力的重要源泉。白酒企业，毛利率最高，纳税最大，为国家聚了很大的财力。为国家创造了巨大的经济价值和社会价值。功德无量。政策都是要刺激和利好鼓励消费的。谁都离不开消费。打击消费属于自取灭亡。不懂经济的人才会出台一些打压和不利消费的政策。要全面振兴消费。打击高端白酒完全是个错误理念。没人做高端高品质品牌产品对企业、经济和社会发展极为不利。都发展中低端产品不利于企业、经济和社会长远发展。	775	3	股友9692505R3o
2021/10/29	我们认为贵州茅台必将突破5万元，今后极有可能20瓶飞天茅台可以换1间150平方米的大房子，液体黄金，越存越值钱！	8422	24	投资界的快递小哥
2021/10/28	舍得不小心末来几年超过。 贵州茅台。现在买舍得可能涨几倍。买茅台今年翻不到倍的个人想法和大家分享。	9058	23	金三招
2021/10/27	有茅台的大哥搞几手去众泰玩玩吗？超级调整了。不过赌的成分很大，成也众泰，败也众泰。	4011	4	跟着感觉走灬小白
2021/10/26	白酒已经被市场抛弃了。下跌不需要理由	129	0	股友eeJalk
2021/10/25	茅台三季报低于我的预期。茅台三季报372.7亿元，略低于我预测的376.19元，低了3.5亿元。回顾过往，2017年提价当年业绩增长60％多，2018年业绩增长30％多，2019年对应的5年前的基酒是减少的，但是业绩同比仍然增长近20％，很显然是为了平抑市场价格，茅台公司多卖了一些库存的老酒，以及透支了2020年一部分该卖的酒，以至于2020年，2021年茅台酒销量同比上升不明显。这两年，市场上购买到的酒都是近期生产的，且去年留存基酒1.6万吨，估计今年留存基酒在1.8万吨，这些都是为了未来更好的发展。这10.17％的增长仍然来之不易，这一点从下边库存量图减少就能看出，新领导为了公司业绩动用了几吨老酒。同时茅台大酒店，机场取消购洒，这些都是非常果断，是营销改革的一部分，后续应该仍有动作。茅台2022年将新增茅台酒约0.6万吨，保守估计将增加80亿元净利润。所以2022年业绩保持15％以上…	590	2	史small茅台2000真不贵
2021/10/24	这算不算靴子落地？	284	0	富贵多谋地伯南
2021/10/23	Mark一下，现在才割肉兴全趋势基本上注定时间韭菜了，不管过去年化收益多高，因为过去年化收益高很可能因为只是一个幸运的人而已$贵州茅台(SH600519)$$东方财富(SZ300059)$	2021	1	Guard自由之路
2021/10/22	请问大神们，打算入一手茅台，这个价高吗？好怕一入就跌，怕怕	554	5	女子无财系唔得
2021/10/21	牛市旗手茅台酒，三胎政策来加油！年内轻松创新高，空头踏空愁更愁！茅台3000，目标不变！每一次回调都是买入的机会！贵州茅台就是牛市的旗手！三胎政策又带来不少的潜在消费量！要喝满月酒，茅台小王子！在恐高中会芝麻开花节节高！牛市才开始，牛市旗手更会一马当先。为中国股市打开估值的空间！没有关注我的朋友，右上角点一下关注，共享财富大智慧，做人生大赢家。$贵州茅台(SH600519)$$中国石油(SH601857)$	8287	46	淇河张文中
2021/10/20	9月24，27日大涨14%是什么原因？	178	1	股友Df2K8D
2021/10/19	有人走，有人接，怕什么!	110	0	否极泰来来了
2021/10/18	六月炒房地产低估开炒000517.000718.00560.600173	974	0	龙头股待别
2021/10/17	什么样的企业才是好企业呢？这是股市投资者经常追问的问题。为了搞清这个问题，有的人去研究宏观经济，有的人去研究国家政策，有的人去研究企业管理，有的人去研究K线走势，还有的人去大翻财报。答案其实非常非常简单——概括地说，那些成立后投入少而产出多的企业，就是好的企业；那些成立后投入越来越少而产出越来越多的企业，就是最好的企业。企业成立后，为了维持企业的生存和发展，有些费用是必须支付的，比如利润表上著名的“三费支出”，即管理费用、经营费用、财务费用，其中研发费用、资本开支费用等又都陈列其中。项目虽然多，只要记住一点：从财务的角度讲，凡是往外流出的资金，一般来讲，在不影响经营和竞争优势的前提下，越少越好。为了更形象直观地说明这个问题，今天我们专门聊聊资本开支这个项目。啥叫资本开支？初涉财报的人，看到这个高大上的名词，可能会一头雾水。找到一家公司的财报，翻来颠去地看，也没看到“资本开支”这个科目名称…	701	2	ltr冬季恋歌
2021/10/16	茅台最近低调了，排名越来越靠后	121	0	穷鬼莫走
2021/10/15	外资进场，其他板块今天反弹，后面继续阴跌，下周白酒强势期，前三个季度如果挣不到钱，甚至没有脱身的，第四季度很难保证有什么作为了，看看每个板块的趋势，再看看大盘的高度，好不好挣钱自己心里有数吧，主力也要开始准备盈利收网了！回味过去，从半导体，有色 军工 一路走来，年任务已经完成了，就等着白酒收尾了！奉劝一句，入手个股前先看板块趋势，是震荡下行的，还是底部震荡的，这个时候不是起点了，多数都是反弹的，行情很短！	999	6	who不想一夜报废
2021/10/14	看懂了一家公司最简单的标准就是，你不会想去问别人“我是不是看懂了这家公司”。真正的投资者绝对是“目中无人”的，脑子里盯的就是这个企业，他不看周围有没有人买，最好希望别人都不买。	1057	4	热爱茅台
2021/10/13	周线级别的反弹股宰都阻挡不了	158	2	大盘没我帅
2021/10/12	银行股拉不起来，股市就麻烦了，昨天就没顶起来，看今天了	140	0	股友6e07811A12
2021/10/11	今天宁德比亚迪锂电池全部跌停拭目以待，电力股全面涨停！！	309	4	远方的大绿木
2021/10/10	醉了！醉了！这可是历史难得一见的限量珍藏版！2了！爱了！来～来～来，老铁你干杯我随意！	2951	6	股海品馫茗
2021/10/9	继续分享我的撒网账户，我真有茅台，总有人说这是模拟盘，假如是模拟盘，我真的不会只买100股，我的目标是跑赢指数即可。	6594	26	南希3515
2021/10/8	六十万换白酒洼地600197两年五倍！	395	3	寻找诗的远方
2021/10/7	茅台酒在我们贵州是这样的营销模式：企业必须达到多少上税，才可以买到限量的1499，个人买酒1499必须搭配同等酒价的当地农产品。但是依然供不应求，没有什么中间商，茅台这个酒带动了很多地方企业。股价涨到5000也不稀奇。	9726	55	二级王者
2021/10/6	巜该是清算茅台分销商囤积居奇丶哄抬物价的时候啦！》	939	5	觅宝人
2021/10/5	银保监会的通知将使茅台步入漫漫熊市，一个连商标权都没有的茅台股份，北上资金现在买入，将成一个大笑话。骗骗一个孩童差不多。	9390	42	恭喜满堂地大年
2021/10/4	今年以来，股市频繁震荡，不少投资者朋友可能刚赚了些收益，过个几天又回吐了。靠自己在股市里“单打独斗”着实不易，有什么省时省力的投资方法吗？有，买“高质量”基金！那有什么方法既能分散风险又能提高胜率呢？也有，买“高质量”基金组合！什么是基金组合，为什么说买基金要买组合？看完你就明白了！1、什么是基金组合？基金组合，字面上理解，就是多只基金的组合。有朋友肯定会想，我也买了很多只基金，那我的持仓就是基金组合咯？非也。只有当我们制定了策略，并根据策略，有计划地均衡配置基金，才能称之为基金组合。这里有两个关键词：“投资策略”和“有计划”。基金组合一定是有计划、有统一的投资。2、基金组合有哪些类别？根据不同的标准，基金组合有不同的类别。比较常用的是按照投资的底层基金来分类，大致可以分为：普通股票类、指数类、债券类、货币类、商品类，以及混合类基金组合。其中混合类基金组合最为常见，特别要注意的是，混合类…	986	6	皮一下我开心
2021/10/3	十月底，茅台上2500	730	7	猛虫子888
2021/10/2	从期货刚回股票市场，一般般吧，本来两周都能有40，贪心了	640	1	Zy啊
2021/10/1	中广核技000881:两市唯一的核技术研究、开发、应用股票，机构蜂蛹调研，牛牛牛！	301	0	青春369
2021/9/30	听说茅台好多地方没货真的吗	99	0	养好基买好股
2021/9/29	酒的调整到位需要三年以上，这是中间的波动，到位贵州茅台十元左右，它是酒精加水的毒药水	128	0	东财网友5278513363528870
2021/9/28	3000指日可待	94	0	花开四海的龙啸云
2021/9/27	白酒新国标发布不允许使用非谷物来源的酒精和食品添加剂近日，《白酒工业术语》《饮料酒术语和分类》两项国家标准发布。中国食品发酵工业研究院标准信息部主任助理、标准主要起草人之一孟镇告诉中新社记者，新标准实施后，液态法白酒和固液法白酒将明确不得使用非谷物食用酒精和食品添加剂。孟镇介绍，新标准中对白酒定义从原料、糖化发酵、发酵容器及外源添加四个方面，更加明确了传统白酒的属性，用语也更加通俗化、准确化。对于产品特点的描述，也通俗易懂，让消费者能更加清楚明白。	1715	2	股友8T7i737909
2021/9/26	原来对酒就有抵触，但不是十分反感。这几年外资入来内外勾结，用炒鸦片的手段操控酒股的股价，看到就恶心，还有还资入来从不关心中国航天军工股	987	6	五G方舟
2021/9/25	各路妖魔鬼怪 借着茅台这个下跌 各种猜测预知 上周是上证50沪深300 指数调仓 这周是富时指数调仓 仅此而已 看把你们激动的 一个个	7705	2	和山股民
2021/9/24	601126	291	0	钓鱼神算
2021/9/23	900	230	0	绿箭香口胶
2021/9/22	明天清仓，再也不买白酒了	201	1	基民395dI89972
2021/9/21	白酒护盘	159	0	A唐僧肉
2021/9/20	近期央行数据显示，7月份居民存款减少1.36万亿元。那么减少的这部分居民存款从银行流出后，去了哪里呢？数据显示，今年的公募以及私募基金扩容明显，尤其是私募基金，目前私募基金规模迅速增长，已比年初时增长超过3万亿元。回到A股市场，今年结构性行情如火如荼地进行着。就在9月17日，沪深两市全天成交额1.33万亿元，这已经是连续第43个成交额过万亿元的交易日。而上一次连续43个交易日成交额过万亿元，还是在2015年5月8日~7月8日期间。这两次沪深连续43个交易日过万亿元背后有何异同？万亿元成交成为A股新常态后，目前的市场是牛市开端还是行情见顶？@操盘必读 $贵州茅台(SH600519)$ $招商银行(SH600036)$	1169	2	操盘必读
2021/9/19	酒疯子	278	0	股友F10yPZ
2021/9/18	茅台最坏的时光快要过去了一--不能再小的股本，不能再便宜的出厂家，在底部即将6000吨放量的53度，茅台河谷由李四光主导时代来临	989	0	股友jID5fk
2021/9/17	黄金赛道，龙头股，记住小姐姐这一段话，在A股绝对不要全仓一支股，A股投资的机会天天有，即使是大盘指数下跌，也有涨停板，康美药业，康得新这都是例子，至少要持股三支以上，选择好估值低，业绩好的投资标的，短线追高切记不要重仓，前期大涨的，获利盘较高的也不要重仓买入，每个所谓龙头股，白马股，都是从廉价的的投资标准启动的，三一重工，比亚迪等等，包括贵州茅台，涨幅过大的投资标的股，相对投资价值空间较小，谁会相信茅台还会有三倍以上空间？但是底部的江特电机，川能动力，蔚蓝锂芯实现了，还有几天就实现的华为概念股润和软件等，茅台的上涨空间己经不大，50％的可能性几乎没有，包括宁德时代，即使是涨50％也要很久以后，低估值，选好股，才是王道，	5047	3	大连投资小姐姐A
2021/9/16	人口红利的国度，不可能靠出口贸易拉动经济，只能内需大消费，信不信，自己看着办。由出口型转为消费类。	122	0	小明同学2号
2021/9/15	我喜欢你 说大实话	181	0	炒股买个玛莎拉蒂
2021/9/14	感觉一千块还差不多 这个价格还是贵了	166	1	股友557N855J37
2021/9/13	恒大2013年400亿投资生产恒大冰泉，2020年10亿甩卖，贬值超乎想象。如果当初这个钱去买茅台的股票，现在就变4000亿。2018年500亿投资新能源汽车，2021年还没卖几辆，资金链困难。如果真看好新能源，去买比亚迪的股份，现在市值有5000亿。一个4000亿，一个5000亿。9000亿了。何苦现在连恒大足球与苏宁都要连累。真是没钱，把茅台与比亚迪的股票一抛，真就是恒大许爷。如此看来，任何行业其实都需要准备优质的资产与科技概念的产品做压箱底。平时家里多准备，遇到困难才有办法。$贵州茅台(SH600519)$ $比亚迪(SZ002594)$	1633	5	操盘必读
2021/9/12	刚看到一报道，喝酒，，增加脑卒中机率！减少存活年龄，劝大家少喝酒吧，不要以饮酒为乐！	312	2	股友uBM8W5
2021/9/11	《GB 10343-2008》，规定在谷物以及可食用作物发酵酿造的酒精，按100酒精度，每100毫升的甲醇含量：特级酒精不大于2毫克；优级酒精不大于50毫克；普通级酒精不大于150毫克。换算成粮食白酒，每100毫升甲醇含量不大于6毫克，一般实际含量在2毫克。不难看出，里面有甲醇！为了您和家人健康，少喝白酒！甲醇是剧毒物质，特别是如果出现上头，应该引起高度重视！！	324	0	外星股侠
2021/9/10	贵州茅台当前合理价位650～780元区间，对应市盈率20～26倍。三年目标价:1250～1500元。	9559	66	阿日1100406
2021/9/9	过节不送礼，节前不买高档烟和洒，月饼不买带合的	144	0	股友pISGqd
2021/9/8	天王至尊，贵州茅台，未来必破10万亿	246	0	yuShin
2021/9/7	要走的资金量过大，来个尾盘偷袭	437	1	谢哥趋势
2021/9/6	巿场传重大利好，外资持续买进贵州茅台：茅台酒每瓶即将上调价格380元！以应对中秋节巿场需求。第二目标位3850元。	12634	45	天理无道
2021/9/5	北交所的设立对市场有什么影响？有没有大神发表一下意见？我先抛砖引玉，说两点:一、北交所设立对小散没什么影响，因为入市门槛要100万，影响最大的是以茅台为首的高价大白马大蓝筹，这些股票是北交所资金的主力军，下周随着北交所制度逐步完善，这批高价股票会再下一个台阶。二、北交所进入运营阶段将直接利好信托，因为企业上市目的是集资兑现，然而市场是有限制条件，比如个人每年只能减持15%，如果通过信托就可以当年就兑现。欢迎大神补充。	926	4	黄承星
2021/9/4	$贵州茅台(SH600519)$降解塑料可能成为沉重包袱导致魔哥600543退市，唯一希望是茅台出手救命收购，降解的原材料价格暴涨导致这个项目将来是巨亏，当初上此项目我预感凶多吉少，甘肃农垦只有到快退市才肯放弃控股权，茅台要做红酒，绕不开武威的黑比诺葡萄。目前威龙在武威自有葡萄园十万亩，莫高1.5万亩。武威黑比诺葡萄具备条件打造世界顶级红酒品牌，建议茅台收购莫高和武威合并成茅台武威天泉葡萄酒股份公司，可再造一个跟茅台白酒比肩的红酒公司。	910	3	奎旭纳_真的爱你
2021/9/3	闲谈股票投资的操作策略中国A股市场已历经30载风雨，在A股的投资市场上，经历了几个不同的时期，在这个市场上曾经出现过叱咤风云的人物很多，在每个不同的时期都有传奇大佬创造过很多的投资神话被后来者膜拜学习，但是真正的穿越了大A几十载的人物还逍遥的活跃在市场中的人物是凤毛麟角。这也从侧面反映了A股江湖的市场是不容易的，一时的成功不能代表长久，若要长久的存活在市场里还能够保持良性稳健的盈利从来不是一件容易的事。在我们的A股市场，股票投资者数以亿计，能在市场里做的风生水起的人去却是寥寥无几。一般的10年左右的投资者都能够深入的了解这个市场的风险。大多数投资者进入这个市场的目的就是为了挣钱，大部分投资者了解并且进入市场的时机几乎都在听了身边的朋友赚钱了才进来试试的。而且有一个现象，大部分人进来都是在牛市的中后期进入的，这个是真实的数据，市场低迷的时期，很少有新的投资者进入，主要还是在市场最火的时期进…	4459	44	森水创投
2021/9/2	就是一个屁，喝酒有害健康	265	2	股友OKZWdb
2021/9/1	市值是中国建筑的9.86倍，将近10个中国建筑。半年报业绩246亿和中国建筑245亿几乎持平。	388	2	大老王论
2021/8/31	你懂得	316	0	n141113689804938
2021/8/30	最近题材股轮番大涨，机构个人都收益不错，到了收割韭菜的时候了，所以未来2个月感觉三大指数要出现分化，作为压舱石的大盘蓝筹股，滞涨股会有表现，题材股可能要全面回落，创业板调整力度可能进一步凸显，注意防风险	467	0	招财万贯de李洛阳
2021/8/29	沃森生物 明天会20cm吗$沃森生物(SZ300142)$ Progres Kolaborasi 3 Perusahaan Swasta dan Pemerintah soal Vaksin Corona Lokal 网页链接 8月25日，印尼食药监局长佩妮向国会第九委员会报告了印尼新冠疫苗开发进展。她说，目前在临床试验方面有3项合作。一是Bio Farma公司与美国贝勒医学院合作开发的重组蛋白新冠疫苗。二是Etana公司与云南沃森合作开发的mRNA疫苗，双方将在印尼生产第一款mRNA疫苗。目前处于三期临床试验、生产设施准备及技术转让阶段。三是PT Biotis公司与艾尔朗加大学合作开发的灭活新冠疫苗作者：木糖醇666888著作权归作者所有。商业转载请联系作者获得授权，非商业转载请注明出处。风险提示：本文所提到的观点仅代表个人的意见，所涉及标的不作推荐，据此买卖，风险自负。	2084	4	沃森超茅台
2021/8/28	中金公司：磷酸铁锂需求景气度提升 碳酸锂价格有望延续上行证券时报发布时间: 08-2416:27证券时报官方帐号,优质财经领域创作者证券时报网讯，中金公司指出，磷酸铁锂需求景气度提升，碳酸锂价格有望延续上行。需求端，7月铁锂电池产量为9.3Gwh，环比+20.0%，7月铁锂电池装机量为5.8Gwh，环比+13.4%。预计铁锂电池需求景气度提升有望带动碳酸锂需求增长。供给端，原料紧缺已开始对供给端有所限制，导致部分厂家停产检修，7月国内碳酸锂产量为1.9万吨，环比-9.9%，海外厂商碳酸锂库存已经处于低位，7月国内碳酸锂进口量为0.45万吨，环比-26.8%。随着碳酸锂需求景气度提升，碳酸锂供需有望持续紧张，推动碳酸锂价格进一步上行$亿纬锂能(SZ300014)$ $贵州茅台(SH600519)$	1172	1	超级朱格拉
2021/8/27	跌了40个点了，不能再跌的了，再跌就是腰斩了，茅台不是垃圾票，也该差不多了，	467	2	卡拉OKKK
2021/8/26	有句话说得好，当潮水退去了，才知道谁在裸泳！	198	0	农民伯伯做股票
2021/8/25	茅台1340开始反弹，从未关注这只股，验证一下。	346	0	百事可乐666666
2021/8/24	茅台酒	252	0	北向资金纵队
2021/8/23	转发	213	0	南方资管
2021/8/22	为什么不买网络安全龙头 三六零？	336	3	网安龙头360
2021/8/21	今天茅台流出20亿，终于要和茅台说再见了，3万亿跌到2万亿，从此茅台淡出人们的视线。喝茅台不再是身份的象征了！	11366	33	云淡风轻小赌怡情
2021/8/20	撰文：涌流商业8月16日，舍得酒业公告，上半年营业收入23.91亿元，同比增长133.09%；净利润7.35亿元，同比增长347.94%。从已经公布半年报的白酒上市公司看，经营数据都不错；但与红火业绩形成对比的，是风雨飘摇的股价。知名白酒企业中，茅台早早公布了业绩：今年上半年实现营收490.87亿元，同比增长11.68%；净利润246.54亿元，同比增长9.08%。2021年茅台计划收入同增10.5%左右，上半年已实现全年任务过半，处于健康平稳发展节奏中，完成全年目标确定性强。水井坊上半年公司实现营业收入18.37亿元，同比增长128.44%，实现归属于母公司净利润3.77亿元，同比增长266.01%。五粮液、泸州老窖、洋河、汾酒、酒鬼酒等多计划在8月底的一周公布半年报，现有分析机构的预测多比较乐观。股价方面则一言难尽：茅台从2600元左右跌落，年内涨幅-14%；古井从293元跌至208…	1459	1	涌流商业
2021/8/19	医药及医疗设备行业因为集采而让企业毛利巨幅下降，为患者实实在在地节约了费用，也为医保系统提供了切实的保障。但是茅台这种毛利率接近百分之百的风花雪月产品，其背后都是什么鬼魅光影？	5296	10	道路以穆
2021/8/18	据悉，“中科丰元研究院”将以研发与产业化先进锂离子电池正极材料为目的，着重提升动力电池正极材料的比容量、工作电压、循环稳定性、安全性等指标。双方协议合作期为5年。值得一提的是，崔光磊在国内固态电池领域的有举足轻重的位置，作为中国科学院青岛生物能源与过程研究所研究员，其团队首创聚合物基刚柔并济复合电解质体系，由崔光磊团队开发的“青能-Ⅰ”固态电池系统成功为“万泉”号着陆器提供动力支撑。丰元股份	717	0	永安行氢能大牛
2021/8/17	茅台确实股价有点贵了，很多股民朋友心里不舒服，可以理解，但放眼整个市场，如此稳定盈利而且供不应求的，无法复制，还有提价权的，可能只此一家吧，看看现在热门的宁德时代，一会一个幺蛾子，定增什么的，科技芯片半导体和你不用谈了，动不动就减持，可笑股东自己都不相信，投资人看到这种信息，心里不慌？反观茅台，几乎没有负面新闻，很多都是强加给他的，可观稳定的盈利，这不是投资人追求的嘛！好的东西贵点很正常吧！	950	3	股友29t0z56865
2021/8/16	宁德那边老热闹了	293	1	股友00D3W22858
2021/8/15	再来看看贵州茅台，这股票一直在我的自选当中，但是作为一个市场风向的参考标准。目前看股价1700，不能跌破1700，跌破之后下面1500是必去无疑。我就打算在1500附近，再来操作一把。1500开始建仓，1500以下每跌100块钱，加一层仓位，再把原来卖非的全部再买回来。好股票进场点也很重要，哈哈哈。	9900	23	卧龙说股到金
2021/8/14	操作建议，早盘下探，开盘宜抛空，下探后要敢于买入。	285	1	讲究得赛拉
2021/8/13	新能源长期高景气赛道，下半年加速推广新能源，赛道上偶而下跌，下跌即买入，反转的下跌都是买入机会，茅台跌破年线等大趋势，每一次反弹都是高抛，放弃长期高成 长性极佳企业而买入跌破大趋势每次反弹都要跑路的票，不值得。北上仍然卖茅台验证了这一点，不买跌破大趋势的票，拥抱宁德，比亚迪，为伟大的企业在世界争夺份额，完成高科技企业成为世界最伟大企业之一而自豪，宁德时代帮助中国企业成就新能源，成就碳中和，加速减碳，帮助中国企业赚够世界的钱，帮助中国快速成为发达国家。	1714	3	多财高升de程咬金
2021/8/12	如果资本市场存在市场化，那么国际上就不存在所谓的某些股票的专门做盘手。所谓的做盘手其实就是为让股票在合理区间正常的就动起来！	323	0	siqubuzaihuilai
2021/8/11	新能源长期高景气赛道，下半年加速推广新能源，赛道上偶而下跌，下跌即买入，反转的下跌都是买入机会，茅台跌破年线等大趋势，每一次反弹都是高抛，放弃长期高成 长性极佳企业而买入跌破大趋势每次反弹都要跑路的票，不值得。北上仍然卖茅台验证了这一点，不买跌破大趋势的票，拥抱宁德，比亚迪，为伟大的企业在世界争夺份额，完成高科技企业成为世界最伟大企业之一而自豪，宁德时代帮助中国企业成就新能源，成就碳中和，加速减碳，帮助中国企业赚够世界的钱，帮助中国快速成为发达国家。	1579	3	多财高升de程咬金
2021/8/10	太平洋买入10-29贵州茅台三季报点评：主营业...东北证券买入10-28直营占比大幅提升，供需两旺...东方财富..增持10-282020年三季报点评：业绩增速...第一上海..买入10-27直营渠道持续改善 稳步实现...中银证券买入10-27业绩低于预期，未来增长确定	982	0	口诀玩股
2021/8/9	到了买1手收藏	340	2	牛太大了啊
2021/8/8	林园在一场线上路演中“怒怼客户”。林园解释说，他的本意是想在事前提示风险。大家相信吗？	356	1	股友F9vJLA
2021/8/7	现在的价格，是买茅台酒还是茅台股份更保值升值呢？有点茫	305	2	股友N562362n78
2021/8/6	都头肩顶了，目标70元不变。	308	1	卖菜妹
2021/8/5	新能源光伏板块把目光瞄向了白酒。今天，比亚迪成交量是160亿，而整个银行板块成交量才120亿，年利润2万亿的整个银行板块的成交量竟然不如年利润2亿的比亚迪。因为银行已经到了最低位，基本很难榨出资金去接盘上千倍的比亚迪，数百倍的宁德时代了，于是机构们基金们把目光瞄向了白酒板块，制造“冰火两重天”的景象，诱骗白酒资金去接盘他们的高价垃圾股。	995	4	蓝RYU
2021/8/4	转发	223	0	股友R5809188X8
2021/8/3	买一手茅台要18万，在耻辱顶1787元买的人你这样不负责任，你对得起你的家人吗？5倍市盈率的地产股不买，去买50倍市盈率白酒股，是不是钱多到没地方花？据情报专家《财经涂鸦》消息，泰禾的初步债务重组草案已由财务顾问提交至公司管理层审核，草案仍需管理层反馈意见及批准，最终细节尚未确定。综合来看，万科的加入更大程度上的是对泰禾的一种背书，或有助于推动泰禾与投资人的重组方案谈判。而据《财经涂鸦》了解，另一家泰禾的潜在战投为某金融机构，目前尚未签订协议双方仍在商讨。	6754	73	十元恒瑞2
2021/8/2	没得中远海控利润高还3000.都是炒的	209	0	富有纳福地楚留香
2021/8/1	我总是把美联储加息设定在12月。这样推时间，我看茅台1500下不去，最近也洗掉不少了吧！那么震荡一个月之后9月往上拉，11月下旬如何选方向实在没法瞎推了	8551	46	一席之位
2021/7/31	交的税比利润都高？财务大神解释一下500亿营收，250亿利润，税费261亿？这数据合不上啊，员工工资，原材料成本哪里来的	8284	18	少亏多赚比耐力
2021/7/30	长川科枝有可能到二百以上，最多二年，很多人不信，贵州茅台2006年时我说过十五年之内到一千五一股，很多人说我是疯子，当时只有十万块钱全买了，上个月底一千四百八十出了，选股得超前思维光刻机系列，正宗光刻机奥普光电会过千元，长川五年之内最低六百，时间是检验真理维一标准。当老基出货他们的成本只，几十元，几百元以廉足了，去建仓芯片主设备光刻机002338时，股价跌去一半时，新鸡金就可惜了。 当中国芯片设备批量上市时你们基金大佬们不如我老散超越眼光，基民怎么看你们，年薪那么高，没战略思维吃白饭吗？小散，新散思维廉一点走，骑在马上找马，到头来东换换西换换，看各网站，今这题材，天天换其它网站题材你买入当天会涨，可第二天呢，以后呢？所以你亏。	746	2	隐约仙人
2021/7/29	新能源跟光伏说快来我们这里，你们的狗趴下不香了	292	0	凯少努力变成熟中
2021/7/28	买茅台必死无疑，因为庄家成本是负数，别问我为什么知道，去看看以前的权证就明白了。	175	0	股友YVs7If
2021/7/27	中国的茅台，世界的五粮液；北海虽赊，扶摇可接。	739	10	牧童爱骑牛
2021/7/26	茅台从今天起，正式确立下跌趋势，年底见800，兑现我三大预言	605	11	陈启红
2021/7/25	看走势以为跌停	251	0	O火星哥O
2021/7/24	茅台今天挺住，千万别留长上影。	358	3	子祎博阳
2021/7/23	昨晚在梦里有不明生物要将我拉到天上去，我一时害怕拼命挣扎不想去，然后不明生物放手了，现在有点后悔，因为如果不反抗，我可能被拉到天上去做神仙了，然后会拥有法力，这样我就可以收拾拉高茅台的人了。	999	1	胖一点就会帅一点
2021/7/22	蓝光发展会不会收购茅台？蓝光发展的3D生物打印技术研发优势：1、蓝光英诺首创“生物砖”核心技术。“生物砖”是3D生物打印的基础结构单元。生物砖具有力学强度、结构强度和抗机械损伤能力，实现了3D生物打印过程中细胞的完整性与生物活性,从而使3D生物组织器官的打印成为可能。	7387	59	十元恒瑞5
2021/7/21	机构再出一个贵州茅台股价2000元的研报啊，不然股票不好涨啊	274	1	股友XYZ
2021/7/20	红豆五行穿衣【穿出好运】2021年7月20日6月11乙未月 红豆五行穿衣善意提醒，红豆股份为您提供高质量碳中和绿色环保舒适服装	698	1	股友东邪西毒小多散户运动论坛
2021/7/19	不到1300我是不会进厂的	473	5	求大神指点2398
2021/7/18	转发	360	0	发哥16898168
2021/7/17	涨，不行，关注函，服不服？特停，哼。跌，可以，无人问，不*F*P？沉默，该。 喝酒配医药，早晚死翘翘。 茅台不倒，股市没好。大家请看下图，股东中，仅中金公司，证金公司就持有近二千万股，大家算算是多少市值？当他们全出货后，资金才会流入科技股，真正蓝筹股，才能引领中国股市上涨，一个股市不能靠喝酒吃药来维持，必须是科技股上涨才是真正的上涨！中国的股市不缺钱，缺的是信心。当真正三公原则实现之时，中国股市的春天才能到来！	661	2	mzd194918
2021/7/16	茅台决定了整个板块的生死存亡，拉一下就涨一下，砸下来死一下片，关键跌了那么多它也没打算反弹一下，现在这板块大伙都放弃了，找人接盘难啊	384	0	股友Co2JnQ
2021/7/15	1956年制订的新中国第一个中长期科技规划——《1956-1967年科学技术发展远景规划》，其内容之一就是“兑制白酒”，竟然与原子弹、氢弹和火箭并列在一个纲要内，确实令今人感叹。白酒，那时候被冠以一个雷人的名称：“精神原子弹”。而首届“全国评酒会”正是在“国家战略需要”的大背景下启动诞生的。茅台是当之无愧的高科技。相对科技股动辄50多的市盈率，茅台严重低估。	979	9	茅台五粮石头
2021/7/14	技术分析:茅台不涨到1800，双顶形成。茅台不到1800，没有牛市。	635	10	茅台五粮石头
2021/7/13	从贵州茅台与恒瑞医药的成长看价值投资！我用了四年时间才真正看懂！孔子有云：三十而立 四十不惑 五十知天命。不知命无以为君子。泰禾“引战”迫近终局：万科或后来居上 已洽谈两月有余。年报显示，截至2019年底，泰禾集团总土储为3270万平方米，其中，京津冀、福建区域、长三角、珠三角、华中区域对应的土地储备为668.19万平方米、1360.47万平方米、683.19万平方米、482.73万平方米和75.56万平方米，这些土储的货值约6000亿元。必须要提的是，泰禾的土储多是在2016、2017年以收购、参股等方式获得，不仅地价低、利润空间大，而且吻合当前的楼市热点区域，具有很强的资产抗跌和升值性。正如一位业内人士而言，“泰禾的优质土储是令业内眼红的肥肉。”“泰禾集团的目标是能够成为像华为、阿里这样伟大的企业，在地产行业做到第一品牌。”泰禾集团董事长黄其森在10月11日的发布会上对外表达了他的野…	2818	67	十元恒瑞1
2021/7/12	1900见	267	0	牛气冲天3099
2021/7/11	茅台已经过气了，走弱是其今后十年的命运。未来十年将是黑马频出的阶段。	375	1	股友7i193679w7
2021/7/10	闲谈股票投资的操作策略中国A股市场已历经30载风雨，在A股的投资市场上，经历了几个不同的时期，在这个市场上曾经出现过叱咤风云的人物很多，在每个不同的时期都有传奇大佬创造过很多的投资神话被后来者膜拜学习，但是真正的穿越了大A几十载的人物还逍遥的活跃在市场中的人物是凤毛麟角。这也从侧面反映了A股江湖的市场是不容易的，一时的成功不能代表长久，若要长久的存活在市场里还能够保持良性稳健的盈利从来不是一件容易的事。在我们的A股市场，股票投资者数以亿计，能在市场里做的风生水起的人去却是寥寥无几。一般的10年左右的投资者都能够深入的了解这个市场的风险。大多数投资者进入这个市场的目的就是为了挣钱，大部分投资者了解并且进入市场的时机几乎都在听了身边的朋友赚钱了才进来试试的。而且有一个现象，大部分人进来都是在牛市的中后期进入的，这个是真实的数据，市场低迷的时期，很少有新的投资者进入，主要还是在市场最火的时期进…	4380	44	赛道投手水恋音木
2021/7/9	来源：中新经纬 [videoId=4017946##videoType=1##videoFrom=news] 6月9日，在茅台股东大会上，林园投资董事长林园表示：我持有茅台2%的股票，现在占我总资产的40%，今年的分红还没有到账，我就透支买入茅台，分红到账后再还。在茅台最困难的时候，我帮茅台卖过很多酒，现在茅台日子好过了，我却要像乞丐一样去求着茅台经销商买酒，希望公司能够考虑股东的买酒需求，给予政策倾斜。 延伸阅读： “茅粉”但斌林园都来了！茅台股东会信息量大 是否扩产？高卫东全谈到了 6月9日，贵州茅台召开2020年度股东大会，公司董事长高卫东回应了诸多大众关心的问题，包括公司2021年度经营目标，茅台酒产能扩建，2021年度资本开支情况等。 值得注意的是，东方港湾董事长但斌、林园投资董事长林园等知名“茅粉”均参加了今年的股东大会并发言。 累计分红或达到1214亿元 贵州茅台公告显示，…	10.1万	1693	贵州茅台资讯
2021/7/8	让股东心寒	318	0	BJ777
2021/7/7	跌停跌停跌停！	324	0	股友fUsxsq
2021/7/6	茅台会不会到1600？	205	1	牛虫亡
2021/7/5	茅台见顶，大幅不及预期，周一直接核按钮，一个也跑不了，全部闷进来弄，炸的你们这帮接盘小散哭爹喊娘！	9840	31	世界唯一股神
2021/7/4	茅台下降趋势必须的了！奉劝有小散们赶紧出来吧！并且去关注一下盐湖股份复牌价位逢低吸纳未来的大牛股！	4788	13	八方满堂de貂蝉
2021/7/3	贵州有个茅台镇，江苏有个洋河镇，茅台蕴酿于赤水河谷，洋河酿造于黄河故道，茅台有助力红军长征的故事，洋河有帮助新四军抗日的佳话，有美人泉，有御酒窖	820	0	鹰隼眼
2021/7/2	贵州茅台通过三波上涨，很多股民对茅台只涨不跌深信不疑，认为无论何时买入，都不会亏损，最多就是亏时间。好了，机构这下可以顺利把废纸（股票）换成真金白银了	832	1	火眼金睛看市
2021/7/1	一早的惊喜，开心，坚定持有	981	13	股友sTK85S
2021/6/30	我始终觉得茅台是有价值的，所以我打算长线投资，而不是投机，要学巴菲特他老人家回归价值投资，哪怕10年20年，甚至一生，因为茅台这个酒嘛名声已经在外了，凭什么拉飞能卖1万多，而茅台就只能卖1000多？茅台明显比拉飞响亮多了，而且客户群体都是几十亿的，而拉飞只是小众酒，所以我坚信茅台始终会回归价值，站在拉飞的头上，所以我信自己的眼光！	9897	62	期海小白龙
2021/6/29	吃香的喝辣的茅台股价先上，方不方便马应龙股价后上，马应龙和茅台都是老字号品牌 ，曾经如同兄弟都在50元以下持久横盘，后来人们注重吃喝股价上千元，马应龙还在50以下徘徊，不说禁酒令，喝酒不开车，开车不喝酒，尤其是年轻都喜欢比较清淡的如红酒，也不说现在生活好了，痔疮人群比以前要多，稍不注意痔疮就拖成直肠癌，从网上网下销售看得出马应龙男女老少都覆盖，再说股市没有只涨不跌的股票，也没有只跌不涨的股票，马应龙解决后顾之忧股价要求呼声强烈，不说股价像07一样追赶茅台，现在补涨10倍也才200多元	785	3	红土地5968
2021/6/28	为什么茅台的股价这么高2000多了都，难道是这么多人喜欢喝酒么？喝酒就会导致茅台的价格增高么，而且普通的股民也买不起买不上呀，这价格有点离谱了吧，喝酒伤身体难道你们不知道么	389	2	舍得精测
2021/6/27	燕塘乳业在当年的三聚氰胺事件，全行业几乎全军覆没的背景下、燕塘是极少数没有被检出三聚氰胺的知名乳企由这两个事实可以做击推论:燕塘始终坚守了底线，但代价是无法获得竞争优势。成本高，异乎寻常坚守底线原则的公司往往在产品上也缺乏竞争优势于是，在这样一个劣币驱逐良币且营销贡献比极大的快速消费品行业中，燕塘赢得二门碑，却没有赢得市场。是的，事情就，区样。燕塘就是那个坚守底线的良心企业人’混得并不怎么好。.	648	0	金鼎力
2021/6/26	来源：东方财富Choice数据 作者：财智星 2021年6月25日，XD贵州茅发生了1笔大宗交易，总成交1400股，成交金额292.88万元，成交价2092.00元。当日收盘报价2092.00元，涨幅2.11%，成交金额74.6亿元；大宗交易成交金额占当日成交金额0.04%，成交价与收盘价持平。大宗交易明细序号成交数量（股）成交金额（元）占当日成交额（%）成交价（元）收盘价（元）折溢率（%）买方卖方11400292.88万0.042092.002092.000.00中国中金财富证券有限公司北京北三环东路证券营业部中信证券股份有限公司上海分公司数据来源：Choice数据沪深两市大宗交易一览（2021-06-25）证券代码证券简称成交笔数成交均价（元）收盘价（元）平均折溢率（%）成交总数量（股）成交总金额（元）占当日成交额（%）000858五粮液2299.92299.920.00260.70…	988	2	贵州茅台资讯
2021/6/25	整个板块还是很弱鸟，要想反弹，这货还是拉三四个点再横盘，才有可能将整个板块盘活啊	310	0	股友Co2JnQ
2021/6/24	？	341	1	牛市确认
2021/6/23	三一重工现在10倍市盈率被砸盘，河钢资源7倍市盈率仍被砸盘。现在抱团股头部股茅台市盈率47倍，也开始砸盘。是枪打出头鸟，小弟都入地狱了，茅台你还想做大佬？枪打出头鸟，会更狠，一旦发生踩踏，你信那几个茅台大佬能买下整个茅台酒厂？你以为他们要不要变现？合理估价茅台在500元以下应开始止跌。了解状况，亡羊补牢，尤未晚矣	9993	17	金融新锐
2021/6/22	1.是因为五粮液品质下降 导致价格相比茅台下降？2.是因为茅台品质大幅提升 高过五粮液 所以价格上涨？3.是因为消费者变傻了 谁贵就买谁？本人愚笨 求大家指点	923	1	世界的本质
2021/6/21	转发	204	0	万物互联基石
2021/6/20	机构一直瞎说美股消灭了散户，只有美股机构，真相是美股散户占6成比例，美股的小散从来没有被消灭过，这次GME事件，散户们又起来了。美股散户们现在开始流行炒小市值股票，每天都是几倍涨幅，大A股马上也会转风格了，抱团的大市值股即将崩溃，拭目以待吧	790	2	littlewolf770542
2021/6/19	今天大盘属于一个超跌反弹的行情，量能是缩量的，属于下跌中的一次修复。继续反弹的高度还是取决于量能持续的高度，半年线附近具有一定的支撑。60日线附近具有第二道的强支撑暂时形成两道防线。今天大盘止跌回升，指数最低探底到3507附近，今天科技板块的反弹是很强的，带动起大盘进入热点活跃期。盘面整体开始具有一定的回暖效应，今天的个股涨幅较多，涨停家数开始增多，跌停家数极度缩减，北上资金再次进场，说明大盘整体的下跌幅度是较小和有限的。今天大盘缩量上涨，但是目前的指数已经接近半年线附近的支撑了。在此位置上不要进行盲目的操作，等待指数的回稳和止跌。一般来说，跌破箱体后不会立马再次站上支撑，需要短期的时间震荡反复。可能在箱体的支撑线附近来回做拉锯都是很正常的事。外部形势上来看，美联储宣布到2023年至少要加息两次的货币政策，整体上看对国际的金融资本市场都具有一定的压制，但是A股目前不是在较高的位置，相对而…	9925	17	赛道投手水恋音木
2021/6/18	茅台7月底前继续创5月10日的新低	274	0	捡破烂的神秘人
2021/6/17	来源：东方财富研究中心 北向资金今日小幅净卖出4.05亿元，净买入比亚迪2.57亿元、中国平安2.56亿元，净卖出贵州茅台6.78亿元、阳光电源4.25亿元。 A股三大指数今日集体收跌，其中沪指下跌1.07%，收报3518.33点；深证成指下跌2.57%，收报14295.93点；创业板指跌幅达到4.18%，收报3125.70点。两市成交额达到9322亿元，行业板块多数收跌，锂电池概念股掀起跌停潮，石油板块逆市走强，金融板块顽强翻红。 对于后市大盘走向，机构纷纷发表看法。 国盛证券提到，目前市场处于“七一”特殊时间窗口，科技板块作为“百年献礼”的重要题材之一，叠加多数个股中报向好的业绩预期，应有很强的持续性，可逢低布局。操作上，关注沪指在3540点(30日均线)附近的支撑，如量能跟进有力，市场或在短暂调整后企稳反弹。可在控制仓位的前提下，关注近期反复活跃的科技、白酒、军工等板块，把握结构性…	9609	105	贵州茅台资讯
2021/6/16	喝了高粱酒加调味剂才回来，总结两句：今天抱薪救火以为要搞点事出来，结果也就这个样。明天看机构继续表演。年前说过，2021年最大的盈利点就是杀机构，一刀下去就是几亿、几十亿。散户早已经没啥搞头了。茅台貌似还有一波，就看哪个手艺好了。有胆冲进去就看有技术出得来不。	6279	6	widowsamker
2021/6/15	今天白酒领跌	300	0	厦门帝景苑股神
2021/6/14	我是外卖小哥，茅台我又杀回来，与你同行共进退！	726	2	铿庄大道与庄共舞
2021/6/13	白酒消费群体出现明显断层，我周围的人，包括同事朋友亲戚，现在只有50岁以上的一批还有少数喝白酒，40岁以下的人基本上不喝白酒，20多岁的年轻人滴酒不沾。有些学生可能会喝点酒，不过都是低端酒。试问，白酒的出路在哪里？谁来接盘这消费？靠涨价来抵消销量下降以维持业绩是不可持续的，饮鸩止渴！！！而且一个很奇怪的现象是，白酒销量下降，消费群体减少，但上市公司业绩却依旧保持增长？逻辑何在？酒去哪儿了？？？有些经销商囤酒，都认为酒越放越值钱，但消费群体缩减到微小众的时候，谁来给你接盘？相信囤酒的真实数量会让我们瞠目结舌，迟早会砸在自己手里。	994	5	股友E990R79210
2021/6/12	突然砸盘是要抢着转移阵地吗？是不是因为三峡的上市？要去抢筹三峡？	343	1	炒股差点回本
2021/6/11	每次我悟到一种心法都来这里对比一下，感觉这次稳了，希望一年之后我也是这里的小股东之一，立贴为证！加油( •_•)	2019	2	喜欢梭哈的小韭菜
2021/6/10	酒精肝的人越来越多了。我弟弟喝酒喝死了。肝癌。我以前也是酒鬼，怕了不喝了。就是好东西不能贪杯。但是喝起来，谁能控制住呢？尤其是茅台，一定会不醉不归。。。。。。	347	1	太阳神座
2021/6/9	就是一个屁，喝酒有害健康	241	2	股友OKZWdb
2021/6/8	我们认为贵州茅台必将突破5万元，今后极有可能20瓶飞天茅台可以换1间150平方米的大房子，液体黄金，越存越值钱！	8363	24	投资界的快递小哥
2021/6/7	下一个ST岩石十倍股 【ST龙韵】 为钓鱼台国宾酒总经销商目前市值9亿，负债率22%，五年来审计意见均为【标准无保留意见】，大股东2020年之前预付800万费用，早已经归还，被ST，随时摘帽，2021年营业收入一季度1.7亿扣非净利润800万，酒业销售额去年2269万，毛利率为46%，远超主业，未来必定转型酒类经销商随时并购酒厂。	974	0	中国最后的散户
2021/6/6	和顺石油 这股如何，大神给分析下，是不是股价要往上走了，适合建仓吗？	590	0	富贵斗金de文泰
2021/6/5	科技 行业白酒院士我就想说，有些行业的从业人员真的和院士不能沾边～～～	347	1	股友Lfp731
2021/6/4	醉了！醉了！这可是历史难得一见的限量珍藏版！2了！爱了！来～来～来，老铁你干杯我随意！	2884	6	股海品馫茗
2021/6/3	继续分享我的撒网账户，我真有茅台，总有人说这是模拟盘，假如是模拟盘，我真的不会只买100股，我的目标是跑赢指数即可。	6551	26	南希3515
2021/6/2	茅台对于中国来说可有可无，既然外资加仓，那么全卖给他们，然后退市	504	6	怼你没商量10
2021/6/1	我滴乖乖，重回巅峰	316	0	我割菜贼猛
2021/5/31	转发	350	0	众泰必成妖股
2021/5/30	茅台的价值就是生活的品质	596	0	星星照亮我的心
2021/5/29	四月份才从酒店餐饮离职，今年酒水比去年年底消费锐减，收台时酒瓶比去年减少的太多。茅台酒五粮液洋河大曲等高端白酒瓶回收。年产多少万吨茅台大家都懂得。	9019	4	小傻蛋小飞飞
2021/5/28	转发	316	0	礼仕湾巴菲特
2021/5/27	号称“牛市旗手”的券商板块，自2020年7月开始调整行情以来，一直处于跌跌不休的状态。尤其是2021年春节以后，券商板块指数整体走势疲弱，个别券商股还一度跌破净资产。近日，某券商喊出“挑战四千点” 大行情要来了？@上海证券报 $东方财富(SZ300059)$ $贵州茅台(SH600519)$	826	1	操盘必读
2021/5/26	今天指数再次下挫，抱团股再度陷入调整，把昨日的情绪又打回了原形，好在下跌过程中出现了抵抗，没有恐慌盘。主线碳中和昨日高潮后迎来分化，后排股出现较大的亏钱效应，而前排高位股表现依旧不错，虽然阵容迅速萎缩，但其实不算是坏事，资金集中力量把空间高度打开后，刺激低位股补涨，这样才能形成良好的循环。这里有个数据值得注意一下，“截至3月22日,全市场共发行24只碳中和债券,规模合计超过450亿元”，碳中和债券从无到有迅速扩容，可以看到做多资金的实力，这波最好的鱼头鱼翅没有吃到，鱼身鱼尾我也不考虑了，喜欢玩短线的可以持续关注。明天早上大盘如果还有低点那就是短线买点了，可以给持仓做个反弹。$华骐环保(SZ300929)$ $贵州茅台(SH600519)$	970	1	股友albeelll
2021/5/25	大盘来个500点下跌，你还是你，其他又一塌糊涂	282	0	不平静的新
2021/5/24	挑战四千点！请问大家有信心吗？$贵州茅台(SH600519)$ $东方财富(SZ300059)$	966	5	操盘必读
2021/5/23	明天割了茅台，买英利汽车，希望能赶上主升浪	399	0	李大削削
2021/5/22	静女神威武	343	0	凯瑞骑牛168
2021/5/21	有茅台就是心里舒服。	321	1	小萌新521
2021/5/20	昨天的宁德时代今天早上高开2.9就走了。走了后就立马下杀，本来想接回，但月底了想想还是算了。英科医疗今日加仓，还没到目标位，还舍不得放弃，要是再给机会加大仓位更好，不给就目前这点吃吃也行。其他就建了点底仓茅台，小赚就会走。其余的小仓位万把块的都是试盘练习盘感忽略不计。月底又要放假，操作偏于谨慎为主。压力和情绪波动也是成本，喜欢做最舒服的模式。稳稳的赚钱。进可攻退可守依然保持。	8861	9	妍_心稳操作就稳
2021/5/19	茅台铁棺盖	426	2	缥缈黑客
2021/5/18	吃喝玩乐，快意人生！	297	0	日新月异OK
2021/5/17	跌停	266	0	升628
2021/5/16	买茅台好，能避开杀猪盘	455	0	收割主力机构的前
2021/5/15	建议朋友们也看看包钢股份，垄断世界稀土，易方达进驻，即将起飞。	958	3	股友7C6qAZ
2021/5/14	懂事会炒股已经是不争的事实，老管小提大法，大提装聋作哑，也是见怪不怪。	266	0	财报造假
2021/5/13	别人恐怖我贪婪，明天加仑五百手	656	4	n437513839061340
2021/5/12	茅台跌破1900，机构们开始慌了，怕赎回潮。你看，无论北向还是内资都装出一副在抄底的样子。反正我等1600，没买点宁愿不买	9671	35	追高不低吸
2021/5/11	大家可以给一些建议吗？之前发了好几个贴，但是没有审核通过，就直接截屏了。	239	0	笑到最后才美丽
2021/5/10	转发	165	0	股圣买大牛股
2021/5/9	作者原创观点，欢迎关注、点评、转发……	477	0	三柱香_千年老妖
2021/5/8	茅台企业这么有钱，可以尝试去国外打营销广告试试茅台打造成中国品牌，出口才是福音多多为国家打造品牌，盈利造福全中国人民，国家有税收，人民才有福利，国家政府有钱有力量团结办更多好政策，发展中国虽然我没买过茅台股票，但是这票人气排名一直高位，想不知道都难。	571	1	带刺韭黄
2021/5/7	今天很关键，要站上两千点，还要放量。加油加酒	343	0	斐然满堂得
2021/5/6	插播几条快报：1、港股和A50都跌了。2、印度疫情见顶。3、耶伦接受采访表示：为了防止数万亿美元政府刺激带来经济过热，未来可能不得不提前加息。也不多说什么，明天开盘我A先跌为敬。大家师母已呆。$中国平安(SH601318)$ $五 粮 液(SZ000858)$	1549	2	奔跑的小腩肉
2021/5/5	来源：证券时报网 资本市场从来不缺各种传奇。在这里，人们追逐梦想、渴求财富。有人以梦为马、脚踏实地；也有人玩弄财技、甚至违规违法。我们希望，通过复盘一个个鲜活的案例，来记录资本市场的故事，当然、也可以是事故。 2019年，景顺花了57亿美元，从万通保险手里买下了奥本海默基金。 这家成立于1959年的美国老牌对冲基金，曾经凭借投资茅台赚得数十亿利润而在国内声名鹊起。即使这样，它在中文世界里的名气远不如在美国华尔街。甚至，投资者百度不出来它的创始人。 创始人莱昂·利维 2008年，莱昂·利维(Lion Levy)入选了阿尔法对冲基金名人堂。 同年入选的，还有对冲基金之父阿尔佛雷德·琼斯，量子基金创始人乔治·索罗斯，文艺复兴基金创始人詹姆斯·西蒙斯，老虎基金创始人朱利安·罗伯森等一众对冲基金大佬。 莱昂在对冲基金界的江湖地位可见一斑。 1925年，莱昂出生在纽约的一个犹太家庭，父亲是经济学家兼…	41755	18	贵州茅台资讯
2021/5/4	有色金属暴涨，作为核心资产的茅台酒还不涨价？	521	0	股市小白1号
2021/5/3	茅台肯定将来市值5万亿，前面2.5万亿的可以套现了。可能吗？快来长虹美菱以你们的资金实力让美菱翻10倍也是小意思。	987	0	股友Z1PlVv7846
2021/5/2	。。。	304	0	股友20735U85g5
2021/5/1	这下摊上官司了涉虚假宣传	443	4	大展宏图的吴之荣
2021/4/30	贵州茅台：每次反弹都是出货良机，伪价值投资泡沫必将彻底破灭。	303	0	nbghd
2021/4/29	茅台一季度和去年同期相比没有其它很多股票一样实现双位数的大幅增长，只是实现了个位数的增长，市场好像有些人有一点点紧张。我个人觉得其实茅台这业绩其实很好，它去年一季度的业绩居然完全没有收到疫情的影响，这也太难得了吧。所以这是一次很好的压力测试。茅台其实一点都不贵，我记得我年后回来卖出了全部的股票包括茅台。那时候的茅台是60-70倍的市盈率。她从2600调整到1900多的时候我再次买入，那时候记得没错是50多倍的市盈率。现在只过了小几个月市盈率现在只有45倍，而且净资产收益率是35%以上，净利润超过50%，超级深广的护城河和品牌忠诚度，这在A股恐怕除了牧原股份找不出第二支更优秀的公司了，但就算牧原股份也没有茅台的护城河和品牌忠诚度。所以个人觉得起码在a股，茅台还是独一档的存在。	604	0	股友DN3JZf
2021/4/28	现在的茅台股权架构 第一梯队国家队第二梯队基金第三梯队个散	297	0	常回家看看k
2021/4/27	300061借壳西凤受益300302.600340	298	0	股票几千选一牛
2021/4/26	26的本半年内能回本吗	323	1	大A一小伞
2021/4/25	弱弱的问一句，这个能卖钱么	330	2	许立荣
2021/4/24	来源：时代财经 作者：王言 因茅台集团总工程师入选中国工程院院士候选人引发的“白酒院士”风波终于尘埃落定。 4月23日，中国工程院网站发布消息，经中国工程院主席团审议，确定2021年院士增选有效候选人577位，根据《中国工程院院士增选工作实施办法》，现予公布。 时代财经注意到，此前因“白酒院士”一事登上热搜的茅台集团的总工程师王莉并未在列。 围绕着王莉未入选中国工程院院士候选人一事，时代财经4月23日联系贵州茅台(600519.SH)方面，对方表示不予置评。 截至4月23日午间收盘，贵州茅台上涨2.21%至2101元/股，总市值为2.64万亿元，较今年2月9日创下的3.2万亿元历史最高市值已跌去5600亿元。 今年2月17日，2021年中国工程院增选院士增选候选人名单公布。其中，王莉入围中国工程院增选院士名单。根据贵州茅台方面的消息，王莉入围是贵州省科协推荐。 2月18日上午，贵州省科协…	1331	18	贵州茅台资讯
2021/4/23	明天起吗涨5个点，赶紧买入，白酒就剩下茅台没涨回去了	386	4	平南股天乐
2021/4/22	客观来说2000根本没有止跌的可能，继续下行，不是寻找支撑而是看看跌的点位够不够的事，一旦恐慌盘杀出就基本止跌，企稳得到1500元～1300元附近，后期还是可以冲到2800元～3200元的可能，而且后面涨速不会慢……后世看好茅台，毕竟茅台是国际品牌也是中国酿酒行业的标签。	4407	9	不倒翁阿里阿里
2021/4/21	你知道这个重大秘密吗？三瓶茅台，二瓶被屯货，只有瓶喝了。茅台被喝了，还是被屯了，估计屯货多些，社会库存非常大。未来，茅台没有成长性了，因为屯货够多了！！！没有成长性，50-100倍市盈率白酒，就是非常差的。价格会跌到2000多，然后跌到1000多抢市场。千真万确，休想涨价，因为没有人屯货了！！！	541	4	新赶路1
2021/4/20	酒文化博大精深源远流长，也是中华文化的一部分，价值和地位与生活息息相关不可分离，无酒不成席我们古人把喝酒当做一种重要的活动需要，今朝有酒今朝醉，明日愁来明日愁，你们喜欢古人这种燕歌燕舞的生活吗？	2759	10	北京捉龙师
2021/4/19	朋友的老公沉迷于炒股，工作也辞掉了，每天就是看手机研究股市，想通过炒股来达到发家致富，我觉得他这是把炒股当成自己的事业了！	960	5	爱打板的小公主
2021/4/18	把茅台捧得那么高那么久，贵州还是穷啊！所以说茅台起不了什么作用，能起作用的是政策，例如免税吸引投资，可如今满脑子都是茅台，好的政策估计也整不出来。	9709	24	胖一点就会帅一点
2021/4/17	三重底成立？股指表现一般题材活跃原创 股市习得 股市习得 今天盘口解析：三大股指小幅高开，以权重位代表的白线在分时早盘快速下跌，尤以创业板为甚，这与宁德时代等权重的走势有关。股指表现一般但个股普涨，沪市的涨跌比：1517:350，深市涨跌比：1952:437，权重疲软但白酒板块大涨4.12%率先爬出坑，有助于大盘企稳而沪市站上3460点则三重底成立，创业板指K线形态较佳。沪指收于3414点上涨0.46%，近期反弹压力位3460点、3495、3577点，支撑位关注3328点，创业板指收于2770点下跌0.71%，近期反弹压力位2871点、3023点，支撑位关注2711点、2603点。沪指在低位超卖区指标金叉在即，创业板指数的技术指标已从低部回升。下周应关注成交量的变化，技术上关注股指5日量能线上穿55天量能线。题材分析：北向资金净流入71亿元，题材的轮动很快：医美、多胎、数字货币、自动驾驶…	2068	1	股市习得
2021/4/16	广散们要清醒呦	294	1	股友d7Jy00
2021/4/15	刚出台了限酒令 严禁政府人员在公共酒店及个体聚会场合大吃大喝 烟酒送礼 ，一旦违反给予严重警告或开除职务，严重者依法移动公安机关！	571	1	股友aY0VuM
2021/4/14	今天必大杀贵州茅台	343	1	股海无涯宇宙有界
2021/4/13	大家喜欢哪一款？不妨说来听听？$宁德时代(SZ300750)$ $贵州茅台(SH600519)$	983	8	操盘必读
2021/4/12	宁德时代的重大利好:宁德时代与洛阳钼业达成战略合作2021-04-11 21:39:34http://guba.eastmoney.com/news,300750,1022507355.html 4月10日，宁德时代与洛阳钼业在新能源金属资源领域达成全方位战略合作,双方还将通力合作，致力于打造世界级的大型铜钴生产商。 得资源者得天下，家中有矿不愁无米。下周一宁德时代现价312元将跳空高开，一路大涨，大家注意了雨朦胧上周315.7为国护盘吃入宁德时代现收312元不幸套牢，但是本周雨朦胧将逢高出货，不再护盘，让大盘自生自灭。所以各位亲爱的散户兄弟姐妹们，周一如宁德借利好大涨的话，如您是短线客最好还是和雨朦胧一样逢高出货，当然，如是中线客，准备拿大半年，一年二年或更长的朋友，雨朦胧就不劝您跑了，您也知道的，雨朦胧专门做短线是捡了芝麻丢了西瓜的您这做中线就赚大钱发大财好了，雨朦胧是短线客就不陪阁…	511	1	散户雨朦胧
2021/4/11	方大特钢！兜里有钱！股息率15%是茅台的十几倍！钢铁、碳中和现时风口！一季度螺纹钢飙涨，季报应该非常靓丽！超低股价不足10元，这样的标的不选选哪个？	6923	8	再见已不再认
2021/4/10	来源：中证网 记者4月4日查询晨星网站发现，全球最大的中国股票基金“瑞银(卢森堡)-中国精选股票基金(美元)”2月对贵州茅台持仓维持不变。1月瑞银(卢森堡)-中国精选股票基金(美元)小幅减持了贵州茅台。 来自晨星的数据显示，其前十大重仓股中，该基金增持了腾讯控股、阿里巴巴(ADR和H股)；减持了好未来、中国平安、网易(ADR)和港交所；对包括贵州茅台在内的剩余股票持仓维持不变。 瑞银集团在相关信披材料中称，贵州茅台为中国白酒市场的领导者。并表示，鉴于贵州茅台在超高档白酒领域的强大实力，该公司能够从中国的消费者高端化趋势中受益。中国的消费升级、企业强大的品牌形象等将是贵州茅台长期增长的主要驱动力。 此外，上述材料还显示，2021年前两个月，基金(美元份额)费后净值增长4.31%。欧洲某信息披露平台关于这只基金的材料显示，2月该基金持仓中，房地产对净值增长贡献较大，其中，中国平安、华润置地、…	11.5万	91	贵州茅台资讯
2021/4/9	散户们天真的认为，唱垮了所有白马股，垃圾股就会一飞冲天，	378	3	股友5eO8yB
2021/4/8	我靠，腾讯控股一天的成交量就高达1000多亿着茅台才50多亿，怎么搞的？	361	1	咯哦了时间路上
2021/4/7	李国庆：3000元一瓶的茅台成本其实只有20元，价格疯涨是为了做给别人看	729	0	englh
2021/4/6	哪些套在碳中和人的还不甘心，还要抵抗挣扎。市场资金最聪明，会自动流向人气最旺最有价值的地方，叽叽歪歪有吊用。	977	3	野牛1
2021/4/5	消费股业绩稳定成长，周期性较差，一般看估值就可以大致判断股价贵还是便宜，而周期性行业，往往估值最贵时，恰恰是买入机会，同样行业巅峰时，市盈率最便宜，恰恰是卖出时，现在消费龙头茅台，估值依旧处在高位，所以需要等待一季度业绩发布，估值下降后，看一季度业绩如何，来预判接下来的操作！历史上茅台估值基本上处于25--35之间，而随着外资不断进入，估值出现较大抬升！	4229	2	红日投资东风劲
2021/4/4	推荐阳光城，涨5倍！	559	0	新赶路1
2021/4/3	茅台股历史最高价2600多元每股，年后跌到1900元。目前价格2160元。如果要帮套牢盘解套，需要1500亿到2000亿资金。我们散户买个一两手，按今天涨幅赚个一两万元。而有些大资金买的就多了。比如买十万股或五十万股，就是几亿或十来亿资金。我们假设在2500元价位，有资金进了五十万股，也就是十个亿资金样子，按目前价格来算还亏损近两个亿。大家想想，能一次性拿十来个亿，甚至更多钱放进来交给基金经理打理的的主都不是简单概念的人，所以你基金经理让我十个亿投资，两个月时间就亏了两个亿，怎么办！这个时候基金机构的经理们压力就非常大了，所以想尽办法绞尽脑汁的想给他们这帮爷来解套！当然我只是举个例子，上面也提到了，综合来看，要想解套至少需要近2000亿资金来拉动。茅台市值虽然已经两万多亿，但2000亿资金也不是个简单的概念！因此今天偶尔反弹一下做的到，而继续不断拉升形成反转就没这么简单了！但横盘久了逻辑…	3745	2	锦鲤翔龙门
2021/4/2	近几天网上吹茅台的帖子很多啊	357	0	股市一农民
2021/4/1	重复一遍，2000上方卖出都是对的。	394	1	城南隅
2021/3/31	茅台的股价（2050）是地铁设计（19.60）的103倍，地铁设计每10股分6.6元，照此算法茅台应分680的，真是差到家了！今年又白期待了！	5865	10	杨晓尔
2021/3/30	茅台再见了，以前的风光再也回不来了，我们应该追寻低位优质成长性好票票（300331/300099/300680），这些股票具有巨大上升空间，大家看好了吗？	382	2	股评一阳指
2021/3/29	茅台凭什么卖这么贵？白酒，不过是“一把米，一斤水”，高档酒和低档酒的成本都差不多，售价越高，利润也就越高。正因如此，大多数白酒公司都想做高档酒，但很多都没做成。凭什么飞天茅台一瓶能卖1499元，而大多数白酒只能卖一两百块？原因在于品牌，茅台在消费者心中占据的心智是难以撼动的。比如请客吃饭，掏出一瓶茅台，倍有面子。至于茅台是否真的好喝，口感是否比别的酒好几倍，这都不重要。哪怕你按照茅台的酿造流程，一模一样的操作，最后出来的酒，只要没贴茅台的牌子，就是卖不上价格。类似的例子有很多，比如LV、Burberry、Prada等奢侈品牌在中国都有代工厂，工厂生产出来后，他们就贴个牌子，然后便可以卖出天价。国内工厂有技术生产LV，为什么不自己卖包呢？为什么甘心赚个加工费，然后绝大多数利润让国外品牌商拿走？还是因为品牌，消费者看重的不是包包的质量，而是LV这一品牌的价值。往往最容易复制的就是产品，而最难…	996	0	hbw97888
2021/3/28	绿色金融是（碳中和）重要的配套支撑。规模已超12万亿，将通过融资成本的调节，促进企业减排；特别地，绿色产业基金或将复制集成电路“大基金”热潮。构建“双碳”远景 国网英大集团深耕绿色金融	3492	4	六倍牛002454
2021/3/27	看来我手里这仅有的一手茅台，还是能目标3000块的！想想就开心	559	3	唐山大兄666
2021/3/26	前几天酒类股大跌的时候，茅台的每日大单净流出只有几百万几千万，这几天白酒股反弹，茅台酒反而没反弹，它的大单净流出，每天都是几个亿了，别的酒反弹了，茅台酒的下跌开始了，而白酒也将在茅台的带领下再下几城。	7482	7	大唐英杰仍在
2021/3/25	通过这三天，很明显，大盘跌，茅台涨。大盘涨，茅台跌。所以茅台今天涨。	285	3	股霸大弟子阿呆
2021/3/24	华夏幸福将启动尽职调查,预计45天内完成2021-03-23 10:56来自搜狐焦点据媒体报道，有消息人士称，华夏幸福基业股份有限公司已于上周通知债委会成员，计划于3月20日启动尽职调查工作，预计将在45天内完成。华夏幸福计划在6月20日之前提交一份综合性的风险化解方案供债委会审查以重组其2257亿元人民币的债务。华夏幸福提议，将存量债务的本金进行不少于六个月的展期为该计划做准备，并暂停支付利息（包括已经逾期的部分）。3月20日，华夏幸福敦促在岸债券持有人报告截至当日的持仓量，并在3月31日之前提交签署意向书，以加入债委会；截止上周，共有79名债权人加入债委会，涉及近800亿元人民币的债务。截至上周，华夏幸福的逾期债务总额约为194亿元人民币。截至1月底，该公司现金约为246亿元人民币，其中8亿元人民币为非受限资金。	966	0	光明一个龙头
2021/3/23	请教，抱团股为什么不行了？好多垃圾股鸡犬升天。我不能理解这种现象。垃圾股也高估的不得了了。	284	2	Laplace1
2021/3/22	明天又该跌了	374	3	新潮来血
2021/3/21	某炒股大赛颁奖仪式上，主持人采访前三名的选手分别用的什么方法。季军答曰：“弱转强，竞价爆量转一致，低吸”。台下爆发雷鸣般的掌声。亚军答曰：“龙头战法，换手板，分歧加仓，追击龙头”。台下再一次掌声雷动。终于轮到第一名分享经验了，冠军只是轻描淡写地说了一句：“我空仓！” $贵州茅台(SH600519)$ $中信证券(SH600030)$	790	1	操盘必读
2021/3/20	茅台比大部分股票都要强上100倍，说到这里，我们来拿两个股对比一下下，《茅台现在价位2000块，和邦生物现在1.5元》如果茅台只比和邦生物强100倍的话，那现在茅台2000块，和邦生物也就应该20块一股哈，看来强的不是100倍，而是强了2000倍了，茅台就算涨到3000块一股，和邦生物也应该在1.5位置不动，这才是合理的，所以，今天我来茅台，推荐大家大力买茅台，因为茅台是要涨回3000的，也许不止，和邦生物，就算涨到了30那也是没有茅台利润高的哈，因为茅台3000比和邦生物30块，那就是一个天上，一个地下，没法比，有茅台的坚定持股，要相信能涨到3000块。好了，和大家开个玩笑的，不过我说的这个支撑位，大家是可以参考一下哦请不要叫我老师，做股票，我只做学生，看好的你点个关注，多评论点赞，不看好的也谢谢你来看我帖子	1185	10	赌城城主
2021/3/19	明天或周一能反弹，要不一直下跌，怎么吸引散户接盘。	209	2	股友3311g2655P
2021/3/18	当任泽平喊出茅台境外售价要到境内的2倍时，我知道，茅台的跌势还没有结束。为什么呢？因为这个说法太疯狂，而疯狂意味着股价处在偏离的状态。任泽平做为一个财经“专家“，不会不知道，大部分老外不喝白酒，没出去看看吗？老外到了中国，也基本不喝白酒，最多入乡随俗应应景。你把茅台标价1万美元，也没人买啊。有啥用？真的以为这么一搞，就搞出一个全世界畅销奢侈品？不会这么天真吧，专家？我认可贵州茅台是一家很好的公司，有很宽的护城河，财务指标非常好。但是！但是没有什么股票是只涨不跌的，没有什么产品是长生不老的，任何东西都在周期里面，脱离周期谈价值投资就是欺骗大众耍流氓！有人说“观点之后，皆是立场。立场之后，皆是利益”，我以为说的很对！	13809	103	爱我吧维拉
2021/3/17	茅台定会再抱团	218	0	股友I30khs
2021/3/16	虽然茅台基本上是机构在玩，但不乏2600进场的，估计现在也很难受了。目前这个价位市盈率都还有50多，感觉还是太贵，中信讲3000，请问抄底了吗？3000就是70左右的市盈率，可怕！	5808	14	基民kDHJ1P
2021/3/15	2019年末，贵州茅台集团公司将茅台4％的股份，无偿划转给贵州国资运营公司，但是到了2020年底，贵州国资运营公司只持有0.96%的股份，也就是说，贵州国资套现了约650亿元。	277	1	牛转乾坤渐入佳境
2021/3/14	任泽平不要乱说	581	1	易光头
2021/3/13	$腾讯控股(HK|00700)$	456	0	股友20TI968651
2021/3/12	贵州茅台：明天的市场主场换地方了，换到中国建筑【601668】，增长43％以上。真是大象起舞，还跳的这么高，4个涨停或许不够。去年合同3.2万亿，如此算今年合同都得超过4.5万亿，市值不到0.21万亿，天都看不下去了，涨500％都低估。	414	4	iBoo炉温测试仪
2021/3/11	上交所要求公司核实并说明近期股价连续上涨是否与公司基本面相匹配；核查公司董事、监事、高管及其直系亲属自今年2月以来，是否存在买卖公司股票的行为，是否存在涉嫌内幕交易的情形；核查公司前述对外投资事项的筹划、审议、签署、披露等具体进程及对应时间节点，及相关信息保密情况，并自查内幕知情人是否存在利用内幕信息进行交易的情形	383	0	股友06W0685f20
2021/3/10	如果五天均线破了，第一个位置考虑2382.45位置，2331.31位置是不可以破的，破了就要进入深度调整了关注我，让你骑上牛股，一起来致富	991	13	赌城城主
2021/3/9	跌千元需要多少天？	158	1	低估启动时
2021/3/8	八十年代时的五粮液，剑南春跟茅台齐名，现在茅台被机构当宠儿抱团狂炒，股价被炒得翻了百多两百倍，酒价也跟着狂涨几十百多倍，以成了富人的奢侈品，股市就是买入的资金多卖出的少，就涨，反之就跌，说什么纠正丶调整，其实就是前面买入获利走人，后面进来接盘的资金少了，就跌！ 国内互联网贷款的政策已经基本落地，行业后续受政策冲击的几率大为降低，对相关上市公司来说，后续几年有望迎来持续的业绩提升！我是个穷人，崇尚快进快出！不看公司价值，只看现实趋势！	593	1	唐山大兄666
2021/3/7	给市场一些时间去修复，观察美联储的政策预期，一旦纳斯达克有企稳，那么反弹周期就会开启！$贵州茅台(SH600519)$ $宁德时代(SZ300750)$	837	1	操盘必读
2021/3/6	还得腰斩！这里才哪里到哪里！	235	1	风雪草原狼
2021/3/5	恭喜茅台抱团大资金中出现了叛徒，有人想跑路了，此时舍不得跑路，贵州茅台就是第二个中石油，不要被什么酱香科技和核心资产灌输洗脑了。此时买茅台至少套10年，拭目以待	411	0	家财富贵de杜飞
2021/3/4	贵州茅台(SH600519)$$五粮液(SZ000858)$ 获得欧盟的认可，为进入欧洲市场铺平道路。厉害了，以后可以赚外汇，扬我国威！说真的，茅台、五粮液在国外有一定知名度，随着咱们国家影响力剧增，茅五泸出海并非不可能。《中欧地理标志协定》于2020年9月14日签署。3月1日，《中欧地理标志协定》（以下简称“协定”）正式生效，中欧合作掀开历史性的一页。$泸州老窖(SZ000568)$ #今日话题#	1533	1	高礼远山
2021/3/3	恶鬼杀穷鬼老基杀小基	146	1	京A7848K
2021/3/2	吧里很多仇茅粉丝，说明了贵州茅台又要张了	296	2	股友rTZek4
2021/3/1	业绩大增今年股价已经提现。利好出尽，大跌一年。囤积太多，市场难以消化，明年业绩减半。	3605	4	业绩牛保证盈利
2021/2/28	一，贵州茅台毕竟是优质股，它之所以跌，是因为上涨太猛太高了，待回调到合理位置，一定会有大批买盘涌入。然而冲击前高2627绝非易事，因为它需要时间调整再聚力。二，很多人一看到涨就喊5000目标，一看到跌就说要到500，为什么不依据客观分析呢。从高位下来，跌去三分之一，二分之一，以及三分之二是首先要考虑的位置。如果跌去三分之二，说明它变得很弱势，这基本不可能。所以考虑跌去三分之一或二分之一较合理。分别对应1800附近或1300附近。三，2020年7月----2020年11月这段时间调整并不充分。换句话说就是没歇够，还要强提一口气拔高。再看前面几次大调整，都比这时间要长得多。波段调整越来越短，频率越来越高，这是高潮即将结束的表现。所谓孤阳不长，纯阴不生。阳中有阴才能长得更高。没有像样的回调休整，，一个劲的长，能长哪里去。（这段话记于20201年2月1日夜）四，2月9日，茅台又创新高，我摇得“剥…	998	1	中午吃鱼
2021/2/27	远离那些定增的，配股的公司，没事总要钱的公司，能是好公司吗？茅台定增过吗？配股过吗？垃圾公司，刚高喊茅台目标价3000元，现在跌到2100元，你们怎么不买呢？现在抄底不香吗？$贵州茅台(SH600519)$ $上证指数(SH000001)$	687	3	操盘必读
2021/2/26	茅台连跌停利国利民	261	1	新乳桃商
2021/2/25	2006年我刚工作(事业单位)工资1200元，当时茅台酒价格398元超(市价格)。大概能买3瓶。现在工资涨到了3400元，可茅台酒涨到了2800元(超市价格)只能买1瓶。茅台价格泡沫由此可见。个人观点	299	5	股友nYQlUy
2021/2/24	第一，新华传媒，仅仅40亿市值，账户上趴着14亿多现金，这么多的资金，而且还是越来越多，所以，新华传媒的基本面相当的好，第二，新华传媒本来年报是盈利的，但是，上海国资委硬生生的全部针对新华传媒计算所有商誉，也就是让新华传媒亏损，计算了几乎3亿商誉，2017年，那时候几乎4亿商誉，360借壳也没有计算商誉损失，所以一般来说，突然如此大手笔计算商誉就是重大资产重组的兆头，而且被注入的资产应该远远超越360，目前的股市重组最多一字板是由360借壳江南嘉捷创造的，也就是说，本来应该属于新华传媒，但是新华传媒最终拒绝了360借壳的请求，第三，一个月的箱体震荡，形成一个月日线图的w图形，第四，东方网属于国资委体系最大的互联网短视频巨头，已经正式完成被上海报业控股了，基于同业竞争原则，东方网重组新华传媒也是大概率，而且，机构鼓励同业整合，做大做强，第五，新华传媒入股两大世界级独角兽，也是短视频领域创投…	9943	12	老佛顶
2021/2/23	一定的	153	0	润华2018
2021/2/22	茅台芳香随风送，酒不醉人、人自醉。四大诗仙也痴狂，一醉再醉又何妨。茅台加油。	1949	7	炮泡溜
2021/2/21	茅台好啊，这喝多了就吐槽，各种酸甜苦辣都吐你一身，所以贵州日报你能把这吐的打扫干净分清楚吗，你小看了这些醉汉的能力了，这么多人，个个都是喝了你贵州的茅台然后吐你一身，所以你评你的，他吐他的，本不想干的，何必论对错啊。登记一下，凡在这吐过的，每人每天特供一瓶1499的茅台，免得大家没茅台喝的时候喝了杂酒吐的味道不纯正，这才是当务之急，至于院士芝士实非草民能做之主，不如给点1499的平价茅台是在的，呵呵，我没喝太多，因为我的茅台酒太少不够喝啊。不然还能多吐你一身。	2671	3	今采御品
2021/2/20	汾酒，西凤酒，土烧酒就不好？	237	2	至尊歌神
2021/2/19	不久的将来，在遵义市新领导的带领下，赤水河畔会诞生二个千万的酱香白酒股票，一个是600519茅台酒，还有一个肯定是遵义的股票。我们拭目以待	11176	30	生意发财的鲁班
2021/2/18	「央广网评」茅台女总工入围院士候选人？当慎之又慎！近日，据贵州省科学技术协会网站消息，茅台集团总工程师、首席质量官王莉，由贵州省科协推荐入围中国工程院增选院士名单。消息一出，人们便将此事联系到多年前的“烟草院士”争议，甚至调侃其为“白酒院士”。院士是我国科技界最高荣誉称号。被推荐者都是对推动国家和社会科技进步有建树的科技工作者。而酿酒行业本身就存在争议，世界顶尖医学期刊《柳叶刀》曾明确表示，任何剂量的酒精都对健康有害。2020年，世界卫生组织敦促各国政府采取限制酒精的措施，因为酒精不仅有害身体，还会引发暴力和精神问题。推荐致力于研究“酿酒”技术的研究人员评选院士，很难代表“科技兴国”的战略方向，同时也会引起人们对社会科研方向和院士推荐、评选标准的质疑。另一方面，茅台集团是著名酿酒企业，市场地位高，在贵州连续3年纳税第一。在此背景下，茅台集团总工程师由贵州省科协推荐入围中国工程院增选院士名…	1111	1	心静8411
2021/2/17	应该多方面举报股吧	529	1	股友wznvnq
2021/2/16	一直喷茅台就是水和粮食成本低不能应该那么高价，那特么国外的拉菲还是葡萄做的呢凭什么卖几万？咋滴，只允许国外有贵酒，中国就不能有贵酒？就不能有自己的品牌？典型的背弯了直不起来的思想	988	2	股友018g60S826
2021/2/15	外资已不敢把毛台当收藏品期货炒了，开始逃离；内资说要到三千 ，只要有利润只要紧俏只要毛台收藏品囤货就包赚，股票上一万没有悬念	845	1	股友aNBbyM9960
2021/2/14	茅台净利润增长率只有11%，场外囤积茅台的资金已经开始不足，支撑不起酒厂的出货量，经销商如果资金不足无法拿货继续囤积炒作，茅台业绩拐点马上会出现，股价马上会进入暴跌。	1095	3	会开车的小姐姐
2021/2/13	屈远志02-11 20:06作家 代表作: 《灵魂不死》,优质创作者关注中信证券拿贵州茅台来赌国运，市场非常失望。中信证券上调茅台股票价格至3000元每股。中信证券认为，白酒板块依然乐观，茅台攻守兼备，更多催化下引领行业上涨，公司市值站上3万亿元市值后，仍有广阔长期的空间。笔者认为，中信证券在如此高位，仍然力荐茅台，客观是在用茅台来赌国运，来和创新发展、科技兴国的经济发展政策对赌。高层一再要求，社会各个层面要进一步落实创新驱动发展战略，增强资本市场对提高我国关键核心技术创新能力的服务水平。目前，资本市场聚集了一批技术力量、科研水平都比较强的上市公司，分布在高端制造、新材料、信息技术等多个领域，但在中信证券等研究机构眼里，有的只是茅台以及各种所谓的酱茅、猪茅、油茅等。科技是立国之本，技术短板让我们吃亏很多。当下，最高层面正在集中解决各种卡脖子的问题，但具体落实大部分还要到企业层面。但资本市…	906	2	巴飞拓
2021/2/12	为什么大过年的，还有人放猫出来乱叫！这是什么操作！今天股市还要开盘交易吗？	262	0	你的宝就是我的
2021/2/11	或许会有朋友说，你既然如此“清醒”，那为何不卖出茅台去寻找性价比更高的标的呢？这恰恰是今天自己想谈的话题。我说过，作为个人投资者有时总得要对自己“狠”一次，这个狠，就表现在你一定要抓住机会在极其优秀的标的上重仓持有，并且一旦找到了，就不需要再作它图，就这样静静地安心地持有下去，进而让自己个人家庭的金融资产保值增值，甚至将来是可以进行财富传承的。而且你一旦有了这种想法，可能就会对那种换来换去，不断寻找性价比高的标的做法产生些许厌倦，毕竟市场上的钱是永远赚不完的。$上证指数(SH000001)$ $深证成指(SZ399001)$	9997	10	操盘必读
2021/2/10	曦哥看市是个骗人推荐股票的骗子。不是骗了一个两个。看了评论才知道骗了很多人。大家联系一下可以一起报案它已经够着诈骗犯的条件了。希望看到这个信息而且被它骗了的朋友联系一下	630	1	大展鸿图的个股
2021/2/9	假如全国有1万人每天喝一瓶，被喝掉365万瓶，10万人经常喝，每年喝几十瓶，也被喝掉365万瓶，100万人很少喝，每年只喝几瓶，又被喝掉365万瓶，1000万人基本不喝，每隔几年才会喝一瓶，一年又被喝掉365万瓶，10000万人单纯的想尝一下味道，几十年才会喝一瓶，一年又是365万瓶，一年喝掉5个365万瓶，共计1825万瓶，如果不囤积，可能就消耗这么多，每瓶净利润算1000元，是180亿，市盈率100倍，市值1.8万亿，市盈率算20倍，市值3600亿，市盈率跟银行一样5倍，市值900亿。	342	0	胖一点就会帅一点
2021/2/8	大家想象中张坤对茅台的投资，是这样的。2013年买入，长期持有。2021年封神，人称一哥。现实中张坤对茅台的投资，是酱紫的。2013年买入，套住，加仓，再套，再加仓，深套。2014年反弹回本，减仓，卖掉一半仓位。2015年，一季度先加仓，然后二三四季度连续逢高减仓。2016年，一季度再次减仓，卖得所剩无几，二季度发现卖早了，赶紧追高加仓。连续六个季度持续边涨边买。2017年，四季度趁大涨减仓。2018年，上半年加仓后，下半年在股灾中遇茅台大跌，趁机逆市大幅加仓。2019年，一季度趁大涨微幅减仓，而后连续三个季度加仓，边涨边买。2020年，一季度在疫情爆发期间明显减仓，二季度反弹中稍有减仓，三季度和四季度大幅加仓。$深证成指(SZ399001)$ $贵州茅台(SH600519)$	853	3	操盘必读
2021/2/7	千年文化的精髓，国酒茅台王者荣耀！！中国价值投资的典范！分红龙头的典范！希望五粮液像它一样，今天吃鸡？	2571	10	追涨杀跌好闺蜜
2021/2/6	论贵州茅台的持续性牛市和大部分中小市值股票股灾式下跌符合了以下人的利益，看我分析如下1:国外某些利益集团也就是所谓的外资(不排除是有带点政治设局的目的)，因为实际上看指数是涨了，看似牛市格局，实际上是股灾，中小市值股票频创新低大部分腰斩，这里面牵扯到是成千上万的中国中小企业和中小资产阶级。预计这样会重创中国实体经济2.证券监管层，因为有业绩啊，指数频创新高，稳定运行，3，毫无底线的基金经理(外资接盘侠)	692	4	股市中的老骗子
2021/2/5	觉得酒类板块，游戏板块，不让上市最好	174	0	股友uaovPW
2021/2/4	2020年疫情，酒价格2020年一年的涨幅相当于过去几年之和	435	0	股友O2P7Ty
2021/2/3	来源：东方财富Choice数据 作者：财智星 贵州茅台融资融券信息显示，2021年2月2日融资净买入199.49万元；融资余额176.24亿元，较前一日下降0.06%。融资方面，当日融资买入7.07亿元，融资偿还7.05亿元，融资净买入199.49万元。融券方面，融券卖出1.36万股，融券偿还1.88万股，融券余量160.04万股，融券余额34.33亿元。融资融券余额合计210.57亿元。贵州茅台融资融券交易明细（02-02）贵州茅台历史融资融券数据一览免责声明：本文基于大数据生产，仅供参考，不构成任何投资建议，据此操作风险自担。（文章来源：东方财富Choice数据） [点击查看原文]	484	1	贵州茅台资讯
2021/2/2	《温情永远》也许是因为每一天都相见生活有点平淡也许是由于彼此太了解觉得不够浪漫好象所有的优势和明天过去早已说完留下来几句贴心的话虽平凡但温暖你太累了也该歇歇了不可能每天把钱赚完你太累了也该歇歇了给自己一点时间吧也许是因为每一天都相见忘了往日醇甜也许是由于彼此太了解不愿再抒情感股市风风雨雨茅台像个港湾行情有时会磕磕绊绊价却总是向前你太累了也该歇歇了不要总忘记了黑夜和白天茅台太累了也该歇歇了还有大家在你身边	2588	1	枫林森
2021/2/1	来源：中国经营报 作者：蒋政 2021年1月26日，在郑州做酒水生意的崔永强(化名)，把飞天茅台从他的烟酒店货架上取了下来并放进仓库。因为他听闻当地市场监管局正在严查未经茅台授权销售的商家。平时他都是从其他渠道高价收货再加价销售，现在他决定暂避风头。 尽管上海市市场监管局已经辟谣称，严打茅台加价销售不实，但《中国经营报》记者了解到，包括郑州、江苏局部地区、广东等地，市场上已经传出类似消息，很多终端门店都选择下架飞天茅台。据河南省酒业协会相关负责人透露，郑州市场监管局联合茅台正在规范市场。郑州有部分烟酒店已经暂停营业了，更多的商家就像崔永强一样，下架飞天茅台产品。 在白酒行业分析人士蔡学飞看来，此次茅台的市场动作，可谓是茅台史上最严控价政策。“此举有利于挤压茅台价格泡沫，让市场朝良性发展。但考虑到目前茅台具备了较强的金融属性，以及厂家指导价与实际成交价之间的巨大价差，强行政策限制不太可能带…	6018	158	贵州茅台资讯
2021/1/31	基金抱团酒！散户抱团烟！———让这句话传到每个散户耳中！	246	1	我来自未来l
2021/1/30	茅台集团拟通过无偿划转方式将持有的本公司 50,240,000 股股份（占本公司总股本的4.00%）划转至贵州省国有资本运营有限责任公司。贵州省国有资本运营有限责任公司为贵州金融控股集团有限责任公司（贵州贵民投资集团有限责任公司）的全资子公司。能为贵州增加一千多亿收入，好事情！	583	1	腾long驾雾平安
2021/1/29	茅台酒的资金要为国家振兴半导体产业作贡献！正宗芯片制造公司300131英唐智控，今晚年报公告预增，股价7元多，二级市场被短线小资金把控，股价5连趺，急需大资金关注！	343	1	浊清jls
2021/1/28	茅台对国家发展起到了很很重要作用。	279	1	股友LbxB8G
2021/1/27	白酒股必定没有未来！！这轮白酒上涨其实是非常奇怪的现象，白酒股将转入下跌过程是必然！！科技，信息，计算机及软件，通讯等科技股必然成为股市的长期投资方向，这是人类进步与发展的必然选择！！	1039	0	股友NLUGM1
2021/1/26	转发	256	0	千万小散户
2021/1/25	卖出才是财富，不卖就是数字游戏！你怎样选择	267	0	股友d7Lw5e
2021/1/24	我现在买的华菱钢铁股价是4.67元，今年每股利润1元，那么5年我就收回成本，茅台现价2008元，今年每股利润40元，那么50年收回投资成本，两像比较是谁的优势大呢，自己判断吧!!!!!	9805	51	抄底绩优股
2021/1/23	转发	327	0	股友R5809188X8
2021/1/22	毛台你还没涨够，接着涨到2000元100股，大盘跌到2000点。	608	8	基民phAbBp
2021/1/21	只有拉动贵州茅台，才能激发市场热情。茅台只有一个字涨。任何概念题材都不能使市场健康发展。最后都是一地鸡毛。其结果是只能拉动低估的茅台使市场平稳。高估的科技，必须远离。拥抱茅台！创业板估值在2月份创历史新高，科创板估值创世界之最。低估的茅台，为何不能上1500，冲击2000。贵州茅台的上涨，历史所趋，人心所向。有人说茅台估值不能和其他比，那么我们把它当作概念来炒好吧，茅台不是华为概念吗？茅台不是5g概念吗？茅台不是科技龙头吗？	7576	101	茅台五粮石头
2021/1/20	正确的买股决策背后是你的知识积累和历练的心，你赚的每一块钱都是这个公司对你正确决策的奖赏。瞄上伟大企业并不是一时心血来潮，或一时的赌兴。中国价值投资股王，但斌能被誉为中国最成功的巴菲特，他在中欧读EMBA时表示：人生的每一个历史关头，每一次重大抉择，都需要你用历练的心、积累的知识来帮助你选择，进而有更高的境界。回头看，恰恰是他当年的知识积累，才让他有了今天的輝煌。但斌为投资说：“投资是一项非常严肃的事情，我们要好好善待自己的财富，要少参与泡沫型资产的投机活动，千万不要牺牲自己内心的宁静来换取刺激的有可能导致万劫不复的生活。发现伟大的企业，长期坚持投资，这种办法不仅仅成就了历史上那些最伟大的投资家，它应该也能够帮助自己如愿以尝改变人生。但斌对茅台股票的追捧，十多年如一日，不是他心血来潮，也不是思维僵化，而是他对茅台酒历史的深入研究，对茅台品牌价值的看好，对中国千年传承的白酒文化的推崇和坚定…	719	2	股友璞玉顽石
2021/1/19	再重申一遍，贵州茅台茅台不足50倍的市盈率。严重低估，相对科技股动辄50多的市盈率，茅台科技严重低估，茅台与华为已经开始合作数字经济，数字经济是倡导的。茅台无论是产品本身，还是包装材料、防伪等，都应该广泛采用新材料、新设备、新技术，使产品无论内在外在都成为浓缩高科技的结晶，做到艺术与技术的完美统一。让人一拿起、一打开就感到高科技的魅力扑面而来，有着美的享受。享受茅台科技所带来的后5g时代的福利吧！	3775	35	茅台五粮石头
2021/1/18	有时细想真是哭笑不得，我们总是提出问题的人很多，解决问题的人很少很少！解说员、评论员、裁判员很多而运动员总是很少！看别人笑话的人很多，而愿意扶一把的人很少！ 白酒高估了，该跌！一个个唾沫星子横飞恨不得把酒打入十八层地狱，是！该跌，该挨打！可问题是卖了酒去买啥？谁能告诉我？又有几个人在打倒白酒后建议投资人交易者去买哪个行业？去买谁？当今股市哪个行业相对具有确定性？哪个行业具有较大的安全边际？说来听听？ 科技股？看不懂，雾里看花，皇帝的新装，技师拿着哄来的黄金织没织新衣谁看懂了？谁看见了？ 新能源？军阀混战，哪个是未来敢买的车和安全可靠有续航能力的电池？哪个类型的电池？谁能辨别清楚？最滑稽的是所谓新能源不过是把电变成了“蓄”而已！新能源的电源如果不是来自太阳能、风能、潮汐能或别的新能源终端，那不过是把猫叫了个“咪咪”！全世界只有马斯克的“太阳能电池组”才是真的新能源！ 军工？你看的清军工都是…	2366	6	三季人mazha
2021/1/17	气死，这种股不跌	313	2	边际92307
2021/1/16	我持有茅台将近5年，有一点心得，凡券商给的目标价都超越了，这次中金给的2739，不会拦住茅台。供大家参考。	9392	18	夜吟月寒
2021/1/15	小心跌停跌停跌停跌停跌停跌停跌停	265	0	汪家会
2021/1/14	$老白干酒(SH600559)$ $贵州茅台(SH600519)$ 股东们一定要有信心，武陵酒的武陵王和上酱比茅台好喝，600块的飘香30周年纪念版，比茅台公司除飞天外的其它酒要好喝太多，现在唯一的问题是知道武陵酒的人太少，喝过武陵酒的人更少，我相信随着越来越多的人了解过武陵酒和喝过武陵酒后，通过口碑传播，要不了几年，京东和天猫的武陵酒都会被抢光，到时你想买武陵酒都要靠抢。	993	6	白酒价值投资
2021/1/13	你能提价不？？？？	272	0	地上没有跑的鱼
2021/1/12	茅台的确是有资格成为全世界的奢侈品！只是国际营销怎么开展！打开世界市场，再造一个茅台！	2544	9	新赶路1
2021/1/11	50家测评机构对当前的茅台市值都持买入评级，没有一家中性评级也没有一家卖出评级，都是买入的。国外的话沽空报告不晓得好多了！	297	0	缥缈英雄
2021/1/10	还能涨十倍加仓吧	365	1	跟踪妖股
2021/1/9	祝茅台大涨买茅台的有钱人越来越有钱，涨涨涨	256	0	新学徒99
2021/1/8	朱门洒肉臭，路有冻死骨	201	0	眼灵水旺财更旺
2021/1/7	古越龙山国宴用酒，女儿红酱香白酒上市抢购	294	0	股友Z5aHC7122
2021/1/6	疫情过后，类似贵州茅台、LV包等高消费及奢侈品等，势必受限。全面振兴经济，必须快速恢复中小企业活力，促进就业，保稳定保增长是大趋势。促内需刚性消费与茅台无缘，促出口几乎也与茅台无缘，促科技新兴产业发展，亦与茅台无缘。因此，从宏观面看，代表高消费的贵州茅台，其增长拐点已到来；技术上看看长线趋势已变恶；估值修复势在必行，目标价或剑指400元。	8167	9	V金手指1688
2021/1/5	茅台、五粮液，为什么不可以给20倍pe？	172	0	周期大哥
2021/1/4	拿茅台换几个国外的高科技企业，肯换吗？	203	0	酱香神水
2021/1/3	物极必反，盛极则衰，茅台股价崩塌快来了	287	4	涨停涨停涨个不停
2021/1/2	强烈建议茅台生产高端矿泉水。茅台酒好是因为赤水河的河水好，所以，赤水河水好中国人都知道，所以，茅台完全可以做一款超过依云的高端矿泉水，而且用量大，没扩产限制，可以源源不断，不受任何限制的生产，男女老少咸宜，是一个又一个大利润增长点	5621	14	不炒茅台炒股枉然
2021/1/1	模拟盘买进牛骨茅台，一下就突破2000了，实盘为啥不买茅台因为买不起了啊，福莱特一字板开盘排板没排进去，就撤单了，因为没有提前买进，盘中追涨转债根本不好玩，赚个跨年红包尾盘通过福莱转债上车了，希望正股再来5个一字板，啥也不说了虽然亏的一塌煳涂。祝大家新年快乐！看来大哥茅台2021年能涨到3000元第一目标价	8727	24	网速不好不买
2020/12/31	股价拉到珠峰，机构如何甩货下山。高处不胜寒。	219	2	飞黄来财得张三丰
2020/12/30	又他妈创新高	272	2	稳住别浪等待涨停
2020/12/29	打倒茅台	181	1	股友6Kz57u
2020/12/28	生活就像一面镜子，你如何看它，它便怎样回馈你。若想愉快地度过每一天，就要学会积极乐观地对待生活。活在当下，心存希望，不纠结于不愉快的事情，用心发现身边的点滴乐趣，生活就会变得充满阳光。	4714	5	牛牛涨停潮
2020/12/27	哈哈，看到这里一大堆人说着要崩盘了，各大v，博主也都在说要崩盘了，我就放心了。懂得自然的懂。	262	3	股友j2ZWFf
2020/12/26	年底前酒的盛宴散席～关门买单！跑得快！哈哈	385	1	京A7848K
2020/12/25	来源：新京报网 作者：张妍頔 茅台堪称硬通货，截至4月1日收盘，两市第一高价股贵州茅台的市值已经超过13642亿元，毛利率也表现优异，2019年三季报显示，贵州茅台的毛利率为91.49%。 在沪市，黑土地上孕育出了一家上市公司，虽然293亿元的市值远不及贵州茅台，但毛利率却比贵州茅台更高，它就是北大荒。不仅毛利率奇高，并且北大荒无短期借款，长期借款仅为445万元，资产负债率较低，不足20%。从这样的财务指标来看，北大荒的股价本该一飞冲天，但其业务模式也决定了北大荒股价没有一路高涨的可能。 一本万利的“包租公”生意，北大荒毛利率近100% 北大荒坐标黑龙江，肥沃的黑土地孕育了这家毛利率近100%的上市公司。 2019年年报显示，报告期内，北大荒实现营业收入31.11亿元，同比下降4.7%，归属于上市公司股东的净利润为8.49亿元，同比减少13.09%，归属净利润的下降幅度远超营业收入的降幅…	8264	32	北大荒资讯
2020/12/24	贵州茅台4%股份拟无偿划转至贵州国资运营公司 市值约925亿元	249	0	股友交流活动进行
2020/12/23	辣子鸡们继续吹。。。	289	0	首赫888
2020/12/22	拥抱贵州茅台，远离高估的科技股。科技泡沫如此之大，我要大喊茅台上1800。	639	5	茅台五粮石头
2020/12/21	7月13日大盘还在创新高3458点，帮主已经发贴提醒了大盘要到来的风险。在股市回忆录中的第二贴，我讲了很多人在熊市中赚到的钱会在牛市中亏掉。 讲完大盘顶部以后，大盘四天时间跌到3198点，暴跌260点，个股平均下跌20%以上。像振德医疗我提醒过顶部，已经从102元跌到73元 我的观点经常比市场行情先行一步，7月1日整个吧也是帮主唯一提出来大盘接下来要走逼空行情的吧主，提醒了大盘的大底部。说完底部以后大盘后面连续走大阳线行情逼空。 如果你在底部的时候看不到机会，不要告诉帮主你们知道顶部在哪。个股也是同大盘一样。 再读回忆录第二贴，相信大家经历过了会有不一样的感受。本贴转发达到一千，点赞达到一千，回复达到一千将更新第四贴！尊重作者辛苦付出，分享心得。转发点赞的越多，更新也会越多。	2156	8	江浙乔帮主
2020/12/20	迟早会让基民尝尝泡沫破裂的崩裂感!我把所有的买了茅五泸的基金都清了，还有神创板的也都清干净了，该赚的赚到手了，以后即使他们再涨也不后悔，静待泡沫吹不下去那一刻。泡沫破裂只需一根针即可，我要捅了哈，小心哦	9748	25	利利皆姓苦
2020/12/19	白酒必须像房地产一样来一波政策打击，抑制哪些利欲熏心的人。	284	0	海刚峰
2020/12/18	下一场股灾的导火索	250	1	oo0烈火0oo
2020/12/17	国内外都是饮料股，国外可口可乐。国内饮料主要是酒。不学习，一根筋，要吃亏。投资者讲究的是企业稳定的收益和利润。	12966	16	井里的螃蟹
2020/12/16	中芯停牌，利好茅芯，护盘重任，醉生梦死！	274	0	请输入自己的昵称
2020/12/15	看看贵州茅台再看看一些科技股，真的无语了。看来中国的希望是靠茅台这些酒类企业了。	3077	21	淡定人生345728
2020/12/14	贵州茅台本周(2020/12/07-2020/12/11)累计涨幅达1.5%，截至12月11日最新股价报收1820元。本周主力资金流入274.58亿元，流出291.06亿元，主力净流出16.49亿元。其中，超大单流入169.64亿元，流出171.51亿元，净流出1.88亿元。本周散户资金流入105.89亿元，流出89.4亿元，散户净流入16.49亿元。本周详细资金流向数据如下表：数据来源：东方财富Choice数据贵州茅台周度主力资金净流入值在所属东财二级行业板块（酿酒行业）中排名37/37，两市排名4097/4105。数据来源：东方财富Choice数据免责声明：本文基于大数据生产，仅供参考，不构成任何投资建议，据此操作风险自担。	977	1	股市胖虎
2020/12/13	这几天全凭酒顶着！但你应该知道，酒确实是用来喝的，而不是用来炒的！$五 粮 液(SZ000858)$$今世缘(SH603369)$	3017	46	巴菲特很行
2020/12/12	一个女人和男友分手后回到了国内，为了排解内心的痛苦和打发时间进入了股市。未曾想到，股市不仅没有减轻她感情上的伤痛，反而又给予了她经济上的沉重打击。 看着账户上天天减少的资金，她第一次感到了无助和恐惧。是自己做错了什么，为什么命运要这样惩罚自己？谁会知道，她曾是一个多么自信、心高如天的人。 然而，生活还得继续。痛定思痛之后她开始学习关于股市投资的知识，仔细研读了许多股市投资方面的书籍。 价值投资、复利等一些理念渐渐清晰起来。找一家具有发展前景，并且业绩能持续增长的公司，长线持有它的股票，做公司的股东，让公司为自己赚钱。 2003年的金秋时节，贵州茅台股价在22元上下浮动。贵州茅台一个百年的企业；一个家喻户晓的品牌；一个显赫和尊贵的象征，A股市场难有其他的公司和它相提并论。 于是，她果断地将账户上的30多万元资金买入了15000股贵州茅台。 贵州茅台成了她的福娃，她的人生从此拐了一个弯，她不…	989	5	股友J5w03G
2020/12/11	库存消耗了，二手贩子把价格再炒起来。年报继续增长，股价又有了上涨的理由。omg 你真是个营销鬼才。	183	0	人火炎焱燚
2020/12/10	未来就是这么走，茅台的土豪们	858	29	lichunlinshishen
2020/12/9	当初买价格200到500的人早已发家致富 现在1850了 想买的人又怕接盘 哎！ 想要致富必须要踢一脚 不要在讨论产品好坏 再过一段时间 直接证明给你们看	2883	6	日进州鹤地风清扬
2020/12/8	这个可以继续持有，年底有望破2000。	181	0	丰神如玉
2020/12/7	茅台五梁液被检测出制癌物，今天会跌吗	282	1	wilson970352
2020/12/6	收益率只要1.5%，这是价值投资? 茅台虽好亦有价，资金追求高回报。抱团取暖步步升，风险累积泡沫大。现时不破终要破，最后一棒在谁家? 泪流满面空懊悔，真金白银赔精光。不如储存茅台酒，年年升值闻酒香。	968	1	史莱克发财
2020/12/5	最不看好茅台！现在股民几乎没有不攻击茅台的股价！	772	5	专业股票17年成败一念之间
2020/12/4	来源：新京报 作者：薛晨 从向中国证监会进行实名举报，到向国家信访局举报，再到11月26日提出起诉贵州茅台。一名贵州茅台股东与贵州茅台之间的争议引发相关关注。日前，新京报记者探访争议中提及的捐赠所涉工程工地，贵州茅台也对此做出回应。 股东起诉引发关注 11月26日，该名股东在其个人微博上发布消息，称将对贵州茅台提起诉讼，对贵州茅台向仁怀市人民政府捐赠2.6亿元修建污水处理厂，以及向习水县人民政府捐赠不超过5.46亿元修建习新大道等多个捐赠事项，提出质疑。 这位股东对新京报记者表示，贵州茅台巨额捐赠地方政府修建污水处理厂以及修建公路，是企业干了政府应该干的事，偏离了慈善捐赠的主题范畴。捐赠作为重大事项，既无章程授权董事会可以捐赠，也未经股东大会授权批准，其实质违反了公司法和公司章程中对股东利益的保护，侵害了中小股东利益。 从目前的信息来看，这位股东与贵州茅台之间的争议还在继续。这场看上去“…	548	2	贵州茅台资讯
2020/12/3	12月2日（周三）贵州茅台（600519）报收1738.01元，上涨0.06%，换手率0.19%，成交量2.36万手，成交额41.01亿元。隔夜美股三大股指涨跌不一，纳指收跌0.05%，道指收涨0.2%，标普500指数收涨0.18%。主力资金：前一交易日主力资金净流出2.67亿元贵州茅台2020年12月2日主力净流出2.67亿元，两市排名第13。两融数据：前一交易日融资净偿还1.53亿元，融资余额178.6亿元贵州茅台融资融券信息显示，2020年12月2日融资净偿还1.53亿元；融资余额178.6亿元，较前一日下降0.85%北向资金：贵州茅台12月02日被沪股通减持27.14万股12月02日，贵州茅台被沪股通减持27.14万股，最新持股量为1.01亿股，占公司A股总股本的8.03%。大宗交易：贵州茅台成交3595.59万元，折价0.06%（12-02）2020年12月2日，贵州茅台发生了…	397	0	股友蓝胖子
2020/12/2	茅台终极目标价格是2500元！市场总是不断的随着市场调整不断发生变化的！例如很多中概股2万亿美元市值或许也会有一天会发生变化！但是中国贵州茅台不会退市！永远没有退市的风险！想把中小投资者赶下车的人纯属于居心不良！做梦吧……	9895	24	股友633Z59C860
2020/12/1	天天毒酒拉升/什么东西？	253	1	股友RLGkt9
2020/11/30	贵州茅台股价未来可能会跌破10元！听说白酒也要实施集采了，到时候，只要产品质量没问题，口感尚可，同一度数的白酒分别报价，低价者中标。到时候，国内白酒市场将会重新洗牌，预计53℃的茅台有望降到100元以内，成为一款大家都喝得起的白酒。	9972	45	爱打板的小公主
2020/11/29	康华生物目前股价全市场第二，仅次于茅台，但很快康华将超过茅台成为市场第一，拭目以待。	4180	22	南沙居士
2020/11/28	茅台股价明年将升破4000元大关	382	0	股友2wN5V1
2020/11/27	耻辱顶1787元再也回不去了。喷我之前请先用脑子想三件事:1.不是高科技。2.不是生活必需品。3.那么多销量就算平均给剩下的富人洗澡用都够了。这一个月来，真就像泰禾集团官抖说的，必须跌宕，悲剧，喜剧，悬疑，冒险，坐了几趟过山车，接下来必须熬印，必须性感，没十个涨停怎么叫性感？	999	24	十元恒瑞7
2020/11/26	出血了还不跑！！！！	231	0	无用鞭子的快马
2020/11/25	11月24日（周二）贵州茅台（600519）报收1763.50元，下跌1.49%，换手率0.26%，成交量3.25万手，成交额57.37亿元。隔夜美股三大指数集体收涨，纳指收涨1.31%，道指收涨1.54%，标普500指数收涨1.62%。主力资金：前一交易日主力资金净流出3.41亿元贵州茅台2020年11月24日主力净流出3.41亿元，两市排名第13。两融数据：前一交易日融资净偿还4600.08万元，融资余额176.16亿元贵州茅台融资融券信息显示，2020年11月24日融资净偿还4600.08万元；融资余额176.16亿元，较前一日下降0.26%北向资金：贵州茅台11月24日被沪股通减持4.15万股11月24日，贵州茅台被沪股通减持4.15万股，最新持股量为1.02亿股，占公司A股总股本的8.12%。	398	0	股友蓝胖子
2020/11/24	来源：华夏时报 作者：金晓岩 由于几天前茅台内部的一次会议上传出有关消息，涉及2020年第四季度茅台酒直销渠道的计划销售量，引发了市场的相关热议。 11月23日一早，茅台紧急发布澄清公告，详细解释了上述信息，并表示第四季度直销渠道的业绩占比不会大幅提升。与此同时，此前多家媒体曾经报道过有关对茅台今年的全年业绩增速展望时，预测茅台2020年的营收增速可能不会超过10%，对此，茅台也及时表达了对这一业绩发展目标的信心，称目标未发生变化。《华夏时报》记者注意到，或受上述消息影响，11月23日开盘，茅台股价即上升4%左右。 澄清直销与批发渠道区别 具体来看，引发茅台这次澄清报告的原因是因为在11月20日的一则消息显示茅台在四季度直销渠道计划销售4160吨飞天茅台酒，该量也直接占到了贵州茅台之前公布的2020年全年计划量的12%，该量也可能直接超过前三季度茅台直销总量。 毕竟，按照以往，直销是茅台…	2228	17	贵州茅台资讯
2020/11/23	国泰君安：钢铁需求再超预期 四季度行情持续演绎东方财富网2020-11-23 08:27字号： 小大国泰君安研报称，本周截至11月18日建材日均成交量22.84万吨，建材成交量维持高位。本周五大品种钢厂库存、社会库存分别下降18.81、77.77万吨，其中螺纹钢钢厂库存、社会库存分别下降13.98、57.69万吨，钢材需求持续强势、库存快速去化。我们测算本周五大品种钢材表观消费量1171.8万吨，创2015年以来钢材同期需求的最好水平。我们认为下游需求的持续性较强，钢材库存将维持去化的趋势。判断在此次疫情结束之后，一方面是需求端未来2-3年的需求周期可能因为地产和基建发生变化，我们相对乐观。同时中长期看产业格局向好，集中度提升，龙头议价权提升，竞争格局优化。钢铁板块目前处于低预期、低估值阶段。重点推荐成长性和成本优势兼具的行业龙头：方大特钢、韶钢松山；低估值板材标的宝钢股份、华菱钢铁。同…	217	0	龙头查数据库
2020/11/22	礼拜一找机会上车，感觉要上1800点	339	1	红烧鱼红烧排骨糖
2020/11/21	请教各位，这头像上传了，一直说审核中，怎么不见我的头像呢，你们都是怎么操作的？谢谢啦。	2703	11	史small茅台2000真不贵
2020/11/20	1111.11进	956	2	蜡笔勇哥
2020/11/19	来源：数据宝 贵州茅台11月18日大宗交易平台出现一笔成交，成交量1.56万股，成交金额2676.65万元，大宗交易成交价为1715.80元，相对今日收盘价溢价1.31%。该笔交易的买方营业部为光大证券股份有限公司南通工农路证券营业部，卖方营业部为中国中金财富证券有限公司上海静安区灵石路证券营业部。 进一步统计，近3个月内该股累计发生146笔大宗交易，合计成交金额为49.92亿元。 证券时报数据宝统计显示，贵州茅台今日收盘价为1693.65元，下跌1.29%，日换手率为0.28%，成交额为59.73亿元，全天主力资金净流出4.47亿元，近5日该股累计下跌2.18%，近5日资金合计净流出9.04亿元。 两融数据显示，该股最新融资余额为171.88亿元，近5日减少1.84亿元，降幅为1.06%。北向资金动态上，沪股通最新持有该股1.02亿股，近5日减少48.75万股，降幅为0.48%。(数据…	1050	4	贵州茅台资讯
2020/11/18	跟王府井的套路一样，10月份发了多少买入研报，忽悠人接盘？	235	0	股友EbJeUB
2020/11/17	搬个板凳坐看补缺口	218	0	双力臂
2020/11/16	来源：财富动力网 究竟A股里有没有真正的价值投资？这是困扰了我很久的一个问题，而且一直到了现在，都没能得到确切的答案。 价值投资，按照字面理解就是进行投资时，只注重一家企业的内在价值，寻找等于或低于其内在价值的股票，持有直到有充分理由把它们卖掉。而事实上，价值投资是基于哲学思维，而不是数字思维，并没有任何一个数字能够真实有效地反映，一家企业的内在价值。 有人说，如果这辈子都没买过茅台，而且又不认可茅台的投资价值，那这个人99%的可能是不懂价值投资。贵州茅台被当作A股里最具投资价值的股票之一，成为价值投资的典型标的，直到贵州茅台如今股价涨到了超过1700元/股，依旧有人在说，这也是贵州茅台的价值体现。 在2018年的10月，贵州茅台因为业绩不及预期而跌停，随后股价一路震荡走高，到现时的1700元/股，而它的财务报表数据显示，最近3年的净利润增长不过30%、17%以及2020年一季度的16%…	8583	206	贵州茅台资讯
2020/11/15	路，有人同行才丰富多彩；人，互相关心，才觉得温暖；情，有人惦念，才会真挚永远！	869	0	牛牛涨停潮
2020/11/14	今天周末不谈茅台的耻辱顶，我讲一讲如何分析应收帐款？应收账款是企业资产负债表流动资产的一部分，因此了解应收账款的含义，产生的原因、与应收账款相关的指标以及应收账款的意义非常重要。战投应该在1一2周时间官宣，抖音上发的已经透露出来了，否则不会无缘无故地发出来。期待战投早日官宣，实现共赢，泰禾集团股价下周会有很好表现的，留给庄打压的时间真不多了，因为战投一定会有而且随时官宣。	7948	89	十元恒瑞7
2020/11/13	我们喝的不仅是酒，还有华为的技术1956年制订的新中国第一个中长期科技规划——《1956-1967年科学技术发展远景规划》，其内容之一就是“兑制白酒”，竟然与原子弹、氢弹和火箭并列在一个纲要内，确实令今人感叹。白酒，那时候被冠以一个雷人的名称：“精神原子弹”。而首届“全国评酒会”正是在“国家战略需要”的大背景下启动诞生的。茅台和华为签约战略合作协议，双方共同就信息化咨询、新基建、“智慧茅台”、互联网平台等工程领域，全面开展合作。同时发挥茅台酒在行业内的积累经验和华为在ICT领域的技术，推动茅台白酒数字化发展。贵州茅台是当之无愧的高科技。	914	3	茅台五粮石头
2020/11/12	双十一终于抢到两瓶茅台酒了预祝明天酱香型科技浓香型科技长虹	325	1	小坤29525
2020/11/11	茅台不倒股市不好！	239	0	股友XGCAX3
2020/11/10	真难抢	302	0	wh2016
2020/11/9	国之脉，传承责任之脉；新致远，坚持创新发展。邀你走进一家承担国有资本运营特殊使命，有情怀、有深度、有温度的“新央企”。	3940	7	复利高增长
2020/11/8	温州老板囤5000多瓶茅台酒没一瓶是真的，可见茅台全是靠囤酒炒起来的！根本不是真实的需求！机构囤酒炒茅台酒，再炒茅台股票，这已是公开的秘密！一瓶酱油炒到3000亿市值，碾压所有地产股，真是奇葩！白马股的泡沫该破灭了，不要欺骗无辜的小散来高位接盘！	11691	69	股市精通高手
2020/11/7	我唱空腾讯可以吗？茅台难道比腾讯还牛逼？套现高达430亿 马云罕见大举减持阿里股票！马化腾抛售腾讯 释放什么信号？最新公开资料显示，从去年11月26日港股上市到今年7月2日期间，阿里巴巴创始人马云持有的阿里巴巴股份减少超2.3386亿股，持股比例首次降至不足5%。按照上述区间平均股价及汇率估算，马云这波套现约达430亿元人民币。不仅马云，其他互联网巨头高管也在持续减持自家股票。此前，腾讯控股董事会主席兼CEO马化腾也多次公告减持腾讯股票，涉及资金近70亿元；拼多多黄峥更是直接将价值1000亿的股权“送”出去，做慈善和激励管理层。年报显示，截至2019年底，泰禾集团总土储为3270万平方米，其中，京津冀、福建区域、长三角、珠三角、华中区域对应的土地储备为668.19万平方米、1360.47万平方米、683.19万平方米、482.73万平方米和75.56万平方米，这些土储的货值约6000亿元…	3531	63	十元恒瑞3
2020/11/6	拉指数的时刻到了	254	0	我只是个投资妹妹
2020/11/5	耻辱顶1787元，茅台业绩已经到天花板，机构还一个劲的吹。飞天系列全靠经销商囤货。还记得东阿阿胶吗？还有康美药业，都是一样的故事，最后都是一样的结局。泰禾北京院子二期以网签19.96亿的业绩，位列北京住宅与别墅市场7月网签业绩第一。	792	14	十元恒瑞10
2020/11/4	注册制已经到来，寻找下一个茅台成为当务之急，在上市门槛降底的当下，具有向茅台这样的优绩股数不胜数，而且是刚刚孵化而出的，未来变成航空母舰的不乏其数，茅台已经是航空母舰，只会下蛋，没有发展的空间，未来比肩银行利息，而刚刚上市里面的新股就不乏未来成为向茅台这样的航空母舰，看好未来的新股，个人观点，呵呵	9667	29	阿酷王
2020/11/3	泡沫丰满的时候，所有人都看见了，但是他们都觉得自己能逃顶。结果呢？永远只有3%的人逃在山顶，其他的只剩一地泡沫。	12046	103	蓝猫15
2020/11/2	不要走太远。回家吧？	240	0	n960713190091312
2020/11/1	轻松，全世界最容易赚钱的企业，世界第一，无人能比，	280	1	瞎猜炒股
2020/10/31	大家看看福州城市建设的微博，就知道了。泰禾战投，不出大的意外，8月能定。是万科，没错。仅仅几个月时间，黄其森决策速度也不算慢。重要的是，接下来，万科还要拉一家金融机构进来一起。因为泰禾的短期偿债压力还是有的。是哪家，先留个悬念。	910	19	十元恒瑞2
2020/10/30	我在2009年买的茅台，拿了11年，今天终于清仓了，因为我预感到茅台被机构疯狂炒作后无疑到了地球顶，再不走就是，多谢机构疯狂拉高股价让我赚得盆满钵满。今天我开始关注小盘创业板次新股，测绘股份有可能成为第二个茅台。	551	4	股友XnzFNJ
2020/10/29	公司独创A+B仓资本运作模式，你的每份利润都来自市场，你的初始本金为基数，若向下，公司用B仓补齐！若向上，你8公司2，永恒的商业模式：利他！为每个合作伙伴在保障本金的基础上争取利润最大化	968	0	华富私募
2020/10/28	来源：东方财富研究中心 10月27日，北向资金当日成交净买额为-46.37亿元。其中，沪股通当日成交净买额为-31.58亿元；深股通当日成交净买额为-14.78亿元。 交易所公布的沪深港通十大成交股显示，今日北上资金大幅净卖出贵州茅台10.48亿元，同时，净买入招商银行4.79亿元，净买入海康威视3.67亿元。（文章来源：东方财富研究中心） [点击查看原文]	990	7	贵州茅台资讯
2020/10/27	明天再来个跌停看看，散户都希望茅台跌死，反正不能见你好	225	1	三德科技
2020/10/26	曾经很多人高喊东阿阿胶是稀缺资源，现在多惨！何况白酒是破坏人体免疫力的，食用价值根本与东阿阿胶无法相比，茅台现在严重泡沫，还谈什么投资价值？	9895	78	dodoingmavin
2020/10/25	公告日期：2020-07-29公司代码：600519 公司简称：贵州茅台贵州茅台酒股份有限公司2020 年半年度报告摘要一 重要提示1 本半年度报告摘要来自半年度报告全文，为全面了解本公司的经营成果、财务状况及未来发展规划，投资者应当到上海证券交易所网站等中国证监会指定媒体上仔细阅读半年度报告全文。2 本公司董事会、监事会及董事、监事、高级管理人员保证半年度报告内容的真实、准确、完整，不存在虚假记载、误导性陈述或重大遗漏，并承担个别和连带的法律责任。3 公司全体董事出席董事会会议。4 本半年度报告未经审计。5 经董事会审议的报告期利润分配预案或公积金转增股本预案无二 公司基本情况2.1 公司简介公司股票简况股票种类 股票上市交易所 股票简称 股票代码 变更前股票简称A股 上海证券交易所 贵州茅台 600519联系人和联系方式 董事会秘书 证券事务代表姓名 刘刚 陈华电话 0851-223…	14713	50	贵州茅台资讯
2020/10/24	别与贵州茅台较劲股票与茅台较劲的是不自量力，于与贵州茅台比较的是找死，什么酱油中的茅台、医药中的茅台、xx股中的茅台等必死无疑，散户不要与茅台较劲，在茅台面前你无足轻重，大资金在抱团，你不要来凑热闹，贵州茅台你买不了多少。	4109	6	兵败如山倒
2020/10/23	想买茅台，手里钱不够，只有2万，怎么办？急	726	8	生财生财地张无忌
2020/10/22	茅台两次跌停，2015年8月，2018年10月，都是大盘见底企稳的迹象	4941	14	业绩牛保证盈利
2020/10/21	来源：东方财富Choice数据 作者：财智星 2020年10月20日，贵州茅台发生了3笔大宗交易，总成交8.45万股，成交金额1.47亿元，成交均价1734.00元。当日收盘报价1734.00元，涨幅2.06%，成交金额47.88亿元；大宗交易成交金额占当日成交金额3.06%，成交价与收盘价持平。大宗交易明细序号成交数量（股）成交金额（元）占当日成交额（%）成交价（元）收盘价（元）折溢率（%）买方卖方14.15万7196.10万1.501734.001734.000.00中信证券股份有限公司北京复外大街证券营业部中银国际证券股份有限公司北京宣外大街证券营业部24.15万7196.10万1.501734.001734.000.00中信证券股份有限公司北京复外大街证券营业部中银国际证券股份有限公司北京宣外大街证券营业部31500260.10万0.051734.001734.000.00国泰君…	998	2	贵州茅台资讯
2020/10/20	大涨之后买什么	471	4	云彩16888
2020/10/19	两市集体高开，开盘之后指数分化，沪指涨近1%，创业板指则高开回落，个股总体涨多跌少，资金指数小幅高开，炸板率逐渐走高，量子科技板块表现强势。板块方面，量子通信、保险涨幅居前，盘中银行（平安银行）异动拉升，新冠检测板块领跌。	963	1	众筹学股票
2020/10/18	来源：证券时报网 2020年6月18日，贵州茅台酒直营渠道签约仪式在茅台镇茅台国际大酒店隆重举行。人人乐集团及其旗下陕西人人乐正式成为贵州茅台酒直营渠道服务商。 至此，人人乐集团正式携手茅台集团为广东地区和陕西地区的消费者提供正品正价的茅台酒。我们将利用强大的数据会员体系及先进的系统管理共同维护好茅台酒市场秩序，让更多消费者可以更便捷地买到茅台酒。（文章来源：证券时报网） [点击查看原文]	5100	30	人人乐资讯
2020/10/17	穷人和弱者思维：茅台五粮液一涨，马上讲，有什么价值？普通老百姓谁能喝得起昵？按照这逻辑，买个导弹的股票，你还得发射一枚，买个饲料的股，你还得把头伸到猪槽里去，每个眼科股票，你还非得把自己眼睛戳瞎了！	643	0	甘为天下后
2020/10/16	贵州茅台耻辱顶1787元，明天低开低走，关门打狗！	829	15	十元恒瑞14
2020/10/15	股市里有些人赔钱，有些人赚钱而且是持续赚钱，表面上呈现出一种富人越富而穷者越穷的形态。查询其中的原因，我觉得就是股民进入股市后不断求索的缘故和动力所在。如果说赚与赔之间有一条明显的分隔线的话，任何一位探索者只要迈过了这一步就意味着海阔天空。这是一种什么样的区别呢？简言之就是一种根本意义上的“信息不对称”，这种不对称让两种人完全不能理解对方的所思所为，更为要命的是它划定了股民贫与富的冰冷分割。没有人来股市是为了赔钱的，所以不断探索是每个股民的必由之路，争取能早一天迈过那条“生死线”。想迈过去不容易，可是再难也要去争取，不然还不如早日清仓销户的好，毕竟谁的钱都不是大风刮来的。	851	5	半称心a
2020/10/14	居然有人说茅台是中国的核心资产，是想把13亿人都灌醉吗？吓我一跳，茅台营业收入只有绿地控股的1/3。一季报营业收入：贵州茅台253亿，绿地控股797亿，万科477亿。世界500强排名，绿地排名在万科之前，绿地排名第202名，万科第254名。	9300	153	十元恒瑞2
2020/10/13	投资是什么？就是寻找确定性机会！找护城河很深的企业！找三十年后还会存在的企业！从平时的衣食住行出发，哪些企业可以源源不断地赚钱，可以存活十年，三十年，五十年，甚至是百年企业。你就会明白啥是投资了，这边打一枪，那么打一枪，游击队，是投机者，早晚会翻船！$贵州茅台(SH600519)$ $五粮液(SZ000858)$	994	2	股市精通高手
2020/10/12	拉白酒就不想持仓，白酒鸡精和消费鸡精满天飞，鸡精公司配置高价白酒心里过意的去吗？拿小白的身家来赌	4231	5	宏图四海洪七公
2020/10/11	很多投资者应该都听过这样一句话：“我们的投资理念非常简单，真正伟大的投资理念常常用简单的一句话就能概括。”崇尚保守的价值投资哲学，意味着只作简单的投资。价值投资者坚信：简单的就是美好的，越简单，越不平凡。他们愿意永远坚持简单的逻辑、简单的思维，致力于寻找简单中的不平凡，并且总是要求自己更保守、更苛刻、更简单。记住我的投资理念：确定性。$贵州茅台(SH600519)$ $中炬高新(SH600872)$	2147	4	股市精通高手
2020/10/10	今天一定涨，25号晚上出季报	273	0	我只是个投资妹妹
2020/10/9	不少人说机构抱团核心资产，那么为什么机构抱团核心资产，不报团其他股票呢？我觉得主要两点，第一，核心资产的业绩稳定，成长性高，大部分属于消费行业，科技领域，或者垄断行业！第二，中国经济增速已经足够大，很难再两位数高速增长，增速放慢后，市场份额向龙头企业集中，行业高速发展时，竞争并不激烈，公司野蛮发展，小企业成长更好，投资价值不错，不过一旦行业增速放慢，大公司规模效应，成本低，可以降价打压小企业，小企业成本高，融资困难等容易倒下，所以欧美来看，基本都是寡头垄断。因此海外价值投资基本大公司估值高于小公司！早年间中国GDP两位数增长，各行各业发展较快，竞争并不激烈，小公司成长性好，所以早期投资小公司收益率可观，但是随着经济增长放慢，野蛮生长期结束，竞争陡然提高，哪些研发投入较低，规模小，创新能力不佳的小公司，很倒下，而哪些研发投入高，创新能力强，规模效应下成本低的大企业，市场份额有望进一步扩大，…	9414	54	红日投资东风劲
2020/10/8	这股票好啊，没法割韭菜。	443	2	离家20年
2020/10/7	甘肃庆城，河南南阳：工作日24小时禁止饮酒厉害了	994	7	南湖水168
2020/10/6	茅台是这样，五粮液，亦复如此哈哈	380	2	口诀玩股
2020/10/5	三角防务日线上升三角形，要突破的形态，周线（两阳夹一阴）月线（双针探底）非常强势！	702	1	安思婷是我的
2020/10/4	实盘操作战例！应该很难有人会主动分享。创业板PA，2020.8.28实战操作！经过观察和分析，我筛选出来一些最近几天有可能下打的ETF或可转债。所以当天进行低位潜伏挂单，运气不错。当天主力下打，2点31以1600手下打至1.500。而我潜伏挂单的1.531的4000股以及1.512的5000股也顺利买到。潜伏挂单操作成功！一秒收益7.5%。第二个交易日1.633到1.635全部卖出。总结：这种要褥到主力羊毛的事情，其实不容易。需要分析主力大幅下打的深层原因。不过也算是我超短的一种方法。记录成长，未来更多分享喔。	898	1	股海无涯GC
2020/10/3	只有年薪超过50万的才知道茅台为啥这么贵。	549	0	股友HornBih3
2020/10/2	茅台戏剧，自唱自买，没人买，就象菜市场没人，就是自买自卖，大家看戏剧。	834	3	HX274Y9
2020/10/1	指数不好，多数交易肯定都不好做。但是我相信，如果有想象力，有足够逻辑的票，最终结果不会太差，只不过过程可能会因为指数的因素而比较坎坷$东方财富(SZ300059)$$贵州茅台(SH600519)$	961	3	股友37318u630P
2020/9/30	扇贝跑了，洗衣粉不见了，上苍啊！请您保佑，千万别让茅酒自己蒸发了	9930	45	年年满腹地傅红雪
2020/9/29	股神林园说牛市来了！事件：21:56【林园最新观点：上证指数超过4300点 才会进入真正的牛市】财联社7月3日讯，林园在昨天的路演中指出：现在整个市场现在正在进入牛市初期，我们对这种判断越来越坚定。各种指标、现象，市场的各种表现，都显示是市场正处于牛市初期。大家要理解什么叫牛市，牛市是轮着来的，这个时候买的话，大多数股票套不了人，这才叫牛市。什么时候真正的牛市开始？我们判断上证指数如果超过4300点，那么牛市真正开始。现在就是在演绎牛市初期，熊末牛初，这个判断是非常重要的，它会指导下半年如何来操作！事件解读：“民间股神”林园，投资三十多年，目前管理百亿私募，经验还是非常丰富的，目前大盘处在牛市初期，牛市的特征就是所有板块行业都会上涨，只是有先后顺序，金融先启动，后面其他板块也会轮动，其实大可不必去追涨杀跌，随着指数在7月22号修改编制，未来指数纳入科创板，让成长性高的科技股纳入指数，指数…	2152	2	红日投资东风劲
2020/9/28	688126//300841	210	0	发发每一天
2020/9/27	沪股通跑的快猛狠，5日线强阻力，是不是可以买入了？	431	0	农会1945
2020/9/26	7.16长阴，无非三种情况，一是整个行情终结，二是这一阶段行情终结，三是阶段性行情运行中的一次凶狠调整，某些股票的牛市己经结束了。很难用什么标准去判断衡量是哪一种，难免有主观的倾向性。从新开户数看，只达到了19年春季的水平，在一般水平的两倍左右（高位可以达到5倍以上），这种程度属于中低，更重要的是其实是持续性，才一个多月，显然完全谈不上牛市所需要伴随的持续性增量，看淡的角度，就是持续性差，看多的角度是还有巨大的新开户成长空间。2015-2020，时间周期是稍微短了一些，但是也蓄积了相当可观的新鲜韭菜保护地，你不要以为这只是简单的以年龄划分的，其实年龄跨度很大，只是相对集中在偏低的年龄段，如20-30岁为主，其它年龄段的可培育新鲜韭菜的比例低一些。历史的经验反复地证明，真正大规模的新鲜韭菜工厂的建成并投产主要在牛市的中后段，在整个前期和中前期，都只是小规模的建设，当前就顶多只是这种小规模建…	754	4	价值投资1990
2020/9/25	上半年业绩增长才13%，三季度能好到哪？明天跌停的可能性很大。	979	7	托害人啊
2020/9/24	辣子鸡们继续吹。。。。	174	0	首赫888
2020/9/23	贵州茅台招聘启事：本公司大量招聘执勤人员。工作职责：在山顶上站岗放哨。工作要求：吃苦耐劳，耐得住寂寞和委屈，有很强的心理承受能力。工作年限：5～10年。	7914	34	洋洋灑灑
2020/9/22	来源：e公司 作者：许擎天梅 9月21日，北向资金全天净流出64.96亿元。贵州茅台、五粮液、沃森生物被净卖出额居前，分别为5.14亿元、3.8亿元和3.72亿元；格力电器、隆基股份、立讯精密获净买入额居前，分别为5.63亿元、3.59亿元和2.59亿元。 （文章来源：e公司） [点击查看原文]	1401	15	贵州茅台资讯
2020/9/21	800的时候买不起，现在1600更是买不起，时也命也，知足者常乐。看你们买	283	1	回本赚点就走
2020/9/20	贵州茅台：现价1078元，高位崩盘迹象明显，给予第一保守目标价600元，第二目标价300元，五年之内勿碰，勿博任何小反弹。•那个挂44手卖单的估计是在融券做空盘吧？你挂个毫无意义的卖单，卖给谁呀？向下望望有买单吗？你想现价即时成交，你必须1手1手的挂单卖，挂多了绝对无法成交，除非你挂低价，再低价，才能大手成交，那样会导致股价继续这样跳水下去，永无休止。•机构大户们早跑光了，都在满仓融券做空，此时你若想融券做空做对冲风险，估计都融不到票，茅台其实早已彻底失去流动性，股价上了800元以后，每天的买卖单，几乎都是1手居多，成交量换手率一直很低，流动性一直很差，直到近两天的连续放量下跌，成交量才开始成倍量放大。•数据很直观显示：茅台股份占比，基本上是没什么小散户在里面的，数据显示都是超级大户在出货，大户和中户在接盘，公募和券商机构在出货，小私募在拿着基民的钱高位接盘，当然也有些土豪大户可能会跟着…	7407	72	卧底小蜗牛
2020/9/19	大胆持有，2015年亚马逊股价200多美元，茅台200多人民币！2020年亚马逊股价飙升为3000多美元，茅台才1800多人民币！所以茅台股价不高，上升空间还非常大！坚持加仓茅台！	9969	17	小五我爱你
2020/9/18	第15期 【总盈亏：-20.99万】———————————————————————2019年1-12月份股票盈亏共(40191.25元)1月份: 3968.85元。2月份: 31152.86元。3月份: 33982.96元。4月份: 53547.27元。5月份: -77412.67元。6月份: 58885.11元。7月份: -12714.08元。8月份: 31980.79元。9月份: -49457.21元。10月份: 4503.37元。11月份: -58186元。12月份: 19940元。———————————————————————2020年1-3月份股票盈利共(-250182元)1月份: -135220元。2月份: -55287元。3月份: -59675元。	1838	36	紫薇A2019
2020/9/17	茅台我看到500，不能再多了	201	0	堆金大展de小龙女
2020/9/16	本星期一茅台股价1787元应该是永远的铁顶。茅台股价今后10年的主要时间应该在1200元～700元之间运行。不排除今后15年内跌破400元的可能性。主要理由：价值规律无可阻挡。	591	7	俺农民
2020/9/15	贵州茅台会不会是白毛仙姑	155	0	一不小心满仓了
2020/9/14	贵州茅台会上1500带领大盘走牛吗？Kweichow Moutai 8.85% of A50 The Shanghai composite index is 13.34%我的答案是会，贵州茅台到 2000都不是梦。这就是茅台的力量。	625	8	茅台五粮石头
2020/9/13	茅台这种高度酒酒精含量百分之53，喝到胃里，你的胃得承受多大的伤害，喝白酒就是自虐！国际上已经明确酒精是致癌物，尤其高度的！喝一口白酒含在嘴里别咽下去，你就知道你的胃承受多大的伤害，口腔都烧麻木了！！！不信试试！！	1145	1	跑车随便开
2020/9/12	今天继续与茅台董事长吃饭。求我们这些资本大鳄打压到100回购。今天喝多了。接着酒劲给大家放出消息。星期一大家一定要卖。一定。听大股东卖股票。卖股票。宇宙大股东。	795	1	价值投资1990
2020/9/11	对于茅台的股价，我真的很好奇：究竟谁还敢接盘？	550	2	股友xtlLFA
2020/9/10	此股今后就是缓慢回归价值的过程，必跌无疑。当然，这与我等小散无关，我等就是打酱油的。	1392	3	我是武陵人
2020/9/9	新能源汽车充电桩第一股 300001特锐德，子公司特来电市占率全国第一	674	0	特来电抄表员
2020/9/8	皇帝也要轮流做，没有永远的皇上	245	1	大鲨鱼89931
2020/9/7	名字大气603198必上38元	328	3	一飞冲天QK
2020/9/6	播音目前762亿美元 intel 目前2517亿美元茅台1.62万亿人民币茅台≈播音+intel	455	2	恭喜如意de张三丰
2020/9/5	很想知道香港资金六月底又套现了多少亿？茅台酒真正的赢家呀。浮盈1000多亿套现后是怎样的哀鸿遍野呀！	6864	32	大海中一盏明灯
2020/9/4	从长线来看，任何时候买入芒果股票都是正确的。@湖南廣電芒果超媒 $贵州茅台(SH600519)$$芒果超媒(SZ300413)$	459	2	股市精通高手
2020/9/3	可以中长期持股的几个股票，看好中国平安，伊利股份，贵州茅台以及爱尔眼科。$爱尔眼科(SZ300015)$$贵州茅台(SH600519)$	943	4	羽羽新新
2020/9/2	我在1490等你	389	4	股友ZvVSQ8
2020/9/1	未来10年，茅台10倍分析，随着人民生活水平提高，全国6亿男性每人每年1瓶茅台，一瓶茅台3000元，就是1.8万亿，2020年茅台营收1000亿，也就是说未来10年茅台营收增长18倍，净利润30倍，股价涨10倍是板上钉钉!	9527	125	天天收割韭菜
2020/8/31	贵州茅台投资者请看上海证券报：受益牛肉持续涨价西部牧业“吃肉”又“喝奶” 受益牛肉持续涨价 西部牧业“吃肉”又“喝奶”2013年05月10日 02:28 上海证券报 记者 徐晶晶 编辑 全泽源 4月份牛肉价格同比涨三成、公司所在地拟建国家级肉牛种牛场、新疆拟逐步整合当地乳业产业、公司正在申请婴幼儿配方奶粉生产许可证，近期诸多利好交汇在西部牧业(11.210,1.87,20.02%)身上。这些利好有望在今年逐步增厚公司业绩。 国内牛肉涨价40% 公司肉牛或放量 8日召开的国务院常务会议，研究部署抓好当前农业生产、保障市场供应和价格平稳等工作。会议提出了支持肉牛肉羊标准化规模养殖场基础设施建设。主营肉品与乳品的西部牧业在这方面颇具优势。 公司表示，肉品是公司重要的发展方向。当前由于牛羊肉短缺造成价格快速攀升，已成为涉及边疆稳定的重大民生问题。因此，公司发展肉牛、肉羊产业得到了国家、新疆和兵团…	954	3	稀缺旅游资源增值
2020/8/30	茅台就是一酒，没啥技术含量（别说高科技了）为啥他的市值比工商银行还高呢？（工行可是每个县最少也要有个一两家吧）郭家比较重视的高科技（芯片等）就更不要提了，根本不在一个档次上。中字头企业也被他不太温柔的甩老远老远！我想不通，请教各位精英股友？	4988	110	柔刚2020
2020/8/29	我才持有三十万股茅台股票，唉，太少了，现在的我贫到一无是处，只剩钱了，郁闷啊	745	16	运筹幄幄决胜千里
2020/8/28	来源：挖贝网 作者：黄鹏 2020年4月22日，贵州茅台(600519.SH)给出了10派170.25的A股历史最高分红后，市场为之一振。但实际上，在新三板市场，也有不少向茅台一样大比例分红的企业，比如2家厦门游戏公司——雷霆股份(873228.OC)和点触科技(870702.OC)。 雷霆股份2019年的分红派方案为每10股派170.00元人民币现金，不过雷霆股份的股东只有2位，分别为厦门雷霆互动网络有限公司和翟健。 点触科技2019年分红派息方案为向全体股东每10 股派发现金红利100.00 元(含税)，共预计派发现金红利1.16亿元。并且这并不是点触科技2019年的第一次派息，点触科技2019 年半年度权益分派方案为向全体股东每10 股派40.00 元人。 而且，点触科技不像雷霆股份一样只有2名股东。截止2019年12月31日，点触科技前5大股东持股比例合计为82.00%，其中第五…	2441	14	点触科技资讯
2020/8/27	都说白酒倒下才会涨，却不知白酒是定海神针	264	0	朝阳升起来
2020/8/26	来源：中国基金报 作者：莫飞 消费股阵营常出牛股，这回就连“榨菜”都快吃不起了。 8月21日早间，涪陵榨菜早盘快速高开高走，短短7分钟，股价就强势封在涨停板上，创下新高位置。截至午盘收盘，涪陵榨菜股价依旧涨停，报收45.56元。 消息面上，涪陵榨菜公布最新财报显示，公司上半年净利增28%，半年净利大增4亿。同时，近期涪陵榨菜还披露了高达33亿的定增方案，董事长亲自掏腰包认购8000万，这一举动，无疑也提振了市场资金的信心。 数据显示，从上市至今，涪陵榨菜多年净利持续大增，股价10年翻出10倍，成为妥妥的大牛股。这也是继“一瓶酱油”贵过“一桶石油”之后，又一个刷起新话题的消费龙头股，引来不少投资者频频将目光聚焦到消费领域的核心资产之中。 那么，曾经一度被机构唱衰、担忧天花板的涪陵榨菜，到底有何成长秘诀？一包榨菜估值高达50倍，到底是便宜了还是贵了？不妨一起看下。 开盘7分钟封住涨停板 涪陵…	13.5万	164	涪陵榨菜资讯
2020/8/25	这茅台也真够烦的，怎么就套不住人呢？	775	5	重在投机
2020/8/24	9.72尾盘竞价一下子到9.74，挂9.73没有买到，明天低开再抄底2成底，今天尾盘庄家倒盘没吃到可惜了就差一分钱！现代制药市净率低，国药背景强大，化学药品龙头企业排第一，今年疫情及原药出口造就现代中报年报越来越好！现代制药600420从各方面分析值得长线持有！医药股中估值最低，一季度销售额己排第一，就等股价也排第一了，趁起飞前买入，疫情急需药都有生产，造就2020年财务越来越好，短线目标价30元一股，长线PK恒瑞医药估值120元一股，	604	4	满仓医药股
2020/8/23	贵州茅台当砸盘工具 大家应该还记得中石油48元的历史吧，一个挖井的公司给A股挖了一口惊天大坑，上证从6100多点跌到1600多点。茅台酒在国际评审会上第一次出名，是因为摔碎了酒瓶香气四溢。如今A股，茅台一旦价值回归，股价摔碎，大盘下跌将会是一个什么格局？股市皆醉君当醒，莫为贪利失本金！	9188	23	和气生财巴
2020/8/22	想在茅台耻辱顶附近融券做空，就是融不到券，今天开盘集合竞价买入泰禾集团。	874	36	十元恒瑞5
2020/8/21	茅台十年顶峰已过下坡路开启了，规避。信威威武霸气侧漏，底部启动开启!国之重器，大任在身，满仓!	8085	10	陆童
2020/8/20	茅台什么时候跌回500	327	3	美好love
2020/8/19	俺就这么看着这毛货能抬多高	608	7	放芯嗨
2020/8/18	别人最恐惧，我们最贪婪！2020年3月18号，美国纳斯达克出现情绪冰点，特斯拉股价出现情绪冰点，恰恰是最佳的机会对于特斯拉，那会特斯拉350美元，现在1835美元，历史总是不断重演，只是每次有大不一样！再给你一次这样的机会，你会在人们最悲观，最绝望时抄底吗？其实当时三月十九号，A股大盘出现情绪冰点！$贵州茅台(SH600519)$	649	3	红日投资东风劲
2020/8/17	来源：e公司官微 作者：唐强 6月30日，泸州老窖(000568)正式召开2019年年度股东大会，董事长刘淼、总经理林锋、董秘王洪波等上市公司高管团队悉数到场。 疫情之下，仍有数十位投资者和券商研究员赶赴现场，为的就是能抓住这难得的机会与泸州老窖高管层进行面对面交流。从经营业绩来看，2019年，泸州老窖完成营收158.17亿元，同比增长21.15%；实现净利润46.42亿元，同比增长33.17%。 在股东大会现场，泸州老窖透露，目前高端白酒动销基本恢复，头部品牌市场价已到历史最高水平。林锋认为，未来，“茅五泸”三大高端品牌，市场发展态势仍然不会变。高端白酒还会进一步加快发展和集中，拥有高端品质白酒的企业才有生存空间。 谈动销恢复 泸州老窖总经理林锋指出，经济遭遇比较大的调整，公司业务也受到相应影响，消费场景的缺失，很多场景都断掉了。但从二季度开始，疫情开始缓解，国窖1573和特曲的动销恢…	63590	215	泸州老窖资讯
2020/8/16	茅台其实是套住了一大批机构罢了，至于股价那只是某一次买卖的交易价格罢了！我就问持有时间最长的证金汇金在茅台赚钱了吗？没有赚钱，现在拿在手中只是股息率不到1%的劣质资产罢了！！至于但斌，他个人绝退在茅台赚钱了，但他的私募到底又赚了多少钱呢？	8591	28	牛骨头
2020/8/15	高手请进，因为本姐有求各位高手帮助，帮忙原因是比喻大小周期指标连续低位电脑自动买入或者连续金叉电脑自己自动买入或者大小周期连续上翘电脑自动买入，用软件设置自己不选的股票比喻亏损股.解禁股.减持股.基金重仓股.风险提示股.ST股，。。。。设置电脑自动买入比喻有【一百万】资金用电脑它自己买入每只股票大约15万左右，当指标调整至自己设置好的时候它就自动买人2分之1的资金或者它自动买入3分之1或者4分之1的资金自动买入至资金用完，。。。当然也要设置电脑自动卖出位，如果指标上升至你设置位置后它就自动为你卖出。卖出后又自动为你买入。在全盘上一切于电脑自己傻瓜式自动解决选股.买卖。就是因为这个原因姐研究了将近几个月时间就是研究不出来，最终以失败告终，手动可以买卖，就是自动怎么研究怎么实验都不行，所以有求各位高手帮姐出出意见，如果姐成功了重谢，。。。因为做超级短线要天天看盘真的很辛苦，想把它改变成电脑傻…	990	1	广东开平短线客
2020/8/14	来源：东方财富Choice数据 作者：财智星 2020年8月12日沪深两市43只个股发生59笔大宗交易，共成交17.31亿元。其中，沪市28只个股共42笔大宗交易，总成交额为12.79亿元；深市15只个股共17笔大宗交易，总成交额为4.52亿元。沪指当日收盘报3319.27点，下跌0.63%，成交金额4807.31亿元。大宗交易市场统计图折溢价方面，溢价率最高的个股是国农科技，溢价率为13.31%，成交价为30.91元，成交1笔金额为1081.85万元，成交量35万股；折价率最高的个股是常熟汽饰，折价率为17.71%，成交价为13.34元，成交1笔金额为4242.12万元，成交量318万股。机构买卖方面，机构账户净买入最多的个股是宁德时代，净买入102.18万股共2亿元，成交1笔价格为195.73元，溢价0.00%；净卖出最多的个股是通威股份，净卖出2099万股共4.9亿元，成交1笔价格…	4299	9	通威股份资讯
2020/8/13	前几天我发帖说有个10岁多点的女孩冲我笑，很多人还不相信，今天我要说有个五六岁跟我没有血缘关系的女孩死缠着我，把我当成男朋友一样，感觉她的亲人都吃醋了，大家是不是更加不信？	436	0	胖一点就会帅一点
2020/8/12	53度飞天茅台酒出厂价969元，零售价1499，实际市场价2500左右，这个现象全世界没有，如果茅台以网络直营方式销售，那么茅台就会形成一个较合理的市场价，我估计2000差不多了，那么茅台得多争多少钱，股价得涨多少，不敢想……	878	0	养心草堂v
2020/8/11	来源：东方财富研究中心 北向资金今日小幅净流入3.7亿元，今日净买入五粮液4.57亿元、贵州茅台4.37亿元，净卖出中信证券4.27亿元、海尔智家3.85亿元。（点击查看沪深港通资金流>>） A股三大指数今日集体收跌，其中沪指收盘下跌0.96%，收报3354.04点；深成指下跌1.55%，收报13648.50点；创业板指下跌2.29%，收报2749.95点。两市合计成交1.26万亿元，行业板块呈现普跌态势，军工板块逆市走强。 对于后市大盘走向，机构纷纷发表看法。 中信证券投资顾问部首席市场策略师张群表示，在国内经济向好、流动性较充裕、资本市场基础制度建设全面推进的背景下，A股依然会维持震荡上行态势，短期扰动有望带来介入良机。配置上，建议关注具备高确定性溢价的医药龙头，汽车、家电等可选消费板块，以及深圳等区域主题。 海通证券认为，A股上半年最大的资金来源于居民，下半年居民资产配置将继续偏向…	19957	220	五粮液资讯
2020/8/10	散户不待见价值投资的原因？中国股市长期实践价值投资收益率非常可观，从但斌，林园的私募基金收益率就可以看出来，远远跑赢99%其他私募，目前规模都突破100亿，但是价值投资并不受散户待见，散户刚刚进入股市就被带偏，市场充斥着跟踪资金，跟庄，游资，主力的，技术分析等，这些恰恰满足了人性中的贪婪，快速暴富，但是往往学习了后的结果是，长期账户慢慢缩水，主要原因有几点：第一这些方法一般是作者牛市中写的，只适合牛市中使用！第二，教你的不会，会的人不教你，作者本身很多不是靠投资盈利，而且出书，写文章盈利！第三，本质上，股价长期反应的是公司业绩，股价拉长时间波动与公司每股净资产增长率（ROE）一致，大部分的利好，利空本性上很难影响公司业绩，而每股净资产增长率一直很高的企业，绝对像钻石 一样稀有！所以大部分公司长期不值得投资，而很多人短线买了一堆公司，被套却选择长期持有！第四，平时好企业，普遍估值不便宜，而…	1032	8	红日投资东风劲
2020/8/9	高领资本的高磊是名副其实的投资大佬，掌管几千亿的基金，重仓中国，擅长长期价值投资，投资持续创造价值的公司，代表作腾讯，格力等。天津股侠，徐晓峰是投机大V，天天预测股市的涨跌，犹如相声演员，天赋异禀，给散户带来乐趣，他们做着几十万几百万的买卖，说着几百亿的故事。	857	0	爱打板的小公主
2020/8/8	耐得住寂寞，守得住繁华！现在大盘就像少妇，股民像20岁小伙子；少妇抛个媚眼，股民就猴急往里猛冲。但人家稍一冷落，韭菜就非常难受，浑身有劲使不出！说到底，还是太血气方刚了。其实，炒股不是恋爱，而是中年人的婚姻，激情总是短暂的，90%时间是平淡的，我们要做就是耐得住寂寞，挡得了诱惑，守得住牛股！$贵州茅台(SH600519)$	921	2	红日投资东风劲
2020/8/7	提个醒，浇浇凉水：在牛市中，会出现普涨的局面，让投资者误以为是因为自己水平高超而赚了钱，但其实是市场全面上涨带来的收益，而这种收益在市场全面退潮时也会随风而去。$贵州茅台(SH600519)$	684	3	红日投资东风劲
2020/8/6	$中国中免(SH601888)$M头形成，短期看空，长期看多，调整到位走趋势大牛行情，掌握全国80%免税牌照，唯一能与$贵州茅台(SH600519)$媲美的优质股。	995	7	大黑马6
2020/8/5	大盘一个调整，震荡，多少股友前面赚了还回去不说，甚至本金又亏了！普通投资者，与专业团队的区别就在于，专业团队可以守得住利润！平时行情好，跑赢90%投资者，行情不好，回撤更小，跑赢92%以上的投资者！建议普通投资者，如果自己投资水平不够，可以多学习，或者买基金更靠谱，当然基金一定找靠谱得团队，历史平均收益率稳定的，不要买哪些爆款，一年排名特别高的。一些一般是运气，或者市场高位时热销，容易套人！$贵州茅台(SH600519)$$五 粮 液(SZ000858)$	1310	5	红日投资东风劲
2020/8/4	双成药业，特别重大利好，加满仓	244	0	扫描黑马
2020/8/3	不蹭各种题材的恒瑞，今年整体跑输医药中的不少公司，有一个股友跟我说，买了恒瑞医药，才赚30%今年，好可惜，确实今年恒瑞医药今年在所有医药股里面涨幅不大，但是要知道现在支付宝里面的余额宝年化收益率才1.4%，今年把钱放余额宝2.4%，啥意思，简单来说，你买银行理财，各种理财基金，收益率现在短期的一年投1万，才赚140，好点的300就不错，但是你买恒瑞今年赚3000！有这么好的事，不好吗？股市里面像恒瑞医药这样稳健上涨的企业不足50家！$海天味业(SH603288)$$贵州茅台(SH600519)$	5457	9	红日投资东风劲
2020/8/2	来源：每日经济新闻 7月29日，北上资金净卖出的个股共有378只，北上资金减仓比例超1%的有342只。其中，庄园牧场(002910.SZ，收盘价：12.07元)减仓比例最为明显，最新持股比例0.79%，环比减少2.73个百分点。其他北上资金减仓比例较多的个股还包括联创光电(600363.SH，收盘价：16.72元)、金达威(002626.SZ，收盘价：52.16元)、永冠新材(603681.SH，收盘价：20.62元)。 7月29日，按照北向资金减持市值排序，五粮液(000858.SZ，收盘价：214.98元)减持市值最大，减持市值13.955亿元，环比减少2.37%。其他北上资金减持市值较多的个股还包括贵州茅台(600519.SH，收盘价：1672.0元)、隆基股份(601012.SH，收盘价：54.48元)、药明康德(603259.SH，收盘价：109.6元)。 *榜单已剔除计算区间…	11027	62	五粮液资讯
2020/8/1	牛市初期就没有高估的好股票。 只有到牛市的末期，才会有高估的好股票。很多“价值投资”高呼，现在食品饮料市盈率接近历史最高点，真的是这样吗？以股王茅台为例子，一季度业绩增长16.69%，静态市盈率48左右，动态市盈率38左右，作为发现中国家的超级品牌，茅台属于成长型龙头，估值给予溢价，欧美股市成长型的消费龙头，估值30-40左右属于正常范围，当前来看茅台估值属于合理偏贵，但是考虑到茅台业绩一季度，处在中国疫情最困难下取得的成绩，现在中国疫情控制良好，接下来业绩将明显改善，今年全年业绩先低后高，那么当前估值还算合理，但是白酒的行业趋势正在向头部公司集中，从茅台每年毛利率稳步提升可以看出，产业趋势向好，应该适当给予溢价，同时今年属于非正常年份，明年恢复正常后，今年全年茅台利润增长率先低后高，全年大概在增长率18-20，当年静态市盈率大概40，明年回到正常年份，增长率大概在20-25%，市盈率在…	7832	17	红日投资东风劲
2020/7/31	白酒和花太的成长空间极限在哪里？茅台最近两三年的自由现金流达到历史最高，也就400亿不足，但市值是2.2万亿，市值55倍于自由现金流；华泰最近五年的自由现金流15亿，但今天市值只有57亿，市值3.8倍于自由现金流；舞娘过去两年的自由现金流也达到历史最高高，过去两年平均也就150亿不到，但市值8000多亿，市值53倍于自由现金流；最关的是成长空间，今天的茅台市值可以换下石油石化神华陕煤长电国投和华水等石油煤炭水电龙头，但光光水电三巨头的自由现金流合计就可以远远高于茅台，未来成长空间预计只有酒粉才说得清楚四五年前200左右我就出了茅台，今天的白酒我看不清楚怎么回事华泰的成长在哪里？不断纵深拓展的化工一体化，最近每年都有新的项目推出，绿色的造纸，业务端的结构优化已经在现金流上反映了但是没有在损益表上反映，账面利润远远低于自由现金流是因为过于保守的折旧和库存(对，库存，我就说库存，但是我想99.…	2819	34	会计误工人员
2020/7/30	@专打股市精通高手 建议你去爱尔眼科查一下眼睛，我只在茅台，芒果超媒和经纬辉开里做T，在读者传媒和长城动漫里从未做T$芒果超媒(SZ300413)$$贵州茅台(SH600519)$	798	6	股市精通高手
2020/7/29	来源：e公司 国信证券研报认为，中芯国际比贵州茅台更珍贵。从可替代性来讲，中芯国际与贵州茅台一样不可替代、无法复制。同时，因为稀缺性导致中芯国际具有和贵州茅台同样的议价能力。从社会必要劳动时间的角度看，中芯国际的价值量超越贵州茅台。800年前就有茅台了，而我们奋斗到今天才有中芯国际的14nm先进制程。相同资产在不同市场有不同价格，所以，科创板的中芯国际的估值超过龙头台积电也是有可能的。（文章来源：e公司） [点击查看原文]	24790	247	中芯国际资讯
2020/7/28	从量能趋势看，目前还可支撑其进一步返工，不过这市场环境，不好说次日会如何。1000元以下的筹码，都没有动，但是小心驶得万年船	704	1	丫A丫
2020/7/27	来源：中国基金报 作者：陆慧婧 基金二季报披露的数据显示，公募基金前十大重仓股中，医药股占据三席、信息技术类股占据两席，贵州茅台继续稳居第一大重仓股，中国中免等二季度热门股也进入公募基金前十大重仓股名单。 贵州茅台稳居 第一大重仓股 二季度，白酒板块龙头股———贵州茅台持续发力，股价迭创新高，总市值超越工商银行，登顶A股。贵州茅台依旧稳居基金第一大重仓股宝座。 天相投顾统计的2956只积极投资偏股型基金的前十大重仓股分别为：贵州茅台、立讯精密、五粮液、长春高新、恒瑞医药、隆基股份、中国中免、迈瑞医疗、宁德时代和美的集团。 与一季度相比，隆基股份、中国中免、宁德时代、美的集团新进二季度公募基金前十大重仓股，万科A、保利地产、中国平安、三一重工退出前十大重仓股名单。 在纳入统计的2956只基金中，有1109只基金重仓持有贵州茅台，合计持有4040.12万股，占流通股比例3.22%，持有总市值…	70824	96	立讯精密资讯
2020/7/26	在中国社会活动中，关系和人情占据重要位置，酒桌文化逐渐异化，酒桌办事成为“潜规则”, 并产生了潜在约束力, 没有好酒就办不成事，没有贵酒就是没面子。高端消费群体端起酒杯谈笑风生时，高酒价看似成全了高品位，实质是绑架了他们的面子。利用提高酒价卡位高端，目的是让喝酒的人产生一种身份认同，即高端且尊贵。于是市场上形成一种奇怪的现象，白酒降价无人问，涨价却能卖断货。然而，这瓶白酒的工艺、品质做了怎样的提高？恐怕很多人摸不到头脑，酒入愁肠就记住一个字：贵。冯小刚电影《大腕》里曾讽刺过这种现象：什么叫成功人士你知道吗？成功人士就是，买什么东西都买最贵的，不买最好的。美国经济学家凡勃伦也表示，大把的时间和金钱浪费是表现尊贵的方式。近几年来，茅台酒炒作风气盛行，消费市场一瓶难求，二级市场成就了股王霸业。学习茅台“好榜样”，各大酒企不断通过涨价刷存在感。在白酒行业，茅台只要涨价其它产品跟涨成了潜规则。资本…	851	0	高礼远山
2020/7/25	T的真爽啊，感谢各位小丑的唱空，感谢各位被小丑们忽悠出来的筹码（本人200手，成本40.8，欢迎来芒果超媒享受价值投资盛宴）@湖南廣電芒果超媒 $芒果超媒(SZ300413)$$贵州茅台(SH600519)$	416	1	股市精通高手
2020/7/24	好股票跌下去还会涨上去，差股票涨上去还是会跌下来。不要因一时的波动而动摇你持股的信心。买一只股票首先你要知道他的产品，茅台只要一瓶难求，只要目前的出厂价和二级市场还存在巨大的价差，只要他未来几年能保持业绩的持续稳定增长，就不要担心。再好的股票也不可能天天涨，年初到现在涨了这么多，回调一下也很正常。那些幸灾乐祸看茅台跌的真没必要，茅台目前是a股市值最大的公司，他要是大跌大盘也不会好，大部分股会跌的比茅台还多，也许过三五个月茅台上1800了，那些跟跌的股却没有回到今天的价位。看好一家公司，就要坚定持有，切记股票换来换去，在a股目前还找不到几家比茅台更靠谱的股票。	998	2	茅台粉
2020/7/23	曾经的茅台也被人唾骂被人看不好 可后来呢，一切只是风口行业景气度和消费市场决定未来价值，静静等待时间的玫瑰悄然绽放，同仁堂适合投资不适合做短线，我满仓加融资坚定准备拿十年$贵州茅台(SH600519)$ $云南白药(SZ000538)$ 百年老店品质与信誉保证更有几百种独家品种加持同仁堂就是中国中医药的招牌和灵魂，先不论有多少粉丝看看十大股东就可以明白买这个股票就是拿长线的 大股东一直没有变过，在行业还没有兴起的时候投资婴儿的股本巨人的公司看看A股这样的企业还有吗？中医未来有前景无论从上至下都是有一定基础的，我吃中药效果非常好，同仁堂有万亿市场的潜力十年十倍完全可以达到！	2034	4	南片仔北同仁
2020/7/22	今天又T了一把，感谢送便宜筹码追涨杀跌的韭菜们$贵州茅台(SH600519)$$芒果超媒(SZ300413)$	683	3	股市精通高手
2020/7/21	蚂蚁来了，茅台已哭晕，淘汰赛加速	361	1	左右山水
2020/7/20	茅台和中芯国际之论：茅台的疯狂是70年代以前这些人吹捧起来的，喝茅台成了身份的象征，成了腐败的代名词，但随着反腐力度的加大，80年代以后出生的年轻人有几个喜欢喝茅台、又有几个认可其价值、知道它是什么东西的，所以走下坡路、甚至衰败是必然的；未来是年轻人的时代，北斗、互联网、人工智能、无人驾驶、高端制、5G-6G时代，这才是时代的主题，可这些都离不开芯片、离不开中芯国际；有人说茅台100年后还存在，这不否认，但别说100年后人类还喝不喝酒，认不认这种东西，就是现在的年轻人又有几个喜欢喝它、认可他的价值的？那它即使存在，又会有多大价值呢；所以投资就是要投朝阳行业，走下坡路的行业只是机构抱团的结果。	654	2	低调赚钱888
2020/7/19	来源：华夏时报 作者：水皮 一个工商银行，一个贵州茅台。 吸引了无数的目光。 过去一年，大家一直在猜测，贵州茅台的市值何时会超越工商银行，成为中国股市市值最大的公司。 新冠疫情会成为加速器，这是很多人都想不到的。 2020年2月3日，新年开盘第一天，工商银行收盘价5.16元，贵州茅台当时收盘价986元，半年时间不到，2020年7月30日，工商银行的成交价在5元左右，贵州茅台的成交价在1700元左右，简单的类比，工商银行的市值不增反减，而贵州茅台的市值增长了70%还多；工商银行的市值在1.7万亿，贵州茅台在2.14万亿左右；工商银行的市盈率在5倍，而贵州茅台的市盈率在47倍；工商银行的半年利润估算在1600亿-1700亿左右，贵州茅台的利润在266亿；正常情况下，工商银行每年增长5%左右，贵州茅台的增长已经由过去的30%下滑到目前的13%左右，茅台当然是好公司，而且具备稀缺特征，但是工商银…	12110	90	工商银行资讯
2020/7/18	来源：东方财富研究中心 白酒股早盘持续下挫，舍得酒业大跌9%，口子窖、酒鬼酒、水井坊、迎驾贡酒均跌超8%，龙头贵州茅台大跌逾6%。（文章来源：东方财富研究中心） [点击查看原文]	16693	77	舍得酒业资讯
2020/7/17	来源：第一财经 7月16日，备受瞩目的中芯国际正式登入科创板，开盘上涨246%报95元，全天强势震荡，截至收盘，该股涨202%报82.92元，换手率高达53%，总市值1397.72亿元。港股方面，中芯国际H股高开2.21%，开盘价格为39.30港元/股，随后持续走低，截至收盘，报28.75港元/股，跌幅为25.23%。 数据显示，中芯国际A股全天成交479.7亿元，占科创板所有股票成交额近50%，跻身A股历史第四大单只个股成交金额。据统计，A股历史上仅有2007年11月5日中国石油(全天700亿元)、2015年7月7日中国平安(全天679亿)、2015年6月9日中国中车(全天497亿)的成交金额超过中芯国际今日成交额。 对于中芯国际A股与H股的不同走势，分析认为，港股已经提前反应大幅上涨了，此次只有所回调，等市场稳定之后，港股和科创板的表现将趋同。 经济学家宋清辉指出，中芯国际登陆科创板…	4682	78	中芯国际资讯
2020/7/16	来源：财富动力网 作者：陈少川 一周的开局它关系到本周的走势与演变的延续，周一开盘后的多空交战判断，采取人气倾向到板块动向推导论述分析，可以提前解读盘面的板块及个股动向，从涨跌数据偏向解读可以清晰看到盘势演变。 采用麦论“三点一项”解读，周一9点25分钟开盘后，关注第一个15分钟开局，它是偏低开盘在3379点，比上周五收盘3383点略低。9点45分压低3369点收，构成第一个15分钟是“低开低走”，显示有明显的压低卖压，但只有15分钟的卖盘，之后再也没有卖压盘出现。 第二个15分钟拔高上涨构成低开后高走，关键是第3个15分钟拉高回到平盘之上，之后再也看不到明显的卖压盘。对比“板块动向”从94个分类板块解读，开盘45分钟后下跌板块只剩下7个，保险、银行及房地产板块稍微弱势压指数，但对盘面没有产生任何影响。 最弱势的板块是旅游综合，是因为中国中免(601888)一股的下跌。它的流通市值380…	2435	7	中国中免资讯
2020/7/15	散户能获利了结的了结，让恶炒的家伙在险峰上一直吹凉风，这里提供一组美国权威酒与癌症的数据：这里我可以转载提供美国一组与饮酒导致各种癌症的相关数据：来自2017年美国临床肿瘤协会披露的数据显示：41%的口腔癌、23%的喉癌、22%的肝癌、21%的食管癌、16%的女性乳腺癌、13%的结直肠癌与饮酒相关。大众知道这些知识就可以指导自己的行为，另外权威组织已经宣布酒的安全剂量是零！所以尽量不碰害人的酒尤其是高度白酒！	9515	365	dodoingmavin
2020/7/14	贵州茅台：名酒品牌，市盈率42。上港集团：国家经济的晴雨表，世界航运中心排位第三，集装箱吞吐量世界第一大港，市盈率16。贵州茅台一天涨的市值差不多顶一个国际航运港口上港集团，茅台总市值相当于20个上港集团的市值，回购理性的价值投资，是买贵州茅台还是买上港集团？	863	2	TT爱上上港
2020/7/13	梦总会醒的	876	1	赚钱如探囊取物
2020/7/12	来源：东方财富Choice数据 作者：财智星 一、量看市场交易7月7日，沪深两市总计成交额为17434.33亿元，相较前一交易日的15694.1亿元上升11.09%。当日A股成交额高于五日均值，市场交易额逐渐上升。从申万一级行业来看，7月7日成交额最高的行业为电子，全日成交额达到2377.94亿元，占两市当日成交额的13.64%。跟踪热点成交行业，当日成交前三的行业分别为电子、非银金融、医药生物，前一交易日为电子、非银金融、医药生物，电子、非银金融、医药生物行业连续两日位居行业成交额前三。个股方面，中信证券当日摘下成交额最高的桂冠，全日成交236.56亿元。成交额前十的个股集中于证券行业，TOP3个股分别为中信证券、中国平安、东方财富。二、价寻两市偏好今日A股三大指数均实现不同程度的上涨，其中上证指数上涨0.37%，当日收于3345.34点。深证成指上涨1.72%，创业板指上涨2.44%…	10232	29	中信证券资讯
2020/7/11	为什么不断新高，因为只有少数人敢买。炒股要远离大众，买那些没人敢买的股票	733	9	柳峰ZhouH
2020/7/10	明天1800，周一2000，到2500，大盘应该4000点了。应该看到4000块，那时大盘7000点	917	2	菡蕊亭
2020/7/9	来源：证券时报网 7月6日，茅台集团党委书记、董事长高卫东与欧比特(300053)董事长颜军在茅台会议中心举行座谈，双方就加强交流合作、扩展合作领域、推动项目落地等展开深入交流。同时，座谈中双方与会人员还围绕利用欧比特卫星大数据助力茅台高质量发展进行了探讨。 珠海一号助力茅台“飞天”梦圆 高卫东在座谈中表示，对国家来说，航空航天事业是综合国力的重要体现，航天梦也是中国梦的重要组成部分。去年“飞天茅台”号卫星的成功发射，开启了欧比特与茅台的战略合作之旅。 据了解，2019年9月19日，欧比特“珠海一号”遥感卫星星座03组卫星成功发射，助力茅台实现“飞天”的梦想。“珠海一号”卫星工程为商业遥感卫星项目，当日发射升空的03组5颗卫星包括1颗视频卫星和4颗高光谱卫星。欧比特公司将其中编号为“OHS-3B”的高光谱卫星，赠予茅台集团冠名权，并命名为“飞天茅台”号。自此开始，茅台集团与欧比特公司开启…	7395	42	欧比特资讯
2020/7/8	马3，公告，自做空贵州茅台以来，亏损16.3%，七成仓位了，叼毛，我有点怕了！	416	1	滑铁卢有蜘蛛
2020/7/7	垃圾勾兑的水+酒精酒，别人市值几十亿的交易额和成交金额与成交手换手率都比你高，你好意思不?没有散户接盘，你们就自娱自乐吧，即使你市值千万亿也就是个数字而己，继续炒，炒到每股一万，我期待你	145	0	钱多多财主
2020/7/6	来源：第一财经 作者：栾立 A股“喝酒”行情的热度不断高涨。 7月1日，白酒股再次上演集体爆发，贵州茅台(600519.SH)、五粮液(000858.SZ)、泸州老窖(000568.SZ)等多股股价创出新高，近期第一财经记者走访市场了解到，目前白酒市场销售明显好转，但仍不及往年，部分大商称6月份的销售刚恢复到去年同期水平。 今日开盘，白酒股便集体发力，盘中贵州茅台股价一度突破1500元关口至1506.1元，五粮液和泸州老窖股价也冲高至185.1元和100.23元，创下新高。截至记者发稿时，泸州老窖、金种子酒(600199.SH)涨停，另有多股上涨超过7%。 这一轮“喝酒”行情从3月下旬的前期低点启动至今，白酒股整体涨幅可观。五粮液从98.63元的前期低点启动，到今日盘中高点上涨超过8成；涨幅较大的酒鬼酒(000799.SZ)，则是从25.53元启动，以今日盘中82.5元的高点计算，涨幅达…	14371	82	五粮液资讯
2020/7/5	好多人说茅台五粮液炒高了估值高了害怕了，的确茅台五粮液目前三四十倍市盈率处于近十年估值高位，但现在低利率时代来了，余额宝由以前的7%到现在仅一点几收益率（各类宝宝们都低了），必然促使资金进入股市（疫情使得全球央行放水水漫金山资产必然涨价），加上国家政策支持股市，资本强国战略在路上。五年熊市已经结束牛市来了来了，储蓄开始搬家，银行的理财资金保险资金外资公私募基金炒房资金等等各方面资金源源不断流入股市，这是一个长期趋势，注册制改革带来长牛。看未来目前茅台五粮液估值是合理的，伟大公司需要收藏…非卖品，牛市绝不要轻言顶，吹泡沫阶段才是最赚钱的…	937	2	世纪樱桃
2020/7/4	我们知道股票贵不贵是由市盈率决定的，不是由股价决定的。1 贵州茅台不论是市盈率、市现率（衡量流动资金的指标）还是市净率都过高，甚至高于2010年快速发展时期。2 2014-2015年贵州茅台经历了停滞期，后来有所发展，但现在又逐渐停滞了。在停滞期的公司估值不可能高于2010年的发展期，2020下半年白酒该跌了。3 自从2019年以来，贵州茅台股东人数不断增加，今年已经突破10万大关。主力不愿意到人多的地方去，贵没有新的大资金上入场，也不想入场，白酒该跌了。综上所述，成长性不足，估值偏高，股东人数过多，这次下跌可能从1500跌到900都是有可能的。	9754	52	环球做空指数鶇
2020/7/3	我今年24岁，存了20万，之前都是把钱买一天才10来块钱，我看这个茅台都快2个月一直上涨，我现在很想把我的闲钱买1个茅台的股票，但是感觉又害怕，有没有长买这支股票的哥哥姐姐给小我一个意见感谢明人指路	802	5	十拿九稳的铁棒
2020/7/2	1000元的时候就有机构忽悠说能到1500，我一直都不相信机构的预测，肯定不会上当去接盘的。	942	8	壕运来
2020/7/1	三百股，15年买的，一路持有，一路惶恐，昨天，实在焦虑不堪，抛了，立即一身轻松。诚然，各路神仙说，1600，2000，3000，但我认为，全球最伟大的公司苹果牛市里都会有50%回撤，我坚定，无论到哪个位置，茅台还是会在一年内看到1000以下，因为这种失去理智博傻抱团手法是不可持续，多杀多迟早来临，等待是煎熬的，且一定会等到	938	4	股友8KhgJr3516
2020/6/30	不正景的毛台股价，一千股能买140000股(600559)老白干酒，市盈比毛苔还低，所以茅台泡沫大噢！？	719	1	跟庄大户
2020/6/29	我不是来赌的，所以我进入股市20年从不买被爆炒的股票。不过我会精准判断每只股票的耻辱顶在哪里，例如：茅台的耻辱顶就是1482元。相反，我会买低估值底部的股票，我相信是金子总会发光的，绿地控股4倍市盈率已经在底部蛰伏了5年，一旦启动就是一条巨龙。我已经在抄底了。	782	14	十元恒瑞5
2020/6/28	股友问：什么叫修改指数？原来上证指数叫做综合指数，就是所有600开头的股票综合起来的指数，而早期上市的公司都是中石油，石化等传统行业，结果指数表现很差，大家看到大盘差，就不玩股票了，没法吸引场外资金进来！现在修改后，剔除一些业绩差的像中国石油，石化，加上新兴行业的成长股，指数就会不断走慢牛，大家看到指数一路大涨，走牛市，就开始进场炒股！$贵州茅台(SH600519)$	3921	2	红日投资东风劲
2020/6/27	贵州茅台23日盘中震荡上扬，盘中最高攀升至1482元涨约3%，再度刷新历史新高。同时，贵州茅台总市值达到1.84万亿元，曾一度超过工商银行，位列A股市值之首。 截止到6月24日股市收盘，工商银行又夺回了第一把交椅。 贵州茅台总市值：总股本12.562亿股*股价1460.01元=183406.6亿元 工商银行总市值：总股本3564亿股*股价5.22元=186040.8亿元 估计工商银行在中国股市A股总市值第一把交椅的席位很快会被贵州茅台取代。	687	0	股往金來16888
2020/6/26	行业不一样，估值差异很大，市盈率不是股票投资的唯一标准，长期看ROE高的公司更适合长期投资。市盈率尽管不是投资的唯一标准，但它仍然很重要，虽然少数亏损公司如特斯拉不能评论，但大多数公司市盈率还是有重要价值，目前恒瑞医药静态市盈率88倍、长春高新86倍、爱尔眼科和我武生物均百多倍了，这个显而易见的泡沫类似美国漂亮50，当时很多公司市盈率到八九十倍结果暴跌腰斩多，短期看是投票机长期看是称重器，物极必反过度乐观是灾难，没有泡沫不破灭！茅台五粮液静态市盈率三四十倍也位居十年高位，但总体来说泡沫轻度安全性仍高。	769	3	世纪樱桃
2020/6/25	等1600左右我要找机会买一手茅台	314	1	珍珠8899
2020/6/24	来源：证券时报网 6月18日，ST人乐复牌，深交所撤销其退市风险警示，根据深交所最新政策因主营业务能力的原因被实施其他风险警示，股票交易日涨跌幅限制仍为5%。 ST人乐因2017年、2018年连续两个会计年度经审计的净利润为负值，自被2019年4月17日起深交所依法实行“退市风险警示”的特别处理。2019年公司全力以赴采取各种措施，实现营业收入76.01亿元，归母净利润3,804.48万元，扭亏为盈。 人人乐表示，2020年公司将围绕第五个五年发展战略确定的发展目标，从整肃团队、加大供应链改革、提升经营质量、推进全渠道零售经营业态、推行营运体制改革、加大重点区域市场份额等方面入手，全面改进公司经营效率，持续扭转经营局面，实现长远健康发展。 据悉人人乐改革已逐显成效，公司已形成食品、非食品、生鲜、配套经营四大事业部，进口商品供应链公司、酒类商品供应链公司、生鲜供应链公司三大品类供应链公司。…	3393	12	人人乐资讯
2020/6/23	贵州茅台2015年在一百多元的时候（2015年最低时166.2元）大家（机构，大户，散户）都觉得很贵（未复权）5年后的今天股价1400多也觉得贵，又一个5年后2025年最保守到4000元左右/总市值5万亿左右（大家还是觉得贵）。恒瑞医药现在股价大家觉得贵总市值4000多亿（市盈率80倍）过了5年和10年后当恒瑞医药总市值到一万亿与两万亿以上时回头看今天股价就觉得股价原来在山脚下。。。。。。	881	1	股友rxDjYv
2020/6/22	来源：东方财富研究中心 北向资金今日净流入55.27亿元，今日净买入中兴通讯6.12亿元、贵州茅台3.70亿元，净卖出格力电器5.62亿元、五粮液4.45亿元。（点击查看沪深港通资金流>>） 沪指收盘上涨1.44%，收报2931.75点；深成指上涨1.85%，收报11398.97点；创业板指上涨1.84%，收报2260.46点。 对于后市大盘走向，机构纷纷发表看法。 中金公司表示，相比全球，中国政策回旋余地充足，要素市场改革助推新型城市化、继续开放的路线清晰，经济新老结构转换进展中，中国依然是寻找长线成长机会最好的市场。尽管外部干扰因素仍存，但预计A股将“有惊无险”，继续处于积极有为、优选结构的阶段。 方正证券指出，政策边际收紧，系统行情难现，结构行情深化， 赚钱效应仍存，结构放大抓小。操作上，淡指数，重个股， 轻仓者逢低关注科技、医药、文化传媒及底部突破的低价股， 重仓者逢高减持短期内…	23555	82	中兴通讯资讯
2020/6/21	1443元这根耻辱钉死死地把接盘侠钉在耻辱柱上，这让我想起了48元的中石油。抱团基金的庞氏骗局，持续发基金，持续买入，股价也持续上涨，基金净值也持续增长，再继续发基金，先把基金管理费赚了，至于后面谁接最后一棒，没人管。早晚崩塌。 我是一名来自2035年的穿越者，在2035年绿地控股股价超越茅台成为A股第一高价股。目前最有投资价值的是估值最低的地产股，特别是只有4倍市盈率的绿地控股。 。	986	15	十元恒瑞1
2020/6/20	第一大庄股，庄家集合大本营	372	1	刺客丶丶
2020/6/19	1435元就是茅台的宇宙顶，这个价将永远钉在历史的耻辱柱上，就如同48元的中石油。我是一名来自2035年的穿越者，在2035年绿地控股股价超越茅台成为A股第一高价股。目前最有投资价值的是估值最低的地产股，特别是只有4倍市盈率的绿地控股。	907	21	十元恒瑞8
2020/6/18	来源：中国证券报 作者：杨洁 6月15日，京东零售与快手宣布共同启动“双百亿补贴”，并将在6月16日举办首次联合购物专场，这是京东和快手5月27日签署战略合作协议后双方合作的首次深入落地。 5月27日，京东零售和快手签署了战略合作协议，宣布双方将进行供应链方面的深入合作，京东零售将优势品类商品提供给快手小店，由快手主播选品销售。 据介绍，京东将为6月16日的联合购物专场提供手机、数码、家电、美妆、酒水等众多优势品类商品，包括10万台iPhone11、10万台Apple iPad、2万瓶53度茅台、2万台任天堂Switch、2万瓶法国雅诗兰黛小棕瓶精华以及5万支M.A.C柔感哑光唇膏。上述商品均经过京东618的百亿补贴，极具价格竞争力。 快手也宣布推出“百亿补贴”，对上述商品进行额外补贴。快手电商代言人张雨绮、著名主持人华少以及辛巴、二驴、娃娃、小沈龙等上百位知名快手主播还将在6月16日带…	2045	13	京东资讯
2020/6/17	死叉	338	0	瑜辰
2020/6/16	来源：数据宝 根据产业链披露消息，iPhone 12系列有望于7月开始生产；苹果计划将Mac电脑改用自主研发的处理器，以取代英特尔的芯片。 在持续的街头抗议、不断恶化的失业率下，美国股市不断创出新高。 6月8日，纳斯达克指数首次站上9900点，创下历史纪录以来的新高，隔夜纳指又首次短暂站上10000点关口，继续刷新历史。自从纳指3月23日见底反弹以来，两个多月时间里已上涨45%。伴随着纳指再创新高，美国大型科技股集体大涨，苹果涨3.16%，亚马逊涨3.04%，奈飞涨3.47%，Facebook涨3.14%，eBay涨2.11%。 尤其是苹果股价刷新历史新高，最高时股价到达345.61美元，截至收盘苹果市值高达1.49万亿美元(折合人民币10.5万亿元)，继续领跑美股。目前，苹果市值是工商银行或贵州茅台市值的近6倍，已超越A股前8大权重股总市值之和，包括工商银行、贵州茅台、建设银行、中国平…	63025	227	苹果资讯
2020/6/15	一手好牌 移花接木 大变活人 瞒天过海 旗杆一筹 搞 高 人 北京 能人 水 好 全聚德涨停 王府井 涨停 首旅涨停 首旅围魏救赵一盘好棋全聚德002186王府井600859首旅都滋润了一手 好牌高手全聚德涨停马爷首发全聚德 王府井免税焦头烂额 首旅会惠及全聚德免税 围魏救赵 王府井全聚德首旅在做局 北京 水深 首旅免税会惠及全聚德王府混沌 全聚德不如茅台 全聚德不如茅台 这2天网上流传以下这篇关于全聚德和茅台的比较作者试图说明全聚德和茅台不同全聚德的品牌价值和发展潜力远远不如	775	5	马宇萱
2020/6/14	说句实话，这个酒对身体健康真的非常不好，还是不喝为好，又费钱，我晚上喝了半斤现在醒了，在强烈后悔中	439	0	股市玫瑰花
2020/6/13	我发起了一个投票。	369	0	老张绘炒股
2020/6/12	注册制很快就要在创业板实施了，有人却说利好股市。说利好的人不是傻瓜，就是骗子。以前股价下跌被套，可以持股不卖，因为股价大幅下跌的个股被借壳的可能性非常大，一旦被借壳，股价就会大幅上涨，连本带利赚回来。现在因为每周多个新股常态化发行，注册制可能上市更容易。上市容易，股民赚钱就难了。首先上市容易会使得股票严重供过于求，从而造成股价下跌或不涨，同时，上市容易会使得股价大幅下跌个股被借壳可能性很小，造成壳不值钱面值退市。总之现在股价下跌被套，不及时卖出止损，结果可能就是越套越深，最后面值低于一元退市，造成血本无归，根源就是新股上市数量太多。	765	2	火眼金睛看市
2020/6/11	难怪茅台这么火	926	9	OMAIGA
2020/6/10	2019年业绩增长率15%，2020年公司营收计划仅增长10%，现在估值市盈率34，严重泡沫，市盈率给它15的估值还太高，居然还在疯炒？	1043	25	dodoingmavin
2020/6/9	来源：金融投资报 上周五五粮液股东大会召开，市场似乎开始认识到，以茅台、五粮液为代表的大消费龙头，在疫情防控取得成效，经济逐渐复苏的背景下，核心成长逻辑正在加速回归。本周一开盘，茅台股价强势站上1400元整数关口，1.78万亿的市值已超过工商银行，占据上交所市值排行榜首；而以逾7%涨幅领跑白酒行业的五粮液，也以其超过6100亿元的总市值，牢牢占据深交所市值排行榜首。金融投资报记者注意到，在“两瓶酒”连续刷新历史新高的背景下，券商机构对其目标价和评级也在不断刷新投资者的预期。 五粮液今年欲实现两位数增长 5月29日，五粮液2019年度股东大会在五粮液集团怡心园会议厅召开，基于疫情防控的需要，现场听会人数有限，但从全景网对会议过程的线上直播数据来看，观看量突破12.8万人次。 在股东大会上，五粮液股份有限公司董事长曾从钦在与投资者交流中提及的几个内容备受市场关注。首先是2019年的成绩单，营…	7111	22	五粮液资讯
2020/6/8	来源：东方财富Choice数据 作者：财智星 一、量看市场交易6月1日，沪深两市总计成交额为7640.47亿元，相较前一交易日的5751.82亿元上升32.84%。当日A股成交额高于五日均值，市场交易额逐渐上升。从申万一级行业来看，6月1日成交额最高的行业为电子，全日成交额达到1229.6亿元，占两市当日成交额的16.09%。跟踪热点成交行业，当日成交前三的行业分别为电子、医药生物、计算机，前一交易日为电子、医药生物、计算机，电子、计算机、医药生物行业连续两日位居行业成交额前三。个股方面，东方财富当日摘下成交额最高的桂冠，全日成交61.2亿元。成交额前十的个股集中于半导体、电子制造、饮料制造行业，TOP3个股分别为东方财富、五粮液、贵州茅台。二、价寻两市偏好今日A股三大指数均实现不同程度的上涨，其中上证指数上涨2.21%，当日收于2915.43点。深证成指上涨3.31%，创业板指上涨3.…	4216	7	五粮液资讯
2020/6/7	来源：21世纪经济报道 同样是卖酒，“白酒第一股”贵州茅台与“黄酒第一股”古越龙山的在资本市场的表现却是天壤之别。 贵州茅台股价在去年上涨103%的基础上，截至5月27日，今年以来涨幅已达到14%，并且屡创新高，最新市值达1.68万亿元。 而早在1997年就登陆A股(比贵州茅台还早4年)的古越龙山，股价在2015年触及20.41元的历史高点后便开始了漫长的下跌之路，如今股价不到10元，已经腰斩，最新市值仅74亿元，不到贵州茅台市值的0.5%。 不少人认为，相较于白酒，黄酒的销售一直受限于江浙沪地区，并且多为低端产品。对此，古越龙山也有过努力，公司在去年推出对标茅台的高端酒——1959元/瓶的黄酒，但从市场反馈来看，还处于 “有价无市”阶段。 在此背景下，5月26日晚间，古越龙山公告称，拟通过非公开发行股票的方式引入深圳市前海富荣资产管理有限公司(下称“前海富荣”)、浙江盈家科技有限公司(…	5477	12	古越龙山资讯
2020/6/6	来源：e公司官微 作者：王基名 茅台股东大会售酒也首次改为礼盒装，并扩大至非现场参会股东，但却引来股东“差评”…… 茅台的股东大会向来受人关注，即使疫情影响，在其年报发布后不少投资者已经开始为股东大会做准备。既是“朝圣”，另外一个重要原因便是“买酒”。有了去年临时“不能买酒”而引起的波澜后，今年贵州茅台提前9天公布股东大会细节，其中最受关注的便是“售酒安排”。 茅台股东大会售酒也首次改为礼盒装，并扩大至非现场参会股东。但还是引来了股东“差评”，被部分股东称为“1瓶茅台搭售7瓶系列酒”，并直言“打包销售的策略太差了”。 茅台主要产品礼盒 别人家的股东大会 有一种股东大会叫别人家的股东大会，在国外有巴菲特主持的巴克希尔哈撒韦股东大会，在国内则有茅台股东大会。 6月1日，是茅台股东大会股权登记的日子，这一天贵州茅台股价再创历史新高，盘中股价触及1420.10元/股，收盘涨3.87%，报收141…	9617	96	贵州茅台资讯
2020/6/5	来源：中国网财经 天眼查数据显示，近日，贵州茅台酒销售有限公司发生工商变更，向平卸任该公司法定代表人、董事长，均由王晓维接任。值得注意的是，今年3月，贵州茅台酒销售有限公司曾发生工商变更，当时该公司法定代表人、董事长由王晓维变更为向平。 茅台酒销售公司是贵州茅台酒股份有限公司最重要的子公司，掌握着所有茅台酒的销售计划。同时，茅台酒销售公司是也是茅台系统内因贪腐问题被查人员最多的重灾区。因此，茅台酒销售公司掌舵人的变更也备受关注。 3月6日，一份名为黔茅股份任(2020)2号文的文件被公开披露，内容为茅台酒销售公司董事长由贵州茅台集团营销有限公司原党委书记、董事长向平担任。此次工商变更也意味着向平在茅台酒销售公司董事长的职位上仅仅待了3个月不到。 资料显示，王晓维担任过贵州茅台制酒二十五车间原党支部书记。2018年11月19日，王晓维接任茅台酒销售公司董事长。2020年2月26日，贵州茅台…	914	3	贵州茅台资讯
2020/6/4	来源：中国证券报 近期A股和港股市场上，消费板块表现活跃，贵州茅台、克明面业、美团点评、海底捞等多只消费股股价创出新高。 在今年跌宕走势下，美股标普500指数年内迄今累计跌逾5%，而中概股中却有20只个股涨幅超50%。从行业分布看，大消费领域个股占据半壁江山。 展望6月份，消费“牛”会否持续？ 多只消费股股价创新高 A股市场上，贵州茅台6月2日早盘一度冲高至1427.9元，刷新历史高位。 五粮液、克明面业股价2日盘中亦创历史新高。 此外，洽洽食品在5月19日盘中创出历史新高，涪陵榨菜股价在4月23日盘中创出历史新高。 港股市场上，美团点评6月1日股价高见150.0港元，创历史新高。值得注意的是，截至6月2日收盘，美团点评最新总市值为8571亿港元。 海底捞及其供应商颐海国际股价也在2日盘中创下历史新高。 消费类中概股表现出色 据数据显示，截至6月1日美股收盘，年初以来股价累计涨幅超过50…	1985	5	克明食品资讯
2020/6/3	来源：澎湃新闻 6月1日，白酒股大涨，整个板块几乎全线飘红，贵州茅台(600519.SH)、五粮液(000858.SZ)、山西汾酒(600809.SH)三只个股股价创下历史新高。 今日早盘，贵州茅台股价就站上1400元关口，后一路走高，盘中最高至1420.10元/股，再次刷新历史新高，收盘报1419.50元/股，涨3.87%，较年初股价已涨近五成，总市值达到1.78万亿元。 在茅台股价突破历史新高的同时，茅台酒价格也在持续回暖。据民生证券分析师调研，53度飞天茅台(500ml)价格在上周周内价格达到2400元高位，近期出现30至50元的回调，在2350元至2370元附近震荡。 民生证券则认为，茅台批价酒并不存在持续调整的基础，预计未来走势仍是窄幅震荡为主，但下半年仍有再见年内新高的可能，这对整个白酒板块来说具有十分重要的正向意义。 白酒行业的另一龙头企业——五粮液的股价同样创下历史新高，…	4952	22	五粮液资讯
2020/6/2	来源：中国证券报 作者：牛仲逸 又见“牛市旗手”暴走！券商股早盘全线飘红，中银证券、国金证券和证券B涨停。 三大股指6月1日早盘集体大涨，沪指收复2900点。截至午间收盘，沪综指报2908.48点，半日上涨1.97%。万得全A指数半日上涨2.53%，市值半日增加1.66万亿元。 三大品种集体爆发 上周末大洋彼岸颇为闹腾，但A股似乎已然“脱敏”。6月1日上午，沪指收复2900点，科技、消费、金融三大品种集体爆发。 在科技品种中，消费电子板块表现最为强势，蓝思科技、水晶光电等龙头股涨停。今日上午部分涨幅居前消费电子个股 今日上午部分涨幅居前消费电子个股 贵州茅台、五粮液两只白酒龙头股，再度双双刷新历史新高，带动大消费板块延续5月份强势。 沉寂许久的大金融板块，今日上午迎来爆发，券商、金融科技板块表现强势，中银证券涨停，国金证券接近午间收盘时亦涨停。上午部分涨幅居前券商股 上午部分涨幅居前券商…	58560	46	贵州茅台资讯
2020/6/1	来源：深圳商报 上周，亚马逊、Facebook、奈飞等股价均创出历史新高。 与此同时，中国A股贵州茅台、恒瑞医药、迈瑞医疗等大消费白马股也频创历史新高。其中，贵州茅台股价上周四创出1371.96元新高，恒瑞医药股价上周四创出101元新高，迈瑞医疗股价上周四创出288.58元新高。 亚马逊走势是美国科技股牛市的一个缩影。美国股市今年2月跌进熊市，但此后亚马逊、Facebook、奈飞等带动纳指较低点反弹四成。贵州茅台是A股白马股一面旗帜，近两年A股大消费白马股也频创新高。据同花顺数据统计，截至26日收盘，近一周股价创历史新高A股达98只，食品饮料、医药生物等行业白马股占了绝大多数。 亚马逊、贵州茅台等公司股价为何频创新高？ 记者梳理发现，亚马逊对标的中国公司是阿里巴巴。疫情期间很多美国人过上居家生活，比以往任何时候都更依赖亚马逊，亚马逊从需求飙升中获益。奈飞、Facebook受益于疫情所带来…	3394	18	亚马逊资讯
2020/5/31	研究茅台2014-2019年财报十大股东持股情况，揭示机构持仓变化，得出绝大部分外资100-200进700撤离，退出的筹码由著名的马后炮-公基为主进场接盘，替外资卖力抬轿，后只能吹泡泡，泡泡越吹越大，投行中介高位完美配合鼓吹忽悠，力觅新韭接盘，这就是真相!	1001	22	dodoingmavin
2020/5/30	茅台酒没有高科技含量，这个价就是一个天大的笑话，茅台股价和A股成了跷跷板效应，只有茅台大跌，A股才能进入小牛行情	918	5	操美玲
2020/5/29	羊仙仙已买入！羊仙仙已买入！羊仙仙已买入！重要的事说三遍！	581	2	盛世开元塔
2020/5/28	重申未来三年茅台目标价580元整。没错你没看错，我们不会像那些缺德的券商给啥1580元，就580元，多一分都不买。让沪股通做一辈子股东吧，别让它们跑了！	637	5	股海巡鹰
2020/5/27	推波助澜的中介够疯狂，为机构出货不断鼓吹，1500口号投放没有多久、1694又吹起来，靠屯酒提价抵押贷款再屯酒不断恶性循环，这高含一级致癌物的垃圾食品难道可以无限提价？厂家及民间库存不断累积，风险不断积聚，这吹起来的“业绩”难道是无限的？这群投机最大泡沫股的拥趸者真是发酒疯。	3924	175	dodoingmavin
2020/5/26	来源：东方财富研究中心 北向资金今日净流出22.65亿元，净买入美的集团2.42亿元、隆基股份1.36亿元，净卖出贵州茅台8.21亿元、恒瑞医药5.60亿元。（点击查看沪深港通资金流>>） 截至收盘，沪指报2813.77点，跌幅1.89%，成交量2452.3亿元；深成指报10604.97点，跌幅2.22%，成交量3474.9亿元；创业板指报2046.60点，跌幅2.52%；上证50指数报2775.81点，跌幅2.49%。 盘面上，行业板块大部分飘绿，保险、酿酒、证券、石油、环境保护等板块跌幅居前，公共交通、供气供热等板块上涨。 概念板块几乎全线下跌，奢侈品、抗流感、抗癌、仿制药、口罩防护等板块领跌，稀土永磁板块逆市上涨。 个股方面，706只个股上涨，其中ST中孚，联合光电，顶固集创等83只个股上涨幅度超过5%。3020只个股下跌，其中泰山石油，三聚环保，昊华能源等150只个股下跌幅度超过…	18487	140	美的集团资讯
2020/5/25	来源：东方财富研究中心 作者：辣笔小强 作为北向资金第一大重仓股，贵州茅台又创出历史新高了。在上半年就要结束之际，作为投资者十分关注的北向资金，今年以来是如何布局的呢？整体看，有772家公司被增仓，另有957家公司被减仓。增仓金额三甲是药明康德、迈瑞医疗和宁德时代；而减仓金额三甲是中国平安、海螺水泥和海尔智家。 年内净流入457亿元 东方财富Choice数据显示，截至5月18日收盘，今年以来北向资金累计净流入金额为456.84亿元，较去年同期的710.29亿元，减少了35.7%。 从月度数据看，年内北向资金的态度是比较犹豫的，3月创出历史最高678.73亿元的净流出，4月以来又流入了635.81亿元。而在2019年，北向资金仅在4月、5月净流出，且在12月创出历史最高729.94亿元的净流入。 国泰君安李少君就认为，近一个月以来北上净流入强度均低于50亿元，外资偏好组合的净流入走弱亦表明…	98824	212	贵州茅台资讯
2020/5/24	哎	719	0	旭哥今年三岁了
2020/5/23	证券商都在喊茅台就是液体黄金，这是打算忽悠多少散户接盘呀	624	0	扬帆远航AAA
2020/5/22	买茅台股的已经骑虎难下了等着收割	441	0	一路虐杀
2020/5/21	来源：东方财富Choice数据 作者：数据中心 贵州茅台(600519)2020-05-20融资融券信息显示，贵州茅台融资余额9,535,945,633元，融券余额520,560,565元，融资买入额280,843,187元，融资偿还额470,331,224元，融资净买额-189,488,037元，融券余量385,315股，融券卖出量6,000股，融券偿还量2,500股，融资融券余额10,056,506,198元。贵州茅台融资融券详细信息如下表：交易日期代码简称融资融券余额(元)2020-05-20600519贵州茅台10,056,506,198融资余额(元)融资买入额(元)融资偿还额(元)融资净买额(元)9,535,945,633280,843,187470,331,224-189,488,037融券余额(元)融券余量(股)融券卖出量(股)融券偿还量(股)520,560,565385,…	447	0	贵州茅台资讯
2020/5/20	$壹网壹创(SZ300792)$$贵州茅台(SH600519)$以后可能高价优质股当道了，机构喜欢，无游资少跟风小散。都说到时出货给谁，这就担心多了，长期价值投资。	979	1	往遇雨
2020/5/19	转发	216	0	梦偌神机
2020/5/18	拉升茅台股票，铺天盖地的文章挂在股吧了。自从开始下跌了，媒体突然哑巴了。太反常了。	985	14	传播金融知识
2020/5/17	不熟不做，只赚自己能力范围内的钱，在自己的一亩三分地行事，不是自己的猎物在身边跑也不要动，顶住诱惑！不是武松不要打虎，老虎是要吃人的。千万不要高估自己的能力！这就是老股民的忠告。你是猫就捉老鼠，狗拿耗子就是越界了。能力圈是纪律！否则市场先生会笑话你的。	870	7	听见花香了
2020/5/16	目前我国矮小症的发病率为3%，其中4-15岁的人群则有700万，但就诊率只有不到30万人。其中接受正规治疗的则只有一成左右，也就是3万。我国矮小症现状表明，目前许多家长还缺少对矮小症的正确认识，错过最佳治疗时间。有些青春期的孩子通过测骨龄发现，他们的骨龄往往比年龄大，使得长高的潜力大打折扣。孩子的身高如果是低于正常标准值明显的话，需要注意一下，大体身高是70+年龄7，在这个范围内大体上下浮动就可以，如果孩子出现矮小、瘦小的话，必须找专门的医生尽早进行诊治。	820	0	清净真如
2020/5/15	贵州茅台就是贵州一个神话！今年以内任何几分几毛钱回调都是上涨过程中浪花一朵！	941	1	股友633Z59C860
2020/5/14	茅台除了不断提价和产量有所增长外，内在所谓的“独特性”那固有的东西有什么不同吗？没有！那为什么底部20-30元没人叫好？现在股价上超1000元，泡沫可不是一点点，投行为何还在鼓吹？明眼人都知道这是为抱团炒作的主力顶部出货摇旗呐喊吧！可偏偏有些散户没有认清其本质特征，愚信盲从，有的还在臆想，做春秋大梦、黄粱美梦，可悲！	2614	14	dodoingmavin
2020/5/13	全国社保基金在茅台财报里早已不见踪影，或已彻底获利了结，希望证金汇金在茅台泡沫阶段卖个好价钱！	2024	6	dodoingmavin
2020/5/12	来源：证券时报网 作者：陈文斌 白酒股早盘走强，截至发稿，古越龙山涨近5%，酒鬼酒涨4.6%，五粮液涨超2%；贵州茅台涨近1%报1312元，盘中创出1314.64元的历史新高。（文章来源：证券时报网） [点击查看原文]	3927	20	贵州茅台资讯
2020/5/11	来源：证券时报网 作者：彭飞 5月14日，茅台集团与物产中大集团在茅台国际大酒店签署战略合作框架协议，双方将在产品零售贸易、消费金融等方面开展合作。 （文章来源：证券时报网） [点击查看原文]	13959	29	物产中大资讯
2020/5/10	沪龟产业下个茅台式的公司	973	6	珍珠与水珍
2020/5/9	来源：证券日报 作者：苏向杲 《证券日报》独家获悉的一组行业数据显示，今年一季度末，险资股票投资余额(不含证券投资基金)达1.5万亿元，占险资运用余额的比例为7.95%，较年初新增497.6亿元。 从险资对具体板块和个股的调仓布局来看，保险公司除对金融地产股持续重仓之外，还重点加仓了疫情期间高增长确定性的白酒、家电、生物医药等行业的龙头股。比如，险资新进贵州茅台374.1万股，一季末持仓市值高达41亿元，位列险资新进个股持股市值第一位。 “险资还是青睐‘红利低波股’(高分红、股价低波动的股票)，这个大方向不会变。不过A股不同时期会产生不同走势风格，如果险资能够均衡地兼顾各类投资风格，就会取得稳定的收益。”就险资今年以来的投资策略，一位大型保险资管公司负责人对《证券日报》记者如是说。 一季度险资密集买入 白酒家电等行业龙头股 从险资重仓股数据来看，截至今年一季度末，险资持有A股市值为1.2…	37829	64	格力电器资讯
2020/5/8	“一生一世，天长地久”啊！我真是想不明白，就一做酒的，它的前景能好到哪里去？看看美股排名前几的苹果、微软、谷歌……正牌儿的科技企业。哪一天要真跟人杠上，咱们是提着茅台上战场吗？$贵州茅台(SH600519)$	985	3	陇上词客
2020/5/7	st茅台不远了	645	0	股多多昨日连板
2020/5/6	业绩令人失望，该大力回调挤泡沫了	362	7	海阔天空357797
2020/5/5	许多，情愿买神华，不买茅台	946	1	口诀玩股
2020/5/4	老干妈 vs 茅台，不知谁赢谁输？都是有多少卖多少。都有点辣。	970	0	股友A389H78606
2020/5/3	以后中国的股市一定走牛，而且会是慢慢长牛，这点我相信大家都是认可的。但是绝对不会是全面牛市，是结构性牛市，是成长股的天下，是传媒股的未来。但在这之前，股市一定会再次下挫，去估值，现在很多辣鸡股太贵，纯靠题材炒上天，什么三倍，五倍甚至十倍的神话，最后都是散户在埋单。这些股票将会未来注册制发行股票的前提下，股市扩容，没有业绩的题材股将会裸泳，直至退市。好股票留下来了，自然股指就上去了。这一过程会很痛苦，洗礼的过程将会带着大盘向下跌破2646点，那是也是大家最后一次抄底好股票的机会？	814	0	股市精通高手
2020/5/2	有朋友问投资与投机的本质区别？投资在于投自己了解的公司，投机在于买卖自己不懂得东西，投资重视公司长期的核心竞争力的变化，投机在于股价短期的波动！	3867	11	红日投资东风劲
2020/5/1	比珠峰还高，会摔死，你敢买吗？	991	5	牛眼投资
2020/4/30	茅台这招人忌，北京防控降级，利好茅台，别8%涨幅，5%足矣！	448	0	柳下舟
2020/4/29	A股虽烂唯有茅台抗跌	370	2	日月操猴
2020/4/28	似乎尚热闹，但“一手”交易充斥茅台盘面，说明已极度缺乏流动性，其时，只要有人“违约”取消一致行动计划想出货，连锁反应随即就会发生，因没人接盘，立马崩盘是必然的。	2206	33	dodoingmavin
2020/4/27	白酒贵州茅台凭什么是高科技？在人类发现微生物之前，科学家将一切生物分成两界—— “动物界”和“植物界”。但是，随着人们对微生物认识的深入，尤其近一百多年来的研究和总结，生物学逐渐形成了“三界、四界、五界、三总六界”系统。人类对生物世界的认知越来越精进和系统。酒，这种古今中外都被形容为“人间魔水”和“琼浆玉液”的有生命的液体，到底该归于什么“界”呢？在微生物学没有诞生之前，酿酒师傅们对酒质的变化和提升主要靠原粮、水、温度、工艺。其实，这种传统的认知和理解是非常片面的。。1956年制订的新中国第一个中长期科技规划——《1956-1967年科学技术发展远景规划》，其内容之一就是“兑制白酒”，竟然与原子弹、氢弹和火箭并列在一个纲要内，确实令今人感叹。白酒，那时候被冠以一个雷人的名称：“精神原子弹”。而首届“全国评酒会”正是在“国家战略需要”的大背景下启动诞生的。茅台是当之无愧的高科技。	849	6	茅台五粮石头
2020/4/26	贵州茅台38倍市盈率是什么概念，持有一年收益率不到3%。17%增长率是无法支撑那么高的市盈率的，机构投资者扎堆抱团，最后的结果抱团死。一季报疫情导致商业应酬大幅度减少，工厂停工，宾馆歇业。因此可以说，业绩不会靓丽。一季度财报没有出来，可以预见业绩不会增加，理由商业应酬是茅台消费的大头，这个春节绝大部分都在家里过。相互走动大幅度减少。均值回归是金融市场的铁律，投机力量在强大最终也会破灭。	974	17	传播金融知识
2020/4/25	林园但斌速度给老子拉到1500	428	0	最后一次登录
2020/4/24	来源：东方财富Choice数据 作者：财智星 一、量看市场交易4月23日，沪深两市总计成交额为6711.71亿元，相较前一交易日的6069.27亿元上升10.59%。当日A股成交额高于五日均值，市场交易额逐渐上升。从申万一级行业来看，4月23日成交额最高的行业为医药生物，全日成交额达到1026.34亿元，占两市当日成交额的15.29%。跟踪热点成交行业，当日成交前三的行业分别为医药生物、电子、计算机，前一交易日为医药生物、电子、计算机，电子、计算机、医药生物行业连续两日位居行业成交额前三。个股方面，达安基因当日摘下成交额最高的桂冠，全日成交56.23亿元。成交额前十的个股集中于饮料制造、中药行业，TOP3个股分别为达安基因、大北农、以岭药业。二、价寻两市偏好今日A股三大指数均遭遇不同程度的下跌，其中上证指数下跌0.19%，当日收于2838.5点。深证成指下跌0.50%，创业板指下跌0.6…	12823	15	达安基因资讯
2020/4/23	来源：证券市场红周刊 作者：何艳 4月21日，可口可乐公司发布的2020财年第一季度财报显示，公司实现营收86亿美元，相较去年同期的86.94亿美元小幅下降1%，高于市场预期的82.82亿美元；归母净利润为27.75亿美元，相较去年同期的16.78亿美元大增65%，同时高于市场预期的19.58亿美元；基本每股收益为0.65美元，摊薄每股收益为0.64美元，而去年同期则为0.39美元，调整后每股收益为0.51美元，同比增长8%。可口可乐一季度盈利及每股收益均超出预期。(见图1) 图1:可口可乐公司及子公司2020财年第一季度合并收益表(以百万计) 但可口可乐公司表示，自4月初以来，旗下产品全球的销量下降了约25%。新冠疫情全球性大流行催生的电影院、餐馆以及体育场关闭，继续打击公司业绩，预计疫情将对公司第二季度的收益结果产生重大影响。对此，上海实力资产CEO陈理向《红周刊》记者表示：“可口可…	2393	4	可口可乐资讯
2020/4/22	数据显示,04月21日贵州茅台上榜沪股通十大成交活跃股，买入及卖出金额合计16.338亿元，排名第1。其中，买入8.820亿元，卖出7.519亿元，净买入1.301亿元，净买入额占该股当日总成交额的3.70%。截至当日，该股于沪股通持股量为1.047亿股，占其A股股本比例为8.34%，比上一交易日增加10.84万股。。04月21日贵州茅台沪股通持仓数据收盘价：1200.00涨跌幅：-2.22%沪股通持股量：1.047亿股较上日变化：10.84万股沪股通净买入：1.301亿占成交额比：3.70%贵州茅台最近一个月上涨15.91%，上榜沪股通十大成交活跃股18次，沪股通累计净买入52.171亿；近两个月上涨7.83%，上榜38次，沪股通累计净买入-27.921亿；近一年上涨27.84%，上榜233次，沪股通累计净买入-116.912亿。数据来源:东方财富	328	1	聚焦沪深港
2020/4/21	世界很多地方的人民还处于粮食饥荒状态，白酒对人体有害且浪费大量粮食等农作物，把大量金融资源配置在这样对人类毫无益处的行业里，真是不可理喻，这些抱团炒作的机构三观何在？有正确的价值观和发展观吗？	5803	125	dodoingmavin
2020/4/20	任何指标都没有用。坚持价值投资。本周贵州茅台从最低点已经涨了12个点。下周回调，将是抄底贵州茅台的好时机。抓紧上车！	64	4	茅台五粮石头
2020/4/19	茅台兴旺，说明中国人富有	435	0	永做强股短线
2020/4/18	来源：每日经济新闻 2018年10月以来，亿联网络可谓是一只大牛股，从30元附近起步，在今年最高涨到110多元，目前市值500多亿。 4月14日晚，亿联网络公布的2019年报显示，报告期内，公司实现收入24.89亿元，增幅37.13%，实现归母净利润12.35亿元，增幅45.08%。这已经是亿联网络连续6年保持营业收入及利润30%以上的高速增长。 亿联网络在年报中援引Frost&Sullivan的相关报告称，公司SIP话机业务2018年的市场份额为27.3%，位居全球第一，2019年预计进一步提升。Frost&Sullivan对亿联网络在SIP话机领域的领先表现予以充分肯定，颁发了市场领导力奖项。 然而，在如此靓丽的年报背后，《每日经济新闻》记者发现，在账上有46亿闲置自有资金的同时，亿联网络在一季度新增了1.5亿的短期借款，而且这已经不是公司第一次向银行借款。上市短短3年时间，公司出现…	5792	65	亿联网络资讯
2020/4/17	全股市的钱都砸在你这里了，其他股票哪里还能涨，赶紧退市吧	215	0	九财等哥
2020/4/16	这个个让的人捉急，是不是没人接盘！呵呵呵呵	242	0	云飞扬大风起兮
2020/4/15	昨天我去第七人民医院看望一个朋友（病人）他原来是经济学家，无意中谈到茅台已经突破了1300元大关，他沉思了片刻说：如果不出意外的话，到年底茅台股票应该再翻一翻2600元一股，你有钱就买吧！我是想买 可我股市的全部资金也买不了一手。我们股吧的股友们是不是成立一个小散联盟，一起买茅台股票呢？	9334	44	柔刚2020
2020/4/14	来源：东方财富研究中心 北向资金今日净流出16.87亿元，今日净买入五粮液4.74亿元、贵州茅台2.71亿元，净卖出中国平安3.70亿元、牧原股份3.02亿元。（点击查看沪深港通资金流>>） 沪指收盘下跌0.19%，收报2815.37点；深成指下跌0.41%，收报10386.55点；创业板指下跌0.25%，收报1964.76点。 对于后市大盘走向，机构纷纷发表看法。 兴业证券判断，A股有望率先走出困境，从大类资产、全球资产配置等视角来看，中国股票市场是优选项。 中金公司表示，市场整体处于筑底阶段，考虑到市场估值已经较低、隐含了相对悲观的预期，中国政策余地相对充足，对市场前景不宜过度悲观。建议关注政策敏感的内需板块，继续关注四大方向(低估值、纯内需、高质量、高股息等)。 中信证券认为，A股见底的三大信号逐渐明确：一是外部信号，全球“美元荒”的流动性风险缓解，风险资产定价机制修复，市场从恐慌…	21422	172	五粮液资讯
2020/4/13	明白一点，乙醇是一级致癌物！15倍估值是靠谱的，400亿利润对应6000亿市值！	6710	21	为思考者难
2020/4/12	我发现平安打新不中，按照我的资金量两年不至于一次不中！！！赶紧逃离平安证券	354	1	墨阳人
2020/4/11	感觉茅台恒瑞等，大部分的白马股都在筑顶	515	0	安迪是菜鸟
2020/4/10	牛比啊卖早了	237	0	打酱油0088
2020/4/9	不会护盘的傻逼公司	249	0	本人是A股超股神
2020/4/8	来源：中国证券报 作者：牛仲逸 继晶方科技、诚迈科技后，两市又诞生一只10倍股，不同的是，这只10倍股堪称“造富机器”，股东人均持股市值达874万元。更不同的是，他是一只“冷门股”，一直以来被划分到体育板块，提及“A股潜水第一股”，才会有人想到它——中潜股份。 4月2日上午收盘，该股再度涨停，报199.64元，换手率仅0.39%。中潜股份近期走势图 A股潜水第一股 中潜股份于2016年8月2日登陆创业板。公开资料显示，公司主营海洋潜水设备，当时被不少券商冠以“潜水第一股”称号。资料来源：天风证券 2018年公司收购蔚蓝体育，扩展其在潜水配套服务及设备市场上的市场份额，完善产业链及产品系列。 随后公司展开了跨界收购。2019年7月，公司以1元价格收购北海慧玉网络科技有限公司。公开资料显示，北海慧玉为一家以互联网信息技术、大数据技术为主营业务的企业。资料来源：公司公告 2020年3月，公司公…	10.4万	159	中潜股份资讯
2020/4/7	只要茅台作妖就不是正常股市！清仓避邪！	295	3	阴大你大笑
2020/4/6	保值增值	995	5	亩产拾万斤
2020/4/5	这就是抱团的茅台，好羡慕！！！19年业绩增长15%，19年股价涨幅105.59%。我这等穷老百姓周围是没人喝酒的，更别说喝茅台了。话说就算它和可乐一个价格我也不喝，我喝这东西口感都是辣的，到肚子里难受。	928	6	股海雨凡
2020/4/4	以后的茅台酒只会越来越贵，现在喝不起的以后更喝不起。	412	0	股友pkaOtK6842
2020/4/3	好热闹啊！全是买茅台股票的吗？我是没买。	869	1	灏泓潍
2020/4/2	压缩酒企产能，适当限制高端白酒消费，十分必要。硬核消息:世界产粮国纷纷出台限制粮食出口政策。保粮食供给、保粮价平稳，与酿酒，孰轻孰重一目了然。压缩酒企产能，遏制酒企过度追逐利润，势在必行！！！金手指强烈呼吁压缩酒企产能，适当限制高端白酒消费，十分必要。	9635	20	V金手指1688
2020/4/1	搞什么啊	225	0	股友21227N96U8
2020/3/31	002325业绩暴增，严重超跌，从二十一元跌到三元，上升空间巨大，百分之三百！	451	1	股友Ti92Hj4284
2020/3/30	来源：东方财富Choice数据 作者：财智星 贵州茅台融资融券信息显示，2020年3月27日融资净偿还8726.34万元；融资余额111.79亿元，较前一日下降0.77%。融资方面，当日融资买入3.79亿元，融资偿还4.66亿元，融资净偿还8726.34万元。融券方面，融券卖出1.79万股，融券偿还8800股，融券余量30.7万股，融券余额3.3亿元。融资融券余额合计115.09亿元。贵州茅台融资融券交易明细（03-27）贵州茅台历史融资融券数据一览免责声明：本文基于大数据生产，仅供参考，不构成任何投资建议，据此操作风险自担。（文章来源：东方财富Choice数据） [点击查看原文]	578	0	贵州茅台资讯
2020/3/29	朋友有300瓶17年的飞天茅台着急出货，吧里有土豪能收么	765	1	nemo3183
2020/3/28	很多东西物价管的很严，这瓶酒为什么物价没人管，而且这么下三滥的主意都有，是股价一千元公司该有的吗？	393	0	股友3YeEN6
2020/3/27	过不去4月中旬	705	4	红买30绿卖15
2020/3/26	来源：上海证券报 作者：许盈 3月25日，中证新华社民族品牌工程指数(简称“品牌工程指数”)收报1222.67点，上涨3.33%，跑赢上证指数、深证成指、创业板指数等A股主要指数。品牌工程指数已连续两个交易日跑赢A股大盘。 昨日，品牌工程指数29只成分股除1只因重组上会停牌1天，其余28只全线上涨，且有17只个股涨幅超越上证指数。汽车产业链、食品饮料、医药、家电、地产等“大内需”龙头股表现突出。 指数成分股中，赣锋锂业昨日上涨8.28%，继续领跑。新城控股、隆基股份涨逾6%；广汽集团涨逾5%；今世缘、东阿阿胶、格力电器、五粮液等涨幅也都超过4%。 作为A股“大内需”领域“核心资产”，品牌工程指数成分股获得境内外长线资金的高度认可。多数成分股前期获北向资金惜售，部分个股获逆势加仓。 昨日，在沪深港通十大成交股中，贵州茅台、隆基股份获北向资金净买入。其中，贵州茅台获北向资金连续加仓，近两日的…	9657	4	财经评论资讯
2020/3/25	茅台只值160元	158	1	飞马桃花
2020/3/24	看一个股的好坏唯一理由是你什么价位买的，强如贵州茅台如果你一千两百多买入的现在也照样亏损。现价位的奥佳华抛开口罩不说，主营按摩椅从行业看，国内市场刚开始起步，对标韩国市场，未来7年内中国有10倍以上空间，10年内至少20倍空间，行业天花板10年内都是蓝海。亏了因贪婪，赚了因理智，不怨天尤人，就是自己的问题，被套了我就耐心等待有个好心情，不带到工作生活中快乐过没一天。就当钱接给一个不讲信用的朋友了，什么时候还都行。	1033	11	持股要有耐心
2020/3/23	来源：东方财富研究中心 北向资金全天净流出88.10亿元，已连续4日净流出，近4日累计净流出超400亿元。今日净买入迈瑞医疗2.07亿元、中科曙光0.86亿元，净卖出中国平安8.15亿元、贵州茅台5.27亿元。（点击查看沪深港通资金流>>） 沪指跌逾3%失守2800点。各行业板块全线飘绿，半导体、券商板块跌幅居前。土地流转、口罩防护概念股表现活跃。 盘面上，各大板块全线飘绿，电信运营、半导体、券商板块跌幅居前。半导体板块遭重挫，乾照光电、富满电子、华微电子等多股跌停。券商股午后跳水，华林证券、中银证券、南京证券、红塔证券等跌停，长江证券、浙商证券等大幅下跌。 概念股方面，土地流转板块涨幅居首，京投发展、亚通股份、上实发展等多股涨停。口罩防护概念股表现活跃，阳普医疗、三鑫医疗、振德医疗、搜于特等多股涨停。 此外，光刻机概念股午后异动，板块内个股容大光电盘中触及涨停。无线耳机、消费电子、5G…	64650	249	中国平安资讯
2020/3/22	现在茅台（1.3万亿，约合2000亿刀）=4个波音公司了！ 当年灵车（中车狂飙），达到2个波音，股价30左右，再看看现在吧，6.5元左右徘徊，这样的套牢，一辈子了！ 茅台腰斩，股市走牛	986	3	悠然南山1999
2020/3/21	换股买南京高科	322	0	先机888
2020/3/20	今世缘，俗话说打酒要花钱，酒类板块还真不能随便碰，尤其是这种区域性的品牌。最近北上资金主要出货的对象就是茅台，带动了酒类板块估值的下行。而且北上资金对茅台的沽空大概率不会到此为止，带动酒类板块下跌也不会轻易结束。技术面显示，今世缘的利空是，已经跌破了年后的低点。利好是，今天大盘指数在2646.80点止跌。会有一个短线向上反抽的过程，这也是今世缘这只股票中，套牢筹码的出逃机会，时间点就在明日，周五。操作上建议，周五在27-27.5元之间必须要止损，以应对后期的继续下跌，虽然短线会有损失，但是也在可控范围之内，最重要的一点是持币在手，机会我有。留得青山在，不怕没柴烧。	288	3	星空战舰领航员
2020/3/19	不好意思发！	313	0	牛牛赚大钱
2020/3/18	有业绩和263亿订单,请新主力硬庄们抄底菲达环保!低价小盘股请新主力硬庄们抄底菲达环保!有业绩和263亿订单,低价小盘股CCTV报道 浙江省成为全国首个环保生态省 是最优样板第一省 http://tv.cctv.com/v/v1/VIDE3zlSS3MAqgJJtA3tp5QP200515.html请新主力硬庄们抄底菲达环保!有业绩和263亿订单， 低价小盘股垃圾分类业务! 去茅台招行 平安 上50等大股吧发帖引大资金来抄底菲达坐庄. 所有大资金都是这几年获利几倍的,高位出来进低位菲达环保 , 又买的多 何乐不为? 指数牛并越涨越高!而这票仅有上证一千点左右的价值!严重被低估了!菲达环保已经参与制作修订国家标准、行业标准和浙江制造标准115项，承担实施国家“863计划”项目2项，国家重大研发计划项目3项，国家国际科技合作、国家重大装备创新研制等国家级项目30多项，获国家科学技术二等奖1项…	5490	197	股票上涨即止语
2020/3/17	买了一手茅台，明年能上2000吗？	360	2	小枫Great
2020/3/16	【明天茅台大概率高开、甚至跳空高开！】	962	1	道氏波段2021
2020/3/15	警示严重泡沫风险！部分出名的白酒品牌存在较严重的炒作现象，经销商用酒抵押银行贷款，囤积居奇，民间黄牛遍地，希望监管部门把风险防控提前，置于事发之前，银行监管部门彻底调查白酒抵押贷款风险情况，也迫切希望证监部门调查是否存在境内外合谋违法交易操纵股价行为！	2096	36	dodoingmavin
2020/3/14	来源：证券时报 上市当日，中国石油总市值相当于同期近44个贵州茅台或67个腾讯控股市值，而今仅其市值且仅相当于0.64个贵州茅台或0.28个腾讯市值。 在油价重挫情况下，中国石油今天以5.06元开盘，盘中一度跌至5.02元，收盘报5.15元，下跌0.96%。按照盘中最低价计算，该股再度创出历史新低。 以年份计算，中国石油自2007年A股上市以来，只有2009年、2014年和2017年3个年份上涨。中国石油上市首日开盘价即历史最高价，截至最新，累计下跌超84%，总市值从超8万亿元跌到最新的不足9000亿元，蒸发市值超7万亿元。 原油价格暴跌，中石油再创历史新低 在一系列利空因素影响下，外盘原油持续下跌。截至发稿，WTI原油跌幅超22%，现报31.98美元/桶。布伦特原油走低0.8美元，日内跌幅超20%，现报35.94美元/桶。 油价现已低到什么程度了呢？媒体做了一个有趣的对比：一桶石油的价…	49219	347	中国石油资讯
2020/3/13	大爷一怒决定把茅台的价格提高到2000元，因为这个是进攻的信号，黄河之水从天上来	6362	4	大鲨鱼89931
2020/3/12	来源：国际金融报 从永辉超市方面获悉，3月8日至4月30日期间，约15万瓶1499元的飞天53500ml贵州茅台酒将通过永辉超市线上销售平台“永辉生活”App面向重庆、四川、福州区域投放。本次在永辉超市投放的飞天茅台酒将分批在永辉生活App上进行8场预约抢购活动，参与活动的同一用户限购1瓶。其中，首场预约时间为3月8日至3月9日，抢购时间为3月11日。 （文章来源：国际金融报） [点击查看原文]	10762	85	永辉超市资讯
2020/3/11	每天都有很多人在吧里想知道帮主看好什么股。再好的股，也需要知道怎么去操作，大盘的时间周期，转折周期，个股的交易逻辑，交易思路，交易风控是什么？要有什么样的心态能做好交易。我在吧里从去年到现在分享出去的观点，累计已经快二十倍收益率，在6月8日风华高科的第三十九贴中都有，没有看到的人可以去看前面的贴。 7月1日，帮主是整个股吧上亿个吧主中唯一预测接下来大盘将走逼空行情，大盘将大涨直上的吧主。第二天大盘开始连续暴涨形成七连阳，帮主再一次预测到大盘的大转折点。而在去年11月，帮主就已经预测到今年股市会有大行情，到今年2月份，别人都还在担心大盘要跌破2200点，市场到处都是恐慌情绪，帮主已经预测到大盘2650点左右是大底部，大盘跌不下去，还预测今年大盘要涨到3500点左右，堪称神预测！我是怎么知道牛市到来并且能预测对大盘时间周期和结构性周期的？在去年的11月，做出股市在今年会有大行情的预测，当时的…	5496	66	江浙乔帮主
2020/3/10	贵州茅台股本确实还不大，确实有送股的可能，新的领军人观念会比较先进，送股后茅台交易会更活跃，市值可以有更高。	9	0	三浪三99
2020/3/9	来源：东方财富Choice数据 作者：数据中心 2020年03月09日，贵州茅台发生了1笔大宗交易，总成交数量为3.60万股，总成交金额为4104.00万元，成交价格为1140.00元，当日收盘报价1114.01元，涨幅-3.59%，成交金额48.65亿元；大宗交易成交金额占当日成交金额0.84%，溢价2.33%。 大宗交易详情如下表所示： 贵州茅台大宗交易明细(2020-03-09) 序号 成交价格(元) 收盘价(元) 折溢率(%) 成交数量(股) 成交金额(元) 成交金额/当日成交金额(%) 买方 卖方 1 1140.00 1114.01 2.33 3.60万 4104.00万 0.84 华泰证券深圳益田路荣超商务中心证券营业部 华泰证券深圳益田路荣超商务中心证券营业部 03月09日，搜于特、圆通速递、正邦科技、大北农、跨境通等公司均发生了大宗交易，具体情况如下表 沪深两市大宗交易一…	9717	16	贵州茅台资讯
2020/3/8	底部放量！这是要起飞的节奏	341	0	少海散人
2020/3/7	中国兵器工业集团（北方导航600435）与阿里巴巴投资20亿元成立千寻位置网络有限公司，双方各占股50%。千寻位置网络有限公司将以“互联网 位置(北斗)”的理念，通过北斗地基一张网的整合与建设，基于云计算和数据技术，构建位置服务云平台，以满足国家、行业、大众市场对精准位置服务的需求。	979	0	深圳湾牛欢喜
2020/3/6	2017 年 11 月，子公司宁波汇浩公司作为一般委托人出资 5 亿元，认购陕西省国际信托股份有限公司设立的陕国投•正灏 71 号证券投资集合资金信托计划。公司最终控制方的关联人叶林芳作为共同一般委托人，出资 3 亿元认购该信托计划。中海信托股份有限公司作为优先委托人，出资 16 亿元认购该信托计划。优先委托人的预期收益率为 5.6%/年，一般委托人按出资比例为优先委托人信托利益的实现和支付提供差额付款义务。2019年公司分得3.3亿，科技股行情收益主要体现在2020年1月和2月，3月份的行情依然如火如荼，相信该信托计划的运作能力不会很差，2020年一季度，24亿的本金额，扣除基本费用后，600512至少能分得证券投资所得7.5亿！如果有兴趣的股民可以仔细了解该信托计划的证券投资获利情况！	627	0	鑫踪追寻
2020/3/5	业绩冋比增长13%，股价同比却上涨了50%左右	417	3	板块轮番上涨
2020/3/4	来源：财经网 3月3日晚间，贵州茅台发布关于收到董事长推荐文件的公告。宣布根据贵州省人民政府相关文件，推荐高卫东为贵州茅台酒股份有限公司(以下简称公司)董事、董事长人选，建议李保芳不再担任公司董事长、董事职务。至此，关于李保芳卸任的消息终落定。有茅台集团内部人士向财经网产经指出，“62岁的李保芳已经到达退休年龄。我个人理解是他的任务完成了。” 去年12月中旬，李保芳宣布茅台2019年销售总量为1003亿，提前一年完成“十三五”规划目标。但在今年1月2日发布公告，提出2020 年度股份公司计划安排营业总收入同比增长 10%后，市场对该速度反应不一，随后，茅台股价于当日大跌4.48%。 据财经网产经了解，李保芳自2015年8月起履职茅台集团党委书记、副董事长、总经理，于2018年5月接棒袁仁国正式担任茅台集团董事长一职。此后茅台内部经历了剧烈的人事动荡，包括数十位原茅台高层管理者相继落马。 …	3177	6	贵州茅台资讯
2020/3/3	转发	1246	0	股友hPabN5
2020/3/2	股王，继续向上涨	182	1	南海方舟
2020/3/1	【下周茅台大概率强势反弹！】富时A50期指翻红！纳指翻红！道指和标指金针探底！下周茅台大概率带领大盘大幅反弹！	997	1	道氏波段2021
2020/2/29	来源：东方财富Choice数据 作者：数据中心 贵州茅台(600519)2020-02-28融资融券信息显示，贵州茅台融资余额12,006,654,372元，融券余额289,581,005元，融资买入额588,089,560元，融资偿还额659,381,215元，融资净买额-71,291,655元，融券余量273,965股，融券卖出量17,251股，融券偿还量14,124股，融资融券余额12,296,235,377元。贵州茅台融资融券详细信息如下表：交易日期代码简称融资融券余额(元)2020-02-28600519贵州茅台12,296,235,377融资余额(元)融资买入额(元)融资偿还额(元)融资净买额(元)12,006,654,372588,089,560659,381,215-71,291,655融券余额(元)融券余量(股)融券卖出量(股)融券偿还量(股)289,581,00527…	952	0	贵州茅台资讯
2020/2/28	茅台，支撑门面的风景线	329	2	网络那个啥
2020/2/27	来源：e公司 2月26日下午，茅台集团召开领导干部会，宣布省国资委关于茅台酒股份有限公司领导班子调整充实的决定。茅台集团董事长李保芳表示，近年来，股份公司班子建设互补性不强、后继乏人等问题逐步显现，调整充实、优化配备已刻不容缓、迫在眉睫。省国资委关于调整充实股份公司领导班子的决定，既是茅台集团政治生活中的大事，也是茅台行稳致远的需要。贵州茅台今日公告，控股股东推荐涂华彬、王晓维为公司副总经理人选。 （文章来源：e公司） [点击查看原文]	9510	5	贵州茅台资讯
2020/2/26	半年后你会看到新闻：惊天巨雷！酒业巨头跌下神坛，股价遭腰斩！	332	1	最喜追涨杀跌
2020/2/25	来源：东方财富Choice数据 作者：数据中心 贵州茅台(600519)2020-02-24融资融券信息显示，贵州茅台融资余额12,232,034,973元，融券余额294,340,938.84元，融资买入额561,080,535元，融资偿还额430,225,359元，融资净买额130,855,176元，融券余量270,738股，融券卖出量8,800股，融券偿还量20,100股，融资融券余额12,526,375,911.84元。贵州茅台融资融券详细信息如下表：交易日期代码简称融资融券余额(元)2020-02-24600519贵州茅台12,526,375,911.84融资余额(元)融资买入额(元)融资偿还额(元)融资净买额(元)12,232,034,973561,080,535430,225,359130,855,176融券余额(元)融券余量(股)融券卖出量(股)融券偿还量(股)294,3…	775	0	贵州茅台资讯
2020/2/24	这里真热闹.	949	8	紫薇A2019
2020/2/23	就这样了，科技天下	902	0	我的中车梦888
2020/2/22	国酒茅台，投资妹给它的第一回调目标1300元以下！为什么？白酒市场在萎缩，且当前的茅台已经被金融化了，很多人买茅台酒，不是为了尝人间百味，而是为了投资。这正常吗，倡导一个以神酒为投资榜样的市场，不利于科技企业的雄起。未来，科技才是第一生产力，科技才是中国经济增长的引擎！而且茅台的增长不具备可持续性，预计这两年将会成为一个重要的分水岭！	7906	60	我只是个投资妹
2020/2/21	满仓买进	873	1	毛小象
2020/2/20	转发	682	0	化工自动化之家
2020/2/19	转发	883	0	股友qBWeHR
2020/2/18	新媒股份属于和中国平安，贵州茅台一样的长牛股走势，长线股中线持有，看日线量能近段与之前形成顶背离，但前期由于量能过大，庄家还会持续往上拉股价，至于到什么点位，一定要看两天或三天大量不封涨停板做顶，走势会由强转弱，反弹不宜做！	647	1	洛阳昊航
2020/2/17	来源：东方财富Choice数据 作者：财智星 贵州茅台融资融券信息显示，2020年2月14日融资净偿还3.6亿元；融资余额124.2亿元，较前一日下降2.81%。融资方面，当日融资买入1.71亿元，融资偿还5.3亿元，融资净偿还3.6亿元。融券方面，融券卖出1.11万股，融券偿还1.58万股，融券余量28.63万股，融券余额3.12亿元。融资融券余额合计127.32亿元。贵州茅台融资融券交易明细（02-14）贵州茅台历史融资融券数据一览免责声明：本文基于大数据生产，仅供参考，不构成任何投资建议，据此操作风险自担。（文章来源：东方财富Choice数据） [点击查看原文]	814	1	贵州茅台资讯
2020/2/16	看门老头，你老老实实看门，别乱炒股了，你一月挣1500不容易，一手交易费5元起步，太贵了 @口诀玩股	3457	4	股市精通高手
2020/2/15	茅台是用来送礼的，都不串门了，这玩意腰斩	981	2	plassf
2020/2/14	你大概很难在A股找到一家比平安还好的公司。中国平安在确定性、成长性方面都非常出色，市场上能在长年（注意是长年）这两个方面和平安媲美的，我想了一下，茅台，伊利，恒瑞医药。没几个了。然而由于体量巨大，一时没有涨起来，也不奇怪。80.71这么低的成本我不知道有什么好担心的，85以下都是低估。2020年涨到100完全不奇怪。2021年可以高看至120-140（随着指数走高享受溢价）。	2853	20	不爱炒股的神经刀
2020/2/13	都是酒 燕京啤酒可以一倍市盈率年底12月31日配股子公司漓泉啤酒3400万股 原来是6500万股 燕京啤酒在漓泉啤酒总股本中有34.3434%不合法 是大股东利用关联交易侵害小股民权益得来的 谢谢关注	626	6	基民69jw29
2020/2/12	不知道现在你有没有买入它！个人建议你不要投资这个票，关键是这家上市公司盈利是负的，你要知道上市公司连续亏损三年会退市的，还有看上去这个股票从高点跌到现在已经打了三折了，但是你想想好东西是不会打折的，好股票从长期投资来看，价格越来越高，除非遇大熊市，其实每次大熊市就是给我们投资者买入好的资产机会！你看看 美的集团，贵州茅台，格力电器等月线图，是不是？我建议你如果投资医药股，还是买 市盈率20～40倍之间的股票，最好能够每年利润有百分之二十左右增长的股票！这样你是投资肯定顺利舒心，还有不用一次性满仓，可以分批买入！希望我的回答能使你满意，祝你投资顺利！	749	2	黑猫财富
2020/2/11	茅台怎么走，特斯拉怎么走！	821	0	耐心爬楼梯
2020/2/10	你说是1600涨到5000的可能性大，还是3块多涨到5块的可能性大？你说年息4%是存银行好，还是买年息9%，且极有可能从3块涨到5块甚至更高的股票好？祝你好运！600282	432	2	屠龙钢
2020/2/9	没有20万粉丝，我愧对宁波涨停板敢死队总舵主徐师傅！	958	3	华富私募
2020/2/8	茅台散户不要进，让机构自己玩去，去了就被割韭菜，等哪一天机构们坚持不住了，相互搏杀岂不乐哉	987	0	德国夺冠
2020/2/7	基金经理们可以调仓600339了！净值4块多，现价才2块多元，净值较低的票之一，又不亏损！且有充足口罩原料！（当然，我持有少量票了）	572	1	长中短为了钱
2020/2/6	茅台恒瑞是机构抱团股，想拉多高拉多高，让他们自己玩去吧，拉再高也没人接盘，总有市值大到你拉不上去的时候	872	3	方才紫气东来
2020/2/5	保守估计	396	9	时势环境
2020/2/4	来源：东方财富Choice数据 作者：数据中心 贵州茅台(600519)2020-02-03融资融券信息显示，贵州茅台融资余额13,481,890,665元，融券余额249,050,465.76元，融资买入额1,236,254,458元，融资偿还额1,298,566,329元，融资净买额-62,311,871元，融券余量248,078股，融券卖出量3,800股，融券偿还量27,000股，融资融券余额13,730,941,130.76元。贵州茅台融资融券详细信息如下表：交易日期代码简称融资融券余额(元)2020-02-03600519贵州茅台13,730,941,130.76融资余额(元)融资买入额(元)融资偿还额(元)融资净买额(元)13,481,890,6651,236,254,4581,298,566,329-62,311,871融券余额(元)融券余量(股)融券卖出量(股)融券偿还量…	942	0	贵州茅台资讯
2020/2/3	大哥就是大哥，没有跌停	351	0	另有高见
2020/2/2	疫情期间是不是很好买啊	641	0	股友JNc012
2020/2/1	还得涨！涨到你怀疑人生！分红信誉一样不缺，凭什么不能涨？不要看市值，不要看股价，你赚钱的格局局限了你，不是赔钱格局了你，茅台还是可以的！	551	10	清风拂大地9003
2020/1/31	世界卫生组织在2012年把酒里的酒精定义为“第一类致癌物”，也就是说有明确证据证明酒精能导致人类的癌症。当然，即便是第一类致癌物，也不见得是喝了马上就会得癌症，这有一个剂量的问题，跟每天喝酒的酒量还有喝酒的历史有关系，酒量越多、喝酒的时间越长，得癌症的风险就越高。	20125	112	北京OptionGirl
2020/1/30	有茅台的人，绝大多数赚钱；没茅台的人，绝大多数亏钱。事实胜于雄辩。	1222	1	时势环境
2020/1/29	名贵白酒的淡期扑面而来！打回原形只是时间问题	989	0	YYYYHH
2020/1/28	股神“康美是下一个茅台”再次提出论点：白酒的时代已经过去。未来中国将买入医药健康时代！以茅台为代表的白酒行业将会一路走下坡路，茅台市值万亿？未来将会腰斩！以大健康为主题的医药行业将会加速洗牌，行业集中度会进一步提高，康美必将涨到一千，超越茅台！	4070	0	股市精通高手
2020/1/27	开盘跌6-7个点。。盘中砸跌停。。	982	0	小糯米日记
2020/1/26	还是茅台好喝~	231	1	V直尾是狼V
2020/1/25	茅台估值三高，其它酒类的股票的估值也是被过渡消耗了十年。在里面的朋友们作如何想。	10854	15	末代思考者
2020/1/24	一本老掉牙的破酒，无人问津	992	1	股市精通高手
2020/1/23	贵州茅台拉一个涨停板多少钱？	968	0	jufoyirohufu
2020/1/22	最高1234.56数字，太牛了！请问是那位大神>o<买的这个数字？	598	4	羡慕不嫉妒
2020/1/21	转发	987	0	十万天兵在路上
2020/1/20	600802牛呀！大幅预增公告快了	981	3	股友567168
2020/1/19	没有翻倍机会了。	988	3	阿弥陀佛啊啊啊
2020/1/18	本股王准确预测茅台为千古大顶。	968	1	罗源股仙
2020/1/17	只有拉动贵州茅台，才能激发市场热情。茅台只有一个字涨。任何概念题材都不能使市场健康发展。最后都是一地鸡毛。其结果是只能拉动低估的茅台使市场平稳。低估的茅台，为何不能上2000，冲击3000。贵州茅台的上涨，历史所趋，人心所向。有人说茅台估值不能和其他比，那么我们把它当作概念来炒好吧，茅台不是华为概念吗？茅台不是5g概念吗？茅台不是科技龙头吗？7月份茅台集团与中兴通讯股份有限公司签署战略合作协议，双方将在“智慧茅台”建设等领域开展积极合作，推动茅台信息化转型升级。，4月份茅台与华为在深圳签署战略合作协议，双方将在信息化咨询规划、新基建领域、“智慧茅台”工程领域、工业互联网平台等方面展开全面合作，发挥茅台在白酒领域的积累和华为在ICT领域的技术，推动白酒行业数字化转型发展。1500的茅台永别了，不再低估的茅台。但同比低估的茅台，茅台从不炒作概念，但从不缺乏概念，坚决持有贵州茅台，天若有情天亦…	5043	19	茅台五粮石头
2020/1/16	来源：东方财富Choice数据 作者：财智星 贵州茅台融资融券信息显示，2020年1月15日融资净偿还1.59亿元；融资余额133.07亿元，较前一日下降1.18%。融资方面，当日融资买入2.46亿元，融资偿还4.05亿元，融资净偿还1.59亿元。融券方面，融券卖出8300股，融券偿还4151股，融券余量30.02万股，融券余额3.34亿元。融资融券余额合计136.41亿元。贵州茅台融资融券交易明细（01-15）贵州茅台历史融资融券数据一览免责声明：本文基于大数据生产，仅供参考，不构成任何投资建议，据此操作风险自担。（文章来源：东方财富Choice数据） [点击查看原文]	907	1	贵州茅台资讯
2020/1/15	我1344买了两手，一点也不急，因为我是拿着茅台一路走过来的。我知道它永远不会套人，时间稍长点，都能让你赚钱，任何价位买进都一样，只不过赚多赚少而已。我今年的目标只求10%，相当于两年理财即可。	592	2	夜吟月寒
2020/1/14	来源：国际金融报 营业收入超400亿元，净利润突破200亿元，营业利润达320.81亿元。这组数字，无疑再次刷新了贵州茅台自2001年上市以来最好的半年报业绩。 作为白酒行业巨头，贵州茅台再次用实力阐释了什么是“强者恒强”。 7月28日傍晚，贵州茅台披露财报显示，2020年上半年，公司实现营业收入439.53亿元，同比增长11.31%；实现归属于上市公司股东的净利润226.02亿元，同比增长13.29%。截至2020年6月末，公司经营活动产生的现金流量净额达126.21亿元。 实际上，今年上半年，除了业绩稳步上涨，贵州茅台的股价也随之“飞天”。根据数据，从2020年首个交易日(1月2日)至7月28日，贵州茅台的股价已从1112.98元一路飙涨至1670元，累计涨幅达50%，最新总市值达20978.5亿元，较今年年初增加超7000亿元。 值得一提的是，就在该份半年报披露之前，华尔街知名投行…	17387	319	贵州茅台资讯
2020/1/13	来源：东方财富Choice数据 作者：财智星 贵州茅台融资融券信息显示，2020年1月10日融资净偿还7130.92万元；融资余额133.46亿元，较前一日下降0.53%。融资方面，当日融资买入3.4亿元，融资偿还4.11亿元，融资净偿还7130.92万元，连续4日净偿还累计5.19亿元。融券方面，融券卖出1.06万股，融券偿还3500股，融券余量31.64万股，融券余额3.52亿元。融资融券余额合计136.98亿元。贵州茅台融资融券交易明细（01-10）贵州茅台历史融资融券数据一览免责声明：本文基于大数据生产，仅供参考，不构成任何投资建议，据此操作风险自担。（文章来源：东方财富Choice数据） [点击查看原文]	957	0	贵州茅台资讯
2020/1/12	兄弟们，卖茅台股票，过年喝茅台酒！	993	2	投资就是投心态
2020/1/11	不是只有我一个人看出来了吧？收盘阳k线！成交量确是阴量！	451	5	财运积玉de任我行
2020/1/10	买一股茅台可以买250股海宁皮革城002344，净资产6块，持续赢利中，还和淘宝搞直播，正宗网红！	992	0	股友g9MPCB
2020/1/9	分享最牛图片———量在价先$贵州茅台(SH600519)$ $纳斯达克(QQZS|NDX)$	650	1	化工自动化之家
2020/1/8	来源：证券日报网 万亿元市值队伍扩容、IPO数量大增、退市公司家数创新高……2019年资本市场砥砺前行，A股交出了一份可圈可点的成绩单。 从市值来看，《证券日报》记者根据东方财富Choice数据统计显示，2019年，A股总市值升至64.3万亿元，较2018年的47.7亿元，增加超过16万亿元，增幅超过三成。 数据显示，2019年A股市值超千亿元公司有91家，比2018年的59家增加32家。值得注意的是，工商银行、中国平安、建设银行、贵州茅台、农业银行、中国银行、中国石油7家上市公司属于万亿元市值俱乐部，比2018年的6家增加1家。 具体来看，工商银行以2.05万亿元的A股总市值蝉联市值榜首；中国平安以1.54万亿元，从2018年的第5名跃升到第2名；建设银行以1.52万亿元位居第三；贵州茅台(1.48万亿元)从2018年的第7名冲到了第四名，成为万亿元市值俱乐部新晋成员；农业银行以1.2…	10135	13	中国平安资讯
2020/1/7	2019年的酒销售一早就完成了，利润也确定了。1241估计就是高点了！	586	1	股友Kxtq
2020/1/6	2千股茅台，30年后一亿元 大部分人不信 这就是价值投资威力！人人事后都是诸葛亮，股市一旦面临恐慌，人人失去理智。就像这次疫情下的2月3日开市大跌第一天。很少人能做到别人恐惧时候，你就贪婪！大部分人无限焦虑失去理性。这个现象无数次反复，但无数次失去机会，无数次表现出，无法战胜自己的人性，只有实现动物性！巴菲特对自己的投资成功，自己说的非常简单。持有好公司股票，长期持有。很多人问：这么简单，就只有一个巴菲特能成功？巴菲特说：很多人在股市都受不了“慢慢变富”！只要长期复合收益率16%，到30年，2000股茅台就变成一亿元！请看如下：（按目前股价700元）1.16的30次方*700*2000=120189827.67元。一亿二千万元！复利收益惊人！茅台公司的长期利润增长非常确定，未来30年每年利润增长达到16%是比较确定的事情。其实爱因斯坦很早就说“复利是原子弹！”大多数散户用赌博的心态炒股，…	4381	23	40元买茅台
2020/1/5	世纪大顶	994	0	烨垚传奇
2020/1/4	茅台仍然是长期投资的好品种，业绩稳健，有护城河的公司。老窖的业绩增速有望提高，去年业绩还能保持30%以上的增速。	36	2	野鸭闲云
2020/1/3	来源：澎湃新闻 12月31日晚间，贵州茅台(600519)发布公告称，初步核算，2020年度，生产茅台酒基酒5万吨，系列酒基酒2.5万吨；预计实现营业总收入977亿元左右，同比增长10%左右，其中本公司全资子公司贵州茅台酱香酒营销有限公司预计实现营业总收入 94 亿元左右(含税销售额106亿元左右)；预计实现归属于上市公司股东的净利润455亿元左右，同比增长10%左右。（文章来源：澎湃新闻） [点击查看原文]	966	9	贵州茅台资讯
2020/1/2	如果20万买一手茅台股，当天股价涨3个点，和2万买5元股的4000股，当天也是涨3个点，请问同样是涨三个点涨幅利润一样不一样？	12423	70	百灵鸟1998
2020/1/1	1998示意要久久（酒酒）发高手啊	255	2	知足99常乐
2019/12/31	呸	491	0	富强121
2019/12/30	外资加油干买买买	471	0	我只是个投资妹妹
2019/12/29	。。。	995	0	三只铅笔1
2019/12/28	快！快抢！中国信威(600485)大机会来了！	959	2	AA5
2019/12/27	酒是废了，春节大家都不喝了吗？笑话啊	439	0	舒筋活血的史蒂夫
2019/12/26	茅台800我会回来的	9768	1	一手哥2021
2019/12/25	来源：投资快报 沸沸扬扬的白酒甜蜜素事件即将迎来转机，湖南省市场监管局对酒鬼酒事件进行调查，并于近期向社会公布。在行业专家看来，白酒中检测出含有甜蜜素，可能有两个原因所致，一个是人为添加，另一个和储酒容器有关，还有当前检测设备等关键问题亟待查明。此次甜蜜素风波对勾兑型白酒或有一定利空，反过来对纯粮食酒，特别是诸如茅台之类酱香型白酒构成一定利好。 甜蜜素来源谜团待解 不添加是为白酒工艺纯洁性 沸沸扬扬的“酒鬼酒甜蜜素事件”终于迎来了监管部门的介入。昨日下午，湖南省市场监管局宣布开始对这一事件进行调查，并将在“长株潭(长沙株洲湘潭)地区”范围内进行随机抽查，抽查结果将于两日内向社会公布。 甜蜜素是一种常用的食品添加剂，少剂量对人体无害，据食品工业协会方面反馈，白酒禁用的主要目的是维护白酒传统工艺的严肃性和纯洁性，并非出于食品安全考虑。 中国食品工业协会白酒专业委员会秘书长马勇，近日在接受酒业…	9380	29	财经评论资讯
2019/12/24	中长线持股，我建议买601318中国平安，公司主营收8928亿，同比上涨18.96%，净利润1296亿，同比上涨63.9%，利润率达到14.51%，这在A股市场仅次于茅台，叠加每年的稳定分红，是金融股中的茅台。扩展到技术面，股价在83元一带是强支撑，股价也回调中，下周应该就会有买点，股价想获利20%也不用等一年，4到6个月就可实现，高点应该在100元。	1380	2	星空战舰领航员
2019/12/23	正业科技$上证指数(SH000001)$$贵州茅台(SH600519)$	1207	1	一梦千年等一回
2019/12/22	盲哥极少公开推股。首先强调这只标的不是短线标的，我也不知道什么时候启动。是中长线的品种。不论大盘怎么样，向下的空间不到20%，向上的空间可以翻倍。属于机会大过风险。重点关注九华旅游。原因：该股具有极深的护城河 。因为九华山旅游资源只有它一家拥有。15年3月上市，前轮牛市的未段上市。截止到今年中报，营收净利双增长。目前动态PE24倍。总股本1.11亿，属于袖珍股本。国资控股。毛利率达54%，而负债率只有14%。从ROE已经三年缓慢上升。从16年的7.99%、17年8.37、18年8.67。ROA也是一样，从7%、7.28%、7.36。营收三年以来也不例外，都在爬梯。虽然有些缓慢，但作为旅游行业，还算不错的。而其中最大的亮点是：索道缆车业务，营收达到1.25亿。占比43%，毛利率更高达85.83%（茅台也是90%左右）这项业务还有继续扩充的可能。因为是低负债率。经营现金物流也很优秀，18年的…	652	6	二十二载股盲
2019/12/21	甜味剂事件比塑化剂事件都早，现在拿出来炒作，别用用心呀，莫非想把整个上市酒企都拉下马呀，问我老茅答不答应，小心适得其反，下周爆炒酒股，还是让市场来解决吧	8564	17	思想者8
2019/12/20	其实，指数走到现在这个位置，多方占绝对上风，3052点缺口做为多方攻击目标有望实现。证券股弹性最好，是这次指数冲关的主力。中国股市3000点以下对未来而言，都是被低估的区域。其实,茅台就一家没必要寻找下一个茅台，就是找到了也需要未来去证明。只要把握自己能把握的机会就好，赚自己能赚的钱就可以了。祝股友投资顺利，冬至前后注意风险。	206	4	船长1998
2019/12/19	泸州老窖，酒文化的典范，月线，周线，日线都处于上升通道之中。茅台酒价过千，五粮液酒价过百，作为与茅五剑同一阵营的泸州老窖，怎能有股价不过百的道理。看好泸州老窖的中长线行情，百元股价指日可待。	460	1	星空战舰领航员
2019/12/18	早上好啊，股神们，来来来一起加仓，一起做多，一直吃肉！满仓干晶方科技泉峰汽车万通智控加仓好机会起飞主升浪启动大牛市来了没错了$贵州茅台(SH600519)$$五 粮 液(SZ000858)$@毛毛头鱼 @深投发集团	2079	5	一梦千年等一回
2019/12/17	中国高科技白酒，饮了飞天一样	998	0	卖广告的
2019/12/16	现代制药抗菌药龙头，国药集团化学药平台600420现代制药系国药一员！聪明的人卖茅台去买600420现代制药因为现代制药低估60%，还有50%赚的空间，茅台空间是负100%高估一倍，所以这样操作相当于150%挣钱机会，他是国药化学系药品主要平台，现在化学药占开出药的用量的90%以上00420 VS 600812华北制药6涨停PK现代制药600420，一个已经6涨停，一个还没有起步，压盘吸筹很明显，团结起来，洗出旧庄，拉来新庄600420论背景，论产品种类，现代制药年产值远高于华北制药600812，净值率低华北制药PK现代制药，论背景，论产品种类，现代制药年产值远高于华北制药，净值率低，基本面优、估值洼地、性价比高、超跌滞涨现在市值只有华北的一半，质地好，资产大，市值低，国药系未来发展空间大，只要大家散户团结起来，Msci放外资进来，优质股肯定炒起来，恶庄压盘接应他们外资兄弟，我们中国兄弟…	997	6	jerryren46
2019/12/15	来源：数据宝 2019年胡润品牌榜公布，茅台、天猫、微信等入选，茅台6400亿品牌价值排名第一，阿里旗下9个品牌入选，腾讯4个品牌入选。 12日，胡润研究院携手知识产权与科创云平台汇桔，联合发布《汇桔网·2019胡润品牌榜》，200强最具价值中国品牌上榜。其中包含203个品牌，分别属于184家公司。 203个品牌入选胡润品牌榜 203个品牌分布在24个行业中，金融、房地产、食品饮料(包括酒类)和生活服务等4行业的品牌扎堆，分别有39个、27个、21个、16个，合计占比过半。 今年胡润品牌榜200强的门槛提升到了40亿元，比去年提高10亿元，创历史新高。122个品牌的价值超过100亿元，超千亿的品牌有21个，其中贵州茅台以6400亿元的品牌价值排名第一，几乎是第二名品牌价值的两倍，遥遥领先其他品牌；排名靠前的还有中华、天猫和淘宝等品牌，价值都超过了3000亿元。 以公司区分来看，203个品…	55862	25	财经评论资讯
2019/12/14	来源：澎湃新闻 茅台通知经销商提前执行2020年一季度计划。 12月11日，澎湃新闻记者从茅台酒经销商处了解到，贵州茅台酒销售公司下发《关于提前执行2020年一季度计划的通知》。 通知显示，从2019年12月12日起，将提前执行2020年第一季度茅台酒计划，预计投放量达7500吨，将主要投放于经销商、自营公司、商超和电商四大渠道。 拓展直销渠道是今年茅台公司的重点之一，消费者也更有机会在其指定的商超和电商平台买到1499元的53度飞天茅台(500ml)。 6月份，华润万家、大润发和物美首批入围茅台全国商超、卖场服务商，另有3家零售企业入围茅台在贵州本地的商超、卖场服务商。 9月下旬，贵州省招标有限公司发布贵州茅台酒全国综合类电商公开招商结果，天猫与苏宁易购一并成为首批获得茅台官方授权的服务商。 茅台方面在通知中表示，之所以提前执行明年一季度计划，主要考虑到元旦、春节期间茅台酒市场消费需求…	75496	214	财经评论资讯
2019/12/13	会到800元！现买点000970	817	1	憨头憨脑300933
2019/12/12	来源：上海证券报 最近两周以来，核心资产遭遇重挫……龙头股贵州茅台和恒瑞医药自高点回撤接近10%。 回顾2016年以来，核心资产行情步步上行，每次阶段性调整都成为买入时机。本次下跌后，核心资产板块还能重拾升势吗？过去的爆发性上涨能否成为重仓布局核心资产的阻力？ 小编近期采访多位过去5到10年重仓核心资产且投资成绩优异的投资者，希望可以为您拨开眼前的迷雾。 采访正是基于桥水投资达里奥所提出的“可信度加权决策”。达里奥认为，一人一票得出的结果一定不是最优结果，我们在决策时一定要给予那些多次成功解决相关问题人更多的权重和更多的重视。 短期波动难撼重仓风格 “没有卖出的理由啊，难道因为别人卖出我就卖出吗？”榕树投资董事长翟敬勇并没有因为贵州茅台等个股的短期下调而进行仓位控制。在他看来，仅仅因为看到股价短期回调，就去做仓位控制的话，丢掉的仓位非常可能捡不回来。 同犇投资董事长童驯明确表示，从短期的…	20418	41	财经评论资讯
2019/12/11	茅台不倒，牛市就不会来，因为这群大资金不出来就没有大资金敢开启牛市，，	589	2	坚持自己战法
2019/12/10	来源：澎湃新闻 作者：李大霄 “中国股市第一次最缓慢、最悠长、最能考验每个投资人水平的牛市到了。”11月30日，英大证券研究所所长李大霄表示，从2440点中国第五轮牛市就开始了。 展望2020年，李大霄给出了十大预测，一是资产荒出现，二是股市机会大于债市，三是退市公司大幅增加，四是再融资规模增加，五是注册制初现雏形，六是外资机构大举进入A股，七是国内长期资产入市，八是各大国际指数纳入A股比例大幅增加，九是好股票与黑五类两级分化严重，十是新股出现破发。 关于目前市场的调整，李大霄在接受包括澎湃新闻记者在内的媒体采访时，也作出了解释，他认为，外资在大量的买，其实很多人非常怕调整。但是如果把视角放长远一点来看，未来还是会随着业绩增长会逐渐成长。现在短期内上市公司的股价比业绩跑得快一点，但是随着未来业绩好会把估值增加，它就不显那么高估。 李大霄强调，要看是一个什么样的时间段，一个什么样的跨度，假…	29.6万	676	财经评论资讯
2019/12/9	茅台不行了，现在年轻人还有几个喝白酒的，你到幼儿园看看，根本没有人喝。	890	1	保持理性客观
2019/12/8	来源：中国基金报 前不久“吓趴”白酒股的消费税立法改革终于迎来最新进展。 据财政部网站12月3日显示，财政部发布关于《中华人民共和国消费税法(征求意见稿)》向社会公开征求意见的通知。从征求意见稿中的税目税率表看，白酒在生产(进口)环节征税，税率为20%加0.5元/500克(或者500毫升)。这也意味着，对于白酒的征税并没有发生变化。 此前两周，由于行业对白酒消费税征税环节后移的担忧，总市值超2.5万亿的白酒板块跌幅较深，资金砸盘动作明显，尤其是股王“茅台”更是受伤严重。从11月22日开始至今，贵州茅台市值八个交易日蒸发超1453亿。 12月3日，消费税法征求意见稿出台之前，白酒股依然遭遇市场普遍的“错杀”。当天贵州茅台股价报收1118元，相比前几日高点跌幅超9.9%。泸州老窖报收80.36元，跌幅超1.69%。 有业内分析人士认为，此前受消费税改革后移环节的担忧影响，市场资金对白酒股的错…	15613	176	财经评论资讯
2019/12/7	卖严重泡沫且对人体健康毫无益处的“酒”是聪明之举众人皆醉其独醒。盛极而衰，巅峰之际离开就能完胜。媒体彰显正能量，不惧利益集团的压制。	7869	90	dodoingmavin
2019/12/6	来源：每日经济新闻 1丨滴滴安全透明度报告：滴滴男司机投诉男乘客肢体骚扰占比过半 滴滴5日对外发布2019年1-3季度《醉酒乘客安全透明度报告》显示，1-3季度，滴滴收到醉酒乘车引发的投诉37607件，相当于客服每10分钟受理1起。其中，乘客醉酒引发的冲突投诉4479件，占冲突投诉总量49.1%。醉酒引发的性骚扰投诉1170件，占安全类投诉总量0.14%。在少量的肢体骚扰投诉中，司机投诉乘客占比87.6%，乘客投诉司机占比12.4%。值得注意的是，男司机投诉男乘客肢体骚扰的比例占52.9%。 2丨南阳水氢汽车项目停摆：车间几无设备运转，办公室仅几人留守 据澎湃新闻5日报道，12月初，记者探访河南省南阳市水氢汽车工厂时发现，这里早已停工。车间内空荡荡，办公室也仅留有几人，办公室人员在闲聊，其中一位文员正在用电脑看电视剧。 金华青年汽车集团一位人士也表示，南阳项目早已停摆，“但详细情况我也并…	2633	2	财经评论资讯
2019/12/5	茅台的股价实在是太高了，信威的股价实在是太低估了，你懂的	958	0	价值发现1111
2019/12/4	年线，投资者一年持仓的成本线，通常年线的得失，决定着长线投资者的进或退的策略。15年6178见高点后，至今出现过3次跌破年线的走势。我们一一进行分析，【不包括今天这次】。第一次出现在16年1月，之后股指1个月下跌了-25%的跌幅后才出现反弹，反弹上涨了23%。然后在次高位横盘4个多月后，在17年5月第二次跌破了年线，但这次没有出现破位下跌的走势，【当时的绩优蓝筹股股价很低，具备投资价值，受到了外资的追捧】短暂破位后不跌反涨，反弹上涨了16%见到了3587点。之后又在18年2月第三次跌破年线，破位经短暂反抽后，一波下跌了30%才见到低点2440点，然后在2019年一月出现了反弹，反弹上涨了32%，股指在次高位震荡盘整理7个月至今，在11月29日第四次微幅跌破了年线，【需要时间3天，下跌幅度-3%有效跌破的验证】，一旦验证有效跌破，应规避风险。以上对大盘四次跌破年线的后期走势，分别做了阐述，…	7665	53	看透本质以势论市
2019/12/3	来源：东方财富Choice数据 作者：财智星 一、量看市场交易12月2日，沪深两市总计成交额为3435.02亿元，相较前一交易日的3431.24亿元上升0.11%。但是当日A股成交额依然低于五日均值，尚未突破放量。从申万一级行业来看，12月2日成交额最高的行业为电子，全日成交额达到639.81亿元，占两市当日成交额的18.63%。跟踪热点成交行业，当日成交前三的行业分别为电子、医药生物、计算机，前一交易日为电子、医药生物、计算机，电子、计算机、医药生物行业连续两日位居行业成交额前三。个股方面，贵州茅台当日摘下成交额最高的桂冠，全日成交34.8亿元。成交额前十的个股集中于光学光电子、饮料制造、证券行业，TOP3个股分别为贵州茅台、中国平安、万科A。二、价寻两市偏好今日A股三大指数均实现不同程度的上涨，其中上证指数上涨0.13%，当日收于2875.81点。深证成指上涨0.24%，创业板指上涨…	9654	9	财经评论资讯
2019/12/2	明天把垃圾卖了，满仓茅台到明年3千元卖。	988	3	粤Y99528
2019/12/1	来源：证券时报·e公司 11月8日，茅台集团与华大集团举行交流座谈，商讨合作项目推进事宜。华大集团党委书记杜玉涛，茅台集团总工程师、首席质量官王莉出席座谈会。王莉表示，茅台与华大签署了长期战略合作协议，双方要建立长效的合作机制，成立项目合作工作小组，稳步有序地推进合作项目；要在微生物研究、基因研究、健康产业和人才培养等方面加强合作，助推茅台高质量发展。（文章来源：证券时报·e公司） [点击查看原文]	15291	50	华大基因资讯
2019/11/30	来源：北京商报 时至年末，上市公司都希望股价能够高一些，加上年末上市公司现金库存已经有定数，资金宽裕的公司不排除回购股份的可能，尤其是蓝筹股，投资者可把握其中的投资机会。 本栏说过，如果是市净率较低的蓝筹股公司进行回购股份，不仅能够提高每股净资产，还可以减少流通股本，提高其股性活跃度，对于股价有非常天然的利好作用。但是并非所有的上市公司都具有回购股份的可能性，能够回购股份的上市公司，需要具有几个先决条件。 首先，上市公司需要有足够的现金储备，而且能够通过生产经营获得正向的现金流量，只有这样，花钱回购股份才不会影响到正常的生产经营活动，而且不会受到债权人的反感，毕竟公司法规定，公司减少注册资本，需要获得债权人的同意，如果上市公司本身现金并不充裕，或者负债率较高，这样的上市公司是不具备回购股份的现金基础的。 其次，公司的股价不能有太多水分，最好是股价处于低估阶段，毕竟上市公司买入股票，肯定是…	2423	3	财经评论资讯
2019/11/29	中国股市过去29年事实：恪守常识就可以战胜亿万种赌法。	920	4	俺农民
2019/11/28	来源：中国证券报 11月13日，贵州茅台上涨1.86%，报1224元，股价再创历史新高；中国石油下跌1.07%，报5.57元，不及上市首日最高价的个位数，且再创历史新低。贵州茅台周线走势图中国石油周线走势图 早在7月1日，贵州茅台首度收盘价站稳千元关口，总市值一举超过中国石油时，网上就流传这样一个帖子：贵州茅台和中国石油，到底谁更值得投资？ 这或许是个很复杂的问题。那就试着变成2个简单的问题： 1、贵州茅台翻倍涨到2000的概率大，还是中国石油翻倍涨到12块的概率大？ 2、贵州茅台跌一半，跌到500的概率大，还是中国石油跌一半，跌到3块的概率大？ 单纯看数字，也许买中国石油是个交易阻力最小的方向，可惜投资不是数字游戏。 两大“巨无霸”分道扬镳 一个走势是45度仰望星空，成为两市的“股王”；一个走势是孔雀东南飞，成为一代老股民心中永远的痛。上面那个选择题放到现在，你会如何选择？中国石油与贵…	66125	145	财经评论资讯
2019/11/27	哎，1225上车的，看着难受，我都想下车了	467	10	股友y2NLDc
2019/11/26	来源：券商中国 作者：胡飞军 “利润王”恒大再次给股东派发“大红包”。 11月21日，中国恒大(3333，HK)发布公告称，将于12月8日举行董事会会议，通过2018年度的股息分派方案。 资料显示，恒大2018年归属股东利润为373.9亿元，若按照恒大以往50%的分红比例，此次分红总额将达到187亿元，分红总额有望打破11月21日斩获沪深A股“市值一哥”的贵州茅台分红纪录，贵州茅台2018年分红总额为183亿元。 值得一提的是，由于恒大董事局主席许家印持有恒大股份达到77.41%，因此，此次分红他也将获得约145亿元，香港富豪刘銮雄则紧随其后，将获得约16.7亿元分红。 分红有望超越茅台刷新纪录 实际上，按照以往投资协议的约定，恒大约每年7月份分派股息，但是由于和深深房的重大资产重组在推进，今年7月，恒大表示，为确保重组顺利，恒大将分红派息时间推迟了，将在2019年12月31日前完成通过…	14020	51	中国恒大资讯
2019/11/25	来源：证券时报网 酿酒股今日再度走强，贵州茅台股价突破前期1215.68元高点，再创历史新高。截至发稿，贵州茅台涨超2%，报1225.90元。 【延伸阅读】 抢到没？“双十一”15万瓶飞天茅台上线秒光 网上价差超千元 “错过今天，后悔一年。”这是消费者在“双十一”期间打开手机天猫APP后看到的第一句话。“双十一”当天，线上售卖的53度飞天茅台最低1449元，有店铺仅用2小时做到销售额破亿。从抵触观望到投身其中，再到玩出花样活动，传统白酒行业对电商的态度加速破冰。资料图 中新经纬 吴晓薇 摄 这在酒类垂直电商的“双十一”战报中显露无遗。11日，壹玖壹玖天猫官方旗舰店交易额在2:10突破1亿元，全天总交易额5.29亿。 另据酒仙网披露，“双十一”共售出约589万瓶酒水，线上白酒品类整体增长79.77%。茅台、习酒、郎酒等酱香型白酒增长显著，钓鱼台、国台销售额是去年2.5倍；地方名酒表现不俗，…	15.0万	422	财经评论资讯
2019/11/24	科技兴国，科技是第一生产力	939	3	股友trOaI2人
2019/11/23	来源：东方财富Choice数据 作者：财智星 一、量看市场交易11月22日，沪深两市总计成交额为4720.18亿元，相较前一交易日的3625.67亿元上升30.19%。当日A股成交额高于五日均值，市场交易额逐渐上升。从申万一级行业来看，11月22日成交额最高的行业为电子，全日成交额达到806.8亿元，占两市当日成交额的17.09%。跟踪热点成交行业，当日成交前三的行业分别为电子、医药生物、计算机，前一交易日为电子、计算机、医药生物，电子、计算机、医药生物行业连续两日位居行业成交额前三。个股方面，中国平安当日摘下成交额最高的桂冠，全日成交64亿元。成交额前十的个股集中于电子制造、饮料制造行业，TOP3个股分别为中国平安、贵州茅台、五粮液。二、价寻两市偏好今日A股三大指数均遭遇不同程度的下跌，其中上证指数下跌0.63%，当日收于2885.29点。深证成指下跌1.51%，创业板指下跌1.95%…	7331	6	财经评论资讯
2019/11/22	就是个笑话…	964	0	股友8cYO9w
2019/11/21	来源：券商中国 不知不觉中，贵州茅台股价又创历史新高了。 截至11月14日收盘，贵州茅台收报1230元，盘中创下历史最高价1240元。收盘市值达15451亿元，按此市值计算，贵州茅台将以逾2200亿美元的市值超过2018年希腊GDP(该国2018年GDP仅为2180.57亿美元)，排在全球第52位，而排在希腊后面的还有新西兰等发达国家。 截至今日收盘，贵州茅台的购买门槛近12.5万元，若按一季度的数据，超过4成投资者买不了这只股票，而且机构已控盘茅台近4成筹码。 事实上，贵州茅台“不是一个人在战斗”。从整个盘面来看，近三个交易日共有33只股票股价创历史新高。股价超过90元的股票中(包括贵州茅台在内)共有13只股票的股价创下历史新高。从这些股票的基本面来看，只有一个特征：多数都是长牛。 买贵州茅台的门槛又高了 在经历一波双11的抢购潮之后，本来稍显平静的贵州茅台又火了。今日，贵州茅台股价再…	29098	112	财经评论资讯
2019/11/20	韭菜们，被机构忽悠进来了吗？韭菜不接盘，矛苔不会跌，涨的你眼红，涨的你嫉妒，涨的你怀疑人生。这就是忽悠工作的目的。每一次的忽悠都是你手中没股，它手里有货。你进它就退。。。。。不管涨多少股价。你机构出不了货一样是烫手的山竽。。。。第十二次提醒！	962	2	神之心声
2019/11/19	来源：中国基金报 作者：赵婷 MSCI纳入A股的比例不断提升，外资在A股的持股比例持续创新高，市场数据的背后，则是海外机构对中国市场的热情提高。 在拜访了美国、英国等多个国家20个城市逾50家机构投资者后，世诚投资全球机构业务主管王崎明显感受到，对中国感兴趣的机构投资者数量上升，越来越多的海外投资者认为要区分新兴市场和中国股票配置，考虑如何建立更好的“All China”组合。 区分新兴市场和中国股票配置 在世诚投资每年的全球路演中，王崎都会走访多个国家的数十家机构投资者，包括美国拜访退休养老金、保险资管、(大学)赠与基金、 FoF/MoM、私人银行、家族办公室等。而今年，这些机构投资者在考虑中国市场时呈现出新的变化。 “越来越多的海外机构投资者认为仅通过新兴市场基金投资中国远远不够。”王崎表示，海外投资机构的资产配置将逐渐向“新兴市场除中国”、“亚洲除日本除中国”发展。 有海外专业投资…	13340	55	财经评论资讯
2019/11/18	茅台里有1481家机构，现在这个价位，这个时间想报团，哈哈哈，我们散户现在就是看看那个机构最蠢，	998	0	玉面屠夫A
2019/11/17	散户们，心不要太大，能赚点就好了，出来吧，不要以为真的上万，机构都是为了赚散户的钱，不要以为庄家用不完的钱，他们也是希望散户们多进入股市。机构是专门吃散户的，所以，知足常乐吧。见利就收。股市资金已经不多了，溜不动啦	9614	21	人类绝股票大涨
2019/11/16	富国消费50ETF（515650）已于双11火热上市。龙头消费股作为投资组合，优点是分享龙头溢价，对冲市场单只个股波动风险。消费历来是牛股发源地，看好股市的未来，消费股必须配置。省心、省力，专家理财，盈利超越指数，规避不确定的风险。首选富国消费50ETF，二级市场可以灵活交易，已加入自选股。	165	2	船长1998
2019/11/15	来源：证券时报网 作者：吴晓辉 北向资金今日净流入12.11亿元。海康威视、五粮液、贵州茅台分别获净买入2.4亿元、1.01亿元、0.8亿元。恒瑞医药净卖出额居首，金额为1.41亿元。 （文章来源：证券时报网） [点击查看原文]	4681	15	财经评论资讯
2019/11/14	来源：21世纪经济报道 阿里巴巴11月13日公布了“双11”安全风控数据，24小时内，全链路保护了388亿次用户操作。 这是天猫双11不为人知的另一面，24小时里，超过3000名安全专家和由1258个算法模型、数百道防控点位及上千个业务策略构建的安全AI体系，在防治羊毛党等网络黑灰产。 11月11日13时，天猫超市推出2万瓶售价1499元的飞天茅台，被消费者一秒抢光。 “这个时间段放出2万瓶茅台，瞬间涌入的却有80多万订单，风控大脑判定疑似黄牛和真实消费者的比例约为3比1。”阿里安全的风控专家透露，如果对黄牛的识别拦截能力不够，消费者根本就不是使用机器抢货的黄牛的对手。 最终，风控大脑的实时数据显示，黄牛订单的拦截率超过了99%——即使有黄牛侥幸突破第一道防线，也会在二次筛查中被彻底剿灭。 “闸门打开，流量涌进，要保证所有的流量是消费者而不是羊毛党；商家让利，平台优惠，要保证红包和优惠券…	5184	24	财经评论资讯
2019/11/13	来源：澎湃新闻 53度飞天茅台也加入了双11的抢购活动。 11月11日，据澎湃新闻记者整理的苏宁易购和天猫超市茅台的放量情况，双11当天共有超15万瓶53度飞天茅台(500ml)在上述平台上出售。在这两家平台制定的抢购时间一到，这15万瓶茅台瞬间被秒光。 具体来看苏宁易购和天猫超市的销售情况。 11月11日上午10时，苏宁易购平台推出了35吨售价1499元/瓶的飞天茅台，进行限量抢购。以每吨茅台2124瓶计算，35吨茅台共计74340瓶。数据显示，有超过45万名实名认证的苏宁会员参与了本次抢购。最终，这35吨飞天茅台10时一到就迅速售罄。据苏宁易购介绍，通过苏宁物流服务体系，全国90%的1499元飞天茅台酒订单在当日就能送达消费者手中。 不同于苏宁易购一次性放出的销售方式，天猫超市选择在双11当天，分3个时间段18次分别抢购8万瓶1499元的飞天茅台。消费者可在13时、16时和19时三个…	4870	14	财经评论资讯
2019/11/12	这是低开高走的路线	980	0	五九一六八
2019/11/11	来源：财富动力网 作者：陈立峰 投资的核心是选择一些优质的公司，这是最为根本的出发点，也是所有投资的根本保障，我们也经常会说，投资的第一件事儿就是选择公司，就是选择优质的公司，那么当你真正选择了优质公司并买入就一定能够赚钱吗？比如A股当中典型的优质公司保险业的中国平安、白酒的贵州茅台、银行里的招商银行等等，你买入这些公司就一定会赚钱吗？这是一个不得不考虑的问题。 相信许多投资者都曾经买入过这些公司的股票，但最终的投资结果恐怕就五花八门了，有人赚了钱，有人亏了钱，那么问题出在哪里呢，这些优质的公司为什么还会让投资者亏钱呢？我想可能与这么几个方面的原因有关系：买入的理由、持有的时间、买入的价格应该是与这三个因素都有关系。 买入的理由其实说的是你在买入这些所谓的最优质公司时，考虑的是什么因素买入的，是短期的因素还是长期投资的因素，如果你本身是以短期投机的理由买入的，那么如果短期内没有达到目标那…	4754	23	财经评论资讯
2019/11/10	《NATURE》：后患无穷！ 喝酒能直接导致干细胞基因不可逆突变！中六君中山六院2018-01-08爱喝酒的朋友注意了！顶尖杂志《自然》出了一篇与你们息息相关的论文！论文表示：酒精和其代谢产物乙醛会对造血干细胞造成显著影响！这说明什么呢？喝酒会致癌！对于我们中国人来说，相 当 危 险！为什么对中国人而言相当危险呢？我们不仅茶文化历史悠久，酒文化也一样！不管大事小事，坐下来没有一杯酒解决不了的问题，如果有...那就两杯！而中国社会最可怕的不是劝酒，而是所谓的养生酒。“喝一杯没关系的，这还养生呢！”然而，但凡含酒精的饮品，无论红酒，白酒，啤酒，还是所谓的养生药酒，都是一级致癌物！中国男人喜爱喝酒，而中国女性则认为红酒养颜，一年下来不知喝了多少杯“养颜红酒”......殊不知欧美早有大规模研究显示，女性即使每两天喝一杯红酒，得乳腺癌的风险也会增大！而且！喝酒会致癌，不仅仅只是一种癌！事实上，全…	11526	269	北京OptionGirl
2019/11/9	来源：第一财经 MSCI于北京时间周五凌晨发布半年度评审结果，正式实施对于A股第三步纳入扩容计划，即将A股纳入因子从15%扩容至20%，也就是纳入“三步走”的最后一步。 所有变化都会在2019年11月27日生效，总计204只A股被新增纳入MSCI中国指数，其中189只为中盘股，其中创业板股达到40只。生效后，中国A股在MSCI中国指数和MSCI新兴市场指数中的占比分别为12.1%和4.1%。 机构预计，本次资金流入将明显高于之前几次纳入。中金公司测算，根据追踪MSCI指数的资金规模，静态估算本次指数调整对A股的增量资金(主动+被动)规模约为350-400亿美元(约2500-3000亿元)，相比今年5月和8月的两次纳入的估算资金流入(约230亿美元)高约50%-70%。 MSCI完成年内“三步走”计划 至此，MSCI年内的“三步走”计划便全部完成。 从5月“第一步”扩大纳入时，18只“创蓝…	3845	3	财经评论资讯
2019/11/8	官方不推送创新高信息？	438	0	Aubrey_J
2019/11/7	酒鬼酒失去2013--2015中国白酒的黄金发展期对现在酒鬼酒的投资者是好事。	988	1	股友waLT30
2019/11/6	确定性来说，茅台最好，但目前有点高估，未来收益可能会偏低。平安明显低估，保险行业空间巨大，叠加未来可能的估值偏好修复，平安的收益会很高。其他的几个确定性不好，而且价格高！所以我个人会选平安。其实地产板块有些更好的标的，只是目前被看的太衰，迟早会迎来价值重估。	105	4	股友5R7t917129
2019/11/5	想想吓出一身冷汗，茅台相当于0.72个工商银行，希望接盘者大吉大利，阿弥陀佛，善哉善哉！！	995	0	股友DBdQG3
2019/11/4	密切关注茅台的走势，只要茅台股价一直走强，则股市没戏。如果茅台走弱，则股市有望。因为茅台吸引了太多的机构资金，造成了资金的严重分流，本身股市里就没有多少活跃资金，再加上茅台和不断上市的新股分流资金，很难持续上涨。	18	1	BSY70Zj
2019/11/3	大家别玩茅台了，价格太高，玩玩钢中茅台，方大特钢岂不是更好？	980	1	笨小孩66
2019/11/2	下周一大概率冲击1211	1057	0	道氏波段2021
2019/11/1	来源：东方财富Choice数据 作者：数据中心 贵州茅台(600519)2019-10-31融资融券信息显示，贵州茅台融资余额8,649,669,775元，融券余额442,264,207.97元，融资买入额351,353,530元，融资偿还额354,373,588元，融资净买额-3,020,058元，融券余量374,797股，融券卖出量1,400股，融券偿还量4,000股，融资融券余额9,091,933,982.97元。贵州茅台融资融券详细信息如下表：交易日期代码简称融资融券余额(元)2019-10-31600519贵州茅台9,091,933,982.97融资余额(元)融资买入额(元)融资偿还额(元)融资净买额(元)8,649,669,775351,353,530354,373,588-3,020,058融券余额(元)融券余量(股)融券卖出量(股)融券偿还量(股)442,264,207.…	995	0	贵州茅台资讯
2019/10/31	来源：东方财富Choice数据 作者：财智星 贵州茅台融资融券信息显示，2019年10月30日融资净买入9736.76万元；融资余额86.53亿元，较前一日增加1.14%。融资方面，当日融资买入3.4亿元，融资偿还2.42亿元，融资净买入9736.76万元。融券方面，融券卖出3500股，融券偿还4900股，融券余量37.74万股，融券余额4.47亿元。融资融券余额合计90.99亿元。贵州茅台融资融券交易明细（10-30）贵州茅台历史融资融券数据一览免责声明：本文基于大数据生产，仅供参考，不构成任何投资建议，据此操作风险自担。（文章来源：东方财富Choice数据） [点击查看原文]	980	0	财经评论资讯
2019/10/30	来源：e公司 贵州茅台(600519)10月15日晚间披露三季报，公司2019年前三季度实现营业收入609.35亿元，同比增长16.64%；净利润304.55亿元，同比增长23.13%。每股收益24.24元。 贵州茅台股价今日站上1200元，再创历史新高，总市值超1.5万亿元。截至收盘，贵州茅台涨2.63%，报1211元。 点击查看>>[点击查看PDF原文] 【相关报道】 茅台三季报：减少酱香系列酒经销商494家 贵州茅台(600519)10月15日晚间披露的三季报显示，报告期末，国内经销商数量2401个，年初至报告期末增加数量30个，年初至报告期末减少数量616个。增加的主要是酱香系列酒的经销商。为进一步优化营销网络布局，提升经销商整体实力，公司对部分酱香系列酒经销商进行了清理和淘汰，报告期内减少酱香系列酒经销商494家。 贵州茅台三季报：陆股通第三季度小幅减持 贵州茅台(600519…	11.0万	513	财经评论资讯
2019/10/29	来源：用益信托网 作者：喻智 一周综述： 1、本周集合信托成立市场有所回暖，成立规模反弹回升。据公开资料不完全统计，本周共有152款集合信托产品成立，数量环比增加87.65%；募集资金77.62亿元，环比增加48.10%。 2、本周集合信托发行市场大幅走高，发行规模突破500亿元线。据公开资料不完全统计，本周共40家信托公司发行集合信托产品193款，环比增加4.32%；发行规模501.47亿元，环比增加41.66%。 3、本周投向房地产、基础产业、金融等三大领域的信托资金反弹回升，金融类信托和基础产业信托募集规模增长超八成。据统计，本周金融类集合信托募集资金49.05亿元，环比增加83.43%；房地产类信托的募集规模12.21亿元，环比增加35.86%；基础产业类集合信托募集资金12.46亿元，环比增加84.08%；工商企业类集合信托募集资金2.81亿元，环比减少57.20%。 一、集合…	3156	2	财经评论资讯
2019/10/28	来源：上海证券报 作者：陆海晴 10月以来白酒板块持续震荡调整。基金三季报显示，不少明星基金经理三季度已经开始大幅减持白酒股。 今年以来白酒板块表现亮眼，截至10月24日，申万白酒行业指数上涨92.39%，多只白酒股涨幅显著，但自10月以来，白酒板块进入了震荡调整。 事实上，不少明星基金经理在三季度选择“控制酒量”，将收益落袋为安。 以易方达中小盘混合基金为例，该基金最新规模为173.77亿元，三季报显示，明星基金经理张坤减持贵州茅台2.25万股、五粮液34.91万股、泸州老窖149.6万股。 与之调仓路径相似的还有兴全合宜混合基金。该基金最新规模已超过356亿元，基金经理谢治宇在三季度减持贵州茅台6.87万股，将五粮液从该基金的前十大重仓股中移除。 有的基金经理则开始“换酒喝”，对白酒板块的持仓进行调整。 例如，由萧楠掌舵、夺得普通股票型基金今年上半程冠军的易方达消费行业基金，在三季度…	13241	13	财经评论资讯
2019/10/27	茅台主升浪来了，目标位5000元！师母已呆！我说过茅台不涨到5000，就不代表中国的茅台！	7246	37	北京汽车888
2019/10/26	贵州茅台犹如北上广深房价了！只看不喝！	991	0	礼让行人
2019/10/25	茅台基本见顶了！我换吉比特603444，这是第二个茅台！	948	0	嗯嗯嗯嗯好滴
2019/10/24	来源：经济导报 济南市民孙盛，这几天都在忙着“抢”茅台，“天猫超市成为茅台电商渠道服务商，以每瓶1499元的出厂指导价销售53度飞天茅台酒。每天晚上，我都会准时上线抢购。”孙盛说，“实体店的价格比出厂指导价高不少，如果能抢购到手，放上几年会更值钱。” 随着近几年老酒市场持续升温，像孙盛一样有了“存酒”意识的市民越来越多，一些大型酒企也纷纷将“老酒”作为一种新的营销手段。 然而，老酒市场越来越热的背后，也伴随着高风险。“现在进入老酒市场也不晚，但是新手入局要慎重，这里面的风险比较大，‘水’挺深。”日前，在济南市经八路88号“齐州名饮”店内，山东齐州老酒收藏馆馆长、老酒收藏高级鉴定师樊欢庆接受经济导报记者采访时说道。 大部分在“圈子里”流通 所谓“老酒”，即存放时间较长的酒的统称。如今在城市里，从早市摊点，到街头巷尾的门头房，尤其是卖烟酒的店面，到处可见醒目的招牌：回收老酒、礼品等。 经济导…	5208	6	财经评论资讯
2019/10/23	来源：川财证券 作者：欧阳宇剑 郭晓东 核心观点 为了解白酒终端销售情况，我们在中秋佳节期间(2019/9/15-2019/9/16)走访了上海、北京共计31家烟酒店及商超，就白酒终端动销、价格表现进行了草根调研，并进行了汇总分析，供各位投资者参考。 茅台：飞天终端价小幅回落，烟酒店、商超缺货严重 上海、北京两地核心烟酒店仅能配购1箱，其中上海地区烟酒店53度500ml飞天实际价格在2580-2800元/瓶，北京地区烟酒店实际价格在2500-3100元/瓶；此外，上海、北京商超500ml飞天均严重缺货。 五粮液：8代普五处于挺价期，终端铺货率稳步提升 上海、北京两地普五铺货较多，且普遍有8代没7代，其中8代普五标价1399元/瓶，但优惠促销活动较多，折扣下来实际成交价多为1199元/瓶；7代普五由于库存较少，成交价格区间在1099-1399元/瓶。 泸州老窖：相比飞天、普五，国窖1573…	20898	10	财经评论资讯
2019/10/22	否则风险极大	999	0	股友JxEhGn
2019/10/21	来源：第一财经 贵州茅台低开3.55%。公司前三季度实现净利润304.55亿元，同比增长23.13%。 【相关报道】 贵州茅台市值站上1.5万亿 三季报净利增23% 10月15日，在市场普遍预期贵州茅台三季报业绩大增的情况下，贵州茅台股价一路上扬，股价站上1200元，市值突破1.5万亿，并带领白酒股逆势上扬。 但是晚间贵州茅台公布的三季报却有点凉，三季报一出便有长期投资关注贵州茅台的投资者对证券时报·e公司记者表示“低于预期”，还有投资者在网上表示“有点凉”。另外，从贵州茅台股东变化情况来看，已经投资贵州茅台近6年的易方达资产香港资金在三季度或已清仓减持，6年间获利或近百亿。 对于贵州茅台三季报的业绩，正如某位分析人士指出的，“不是这份报表有啥大问题，问题在于目前市场的预期给高了”。在三季度贵州茅台放量又“加价”频繁动作形成的预期下，市场普遍看好贵州茅台三季报业绩，提前放量、增加直销甚至…	15554	125	财经评论资讯
2019/10/20	茅台股价创新高，外资狂买千亿抄底A股	946	0	跫音无言
2019/10/19	看看朗科智能吧	1292	2	a魔方918
2019/10/18	来源：中国基金报 作者：张雪 在下半年屡创新高的医药板块中，有一概念股凭借着潜在国内市场巨大、居民消费需求旺盛、门槛低以及可复制性强等特点，成为其中最亮眼的“巨星”，那就是——口腔医疗股。 几大口腔龙头股 今年最高涨幅115.82% 受益于当前医药政策环境和消费升级大趋势，今年，以通策医疗(600763.SH)、正海生物(300653.SZ)、国瓷材料(300285.SZ)与美亚光电(002690.SZ)为代表的的口腔医疗概念股表现强劲，呈高增态势。 作为国内第一家以口腔连锁医院为主要经营模式的上市公司，通策医疗(600763.SH)可谓是超级大牛股，今年以来最高涨幅115.82%，连日来盘中最高价更是屡创历史新高，截止9月25日，盘中最高价达104.28元，总市值为328亿元。 根据其2019半年度报告显示，通策医疗2019上半年实现营业收入8.47亿元，同比增加23.58%；归属上市…	98434	36	财经评论资讯
2019/10/17	来源：新快报 昔日同为白马股，如今表现冰火两重天 昨日，东阿阿胶和贵州茅台先后披露了2019年前三季度业绩。东阿阿胶预告2019年前三季度净利润为1.96亿元-2.57亿元，同比降79%-84%；2019年7-9月归属于上市公司股东的净利润为304万元-6434万元，同比下滑82%-99%；贵州茅台则公布，今年前三季度实现营收609.35亿元，同比增16.64%；归属于上市公司股东净利润304.55亿元，同比增23.13%；每股收益24.24元。贵州茅台昨日盘中股价再创新高，升至1215.68元，总市值超1.5万亿元。昔日同为白马股的东阿阿胶和贵州茅台，如今不管从股价还是业绩上相比较，都可谓冰火两重天。 贵州茅台盘中股价突破1200元 昨日，在A股市场多数板块飘绿的情况下，白酒股却集体上涨，贵州茅台再创新高，尾盘报收1211元，上涨2.63%，市盈率38.12倍。总市值仅次于工商银行和中…	3590	6	东阿阿胶资讯
2019/10/16	坐等2000，哈哈	998	0	超级幸运星1688
2019/10/15	来源：澎湃新闻 国庆期间的商超、电商的发力投放，依然难以满足飞天茅台的抢购热潮。 10月10日，澎湃新闻记者从多方渠道了解到，53度飞天茅台(500ml)的市场价格在经历了国庆期间的低点之后，在国庆后又重新回热，全国多地批价(整箱购买时的单瓶价格)在2300元上下，较低点时期的2100元至2150元，上涨150元至200元。 据多位业内人士分析，此波价格上涨还是受到国庆以后，直营店、商超投放量减少，电商渠道难以抢到等因素影响。 一位北京的茅台经销商称：“最近涨主要也和电商难抢有关，很多人抢了几天放弃了，继续找酒商买，价格就又起来了。” 一位不愿透露姓名的白酒分析师表示，从实际情况来看，茅台在天猫超市和苏宁易购投放平价(1499元)茅台酒，造成的心理冲击和市场冲击还是非常有限。 国庆前夕密集投放，市场批价下跌至2100元 国庆前夕，随着贵州茅台在直营店、线下商超渠道和刚中标的两大电商渠道的…	59658	82	财经评论资讯
2019/10/14	来源：中国经营报 继家乐福中国卖身苏宁之后，又一外资零售巨头退潮。 10月11日晚间，麦德龙集团、物美集团和多点Dmall联合宣布，物美就收购麦德龙中国控股权已与麦德龙集团签订最终协议。交易完成后，物美集团将在双方设立的合资公司中持有80%股份，麦德龙继续持有20%股份。 麦德龙在上周五的一份声明中表示，以19亿欧元(约148.6亿人民币)的价值，将其在中国的全部间接参与股份出售给物美的一家子公司，未来将保留其在麦德龙物美中国合资企业20%的股份。 双方约定，麦德龙中国未来将继续以“麦德龙”品牌保持独立经营，同时新合资公司总部将保留在目前的上海市普陀区。新合资公司将保持目前的门店规模和所有商业运营，同时将继续实施计划中的新店开发。 物美入主 麦德龙中国首席执行官康德(Claude Sarrailh)称，物美集团和多点Dmall将加快我们的新零售转型，确保麦德龙在高速变化、竞争激烈的中国市…	7112	4	贵州茅台资讯
2019/10/13	早说过：要是茅台都倒了，赶紧空仓！离开股市！	967	2	少冲神剑1
2019/10/12	六十万股想换成000672不知对否？？	988	0	股友567168
2019/10/11	前一段时间，老K跟大家聊的基本是指数型基金，该说的基本都说过一遍了，后面一段时间老K将和大家一起来找找哪些主动权益类基金值得我们投资。今天我们就一起来看看，最近5年，年年都能赚钱的股票型基金！由于最近五年市场波动较大，从2015年的大牛市，一路下行到目前的3000点不到，股票仓位必须保持80%的普通股票型基金全军覆没，没有一只基金能够保持年年正收益。而混合型基金由于仓位可以保持很高的灵活度，所以一些基金经理凭着自己的仓位控制和选股能力，做到了真正的穿越牛熊。1、偏股混合型基金数据来源：东方财富choice，截至2019.10.08偏股混合型基金中，共有11只基金连续5年，每年都获得了正收益。不过从今年的收益来看，这些基金的操作都是比较保守的。就拿今年来涨幅位于第一的长城稳健成长灵活配置来看，其在2019年之前一直都是高配债券的，2018年下半年更是全部空仓连债券都没配置。以下是这只基金的…	4458	2	涨基财富
2019/10/10	来源：中国基金报 近日，招商基金全球量化投资部副总监、招商中证白酒指数基金经理侯昊做客中国基金报粉丝群。 年初到9月初，受益于三大股指整体上涨，酒类主题基金收益曾一骑绝尘，多只白酒基金领跑业绩排行榜，9月11日，随着白酒股代表贵州茅台股价忽然闪崩，白酒指数单日跌落4.9%，白酒龙头股贵州茅台、五粮液分别跌落4.8%和5.8%。受此影响，酒类主题基金收益一度呈现不小的回落。 但随着国庆假期临近，在这个“大口喝酒、大块吃肉”的节日前，白酒股快速反弹。节假日能否再度带动白酒等消费类行情？在科技主题基金和农业主题基金的前后夹攻下，白酒主题基金还会有挣钱时机吗？ 对此，侯昊表示，对于消费白马行业来说，估值只是一个其中的方面，业绩的确定性和对未来业绩的预期才是决定股票未来价格的最重要因素。消费行业参考境内外投资案例来说，都是价值投资最好的典范。短期最有可能触发分歧的是股价是否透支未来的业绩，长期还需…	7672	28	财经评论资讯
2019/10/9	来源：证券时报 长假不仅可以作为游玩放松的季节，还能成为沉淀、总结和反思的窗口。倘若我们把10月初A股公司的市值当作一把尺子，去丈量A股最近10年来“市值一哥”的变化与迭代，会发现A股市场市值第一的宝座并非一成不变——有些公司虽天生王者，却更多地是伴随经济周期率的起伏而被动波动；也有一些公司更善于在经济的大潮中踏浪而行，最终得以成功穿梭，傲立于市值之巅。 上市公司的市值，归根到底是投资者用金钱对上市公司价值进行投票，最终所反映的是哪家公司最具有赚钱能力。那么，什么才是A股公司成功穿越周期的核心利器呢？ 2009年：2万亿市值的中国石油 截至2009年10月1日，从排名前五的A股市值巨无霸来看，全部被石油石化和银行企业所占据。其中，只有1家公司超过2万亿元市值，那就是2007年登陆A股的中国石油。 (注：表格中的“总市值1”，是根据上市公司的股权公平市场价值计算而来。对于多地上市公司，区分…	30769	50	财经评论资讯
2019/10/8	有钱人存几万、几十万和几百万好酒很正常，表面上一次多花很多钱，却不知反省几倍钱！ 高价售出一半，剩一半 = 喝酒不花钱！这也是有钱人越来越有钱的根本原因！月光族其实也有存酒的机会，可惜他们根本看不了这么远！	6032	13	股皇天虎8898
2019/10/7	来源：中国基金报 作者：乔麦 国庆假期将至，茅台又放大招，“提量控价”再加砝码。 刚刚，天猫宣布，10月1日起，1499元飞天茅台将于10月上线天猫超市平台。这是茅台酒首次面向综合类电商渠道投放。而此前有消息透露，茅台从今年10月起还将上线苏宁易购平台。 除宣布苏宁等综合电商成为其渠道服务商外，近一个月茅台还在costco、物美等实体商超大批投放1499元/瓶的白酒。而在以往的销售渠道和方式下，消费者想要买到一瓶53度飞天茅台，少则花费2000多元，多则要加价到3000多元。 天猫、苏宁10月起开售1499元飞天茅台 9月30日，天猫超市宣布国庆期间开售茅台。10月1日起，每天10时和22时，500ml装53度飞天茅台将以1499元/瓶的价格在天猫超市限量开售。 据了解到，天猫将实施“限购”。由于在天猫超市上架的茅台酒数量有限，同一用户在180天内最多购买2瓶。 天猫超市称，在物流运输环…	91149	55	财经评论资讯
2019/10/6	你茅台36倍还想涨？那，人家煤炭5倍活不活？	9963	0	口诀玩股
2019/10/5	来源：南方都市报 作者：快消研究所 那边厢，由于实体商超对预购1499元飞天茅台酒的资格限定极为苛刻，绝大部分茅粉仍在“望洋兴叹”；这边厢，以五粮液为首的其他头部白酒品牌则开启了挺价模式。 南都记者走访注意到，今年国庆档期消费者购买名酒的渠道在增多，但整个酒水市场促销力度则分化明显。具体而言，葡萄酒，特别是进口葡萄酒大多有较大的让利促销，而白酒方面，除了茅台在极力平抑终端价格，其他名酒折价力度相比去年有所收窄，其中剑南春更是高调在节前发布了控货令。 要买“平价”茅台仍有点难 作为一名资深华润万家的用户，市民黄惠(化名)在留意到1499元预购飞天茅台酒的消息后，节前专程到访华润万家广州一门店咨询。 黄惠多年前已使用华润万家微信号注册了会员信息，以为这样就等同于开通了“华润通”会员，不过在下载华润万家app后，却被告知“您的资格审核未通过”，而原因则显示“您的会员账户注册时间未满1年”。 也…	9444	10	贵州茅台资讯
2019/10/4	下周开始正式开始下跌之旅。	1348	0	Richard1998
2019/10/3	来源：每日经济新闻 8月底，Costco中国内地首店在上海开业，消费者踏破门槛涌入其中，而吸引他们的爆款商品之一，就是以市场指导价销售的53度500ml飞天茅台。 时隔一个月后，这样的场景被复刻在北京的物美超市。 9月26日，物美方面宣布，通过与茅台合作，从即日起至29日在北京地区投放80000瓶茅台酒，全部以1499元的价格销售，平均一天销售20000瓶。9月29日，物美集团副总裁、新闻发言人许丽娜告诉记者，在4天时间中，物美集团和贵州茅台集团合作放出的80000瓶茅台已经全部售罄。 9月30日，天猫超市宣布国庆期间开售茅台。10月1日起，每天10点和22点，500ml装53度飞天茅台将以1499元/瓶的价格在天猫超市限量开售。同日，苏宁易购方面也透露了茅台酒的发售方式。据悉，苏宁易购平台上的第一批飞天茅台酒将于10月1日0点开启预约抢购，10月7日18点结束预约。预约成功的消费者，可…	38674	20	财经评论资讯
2019/10/2	私下猜测：近期主力不仅没有减持，反而可能是在增持。并非是看好贵州茅台业绩增长，而只是不要过山车式下滑即可。它们可能一是在赌资本市场大量放水二是在赌人民币兑美元升值。	9679	8	eolon927
2019/10/1	来源：中国基金报 作者：安曼 贵州茅台股价又又又创新高了！ 9月24日早盘，白酒板块再度活跃，中国神酒——贵州茅台盘中屡次创新高。截止发稿，贵州茅台高开高走，截至早盘收盘，涨幅2.88%，股价1182.11元/股。金徽酒涨停，酒鬼酒，迎驾贡酒，金种子酒等白酒股也纷纷大涨。 夺下A股总市值冠军宝座 作为中国A股市场的第一高价股，截止到早盘收盘，贵州茅台流通市值约14849亿，首次登上A股冠军宝座，比曾经的A股流通市值冠军王—工商银行高出了足足20亿。 经过上周的上涨，贵州茅台首次超过建设银行，成为A股总市值第三。 作为曾经的A股市值老大、“宇宙第一行”，工商银行24日早盘最新流通市值14829亿，股价报收5.50元。 从AH股总市值来看，贵州茅台的总市值已经超过了四大行中的建行、农行和中行。 刚刚，贵州茅台总市值超越贵州GDP 放眼A股市场，似乎已经没有什么能阻碍中国神酒屡创新高，进军A股…	17.0万	188	财经评论资讯
2019/9/30	中国石油：29日晚间公告，公司非常规油气领域勘探取得重大成果，在鄂尔多斯盆地长7生油层勘探获得重大发现，新增探明地质储量3.58亿吨，预测地质储量6.93亿吨，这意味着发现了10亿吨级的庆城大油田。值得一提的是，页岩油气等非常规油气资源已成为国内油气勘探开发重要接替领域，中石油表示，将持续加大勘探开发力度，加强科技攻关，缓解国内油气供需矛盾，为国家能源发展战略提供重要支撑。	964	0	女神MACD543
2019/9/29	有茅台的赶紧抛，至少回调150元。	1521	6	化学反应39
2019/9/28	来源：21世纪经济报道 为遏制市场上茅台酒的价格“高温”，9月18日上午，21世纪经济报道记者从多位茅台酒经销商处获悉，9月17日晚间，贵州茅台酒销售有限公司下发一则《关于经销商提前执行四季度剩余计划和配售指标的通知》。 通知要求： 一、经销商在9月份提前执行四季度剩余计划和配售指标； 二、各省区负责及时通知到每一家经销商，并指导经销商做好销售计划，确保每天店面有酒可售，切实落实“8·7”会议精神； 三、业务部及时安排好审核经销商订单工作，并在10月初对经销商执行情况形成报告呈报公司； 四、物流中心及时安排好发货工作，确保在9月份发货完毕，并在10月初对发货情况形成报告呈报公司； 五、渠道管理部做好渠道管理、价格收集、市场跟踪等相关事项，并对异常情况及时形成报告呈报公司研究。 8月7日的茅台酒市场工作会上，李保芳曾要求，“贵州所有的经销商，要把酒放到前台来卖，给全国其他的省区市作表率。”…	11.5万	198	财经评论资讯
2019/9/27	来源：证券时报 证券时报消息，“商超排长队，这场面很多年前有，近年来很少再有消费者排如此长队购买商品，可见茅台还是具有罕见吸引力。”北京物美集团(简称物美)相关负责人26日接受证券时报记者采访时表示。 贵州茅台近年来明确表示采取增加直销、增加投放等措施企图“控价”，2019年也强调要加大直销比例：“重点是扩大直销渠道，减少中间环节，平衡利益分配，平抑终端价格。”北京物美门店前所排起的采购茅台的长龙，正是在此背景下出现的。 购买资格有限 物美与茅台联合推出的“举杯茅台，共庆盛世”系列活动，从9月26日至29日，物美在北京地区投放8万瓶茅台酒。物美集团相关人士介绍说，2019年8月31日注册的电子会员会员，并且有购买白酒记录的电子会员才有购买资格。 具体来看，从8月初开始，在物美超市能够购买到1499元的53度500ml飞天茅台酒。但想要购买一瓶正品正价的茅台酒却不像购买其他超市开架商品那么…	3728	10	财经评论资讯
2019/9/26	来源：中国证券报 作者：周文天 近日，《万科、保利等房产巨鳄，竟然干不过一瓶酱油！》一文刷爆朋友圈，“打酱油”的海天味业市值超过了国内房企龙头万科，总市值一度站上3000亿元。 截至25日上午11:30，万科A市值2950亿元，海天味业市值2994亿元。 投资者不禁感叹：卖几万元一平方米的房子，不如卖几块钱一瓶的酱油有前途！ “打酱油”也有大市值 开门七件事：柴米油盐酱醋茶。 海天味业自2014年上市5年以来，营收从2014年的98.17亿元增长到2018年的170.34亿元，增幅不足1倍。股价却从13元，5年间涨至115元，涨了8倍多！总市值从500亿元一度飙升至3000亿元，成为行业“巨无霸”。来源：choice 其实，不止海天味业，恒顺醋业、千禾味业等股价也都创出历史新高。 调味品是一个完全竞争且看得见天花板的“小行业”。但是，正是在这个“小”市场中，却崛起了多家年销售额超30亿元…	30021	30	财经评论资讯
2019/9/25	白酒行业随着“甜蜜素”事件，将会进入深度调整，像茅台这种抱团取暖的产物，在未来三年将不会有行情，回调幅度预计高达30-50%。投资妹给贵州茅台的估值为700元！	1443	15	我只是个投资妹
2019/9/24	茅台也开始担心过度炒作了，茅台集团董事长说：“茅台酒是拿来喝的，不是拿来炒的。”茅台业绩是没的说，很优秀。曾在17年的帖子中谈及茅台，当时个人观点是茅台如何实现持续高增长是存疑的。这两年茅台酒的投资属性不断强化，其业绩增长幅度中消费占比与投资占比虽没有相关数据，但是可以肯定的是用于投资的比例现在已经高于消费的比例。以现在的市场价，价格泡沫已经显现。经销商囤货，投资者也在囤货，甚至于个人消费者同样在囤货。囤积居奇，持酒待涨，已然成为共识，谁都不知道进入市场的茅台酒有多少成为了投资的库存。产品供不应求，不是被真正喝掉，却是成为稳赚不赔的投资品。如今能平价买到就是奢望，所以即使是花费299办张Costco的会员卡排4个小时队买瓶平价茅台也是值得的。这是很可怕的事，如果愈演愈烈，谁都不能保证茅台会不会成为下一个“郁金香”。这次李保芳出手很明智，说明已经意识到价格泡沫的存在，至于整治效果如何还有待…	4541	2	扬帆999
2019/9/23	还得续航	983	0	股浪之波
2019/9/22	我把房子卖了买了十手茅台，千万别跌呀	994	5	马泽法克饿
2019/9/21	不值得长期持有，传统肤装行业竞争激烈业绩不稳定。要想长持一支股票要找垄断的有很深护城河的企业如片仔癀，茅台酒等	97	3	长线涨钱
2019/9/20	-----------一对夫妇生育2.1人口(即每年人口出生率需要保持2.1%或以上)，才能保持人口的数量---不增不减而去年，人口出生率仅1.094%，若长此以往，以每个周期以20年计算(25岁至45岁为生育期)，出生人口可能将以每周期(20年)近50%或以上递减...--------------中国人口，目前14亿人口平均寿命：男人73岁.女人77岁人口出生高峰期在：1962-1972年.平均每年出生人口2500-3000万，以上述平均人口寿命计算--15年后，将会出现连续10年以上每年人口自然减少2000万或以上...现以今后人口出生以保持去年人口出生率1.094％，粗略计算：50年后=6.8亿、60年后=5.8亿、70年后=4.8亿....-------------未来，全球性首套安居乐业住房--房贷零利率.可能不是梦！首套安居房的房贷若执行零利率---可以减轻1990年后出生人…	8182	13	云龙风虎1288
2019/9/19	来源：每日经济新闻 Costco再现排队长龙：10000多瓶茅台来了，只卖1499元！网友：刚退会员卡，又得去办了 自从8月27日上海闵行店开业以来，美国会员制超市Costco多次上头条。先是开业当天被买到停业，之后消费者排队退卡又引起关注。 昨天(9月12日)，Costco又火了，这次是因为10000多瓶零售价1499元的飞天茅台。 目前，飞天茅台的市场零售价在2500元以上，普通消费者很难以1499元的价格买到，因此最近两天Costco又出现了排队的情况。顾客在Costco上海店购买茅台酒图片来源：茅台方面提供 家住苏州的杨先生告诉每日经济新闻记者，他于9月11日晚在Costco购得一瓶飞天茅台。到9月12日，社交网络上已经有不少网友晒图称在Costco买到了“平价”的飞天茅台。图片来源：新浪微博截图图片来源：新浪微博截图 还有网友调侃称“刚退会员卡，又得去办了”。不过，杨先生告诉记…	22.0万	239	开市客资讯
2019/9/18	来源：第一财经 8月份刚过去不久，投资国内市场的公募基金月度业绩也已全部出炉。统计显示，尽管8月份A股大盘下跌，但股票型基金、混合型基金平均收益率均为正。 具体从个基来看，小编分别筛选除了股票型、混合型的月度业绩TOP10。一眼望去，基本都是医药主题基金的天下。 8月股票型基金业绩TOP10 8月份混合型基金业绩TOP10 但论起8月份的股混基金冠军，还是诺安成长(320007.OF)，它不“沾酒”不“吃药”，硬是靠科技股顶起了一片天，同时它在8月份也领涨所有开放式基金。 另外，广发多元新兴(003745.OF)、华商乐享互联(001959.OF)网也是医药、科技两手投资。长安鑫旺价值则是白酒、医药、食品、科技均有重仓，银河行业优选(519670.OF)也是同时重仓了医药、白酒、科技股。 不过，看到上面8月绩优基金的盘点，部分基民却表示自己并没有赚到什么钱。 (以下网友的精彩评论来自基金…	14774	8	财经评论资讯
2019/9/17	西部矿业下一个茅台！	992	0	国脚A
2019/9/16	000900启动在即，抓紧买入	990	0	我佛大日如来
2019/9/15	茅台的高股价和大市值有效的将投机资金和敢死队资金拒之门外，这些资金追求的是高收益（这才是真正的韭菜收割机，拉高出货，换股拉高出货如此往复。可悲的被收割的韭菜还不知道是怎么回事，还在说别人是韭菜），茅台市值大了他们根本撬不动，茅台的上涨空间是由稳定的业绩成长来维持，而稳定的业绩又是由供不应求的市场来保证（不要认为自己喝不起，别人就喝不起），持有该股票的股友慢慢享受股价增值带来的喜悦吧，不要相信物极必反，还远着呢！	2124	2	股友NoYQri
2019/9/14	请教各位大师：白酒股现在还有投资价值吗？现在还有很多基经经理喜欢白酒股，例如贵州茅台、五粮液、泸州老窖	8188	49	股友6Td8VN
2019/9/13	来源：华夏时报 9月9日，海天味业收盘价为112.90元每股，相比前一交易日下跌0.03%，但仍处于历史高位，总市值达到3048亿元。值得注意的是，海天味业的市值虽不及茅台和银行股，却也力压上汽集团、万科A、中国建筑、平安银行和中信证券等。 海天味业的主业为调味品生产，酱油、酱和蚝油是公司三大核心产品。2019年半年报显示，公司三大产品销售收入仍保持7%-22%的增长。但有市场观点认为，在消费人数基本固定，调味品市场每年的需求量变化不大的前提下，海天味业的业绩增长空间有限。公司半年报还出现了原材料价格上涨，材料预付款却减少的疑问。 9月6日和9日，记者多次致电海天味业证券事务部，并按照工作人员要求发送了采访邮件。但截至发稿，官方回复仍然“在走流程”，回复时间不确定。 有行业分析师告诉记者，海天味业在中国广大市场上，仍有开拓空间，具体要看公司运营情况等。 力压地产股汽车股 在Wind的A股…	5818	13	海天味业资讯
2019/9/12	茅台掉茅坑，全在意料中！	2252	0	股友WZyn0K
2019/9/11	英飞拓：公司和深圳汇芯通信签订5G《战略合作协议》	924	0	股友788F380V80
2019/9/10	来源：中国基金报 作者：张燕北 国际指数再次向A股伸出橄榄枝，三大国际指数全部纳入A股。 今天凌晨，标普道琼斯指数纳入A股名单正式公布。这是继MSCI、富时罗素之后，第三家国际指数公司把A股纳入其中。据机构推算，今年三大指数带来的外资入场规模有望达到千亿元人民币，A股将迎来外资密集配置期。 标普道琼斯正式纳入1099只A股 今天，标普道琼斯方面公布9月调整后标的股名单。9月6日，1099只中国A股已正式被纳入标普新兴市场全球基准指数(S&P Emerging BMI)。 具体来看，该名单共包括1099只A股，其中147只大盘股， 251只中盘股，701只小盘股。预计中国市场整体(含A股、港股、海外上市中概股)在该指数占权重36%。 紧随其后，今年9月23日，标普道琼斯指数纳入A股正式生效。标普道琼斯表示，A股在标普新兴BMI指数中的预计权重约6.2%。不过，纳入名单在9月23日生效前仍有…	19.6万	50	财经评论资讯
2019/9/9	来源：澎湃新闻 9月4日，贵州省市场监管局发布公告，公开征集茅台酒市场领域违法违规线索。 公告显示以下五种行为违法违规： 在茅台酒市场销售中囤积居奇、哄抬价格、加价销售、转移销售、违规搭售的违法违规行为； 制售侵权假冒茅台酒的违法行为； 恶意炒买炒卖茅台酒谋取不当利益的销售单位及个人； 制作、发布茅台酒虚假宣传广告，欺骗、误导消费者等损害消费者合法权益的违法行为； 其他扰乱茅台酒市场秩序的违法违规行为。 贵州省市场监管局关于公开征集茅台酒市场领域违法违规线索的公告 为严厉打击各种扰乱茅台酒市场秩序的违法违规行为，维护良好市场秩序，省市场监管局向社会各界和广大人民群众征集茅台酒市场领域违法违规线索，现将有关事项公告如下： 一、线索征集范围 (一)在茅台酒市场销售中囤积居奇、哄抬价格、加价销售、转移销售、违规搭售的违法违规行为； (二)制售侵权假冒茅台酒的违法行为； (三)恶意炒买炒卖茅台酒…	4467	11	财经评论资讯
2019/9/8	有时候，你问的问题，如果对方一直在闪躲，其实那是在委婉的告诉	973	0	陪我怕他们
2019/9/7	转发	998	0	A股巴菲韭
2019/9/6	不慌，禁酒令只影响一个月而已，不改下半年白酒消费增长，茅台更是供不应求	927	0	小蓝猫淘气
2019/9/5	市场总是充满着惊喜，周三A股大部分时间都是处在小幅震荡中，盘中补掉2950附近缺口后一度有走调整的迹象。但临近尾盘的时候，金融股、房产股等权重板块突然发力，带领指数扶摇直上，上证指数也大涨近1%，临近收盘资金看似还在加速流入。这到底是什么情况，原来港股那边爆了，下午2点左右，恒生指数瞬间爆拉了近3%，大家看下面可以体会，指数这么爆拉非常罕见，有消息是可能要撤回那个方案，为了缓和当前局势，具体我们就不细谈了。 港股一顿爆拉，金融股、地产股也躁动起来了，然后就传导到A股这边，尤其是深圳地产股，南山股份、沙河股份、香江股份等都是涨停，地产龙头万科A表现也不错，底部放量大涨近4%。1、对于地产股我们要理性的去看待，地产有上面政策的打压，加上去杠杆，后面很难有好的表现，所以这种受港股传导效应影响的，当做短线刺激看待就好。2、A股这边，主要是随港股躁动的，看尾盘这种资金流入情况，短期还有进一步上攻的…	996	0	黄昭博
2019/9/4	如果手里有这种股(贵州茅台)在股市中真是享福听，不大涨，更不大跌，沿42度角缓缓爬升，看起来不起眼算下来可不得了，去年底最后一交易日收盘价584，现看看多少1205，整翻一倍还多36块，这种票让长线持有者赚翻了。持有这种票的主真享福！	772	2	RwEDoD
2019/9/3	来源：大众证券报 昨天，中国大陆地区首家Costco(中文译名“好市多”或“开市客”)门店在上海闵行开业。这家神奇的超市究竟有多火？ 不但周边的交通堵成“酱紫色”，而且据报道，停车需要3个小时、结账需要2个小时，当天下午还不得不暂停营业。 被亚马逊创始人贝索斯称为“最值得学习的零售商”的Costco，魅力到底在哪里？ 开业首日火爆异常 Costco在“魔都”首秀就遭遇疯抢，绝对不是偶然。 这要从Costco的模式说起。Costco是会员制仓储批发俱乐部的创始者，目前是美国最大的连锁会员制仓储量贩店。换言之，想要进店就要先办会员卡，这点与沃尔玛的山姆会员店类似。 据中证君上海的朋友张小姐介绍，她的妈妈早在一个月之前就办好了价值299元的会员卡，Costco作为促销，还推出了返100元的活动，实际上张小姐的妈妈仅花了199元就办好了“进场通行证”。 此外，Costco还满足了消费者用“低价享…	4824	14	财经评论资讯
2019/9/2	一旦被作为赚钱升值的工具，而工具数量在爆炸式的增涨，离爆仓还有多远？白酒放上三十年，还有酒味吗？	730	0	亏就割肉
2019/9/1	来源：券商中国 作者：时谦 没什么可讨论的！这12家公司都是中国核心资产该有的样子！英雄华为、印钞机平安…半年吸金2万亿。 用数据说话胜过一切雄辩！ 从6月份以来，市场一直在讨论中国的核心资产是什么，到底怎么样？其实没有什么可以讨论的，以业绩数据说话，就可以说明一切。从最近中国的大公司披露的业绩来看，贸易争端至少暂时还未给这些拥有核心竞争力的“大家伙”带来过多困扰。 据券商中国记者统计，华为、阿里、腾讯、中国平安等12家大型中国公司上半年营收总计达1.98万亿元，净利润来到了2743.21亿元。最为得要的是，在贸易争端加剧的背景之下，这些公司的业绩增速也还不错。 从这些大家伙的表现来看，可以说，从科技、金融、商业等多个层面，上半年都取得了相当大的成绩，展示出中国核心资产该有的样子。同时，从这个角度来观察，也显示出中国经济的韧劲，根本不像特朗普在其推特上说的那么不堪。 英雄华为 7月30日…	47703	105	财经评论资讯
2019/8/31	寻找矿业龙头股，八天行情翻番。	1658	0	翻倍钱
2019/8/30	来源：第一财经 有经销商反馈，近期白酒企业动销良好，经销商库存维持良性，茅台批发价已高于2300元，部分经销商9月配额已到货，但仍存在惜售现象。 （文章来源：第一财经） [点击查看原文]	16072	30	财经评论资讯
2019/8/29	曾经，我也相信爱情	960	3	深圳湾牛欢喜
2019/8/28	来源：经济导报 半年报业绩增长明显股价逆市创出新高 景气周期中的6鲁股受追逐 虽然A股市场仍然在近3年来的低点徘徊，但贵州茅台(600519)等多只个股的股价近期创出历史新高的现象，还是挑动起了市场的神经。 经济导报记者通过Wind资讯统计显示，截至23日收盘，鲁股中共有6只个股在本月内股价创出过历史新高，其中国瓷材料(300285)本月内涨幅已接近20%。 这些个股逆市上涨的原因为何，引起投资者兴趣。 市场估值水涨船高 23日，国瓷材料开盘后股价一路攀升，一度突破23元/股的价位，随后虽有所回落，但至收盘仍维持在22元/股之上。 经济导报记者注意到，公司本月初披露半年报称，今年上半年其实现营业收入10.32亿元，比上年同期增长30.66%；归属于上市公司股东的净利润为2.48亿元，比上年同期下降11.53%。 虽然账面上的净利润有所下降，但实际上公司归属于上市公司股东的扣除非经常性损益…	10059	3	财经评论资讯
2019/8/27	来源：每日经济新闻 一边是每个心脏支架动辄上万元、进口产品价格更贵；另一边却是心脏病权威专家指出，国内12%的患者临床上存在过度治疗的情况，38%的支架属于“可放可不放”。心脏支架使用中出现的部分问题，只是高值医用耗材领域种种弊端的一个缩影。为此，对相关领域进行整治的呼声一直不断。 7月31日，国务院办公厅发布《关于印发治理高值医用耗材改革方案的通知》(以下简称通知)，明确提出降低高值医用耗材虚高价格、取消公立医疗机构医用耗材加成、鼓励医疗机构联合开展带量谈判采购、从严查处各级各类医疗机构高值医用耗材临床使用违规行为等具体要求。 据医械研究院测算，我国高值医用耗材的市场规模约为1046亿元。由于此次通知中提出将加强高值医用耗材规范化管理，明确治理范围，将单价和资源消耗占比相对较高的高值医用耗材作为重点治理对象。业内普遍认为，相关的高值医用耗材产品恐将迎来降价潮，整个市场面临大洗牌。 有高…	31876	32	财经评论资讯
2019/8/26	股评配合主力一直用“强者恒强”的观念给散户洗脑，等把你洗傻了，抛了蓝筹追高价创新高股，离被套了也就不远了！	6200	31	阅读思考发现价值
2019/8/25	来源：东方财富Choice数据 作者：财智星 一、量看市场交易8月22日，沪深两市总计成交额为4408.63亿元，相较前一交易日的4559.06亿元下降3.3%。当日A股成交额低于五日均值，市场交易额持续走低。从申万一级行业来看，8月22日成交额最高的行业为电子，全日成交额达到813.64亿元，占两市当日成交额的18.46%。跟踪热点成交行业，当日成交前三的行业分别为电子、计算机、医药生物，前一交易日为电子、计算机、医药生物，电子、计算机、医药生物行业连续两日位居行业成交额前三。个股方面，京东方A当日摘下成交额最高的桂冠，全日成交48.02亿元。成交额前十的个股集中于电子制造、光学光电子、饮料制造行业，TOP3个股分别为京东方A、贵州茅台、五粮液。二、价寻两市偏好今日A股三大指数均实现不同程度的上涨，其中上证指数上涨0.11%，当日收于2883.44点。深证成指上涨0.30%，创业板指上…	18126	8	财经评论资讯
2019/8/24	股票用来炒的，炒过头了就会焦了焦了，就不值钱了任何商品总有个合理价，股票也是商品，茅台股价合理吗？显然不合理，他见证了人性的疯狂！疯狂到最后，只有进精神病医院需要镇静治疗，哈哈	1851	1	口诀玩股
2019/8/23	来源：东方财富证券研究所 【酿酒板块表现强势 贵州茅台再创新高】8月22日早盘，酿酒板块表现强势，其中啤酒板块个股领涨，珠江啤酒涨逾9%。另外，贵州茅台继续创新高，截至发稿上涨逾2%。	6179	11	财经评论资讯
2019/8/22	喝了茅台酒，没有想不到的，只有做不到的！买了茅台股，翻倍不是梦。	972	0	股友rboNcm3295
2019/8/21	来源：证券时报网 北上资金今日净流入11.84亿元。沪股通方面，贵州茅台净买入3.20亿，海螺水泥净买入1.62亿，兴业银行遭净卖出3.4亿元。深股通方面，平安银行净买入3.94亿，万科A净买入2.40亿。 【最新市况】 A股三大股指全线收涨：玩具概念股领涨 黄金板块走弱 A股三大股指今日全线收涨，沪指收复2800点整数关口。具体来看，沪指收盘上涨0.42%，收报2808.91点；深成指上涨0.72%，收报8966.47点；创业板指上涨0.81%，收报1536.66点。两市合计成交4023亿元，行业板块多数收涨，群兴玩具、高乐股份、创源文化、星辉娱乐、邦宝益智等玩具概念股领涨，黄金板块走弱。 对于后市大盘走向，机构纷纷发表看法。 中信证券：预期底夯实市场底，不宜减仓 市场对国内政策宽松的预期已下调；人民币贬值对A股的压力高点已过，预期明确后，贬值对A股的负面影响是短期脉冲性的，不改变外资…	39790	222	财经评论资讯
2019/8/20	第一步两千元，第二步1万元，第三步10万每股	803	0	细雨轻轻打
2019/8/19	这是优秀卓越伟大企业的底，2440茅台500附近，平安55附近，招商26附近，现在2733青春底茅台1000附近，平安85附近，招商35附近，是这些优秀卓越伟大等企业的底，未来市中国股市进入成熟市场，市场化、国际化只有好企业才能涨。一切皆浮云、价值才是永恒！做好人买好股得好报，大霄说的很正确，然而很多人价值观扭曲，有的需要20年才能明白，有的需要10年才能明白，有的永远也不会明白！	537	10	一生缘丶
2019/8/18	波段高点	943	0	拼命3少
2019/8/17	来源：证券时报 贵州茅台(600519)早盘高开5%，报1010元。截止收盘，贵州茅台涨5.88%，报1018.63元。 消息面上，公司8月9日晚间回复上交所监管工作函称，控股股东并无全盘直销经营上市公司茅台酒配额的计划，为借助茅台集团渠道和资源等方面的优势，2019年度，公司遵循不超过2018年末净资产金额5%的标准，继续向茅台集团销售公司产品。 中信证券12日发布研报认为，茅台集团营销方案平稳落地。未来在渠道变革护航下，公司有望不断夯实品牌力、实现持续增长。看短，茅台酒产量仍将持续稳健释放，吨价望随着结构改善、直营占比提升、潜在提价空间持续增长，量价齐升。公司规划中秋国庆旺季投放7400吨茅台酒，预计普飞批价会从目前的2200-2300元适当下滑，但仍然坚挺。维持“买入”评级，上调目标价至1200元。 【延伸阅读】 茅台集团：遵守茅台股份上市承诺 不损害中小股东权益 8月8日，贵州茅…	21.1万	1396	财经评论资讯
2019/8/16	真稳，不过我更喜欢黄金。酒有毒。喝酒开不了车	989	1	积小胜多
2019/8/15	浦发走势，是不是明盛进场扫货了？$贵州茅台(SH600519)$$中国平安(SH601318)$	4465	6	巴菲特很行
2019/8/14	我知道早晚有一天你摔下来会摔死你的。腰斩都是正常不过的。	985	1	悲催的二韭菜
2019/8/13	来源：投资者网 自从2008年营业收入被贵州茅台超越以来，五粮液在长达10余年的时间里只能作为白酒市场的老二存在。而且，单就营业收入和净利润指标来看，五粮液距离老大的位子越来越远。 但是，进入2019年以来，事情似乎有了些许微妙的变化。尽管我们现在还很难从财报数据上看到这种变化，但是敏感的资本市场已经开始行动起来—— 公开数据显示，截至7月31日，五粮液股价自年初以来已经上涨了145%以上，位列白酒行业涨幅第一。而同期的贵州茅台股价仅上涨了不到70%。 那么，五粮液市值暴涨的背后到底发生了什么？五粮液距离贵州茅台的万亿市值还有多远距离？ 五粮液的真实差距 截至今年7月31日，五粮液总市值约为4600多亿元，而贵州茅台的总市值则是1.22万亿元。 但是这之间巨大的差距不过是近十余年的事。 五粮液于1998年在深交所上市，比2001年才在上交所上市的贵州茅台整整早了3年。待到2001年贵州茅…	14630	12	财经评论资讯
2019/8/12	今天一定要低开高走	8847	0	选好股才能挣大钱
2019/8/11	喝不起已弃	977	0	n151313696338640
2019/8/10	这走势是跟美国股市吗	990	0	荣信科技
2019/8/9	来源：中国证券报 果然“烟酒不分家”！ 一个是中国最赚钱的公司——中国烟草，一个是A股印钞机——贵州茅台，两家公司正在探索强强联手的可能。 8月1日，中国烟草投资管理公司总经理郝和国率队到访茅台。外界将此解读为双方开展合作的信号。 郝和国表示，中国烟草公司有着强大的营销渠道，各省、市、县、乡有五百多万零售户资源，此次来到茅台就是为了探索两家的合作可能，共同探讨合作模式，借助中国烟草强大的营销网络渠道，实现双赢局面。 贵州茅台股份公司副总经理钟正强表示，在中国，烟酒历来不分家，茅台和中国烟草有良好的合作基础，两家都是各自行业内的翘楚，相信通过共同努力，双方一定可以打造烟酒跨界合作的典范标杆。 有白酒行业分析师表示，贵州茅台和烟草公司合作可能会有舆论风波，再加上贵州茅台业绩的增长潜力主要还是在控价保量上面，渠道的压力还不明显，因此双方是否会展开实质性的合作，目前还不好判断。 谁是中国最赚钱的…	33981	96	财经评论资讯
2019/8/8	茅台酒很大一部分并不是被消费掉，而是作为金融产品囤积起来了，总觉得有些怪怪的。	992	2	山高刺骨寒
2019/8/7	贵州茅台的市值居然超过中国石油、我想笑了……	996	2	云飞云8628
2019/8/6	2个月都不回复上交所问询函，牛逼！	938	2	徐75015
2019/8/5	来源：每日经济新闻 作为“茅台铁粉”，但斌的一举一动都受到市场的广泛关注。 近日，《每日经济新闻》记者获得了但斌的东方港湾做投顾的一个私募产品银河金汇东方港湾2号集合资产管理计划的管理报告。或许从该报告中，我们能一探但斌投资情况的具体详情。 报告显示，银河金汇东方港湾2号在去年第四季度时仓位还非常轻，在今年一季度末仓位迅速达到了近90% 。相比一季度，在今年二季度，此产品仓位有所减轻，但基本上还是继续坚守在贵州茅台上，持股市值达到基金资产的21.78% ，同时大幅减仓了古井贡酒，精准出逃了新城控股。 今年一季度迅速加仓到九成 据银河金汇东方港湾2号集合资产管理计划的合同介绍，该产品成立于2017年11月28日，管理人是银河金汇证券资产管理有限公司，投资目标是在追求本金长期安全的基础上， 选择伟大的企业，在合适的价格投资，并伴随其长期成长，力争为资产委托人创造较高的当期收益。 而投资策略为…	55602	86	财经评论资讯
2019/8/4	中国应该有茅台这样的好酒，不可否认，但茅台的商业化就是一个畸胎！让人鄙视。商业化的茅台让人忘却了茅台国酒的本质。混乱的渠道、胡乱的定价、真假难分、虚高的价格，完全脱离的茅台的本质，成为资本运作的标的。遗憾！	9914	20	丫A丫
2019/8/3	$贵州茅台(SH600519)$ 盼茅台下跌，正是那可笑无知的一群散户。贵州茅台已不是酒了，它已经被资本和商业超度为奢侈品了。以后白酒就分两类，就是贵州茅台和其他白酒了。有人要和梦神辩论，说五粮液品质比茅台好，说茅台已经喝不起了，说茅台下跌了股市才能涨。全部是一派胡言！梦神教育投资者，资本有资本的逻辑，你拿经济和生活逻辑分析股市和股票，那么必死无疑。奢侈品不是普通商品，它是资本和商业化高端运作的结果，如拉菲一样不是满足大众需求的。	2902	12	梦若神机V
2019/8/2	2年内茅台股价将破3000。诋毁茅台的必将被股海吞噬。	944	1	天金地雪7
2019/8/1	一瓶有害的酒吸引了基金等机构大量资金。一些基金、机构不以为耻，反以为荣，基民们，请捂紧你的钱袋！世卫组织发布统计报告称饮酒损害健康危害社会(2014年05月13日 09:54:43 来源:中国新闻网)	8861	43	WKLN6
2019/7/31	来源：证券时报网 7月30日，北向资金今日净流入24.5亿元。美的集团、东方财富、格力电器净买入居前，分别获净买入2.63亿元、2.25亿元、2.09亿元。伊利股份、贵州茅台、五粮液净卖出居前，金额分别为3.71亿元、2.38亿元、2.11亿元。（文章来源：证券时报网） [点击查看原文]	22893	28	美的集团资讯
2019/7/30	合理估值，1.2倍市净，正义不会缺席，只会迟到	1018	5	多空研究院
2019/7/29	关注	662	0	翻倍钱
2019/7/28	北京城建的价值 几乎是最低估报表净资产和权益１ 房地产天坛府结算，是几年的努力，会带来１.５０元的业绩。 这是非常态业绩。 净资产因此增加１.５元。 ２ 今年股权投资和创投： 国信证券计入１３亿元吧，每股大约０.７０元； 南微医学每股贡献０.６０元； 聚辰半导体和世纪天空合计０.３５元。 合计：１.６５元３ 国信证券等持股公司分红贡献一共０.０５元。三项合计： １.５０＋１.６５＋０.０５ ＝ ３.２０元。就是说，相对去年实际净资产增加了３.２０元。 去年除权净资产为：１２.４２＊０.８ ＝ ９.９４元。加上以上所说，北京城建报表净资产为：９.９４＋３.２０ ＝ １３.１４元。	992	0	新浪7段
2019/7/27	在股票市场里，就怕买到一个伪白马，本身看着好象企业不错，报表一切都非常漂亮，但不知不觉的就变坏了，而且再一细查就是一百多亿的利润造假，如果遇到这样的一支个股，那简直是肠子都悔青了，可是，我们经常在市场里交易，如何才能避免碰到这样的事件呢？必须要有所总结，才能不让自己处于危险当中。	9974	11	蓝晓天了
2019/7/26	压货-涨价-主动囤货-涨价-全面囤货-涨价-借钱囤货-涨价-高利贷囤货-金融炒作-涨价-稀缺性炒作-杠杆囤货杠杆炒票-在要求压货增长-维持股价-套现困难-渠道崩塌-股价崩塌-一轮剃头结束。对号入座	988	0	股友73R70V8937
2019/7/25	300657弘信电子，OLED、电子元器件、高送转300054鼎龙科技，芯片、3D打印、化工材料300223北京君正，OLED、芯片、超清视频以上仅供参考	781	1	生财有道zz78291
2019/7/24	茅台股价有人说到1200元以上，说要到1200元以上的，有多少人买茅台，就是叫你们去接盘，还有人说茅台中报预喜，看看股价像预喜吗？茅台真真的原因是，到了山顶山了，业绩不及预期，当然要下跌了。	9709	20	a5285888
2019/7/23	天价茅台会步东阿阿胶的后尘吗？	982	4	kijk0665
2019/7/22	来源：券商中国 就在昨天，7月15日，上证50ETF期权持仓量首次突破380万张，至380.4万张，再创历史新高。 连续几个交易日以来，上证50ETF期权持仓量在快速攀升。特别是进入7月份以来，几乎是以日增10万张的规模，在快速攀升。 毫无疑问，资金涌入一方面体现大资金对冲需求，另一方面表明多空分歧非常大。从过去一段的持仓规律来看，50ETF期权持仓量往往在临近行权日之前的两个交易日，会迎来阶段性的顶点。从这个角度来看，50ETF期权持仓量在今后几个交易日仍有可能继续攀升，或进一步突破400万张的历史关口。 相比50ETF期权的火热，50ETF本身反而显得冷清许多，3月份至今成交量持续萎靡不振，7月10日的成交量不及年内高点的1/5。同时50ETF份额，今年不仅没有增加，反而下降了20%。根据统计数据来看，截止7月12日，50ETF份额为159.12亿，预估规模为468.6亿元，年初至今…	39441	46	财经评论资讯
2019/7/21	中烟香港，未来像茅台一样的王者？	927	0	戒开盘即买股
2019/7/20	来源：第一财经 作为A股市场第一支站上千元大关的白酒龙头股，贵州茅台多年来的走势堪称“势如破竹”，然而过高估值却让投资者望而却步，各级投资者都在寻找下一只茅台股，近期，多家投资机构把目光锁定在银行股，较低的估值，再加上日益改善的业绩，或使下一只茅台诞生在银行股中。 今年以来，平安银行、招商银行等股份制银行在银行股中涨幅居前。不过，当前所有A股银行市盈率均值在8倍，招商银行市盈率目前在11倍，平安银行在9.6倍，估值被低估的原因是市场对银行不良资产率的担忧，不过，根据中金公司研究，上市银行大幅压降了表内不良高发行业的敞口，主要银行2018年制造业和批零行业占贷款比例较2014年下降10个百分点。中泰证券指出，预计今年上半年国有银行营收同比增长10%，股份行增长18%，小银行在20%左右。今年以来，招商银行和平安银行的股价出现了超过40%的涨幅，但也有包括民生银行和光大银行在内的一些商业银行…	5726	3	财经评论资讯
2019/7/19	来源：中国证券报 作者：潘宇静 历年都是8月发布半年报的贵州茅台，今年却提前“交卷”了。“中考成绩单”一出，旋即引发资本市场热火朝天的讨论，与之相比，二级市场的盘面显得冷静很多。 正式发布半年报业绩的贵州茅台，股价还是下跌了。截至7月18日收盘，贵州茅台股价报947.50元，跌幅为1.66%，换手率为0.31%。 此外，整个白酒行业的股价也绿肥红瘦，28家酒类企业，仅6家盘面上涨，白酒指数微跌0.4%。 基于半年报数据测算，贵州茅台二季度营收净利增速均有下滑。营业收入为178.44亿元，同比增长12.05%；归属于上市公司股东的净利润为87.30亿元，同比增长20.30%。而一季度，其增速分别为22.21%和31.36%。 从半年报情况看，十大流通股东中，机构和北向资金均有减持动作。 半年报显示，易方达资产管理(香港)有限公司期内减持535.84万股，中国工商银行上证50交易型开放式指数…	17632	31	财经评论资讯
2019/7/18	来源：中国网财经 经历了高速发展后白酒行业的分化进一步加剧，信号之一是部分酒企由盈转亏。日前安徽白酒企业金种子酒发布预亏公告，这个白酒行业首个亏损企业的出现，揭露出区域性中低端白酒生存艰难的残酷事实。 7月16日晚，金种子酒发布2019年上半年业绩预亏公告显示，预计2019年上年度实现归属于上市公司股东的净利润将亏损3000万元到3600万元，较上年同期由盈转亏。扣除非经常性损益后的净利润亏损3400万元到4000万元。 受此影响，7月17日金种子酒股价大幅下挫，截至收盘，金种子酒股价以跌停报收。 中国网财经记者查询金种子酒过往财报发现，金种子酒的亏损早有征兆，2013年-2017年，金种子酒的营收和净利都处于下滑状态。而2018年金种子酒业绩的增长主要是由于厂区征地而产生的补偿收益。不过短短一年时间亏损金额的扩大化还是让人猝不及防。金种子酒2018年半年报显示，2018年上半年，归属于…	5595	16	财经评论资讯
2019/7/17	这是茅台的最高价了，将进入下跌，立贴为证	915	0	mimi2017
2019/7/16	和东阿阿胶有区别吗?年年涨价，但又没科技含量，没技术始终是要到头的 神话最终会爆破	986	0	sgzt123
2019/7/15	水煮驴皮的神话破灭了……茅台也快了吧。	991	1	脊骨收割者
2019/7/14	来源：中证网 自6月27日贵州茅台股价破千以来，以白酒为首的消费白马股下半年走向成为市场热议的话题。数据统计显示，截至7月12日，申万三级白酒行业滚动市盈率为31.31倍，较年初上涨超五成，龙头贵州茅台估值逼近10年来高位。 机构持股集中度上升，抱团取暖面临中报业绩考验 2019年的春季行情中，机构投资者的统一行动成为消费白马股走强的重要推动力量。随着机构配置食品饮料板块的仓位大幅提升，抱团取暖现象也愈发明显。数据显示，截至2019年一季度，机构投资前20大重仓股持仓市值96737.7亿元，占这20只股票总市值的69.68%，较2018年年报时的69.50%提高了0.18个百分点，持股集中度小幅上升。 仔细看这20只机构重仓股，五粮液增持1.11亿股，持仓市值增长1360.52亿元，持仓市值排名劲升11位，首次跻身前20重仓股行列。另一家排名上升较多的是恒瑞医药，持仓市值增长739.74…	9476	11	财经评论资讯
2019/7/13	按照这些吹牛皮的机构说牛市快来的，大牛市来了茅台涨到3000左右几是没有问的。问题是牛牛转熊	945	0	股瘾君
2019/7/12	谁买谁sb	993	1	经纶州鹤的逍遥子
2019/7/11	茅台搞不懂涨这么厉害，温州人都喝不起，难道温州人是中国最穷的地区吗？温州人五粮液却喝得起，喝得比较多，茅台真很少看到，甚至结婚宴席上	9910	27	双鹭双飞
2019/7/10	超越美国的全球鹰，全球首架量子无人机在中国诞生！科技强国！！	1079	4	股友567168
2019/7/9	来源：每日经济新闻 昨天，市场继续调整，沪指一度跌破3000点整数关，好在尾市有所回升，最终沪指下跌10.01点，以3005.25点报收，跌幅为0.33%。 市场显得有些乏味，但一家房地产公司突然出现的“黑天鹅”事件，让很多投资者猝不及防，感到十分愤怒。 我只想说几点。 昨天，新城控股A股股价被3亿股封单封死跌停，估计接下来还会有跌停板。其H股新城发展控股，前天已经暴跌近24%，昨天继续大跌逾10%。 因为王振华个人的问题，可以说让所有投资人损失惨重，这样的损失，究竟谁来买单？未来，中小投资者能否因此而进行索赔，这个问题是值得探讨的。 其次想说的是，其犯罪行为发生在6月29日，7月1日已经被采取措施。但直到前天媒体曝出之前，已经过去了至少两天，这期间公司方面没有进行任何信息披露。如果媒体不曝出来，真不知道新城控股会隐瞒到什么时候。 更值得一说的是，前天消息曝出之前，新城控股发生了一笔大宗…	2965	8	财经评论资讯
2019/7/8	来源：证券时报 7月4日，中兴通讯董事长李自学率队到访茅台，与茅台集团董事长李保芳进行座谈。双方就5G应用、“智慧茅台”建设、学院教育等方面达成共识。李保芳表示，茅台希望能与中兴一起，推动5G战略合作协议签订，加快、加深和拓宽合作领域，探索传统产业和信息产业的新融合模式，助力中兴和茅台建设成为世界一流的民族企业。 （文章来源：证券时报） [点击查看原文]	18416	113	中兴通讯资讯
2019/7/7	茅台的增长空间已经没有了，中国未来靠的是科技公司，比亚迪，华为这样的公司	944	1	王小永
2019/7/6	机构严重操纵，重大违法，立案调查	992	0	O88880888808888
2019/7/5	看到茅台就让我联想到了Yapian	983	0	一介平依
2019/7/4	振源高度足够！八级振力！	994	0	正金方法
2019/7/3	数据显示,07月02日贵州茅台上榜沪股通十大成交活跃股，买入及卖出金额合计23.438亿元，排名第1。其中，买入9.860亿元，卖出13.578亿元，净卖出3.718亿元，净卖出额占该股当日总成交额的9.32%。截至当日，该股于沪股通持股量为1.057亿股，占其A股股本比例为8.41%，比上一交易日减少36.44万股。。07月02日贵州茅台沪股通持仓数据收盘价：1025.00涨跌幅：-0.66%沪股通持股量：1.057亿股较上日变化：-36.44万股沪股通净卖出：3.718亿占成交额比：9.32%贵州茅台最近一个月上涨16.87%，上榜沪股通十大成交活跃股19次，沪股通累计净买入22.161亿；近两个月上涨6.79%，上榜37次，沪股通累计净买入-93.588亿；近一年上涨46.19%，上榜229次，沪股通累计净买入57.692亿。数据来源:东方财富	978	0	聚焦沪深港
2019/7/2	都不买涨多少你说了算	964	0	三国勇士
2019/7/1	看看这个市值再看看他卖的东西，大家说这东西泡沫大不大？	998	1	实干家海哥
2019/6/30	物极必反！	999	0	股友j8d58
2019/6/29	不科学，不合常理。过草地过雪山也不能这么炒法。	989	0	股友fskH8a
2019/6/28	这是不是什么高兴的事，可悲，可悲，可悲。	983	0	改割还是要割
2019/6/27	不来个历史新高装逼了？	679	1	赌场都不如的鬼市
2019/6/26	贵州茅台酒的需求越来越大了	967	0	我是金知旺股
2019/6/25	来源：第一财经 今日，A股再度陷入震荡格局，沪指围绕3000点附近窄幅波动，创业板回调幅度相对较大。白酒股表现强势，贵州茅台盘中一度逼近千元大关，口子窖、泸州老窖、五粮液、舍得酒业、山西汾酒都有不同程度的上扬。 距离千元股价，贵州茅台就差0.31 6月22日，贵州茅台发布了2018年年度权益分派实施公告，以12.56亿股为基数，每股派发现金红利14.539元(含税)，共计派发现金红利182.64亿元。股权登记日为2019年6月27日，除权除息日及现金红利发放日2019年6月28日。 周一，贵州茅台经历了早盘的大幅高开后，盘中震荡走高，突破990元的历史高位，股价不断刷新历史新高，再次冲击千元大关。盘中最高曾触及999.69元，离千元股价仅一步之遥。截至收盘，贵州茅台报987.10元，涨幅1.11%，成交额超45亿元。 今年3月29日，高盛上调贵州茅台的目标价至1016元。当日国内券商华创…	2069	6	财经评论资讯
2019/6/24	此股最大的风险在于营销公司，营销公司一旦成立，上市公司就是个生产车间	916	0	铁公鸡123456789
2019/6/23	还会涨吗	963	0	n657113802764068
2019/6/22	猫尿茅台下周必定创新高	944	0	渣渣辉咕天洛
2019/6/21	牛市来了这玩意儿绿了	766	2	股友c1325S
2019/6/20	有个笑话说是有个大户前几年投资不盈利的新三板要求500万的门槛亏了只剩50万现在又要投资也是不盈利的科创板要求50万的门槛估计最后亏了只剩5万	1158	0	我是金股福缘
2019/6/19	怎么不动了？？	948	0	少玩多赚
2019/6/18	茅台这么有钱，拿100亿救海航控股啊当大股东。	790	0	见证成长的力量
2019/6/17	今天茅台继续跌	999	3	Wsneve
2019/6/16	*刘研究员揭露蓝田就是从它小于1流动比率发现的	986	0	a滴的Nasdaql
2019/6/15	有人在1988年认购55万股兴业银行普通股后失联，到30年后的今天变成了257.38万股、现市值4千多万、30年累计分红1234万万、光分红就是55万初始投资的22倍多！所以只有长期持有好企业的股权才是正路、不要老想着耍小聪明、什么高抛底吸、什么择时择股、什么神密公式统统没用！最好的方法就是吃着分红傻傻的拿着股权反而收益会更高！所以想投资成功一定要树立股权思维。中长线看好高端白酒五粮液，就算跌破60日线，但这家公司的护城河并没有变窄。它都拥有非常棒的商业模式和盈利能力。我看好它	355	7	二十二载股盲
2019/6/14	再修正案：有稀土矿山有分离冶炼技术的五只正宗稀土股：1，600259广晟有色（重稀土）（评级：极佳）2，000831五矿稀土（重稀土）（评级：极佳）3，600111北方稀土（轻稀土）（评级：关注）4，600392盛和资源（中重稀土）（评级：一般）5，600540厦门钨业（兼重稀土）（评级：稍差）九只正宗高技术的稀土永磁磁性材料股：1，300748金力永磁（小盘稀土永磁公司）（评级：极佳）2，300127银河磁体（稀土永磁磁性材料）（评级：极佳）3，000970中科三环（最大稀土永磁钕铁硼企业）（评级：极佳）4，600980北矿科技（中科院稀土研究技术应用企业）（评级：佳评）5，600366宁波韵升（稀土永磁钕铁硼）（评级：可关注）6，002056横店东磁（稀土永磁钕铁硼）（评级：差评）7，002057中钢天源（稀土永磁应用）（评级：极佳）8，300224正海磁材（稀土永磁，公司被掏空）（…	981	1	往事烟雨
2019/6/13	来源：中国新闻网 作者：张翼晶 茅台集团公司党委书记、董事长、总经理李保芳12日在“悠蜜云上丹寨”健康体验之旅暨产品招商会现场表示，2019年茅台酒投放量约3万吨，从年初到6月底必须确保1.4万吨的投放量，目前已经投放1.2万吨，还有2000吨在6月12日到6月底将向市场投放。 李保芳还表示，按计划下半年茅台酒的投放量是1.8万吨。 据悉，2018年茅台完成茅台酒及系列酒基酒产量7.02万吨、同比增长10.08%，其中茅台酒基酒产量4.97万吨、同比增长15.98%；系列酒基酒产量2.05万吨、同比降低1.98%；实现营业收入736.39亿元(人民币，下同)，同比增长26.49%；实现营业利润513.43亿元，同比增长31.85%；实现归属于母公司所有者的净利润352.04亿元，同比增长30.00%。 根据贵州茅台4月份发布的季报显示，茅台2019年第一季度实现营收216.44亿元，较2…	5718	2	财经评论资讯
2019/6/12	加仓500股	1783	0	彪彪如意
2019/6/11	来源：东方财富Choice数据 作者：财智星 贵州茅台融资融券信息显示，2019年6月10日融资净偿还3276.28万元；融资余额78.62亿元，较前一日下降0.41%。融资方面，当日融资买入5.24亿元，融资偿还5.57亿元，融资净偿还3276.28万元，净偿还额两市排名第14。融券方面，融券卖出2.54万股，融券偿还8100股，融券余量30.79万股，融券余额2.68亿元。融资融券余额合计81.3亿元。贵州茅台融资融券交易明细（06-10）贵州茅台历史融资融券数据一览（文章来源：东方财富Choice数据） [点击查看原文]	993	0	财经评论资讯
2019/6/10	茅台挺起，今天打爆空头的头	941	0	买啥I涨啥
2019/6/9	来源：券商中国 流传已久的贵州银行上市消息，迎来实质性进展。 券商中国记者注意到，6月6日，贵州银行在香港联合交易所网站披露了IPO申请版本的招股书，若顺利上市将有望成为贵州省第二家上市银行，受人关注的是贵州茅台集团为该行第二大股东。 受益于贵州经济快速发展，贵州银行近年来在资产规模和经营业绩取得较快进步，资产规模在2018年末突破3000亿元规模，2018年净利润达28.77亿元。今年一季度继续保持增长，净利润达9.57亿元，同比增长27.6%，不良贷款率低于行业平均水平。 有望成为贵州第二家上市银行 港股市场依然是不少内资银行上市的选择。 今年2月26日，港交所披露山西晋商银行IPO申请版本(招股书)，目前正在等待聆讯消息，贵州银行成为今年第二家在港交所披露IPO申请材料的内资银行。 贵州银行上述申请材料披露，该行的联席保荐人为农银国际、建银国际和中信里昂证券。 申请材料披露，贵州银…	62048	11	财经评论资讯
2019/6/8	等茅台大涨的时候牛市就来了，春节前那一轮行情这么好，肯定是因为茅台涨了，茅台，你快涨吧，大家需要你涨	4019	0	平凡小毛
2019/6/7	稀稀拉拉的评论一大推有的没的，后续操作不是你的主要问题，主要问题是你的操作问题，日线那么明显的背离你看不出来吗，都不卖，既然有盈利，就去看大盘，大盘不好就没有持股的意义，既然选择白马股就要学会看大盘	8	0	夜长梦会多
2019/6/6	今天打到月支撑会强烈反弹，拭目以待。	959	0	股友wqT5gb
2019/6/5	你她妈的要干嘛	928	0	hellomotormmm
2019/6/4	大家早上好！市场进入到比较艰难的短线氛围中，对于大多数人来说，观望等待市场出阳线确立方向再出手，更加稳妥。今天也是可以看看小热点，比如次新，昨天首次爆阴，这几天重点看看总龙头金力永磁的走势，迪普科技，恒铭达是否持续，可能开板的三角防务怎么走。5G牌照昨晚发酵的比较厉害，看看今天的持续性，创意信息，铭普光磁，广电网络等等。剩下的就是蓝筹和白马，有的是下降趋势，有的是上升趋势。上升趋势观察自己细分属性的风向标的走势来判断高点，下降趋势的蓝筹主要看是否到前低有支撑。	836	1	RSI121
2019/6/3	锗是前期炒股一样火600497.002428.300228.300154	912	0	龙头查数据库
2019/6/2	给套？银座股份A股唯一破净值，历史底绝量压不住变盘？	801	1	华尔街老亨
2019/6/1	经营正常，外协也ok，本部这块正在整合产能	967	0	补在山腰
2019/5/31	来源：上海证券报 作者：徐晶晶 从去年的500人亲临，到今年2000多人蜂拥而来；从撤销晚宴引起股东腹诽，到临时安排飞天茅台回馈参会股东；从集团设立营销公司被问询，到前董事长袁仁国东窗事发——29日举行的贵州茅台股东大会可谓万众瞩目，盛况空前。不过，对投资者而言，通过热闹的表象，洞悉李保芳这位茅台新掌门在会上释放的国企改革信号，才是核心。 29日上午，贵州茅台2018年年度股东大会在仁怀市茅台镇如期举行。本次股东大会吸引了50多位业界证券分析师和研究员、2000多位股东现场参会，创历史新高。大会期间屏蔽了通信系统，但公司高层积极回应了反腐、小股东利益、被问询等热点问题。 跨上“万亿市值”台阶的茅台，何去何从？贵州茅台董事长李保芳表示，在前期建立茅台研究院的基础上，专门成立了金融研究小组，集结了一批理论功底深厚、实践经验丰富的知名专家。茅台希望，能够通过这个小组提供的支持，让茅台在市值管理…	9868	15	贵州茅台资讯
2019/5/30	来源：证券市场红周刊 参加29号茅台股东大会的股东收到通知：5月28日下午在茅台国际大酒店将不统一安排晚宴。据悉，这也是茅台股东大会近十年首次取消欢迎晚宴，而今年参加茅台股东大会的股东人数预计也超过了2400人。有职业投资人对《红周刊》表示，晚宴取消的原因或与参加人数超出预期有关。 茅台股东大会现场直击：茅台股东会又多了一个会议现场 在茅台公告更改会议地点在茅台镇公司多功能会议中心后，今天上午在现场签到的股东又收到通知，部分股东被安排在另外一个会议地点，茅台国际大酒店二楼宴会厅。这是贵州茅台第一次分两个现场召开股东会。据职业投资人分析，参会人数远远超预期仍是主要原因。 茅台股东会又有变化！或取消向参会股东平价售酒环节 《红周刊》记者获悉，今年贵州茅台股东不仅取消了欢迎晚宴的“传统”，也没有给登记参加茅台股东会的股东发放平价买酒资格券，茅台国际大酒店的茅台酒专卖店也出人意料地贴出暂停售酒的…	31095	211	财经评论资讯
2019/5/29	来源：第一财经 5月28日，北上资金结束了连续8日的净流出，大幅净流入74.91亿元 ，其中沪股通净流入59.32亿元，深股通净流入15.59亿元。 前十大成交股中，沪股通方面，贵州茅台遭净卖出4.92亿元，中国平安获净买入10.89亿元。深股通方面，五粮液、万科A分别获净买入1.55亿元、2.75亿元。 股指午后冲高回落，三大指数一度翻绿。截至全天收盘，沪指涨0.61%，险守2900点，深证成指涨0.62%，创业板指涨0.89%。北上资金尾盘大幅净流入，一度净流入逾110亿元。 从资金的流向上看，贵州茅台继续遭北上资金抛售，而五粮液则获深股通买入1.55亿元。同时，北上资金加仓以中国平安为代表的大金融板块，招商银行、兴业银行、浦发银行、农业银行等多只银行股获买入。 截至5月27日，北上资金本月已累计净卖出546.51亿元，创历史新高，近两个月来北上资金撤离情绪明显。而值得注意的是，继5…	5151	1	财经评论资讯
2019/5/28	科技兴国己升至国家战略，喝酒吃药时代己结束了，顺势而为是上策	957	0	沙一杀
2019/5/27	抱团取暖负隅顽抗是没有用的，价格松散联盟是靠不住的，价值规律最终都会起作用的，多杀多互相踩踏还会不断上演，飞流直下三千尺的时间已到。	3174	42	dodoingmavin
2019/5/26	不知道明天能不能涨停	9775	21	首发过会
2019/5/25	来源：证券市场红周刊 导语 一个月前的4月22日，沪指正式开跌，北上资金开始大幅流出。今天5月23日黑色星期四，沪股通净流出14.82亿元，深港通净流出26.32亿元，北向资金合计净流出41.14亿元；上证50新低、深市创出新低。至此，北向资金已连续6个交易日净流出，创下年内最长的连续净流出天数记录。 北上资金整体流向指示大盘方向 本轮大盘从筑底至强势上涨，再到筑顶变盘，北上资金的套路可谓又一经典之作。去年10月初沪指大跌冲击2500点后，北上资金迅速转入净流入，至11月初完成首批发力建仓；年底年初，市场见底回升，北上资金悄然流入，直到春节前。春节后大市加速上涨，北上资金左侧小幅流出。4月中旬沪指摸上3200后，收割套现开始，北上资金很快转入明显净流出；4月底一度出现小幅流入，但随着劳动节后贸易关系急转直下，北上资金果断再逃，尽管大盘急跌后进入震荡，但北上资金仍维持右侧流出，并于5月14…	3397	14	财经评论资讯
2019/5/24	茅台地震，白酒暴跌	992	0	一介村夫
2019/5/23	不干我事	994	0	ybsx八嘎呀路
2019/5/22	来源：东方财富证券研究所 央行确定县域农商行存准率调整方案 分三次调整到位 中国人民银行发布关于下调服务县域的农村商业银行人民币存款准备金率的通知。通知表示，为贯彻落实国务院常务会议要求，建立对中小银行实行较低存款准备金率的政策框架，促进降低小微企业融资成本，中国人民银行决定下调服务县域的农村商业银行人民币存款准备金率至农村信用社档次，分三次调整到位。通知指出，自5月15日起，下调服务县域的农村商业银行人民币存款准备金率1个百分点。自6月17日起，再次下调服务县域的农村商业银行人民币存款准备金率1个百分点。自7月15日起，下调服务县域的农村商业银行基准档人民币存款准备金率至8%，其中在本通知发布前执行普惠金融定向降准政策的，同时停止执行该项政策。在本通知发布前执行新增存款一定比例用于当地贷款考核政策的农村商业银行，仍继续参与考核，达标机构执行优惠的存款准备金率。 证监会严肃处理违规改动科…	16.1万	20	财经评论资讯
2019/5/21	来源：东方财富Choice数据 作者：财智星 贵州茅台融资融券信息显示，2019年5月20日融资净偿还3200.8万元；融资余额76.95亿元，较前一日下降0.41%。融资方面，当日融资买入5.06亿元，融资偿还5.38亿元，融资净偿还3200.8万元。融券方面，融券卖出6500股，融券偿还1.79万股，融券余量31.64万股，融券余额2.8亿元。融资融券余额合计79.75亿元。贵州茅台融资融券交易明细（05-20）贵州茅台历史融资融券数据一览（文章来源：东方财富Choice数据） [点击查看原文]	954	2	财经评论资讯
2019/5/20	明天买二手贵州茅台把多年的心意满足一下，以后告诉股友我曾经也买过茅台股票。	951	0	西域古法斋
2019/5/19	必看！已批四家子公司分拆上市上科创板，5,4万件专利，六千工程科研人员。601618中国中冶年毛利377亿。每年投80亿搞科研，上市十年破发2.4元，破净1,11元，破增0,84元，被评为最具发展质量的公司！现价3.02元，国家核心资产，国家矿产战略安全保障央企。必升十倍？巴菲特专买此种股票！全部子公司分拆上市！预测中冶已批准的四个子公司分拆上市.也有上科创板，中冶赛迪预发行15亿内发行价12元。上市定在30元。中国有色发行15亿股十元压右，上市在二十至三十。中冶南方发行15亿左右，发行十元，上市后定价二十。十七冶发行十五亿。发行价在8元，上市后15元左右。四家拿三分之一或一半送股给中冶老股民。中冶按值降少股份！核心资产才是长期牛股！什么是中国“核心资产”？中国中冶601618按照《证券市场红周刊》给出的定义，“核心资产”是指“中国经济即将进入‘存量经济’主导的转型新阶段，各个行业具有核…	7619	7	股友3132962Iq6
2019/5/18	大国利器，唯我茅台！	924	1	军V0001
2019/5/17	追高的都是有红眼病的,快点跌停600519	940	0	季线主升浪
2019/5/16	数据显示,05月15日贵州茅台上榜沪股通十大成交活跃股，买入及卖出金额合计23.389亿元，排名第1。其中，买入10.345亿元，卖出13.044亿元，净卖出2.700亿元，净卖出额占该股当日总成交额的4.67%。截至当日，该股于沪股通持股量为1.092亿股，占其A股股本比例为8.68%，比上一交易日减少29.36万股。。05月15日贵州茅台沪股通持仓数据收盘价：927.00涨跌幅：4.56%沪股通持股量：1.092亿股较上日变化：-29.36万股沪股通净卖出：2.700亿占成交额比：4.67%贵州茅台最近一个月上涨2.21%，上榜沪股通十大成交活跃股14次，沪股通累计净买入-79.667亿；近两个月上涨19.26%，上榜34次，沪股通累计净买入-97.798亿；近一年上涨26.52%，上榜227次，沪股通累计净买入134.904亿。数据来源:东方财富	979	1	聚焦沪深港
2019/5/15	来源：证券日报网 作者：赵子强 王珂 编者按：未分配利润反映企业实现的、积累在企业而没有分配给企业所有者的利润，净资产收益率则反映股东权益的收益水平，体现了企业自有资本获得净收益的能力。分析人士认为，结合每股未分配利润和净资产收益率能较准确的发现高回报优质白马股，而在弱市中正是布局此类标的的较好时机。今日本报特对2019年一季度ROE前100位的A股公司中每股未分配利润TOP10进行点评分析，供投资者参考。 1、贵州茅台直销政策或稳步推升毛利率 贵州茅台2019年一季报每股未分配利润为85.34元，报告期内净资产收益率为9.47%。据公司一季报披露显示，报告期内公司实现净利润1122143.13万元，同比增幅31.91%，最新动态市盈率为29.55倍。 对于该股，天风证券认为，公司自营直销政策开始落地，促进未来业绩稳步提升。近期，公司发布公告，在全国范围内选择3家服务商，供应400吨飞天…	13.4万	27	财经评论资讯
2019/5/14	重要通知：千万别做此股接盘侠！	966	0	超级韭菜救星
2019/5/13	来源：第一财经 “茅台是中国最好的产品，我们都会成为茅台的推广大使。”当地时间5月9日晚，在达累斯萨拉姆穆里马尼会议中心出席“文化茅台多彩贵州‘一带一路’行——走进坦桑尼亚品牌推介”活动时，坦桑尼亚前总理米增戈平达在致辞中这样表示。 当晚6时正式开启的“文化茅台多彩贵州‘一带一路’行——走进坦桑尼亚品牌推介”活动，在东非最重要的海港城市，上演了一出盛况空前的双主题华丽乐章——文化茅台与多彩贵州协奏曲。 “强化与非洲大地的合作，已成为茅台全球市场网络建设的重点。”王焱在代表茅台致辞时说，非洲是茅台过去不到两年时间内，唯一连续两次举办高规格品牌推介活动的大陆。 这是继4月南美之行后，茅台在本年度举行的又一次针对全球市场的重磅品牌推广活动——多彩贵州与文化茅台，再以全新创意，在赤道点燃新的亮点。据悉，这也是坦桑尼亚历史上规模最大的中国品牌文化活动。 除了米增戈平达，坦桑尼亚前副总统、前总理约翰…	8743	33	财经评论资讯
2019/5/12	来源：中国基金报 A股第一高价股贵州茅台最近不平静。 先是母公司成立一个营销公司，本来是集团层面被认为是一件大喜事，没曾想，却在A股引发股民质疑和抗议，甚至有小散打电话给公司以及上交所投诉，私募大佬但斌以及其他机构投资者也在密切关注。 而市场表现方面。贵州茅台的市值近两个交易日也蒸发了千亿市值。 5月7日深夜，贵州茅台收到了上交的监管工作函。 贵州茅台收上海证券交易所监管工作函 5月7日深夜，贵州茅台披露了上交所发出的监管工作函。总共有四大要点。 具体内容有： 我部注意到，近日有多篇媒体报道公司控股股东中国贵州茅台酒厂(集团)有限责任公司(以下简称集团或控股股东)成立营销公司一事，投资者对此也比较关注。根据本所《股票上市规则》第17.1条的规定，现就有关事项要求如下。 一、投资者关注，控股股东成立营销公司并全资控股情况下，是否拟全盘直销经营上市公司的茅台酒配额，是否可能形成金额较大的关联…	19.3万	256	财经评论资讯
2019/5/11	股市里存在着许多不确定因素，有上司公司的内在因素， 有外界、外围以及国际市场的因素，要在股市生存下去， 就得以良好的心态，去应对各种可能发生的事件， 在长期的实践中，形成自已的投资理念和交易方式。	5893	3	短线龙哥V
2019/5/10	昨天850买了10手今天880全部卖了美滋滋	912	3	爱上黄头发的妹妹
2019/5/9	吃饭了，朋友们！$*ST刚泰(SH600687)$ $贵州茅台(SH600519)$	2475	2	一起比惨痛苦减半
2019/5/8	一旦这次误会解释清楚后， a股第一个千元股诞生，立帖为证	998	0	丶路飞
2019/5/7	来源：第一财经 五月的非洲，满目青翠。时隔一年多，茅台海外推介的脚步将再次踏上生机盎然的非洲大陆。 伴随着大众关注的目光，文化茅台多彩贵州“一带一路”行即将走进坦桑尼亚、肯尼亚、埃塞俄比亚，这是继4月由茅台集团党委书记、董事长、总经理李保芳带队出访南美之后，茅台在2019年举行的又一次大型海外推介活动。 这是一次谋势已久的国际推介。从空白市场的“加大覆盖”，到薄弱市场的“持续发力”，茅台高层已为茅台的海外推介描述了清晰发展蓝图，跟随国家发展大局，持续坚定地搞下去，长期坚持，数年后必有效果。 相隔2017年11月茅台集团首度登陆非洲开展品牌推介，仅仅一年多的时间，从南非到坦桑尼亚，茅台已经在这片大陆获得了可圈可点的成长，再次访非，已显示出茅台战略布局的重点所在。 此次非洲之行由茅台集团党委副书记王焱带队，将在坦桑尼亚、肯尼亚、埃塞俄比亚开展一系列文化交流、品鉴体验、主题展览、拜访中国驻外使…	3458	4	财经评论资讯
2019/5/6	清仓处理，2年之内不再碰贵州茅台，此贴为证	860	3	恨上涨行情拿不住
2019/5/5	内线重载铁路 与 外线重载铁路的区别1、外线重载铁路：国家批准立项、3家以上企业共同投资，可以从事对外货物运输；2、内线重载铁路：又叫公司自营重载铁路，国家批准立项、独家或3家以上企业共同投资，只能运输集团内、公司内自产自销的产品及货物，不得对外运营；大秦铁路公司，是中国唯一从事重载铁路对外货物运输的专业公司，全国所有对外运营的重载铁路线-----必须由大秦铁路公司控股或参股、或代理运营。------------蒙华重载铁路没有控股股东；继瓦日线后、蒙华线也由大秦专业公司代理运营！蒙华铁路全长1837公里、2019年10月1日全线贯通运营；中铁总占20%的股份，中国神华、中煤能源、国投交通公司、陕西煤业化工集团有限责任公司、淮南矿业(集团)有限责任公司、伊泰煤炭分别占注册资本的10%。 其余投资人及占比分别为：河南铁路投资有限责任公司(3.5%)、湖北省客运铁路投资有限公司(3.3%)、…	993	1	云龙风虎1288
2019/5/4	今天茅台歇歇脚，被创业板指数赶。创业板1623，茅台974，相差649点。今天战况创业板指胜6个点	980	3	史small茅台2000真不贵
2019/5/3	为什么市场这么多假茅台市值还这么大，市值中间到底有多少水分。	979	0	财运来财de武则天
2019/5/2	高德神猫 照到茅台温度高德红外MOBIR神猫（京东商城）红外成像照到温度 看见热情防火 防盗 防偷拍 住家出外必备神器	984	0	平平平AAA
2019/5/1	宁波建工，百亿收购都说股价超茅台，只有2涨停，到底咋回事？大家讨论	992	0	股友788F380V80
2019/4/30	出来的投资者看过来:OOO676智度股份。1，公司业绩优良，大股东股权激励承诺，未来三年公司稳定复合增长1O%以上。2，集众概念于一身，独角兽，网游(腾讯影子，游戏搬运工)，创投(参股深圳创投私募基金，投资蜻蜓FM，比特大陆等等)，互联网十 ，海外广告流量业绩增长惊人……	995	0	股友CyunL8
2019/4/29	来源：第一财经 据东方财富数据显示，今日北向资金净流出5.88亿元，连续5日净流出。贵州茅台、五粮液遭抛售，净卖出额分别为9.378亿元、5.37亿元，五粮液已连续七日遭净卖出，招商银行亦遭净卖出逾3亿元。泸州老窖、潍柴动力分别获深股通净买入1.12亿元、2.07亿元。（文章来源：第一财经） [点击查看原文]	9291	39	财经评论资讯
2019/4/28	来源：证券时报网 本周大盘震荡下调，上证综指下跌失守3100点，北上资金也持续放量净卖出，周内累计约合128亿元，4月以来累计净卖出规模近220亿元，创下了自去年6月A股纳入MSCI指数以来单月最高纪录。 e公司记者综合成交活跃以及增减持统计，本月以来白酒、家电股遭大幅调仓，五粮液、贵州茅台位居净卖出之首，而机械装备以及地产股成为最新偏好。 南北双向净卖出 统计显示，复活节收假后，北上资金加速从A股撤离，本周累计净卖出约合128亿元，同时，本周恒生指数冲高横盘后，南下资金也结束了连续7个周净买入，南北双向罕见出现同步净卖出。 整体来看， 4月份北上资金加大了出货A股力度，截至4月26日月内累计净卖出金额将近220亿元，已经创下了A股“入摩”以来月度最大规模，也成为互联互通开通以来单月第二大净卖出。 投行美银美林也表示自4月11日以来，北上资金连续七天净卖出A股的情况比较罕见，也是自A股于…	41800	57	财经评论资讯
2019/4/27	来源：东方财富网 作者：数据中心 2019年04月26日，贵州茅台发生了2笔大宗交易，总成交数量为0.61万股，总成交金额为522.85万元，成交均价为857.13元，当日收盘报价945.00元，涨幅-0.77%，成交金额41.20亿元；大宗交易成交金额占当日成交金额0.13%，折价9.30%。 大宗交易详情如下表所示： 贵州茅台大宗交易明细(2019-04-26) 序号 成交价格(元) 收盘价(元) 折溢率(%) 成交数量(股) 成交金额(元) 成交金额/当日成交金额(%) 买方 卖方 1 857.13 945.00 -9.30 0.37万 317.14万 0.08 华创证券上海芦恒路证券营业部 第一创业证券深圳海天一路证券营业部 2 857.13 945.00 -9.30 0.24万 205.71万 0.05 国联证券上海张杨路证券营业部 第一创业证券深圳海天一路证券营业部 04月2…	5576	9	贵州茅台资讯
2019/4/26	众多散户还没法从老观念中摆脱出来！茅台酒就是酒中奢饰品，随着经济社会发展，需求量越来越大，价格会不断上涨。供需是价格唯一制约因素。2000元一瓶酒指日可待。2000元一股也不会太长。	958	1	股友lFTLI5
2019/4/25	凭什么上万亿。	992	1	正正正正正
2019/4/24	来源：第一财经 周二午后，贵州茅台股价继续攀升，创出历史新高。截至发稿，盘中最高至979元，离千元大关只差2%多一点点。 中信证券在研报中表示，给予贵州茅台1000元的目标价，对应2020年PE为25倍，维持“买入”评级。 中金公司刑庭志率领的分析师团队也在贵州茅台财报宣布将该股目标价上调10%，至990元，同样维持“买入”评级。 在各大投行纷纷看好茅台之际，晨星分析师郑家伦却给出了唯一的“卖出”评级。郑家伦将茅台12个月目标价设定为830元人民币。（文章来源：第一财经） [点击查看原文]	5325	6	财经评论资讯
2019/4/23	来源：金融投资报 作者：刘柯 高科技企业赚钱不易，即便是像华为这样的中国高科技标杆，净利润率也非常微薄。周一华为发布了2019年一季度经营业绩，一季度销售收入1797亿元，同比增长39%，但净利润率仅为8%。 2018年华为净利润达到近600亿元，这个绝对数是相当惊人的。但是我们再看看华为2018年的销售额，超过7200亿，也就是说，华为2018年净利润率只有8%左右。最近五年华为的净利润率始终在8%至9%之间波动，2014年最高达到9.7%，2016年最低只有7.1%。为什么会这样？主要是华为用于研发的成本太高，2018年达到1025亿元，占销售收入的15%，且年增长也差不多为15%。也就是说，华为每年的研发投入比净利润还高很多，这就是为什么单纯看华为净利润较低的原因，因为很多东西，我们必须要追赶，要投入就需要付出代价。 中国的高科技企业在全球范围来看还是太少太小，所以必须追赶。这就形…	2075	2	财经评论资讯
2019/4/22	涨到1000遭人恨，不贪虚名，尽快10送10	990	1	绿皮小子
2019/4/21	来源：证券时报 作者：康殷 格力电器披露“格力集团筹划转让所持部分股权”后，持续引发了市场的高度关注和猜测，“绯闻”接盘对象层出不穷。虽然目前谜底仍未揭晓，但格力电器股价早已水涨船高。 券商上调目标价 格力股价再创新高 近期，格力电器因为“格力集团筹划转让所持部分股权”而备受关注。格力集团日前发布公告称，拟通过公开征集受让方的方式协议转让该集团持有的格力电器总股本15%的股票。格力集团是受珠海市国资委监管的国有独资企业，截至目前其以18.22%的持股比例为格力电器最大股东。这意味着，一旦民间资本接盘，格力电器将不再由国资控股。 受此影响，自4月9日复牌接连两涨停至今，格力电器累计涨幅已近26%，9个交易日市值增幅逾739亿元。4月18日，格力电器全日高开高走，盘中股价再创新高至60.1元，尾盘收报59.5元，涨3.55%。 近日，格力电器还获券商调高目标价。华泰证券研究员林寰宇等研报指出…	18635	81	财经评论资讯
2019/4/20	不要在这里浪费牛市宝贵时间，十倍牛股便地都是！！！	987	2	股友ekXD5L
2019/4/19	其实就是1000元太惊世骇俗，遭人恨，趁早10送10即可	984	1	绿皮小子
2019/4/18	SB庄，肯定要跌几个月，然后再上攻，如果敢直接上攻到1400，不卖是傻子，绝不敢直接拉上去。	962	0	杀神9
2019/4/17	喝什么酒，是身份地位的象征。就像开宝马和夏利，也是身份地位的象征。茅台和散酒，宝马和夏利，价格相差很大，但生产成本真的相差这么多吗？为什么？	9927	14	昌海天地
2019/4/16	来源：21世纪经济报道 “外资在本轮反弹中普遍至少有30%的投资收益，外资短暂流出，并不是趋势性的，中期还会继续流入。” 4月15日，A股的“过山车”行情让很多资金闷杀。 在社融数据远超预期的刺激下，4月15日上证指数高开40点后继续攀升至3254点。就当市场认为A股将站稳3200点关口之时，忽然掉头急速向下，至收盘跌10.84点，收于3177.79点，全天指数振幅2.41%(76.71点)。 此外，高开的创业板指、中小板指全天振幅也分别高达3.51%(59.55点)、3.13%(200.95点)，从高空到地板的行情将当日冲进来的做多资金“闷杀”。 而被誉为“最聪明”的资金——沪港通、深港通的北向资金又精准逃出此次大跌。4月15日，北向资金卖出308.63亿元，其中沪股通卖出164.17亿元，深股通卖出144.46亿元。 当日，北向资金净流出22.74亿元，其中沪股通净流出9.56亿元，…	8142	3	财经评论资讯
2019/4/15	40元买茅台影响力注册时长11.7年03-22 11:41 股吧网页版已关注2千股茅台，30年后一亿元 大部分人不信 这就是价值投资威力！2千股茅台，30年后一亿元 大部分人不信 这就是价值投资威力！巴菲特对自己的投资成功，自己说的非常简单。持有好公司股票，长期持有。很多人问：这么简单，就只有一个巴菲特能成功？巴菲特说：很多人在股市都受不了“慢慢变富”！只要长期复合收益率16%，到30年，2000股茅台就变成一亿元！请看如下：（按目前股价700元）1.16*10的30次方*700*2000=120189827.67元。一亿二千万元！复利收益惊人！茅台公司的长期利润增长非常确定，未来30年每年利润增长达到16%是比较确定的事情。其实爱因斯坦很早就说“复利是原子弹！”大多数散户用赌博的心态炒股，频繁短线操作，你一定走到贫穷的目标！本人40元买入茅台股，持有10多年至今，今后也会一直持有。巴菲…	978	0	爱品牌远离题材股
2019/4/14	茅台和五粮液拿走了白酒市场的半数利润，而且高端白酒的护城河效应会越来越强，长期来看公司的基本面没有问题，会保持继续增速发展，李曙光提出2019目标增速25%，大概率是能实现的，按照券商研报的最新专业估值，目标价120元，所以100左右的价格并不是终点。买股票不要盲从他人，一跌就唱空，一涨就唱多，要相信自己的判断。近期的下跌不会改变上升趋势，深股通在4月12日又净流入1.3亿，100以下买入长期来看一定是低点，所以我的观点是依旧能继续持有。	4451	1	冷雪飘飘
2019/4/13	茅台早已不是酒!茅台是酒瓶子做的房子！酒瓶子做的墓地!	945	0	只投科技成长股
2019/4/12	看着茅台的股价我不寒而栗市值超过农业银行的流通市值了，距离农业银行的全流通也就一个涨停板的事情	2796	1	俊俏小道姑
2019/4/11	来源：投资快报 周一是天量震荡，昨天是高位弱势横盘，显然下跌的“三部曲”给人的感觉已走了两步。但大盘能马上见顶下杀的概率还是不大的，即便是短期做一个复杂的小阶段性头部也是需要一定时间的，但如果能形成一个较长时间的横盘震荡来取代下杀调整似乎对个股行情更有利些。这差不多是目前行情的一个特点。 从目前市场运行看，显然这种高位的滞涨已经引起投资者的一定担忧，但用更贴近市场，更透彻的观点来分析，事实是有两样东西更让人恐惧。从大盘讲是量能，从个股讲是“茅台”。为什么？ 先看量能，沪市自2月25日量能突破4000亿后，在其后有16个交易日的量能都突破了单日4000亿，其中还有几次是上了5000亿。由于量是陡升的，并不是温和放出的，所以在天量天价的利好背景下也是有隐忧的，就是这些资金的性质是否过于投机？管理层尤为担心，所以一直盯着“杠杆”资金不放。但资金是行情最得要的资源，没有资金什么都没用，所以恐惧归…	8989	14	财经评论资讯
2019/4/10	搜索浪客视频 把握地域主线 回避爆炒股风险	1151	2	搞定A股网
2019/4/9	来源：证券时报网 从今年年初至上周，深成指已连续13周收出阳线，创出历史纪录。 今日， A股早盘在贵州茅台、五粮液等为代表的蓝筹股大幅高开的带动下，各主要股指均跳空高开，并创出反弹以来新高。上证指数回补了去年3月22日的跳空向下的缺口，上证50指数最为强劲，一度涨破3000点整数关口。 不过，中小板指、创业板指高开创出阶段性新高后震荡回调，由于中小板指、创业板指的低迷，叠加短期获利盘兑现，致使各主要股指均呈现冲高回落的走势，大幅震荡。 市场分歧加重北上资金逐渐撤离 随着市场的连续大涨，目前分歧较为严重。一方面，3月新增开户数300万，另有1000万休眠账户被激活，这令乐观的投资者认为这是牛市的特征，已经有券商研报喊出上证指数将上涨到4000点。 另一方面，3月全球公布的基本面数据不及预期，欧美主要发达市场经济下行压力增大，北上资金风险偏好降低，获利了结意愿增强。北上资金结束了1月、2月的…	8885	8	财经评论资讯
2019/4/8	茅台玩的真嗨	960	0	震旦O
2019/4/7	茅台我来了!	994	0	天下之大舍我其谁
2019/4/6	这价格对应的投资回报率不高	986	0	富可腾达的丘处机
2019/4/5	来源：东方财富网 作者：正逸 3月29日，在公布了一份亮眼年报之后，贵州茅台早盘跳空高开3.45%以846元开盘，盘中最高股价达866.68元，再创历史新高。截至收盘，市值已达1.07亿元，仅次于四大行(工商银行、建设银行、农业银行、中国银行)、中国平安和中国石油，位列A股市值第七位，盘中甚至一度超越中国银行。 机构已提千万目标价 截至3月29日收盘，茅台股价位列A股第一，远超其他个股，股价排名第二高的个股股价比贵州茅台低了约500元。 在贵州茅台股价不断上涨的过程中，机构对贵州茅台多是持乐观态度，不少机构曾给出800元、900元等目标价，而目前，目标价更是直指千元。 3月29日，高盛上调贵州茅台目标价至1016元人民币，而包括中信证券在内的国内券商也在研报里表示，给予贵州茅台1000元的目标价。高盛高华分析师预计，茅台系列酒品的销售额有望实现20%的增长，销量增长4%左右。其中，高盛高…	31953	57	财经评论资讯
2019/4/4	茅台是绩优股 难道不是价值投资客的首选？ 股指上4000点都喊出来了股市买茅台股 吃肉喝酒 啥都会有	961	0	稀缺资源是个宝
2019/4/3	来源：东方财富Choice数据 作者：财智星 贵州茅台融资融券信息显示，2019年4月2日融资净买入7120.97万元；融资余额67.41亿元，较前一日增加1.07%。融资方面，当日融资买入5.88亿元，融资偿还5.17亿元，融资净买入7120.97万元。融券方面，融券卖出8500股，融券偿还3.86万股，融券余量31.38万股，融券余额2.67亿元。融资融券余额合计70.08亿。贵州茅台融资融券交易明细（04-02）贵州茅台历史融资融券数据一览（文章来源：东方财富Choice数据） [点击查看原文]	975	3	财经评论资讯
2019/4/2	4月1日，港资(北上资金)净卖出A股贵州茅台净卖出-6.315亿元卖出排名第1,买入-0.007亿股，截止占比9.55%近期港资持股趋势图说明1：数据来源于港交所公布的数据。	998	0	创福财经
2019/4/1	来源：东方财富网 A股三大股指集体上涨，民航机场、船舶制造和券商板块领涨，贵州茅台涨逾3%，股价创历史新高，工业大麻概念股重挫，多股跌停。截止发稿，沪指上涨0.73%，深成指上涨0.99%，创业板指上涨1.19%。 今日消息面： 1、李克强：将持续扩大金融业、现代服务业等领域对外开放 2、科创板受理队伍扩至19家 29家企业正在辅导备案 3、这个国家再遭股汇双杀！新兴市场吓坏了 A股将受到怎样影响？ 4、贵州茅台股价创历史新高 高盛上调目标价至1016元 5、商务部谈中美经贸磋商：正在全力以赴进行认真谈判 6、证监会主席易会满：积极支持深圳金融发展、金融改革、金融创新、风险防控 7、证券日报头版：降准仍是货币政策工具首选 最快下月成行 8、25家基金去年净赚110亿 “10亿俱乐部”公司增至5家 9、南北船合并再进一步？中船集团资产重组方案大调整 核心军工资产注入对标南船 10、七成ST…	30156	312	财经评论资讯
2019/3/31	来源：证券时报网 兴业证券发布行业研报称，建议以长远眼光看待茅台及酱酒产业发展。研报认为，茅台长期内具备极度稀缺性，未来将仍处于供需紧平衡中，长期来看直营直供比例提升对茅台市场价格冲击有限；当下茅台内部环境趋稳，直营渠道的建设及推进将有序落实，建议以长远眼光看待茅台的发货数据及价格、库存水平。尽管酱香型白酒的兴起与茅台的成功不可分割，长期来看酱酒却非“一荣俱荣”，白酒消费升级及品牌集中的逻辑在酱酒行业依然适用，只有具备强势品牌力及渠道力的酱香型白酒企业才能享受市场扩容带来的红利。（文章来源：证券时报网） [点击查看原文]	3256	7	财经评论资讯
2019/3/30	来源：证券日报 作者：徐一鸣 昨日，沪指呈现震荡调整的态势，3000点再度失守。对此，分析人士表示，短暂的调整是布局当前市场的良机，同时将吸引蹋空资金、增量资金逐步入场。 值得一提的是，以食品饮料为代表的大消费板块成为昨日弱市中的一抹亮色，板块整体涨幅达1.38%，位居板块涨幅榜前列。 市场表现方面，黑芝麻(7.41%)、安记食品(5.48%)、庄园牧场(5.09%)等3只个股涨幅居前，均逾5%，泸州老窖、汤臣倍健、广州酒家、五粮液、贵州茅台、酒鬼酒等6只个股涨幅均在2%及以上，此外，包括煌上煌、老白干酒、青岛啤酒、伊力特、海天味业、好想你、水井坊、顺鑫农业等在内的19只个股也均实现不同程度的上涨。 值得关注的是，五粮液(6.04亿元)、贵州茅台(4.42亿元)两只个股昨日场内大单资金净流入均超过4亿元，分别位居昨日A股市场场内大单净额中第二名和第三名，备受投资者青睐。 上述两只白酒股的…	28092	5	财经评论资讯
2019/3/29	年报后市盈率下降到28多，比照现在市盈率，是不是要一个涨停？我算的对吗？	976	0	前进2016
2019/3/28	来源：21世纪经济报道 今年全国春季糖酒会期间，有茅台经销商已不再出现在茅台股份的经销商座谈会上。在节后茅台酒市面上紧缺，不少经销商反映“无货可卖”时，为何有人却提前“离场”？ 3月19日，在成都望江宾馆举行的茅台经销商春季座谈会上，台上台下无不慷慨激昂，诉说迈过千亿销售大关后，茅台集团应如何具备“大品牌大担当，大胸怀大竞合”。而此前2018年茅台股份经销商大会上提出的“今年要进一步理顺和完善营销体系”的说法，却不再提及。 去年底的经销商大会上，茅台集团党委书记、董事长、贵州茅台董事长李保芳提出，茅台酒临新的任务，主要是营销体制的理顺和完善，大体上会有100余家经销商被取消资格。今后一段时期，茅台酒将不再新增专卖店、特约经销商、总经销商。与此同时，茅台酒将重点扩大直销渠道，推进营销扁平化。 线上线下经销体制均调整 尽管糖酒会期间，茅台厂家尚未传出营销体系进一步变动的信号，但今年以来，部分…	9915	7	贵州茅台资讯
2019/3/27	1000元	868	1	高仓的秘密
2019/3/26	要说优质行业龙头股，一般市场占有率超过6-7成，就涉及到垄断了。每年净利润稳定是必须的，但是每年都翻倍估计全世界都没有。这就牵涉到暴利的问题了。所以，行业龙头的标准是市场占有率高， 是行业的霸主，具有产品的定价权，也是行业标准的制定者，就是拥有护城河的企业。并且每年净利润增长超过20%就相当不错了。重点必须是净利润持续增长。举个例子白酒中的贵州茅台。个人观点，仅供参考。	9954	1	船长1998
2019/3/25	800只是加注燃料，1000以后才真正点火开启飞天模式哈哈	930	2	就喜欢茅台
2019/3/24	怎么样很好吧。收益是多少呀。	683	0	日子很长9971
2019/3/23	星期一大盘肯定是绿的!首先欧美外围大盘指数下跌会波及沪深股市.其二受江苏盐城化工爆炸影响,化工股下跌是大概率事件,受此影响会拖累大盘!其三沪深股市自身也需要适当下浮进行盘正!为下一次小幅上扬打基础!	960	1	股友KFsCOQ
2019/3/22	只要茅台高开大盘必暴跌，还说没人操纵A股指数，50指数已经沦为大老虎的印钞机	776	0	nemo3183
2019/3/21	来源：国海证券 作者：余春生 一季报业绩可能会略低于预期。公司公告称2018年实现营业总收入750亿元左右，同比增长23%左右；实现归属于上市公司股东的净利润340亿元左右，同比增长25%左右，2018年业绩圆满收官。为避免“寻租”现象发生，2018年下半年公司主动砍掉100多家经销商，所多出的配额改为直营，通过增加线上和商超的直供来满足市场需求，但在这个过程中，直供渠道对接尚未顺利和完整。这一方面是2016年推出的“新零售”线上经销模式的进展不及预期，主要归因于未能消除线上/线下套利机会；另一方面直供商超渠道需要公司自己的仓库和物流，这也需要公司提前准备。由于砍掉100多家经销商，导致经销商渠道供货数量减少，而同时直供渠道尚未完全跟进，导致春节前整个市场茅台供货数量减少，部分区域市场出现茅台断货和一批价有较大幅度上涨(飞天茅台从之前的1600-1700元/瓶，上涨到1800-2000元…	18731	25	财经评论资讯
2019/3/20	来源：证券时报 作者：赖少华 酿酒板块今日集体大涨，古井贡酒、顺鑫农业、金种子酒等多股涨停。贵州茅台涨3%，股价突破800元，创历史新高，总市值再超万亿元。 国海证券：贵州茅台买入评级 一季报业绩可能会略低于预期。公司公告称2018年实现营业总收入750亿元左右，同比增长23%左右；实现归属于上市公司股东的净利润340亿元左右，同比增长25%左右，2018年业绩圆满收官。为避免“寻租”现象发生，2018年下半年公司主动砍掉100多家经销商，所多出的配额改为直营，通过增加线上和商超的直供来满足市场需求，但在这个过程中，直供渠道对接尚未顺利和完整。这一方面是2016年推出的“新零售”线上经销模式的进展不及预期，主要归因于未能消除线上/线下套利机会；另一方面直供商超渠道需要公司自己的仓库和物流，这也需要公司提前准备。由于砍掉100多家经销商，导致经销商渠道供货数量减少，而同时直供渠道尚未完全跟…	61097	264	财经评论资讯
2019/3/19	来源：东方财富网 3月18日，两市集体走强，沪指收报3096.42，涨2.47%。板块方面，大消费全线大涨。东方财富Choice数据显示，今日有31只个股盘中股价创历史新高，剔除新股、次新股后，剩余28只股价创新高个股为贵州茅台、古井贡酒、顺鑫农业等，主要分布于食品饮料和医药生物板块。(数据来源：东方财富Choice) 东方财富Choice数据显示，今日无个股盘中股价创历史新低。 点击查看>>>百万股民都在看这些公司研报 行业价值热点抢先阅读 牛股基因实战策略（文章来源：东方财富网） [点击查看原文]	32795	11	财经评论资讯
2019/3/18	来源：证券时报 3月16日，茅台集团召开定制、贴牌和未经审批产品清理工作推进情况汇报会。集团公司党委书记、董事长、总经理李保芳指出，定制、贴牌和未经审批产品清理工作是集团公司加强集团管控和规范产品市场工作的重要组成部分，公司高度重视，对发现的相关问题及时下发通知进行清理整顿，从目前情况看，各子公司执行力强、执行效果好，该项工作初见成效。 （文章来源：证券时报） [点击查看原文]	9459	1	贵州茅台资讯
2019/3/17	来源：每日经济新闻 现金分红可以说是股价上涨之外最实在的收益，投资者拿到了钱，可以继续投资股票，等于降低了持股成本，坚定长期持有的信心。 这也就不难理解像贵州茅台这样的高分红企业被外资爆买，股价也是一路走牛。 就在12日晚间，创业板上市公司华宝股份抛出的分红方案就引发市场惊呼： 公司2018年度利润分配预案为每10股派息40元，共计派送现金24.64亿元。而公司该年度的净利润还不到12亿元。 截至3月12日收盘，华宝股份的股价为37.88元，以此计算，股息率达到了10%，要知道同期余额宝7日年化收益率才2.53%。 如此“慷慨”的分红，自然引发股吧中股民的激烈讨论。 有人觉得这是“良心公司”，遇到了“中国好老板”。 有人为公司点赞。 有人甚至不敢相信自己的眼睛。 还有人对未来的股价产生了憧憬。 但也有股民直言，这是在“掏空上市公司”。 这是怎么一回事呢？ 一年赚不到12亿，分红24亿 3…	20181	16	财经评论资讯
2019/3/16	变不了委内瑞拉，茅台也就几十万	978	0	股友xbT2iD
2019/3/15	顶背离，大盘也死叉了，这次就放过你也放过我自己，不追了。	976	0	蒋凯军你好啊
2019/3/14	来源：东方财富网 源达：科创板有助A股慢牛行情开启 市场风格切换至蓝筹 今日盘面 今日沪深两市高开，随后两市维持震荡走势。由盘面上来看，早盘受到315晚会利空影响，电子烟概念股开盘集体下挫，加之前期强势股集体杀跌，两市探底，随后稀土、一带一路概念及白酒板块轮番拉升，两市企稳回升，震荡上扬；午后一带一路概念股持续爆发，市场维持高位震荡态势。整体而言，今日权重表现优于题材，两板块携手上行，市场表现尚可，但结合市场成交量来看，支撑力度不强，短线或继续震荡。 科创板有助A股稳健行情 近日召开了科创板股票公开发行承销工作座谈会，会议主要从券商角度讨论了如何促成合理定价，防止二级市场的爆炒行为，以实现科创板股票交易的平稳运行。上交所还举行设立科创板并试点注册制会员准备工作座谈会，上交所强调，设立科创板并试点注册制是大事，大事要办成好事，防控风险是第一要旨。由此可观，科创板的推出，放开了股票的供应，同…	29.4万	73	财经评论资讯
2019/3/13	大哥不动谁敢动啊	768	0	我叫天天跌停
2019/3/12	来源：证券时报网 一线白酒龙头继续走强，洋河股份涨停，五粮液、贵州茅台涨超6%。（文章来源：证券时报网） [点击查看原文]	4788	3	财经评论资讯
2019/3/11	没怎么跌啊，有意识	943	0	研究中伈
2019/3/10	莫高股份产的“莫高黑比诺”葡萄酒旗舰店有28800（2万8千8百）元一瓶的酒，谁喝?555555555555555555555555555	860	0	联结OR分离
2019/3/9	神谷表现就是不一样	984	0	酒醉人不归tt
2019/3/8	#我不认为有所谓的牛市 成长股才是牛股	736	0	成长龙898
2019/3/7	明天又是茅台的主演了，上涨5~8%，创历史新高，抱团茅台的可是一个比一个厉害的大财团啊！	1915	5	天天好9988
2019/3/6	来源：证券时报 作者：王基名 3月4日，贵州茅台在万亿市值关口再次震荡走低，这已经是贵州茅台第五次盘中突破万亿市值，但每次都是短暂停留。 从2018年10月30日低点以来，贵州茅台在这波反弹行情中涨势迅猛。从资金来看，北上资金仍然是最聪明的一个，多次踏准节奏大赚。 五次触及万亿市值 3月4日，贵州茅台以每股795元的高位开盘，市值直逼万亿关口，盘中呈震荡走势，在午盘前后股价短暂维持在797元上方位置，贵州茅台市值也第五次盘中突破万亿关口。但之后便随着大盘以及白酒板块的跳水，贵州茅台快速回落，收盘报781.86元，跌0.94%。 这已经是贵州茅台第五次盘中突破万亿市值关口。2018年1月15日，贵州茅台开盘走高，开盘迅速冲至阶段性高价799.06元，公司市值首次突破万亿，不过很快便回落，收盘翻绿，当天万亿市值也仅保持了7分钟左右。彼时贵州茅台经历了从2014年初之后4年时间的长期上涨趋势，…	9913	9	贵州茅台资讯
2019/3/5	重要新闻采掘类减税4.3，明天煤炭板块暴涨	969	1	股友Cg5hVC
2019/3/4	来源：中国证券报 还记得2018年10月29日，贵州茅台遭遇上市以后的第二次跌停吗？几个月过去了，随着大盘强势反弹，贵州茅台悄然上演王者归来，较去年10月30日的低点已上涨55.06%，今日最新收盘价789.30元，逼近历史最高价792.50元(不复权，下同)。 这期间，北上资金累计增持数量达3258.77万股，本周前四个交易日仍继续买入。不过，从四季报看，部分公募基金却在2018年4季度进行了减持。 股价逼近历史新高 再次冲击万亿市值 3月1日，贵州茅台强势上涨4.54%，收盘价789.30元，距离2018年6月创下的历史最高价792.50元涨幅不足0.41%；若以去年10月30日509.02元的低点起算，反弹幅度达55.06%。随着贵州茅台股价逼近历史新高，买一手贵州茅台要需近8万元。 按最新收盘价789.30元算，贵州茅台最新总市值9913.61亿元，再次逼近万亿元大关。 作为上证…	13.7万	84	财经评论资讯
2019/3/3	来源：证券时报网 28日，北上资金净流入逾32亿元，连续第三个交易日实现净流入。其中沪股通净买入贵州茅台6.13亿元、恒瑞医药4.68亿元、兴业银行1.57亿元；深股通净买入五粮液3.21亿元、美的集团1.64亿元，净卖出海康威视近1亿元。 （文章来源：证券时报网） [点击查看原文]	16109	14	财经评论资讯
2019/3/2	千万切记合胖子国风塑业今年净利润至少-0.859亿	998	2	红色宝石5
2019/3/1	*ST华泰证券必将复制*ST长生生物蔚蓝生物退市	995	1	红色宝石5
2019/2/28	来源：证券时报网 近日，茅台集团下发《关于全面停止定制、贴牌和未经审批产品业务的通知》。自通知下发之日起，集团全面停止包括茅台酒在内的各子公司定制、贴牌和未经审批产品所涉业务，相关产品和包装在未经集团允许的情况下，就地封存，不再生产和销售。 渤海证券认为，这一举措将促进公司集中资源和精力做大做强主业，使品牌和产品更加聚焦，依靠品牌力量推动后千亿时代的发展。长期来看，白酒板块仍然具有配置价值，建议继续优选提前应对行业变化趋势，品牌优势明显的龙头类个股。在大众品方面，建议长期关注基础消费品品牌化机遇，寻找各细分领域的成长龙头，优选经过阶段性调整后估值回落至合理区间的调味板块，此外建议关注保健品和休闲食品相关公司积极变化。而从短期来看，行业整体估值已经获得修复，当下建议投资者关注行业绝对龙头及前期超跌个股。综上，推荐贵州茅台(600519)、重庆啤酒(600132)、中炬高新(600872)、…	10833	3	财经评论资讯
2019/2/27	题材详情002386天原集团)板块概念：钛白粉证金持股燃料电池石墨烯锂电池机构重仓化工行业新材料新能源四川板块经营范围基本化学原料,有机合成化学原料,化工产品制造、销售(含危险化工产品生产及本企业生产的危险化工产品销售,其许可范围及有效期以许可证为准)及进出口贸易,塑料制品,压力容器,电气维修,电线电缆,建材,三级土建工程,化工防腐,化工机械制造安装,电气仪表安装施工(需许可证的限取得许可证的分公司经营),生产医用氧(有效期以许可证为准);香精香料的生产、销售(凭许可证经营);电力业务(按许可证范围经营,有效期至2029年6月16日止)。主营业务：氯碱化工、化工新材料、新能源电池材料公司秉持稳健的经营发展理念,目前已发展形成氯碱化工、化工新材料、新能源电池材料等业务板块。公司主营PVC、离子膜烧碱、水合肼、水泥、PVC-O管材、LVT地板等核心产品,即将建成投产氯化法钛白粉、三元正极材料…	868	0	神功降龙十八涨
2019/2/26	拉到茅台价800元，然回调30%，在继续拉创新高999元，回调到第一波价位799元横盘，继续回调30%,突然决提飞流直下三千尺。历史重演。2.99元。 我坐等红包	5205	1	行让我行
2019/2/25	为什么其它蓝筹都意思意思应节涨点，这辣鸡货色开始泄了	973	1	PP333
2019/2/24	*ST香山股份必将狂跌到广州凡拓创意的零头退市！	984	0	红色宝石5
2019/2/23	来源：东方财富网 作者：数据中心 贵州茅台(600519)2019-02-22融资融券信息显示，贵州茅台融资余额5,495,992,129元，融券余额203,879,580.22元，融资买入额205,987,883元，融资偿还额180,119,144元，融资净买额25,868,739元，融券余量280,822股，融券卖出量6,500股，融券偿还量13,800股，融资融券余额5,699,871,709.22元。贵州茅台融资融券详细信息如下表：交易日期代码简称融资融券余额(元)2019-02-22600519贵州茅台5,699,871,709.22融资余额(元)融资买入额(元)融资偿还额(元)融资净买额(元)5,495,992,129205,987,883180,119,14425,868,739融券余额(元)融券余量(股)融券卖出量(股)融券偿还量(股)203,879,580.22280,…	7809	0	贵州茅台资讯
2019/2/22	苏州龙杰苏州恒铭达康龙化成 必成宇宙超级股王，	855	0	红色宝石5
2019/2/21	进入2019年，A股市场向上跳出泥潭的趋势愈加明显，尤其是春节之后更是有加速上涨的趋势。这引发了一些市场人士的不安，刚刚进入春天的股市让他们想起了冬天的严寒。笔者丝毫不怀疑这些市场人士真的是为投资者好。他们见多了股市的萧瑟和严寒，以至于不再轻易相信A股的春天就这样来了。我们真的不要害怕A股上涨！任何股市都是起起伏伏的，只要自己具有相当的投资决策能力，既不恐惧也不贪婪，就可立于不败之地。A股市场目前已经具备了上涨的所有条件，而且这些条件还会不断得到改善。	998	0	股友538
2019/2/20	铜陵有色（000630）现价2.09元 包钢股份（600010）现价1.58元。简称：破铜烂铁！一个有色板块倒数第一！一个钢铁、稀土板块倒数第一！连亏损退市股都不如。铜陵有色（000630）业绩预告：预计2018年1月至12月归属于上市公司股东的净利润盈利：68,500万元-77,000万元；比上年同期增长：25%-40%。铜的开采、冶炼、加工并附产黄金、白银、硫酸，以及铝型材的生产加工业务 包钢股份（600010）现价1.58元业绩预告：预计2018年1月至12月归属于上市公司股东的净利润29.98亿元左右，同比增加45.46%左右。钢铁压延加工产品的生产及销售。铁矿采选，工业厂房、设备租赁，稀土精矿生产销售、萤石矿生产销售、铌精矿生产销售、硫精矿生产销售；有色金属、铁合金、铁矿石（铁精矿	982	0	价低出牛股
2019/2/19	居然还得靠漂亮50拉指数 吃药喝酒 打鸡血注水全勾兑到白酒里面去了……完犊子……都明白 此等“价值”投资不死 何来市场长牛……	998	0	chanwha168
2019/2/18	来源：证券时报 2月11日，猪年A股首个交易日，北上资金净流入49.68亿元，一线白酒股获青睐。贵州茅台、五粮液分别获净买入10.63亿元，5.21亿元，净买入金额分别位居沪股通、深股通个股首位。此外，美的集团、格力电器、立讯精密净买入金额超3亿元。 （文章来源：证券时报） [点击查看原文]	8629	2	财经评论资讯
2019/2/17	来源：证券市场红周刊 股市长期投资三件事：选公司、定价格、仓位管理。选公司，主要是定性分析；定价格，主要是定量分析；仓位管理，可以看成通过贪婪与恐惧之间的博弈，形成一个与总仓位相乘的系数。本文笔者主要谈“定价格”，也就是给公司估值的基本原则。 与格雷厄姆、巴菲特有所不同，笔者认为：有护城河的企业，应该高估，这个高估与合理价格之间的差额，就是投资人为未来的稳定盈利购买的额外保险。高估部分就是“保险费”，这个保险费不应该一次性摊销，而如果在未来的投资年限平均摊销，平摊后的这个保费其实是很低的。而没有护城河的企业，应该低估，这个低估与合理价格之间的差额，就是对未来盈利不确定的一种补偿。低估部分就是“补偿费”，也就是格雷厄姆所谓的安全边际。 长期投资要及时缴纳“保险费” 以贵州茅台和五粮液为例，2013年白酒股价出现了较大幅度的调整，当年茅台净利润151亿，年末茅台收盘价128.38元/股，股本…	9407	5	财经评论资讯
2019/2/16	来源：证券日报 作者：夏芳 春节临近，各大品牌开始使出浑身解数来加大销售。笔者通过实地调研发现，白酒品牌的价格战虽然惨烈，但不涉及名酒的主打品牌。而进口葡萄酒的打折销售，则凸显了行业的竞争残酷。 值得注意的是，近年来，进口葡萄酒在国内发展迅猛，产品也是良莠不齐。消费者在面对市场上琳琅满目的葡萄酒品牌时，选择成为一种煎熬。买便宜的酒怕品质差，买贵的酒又不了解此品牌。对消费者来说，选择成为一种难题。其实，在笔者看来，与其购买不熟知的品牌，还不如买国产的长城、张裕葡萄酒，最起码喝着放心。 事实上，酒作为感情交流的载体，在重大节日成为亲朋好友聚会时的必需品。而我国是白酒生产和销售大国，春节也是白酒销售旺季，各大白酒品牌自然不会放过这么重要的节日。通过调查可以看出，不管是白酒还是葡萄酒，行业集中度在不断提升，具有品牌影响力的产品自然不愁卖。一线名酒茅台、五粮液的主打品牌依然是消费者的首选产品，价格…	13901	2	财经评论资讯
2019/2/15	疯了	907	0	股惑仔69
2019/2/14	老外就是利害！	990	0	红狐投资
2019/2/13	中兴、华为收购长生资产、关注变化600776.002680.002649.002279	762	1	股票几千选一牛
2019/2/12	来源：第一财经 作者：张茜楠 贵州茅台涨幅扩大至4%，股价报720元/股，成交额近25亿元。（文章来源：第一财经） [点击查看原文]	9749	5	财经评论资讯
2019/2/11	三年前茅台几百，那时候我就不敢买，因为几百的股价太高了，现在过千了回想一下几百并不高，玩这个股的门槛10w 我想能玩这个股的思维应该不会是穷人	8	2	只有相信
2019/2/10	名牌就是人气，茅台酒在国内人人皆知，卖的就是名气，无论市值过万亿还是过几十万亿，仍然具有很高的收藏价值和在人们心中的社会地位，因为茅台的价值是不可估量的。	4581	10	股海波段淘金
2019/2/9	我专业回答一下：一、大环境不看好，中国经济主要靠人口福利，人多，消费多，空调是典型的消费家电，人口福利在变弱，消费可能面临转折，例如18年的汽车就开始负增长了，空调还会远吗？二、中国股市不好，格力前一段时间跌的不多，或者几乎没怎么跌，自然会补跌，上不去。三、小环境，一家公司如日中天，太阳过了中午，自然要西下，所以大家很担心格力现在就是中午的太阳，是不是呢，每个人判断不一样了。聪明的投资者都是在如日中天时候跑的，所以一般难有大行情。但是跌会很慢很慢！！如果没记错的话，茅台在塑化剂事件出来，跌到70多还是140多，具体不查了，现在涨了多少？股票要在悲观时候买，如日中天的股票，就要卖。。	8160	2	广西第二美
2019/2/8	其实你这个问题是个伪命题 ，因为好股票不一定会涨，差股票不一定就不能成为牛股，在大牛市中涨得好的一定是业绩非常差，有题材概念，有想像空间的个股，而真正的好股票在牛市中难有好的表现，这些股票只有在熊市中才能体现出来它们的价值，就像贵州茅台、格力电器这种好股票，在过去几年的熊市却走出了5-8倍行情，在牛市行情中，它们的涨幅可能连一支ST股可能都不如，就像这几个月，连上市公司都发公告澄清自己的业务与5G没有多大关系的东方通信，就凭5G概念股价已经翻了6倍，而真正有实质性的5G概念受益股很多可能只涨了20-30%，而一些业绩超好的如工农中建这些白马蓝筹股基本就没怎么涨，所以中国A股实际上没有好坏之分，只有涨不涨，跌不跌，涨多涨少之分，只要能涨的股票就是好股票。	6042	3	波段1套利
2019/2/7	来源：澎湃新闻 2月17日至18日，贵州省委书记、省人大常委会主任孙志刚深入茅台集团调研。他强调，要牢记嘱托、感恩奋进，在“定位、定向、瘦身、规范、改革”上下功夫，推动茅台集团实现高质量发展。省领导夏红民、刘捷、陶长海参加相关活动。 茅台酒扩建技改项目现场施工井然有序，项目建成投产后，茅台酒基酒总产能将大幅提升。孙志刚来到项目建设现场，看展板、听汇报，要求建好酿酒基地，确保茅台产品质量可控，品质有保证。孙志刚还看望慰问了项目施工单位一线职工，向他们致以问候，叮嘱他们努力把工程建设好，保证质量、确保如期完工。 调研期间，孙志刚召开座谈会，听取茅台集团工作情况汇报。孙志刚说，茅台集团认真贯彻省委、省政府工作部署，按照“做足酒文章、扩大酒天地”的思路，坚持问题导向、主动攻坚克难，集团发展呈现新气象、新面貌。要认真落实“定位、定向、瘦身、规范、改革”十字要求，加快推动高质量发展。要在定位上下功夫…	11225	12	财经评论资讯
2019/2/6	茅台万岁	972	0	ham33
2019/2/5	长期看，茅台股价还在山脚下！如果每个中国人家庭一年喝2瓶茅台，茅台一年可喝掉8亿瓶。再算上库存一年可销9亿瓶，每瓶净利润800，一年净利润7200亿，每股收益580元，Pe给5倍，股价可以到2600.	9788	61	沪深股市投资者
2019/2/4	来源：新华社 贵州省铜仁市碧江公安分局近日侦破一起制售假茅台酒案，捣毁一个窝点，抓获6名犯罪嫌疑人。经查，涉案金额2000余万元。 2018年9月，警方接到铜仁市碧江区陈某兴报案称，其亲戚向朱某购买了120瓶茅台酒，单价1450元。买家付款后，发现茅台酒是假酒。接到报案后，警方立即联系有关技术人员进行抽检。经检验，这批茅台酒确实为假酒。 经调查，警方发现犯罪嫌疑人朱某经营一家酒业公司，以此为幌子做假茅台酒生意。朱某自2015年以来，陆续伙同另外两名犯罪嫌疑人，以每斤50元至300元的价格购买制造假茅台酒的基酒，再将基酒运送到贵阳生产包装，以每斤300元至4000元的价格销往北京、广东等地。 经过周密部署，警方赶赴贵阳、云南开展抓捕行动，将朱某等6名犯罪嫌疑人抓获，缴获假茅台酒3990瓶，其它各类品牌白酒3500瓶，基酒5000斤，生产设备6台。（文章来源：新华社） [点击查看原文]	7243	1	财经评论资讯
2019/2/3	祝贺大家情人节快乐，同事祝愿大家能在当前行情中夹缝中求生存！我从以下几分面做分析。第一，当前股市绝对不是牛市起步，而是牛熊转折阶段，行情很像2013年行情，但是走势因为资本市场的发展不会简单去复制，下一波牛市大概率出现在2021年，这是大趋势。第二，牛市是一种近乎疯狂的状态，是资金面充足，楼市调控得力，经济转型偏向科技然后大力发展科技这么一个阶段。当前从传统的消费正在向科技转型，可以看出白酒这些是价值投资，慢慢地科技股中优势品种也要和茅台走出一样的长牛态。第三，结合以上两点分析，下一步重点关注板块有两个。券商和科技！券商是大盘的晴雨表，大盘想反攻重回6000点必然少不了金融股参与，金融股里券商必是先锋！科技股不用睡了，从科创板的推出已经经济转型的现实需要来看，科技股尤其5g通信，半导体，商用这块会有很大上涨空间。望采纳	94	2	庞博之势
2019/2/2	#凡总股本1亿2以上的所有烂毒A股年后一律远离！	989	0	成长龙898
2019/2/1	跌停就是机会，茅台80块钱的时候， 大家也是恐慌， 800块钱的时候大家却以为还能涨，以现在万达的运营情况， 一年轻轻松松赚个10几亿没问题， 一头巨好的现金奶牛。	812	1	derekshao1449
2019/1/31	一定买茅台	953	3	逸竹医药
2019/1/30	你涨停才有用。	929	2	股友TYXdeq
2019/1/29	来源：中新经纬 作者：张澍楠 又是别人家的公司！在今年“不裁员就不错”的互联网行业中，快手却开启大奖模式。快手年会上，获得“业务突破奖”的某产品技术团队，直接奖励500万元。有网友问：快手，其他互联网公司都在裁员，你们还招人吗？ 快手获得“业务突破奖”的某产品技术团队奖励500万元中新经纬摄 “别人家的公司”系列 除了快手之外，微信的年终奖金额前两天也引发网友热议。1月25日，有消息称，微信某部门年终奖20亿元，人均或达280万元，此金额足以在二三线城市全款买房。随即，同日晚间，腾讯公关总监张军便辟谣称，还没到发的时候，人均280万元是不可能的，让网友“醒一醒”。但他同时表示，不过年终奖确实有增加。 据媒体报道，微信此次的年终奖是给员工发2888元红包，人手一台iPhone XS Max(512G)，并提前4个月调薪。有网友戏称，“别人家的年终奖系列”，“别人家的公司从不让我失望”。 但…	11587	1	财经评论资讯
2019/1/28	OLED柔性屏华为，小米的供应商002387维信诺，将迎来业绩大爆发，价值投资者可提前入场	998	1	获利盘先走
2019/1/27	茅台一涨，大盘就跌	942	2	大业投资888
2019/1/26	醉生梦死追幸福！	929	0	伊哥尔
2019/1/25	茅台这次如果突破700就是绝佳出货机会，落袋为安，才能立徐不败之地	968	1	nemo3183
2019/1/24	来源：澎湃新闻 2018年四季度，沪指累计下跌11.61%，为连续第五个季度收跌，在此背景下，公募基金经理们又是如何应对的呢？近日披露完毕的公募基金2018年四季报给出答案。 整体来看，统计显示，截至2018年底，全部公募基金股票类资产已经降至1.6万亿元，占基金总资产的比例从前三季度的12%再度下滑至11%，续创历史新低。 相比之下，债券类资产的比重从2018年三季度45%的历史高位进一步大幅攀升至49%，已经超过2006年，创下有数据以来的历史新高。 基金股票持仓比例三连降 主动偏股型基金的股票类资产仓位被视为基金经理对市场的信心指数。 统计显示，在2018年四季度的主动偏股型基金资产配置中，股票资产占比为64.4%，较上季度下降了3.9%，自2018年一季度高点连续三个报告期下降。 2018年四季度主动基金业绩全线下跌 虽然对仓位进行了调整，但主动基金的业绩仍全线下跌。 据申万宏源…	34017	17	财经评论资讯
2019/1/23	来源：华泰证券 今日焦点 买方反馈(海外机构) 年初至今，在经济基本面仍下行的过程中，内部政策利好频放(流动性宽松+促消费)，对外贸易战形势驱稳缓解，看好在业绩真空期1Q迎来的一波基于政策预期下的超跌反弹和估值修复行情。全球风险偏好上升，科创板的推出也可能带来一波创业板行情。 看好板块： 1、贸易战相关板块：汽车经销商、猪肉进口、汽车出口零部件 2、促消费主题：汽车+家电 3、科创板相关板块：5G、AI、智能制造、创新制药等。 晨会分享 【宏观李超(S0570516060002)/宫飞(S0570518090001)】宏观： 稳增长仍有压力，看好利率债(20190120) 1月15日，国务院新闻办公室举行落实中央经济工作会议新闻发布会，这是国新办首次关于经济工作会议召开新闻发布，我们认为当前稳增长压力仍然较大。我们配置观点认为，债市方面最为看好利率债的配置机会，预计明年名义GDP增速继续…	13521	6	财经评论资讯
2019/1/22	茅台和工行，都在山顶，依靠它们，能撑一时，但能维持多久？$贵州茅台(SH600519)$$工商银行(SH601398)$	2887	30	巴菲特很行
2019/1/21	对于博傻 落袋为安是最佳选择	993	1	专心治豸
2019/1/20	天天喝酒，开娶全民大醉侠	995	0	盖世大帝
2019/1/19	来源：澎湃新闻 经历了低迷的2018年，进入2019年后，多家私募对新一年的A股市场进行了展望。澎湃新闻记者独家获得东方港湾发给客户的投资者信，这家由但斌领衔的知名私募机构认为，2019年是“困难岁月”，但有可能是未来十年的战略建仓时点。对于即将推出的科创板，该机构认为“将成为过往十年中国新经济发展开花结果的土壤，为2019年的投资带来了一些机会。” 但斌，知名私募大佬，深圳东方港湾投资管理股份有限公司董事长，奉行价值投资，曾经著书《时间的玫瑰——但斌投资札记》，因长期看好并持有贵州茅台(600519)而被市场所熟知。值得注意的是，2018年，该机构对贵州茅台进行了减持。 在这封名为《风雨中前行——东方港湾2018年投资总结与2019年展望》的投资者信中，该机构称：“回顾2018年的投资操作，我们更加偏重于风险的控制。许多个股在年中遭遇了政策、需求和宏观等风险的冲击，基本面发生较大的改变…	61518	94	财经评论资讯
2019/1/18	千亿目标、去部分经销商回收利润、扩产能...好股票拿着就这么费劲？低买高卖小心卖丢了	928	1	jian_statham
2019/1/17	毛台今明将开启回娘家路	961	1	投资justajoke
2019/1/16	来源：证券时报网 周二，酿酒板块走势强劲，截至发稿，青岛啤酒涨逾5%，舍得酒业、泸州老窖涨逾4%，贵州茅台、顺鑫农业、古井贡酒涨近4%。（文章来源：证券时报网） [点击查看原文]	7913	2	财经评论资讯
2019/1/15	看看上市公司的财报，货币资金没多少、现金流大多为负、应收账款多、财务费用高，有几个像茅台那样的公司？拿什么回购呀？！	87590	0	古月云轩
2019/1/14	首先公司的业绩，不是很好，传统的企业市盈率58挺高的。也说明业绩下滑。毛利率很低呀。你看一下毛利率不到20%，说明公司竞争太厉害了吗，大家互相压价。贵州茅台毛利率有90%。如果从技术面上看，目前走势还是一个下降趋势，所以不要去买	984	1	真股侠
2019/1/13	炒股赚钱？幸福？外资抄了儿童底？	993	0	大小非恐惧症
2019/1/12	强力要求股票退市一只上市一只	753	0	别砸盘我来抬轿子
2019/1/11	浦发银行，每股净资产超过17元，股价到达净资产价位，还要涨40%以上！近期发布年度业绩快报，北向资金持续增仓，投行密集研报，买入或增持！$中信证券(SH600030)$$贵州茅台(SH600519)$	11726	64	巴菲特很行
2019/1/10	融资余额从70亿下降到55亿，说明什么？	995	0	黄承星
2019/1/9	来源：证券时报 1月3日茅台集团召开2019年工作会议。董事长李保芳表示，茅台过去一年主要经济指标持续向好、整体发展效益持续向好、市场工作局面持续向好、品牌价值表现持续向好。2018年茅台主要指标均保持较高增幅，不仅圆满完成年度目标，而且都超出年度计划12个百分点左右。从发展效益来看，增加值约占全省规模以上工业增加值的20%，同比提高5个百分点左右；上交税收约占全省税收收入总额的14%，同比提高3个百分点左右。 茅台集团董事长：茅台不会不增长 短期内价格不会大幅提高 1月3日，茅台集团召开2019年度工作会议。茅台集团董事长李保芳表示，2019年的任务，就是奔着千亿干。茅台还将集中力量打造一批40亿元、30亿元、20亿元、10亿元级大单品，推动“茅台家族”系列发展壮大，形成更加强大的茅台品牌集群。茅台发展的基础是稳固的，后劲是可持续的，不会不增长，更不会负增长。目前来看，茅台发展的基数已…	45412	92	财经评论资讯
2019/1/8	茅台的股价能成为中国的伯克希尔哈撒韦吗？	997	0	PLA一连老兵
2019/1/7	尾盘拉升，茅台一般下午拉，快上车	939	1	nemo3183
2019/1/6	来源：新京报 作者：陈维城 9月25日晚间，深交所官网披露针对晓程科技的《半年报问询函》(下称《问询函》)，要求该上市公司就七个方面问题进行书面说明，回复期限限定于10月10日前。《问询函》首先关注到晓程科技太阳能发电业务毛利率达98%，较去年同期增长14.21%的情况。 新京报记者了解到，该毛利率超过同行水平，甚至超过贵州茅台近年来约91%左右的毛利率水平。深交所要求晓程科技说明此业务毛利率在2017年发电稳定后仍出现大幅增长的原因及合理性。 不仅发电业务，深交所还在黄金销售业务、电能表产品、流动性风险等各方面提出问题。同时，晓程科技在非洲等海外市场的项目也受到关注。 发电业务毛利率极高 电能表收入大降81% 根据晓程科技半年报披露，该公司太阳能发电业务毛利率高达98%，同比增长14.21%，高于同行业相关业务的毛利率。根据营收核算，太阳能发电业务在晓程科技主营业务收入中占比最高，已成…	4565	10	晓程科技资讯
2019/1/5	来源：每日经济新闻 上市公司作为经济主体中的一股新生力量，在推动经济增长的过程中扮演着越来越重要的角色。在刚刚过去的2018年，虽然资本市场表现令人失望，但是在经济发展上，国内各省市依旧是阔步向前。近几年来，全国区域经济增速发生新的改变，中西部城市正以持续高速发展慢慢迎头赶上，这其中，自2011年以来，贵州省GDP增速已连续7年位居全国前3位，2018再居前三也几乎板上钉钉，毫无疑问，其发展红利将被当地企业所享受，2019年“贵州概念股”或将绽开艳丽花朵。 三大战略助高增速发展 要提及近年来发展最快的一个省份，贵州省就不得不提，2018年上半年，贵州GDP增速为10.0%，排名全国第一，这也是上半年全国唯一一个GDP增速达到10%的省份。而更值得注意的是，自2011年以来，贵州省GDP增速已连续7年位居全国前3位，从2018年的发展势头来看，其有望连续8年位居全国前三。 在日前贵州省经济…	34770	16	财经评论资讯
2019/1/4	来源：北京商报 作者：薛晨 贵州茅台酒股份有限公司(以下简称“贵州茅台”)1月1日晚间发布公告显示，2019年度，企业计划安排营业总收入增长14%。而在此之前的茅台年度经销商联谊会上，整治市场、稳定价格依然是茅台着力提及的内容。业内人士表示，进入2018年以来，茅台多次对终端市场的处罚以及整个茅台管理层进行了多次调整，都对茅台的千亿计划以及系列酒推广工作产生了推动作用。随着最新增长计划的推出，接下来茅台对于市场的管控力度或将进一步增强，而茅台自营渠道的搭建速度也将加快。 根据公告，2018年度贵州茅台实现营业总收入约750亿元，同比增长约23%；实现归属于上市公司股东的净利润约340 亿元，同比增长约25%。不仅如此，2018年度生产茅台酒基酒约4.97 万吨，系列酒基酒约 2.05 万吨。尽管贵州茅台方面表示，目前公布的2018年度经营数据仅为初步核算数据，尚存在不确定因素。但需要注意…	8778	4	财经评论资讯
2019/1/3	来源：中国证券报 作者：常佳瑞 2019年1月1日，贵州茅台就2018年生产经营情况发布公告。公告显示，2018年度生产茅台酒基酒约4.97万吨，系列酒基酒约2.05万吨；2018年度实现营业总收入750亿元左右，同比增长23%左右；实现归属于上市公司股东的净利润340亿元左右，同比增长25%左右。公司2019年度计划安排营业总收入增长14%。 实现2018年目标 2017年12月28日，贵州茅台曾发布当年度生产经营情况，表示2018年的目标是“公司力争2018年度实现营业总收入增长10%以上。”从公告来看，贵州茅台实现了年初制定的年度目标。 2018年第三季度，贵州茅台的业绩增长曾经有所放缓。进入第四季度，茅台加大了非标茅台酒投放量增加，给四季度业绩完成提供了助力。有业内分析师指出，生肖酒及精品酒投放量较大有助于稳定2018年12月发货量，带动销量和整体产品结构提升，对实现2018年全…	9718	3	贵州茅台资讯
2019/1/2	再创新高，不到2个月，茅台又让我赚了30万，所以说吧里唱空的都是一手都买不起的穷鬼，赶紧滚吧，让你眼红	995	2	nemo3183
2019/1/1	明天茅台破600	984	0	股友3fbiuK
2018/12/31	计划	999	0	股惑仔69
2018/12/30	来源：经济观察网 作者：郑淯心 12月28日午间，贵州茅台(600519，SH)公告披露了“2019年度茅台酒销售计划”称，经初步研究，本公司2019年度茅台酒销售计划为3.1万吨左右。按照茅台此前计划，今年(2018年)茅台酒的销售计划为2.8万吨，相比之下，2019年计划多增加了3000吨的投放。 受此消息面影响，茅台股价午后拉升涨幅5%，截止发稿报591.38元/股。 此前，12月21日，2018年度贵州茅台酱香酒经销商大会在茅台酒厂举行。2018年茅台酱香系列酒实现销售收入88亿元，同比增长36%；上缴税金8亿元，同比增长82%。2019年核心目标：全年要完成销量3万吨，实现销售收入100亿元。 中国食品产业分析师朱丹蓬对记者称，综合考虑茅台目前的发展规律和时间节点，多增加3000吨投放是合理的。他称，以茅台为代表的高端酒有控量保价需求，茅台作为酱香型白酒，其生产制作周期限制其快…	9844	6	贵州茅台资讯
2018/12/29	来源：每日经济新闻 12月28日午间，贵州茅台(600519，SH)公告披露了“2019年度茅台酒销售计划”称，经初步研究，本公司2019年度茅台酒销售计划为3.1万吨左右。 茅台酒作为贵州茅台公司的核心产品，市场销售以飞天茅台酒为主。《每日经济新闻》记者注意到，按照茅台此前计划，今年(2018年)茅台酒的销售计划为2.8万吨，相比之下，2019年计划多增加了3000吨的投放。今年来，飞天茅台酒市场较紧俏，普通烟酒店的零售价格也较茅台官方建议的1499元零售价高出不少。（文章来源：每日经济新闻）（来源：每日经济新闻 2018-12-28 13:47） [点击查看原文]	9895	6	贵州茅台资讯
2018/12/28	葵花主浪明启动 下月奔三十 2018年12月27日晚 中国股市的春天已经提前到来，遍地是牛羊呀！ 一、葵花药业今2018年12月27日周四以高0.22元开于15.65元，收于最低价15.02元，跌0.41元。 1、葵花药业明2018年12月28日绝对在14.91元附近见主升浪的金底，明周五2018年12月28日最少六连板绝对百分百启动。 2、如中间不停牌，按黄金率，明年元月上旬绝对百分百向30元之上飙升。 3、如以19元买见29元卖，净赚50个点以上。如按1比5融资操作，则年后净赚3倍多。 长话短说：葵花药业主升浪今日绝对百分百启动，最佳满仓机会就在眼前，请众爱卿从速筹资大胆融资任意价位坚决满仓，年后有惊喜！ 二、全聚德今周四2018年12月27日收11.30元。 国鸭全聚德明年（2019年）国鸭绝对百分百在一百元之上展翅，未来三年（到2020年）金鸭绝对百分百向三百元高空翱翔。 三、价…	972	4	轩辕理财室
2018/12/27	立帖为证	963	1	剥庄的皮
2018/12/26	市值还是平安牛1万亿	1036	0	潮水澎湃
2018/12/25	今天要下跌3.5个百分点	991	0	人类绝股票大涨
2018/12/24	盘中掘金：新一轮猪周期或将启300411借壳京东	4586	16	股票三千只取一牛
2018/12/23	同学们 开始上课了 T+O交易	9838	24	内资外资养老金买
2018/12/22	来源：证券日报网 12月21日，茅台酱香系列酒一年一度的全国经销商联谊会在茅台集团总部举行，来自全国的经销商代表、营销顾问团成员、茅台酱香酒忠实消费者代表以及媒体代表1000余人齐聚茅台，共商系列酒转型升级、高质量发展大计。 茅台集团党委书记、董事长、总经理李保芳作重要讲话，党委副书记王焱致欢迎辞，茅台集团党委委员、副总经理、总会计师李静仁，党委委员、副总经理张德芹，党委委员、副总经理杨建军，党委委员、纪委书记卓玛才让，党委委员、总法律顾问刘汉林，党委委员、副总经理杨代永，总工程师王莉，茅台酒股份公司副总经理张家齐、何英姿、万波、李明灿、钟正强，监事会主席罗国庆出席开幕式。开幕式由杨建军主持。 与以往不同的是，今年的系列酒经销商会首次早于茅台酒营销大会召开，并增加了茅台酒、系列酒猪年生肖酒发布会，谋划更超前、议程更紧凑、干货也更多，充分体现了茅台集团对系列酒市场营销工作的高度重视和全力支…	9190	1	贵州茅台资讯
2018/12/21	光大银行开始创新低，打压了40天，为什么买入601818和601988两股连续下跌，股价跌破3.7元和3.5元，才0.5美金。净资产6折。PE5.0，,市净率0.6。两行业绩比茅台强，股价是茅台1/190之一。外资抄底进驻，MSCI成份股开始背离。美国最新要求银行PE20左右，粤港澳大湾区主导银行，另外我国进入全球的系统性重要性的机构一共有5家	997	0	股友高胜
2018/12/20	好好等死	856	0	本人是A股超股神
2018/12/19	从790唱空到590，继续唱空，直到290。	2014	4	蒙德准
2018/12/18	600351定增5.62亏40%还卖股说明股市不好定增的人在6元内亏大钱也还是要卖出的!5元见吧!2块大石将砸坏A股!美股100%确定是头部,2019走熊将对中国不断有坏影响了科创板规则征求意见稿最快有望年底前形成.走为上策!	971	0	牛市不再来88
2018/12/17	利欧股份002131大概率涨停利欧股份002131大概率涨停利欧股份002131	999	0	风吹黄昏
2018/12/16	A股已经到了政策底！但是距离市场底还需要些时日！这几天也在酝酿着做多力量！这轮市场调整最关键在于上证50在2350的得失！没破，坚持持有！会有一波行情到2900！否则，先出来！一：“政策底”的市场特征：1、从业多年来，“政策底”至“市场底”之间是最令人难熬的，通常达到“政策底”的时候，再牛逼的强势股都会被打下来。比如酿酒板块的代表贵州茅台，以及消费食品板块的龙头都是在这个阶段被打下来的。所以我们可以看到大面积的基金被清盘，券商岌岌可危，甚至一些顶级基金经理同样被打得满地找牙。2、上一轮1849的时候，创业板的超级强势龙头也是在这个阶段被腰斩的。而历史规律是，“市场底”垃圾股会再下一个台阶，甚至会被继续腰斩，而超强势股也会面临15-20个点的杀跌。历史不会简单的重复，但是太阳底下没有新鲜事。二、“市场底”的技术标准：1、上证50目前持续横盘，89+20个交易日，明天是时间窗口。而1849以…	18.2万	4	子非鱼_白马非马
2018/12/15	非常行。中国平安这个公司，是除了贵州茅台，招商银行，格力电器以外确定性最高的公司之一。保险股，最重要的一个指标就是内含价值，明年的内含价值就是65元以上了。后年大概率在76元以上。而中国平安，历史上，最低的估值就是0.8倍内涵价值，以2020年来算，最低的价格就在60元。但是，一旦出现牛市，则可以出现1.2倍内含价值以上。今年，因为股市下跌，已造成500亿左右的减少利益了，但是，市场已经跌到2600点了，明年这部分也不会再跌了，难道要跌到2100点吗，肯定不会。而且，保险股，保费是很稳定的，大家都正常情况下会一直缴费，所以保险公司的负债端很稳定，而投资端稳住，一切都行。目前的价格，我认为非常值得持有，问题是，这个收益率，您心里能不能接受。专业的分析，仅供参考！	9481	3	专业分析成就价值
2018/12/14	#除了风语筑 坚决远离上海本地和江苏所有的烂股！	996	0	aas红色宝石
2018/12/13	拉茅台就是忽悠	975	0	n1425543387c1ab8
2018/12/12	#建议止损毒畜恶意操纵的深圳本地烂股丝路视觉	1098	0	aas红色宝石
2018/12/11	这点量，反抽而已，没戏，还得下来。	1051	0	调节好心态
2018/12/10	只不过机构抱团而已，都是打着价值投资旗号	1397	1	旅游15116102002
2018/12/9	五粮液、贵州茅台,现在不建议满仓，年底是白酒的旺季，但是股票不一定会涨，另外大盘还在弱势中，下跌是大概率，目前建议分批买，跟人还是看好茅台。	9	0	投资是选择的艺术
2018/12/8	打黒除恶从贵州茅台开始!!贵州茅台不暴跌,天理难容!![不屑]	6068	15	季线主升浪
2018/12/7	垃圾永远是垃圾不要抱有幻想	947	0	股友GSDapm
2018/12/6	孙子到收盘前争取买58亿进去	1070	0	本人是A股超股神
2018/12/5	丝路视觉合理股价至少美国小盘股特斯拉99亿倍！	981	0	aas红色宝石
2018/12/4	国酒就国酒。	982	0	农夫犇牛2021
2018/12/3	医药股龙头恒瑞医药、步长制药也获迅速增持，持股比例最新至12.5%，另据e公司统计推算，爱尔眼科、沃森生物等生物医药板块加仓居前；云南白药遭净卖出力度居前。其中，月内疫苗板块站上风口，Wind生物疫苗指数累计收涨8.72%，期间沃森生物、力生制药、康泰生物、智飞生物、华兰生物等纷纷大幅拉升，外资持有沃森生物比例也迅速翻倍至2.74%。	999	0	神功降龙十八涨
2018/12/2	成都人民发来贺电，200元我来接盘！	912	0	一如当初007
2018/12/1	还在磨叽，苟庄把大盘见底时间人为拉长，大伙已经对那些低价股迫不及待了，就等猫胎破位时进场，艹	1257	0	价值投机克
2018/11/30	茅台不死，跌幅不止，只有回调到300块钱，大盘才有企稳的牛市，我做空我骄傲！	967	0	韭菜布丁
2018/11/29	茅台必跌500元	7147	29	选好股才能挣大钱
2018/11/28	主力不惜血本疯狂打压为何	983	0	股海无涯11111
2018/11/27	92000一股。冲茅台加油。	996	0	股友xwuzKC
2018/11/26	坚持卖高买低原则关于回购和破净股价高位的银行股不会有人捧场，股价低位的低价股群体（包括ST）资金进入明显！关注西部大开发路桥类600106破净另关注中国生育政策历史性转变 回购概念 扭亏 股权激励——002570	1419	1	第二冲击波
2018/11/25	600519贵州茅台，1、现金流，贵州茅台的年产量，是有固定的一个数量的，就是不能无限量生产，而他的经营模式，是先收钱，再发货，从来不存在先发货后后收钱的情况，经销商打款非常积极，因为茅台非常好卖，经销商并不怕卖不出去，因此，常常是占了经销商的便宜，也是预收款。现金流方面，很优秀，并且能产生持续的现金流。并且，商品的毛利率极高达到90%，而净利润达到50.就算如格力电器这样优秀的企业也仅仅净利润接近15%，而青岛海尔17年的净利润也仅仅只有8%左右。2、供求关系，市场上，去买茅台的人，往往并不担忧茅台的价格，经常是担心买到假酒，而目前，茅台经常是没货卖，需求非常旺盛。产品是卖方市场。行业天花板，并不会像某些行业，一年的需求量就固定了，所以，白酒应该也暂时没有出现行业天花板。就像刚刚经历的双11，茅台在天猫有卖，您可以去看看评论，基本都是买来送人，然后，生产日期都是近2个月的，生产出的商品…	8276	4	专业分析成就价值
2018/11/24	$贵州茅台(SH600519)$我想了解一下近期发债的A股上市公司（银监会批准发债4个月内，或者申请向银监会申请发债的4个月内）都有哪些？从哪里可以找到数据。	598	8	股友G0Gpss
2018/11/23	高科技军工是国家的命脉	6224	20	选好股才能挣大钱
2018/11/22	华西能源大股东增持股份1.63亿成妖借壳影子	1083	0	股票三千只取一牛
2018/11/21	不用紧张，后面有戏	994	0	股友Rdji0B
2018/11/20	必	997	0	辰星大海
2018/11/19	你没有吃饭吗，加油拉哎	999	0	Stubborn5
2018/11/18	本来，您已经@了专门的人了，我就不回答了，但是，看到是我的爱股，就告诉您一下。中国平安这个公司，是除了贵州茅台，招商银行，格力电器以外确定性最高的公司之一。保险股，最重要的一个指标就是内含价值，明年的内含价值就是65元以上了。后年大概率在76元以上。而中国平安，历史上，最低的估值就是0.8倍内涵价值，以2020年来算，最低的价格就在60元。但是，一旦出现牛市，则可以出现1.2倍内含价值以上。目前的价格，我认为非常值得持有，问题是，这个收益率，您心里能不能接受。专业的分析，希望能帮到您，请设为满意，您的认可，是我继续努力的动力。仅供参考！	3153	1	专业分析成就价值
2018/11/17	周一下午半仓最好	1016	0	金牌888888888
2018/11/16	贵州茅台是下降在半路上，这样的反弹是坚决不去做的，下降趋势的股票是永远没有 长线机会的，建议你不要买任何蓝筹，很多蓝筹都是没有跌透跌够。 明天45元附近买入300743 涨到47.5 附近不涨停，卖出。 。。。。。。。。。。。。。。。。。。。。感谢你的信任和赏金，有事@我，一定尽力解答, 分析到位，还请您点个满意就很开心了。。。。。。。。 我没有公布微信，我没有QQ群，我不代客理财，请大家小心注意，不要上当。。。。。。。。。。。。。	2281	4	共享A股
2018/11/15	买茅台！过好年！喝好酒！	997	0	中过过客
2018/11/14	买买，有反弹	986	0	股海1111111
2018/11/13	今天跌5个点，大家没意见吧	1586	1	大米note
2018/11/12	五粮液是白酒中除茅台以外的龙头股 55元处于历史估值地位 即使依靠每年的股息也是一笔很可观的收入 建议继续持有	8	0	冰洋鳕鱼
2018/11/11	买了半年，终于在淘宝茅台官网上抢到五瓶飞天	1999	0	青山彩虹
2018/11/10	茅台垮，大盘必垮	1527	0	股友OSzq78
2018/11/9	予台这次会调整到哪？400会吗？	1401	0	成功19588
2018/11/8	2018年的一季报公布之时，10大流通股东大减仓才是股价真正开始加速下跌的时候，现在只是刚刚开始，在700元以上鼓吹，让散户积极买入的人，做的是连牲口都不如的事，有的垃圾货还会嘴硬，（理由是外资也在买入），以后茅台迟早会涨上800元的，那问题是，你不会等中期调整结束后在买入，这些垃圾都是一帮协助主力机构出货的东西，没有办法，人家也需要生活，只是填饱肚子的方式low了一点。 你们那些700元以上套牢的散户，就自己去找那些当初鼓动你们买入的垃圾玩意吧，反正对于他们来说，只要有钱，什么事都愿意干，做做水军，至少也不是件丢脸的事，总比卖身强。。	19210	43	湛蓝星尘
2018/11/7	逢高减仓。原因：去年以来涨幅过大，已经进入高位调整期。由于茅台的强势补跌，造成了不好的影响，这种强势股不排除主力高位出货最后崩盘的可能性，虽然很小，但是还是要防。短线一直未能摆脱年线，那么就要继续考验年线的支撑性了，短线向下的可能性很大，高抛是个好时机。等跌破年线的时候可以再买回来，这股适合做波段。	15	1	未知763
2018/11/6	哦也，啦啦。开始挣钱了。	1182	0	股友xwuzKC
2018/11/5	一位年迈花甲的老人卖了所有的家产，买了一张豪华游轮票，准备去享受人间快乐。游轮到了大海深处，突然刮起了大风下起了大雨，眼看游轮就要被狂风骤雨吞噬，老人立马跪下向上帝忏悔：我是个罪人是个十恶不作的恶人，但是游轮上其他499人是好人，你不能因为我一个坏人就把整个游轮吞噬，上帝大笑：今天终于把你们500人凑齐了，去死吧！随即游轮沉入海底，伴随游轮的还有那500名游客……！	4557	1	我老神仙
2018/11/4	来源：证券时报网 受到连续利好消息刺激，11月2日，沪、深两市大幅高开收涨，量能持续放大。互联互通市场变得更为活跃，成交总额、净买入纷纷刷新历史最高纪录。 随着周内主要股指持续反弹，北上资金在本周以来累计净买入规模已经站上346亿元历史高位，全力扭转了上个月最大净卖出局面，强势上演V型反转。 市场人士向e公司记者表示，目前来看，外资对A股的影响力持续放大，特别在部分蓝筹股上话语权已经变得很大，需要全面看待对市场波动和选股风格释放的双重影响。 V型反转 到今年11月17日，沪港通开通即将满4周年，而借助沪深港通北上资金，在11月2日，站上了累计净买入逾6000亿元的大关。 这一天，北上资金也一口气打破了互联互通机制开通来的多项纪录：无论是当天日成交金额428亿，买入规模301亿元，还是净买入174亿元，一举突破了当年沪港通开通当天120亿元的历史最高水平。 实际上，本周北上资金上演了强势逆…	57394	14	财经评论资讯
2018/11/3	茅台大部份都收藏了，价格才这么高，其实酒也不是越久越好的，时间长了挥发酒精会清淡无味，而且还会缺少重量甚至干涸的，风险也很大的	2653	0	风来临
2018/11/2	反弹不是底，是底不反弹。	915	0	超级金甲虫
2018/11/1	出逃时机点再现	967	0	投资评论
2018/10/31	再跌5个点也别想起来	901	0	东方恒牛
2018/10/30	今天能放出小伞亲人吗？	660	0	喜欢悟的男人
2018/10/29	明天跌停封单会超过10万手吗？不要忘了现在落袋还有上千上万倍的原始利润！小散千万莫接啊！	995	0	炒快乐
2018/10/28	全中国股民要求你跌到每股6元！大家戒白酒，保卫国民健康！	976	0	caiser
2018/10/27	横盘已久,赶快抛	2556	2	股友foAg7p
2018/10/26	抄底	651	0	bingo826
2018/10/25	楼主有点大惊小怪了，五个多点还好吧，宇宙神酒茅台都跌了七个多点呢。顾家家居今天主要是随大盘调整，这个股在同板块里不算是很好的，盘子和市值太大，近两百亿的市值相对于其业绩太高估了，而且还是下降通道的股，以后估计是下跌绵绵无绝期的，建议楼主逢高反弹出局调仓换股。	65	1	股道无双
2018/10/24	从投资的角度来看独一无二的消费股，每一次所谓的黑天鹅事件都是买入的良机，都是给你送钱的机会，比如2008年的伊利股份，2013年的贵州茅台，2014年的云南白药也曾出现在香港被禁售事件，现在回过头去看当时是不是低点？如果云南白药因为牙膏“处方门”事件大幅下跌，你是应该贪婪还是恐惧？反正我觉得机会远大于风险，当然这里是指的是中长线的股价走势，不是短期走势	1670	6	投资的本源
2018/10/23	喊跌的人，都是准备好了银子的	801	0	沉默是金银铜铁
2018/10/22	五个点就跑 茅台	965	0	山鸡飞上枝头
2018/10/21	这些炒高了的大盘股是没有多少潜力的，年底至底初，只有进入盘小医药生物次新股，有业绩的支持的稀缺资源股才是你最佳的选择。如002880卫光生物。	8	0	红灯记3
2018/10/20	来源：东方财富网 作者：数据中心 贵州茅台(600519)2018-10-19融资融券信息显示，贵州茅台融资余额6,316,756,352元，融券余额152,713,100元，融资买入额484,376,780元，融资偿还额461,591,703元，融资净买额22,785,077元，融券余量227,930股，融券卖出量17,200股，融券偿还量10,500股，融资融券余额6,469,469,452元。贵州茅台融资融券详细信息如下表：交易日期代码简称融资融券余额(元)2018-10-19600519贵州茅台6,469,469,452融资余额(元)融资买入额(元)融资偿还额(元)融资净买额(元)6,316,756,352484,376,780461,591,70322,785,077融券余额(元)融券余量(股)融券卖出量(股)融券偿还量(股)152,713,100227,93017,20010…	7957	0	贵州茅台资讯
2018/10/19	喝茅台可以保家卫国吗	864	0	善道者
2018/10/18	茅台看低300	758	0	山上有座庙
2018/10/17	来源：东方财富网 作者：数据中心 贵州茅台(600519)2018-10-16融资融券信息显示，贵州茅台融资余额6,258,064,597元，融券余额156,597,772.20元，融资买入额211,576,249元，融资偿还额265,656,731元，融资净买额-54,080,482元，融券余量234,730股，融券卖出量10,400股，融券偿还量6,000股，融资融券余额6,414,662,369.20元。贵州茅台融资融券详细信息如下表：交易日期代码简称融资融券余额(元)2018-10-16600519贵州茅台6,414,662,369.20融资余额(元)融资买入额(元)融资偿还额(元)融资净买额(元)6,258,064,597211,576,249265,656,731-54,080,482融券余额(元)融券余量(股)融券卖出量(股)融券偿还量(股)156,597,772.2023…	8168	1	贵州茅台资讯
2018/10/16	忐忑不安是正常的，现在很多人已经是万念俱灰了。您选择的三只股票，代表着三种不同的类型，中炬高新，是高高在上的大牛股，北部湾是跌跌不休的大熊股,去掉一个最高分和一个最低分,我觉得联化科技是目前最值得拥有的;先看中炬高新,因为有个股权转让的题材，一路震荡攀升，不知不觉已经涨了N倍，大牛市里也没见他这么涨过，对于这类股票，一定时刻保持警惕，不能放松，一旦筹码松动，决不能留恋，不然会坠入地狱，道理很简单，他不可能会一直这样涨下去，他也不是茅台；北部湾是个明显的下降趋势，刚创新低不就，成交低迷，就算不跌，一年半载也涨不起来，留着也只能是鸡肋；联化科技虽然也在下降趋势里，但目前看有止跌企稳的迹象，首先不再创新低了，低点而且还在抬高，目前做横向整理，这类股票有个特点，他自身不太会主动去挑战长期均线，比如年线，他是靠长时间的横盘等年线自己下来，然后择机突破，所以我说这个可以拥有！	1763	2	谷底潜伏
2018/10/15	来源：证券时报 白酒板块早盘活跃，截至发稿，泸州老窖、洋河股份、今世缘、贵州茅台等多股涨逾2%。 （文章来源：证券时报）（来源：证券时报 2018-10-12 09:49） [点击查看原文]	23341	9	贵州茅台资讯
2018/10/14	想想2008年的三聚氰胺，伊利跌得那个惨，2013点塑化剂，茅台跌得那个惨。2018年原料药杂质，华海那个惨。5年一个轮回。前两支个股之后升幅都在10倍以上。相信华海美好的明天在不远处向我们招手。	7	0	青青河边草153
2018/10/13	今转600162	1100	0	arkun
2018/10/12	别人是科技股 中国是白酒股 两国相比 高下立见	1983	1	股海传奇之鬣狗
2018/10/11	不要螳臂当车，	533	0	不上板不买666
2018/10/10	外资疯狂抛售茅台	1119	0	寂寞的守夜41452
2018/10/9	来源：中国基金报 作者：江右 A股还是跟随下跌，不过跌幅低于海外。 国庆假期，海外市场剧烈动荡；昨日财政部央行双双出手，打出减税及降准组合拳。今日开盘，A股市场仍然跟随下跌，不过跌幅明显低于海外市场。市场人士认为属于跟跌。 万众瞩目，A股今日开盘，低开后震荡走低。截至上午收盘，上证指数下跌2.95%，创业板指数下跌2.89%。港股市场国庆期间暴跌之后，今日早上高开后又快速走低，恒生指数上午收跌0.85%、恒生国企指数跌0.8%。 A股休市期间海外市场剧烈动荡，与A股关系最紧密的港股乃至中概股都出现很大跌幅，A股休市期间港股恒生指数跌4.38%，恒生国企指数跌4.43%。 叠加今日上午跌幅，港股10月以来跌幅超5%，均为5.19%。 A股休市至今(10月以来)，恒生指数跌5.19%。 A股休市至今(10月以来)，恒生国企指数跌5.19%。 根据行情软件统计，截至9月底收盘，A股总市值为48…	76863	65	财经评论资讯
2018/10/8	五粮液半年报：1.832元/股 年报预计：3.664元/股-4.28元/股 ROE 12.37%贵州茅台半年报：12.549 年报预计：29.14元/股-35元/股 ROE 15.87%年报预增大楷都能测算出来 估值也就能定位五粮液唯一的变数是：董事长李曙光在半年报股东大会上说的 并购6朵金花之一 如果在年底完成并购剑南春五粮液的估值就会重新计算 按业绩计算2018年EPS 4元/股 PE20倍 股价80元 PE30倍 120元股价80元-120元是合理波动区间五粮液如果完成并购 那增长预期就打开了 给与剑南春400亿-800亿的市值 报表合并后 五粮液的合理估值就应该在120元/股-180元/股 就如茅台并购习酒后一样的道理贵州茅台市值上万亿是迟早的事 五粮液市值上5000亿也是迟早的事所以有会计的朋友给我的建议是：五粮液任何一次回调都是买入并珍藏的机会 五粮液最终在完成并购后股价合理…	9803	22	MSCI富察傅恒
2018/10/7	来源：新华网 贵州省铜仁警方近日侦破一起制售假酒案，捣毁4个“假茅台”制售窝点，抓获犯罪嫌疑人13人，涉案资金流水1200余万元。 今年初，铜仁市公安局经侦支队接到举报线索称，有人在当地销售假冒茅台。通过调查，警方发现简某某从事“茅台酒”销售工作；多方侦查后，一个团伙浮出水面。经查，从2013年起，犯罪嫌疑人唐某金伙同唐某洪、蒋某春等人，在贵阳市租用一处民用房，加工、生产“假茅台”；该团伙从犯罪嫌疑人杨某英、刘某洲处购买生产、加工所需的包装等材料，从市场购进散酒及加工机器等设备，在出租房内进行生产制造。 办案民警介绍，成品“假茅台”以每件(6瓶)1200元至2580元的价格销往北京、广东等地，形成了产业链。目前，相关犯罪嫌疑人被依法批准逮捕，案件正在进一步办理中。（来源：新华网 2018-10-03 12:05） [点击查看原文]	91542	24	贵州茅台资讯
2018/10/6	中国股市的牛市什么时候能启动？哪些板块在下次牛市中会有很多十倍股？	64925	142	轩轩0608
2018/10/5	跌到发行价，要干嘛	981	0	soclin
2018/10/4	逻辑1外围商品大涨	3802	5	股惑仔69
2018/10/3	炒股选股之时一定要竖立中长线选股思维，想炒短线，赚快钱的思维是不能有的，无论做什么行业包括炒股想赚快钱的人，最后都是亏损累累的。中国平安、招商很行都可中线持股。中国平安保险板块的龙头，业绩增速每年都能保持较高的增速，低点起来已经有27%的涨，说明有长线主力资金入注。招商银行在商业银业中经营最灵活的一个，拥有大量优质客户资源，业绩增速一直行业领先，从低点反弹已经20%以上的涨幅。中国平安和招商很行这两只个股都是可以穿越牛熊的投资标的。也是我近两月来回答股友问题是强力推荐的股票，后来的走势证明我的推荐是对。这两只股票从2015年来的三年熊市中不但没有下跌，反而逆市上涨100%以上，如时间再往推移，那更是涨幅惊人。近期绩优股正在大幅反弹，特别是第一绩优头股贵州茅台也已经大幅反弹20%左右了，龙头一动，其它的绩优股后期肯定会跟上，再说这种股票长线来看是套不住人的， 即使短期被套，但只要有时间一定…	967	5	沁园春1988
2018/10/2	节日过后。酒和食品饮料的板块的热度是不是就要回调了。希望各位老师给一个意见。这些板块节后还有进场的机会么。各位老师。你们觉得从历史上看。节日过后。下周大盘是涨还是下跌呢。希望老股民根据经验提供点线索。	651	14	男人帮2
2018/10/1	随着十一黄金周的临近,飞天茅台酒的价格再成焦点。昨天记者在调查中发现, 1499元的低价飞天茅台,市场根本无货。北京市场价每瓶在1700元左右,也有每瓶1499元的,但是要提前一周预约,能否拿到不好说。	9310	3	股友tirdTm
2018/9/30	千千味业，扣非后业绩下滑15%，关键是它的主营业务也是下降的，实际上扣非后市盈率高50倍，没有投资价值。三安光电，每年都能保持较高的业绩增速，市盈率也不高才18倍，今年来受大盘影响，出现大幅下跌，应属于被错杀的绩优股之一。近期绩优股正在大幅反弹，特别是第一绩优头股贵州茅台也已经大幅反弹20%左右了，龙头一动，其它的绩优股后期肯定会跟上，三安光电后市一定会跟上绩优股的节奏，开始大幅反弹之路，祝楼主早日赚钱，并祝楼主国庆快乐！！！	541	3	沁园春1988
2018/9/29	近期绩优股正在大幅反弹，特别是绩优股龙头贵州茅台已经底部起来上涨20%，所以其它的绩优股后市一定会跟上，该股已经走出底部，那根放量涨停的长阳，已经宣告主力开始介入了，可长线持投，不要受短期波动的影响，耐心持有就是，必有丰厚回报。	56	0	沁园春1988
2018/9/28	来源：每日经济新闻 飞天茅台酒(指53度500ml飞天茅台酒)的价格问题，近日再成焦点。 9月25日，新华社报道称，茅台酒市场价部分渠道较厂家指导价涨近千元，但仍“一瓶难求”，背后有经销商囤货惜售、黄牛党炒买炒卖等市场乱象的存在。 茅台酒的厂家建议零售价为1499元/瓶，但实际上，目前部分地方甚至超过2000元，最高可到2400元/瓶。针对价格问题，茅台今年8~9月曾再次加大供应量，增量稳价，但这仅使其价格短暂回落，近日又再度攀升。 而在外界的一些分析看来，茅台管控不住终端价格，这已成为摆在茅台公司方面的一道难题。为还原茅台酒的价格情况及探寻问题根源，每日经济新闻记者近日进行了多方采访和调查。 部分专卖店仍一瓶难求 “没有现货了，要买在茅台云商上买。”9月26日上午10时，记者来到成都市市区的一家茅台专卖店，店员这样告诉记者。 随后，在茅台云商平台上，记者多次按照其购买流程通过其APP下…	97243	12	贵州茅台资讯
2018/9/27	人民日报也开始关注了，这是好的风向。文中说:相关监管部门要及时出手深入排查，严厉打击企业、渠道商可能存在的哄抬价格行为，对苗头性、倾向性问题予以告诫、查处。个人理解企业指的是酒厂，渠道商指的是酒厂授权经销商。1.当酒厂以行政行为稳价时必然导致价格走向极端；2.当经销商利润大到全年一瓶不出，经营资金都不紧张，今年进的货囤到明年再高价甩卖不违规还能溢价时；茅台出厂价969元/元，茅台经销商批发利润731元/瓶，到底是谁的错，谁来承担国有资产流失的责任。	15828	4	须尽歡
2018/9/26	来源：证券时报 作者：梁谦刚 上证指数重新跌回2650点附近，距离2638点仅剩不到1%的空间。深证成指、创业板指、中小板指纷纷创下三年来新低。主要指数接连新低，两融余额从上万亿元降至8000亿元，两市成交额从年初的6000亿元降至2000亿元。在这种状态下走出抗跌行情的股票，已经相当稀缺。 16股逆市翻倍上涨 证券时报·数据宝统计显示，自2016年1月27日以来，剔除之后上市及累计交易不足500天，且最新收盘价较期间高点回调幅度在20%以下的股票，只有65只股票股价上涨。 期间涨幅最大的是中航沈飞，自2016年1月27日以来累计上涨242.08%。沈飞公司核心军工资产整体上市，对公司股价形成了积极影响。在重组复牌后，中航沈飞连续走出18个一字涨停板。尽管之后股价起伏震荡，但总体抗跌较为明显。与历史最高价相比，该股累计回调幅度不足15%，在同行业股票中表现不俗。 贵州茅台累计涨幅241.…	13.2万	20	财经评论资讯
2018/9/25	这家伙要是跌下来，得又多少小散哭晕在厕所哦，哈	4003	1	完颜鲮沣
2018/9/24	你们想什么呢，粗茶淡饭，现在酒粮来了，不喝以后倒霉别怪我没提前说。反正我都是存着，我就是那样数二的，哈哈好东西一定要存起来。等大家没有的时候在拿出来，让别人哭去吧。	9947	0	股友xwuzKC
2018/9/23	不要29980，不要2480，只要998，对的，你没听错，今年买茅台只要998 ，买到就是赚到，来年千元见。名额有限。快拨打预约电话600519	4210	0	大雁北飞不复回
2018/9/22	茅台散户少，散户炒不起 哈哈哈	3630	2	阿根廷红虾
2018/9/21	只要还是茅台之类上涨那后面还得完蛋。	995	0	海深深1
2018/9/20	来源：东方财富网 作者：数据中心 贵州茅台(600519)2018-09-19融资融券信息显示，贵州茅台融资余额6,591,246,298元，融券余额153,664,298.52元，融资买入额206,792,068元，融资偿还额404,410,257元，融资净买额-197,618,189元，融券余量225,506股，融券卖出量8,400股，融券偿还量10,497股，融资融券余额6,744,910,596.52元。贵州茅台融资融券详细信息如下表：交易日期代码简称融资融券余额(元)2018-09-19600519贵州茅台6,744,910,596.52融资余额(元)融资买入额(元)融资偿还额(元)融资净买额(元)6,591,246,298206,792,068404,410,257-197,618,189融券余额(元)融券余量(股)融券卖出量(股)融券偿还量(股)153,664,298.52…	7738	6	贵州茅台资讯
2018/9/19	你涨没好事	967	0	小小飞仙
2018/9/18	$贵州茅台(SH600519)$ 谁把飞天茅台喝完了？家中有事招待朋友，需用两瓶1499元飞天茅台，早上八点排队到附近直营店，结果自己前面排了十二人，一个一百多平的店面一天只卖十二瓶？因为急需飞天茅台，第二天八点冒雨排队购买茅台，临近当天店铺开始营业，却被告知今天只卖四瓶，不幸的是我排在第五位！请问飞天茅台都被谁喝了？飞天茅台都被谁买了？一百多平的店面一天只卖四瓶合适吗？是真实的缺货缺到一天只能卖四瓶？还是炒房炒楼炒黄金的国人 都开始炒茅台了？	8749	46	apple贺盘龙
2018/9/17	套死国家队是这次市场目标，护盘已无用，小心大幅跳水深套腰斩	1032	0	海深深1
2018/9/16	1.本人是A股白酒股票的铁粉，十几年来坚信，白酒股倒了，其他一切免谈。2.白酒股也具有非常明显的周期性，经济学上称为“后周期性”。3.中低档白酒有消费性，中高瑞白酒具有娱乐性。4.有兴趣者，可以把白酒股15年来的盈利做一个曲线就明白了。5.高档白酒需要经历几年低谷期。	7855	5	复利王者
2018/9/15	710元的本，还能解套吗？愁死我了！	7592	18	茅粉ing
2018/9/14	大家一起为机构摇旗呐喊，炒上去，不到1000，散户就不会跟风买	966	0	前行者8339505
2018/9/13	这个是重复万兴的走法吗？	924	0	股友vkm0Je
2018/9/12	茅台玩完了	1134	0	风行水上2000
2018/9/11	太公平了，不识好坏，活该。哈哈。	999	0	股友xwuzKC
2018/9/10	茅台的时代早晚会成为历史	1277	0	钢哥1978
2018/9/9	打开月线一看，我果断清仓了	5135	4	股往金来5858
2018/9/8	来源：中国基金报 作者：朱文君 近日，东方港湾董事长但斌做客中国基金报读者交流群。 贸易摩擦和去杠杆两大因素致使股票市场近期表现低迷，投资者情绪也受到了市场行情不同程度的影响，对后市十分迷茫。 对此，但斌表示，总体而言A股已经进入底部区域，未来两年看好大盘蓝筹股。他认为，在中国继续保持改革开放大方向的前提下，长线资金在今明两年会是非常好的买入机会。选股方面还是要选择护城河较宽，能够长期保持竞争力的企业，选择中国的核心资产进行投资。 以下为但斌分享的文字实录，供大家参考。 1、我个人坚定看好白酒板块龙头企业，在中国经济没有出现系统性风险的情况下，白酒龙头企业的利润都应该都是正增长的。 2、总体而言A股已经进入底部区域，未来两年看好大盘蓝筹股。 3、看好医药行业的长期表现。就现在估值的调整程度，一些优质的企业是可以长期关注的。 4、在中国继续保持改革开放大方向的前提下，长线资金在今明两年会是…	35.4万	181	财经评论资讯
2018/9/7	论价值投资。啥叫价值投资，买茅台酒，因为茅台酒业绩好，公司好，品牌好。大家都来炒。价高了。机构基金都开始减仓。股票开始温水煮青蛙，等从800跌到200甚至100，炒茅台，茅台超跌品种，公司好，业绩好，分红好。为啥？要炒茅台？？？因为能出货。好出货。大家都认可。韭菜割了一层又一层。韭菜门。上行通道？下行通道都看不出来？800的成本，跌到300或200的时候，你拿啥回本哦。涨到1000得等下个牛市哦。要多少年，知道啥叫价值投资不？定义搞不清？随便找个不玩股票的，问问，别被忽悠蒙蔽了你的眼睛。	2409	3	男足股市砖家牛
2018/9/6	华微电子必跌破8元。	992	0	天擎1234
2018/9/5	冲呀。茅台必胜。加油了。	1031	0	股友xwuzKC
2018/9/4	如果仅从技术上来看的话就是标准的M头！不看技术的话也可以！看基本面！可是基本面你知道多少呢？F10吗？那是末梢神经的信息了！当你持股心态最坚定的时候就是机构出逃之时！就这么的IPO股市啥样你懂的!茅台能涨到1300元每股吗？翻倍！我看一年之内不能！其他的股票能不能一年之内翻倍？你也懂得！但是你做不到！我懂得！此贴只给心地善良及聪慧的人专享！个人观点仅供参考！	14411	7	中国股市独行侠
2018/9/3	来源：北京商报 作者：薛晨 8月30日下午，一则贵州省国资委关于季克良等人免职的通知突然在网上流传。处于舆论核心的季克良不仅是茅台的名誉董事长，在中国白酒圈也颇有声望。北京商报记者随即从茅台相关负责人处核实了该消息，但对方表示并不知道具体原因。 根据这则已于8月24日印发的通知，贵州省人民政府国有资产监督管理委员会决定，季克良不再担任中国贵州茅台酒厂(集团)有限责任公司名誉董事长、技术总顾问、贵州省酒业高级技术顾问职务；同时，茅台集团前总经理刘自力也不再担任中国贵州茅台酒厂(集团)有限责任公司技术顾问、贵州省酒业技术顾问职务。通知最后仅要求茅台方面按照有关规定办理，并未进一步显示具体的原因以及对于季克良等人的安排。而在北京商报记者与茅台公司相关负责人沟通之中，对方也仅表示，这是贵州省国资委的决定，具体情况目前并不清楚。但有一种说法是，免去季克良的相关职务是考虑到年龄问题加以照顾，接下来不…	56872	47	贵州茅台资讯
2018/9/2	来源：中商产业研究院 近日，一则贵州省国资委关于季克良等人免职的通知突然在网上流传。文件显示，季克良不再担任茅台集团名誉董事长、技术总顾问，贵州省酒业高级技术顾问职务。另据媒体报道，季克良称，未来主要在家颐养天年，但若茅台有需要，其也会尽其所能。 从茅台股价一路飞涨，茅台产量也持续攀升，季克良被认为是茅台重要的领路人。在季克良主政茅台期间，茅台股份的营业收入由1998年的6.28亿元增加到2011年的184.02亿元，因此被认为是带领茅台崛起为行业龙头的功勋人物。季克良在白酒行业的活跃以及在白酒技术领域的高知名度，也都让季克良成为白酒圈备受关注的重要人物之一。 此前，贵州茅台国酒商标梦破，如今领路人季克良回家颐养天年，对于贵州茅台来说，或是一个不小的挑战。 四大酒企业绩PK 业绩：茅台营收净利润遥遥领先五粮液野心勃勃 放眼当下的中国白酒格局，贵州茅台依旧是行业龙头。贵州茅台广为人知，是中…	84188	14	财经评论资讯
2018/9/1	来源：第一财经 随着5000多只公募基金半年报发布接近尾声，重仓个股的最新数据也开始逐渐浮出水面。 第一财经记者梳理基金半年报以及数据发现，上半年公募基金最为偏好的个股前五名分别是贵州茅台(600519.SH)、格力电器(000651.SZ)、中国平安(601318.SH)、伊利股份(600887.SH)、美的集团(000333.SZ)，这些股票都有超过500家基金持有。而基金持股总市值前五名的也同样是这五只个股，只是顺序有所改变，中国平安成为基金重仓股中持有总市值最高的个股。 从公募基金持股占流通股比的数据来看，前五名分别为芒果超媒(300413.SZ)、华帝股份(002035.SZ)、恒华科技(300365.SZ)、胜宏科技(300476.SZ)、南极电商(002127.SZ)，持股占流通股比均超过25%。 相比一季度，公募基金看好的个股走出了怎样的行情，重仓股发生了哪些变化，变化之…	94327	13	财经评论资讯
2018/8/31	茅台的合理价值就在120左右。这才是价值回归。	902	0	王小霄
2018/8/30	在整个A股中你能找到一家食品饮料公司销售收入都赶上了市值的吗？我告诉你有一家三元股份而且是毛利率很高的奶制品企业！这家公司的股票真的出奇的便宜啊！目前他的市值是78亿有意思的是今年他的销售目标定的就是78个亿！真是白菜价啊哈哈哈	957	0	股世常青树
2018/8/29	2018年08月29日15:26 来源：人民网人民网贵阳8月29日电 （高华） 8月29日，记者从贵州省总工会获悉，8月30日15:00时，由贵州省石化轻纺工会、仁怀市总工会等多家单位联合举办的首届贵州十大“白酒工匠”揭榜典礼将在美酒河畔仁怀市举行，这是贵州首次对白酒行业内优秀专家型、技术型管理者、一线职工代表进行评选表彰。届时，人民网、新长征·贵州工会云APP将全程在线直播,欢迎广大网友通过人民网、新长征APP收看。据介绍，本届活动采取企业自荐、工会联合会推荐、专家评委举荐三种方式开展。活动得到了各白酒企业的积极响应，经推荐公示、专家评审，确定了20名白酒工匠候选人。这20名候选人，无论所从事的工种还是技术层次，均具有白酒行业广泛的代表性。经过多轮评选后，将在揭榜典礼上最终揭晓首批10名贵州“白酒工匠”。	2144	0	阿金尼
2018/8/28	国酒茅台的内在价值，了解一下。品牌价值2000亿，折合每股159元（不是我说的，英国评级机构评的）。24万吨基酒价值7000亿，折合每股557元，无冕之王 人民心中永远的 国酒 两个字价值4000亿，折合每股318元。全世界唯一微生物制酒环境～赤水河畔厂房，价值8000亿，折合每股800元。2021年每股收益50元，市盈率12倍，说毛台有泡沫的，良心何在，毛台永远无法复制，供需失衡永远无法解决 ，毛台比摇钱树还珍贵。一个上市公司：从来不质押，从来不配股，从来不定增，从来不发债，从来不买理财，从不向市场要一分钱，扶贫、希望工程、环保每年上亿元捐赠，你给我找出第二个。	35272	40	大雁北飞不复回
2018/8/27	国酒茅台，整个A股的领袖，没有之一。高傲的抬头吧，让茅黑深套的垃圾股反弹一下	2324	3	大雁北飞不复回
2018/8/26	来源：澎湃新闻 8月22日晚，洋河股份公司党委书记、董事长王耀，副董事长、总裁、党委副书记钟雨一行20余人参访茅台集团，茅台集团党委书记、董事长、总经理李保芳等集团高层迎接。李保芳在会上透露，茅台上半年酒类的收入占到了集团总收入比重的94%。 这距离上一次两家酒企高层会面相隔80多天。据了解，当天李保芳见到王耀后，没有进行常规的握手，而是进行了热情的拥抱。 当晚，双方谈论最多的话题是竞合。 李保芳在座谈会上说，我国白酒市场每年总需求是1000多万吨，而茅台只有几万吨的产量，比重很小，不存在挤占谁的市场的问题，每个酒企都有自己的产品定位和市场定位，同行不是冤家，是朋友，不是对手，是携手。 已是第三次来到茅台的王耀，用了三个“更加”表达自己对茅台的感受：认识更加深刻，了解更加全面，对茅台发展的战略和秉承的发展理念也更加认同。他认为，茅台现象值得行业研究，茅台的发展经验值得行业学习，茅台已成为…	8608	3	贵州茅台资讯
2018/8/25	炎热的夏季离我们而去，秋季的雨给我们带来凉爽，也会冲刷忧愁与烦恼，无论雨天晴天愿你心情依然舒畅，笑容甜蜜，健康永远。各位茅台股东：周末好!	5211	0	大雁北飞不复回
2018/8/24	葵花下周见二六 九月奔三二 2018年8月24日晚 葵花药业今2018年8月24日周五收18.90元，跌0.23元。 长话短说：下周收大阳线于26元之上。请众爱卿从速筹资大胆融资任意价位坚决满仓，耐心持有，9月有惊喜。 －－－－－－－－－－－－－－－－－－－－ 葵花药业明周五收板 2018年8月23日周四晚 葵花药业今2018年8月23日周四以低0.11元开于19.16元，收19.13元，跌0.14元。 长话短说：短线技术指标显示，明2018年8月24日周五绝对收板于21.04元，下周收大阳线于26元之上。请众爱卿从速筹资大胆融资任意价位坚决满仓，耐心持有，9月有惊喜。 －－－－－－－－－－－－－－－－－－－－ 葵花药业本周将收中阳于21之上 2018-8-22日盘后 葵花药业今2018年8月22日周三以高6分开于19.86元，收19.27元，跌0.53元。 长话短说：前日的最低价18.…	1987	0	轩辕理财室
2018/8/23	使劲拉!谢谢。把价格拉上去呵呵。别做水井坊！	1728	0	业绩小茅台
2018/8/22	看了昨天的分析，就能预料到今天会是什么样的走势。实际上，习惯了元趋线，大多数股票趋势，包括大盘都能掌握，眼睛一扫，就能大体知道接下来该怎么走	1119	0	元趋线
2018/8/21	这次肯定能冲破1000	2620	3	夜夜苼歌
2018/8/20	早盘有抵抗反击痕迹，下午有明知山有虎偏向虎山行的气势	1711	1	元趋线
2018/8/19	此股不跌，大盘很难涨	964	0	股海拾贝之不懈
2018/8/18	改喝米酒了，香甜可口，回味悠长，喝后感觉飘飘欲仙。	2044	3	好票多关注
2018/8/17	来源：中国证券报 8月9日，A股再度发力。上证指数上涨1.83%，深证成指上涨2.98%，创业板指更是大涨3.44%。当日，借道沪深港通的北上资金达52.15亿元，为近一个月来最大净买入。同时，QFII也在积极布局。分析人士表示，当前A股已在低位，外资蠢蠢欲动，准备出手“抢货”。 北上资金净买入额创阶段新高 8月9日，借道沪深港通的北上资金达52.15亿元，创近一个月来最大净买入。买入个股主要集中在金融、大消费以及周期等板块。 数据显示，7月8日以来，借道沪深港通的北上资金连续五周呈净买入，累计达336.79亿元。业内人士表示，北上资金持续流入，一方面是因为对A股纳入MSCI影响的乐观预期；另一方面，部分外资人士认为当前A股已在低位，出手“抢货”。 QFII看好“中小创” 除沪深港通北上资金外，QFII二季度持仓动向亦显示，外资正密切关注A股市场动向。 据统计，截至8月9日已公布的上市公…	26.2万	27	财经评论资讯
2018/8/16	云纹铜禁中“禁”字有禁戒饮酒之意。由于周朝人亲眼目睹了商王朝的灭亡，他们认为夏、商两代灭亡的原因之一在于嗜酒无度，因而将承放酒杯的案台称为“禁”。周朝还发布了中国最早的禁酒令《酒诰》，其中规定：“王公诸侯不准非礼饮酒，只有祭祀时方能饮酒；民众聚饮，押解京城处以死刑；不照禁令行事执法者，同样治以死罪”。“云纹铜禁”的四周盘龙踞虎，大概是取神兽警示之意。目前出土的云纹铜禁全国共7件，其中河南博物院珍藏的这件体积最大、时间最早。	10486	4	ImmanuelImmanuel
2018/8/15	赶紧价值投资吧！理解价值投资的真谛吗！理解中国股市的本质吗！	999	0	收废品的人
2018/8/14	来源：证券市场红周刊 作者：董宝珍 投资的工作性质是从本质上认知所投资的公司并预测其未来。一家企业展现我们眼前，在我们可以看到的企业现象层面中有产、供、销、人、财、物，有竞争，有市场，有产品，可谓纷繁复杂。作为投资者，要学会对这些表面信息的收集整理，去伪存真，并最终看到本质。企业的竞争优势有多大？安全边际有多大？企业的竞争优势是越强还是越弱？护城河是越宽还是越窄？回答这些问题本身就是一个认知企业的过程。 投资者对于一家公司的研究必须在理性的状态下，运用知识发现企业本质。这是一个主观认识客观的过程。在这个过程中要依靠经验和知识，但是经验和知识的应用还需要建立在理性之上，没有理性，知识便没有用武之地。 理性是一种实事求是的精神状态 理性就是一种平和、客观、实事求是的精神状态。很多人只会看到自己想看见的东西，只相信自己希望相信的东西。情人眼里出西施就是一个很好的例子，这种不能实事求是地看问题是…	15230	4	财经评论资讯
2018/8/13	来源：证券时报网 A股上市公司的2018年中报披露工作正在陆续展开。据证券时报数据研究中心提供的最新统计数据，截至8月9日，有332家上市公司披露了2018年半年报，其中的119家公司前十大股东或前十大流通股名单当中出现了中央汇金、证金公司和社保基金的身影。 在这119家公司当中，中央汇金、证金公司和社保基金青睐的公司具有怎样的特点？哪些公司能够是他们共同喜好的品种？e公司记者对统计数据进行了梳理，希望可以飨读者。证金公司现身18家公司股东名单 在已经披露2018年中报的上市公司当中，共有18家公司的前十大股东或是前十大流通股东名单当中出现了证金公司的身影。 其中，证金公司所持有的华能国际、陆家嘴和国元证券的股份数量均超过1亿股，分别是4.14亿股、1.38亿股和1.08亿股。 另外，证金公司持有的北京城建、康恩贝、万华化学、启迪桑德和西山煤电的股份数量也均超过5000万股，分别达到76…	16.1万	46	财经评论资讯
2018/8/12	来源：中国证券报 作者：吴科任 Choice数据显示，截至8月7日，已有64只股票披露了截至2018年6月30日的“国家队”(包括证金公司、汇金公司等)持仓情况。总体看，“国家队”在二季度多选择按兵不动。 “国家队”对59只股票按兵不动 与一季度末的持仓相比，前述64只股票中，59只“国家队”持仓股票的持股数据未发生变化，占比超过90%。其中，飞力达、星辉娱乐、北纬科技、渝开发、大洋电机等股票在二季度跌幅超过30%，“国家队”并未减持；反观期间上涨超过20%的涪陵榨菜、新宙邦及承德露露，“国家队”亦未增持。 某券商策略分析师对中国证券报记者表示，“二季度市场总体震荡下行且波动较大，‘国家队’的目的在于维护市场稳定。所以，在市场下行的时候，‘国家队’一般不会对原有持仓进行过多调整。从个股看，‘国家队’还是偏好蓝筹绩优股。” 值得一提的是，“国家队”在二季度减持了贵州茅台147.18万股。贵…	36.0万	36	财经评论资讯
2018/8/11	来源：东方财富网 截至发稿，2018年公募基金二季报披露完毕。 东方财富Choice数据显示，124家基金公司合计持有股票市值17946.59亿元，较今年一季度减少859.16亿元。其中，二季度全部股票型基金的股票仓位进一步下滑，由2018年一季度的88.14%降至最新的85.97%。 同时，基金公司合计持有债券市值56463.26亿元，环比增持6379.55亿元，4-6月股熊债牛的格局可见一斑。 具体来看，二季度末，华夏基金、易方达基金和嘉实基金持股市值均超过千亿元，东方证券资管和富国基金股票配置占规模总比较高，分别达到67.49%和43.86%。 数据来源：东方财富Choice数据 持有债券市值方面，中银基金、建信基金和易方达基金规模排名前三位，分别为3828.7亿元，3056.8亿元和3011.3亿元，中银基金的债券配置占比高达88.14%，另有鹏华基金、广发基金和南方基金超过50…	66.4万	58	财经评论资讯
2018/8/10	市场上最美的风景线，一个公司，业绩稳步增长，一个次新股，经三浪震荡洗盘下跌后横盘，已经到了跌无可跌的地步，已经到了中签价，这就是市场上最美的k线图，豪能股份高股息率，业绩持续稳步增长十新能源汽车同步器十军工品质十核心技术自主化并部分国际领先。	3941	10	如兰梦中香
2018/8/9	请各位股民踊跃参加	1635	2	一夜惊醒梦中人
2018/8/8	买,贵州茅台（600519）就是找死!	2839	1	季线主升浪
2018/8/7	99%的上市公司 岁月蹉跎。 都会消失！贵州茅台。还在2018年半年报股东数量减少11.48%。业绩飙升！贵州茅台。价值严重低估	28354	62	阿拉伯伯克希尔
2018/8/6	众所周知这已经是一个谁都解不开的死循环。早在上世纪九十年代，中国股市曾经也爆发过一次大量主力资金抱团爆炒所谓的“投资价值核心资产”大盘高价股行情，最终也是落得现在一样的境遇。当时大量的主力资金甚至还有大量的国家银行资金深度套牢，都是空有一串根本就无法套取现金的账面暴利，最终行情在僵持了一年之后，由于银行利息的叠加效应和到期兑付的原因，一些信托资金开始试探性出货，结果引起链式反应主力骚乱，大盘高价股就在前一天还在“强势上涨”的虚幻繁荣中轰然倒塌，大量的大盘股形同废纸，被主力资金竞相踩踏出货。当时最牛掰的拥有全国最多营业部的南方证券就是在这次踩踏中破产的！其实南方证券本来应该只是像其他超级交易所一样，苦熬几年裁员降耗渡过难关，不至于像大量的小交易所和私募资金那样破产清盘，但是偏偏领导层没有认清形势，还一厢情愿的认为大盘股还有行情，居然信心爆棚包销了哈医药的增发股票，结果一亏到底，几十亿打了水…	27473	79	大雁俘魔功888
2018/8/5	大A茅台不能买了那么就更没值得非买不可的股票了！	2656	2	少冲神剑
2018/8/4	公告日期：2018-08-02一、 报告期内公司所从事的主要业务、经营模式（一）主要业务公司主要业务是茅台酒及系列酒的生产与销售。（二）经营模式公司经营模式为：采购原材料——生产产品——销售产品。原材料采购主要根据公司生产和销售计划进行采购；生产产品工艺流程为：制曲——制酒——贮存——勾兑——包装；销售模式以扁平化的区域经销为主，辅以公司直销的模式。（三）主导产品公司主导产品“贵州茅台酒”在国内外拥有较强的品牌影响力，是世界三大蒸馏名酒之一，也是集国家地理标志产品、有机食品和国家非物质文化遗产于一身的白酒品牌。二、 报告期内公司主要资产发生重大变化情况的说明……[点击查看PDF原文]提示：本网不保证其真实性和客观性，一切有关该股的有效信息，以交易所的公告为准，敬请投资者注意风险。	88566	10	贵州茅台资讯
2018/8/3	都出来把资金准备充足，等着全球新能源汽车销量第一的独角兽北汽新能源汽车600733在本月8号上市，上市目标价188元。	1461	0	巨龙大道
2018/8/2	来源：每日经济新闻 贵州茅台8月1日晚间披露半年报，公司2018年上半年实现营业收入333.97亿元，同比增长38.06%；上半年净利润158亿元人民币，同比增长40%。从指标看，报告期内公司共生产茅台酒及系列酒基酒39465.40吨，其中茅台酒基酒30,422.48吨，系列酒基酒9042.92吨。(每日经济新闻)（来源：每日经济新闻 2018-08-01 19:36） [点击查看原文]	40699	25	贵州茅台资讯
2018/8/1	有种上800本月	929	0	本人是A股超股神
2018/7/31	只留茅台和张裕...其它垃圾全部扫除...	8417	23	股盲18
2018/7/30	活该活该活该活该活该活该活该活该活该	995	0	本人是A股超股神
2018/7/29	本人在6月20日分析可以落袋为安，到现在真的适合减仓时机，如有二次上800哪是天意，那是快速出仓，目前的差价也就是10%左右，那么再持有在这个价格上下整盘，再过一年还会有走下坡的可能，大家那时候再接不迟。（祝大家：财源广进、幸福美满！），鼓吹上千可能的，只能做梦吧！我们试目以待吧！	881	0	股票数据fzalk
2018/7/28	2018年半年报将于2018-08-02披露	4586	4	大资金流向188
2018/7/27	大盘轻柔一推...茅台随机前行...	1683	1	股盲18
2018/7/26	涨停给爷爷看看	961	0	本人是A股超股神
2018/7/25	002639芯片概念股龙头300028.股票代码：300661股票名称：圣邦股份行业：半导体及元件相关概念：集成电路,人工智能,...报告类型：公司研究研报机构：国泰君安研报作者：刘易 中小盘调研更新：国内模拟芯片绝对龙头，高端人才推动加速成长 本报告导读： 近期对公司进行调研。公司上半年大力引入海外高端人才，包括行业内三十多年经验专家。高端人才将促进公司加速成长，维持“增持”评级，上调目标价至132.22元。 投资要点： 高端人才将推动公司加速成长，维持“增持评级”，上调目标价至132.22元。近期我们对公司进行调研，受益于上市带来的品牌效应，公司2018年陆续引进海外顶级专家，平均二十多年工作经验，个别专家经验超过三十多年。由于模拟芯片行业人才要求特别高，一个行业顶级人才对整个公司的推动作用大于十个普通员工作用，预计未来公司将加速成长，同时行业龙头地位将进一步得到巩固。维持预计201…	8040	0	一匚三一
2018/7/24	好酒不醉...清醒的冲呀...	2071	4	股盲18
2018/7/23	不会买题材垃圾的	999	0	股惑仔69
2018/7/22	基金第一重仓股为茅台而非科技股，可悲可叹依旧是醉生梦死。	1285	0	笑傲江湖之路上
2018/7/21	转：依然如初，茅台每天获外资净买入，腾讯获内资每天净卖出。恩恩，照这样下去，过几年，内资又可以割肉清盘了，外资又可以获利出局了。	8035	0	芝麻小散68
2018/7/20	你丫的如果反弹大盘就完蛋	996	0	专家学者
2018/7/19	2018年6月20日澎湃新闻报道，已经濒临退市的深圳主板上市公司*ST皇台（000995）正在与“伟哥之父”穆拉德博士进行接触，在当前公司已经资不抵债的情况下，皇台酒业正在寻找新的道路。亏损、盈利、再亏损，三年之内，皇台酒业正在上演业绩过山车。不过，据接近皇台酒业高层的一位人士透露，皇台公司董事会正计划融资6亿元投资设立穆拉德（中国）有限责任公司（暂定名，公司持股51%，以下简称穆拉德中国）。这家以白酒与葡萄酒的生产、销售为主营业务的公司，在4月28日的一则公告中表述，公司仍然亏损严重，净资产已经为负，处于资金短缺、官司缠身、资不抵债、连续亏损的状况，公司仍在困境中砥砺前行。同时，造成公司连续亏损和众多诉讼的根源已找到，并已拿起法律武 器来捍卫自己的权益。如今，澎湃新闻记者从一位知情人士处获悉，虽然皇台酒业与穆拉德集团的“故事”才刚刚开始，但穆拉德集团的“终极目标”是想通过皇台酒业促成穆…	2052	7	徐翔之子
2018/7/18	现在说市场底的，看看*金亚300028 就知道底在哪了一一一做顶次新股和医药白马电器股保险酿酒大幅冲高快跑拉升大盘股今后砸盘小散更加死，等我解套了打死也不进A股，有人说前面做到空仓的胜过90%炒股的人。看看*金亚300028 就知道底在哪了一一一做顶次新股和医药白马电器股保险酿酒大幅冲高快跑拉升大盘股今后砸盘小散更加死，等我解套了打死也不进A股，有人说前面做到空仓的胜过90%炒股的人，我羡慕他们。做顶次新股和有色 医药 白马电器股 保险 酿酒股票冲高再不跑，小心一套就是十年。只管发新股圈钱，不管小散买进套死的死活。熔断，股灾，闪崩，*ST退市。已经经历了熔断，又经历了股灾3.0 4.0 5.0，刚刚大面积个股闪崩，越来越多闪崩股票:*ST天马 西陇科学 金盾股份 暴风集团 步森股份 *ST天业等等，暴跌割韭菜亏大了。巴天忽悠3800点的国际牛跑走了，相信这忽悠货买进的绝大部分套牢了，这种…	7034	45	不好再不好
2018/7/17	此贴将注定我一战成名：2018年4月18日，将是未来茅台十年的最低价。立贴为证。永不删贴	56529	193	大雁北飞不复回
2018/7/16	60亿！从去年11月底发布预案拟收购美国生物医药公司Dendreon以来，南京新百(33.280, 0.00, 0.00%)（600682，股吧）就被业内誉为第一个吃“螃蟹”的智者。5月23日，证监会上市公司并购重组审核委员审核通过该收购项目，这意味着Dendreon核心产品——美国FDA批准的首个细胞免疫治疗药物普列威（Provenge）即将登陆A股。近日，Dendreon总部宣布，为加快普列威在中国的上市步伐，将投入3000万美元用于在上海张江建立细胞工厂、开展注册研究、临床试验、工艺验证等，细胞工厂完工后将满足普列威在中国的注册申报阶段需要。这意味着，普列威有望尽快造福广大中国患者。FDA加持 代表行业金标准在癌症已经成为威胁人类健康的“头号杀手”的大背景下，细胞免疫治疗逐渐取代靶向治疗、化疗等成为肿瘤治疗领域内的热点。众所周知，新药研发前期投入大、研发周期长、研发不确定性高。特别…	980	0	没有十倍不松手
2018/7/15	茅台的朋友说说这个能突破1000吗？	3267	1	股友9i3m0g
2018/7/14	葵花下周必收大阳七月奔三三 2018年7月13日盘后 葵花药业今2018年7月13日周五平开于24.51元，收24.57元，升6分。 长话短说：葵花药业下周一绝对收中阴线，下周绝对收大阳线，七月绝对向33元之上飙升。请众爱卿从速筹资大胆融资任意价位坚决满仓，七月有惊喜。	1682	1	轩辕理财室
2018/7/13	3D打印血管 年底前美国临床	1311	0	正经扯蛋
2018/7/12	买买买！	981	0	ak180697
2018/7/11	467元全通教育，现价7元，220元腾信股份，现价8.26，跌停板，327元暴风集团，现价14元，300元中国船舶，现价9.32兼st,钱呢？市值呢？全部变贵州茅台了，工业富联	18017	56	刘一手只存百股
2018/7/10	重大利空，茅台明天大跌8个点。本周三个交易日，跌破600。	2269	1	望江南666
2018/7/9	未来3年茅台酒的产销量达到茅台酒5万吨，系列酒5万吨，而今年茅台酒和系列酒销量也就各3万吨，价格不涨的情况下，想想利润应该有700亿人民币，届时PE变为14倍，所以未来3年空间巨大。珍惜来之不易的回调机会。	2310	3	股民泥鳅
2018/7/8	茅台这高的股价。有价值猪才相信。茅台不死，大家都得死。	4174	2	被套股东27057
2018/7/7	神州数码:关于对外捐赠的公告	972	0	sz_lcx
2018/7/6	我为什么恨酒精兑水，就是看到身边亲朋好友被酒精兑水害惨了，有酒精肝半年死去。还有喝酒后半身不遂失去记忆才四五十岁，还有就是喝醉了后第二天醒不过来去世。。我从小滴酒不沾，酒精过敏。现在的高度酒精兑水公司在包装盒子上连个酒精损坏肝脏的说明也不写真缺德。。	17357	25	人股有一思
2018/7/5	高开一笔，出奇制胜，快速拉升，力挽狂澜。一改被动抗盘的局面，选择主动出击，顺便小喘一口气，下午选择抗住，估计是希望把这小喘变成深呼吸。	3771	6	元趋线
2018/7/4	明天要停牌了	979	0	幽兰似残梦
2018/7/3	哈哈哈哈哈682都见到了628还远吗？哈哈哈哈哈哈哈哈	4078	11	哈哈多空道888
2018/7/2	0.5美金一股，还砸砸盘，601818创新低3.6元了，爱国人士买入601818、601988是控制股市的风向标，它涨大盘涨，它跌大盘跌MSCI601818和601988,创新低了，国家银行打7折贱卖了光大银行，中国银行融资盘几乎是零证金、汇金、外资在大举加仓光大银行,中国银行，还在对倒吸筹庄家对倒买入 601988有60多个国家外汇储备买入人民币，买601818，股价3元，加入MSCI后价格不可限量一、 整体上市，2、全业务，3、每股收益0.67元，4、净资产5.22元，5、第一投行股二、 2017年净利润315.46亿，3元一股每股分红0.18三、19日，中国光大银行海口分行椰海支行正式挂牌开业还在打压分红0.17元两个月分红高达5个点光大银行真正大湾区题材一季报收入比茅台多30个亿	1320	1	股友高胜
2018/7/1	来源：东方财富网 华讯投资：A股市场资金大腾挪已经开始 隔夜外围股市企稳，加之昨日A股触底回升，早盘两市平开之后延续反弹走势，在石油板块、大涨的带动之下，上证指数震荡上行弥补昨日跳空留下的缺口，不过，在精确触及5日均线后，行情再度回撤。午盘后，两市最抗跌的酿酒股开启补跌模式，“股王”贵州茅台和五粮液等纷纷跳水，个股大面积翻绿，上证指数快速回撤，盘中一度击穿2800点整数关口，创业板指表现较为强势，仅回吐不足昨日一半涨幅。盘面上，石油采掘、ST板块、造纸、纺织制造、稀土永磁、黄金等板块涨幅居前；白酒、机场航运、钢铁、互联网彩票、细胞免疫治疗、医药商业等板块跌幅居前。 从技术图上来看，昨日上证指数探底回升收出一根带下影的锤头阳线之后，今日再度开启磨底之旅，行情再度回撤考验2800点附近的支撑。由于指数已经跌至A股历史绝对低估区域，因此行情继续深度下探的概率很小，且这里刚好也是2016年5月的…	60.6万	243	财经评论资讯
2018/6/30	来源：天天基金网 6月份以来A股持续震荡调整，19日沪指更是跌破3000点整数关口，截至22日，月内沪指累计下跌6.65%，创业板指跌幅更大，为11.13%。不过，在市场回调过程中，“聪明资金”选择积极入市，数据显示，月初以来，北上资金净流入已超300亿，权益型ETF份额也出现了较大增长。分析人士指出，基于中国经济长期向好趋势不变以及市场估值的节节走低，市场异常波动将带来中长期布局的机会。 ETF份额逆市大增长 在市场震荡调整过程中，股票型和混合型基金ETF份额却逆市净增长。东方财富Choice数据显示，截至6月22日，月初以来132只权益ETF中，55只出现份额净增长，份额总计增加54.07亿份。 期间华安创业板50份额增长最多，为10.29亿份，总份额突破90亿，达94.74亿份，交投也十分活跃，日均成交金额3.75亿元。该ETF跟踪创业板50指数，指数成分股以科技、信息、互联网等创…	49281	8	财经评论资讯
2018/6/29	港资昨天净流入看你外国佬赚钱呀	987	0	股友TYXdeq
2018/6/28	让时间去证明	4437	8	吾家有佛吾心有佛
2018/6/27	7个点被蛋食了，国内机构再想拿回来，得付出10倍以上的代价！	2126	0	小哥驾到
2018/6/26	今天踏空了...明早再建仓...	1941	3	股盲18
2018/6/25	科技还是比不上茅台，茅台还是好喝啊，科技怎么喝	764	0	十元电气5394
2018/6/24	2017年的A股市场正在从一个个个体的错误定价逐渐走向小全局和大全局的错误定价。我们对世界市场和中国A股市场的长期研究和理解以及我们的模型都清晰地识别出了这些错误定价。这些思考和模型在过去20年的历史数据回测和过去几年的实际操作中都大幅战胜了大盘。目前的错误定价表现在几个方面：1)成长被严重低估，比如说创业板直接忽略两年来30%以上的利润和净资本的增长而创了几年来的新低；2)小型公司的创造潜力被严重低估；3)“漂亮50”类的白马股被严重高估。这些严重的错误定价的叠加，已经构成了全局性的非常好的投资机会。当然，我们最害怕和憎恨的就是当严重的错误定价演变成了荒唐的错误定价。	98829	0	只投科技成长股
2018/6/23	希望证监会尽快恢复新股发行节奏，新股发行有利于新经济发展，有利于可以行业成长壮大，有利于摆脱美国科技依赖给投资者更多选择！	7343	14	股友7G5RdP
2018/6/22	来源：证券时报网 今日，沪深股指再度呈现出冲高回落走势。回顾上午盘面，股指在早盘小幅低开之后，在权重股的带领下一度快速上行，上证指数最高曾上行至2940.59点。但是无奈市场参与者心态仍然趋于谨慎，导致做多动能不足，使得股指无功而返，几大股指在午间收盘时均是以绿盘报收。从盘面观察，煤炭、钢铁、水泥等板块有所表现，国产芯片、国产软件和数字中国等板块跌幅居前。 截至午间收盘，上证指数收于2909.81点，下跌5.92点，跌幅为0.2%；深成指收于9434.98点，下跌66.36点，跌幅为0.7%；创业板指数收于1539.94点，下跌23.85点，跌幅为1.53%。 值得注意的是，钢铁、煤炭、水泥等均属于传统意义上的周期性品种。早在2016下半年开始，在行业产能出清、环保不断趋严的背景下，水泥、煤炭价格也在此之前出现了较大幅度上涨，也令相关上市公司赚得是盆满钵满。在A股市场上，钢铁、煤炭、水泥…	13316	3	财经评论资讯
2018/6/21	目标已定：垃圾中小创继续跌，茅台继续涨。	1213	0	大雁北飞不复回
2018/6/20	茅台跌停日，方为抄底时	4181	10	期海论沉浮
2018/6/19	大蓝筹都在出力，你还在喝自己啊？	848	0	PP333
2018/6/18	现在的指数很难反应真实的情况，指数看似很平稳；但是，绝大多数个股（除了新股、次新股、以及50等所谓的白马股外）却在被腰斩再腰斩！可谓A股奇观！	8691	9	上海老绍兴5783
2018/6/17	不要看茅台酒闹得欢，可以问“茅台酒价一直会上涨吗？”想这可能吗？一旦茅台酒价出现松动茅台酒股价还会继续涨吗？可以说到时各大基金蜂拥而出，并将发生严重的做空踩踏事件。	8800	8	春风送吾又归来
2018/6/16	庄家就这点伎俩骗谁啊	905	1	东财网友7321513639606924
2018/6/15	叫你们别买假股票，你们偏不听？亏了怪我咯！	1056	0	韮菜啊韮菜
2018/6/14	多死点	753	0	本人是A股超股神
2018/6/13	值万亿市值吗？	857	0	南宁一股民
2018/6/12	这么大的收盘密码，不跑就是等死	2661	3	东海无疆
2018/6/11	账面上确实挺好看，拿现金分红试试？	2270	2	亩产拾万斤
2018/6/10	要学美国容忍特斯拉这样高科技企业长期亏损，有些高科技企业要干几辈子才能出颠复性成果，向有些芯片就是。	1248	0	DxsF
2018/6/9	打死也不买，	1555	0	春风送吾又归来
2018/6/8	各位股东！同意明天过800的，顶起来！	5090	15	大雁北飞不复回
2018/6/7	狗庄们都把资金用在茅台上了！	1229	1	股市涨的好
2018/6/6	看印度穷的，还生呢，我看呀如果没有政府控制，你们肯定要喝稀汤了。哈哈，冲呀，这次就是抉择王者的风格的时候了。	884	0	股友xwuzKC
2018/6/5	8.2有缺口。这两天会到吗。？	1016	0	彼此彼此嘛
2018/6/4	做梦吧，本人唱空谁，谁完蛋，立贴为证，院士们正在酝酿烟草加税，白酒难道能独善其身？	1231	0	摩西之西
2018/6/3	1000元！发发发发发发发发！买买买！	1042	0	zhuoyaojio
2018/6/2	＃52元多停牌的烂毒老股能有22个涨停？超恶毒啊！	1299	0	a滴的王
2018/6/1	＃本人忠告散户 坚决长期远离京津冀所有烂毒股！	989	0	a滴的王
2018/5/31	600516同医药股一样低负债率且超低市盈率又有别于钢铁股的高负债率可股价不涨，而医药股却猛涨,为什么方大炭素高分红低负债低市盈率只6倍却股价不涨,反而医药独角兽业绩极差又没多大成长的却猛涨翻倍甚至几倍。6603259市值1400亿市盈率116倍，而600516市值400亿市盈率6倍，这就是价值投资的真实对照。603259今后就是300676套许多人几年甚至几代人。	1109	0	生命最贵
2018/5/30	药倒了酒估计也快了	999	0	金论圈
2018/5/29	医药创新符合政策指引建议新基金建仓股价仍处历史低位的医药品种,其中众多品种业绩向上拐点已现!2018年是医药大年,医药板块将走处独立行情!京津冀超千家医院实现跨省异地就医直接结算昨天22:05近日，人力资源社会保障部公布第九期基本医疗保险跨省定点医疗机构名单。截至4月30日，京津冀跨省异地就医住院医疗费用直接结算定点医疗机构达到1115家。其中，北京673家、天津170家、河北272家。据了解，有跨省异地就医需求的参保人员，按参保地相关规定进行跨省异地就医登记备案后，可从公布的名单中选择定点医疗机构就医，实现跨省异地就医住院医疗费用直接结算。目前导致直接结算失败的问题主要有两个，一是参保人员跨省异地就医前未备案，二是参保人员办理入院登记时未使用全国统一标准的社会保障卡。为更加方便快捷地享受直接结算服务，参保人员需要熟悉跨省直接结算流程要求，即“先备案，选定点，持卡就医”。关注京津冀医药股…	1989	0	第二冲击波
2018/5/28	600519贵州茅台！大陆股王！涨！850元以上！迟早超过1000元！100股派送1090多元！仅供参考	1323	1	股友U8jBM1
2018/5/27	谁把茅台喝上了天	1342	1	张小敢
2018/5/26	海南省将全岛分为东、西、南、北、中五个功能区，各自结合实际，侧重不同的产业发展方向和发展定位，形成“南北两极带动、东西两翼加快发展、中部生态保育”的空间格局。专家表示，五大功能区的改革将会与海南探索中国特色自由贸易港建设相结合。海南瑞泽因此涨停	2553	14	forkakii1633
2018/5/25	普通的粮食酒有这么稀罕吗	1611	3	来来耳朵
2018/5/24	茅台今日还是大跌	1198	0	ak180697
2018/5/23	600519-国之重器,目标10000元	1708	2	假熔喷
2018/5/22	卖100股茅台，可买2300股方大炭素，短中期获利谁多谁少，一目了然！大家可以做一个简单的比较和短期试验，在5.24（周四）股权登记日（10派19元）之前，逢高卖出部分茅台，逢低买入方大炭素，当短中期获利超过同期茅台，达到自己比较满意的预定目标时，再卖出方大炭素，落袋为安，或用利润去消费，或再逢低买入茅台。除了获取短期差价和红利收益外，或许还有意外的发现和惊喜！今日茅台收734.82元，-0.6％，方大炭素收31.45元，+1.1％（上周100股茅台尚能换2500股方大炭素）	5393	5	银河蓝鲸007
2018/5/21	＃中国股王贵州茅台本世纪必暴涨999亿美元以上！	957	0	a滴的王
2018/5/20	天天电视广告铺天盖地的，你倒是出口创汇多赚点外国佬的钱喽，看你们有这本事波，天天喊着国酒国酒，卖给外国佬你也卖两三千一瓶看你卖得出去波，一斤高粱米几多钱，你这个酒价真是飞上天了哟！赚了国民这么多钱，就要把钱给国家多投入科技、教育、医疗，这才是你们应该做的，国家强大了，百姓都有钱你们的酒销量也会更大，良性循环！	5558	4	割A韭菜
2018/5/19	葵花药业下周向33元飙升 2018-5-15日夜 葵花药业今2018年5月15日周二收于23.01元，升0.23元。最少三个涨停板最迟本周五2018年5月18日绝对百分百启动。如中间不停牌，按黄金率，下周绝对向33元之上飙升。 朕郑重谕告众爱卿：葵花药业日线KDJ、MACD均已金叉，中、短、长期均线均多头排列，周、月技术指标支持做多。 长话短说：请众爱卿明第一时间从速筹资大胆融资任意价位坚决满仓。 信朕者财运享通，一生吉祥！ 轩辕于2018年5月15日周二夜郑重谕告	6925	1	轩辕理财室
2018/5/18	＃1角钱批发的袜子 48元卖 毛利率高达4800倍！	1322	0	a滴的王
2018/5/17	周末方大炭素官网发布了多条信息，我觉得这条最重要，此信号后面不远一定有大事件发生，值得大家高度重视：方大炭素公司核电重大专项课题顺利通过专家组财务预验收5月3日，方大炭素公司核电重大专项课题《炭堆内构件制造技术研究》预验收会议在红古区海石湾金海天大酒店举行。经过与会专家组严格审核，方大炭素《炭堆内构件制造技术研究》专项课题顺利通过财务预验收。此次预验收会议由华龙山东石岛湾核电有限公司组织，参与审核验收的9名专家来自中国建筑材料科学研究总院、机械科学研究总院集团有限公司、中国科学院软件研究所、中核能源科技有限公司、中喜会计师事务所、甘肃冶金有色工业协会、山东石岛湾核电有限公司等单位。方大炭素公司总经理锡江、该公司财务部和技术研发部负责人及相关工作人员参会。验收会上，专家组听取了方大炭素公司关于课题财务管理及预算执行情况的汇报，以及对前期专家组提出的意见建议整改落实情况，分别查阅、核对了相关…	5464	5	银河蓝鲸007
2018/5/16	*坚决不碰创业板神思电子为首所有山东烂毒股！	1271	0	a滴的王
2018/5/15	刚刚过去的5月10日，是第二个“中国品牌日”。由人民日报新媒体在50万网友投票的基础上，综合京东大数据，并经专家委员会终评，评选最终产生了最受公众欢迎的中国品牌榜。这张榜单分别从“最具品位”、“最具潜力”、“最具颜值”、“最具人气”和“最具情怀”五个维度，进行评选，25个优秀中国品牌最终上榜。其中，“最具情怀”榜评的是最深得人心的老字号，五家上榜企业分别是：中国茅台、同仁堂、六神、云南白药和南方黑芝麻。其中，国酒茅台毫无争议地位居榜首。这张榜单是综合了销售额、销售量、订单量、好评率等多方面因素而评出的，可以说，这份榜单充分说明了国有品牌在群众中的基础和口碑都是杠杠的！茅台方面也表示，身为一个国企，茅台始终秉承“大品牌有大担当”的理念，积极履行企业公民责任。在社会发展过程中，不管是利润贡献、税收上缴还是岗位就业，国企始终都应该扮演很重要的角色，要守好国企的定位。多年以来，茅台集团把发扬传统…	1139	0	股友BuMvON
2018/5/14	沈阳机床是秦鸡的太老爷	1391	0	Warrenming
2018/5/13	冲呀，最厉害的茅台。	1567	0	股友xwuzKC
2018/5/12	茅台的传奇股价，必将写进经济学价值投资教科书。茅台将诠释什么是伟大的企业。800元的茅台还在山底最低部，别不信。伟大的企业也需要伟大的投资者。5年后的你，将为今天的持股而喝彩。	7992	10	大雁北飞不复回
2018/5/11	疯狗公司一个	912	0	本人是A股超股神
2018/5/10	醉了，全国人民都醉了，等待茅台征服世界！！！	1547	2	头部科技
2018/5/9	跌跌不休	994	0	哦1881
2018/5/8	没有人接盘的苦?[不赞][心碎][心碎][大便][大便][大便]	1117	0	股友7E027171Q5
2018/5/7	看看沿海板块，哪有大盘涨 还跌的这么惨	998	1	股友tQNE2V5473
2018/5/6	一季度白酒依旧“醉”人：茅台营收175亿次高端酒企收入增速超50%截至目前，A股所有白酒上市公司的2017年年报已全数发布，除皇台酒业、金种子酒与青青稞酒亏损外，绝大部分白酒上市公司业绩亮眼，茅五泸等一线酒企更是一骑绝尘。但结合2018年度一季报来看，目前龙头酒企也呈现出增速趋稳、形势分化的状态。	4694	3	cr11098
2018/5/5	茅台的传奇股价，必将写进经济学价值投资教科书。茅台将诠释什么是伟大的企业。800元的茅台还在山底最低部，别不信。伟大的企业也需要伟大的投资者。5年后的你，将为今天的持股而喝彩。	7982	10	大雁北飞不复回
2018/5/4	＃茅台上市时仅27元 大盘多少点烂毒分析师们！	2115	1	a滴的王
2018/5/3	＃伟大的高成长股王茅台今年必暴涨到千元以上！	993	0	a滴的王
2018/5/2	开刀格力之后平安今天贵州茅台	998	0	大盘没我帅
2018/5/1	哭	1470	0	老牛__耕田
2018/4/30	各位股友，我没有买茅台，我就是想问问这个股什么时候会跌停一次？有什么诀窍能让它跌停一次吗？别人跌停家常便饭而茅台跌停真的这么难么？	3099	1	地球窃密者
2018/4/29	贵州茅台：一季度净利润85.1亿元，净营收175亿元。	9994	3	iameasy11
2018/4/28	五粮液市盈率13。贵州茅台pe24周一跌停妥妥的。	2990	4	短线是银a
2018/4/27	？	1047	0	改变人性的弱点
2018/4/26	今晚喝茅台哦耶	994	0	一零一贰
2018/4/25	保千里29.9跌到1.54长线速来	995	0	超越第一股神8775
2018/4/24	长线速来 最后机会 保千里29.9跌到1.55好	999	0	超越第一股神8775
2018/4/23	什么情况？都是拖？	994	0	小逗逗520
2018/4/22	传统文化需要发扬，创新科技需要发掘。弘扬传统，继往开来，这才是一个民族优秀的基因。	2033	6	张牟牟
2018/4/21	千元梦碎，	2085	5	股友Y97sGu8117
2018/4/20	茅台不跌的，芯片咋造？	1437	1	又套又亏
2018/4/19	今后谁喝茅台尿，就把酒鬼打残废，喝茅台尿可耻口号	1000	0	股海无边回头是干
2018/4/18	1、一手茅台接近8万元，绝大多数散户失去了被套资格2、茅台市值报9830亿元(1504亿美元)，超越了全球最大的奢侈品公司LVMH集团（1489亿美元的市值）3、凭借茅台冲天架势贵州完全有可能在短时间成为中国第一经济大省.....................究竟谁在喝茅台？谁在拉升茅台？世界悬案！	5092	8	养牛的人
2018/4/17	不管你们喝不喝茅台，反正我从来不喝	942	0	z111999
2018/4/16	茅台，你要撑住呀	995	0	中好韭菜
2018/4/15	茅台我在690清的仓，公布年报前一天进去的，想着茅台在三季报推出的高开6个点，何况港资在不停买，结果开盘就套牢15一股，这么好的业绩都暴跌。茅台完了，下面的涨跌我都没参与该股。反弹把握不住就会被套，以前之所以能不停涨，实际上真很简单，和证监会不停处罚游资有关，游资被逼进入大蓝筹，游资想这样你不能说我操纵股价了吧，何况小盘股被不停的打压，这个观点已被证实，大家可以百度。介绍一个翻倍股，股价才7块，第一个独角兽宁德时代下周四上会。华西股份独角兽投资公司持股大全：芯片设计独角兽：美国GTI8.98，澜起科技2.11华西独角兽投资公司持股大全：芯片设计独角兽：美国GTI8.98，澜起科技2.11%，磁宇信息10%，纵慧光电25%。红筹创梦空间2.08%意大利NMS肿瘤研发中心：13.8%。德义信利工业园4.55%。独角兽宁德时代0.2%，盛大游戏3.21%，英雄互娱1.62。迈瑞生物0.43%。…	5304	4	再次缠中说禅
2018/4/14	最好的高粱 谷 米 发酵做白酒 一斤白酒成本大概20-25元人民币每500毫升吧？茅台的管理复杂 成本高 每生产500毫升酒成本要比其他白酒高25元每斤 合计：50元每500毫升 加上包装 使用说明书 50元 也就是说茅台的每一瓶白酒的品牌价值要值1400左右 大家注意了 你喝的是茅台 进去肚子里的可是灼热的茅台品牌价值和管理费用啊……	7251	4	chanwha168
2018/4/13	*卖尿片爱婴室居然被恶炒超卖服装拉夏贝尔几倍！	8648	1	a滴的王
2018/4/12	茅台公司未来暴跌等死	985	0	本人是A股超股神
2018/4/11	疯狗洗钱诈骗公司。	944	0	本人是A股超股神
2018/4/10	15.4半天能赚12%以上晨化300610	1231	0	扫描黑马
2018/4/9	没出口美国300610晨化，才16元绩优小盘，翻番没问题	1275	0	扫描黑马
2018/4/8	万众期待中茅台跌了5个点。茅黑们胜利的欢呼。对我从2017年4月一直买入的茅粉来说，不值得一提。历史上茅台只有基本面转折时才有真正的大跌。现在的茅台风华正茂，18年刚提价，茅台酒总是无货，这就是茅台的魅力。茅台股票有限，但茅台酒却可以一直生产。	4738	12	股民泥鳅
2018/4/7	茅台是一面旗帜，持有茅台就是持有财富。	1774	0	股友Y97sGu8117
2018/4/6	跌死你们追高的，股灾要来了，阴跌开始	7070	14	WJPgg
2018/4/5	今天茅台一涨，黑粉又扎心了。一是羡慕嫉妒恨茅台！一是自己垃圾股又绿了。	5125	14	大雁北飞不复回
2018/4/4	下午收盘675	999	0	翕翕粉7706
2018/4/3	弄个涨停玩玩。	1738	1	本人是A股超股神
2018/4/2	地惜：事实上，戏里的丫鬟金锁，也会成为范爷 乐视网（300104）跌到4元以下，中小板、创业板个股的紫气将会东来。 牢记，听说大批量金砖都有假的，随着时间的推移“白马”个股也有假的时候。白酒个股中，贵州茅台（600519）也有跌的时候，不可能顶到天。因为，再肯长的树，长到一定时也会停，要么长成苍天大树，要么水源不足立马干枯而死。 其实，乐视网（300104）跌到4元以下，超级大蓝筹“白马”个股的死期就将来临。有死期就有生气，也许乐视网（300104）跌到4元以下，此时市场中的中小板、创业板个股将有生气。 此时此刻，务必使同志们保持清醒的头脑，面对超级大蓝筹“白马”个股在不远的将来死期的将至，也要迎接中小板、创业板个股姗姗而来的生气降临。 在超级大盘蓝筹“白马”个股的旗帜在股票市场继续高高飘扬的时候，也要先知先觉迎接中小板、创业板个股的紫气东来。 既然是政策市，说白了就是一个地地道道的差价…	12.5万	78	运筹帷幄之中决胜千里之外
2018/4/1	创业板跌停潮的脚步越来越近了、持有茅台规避了无数次跌停潮...............	1375	0	别无他求95
2018/3/31	紧急通知}:高端酒业的缔造者贵州茅台，提醒你，当年20块时买入茅台你是有远见之人，4块钱时买入互联网龙头股北信源，你是有眼光之人！就像乔布斯800块买入苹果联合创始人韦恩的10%股权！	8722	22	沪港通3
2018/3/30	贵州茅台:799.06元是大顶。	5743	6	ChineseBuffett
2018/3/29	增值减税来了，对茅台这种暴利增值企业，应该是利好吧？	1172	0	是哦大耶
2018/3/28	难掩下跌的命运！	1146	0	无名者0445
2018/3/27	到640再买进	993	0	ak180697
2018/3/26	*请大家不要阴阳怪气，要有理有据和我分析茅台寒锐钴业岱勒新材这仨只到今年年底必成中国股市个股股价前三名之中国伟大的高成长股状元榜眼探花！	2149	4	a滴的王
2018/3/25	散户不买，基金，站岗。哈哈 、	2531	1	天地间286
2018/3/24	*岱勒新材成长性远高于沪深所有天价烂次新股！	1289	0	a滴的王
2018/3/23	T出300股	3008	11	小哥驾到
2018/3/22	再次重申：茅台2018小目标374元，醉醺梦死实现不了新时代。	1303	0	股市司令部5608
2018/3/21	唱空茅台的，都是些想着蝇头小利的，缺少眼光和智慧的投机分子。	3517	7	冬天的冬
2018/3/20	一、中小创绩优股的小牛市来临！我今天正式呼吁： 希望全体股民，下周开始全仓买进低位、低价（12-25元之间最好）、低估值、业绩保持增长、全年业绩最好在4毛钱以上（扣除非经常性损益后业绩），只要符合以上五点要求， 且总股本不大于10亿（全流通最好），流通盘最好在 4亿--9亿之间，最低流通盘不能低于3亿的中盘绩优股！ 等待下周开始，最迟春节后开市开始，中小创绩优股的春天！ 在股灾面前，我刘浪大声呼吁可以建仓了，呼吁可能中小创绩优股小牛市来临，呵呵，这就是我的特点！不然怎么当全国第一分析师？ 我几天前博客预判了，今年创业板指数涨30%左右，从1600点涨到2100点，如果管理股市的人不再大量发新股，作为裁判不再下场踢球了，那么创业板今年涨到2400点，成为涨50%的中小创小牛市，也不是不可能的！（一般指数涨50%算小牛市，涨1倍算大牛市）。 这次股灾由7月份小股灾、11月中旬小股灾，和最近两…	35.5万	635	刘浪1218
2018/3/19	＃金龙羽必将成为中小板次新股第一龙头独角兽！	2497	3	a滴的王
2018/3/18	茅台350见底 赶紧撤退 不开玩笑 ，曾经在2015年50元高位提示锦江投资风险巨大，结果季线9连跌，到现在都看不到底，2016年30元高位提示银禧科技，结果跌到11元 还看不到底在哪，贵州茅台本轮调整级别很大，月线级别调整，价值股都会有月线级别调整，为2019年大牛市开启做铺垫，贵州茅台必须向下调整4-5个季度，明年中旬再回来看看，随便买。	13.4万	39	天涯问股灵
2018/3/17	茅台是国酒，金沙是民酒。一个物美，一个价廉。	8192	27	和气生财财源广进6377
2018/3/16	哈哈	997	0	西山红叶红
2018/3/15	全世界有那个酒或者产品能像茅台这样供不应求吗？有那个酒或者产品像茅台这样被广大消费者收藏以及囤货？还有这么高的重复消费率？说茅台没有走出国门，可是中国14亿人口比欧美总人口加起来还多，茅台还需要走出国门来证明自己吗？说年轻人不喝茅台，也没有关系呢，茅台也不需要人人来喝支撑销量，就那一小撮中国茅粉已经不够分了。喝了茅台后，酒从此只分两种，茅台酒和其他酒。	6850	4	Perfect5
2018/3/14	鸡肋一个	1072	0	股歌65561
2018/3/13	翔港科技下周涨势如虹 2018年3月9日周五夜 翔港科技今2018年3月9日周五收29.11元，升0.27元。下周初29元以下，28元之上坚决满仓，下周涨势如虹，本月绝对百分百必创历史新高。 长话短说：请众爱卿从速筹资大胆融资任意价位坚决满仓翔港科技。 －－－－－－－－－－－－－－－－－－ 全聚德3月有20余点的升势 2018年3月9日夜 全聚德今2018年3月9日周五收16.36元，本月有20余点的升势。 短线可买，长线可藏。 －－－－－－－－－－－－－－－－－－ 翔港科技本月必创历史新高 2018年3月8日盘前 翔港科技昨2018年3月7日周三收27.55元。今2018年3月8日周四绝对探底收阳。按黄金率，本月必创历史新高 长话短说：请众爱卿今日第一时间从速筹资大胆融资任意价位坚决满仓翔港科技。 本月短线备选股：中文在线、财通证券、张家港行。 朕郑重谕告中长线价值投资者：未来两年三只…	4559	3	轩辕理财室
2018/3/12	总之，中国股市的玩法正在开始转型，股市为实体经济服务这个功能还需要强化，股市为新经济保驾护航也需要强化，所以，科技股会成为下一轮行情的主流，这个特征随着IPO政策的大转变慢慢地显现了出来，这也为投资者的调仓提供了样本。	4504	2	狡猾老狐狸
2018/3/11	哎，。，。	9737	17	刘浪1218
2018/3/10	按茅台的炒作逻辑，白菜也能卖一千元一颗，吃不起？饿死你	2678	0	守望者玛雅
2018/3/9	那位高人指点一下关于开展融资租赁业务的公告对。	2270	0	子丘丶
2018/3/8	茅台上市，融资那么点钱，分红达几百亿！伟大，不是一句空话。品牌，不是一句口号。茅台，让时光醇厚，让岁月见证更伟大的未来！	2274	0	冬天的冬
2018/3/7	茅台--中国人民走向世界的一張美丽名片！	2052	1	欲速则不达001
2018/3/6	该来的总会来的	991	0	知足常乐020
2018/3/5	紧急通知；酒精加水，抄到了天上，接下来，或许加速暴跌，20块以下才是它真正的价值支撑位！那红尘中有却有些乐事，但不能永远依恃，况又有“美中不足，好事多磨”八个字紧相连属，瞬息间则又乐极悲生，人非物换，究竟是到头一梦，万境归空，倒不如不去的好--沉醉在酒钢里的投资者该醒醒了，个人观点，仅供参考，不作为操作指南，但愿真的只是梦游一场！	10000	22	沪港通3
2018/3/4	每天做生意赚2万元，五粮液和茅台万科，高价一股不会买，两元下方的股票天天买。。。。。。。。。。。。	1613	0	HX274Y9
2018/3/3	我的4000 股贵州茅台740 元买入，什么时候能赚钱？有人说能上900 元，那我就赚到640000 元罗。开心哈哈哈哈。	3239	2	kkk46
2018/3/2	002315焦点科技会成为股王！涨停！现在18·8元以下分批买满仓！不要等涨到30元以上再去买啊！拿住10年！价值投资！10年后也可能就财务自由了啊！耐心等利好！现在股价低估！成长！低价！风口！现在股价远远低于内在价值！现在股价有非常高的安全边际！物超所值！涨停！先超过25元以上！保守可能涨3倍以上！“布局长远、科技迭代”！耐心享受坐轿子乐趣吧！香港和大陆唯一股王00700腾讯控股拿住10年！00700腾讯可能会分拆送股！！可能会超过550港币以上！世界股王GOOG谷歌拿住10年！GOOG谷歌可能会分拆送股！可能会超过1180美元以上！让时间来证明吧！仅供参考！	4789	1	股友Rdyimq
2018/3/1	日内行情 接了就跌	1297	0	专心治豸
2018/2/28	＃凭我对但斌滴了解，他决不会做机构的对手盘！	4655	9	a滴的王
2018/2/27	扬农化工600486今年每股收益3元!至少值68!现50!扬农化工即将井喷大涨！	8243	37	股友JK9yzb
2018/2/26	早点涨价吧！猪	995	0	破冰泳者
2018/2/25	茅台跟着道琼斯跑 还是道琼斯跟着茅台跑？都来竞猜下，说说理由，畅所欲言，	2218	1	尛飝龘
2018/2/24	我今天再次大声呼吁！！！现在，任何人不得买进任何蓝筹股！ 即使是未来调整后，还可能上涨的唯一电器蓝筹股海尔、格力等都不得买入（必须跌20%后再说）！ 茅台这样的垃圾股，必须坚决卖出！ 他就是中国股市最大的垃圾股！早晚要被“国家感觉”收拾！ 创业板和中小板的春天今天开始，可能到来了！！！！！！！！！千万不要去碰茅台等蓝筹股呀。不仅危险，而且极其危险，和2015年6月份股灾发生前的那些科技股一样，极其疯狂的最后拉升。 你们想想，开年七天，在茅台等高位，上海指数突然出现了指数9连阳，这是极其罕见的现象，只有牛市才看得见！ 且上海9连阳都是放了些量的，这个量，大家都知道，是权重蓝筹股拉升时带来的量。 那么在蓝筹股持续上涨两年，整体已经持续上涨4年，茅台涨了9倍的高位后，格力等也涨了7倍后，突然出现了大盘指数由于蓝筹股的拉升带来的罕见9连阳，也带来了，茅台不多见的高位7连阳，说明了什么？ 我个人分…	9603	13	刘浪1218
2018/2/23	买入601818，资产5.7元现价4元，每股收益0.68元，PE6加入MSCI后股价就会是多少	1251	0	股友高胜
2018/2/22	零售式出货！最后余额打包转让！	1264	0	股海下钓
2018/2/21	估值太高了	2414	3	沃伦巴菲特199410
2018/2/20	茅台基本点：当前出厂基本售价969元/斤，净利润率大于50%，未来七年产量年均增长10%，售价年均增长10%，平均利润增长仍能持续保持在20%～40％。市盈率必须给到20～40倍才是硬真理（不算龙头溢价）！茅台再创新高是大国复兴中产阶级磅礴崛起的标志！中华民族优秀品牌必将在未来十年国人追求高品质的大消费时代绽放出炫目的光辉！持有者要坚持而坚守,真理总是掌握在少数人手中！！！	5247	6	夏静宜
2018/2/19	中国已经进入老年社会，所谓银发经济已成为国家重中之重，建议重点关注中小板医药企业，双鹭药业着重关注。过去20年买哪些股票最赚钱？http://m.sohu.com/a/223150172_665443?_f=m-index_business_news_9	1545	0	热爱珍惜
2018/2/18	亲戚中也不是一位两位了。人，还是要自重，健康养生从平常、从小事做起！放心吧，但斌每天吹毛台，自己却不喝酒，担心骗来的没有时间化	2334	1	爱缺
2018/2/17	茅黑们每晚扎心得时刻：19：00新闻联播 国酒茅台 为您报时	6639	11	大雁北飞不复回
2018/2/16	垃圾茅台去死	3230	4	囸囲囿図
2018/2/15	持有茅台600519的可以开开心心过春节了，感恩自己的正确决定吧，赚钱与亏损都是自己可以控制的，提前祝茅粉2018年身体健康，股票账户保证金节节攀升。	5903	14	小心股市风险大
2018/2/14	高位放巨量，大家明白的	2322	1	一枝梅36
2018/2/13	今天三大指数下跌，预计很多人很郁闷。但是，股市有两类投资者，一类永远不会郁闷。先看第一类。每天总是盯盘，看到下跌很郁闷，心情总是跟着股市涨跌起伏不定，涨，兴奋，跌，郁闷！总是被波动折腾。最终很痛苦。第二类，巴菲特类型的长线投资者。每天最多就是收盘看一眼，或者几天看一眼，反正长期持有，短期涨跌根本不放在心上。我就是那种人。我满仓证券，计划三个月后，11月1号卖出。所以，平时也就是收盘看一眼，其他的时间没怎么放在心上。就像刚才，15：30分看一眼，的确有些郁闷，但是很快就过去了，因为距离11月还远着呢。——当然，我的底气来源于：证券公司（399975）现在才669点。而，2019-03-07，它是900点。也就是至少要涨35%才能突破900点。只要耐心持有，不要心浮气躁，证券总会涨起来的。现在就是比拼：谁能沉得住气！$贵州茅台(SH600519)$$格力电器(SZ000651)$	8692	4	珠宝海洋
2018/2/12	茅台不跌停，股灾完不了。要么来几个跌停，以谢罪。要么变成中石油，十年阴跌。什么是谢罪？因为你这里机构云集，抱团取暖，涉嫌操纵股价。一个市场，别处血流成河，你这风花雪月，跟没事人似的。几个跌停，节后股灾没事了。硬抗下去？股灾完不了。	10.0万	21	仏杁
2018/2/11	白马品牌是这次股市大调整的最大赢家。为什么？？？根本没有怎么暴跌，算是正常的技术性调整，说明质地好可靠大家信任安全！！！～～～～	5001	18	股友kiYbsR
2018/2/10	中国！拒绝成为酒国！中国不需要国酒，需要科技！	99321	29	代理股长1
2018/2/9	茅台走势和美股无异，牛了很多年是要还的	845	0	股有天意
2018/2/8	应该搭载马斯克的火箭给外星人尝一尝，拓展外星市场	982	0	浪大师
2018/2/7	当年茅台涨到两百多，跌倒一百多；如今涨到八百多，就不跌到四百多？	3068	4	私人订制888
2018/2/6	大盘怎么涨跌，只有醉生梦死的仙酒不断新高！这是践行伟大梦的唯一希望了	979	1	天蓝地绿人华雍
2018/2/5	用 “二八现象”破坏和谐股市。按照“全面协调”、“可持续发展”、“要创造条件让更多群众拥有财产性收入”的精神，现在处于人民币升值、经济高增长背景下的中国股市也应是和谐股市，即健康、有序、稳定、全面地发展。而恶炒大盘股导致的“二八现象”“一九现象”，以及有些人声称的“国际股市和今后中国股市就是只能让少数大盘蓝筹股涨，其他股票都将被边缘化”，歪曲了国际股市的实际，必须坚决予以纠正。	3092	17	一叶情深
2018/2/4	最近以来，股市的表现让上亿的中国股民既操心又不解：以烈性酒(贵州茅台、五粮液)、传统中药、传统银行保险为代表的中国式蓝筹股价迭创新高，而代表战略性新兴产业的股票屡创新低。与之形成对比的是美国股市科技股方兴未艾，前十大市值的股票已经大部分由科技股替代！前5大市值全部由科技股组成！而A股的前十大市值几乎是清一色的传统行业公司。我们发现，为什么中国式蓝筹仍然是穿长袍大褂的满清人，而美国式蓝筹早就是西装革履的现代人？我们的股票市场为什么远离科技，远离现代文明，远离中华民族伟大复兴的中国梦？！	3055	13	阿布78
2018/2/3	早点涨价吧！猪	995	0	破冰泳者
2018/2/2	跌停泡泡太高	924	0	富貴險中求WWW
2018/2/1	二锅头知道不？那才是老百姓的酒	1812	1	改善中
2018/1/31	明日开盘15分钟是最佳逃命机会	2674	4	zhudiedie
2018/1/30	不要去赚最后一个铜板。。。。。。。不要听人忽悠。。。。。。。。	966	1	金宝马
2018/1/29	远离毒品，远离茅台！	1779	6	aatftdspkjhgf
2018/1/28	要跑	996	0	金牌888888888
2018/1/27	喝茅台的基本都是那些不花钱的或者自己不花钱的人	2053	2	股海仇深
2018/1/26	最近媒体用“食之无味，弃之可惜”来概括贵州茅台的股价，其实还有点抬举贵州茅台的价格了	1508	0	专抓大牛股777
2018/1/25	还在忽悠接盘	1564	0	松瀑山中人
2018/1/24	所有散户今天必须清仓 起码到一百	997	0	抓住g点
2018/1/23	酿酒下跌你上涨一定欺诈存在	995	0	本人是A股超股神
2018/1/22	立即卖出茅台的第100个理由：股市的高抛低吸法则！。。。。	2593	3	烽火黎明
2018/1/21	蛋病在200多建的仓，喊你们价值投资来买茅台	1373	0	腾long驾雾平安
2018/1/20	茅台上天，绩优股买，绩差股清仓落地！下周关注603730，有点像当年新上市的茅台。	2076	4	百战金刚
2018/1/19	这么大的泡沫，还有人在博傻，也是醉了	1772	4	龟虎
2018/1/18	账面上的数字，可惜变不了现，出不了货，继续拉，散户看戏。	1320	1	坚持就有收获111
2018/1/17	老子不研究，就是来空茅台，有啥牛逼的啊，一个破酒害死多少人，喝死多少人，有些人为了喝酒天天如狗，酒不是好东西，但也是好东西，只是它不配有这么高，万亿市值，老子笑了，比银行总值多高，狗逼东西！死去300元左右去！	8287	34	太阳升起爬山坡
2018/1/16	昨天出了几个亿，今天肯定是低开低走	805	0	dghhggvfg
2018/1/15	随敢接盘	769	0	不割大师
2018/1/14	中国什么都炒，茅台酒水炒成黄金水，可笑。都是机构图利，当年的科技股，煤炭资源股，稀土股，无不是炒作风作怪，现在煤炭，科技股有人要吗？都是可笑的结局。	996	0	shanghua788
2018/1/13	指数空涨小散干瞪眼！酿酒一涨，九成股票熊市晃荡！50一涨，小散持有的中小创和超跌股今年解套无望！！50国家跳水队准备出场，十米跳台比赛高难度跳水纵身一跳！买YH理财天天盈利！一万元盈四佰多元，比起投资gp天天亏钱强多了！天价高位酿酒和50你买迟早发套你也是亏钱，买低位股不涨你亏时间！指数涨大多股票不涨多少，指数微l调个股大跌，指数大跌个股暴跌！看看整个股市有多少股创历年新低了，马上有更多股票加入新低行列！！酿酒一涨，九成股票熊市晃荡！50一涨，小散今年解套没希望！！好言相劝在先！买理财产品已经天天获利买理财产品去啰！每天15点前资金点入当天计利有效！买理财已经连续天天计获利了，办好YH卡开通网上YH或者手机YH下载的APP在投资这个栏目里直接点击买进散户持有的股票是不会涨的（不论股票多么优质），涨的绝对是散户手中没有的股票（也不论股票多么垃圾），这就是中国股市！！	11169	95	不好再不好
2018/1/12	go3gao3	968	0	乐事吃薯片
2018/1/11	绿地从42元掉下来的，请大家精准介入绿地控股。说什么都多余，有个事实是世界500强绿地控股600606的市值只有万科和恒大的四分之一，你说可笑吗？绿地市值1000亿，万科和恒大都是4000亿，就连二梯队的保利市值也接近2000亿了，扯啥呢？	2093	1	redbull123
2018/1/10	主力资金边拉边出	1559	0	有眼缘
2018/1/9	最后的疯狂，不是疯子不参与。	4196	15	北郭村的北郭先生
2018/1/8	买了就舍不得卖呀，因为太稀缺了！	977	1	恒久久久
2018/1/7	问君能有几多愁，恰似满仓茅台酒	1143	0	罚款350万元
2018/1/6	滋补国宝！药中茅台！东阿阿胶！底部觉对安全区域！	1118	1	股世常青树
2018/1/5	当年水变油炒了几年 后来不了了之 谁来买单 一地鸡毛	1892	0	大海蓝DHL
2018/1/4	越涨越卖，不留恋	988	0	n13994397080c973
2018/1/3	昨天挂单690买居然成交了，	1450	1	股友KRFMHs
2018/1/2	630再说	998	0	右上45度
2018/1/1	为什么买茅台股票？因为买不到茅台酒。	1797	1	甘为天下后
2017/12/31	长期持有，到没有人买茅台	5320	11	沃伦w巴菲特
2017/12/30	买五粮液吧，中国会关掉创业板，中国会发行10000个公司到创业板，发5000公司到中小板，发8000公司到上海主板，所以，深圳只买五粮液，上海只买茅台。中国除了这两个股票，其他的都要跌到1元。	12861	28	沃伦w巴菲特
2017/12/29	这下完蛋了。。。	884	1	股市坑里抓泥鳅
2017/12/28	华大基因每股200多块，科兴生物却只有18块多，可怜的北京大学南华大 北科兴 科兴是北京大学，华大是哪个大学呢？002581目前叫未名医药茅台的净资产收益率比600230低了一半	983	0	Microstock
2017/12/27	覆巢之下无完卵，巨型M头，二B头信号已经出现	1961	1	守望者玛雅
2017/12/26	当有人说喝茅台长寿的时候我就断定双头顶就没有悬念了。	997	0	dghhggvfg
2017/12/25	关于上海股票	8460	25	沃伦w巴菲特
2017/12/24	贵州茅台：500元是个“底”。	6932	9	ChineseBuffett
2017/12/23	#茅台上市初花4万买10手,到现在至少赚480万了！这样的股票，伟大的A股市场投资者这辈子都不会再见到的了，我们认为!	6844	23	a滴的王
2017/12/22	醉生梦死	990	0	范鑫朋
2017/12/21	以茅台为代表酒股上窜瞎跳怎么就没机构查呢？	1221	0	微微坐庄笑
2017/12/20	PTA期货大幅涨价！受原油涨价，天然气涨价影响，环保减排影响，PTA价格暴涨！荣盛石化！	1295	0	中泰深圳欢乐海岸
2017/12/19	又有专家预测2018年养老金将实现14连涨，且预测涨幅在5%左右，我个人看法是，说是专家预测其实就是先抛出这块试探石扔在水中(群众)，看一看会有多大涟漪，即看看人民群众，尤其是那些退休人员的反应如何，其实每年定的这个增幅百分过与GDP掛钩有多少科学性不说，就其一刀切式的平均增幅我认为就不一定科学，虽然近几年提倡多缴多发，也得到群众基本认可，但应该还要对近几年才退休的人员适当倾斜，为什么呢？这是因为他们这个群体(从2015年12月31日至2017年12月31日才退休群体)对于前几年10%的年涨幅就没享受到，就举一例孑说，刘某某在2016年1月1日退休，那么他比2015年12月31月退休人员就产生5%的落差，并且这种落差的绝对额会随着年份的增长而更大的拉大差距，这是不太公平的，我举这个例子想说的是应该将这部分人的工资适当倾斜，个人观点。	1412	1	雪山雄鹰a
2017/12/18	國家隊在拉茅台拉指數	973	0	富貴險中求WWW
2017/12/17	你还以为茅台是奢侈品，圈子里没见过喝茅台的。那是你的问题。对有些人来说，茅台就是一瓶酒而已，想喝就喝喝，而且下酒菜就是一盆油炸花生米。	6959	5	泉声
2017/12/16	茅台有主力吗？趋势改变了吗？茅台的增长没有潜力了吗？	2275	2	明语静思
2017/12/15	决定一百股到明年才卖。	932	0	呼吸你邴7799
2017/12/14	哥刚才复了下盘，蛋饼童鞋叫嚣的原因，已展现出来[不屑]	3643	14	菊颤巅峰
2017/12/13	茅台业绩都是假的，你们身边有几个人喝茅台，用你的脑子想想，这种酒精能这么高股价，真是悲哀	7406	25	艳阳九连板
2017/12/12	今天能破670	987	0	何以梦1
2017/12/11	这二天我表妹跟我说她在网站交了一个外国男朋友有一个月通信了相处的很好，可是在这几天外国男人说给我表妹邮一个盒子说里面装的是美金，说他在战乱国家没有银行转账，只好用其他办法把钱送出去让我表妹帮他保存，我家人全说是骗子...请股友帮说说?	1295	0	牛胆66
2017/12/10	进场: “双重改革”受益股,社保养老金标的股	1135	0	股友1I9bx40991
2017/12/9	茅台酒没有可以生产。能源煤炭没有了枯竭了你能生产吗。煤炭是不可再生的资源。	1714	0	金谷园1
2017/12/8	什么玩意	1328	1	gk6238977
2017/12/7	茅台	988	0	股友sdw
2017/12/6	国鸭全聚德 明年化天鹅 2017年12月6日开盘后 全聚德昨2017年12月6日周三平开于17.67元。昨天的17.65元为年底的概率极高，如果不是，今天最多再往下探一点儿，今绝对绝对绝对百分百收板，后面还有好多，明年300元见，大盘绝对创历史新高哟！！！长话短说：从速筹资大胆融资任意价位狂吃价值连城的金鸭全聚德。	996	0	轩辕理财室
2017/12/5	明眼人一看就知道，目前的茅台，部分港资和内资勾结，高位对倒出货，证监会应该查一查	1230	0	庄家克星云鹤
2017/12/4	下个台阶500见	931	0	马上就来了15220
2017/12/3	最好主力军今天能站上666元	1914	1	标准太阳2349
2017/12/2	茅台突破700元那天，哥看见刘老板鬼一样的出来了，哥原还以为他死了！哥被吓着了，立即给茅台，新股做了个全民清仓评级！后来的情况大家都看到了，暴跌！	7363	10	百战金刚
2017/12/1	茅台开始讲故事了，还不快跑，连网红都出来了，无所不用啊	1373	0	股海随遇而安
2017/11/30	#本人是标准散户,资金最多时不到10万!它们会给所谓的"散户"下套吗烂毒股市烂垃圾们?	2832	13	a滴的王
2017/11/29	按骂茅台逻辑，腾讯早特停，市盈54倍，市净14.5，靠游戏，起家，这就是两地区别	996	0	AAKK一姜
2017/11/28	挣钱就跑永远是真理,否则会给人家做嫁衣,自然规律就是起起伏伏,买股一定要买便宜的卖出贵的,几年后便宜的可能就变成贵的,贵的就变成便宜的了!2000年A股网络泡沫爆发第一只百元股亿安科技126元,散户疯狂去买,之后一路跌到08年的3.18元.而2003年非典茅台酒20多元没人要,现在算上送股分红复权2570元一股了,快一百倍了,有人反而傻傻的去接盘了!	4373	11	挣钱就跑是真理
2017/11/27	要去见60日线吗？这么强势的股，说蹦就蹦了，a股还能买啥股？	747	0	戒开盘即买股
2017/11/26	稀土永磁概念股：鹏起科技、天通股份、北矿科技、银河磁体、厦门钨业	4085	13	很快涨停123
2017/11/25	没事赤度河的水可以慢慢喝	1239	0	田思思的思念
2017/11/24	609进了200股 要站岗了？？？	1405	2	wcy1993
2017/11/23	白酒股那个研报目标价实现了，最近的研报目标价一个没实现。什么五粮液目标价83实现了吗，洋河135实现了吗，古井贡酒目标价88实现了吗傻逼孙子机构的垃圾分析研报。你们做了几十年的分析师都是垃圾，怀疑你们这些分析师的证书都是花钱买的假证吧	1682	0	股神是本人
2017/11/22	满仓茅台，价值投资，机构抱团，赚10个点，5个点轻松	1122	0	天之雅88
2017/11/21	低市盈率，低市净率，高增长的迪马股份处于历史大低，值得买入!	863	0	YYanw
2017/11/20	不是唱空的贴，根本没人回复，网络雇佣军们主子给了你们多少好处	2022	8	浮生若梦0515
2017/11/19	大哥挺住，五粮液跟随你～	1133	0	股友Q5HJst
2017/11/18	我不是茅台的股民，我只是发表个人的观点，我个人认为茅台至少贵了一倍，所以机构们都在抱团作死了，至少我个人打死不会买茅台，买茅台绝对不是价值投资	2330	1	股友qMT1VZ1847
2017/11/17	找不到接盘的，就继续忽悠目标价	1218	0	强卖强买
2017/11/16	700在望，赶紧上车，裁判去哪儿了。	798	0	Johnson1975
2017/11/15	估计大家都是喝醉了	2139	2	dancell
2017/11/14	科技兴国，即将上市的新能源科技龙头宁德时代也应该算进，海康威视中兴通讯中科曙光华大基因美的电器大族激光亨通光电宁德时代，神奇的就组成了那么一句话，嗨（海）！您（宁）很（亨）美大中华！未来就靠它们了。	1434	2	又傻又天真
2017/11/13	加油涨，我看好你，我就不信没有傻逼散户来接盘	1135	0	小妞子2225
2017/11/12	国宴不上茅台上干红，茅台泡沫太多了？！	5492	8	心序
2017/11/11	三斤粮放一斤酒？值个屁的钱	2412	1	守望者玛雅
2017/11/10	800多亿元的玩意非要吹成8000亿元。总有破的一天	1769	1	股友ceqZeA
2017/11/9	茅台一个跌停板将改变所有人的信仰！！！	999	0	Johnson1975
2017/11/8	这是机构的御用股，散户敢进？？？	993	0	左手相忘
2017/11/7	茅台股价不跌到 350元以下，A 股都是没有出路的！！！！！	11587	60	生活与网的区别
2017/11/6	还是大茅台稳	902	0	股海烤鱼
2017/11/5	茅台供不应求的真实原因，一是因为2012年后茅台市场成功实现转型，从之前的公务消费占比40%左右降到如今的0.01%，主流消费群体也转化为全国中产阶级，市场消费需求量大；二是因为茅台一直坚持传统工艺，每一瓶茅台酒从生产到出场都要经过5年时间，30多道工序，160多种工艺环节，存放不满5年的酒绝不出厂，出厂的酒都至少是5年前的老酒，导致出厂量有限。 如今茅台酒年出厂量在5000多万瓶左右，而全国中产阶级有3.5亿人，供需失衡导致了市场上茅台酒供应紧张。未来1000不是梦	2593	0	我要长线钓大鱼
2017/11/4	银行股中的茅台诞生！贵阳银行贴上标签定投贵阳银行开始~睡了你贵阳~融资盘持续多日流入 资金净流入~	1937	0	wyl27478
2017/11/3	我们从茅台的盘口看，它已经失去了流动性，也就是说，目前茅台的持有者，ta们全部是纸上富贵，无法套现，它们根本出不来。有人会说，他们是价值投资，是要享受每年“高额”红利，茅台目前的价位介入的话，红利已经没有存银行合算了。那么，茅台还会不会涨呢？我说，它依然会涨，就像目前的房价一样，大家明知道它不合理，可是，它依然顽强的上涨.....。但是，做为散户，我们只玩价值区间合理的股票，永远不迎合媒体忽悠。很多股票的价值已经显现，让茅台、万科、特力A、四川双马、中航黑豹.....这些依然是垃圾筹码的股票交给主力们玩吧！	2282	2	股友3J1yzv
2017/11/2	还不知道谁被圈在里面	1185	0	gk6238977
2017/11/1	赵暮鑫：4月18日黄金短暂承压回落，欧盘择机反	1334	0	珠海千里马
2017/10/31	贵州茅台又打了券商的脸，	1052	0	风险机遇并存
2017/10/30	清醒吧！所谓的价值投资者们！	51.7万	954	人幸运
2017/10/29	来源：证券时报网 近日深圳东方港湾投资管理股份有限公司董事长但斌持续发表看好茅台的言论，今日他在微博上表示，除非中国的白酒文化衰落了，只要赤水河的水还在流淌，否则你等一千年一万年也看不到茅台崩盘的时刻！茅台就算过了高速成长期，至少也会像可乐、帝亚吉欧，或者就像“高等级债券”一样吸引稳健的长期投资人。 贵州茅台连涨8个月 市值突破5500亿：哪里才是尽头？ 周五，A股继续窄幅震荡，盘中酿酒板块却继续逆市冲高，板块整体上涨1.44%。其中的绝对龙头贵州茅台更是涨逾2%，股价站上440元，市值达到了5527亿元。 从月线来看，贵州茅台已连涨8个月。年内涨幅也接近32%，而同期沪指跌0.41%。如果从2015年“股灾”最低点算起，贵州茅台最大涨幅已经超过165%，是名副其实的大牛股。 从市值上看，在2015年8月(股灾之后)，该股市值不过2000亿出头，此后贵州茅台便开启“暴走”模式。2016年…	48.4万	1007	贵州茅台资讯
2017/10/28	海航基础投资海南房地产和8家机场（三亚、海口、满洲里和安庆等）海航基础投资海南房地产和8家机场（三亚、海口、满洲里和安庆等）海航基础(600515)8家里机场（三亚、海口、满洲里、安庆、宜昌、唐山等） 公司收购基础产业集团和融资 160 亿元，成为基础设施全产业运营商。 重组前，公司主营商业百货零售。公司拟向基础控股以 10.67 元/股发行 22.49 亿股支付 240 亿元，并以现金支付剩余 20 亿元收购基础产业集团 100%股权。同时，公司拟募集配套资金 160 亿元，按 12.95 元/股计算，发行不超过 12.36亿股。 基础控股保证基础产业集团 2016 年-2018 年扣非归母净利润分别为7.95 亿元、 15.34 亿元、 29.10 亿元。 交易完成后，不考虑配套资金，基础控股将持有公司 84.18%，成为控股股东；慈航基金会将合计持有 89.96%股权，仍为公司实际…	3107	7	龙头股要涨
2017/10/27	要想到五十万亿市值	1163	0	丰收的气候
2017/10/26	贵州茅台许许多多的机构出不来，上百家基金、机构寻找接盘侠。钱多人傻的快来！[不说了][不说了][不说了]	3875	5	宏昌妖股天成
2017/10/25	里面的股东听着，这么好的价格你们不出来，难道等300你们在出来吗？如果停牌你们或许想出来都难	1115	0	dghhggvfg
2017/10/24	昨天可以580.5今天不行	1069	0	本人是A股超股神
2017/10/23	600爷爷买。700爷爷卖	829	0	本人是A股超股神
2017/10/22	衷果古市有大雨水急身。	917	0	轩辕理财室
2017/10/21	可以小仓位玩T，但千万底仓不要丢。350元时我是这样想，400元时也是，现在450元时一样是这样想法。那么久了，每次的2个点以上的大跌，何时不是短线入场的机会。分红当天必填权。	5744	18	股民泥鳅
2017/10/20	茅台酒的原料股600127农业龙头即将爆发连速涨停！	2136	6	股友8g8超短线
2017/10/19	看到三星芯片将成行业新霸主，我思绪万千，看到茅台股价，我五味杂陈，如此素质，如此导向，中国危矣。英特尔自1993年发布针对个人电脑的Pentium（奔腾）中央处理器以来，其一直在高端市场处于霸主地位，而那一年，三星还处于行业第7。谁也没想到，二十多年后，这个后生将完成对老大的逆袭，成为全球最大的芯片制造商。据日本野村证券预测，三星今年第二季度芯片销售将达到151亿美元，而英特尔在144亿美元。从全年来看，三星电子芯片销售额预计为636亿美元，而英特尔预计为605亿美元。这意味三星芯片业务最快将于第二季度超越英特尔，成为行业老大。（第二季度财报尚未出炉）另据路透社报道，韩国三星电子第二季度利润有望创历史新高，与此同时，内存芯片销售额暴涨也将令三星电子首度超越全球最大半导体制造商英特尔，原因在于芯片价格长期坚挺。早在今年一季度，因为存储芯片价格的强势，三星电子的营业利润比市场预期高出16%。…	3463	7	股灾常态化
2017/10/18	贵州茅台已经到了边拉涨边出货阶段，还有勇敢的散户在吗？大家在这里赚足了，可以到光启技术再赚一笔！	3139	3	忽悠病砖科医生
2017/10/17	茅台，是一只很有意思的股票，不同于其它的消费品，它代表着国酒，情怀，面子，地位，独一无二。昨天亲戚家聚会吃饭，拿了瓶53度1000ml的飞天茅台喝，主人家倍感有面子，这就是茅台赋予的权利。人们总是在找茅台倒下的理由，可茅台太优秀了，以至于找不到不看好的理由。明年涨价预期仍存在，放量加涨价，跌下来就是买入的时机。	4119	3	股民泥鳅
2017/10/16	2017年10月16日 星期一A股前瞻上周两市高位震荡，深强沪弱。沪指3400点得而复失，全周未能回补上跳缺口，继续维持多头势态；深成指中阳新高，创业板全周报收跳空中阳。两市成交萎缩至4586亿元。周末消息面偏空，证监会重拳打击上市公司大股东清仓式减持行为；M2增速八个月来首次出现反弹，9月社会融资规模和新增人民币贷款好于预期；证监会周末核发9家企业IPO批文；美三大股指周五全线收涨，道指与标普连涨五周，纳指再创历史新高。展望后市，大倒计时，市场进入强力维稳时刻，无形之手均牢牢把控指数，大跌大涨的可能性均不大。操作上，小波段运作，仅关注低位低价超跌的成长型价值股等。	981	0	龙城一号
2017/10/15	在中国必须讲政治，现在的茅台横盘一段时间是最佳选择。茅台必须用靓丽的业绩来回击一切的质疑。	1142	1	股民泥鳅
2017/10/14	中央军委发布史上最严“禁酒令”！青海消防10小时前 · 青海消防官方头条号史上“最严禁酒令”即将在全军推开，内容包括“禁止工作日（周一零时至周五二十四时）饮酒”“禁止遂行任务期间喝酒”“禁止任何时机场合酗酒”“禁止基层节假日会餐喝酒”“禁止聚众到地方饭店喝酒”等11个方面，一经查实一律降级处分。	4120	1	sweets8
2017/10/13	道道全10送7股+4.1元股权登记日！	1212	0	药线老表
2017/10/12	525.88元的茅台该跌了，庄家换股中石化是必须的。	3316	1	蔡若男
2017/10/11	买买买买	922	0	本人是A股超股神
2017/10/10	全国强制禁酒令，迫使贵州茅台股价不断创新高	1508	0	dfcfxrj
2017/10/9	买的对马上抄底，大牛科利尔大牛股，严重超跌002892，节后新股科力尔大涨华大基因涨了近20倍，科力尔比发行价才涨1倍，而且科力尔业绩比华大还好，空间巨大！科力尔制造新能源汽车电机！！！！！节后必大涨'	3112	2	股市之王杨钦欢
2017/10/8	身边好多喝白酒的，很少见喝53度飞天茅台酒的，只是偶尔的有，茅台酒的销路是个迷啊。	9903	11	混水摸鱼手要快
2017/10/7	第二份罪己诏！各位朋友，各位乡亲，各位父老，金融界大V“阳光灿烂”向您真诚道歉！我的预测不准，害得大家空欢喜一场，本人深感内疚和悲痛。前几天，我做了两个预测。第一，降息后，黄金大跌，可以提前做空。这个准确。第二，降息后，全球股市大涨。但是今天没有大涨，我错了。大家放心，历史证明，降息后有两种情况，一种就是立即大涨，第二种是先跌后涨。预计一个月内大盘会突破3050点。但是，不管明天涨多少，星期四不涨，就是我不对。很多分析员，说话模棱两可，错了可以狡辩。那不是我。我错了，会站出来承认错误，不会选择逃避。我也必须坦白，昨天已经满仓A股，今天遭受损失。期待明天涨回来。我痛苦，并不是因为今天的小亏损，因为今天大盘才下跌0.81%，所有人亏损不大。我痛苦，是因为让几万粉丝失望了。（加上蚂蚁CAI富那边，共有几万粉丝）希望大家理解，本人不是大罗金仙，预测不可能100%准确。不管如何，此时此刻，本人心情…	7779	12	珠宝海洋
2017/10/6	我的预测准确率：70%！过去一段时间，我给大家诊股，最让我自己满意的就是30号的：吉艾科技！我在30号凌晨计算分析后，下结论说：这是一只好股票，即将反弹！大约八个小时后，股市开市，吉艾科技迅速上涨，最后涨停！当天涨幅： 10.09%！附上截图做证据！我不是骄傲，只是想反击讥笑我的人：没有人可以永远正确！虽然有时错误，但是我大部分是正确的，你们不该只挑选我错误的地方攻击。凡人都会犯错。我们不是神仙。作为金融界新一代大V，我的准确率大约是70%，这就是结论！$贵州茅台(SH600519)$$涪陵榨菜(SZ002507)$	5625	3	珠宝海洋
2017/10/5	一个做酒的竟然国内股价第一，情何以堪，	3960	2	lifukai5
2017/10/4	白酒股要暴跌了	9281	3	就斤斤计较
2017/10/3	贵州茅台算个蛋。赣锋锂业利润在未来三年内净利润估计在300亿以上，每股业绩40至50元之间，股价估计超1000元，在150美元以上！！！贵州茅台算个蛋。	6459	5	波浪起伏a
2017/10/2	茅台的主力一定会记住买卖区间的	2445	0	高抛低吸的老人
2017/10/1	根据469.98元，可以推导出509.98到514.98之间是茅台的第一卖出区间！509.98到514.98之间是茅台的第一卖出区间！根据469.98元，可以推导出549.98到559.98之间是茅台的第2卖出区间！549.98到559.98之间是茅台的第2卖出区间！根据47400，可以推导出51400到51800是茅台的第三卖出区间51400到51800是茅台的第三卖出区间！根据47600可以推导出516元到520元是茅台的第四卖出区间516元到520元是茅台的第四卖出区间	6988	13	高抛低吸的老人
2017/9/30	冥冥之中感到茅台太像两年前的小米，总感觉茅台和小米都要败在渠道上，反观今天小米反被OPpo，VO超越，对茅台不安呀！	8100	27	黄香故里
2017/9/29	应该严惩	1833	3	专抓大牛股777
2017/9/28	4.18大盘退守半年线(2017-04-18 15:30:44) 今日大盘尾盘半小时再度跳水，失守3200点至3196.76点，雄安与京津冀板块领跌，金隅股份出现调整趋势，两个交易日的巨量出逃，阶段调整了；酒类、安防、“一带一路”走强。两市26只个股涨停板，38只个股跌停板，大跌个股在减少。大盘失守3200点，退居半年线。贵州茅台越过400.00至404.65元，意味深长。第二高价股亿联网络止跌企稳迹象。与雄安板块相反的是“一带一路”板块走强，北新路桥涨停板，西部建设等大涨。雄安与“一带一路”板块在交织。盘面看：绩优股、“一带一路”等板块再度走强趋势，大盘一定保卫半年线，这是多方的最后一道防线；雄安板块继续加剧分化中。高度关注“一带一路”与绩优股板块的可持续性。明日大盘：将在半年线附近止跌回升。	68249	232	子卉馨澍
2017/9/27	天地悠悠，过客匆匆，潮起又潮落。人如股票，有时一落千丈，有时一飞冲天。珍惜手中股票，待到水穷处，坐看云起时。伊君，在内地某市，因喜读书，爱唐诗宋词，爱千年文化，选择教师职业，九儒十丐，清贫度日，身无余财，只有诗文为伴。身边人有赞有贬，某个有一定地位官员的亲戚对教师鄙视，对伊君也不时言语嘲讽。伊君一怒之下，投身广东，便受到礼遇，倒也顺风顺水，奋斗多年，身家上千万。内地那官员亲戚早已退休，收入大不如前，生活水平下降，对伊君态度大为改观，言词尊敬有加，前倨而后恭。伊君愈加鄙视此人。	977	1	语文教师
2017/9/26	罪己诏（金融界大V“阳光灿烂”的道歉书）各位尊敬的粉丝，沉痛告诉你们：今天股市没有大涨，我错了。是我不对！在前几天，我一直呼吁：（1）做空黄金，星期四降息，黄金和白银会大跌！这个判断正确。（2）降息后，星期四全球股市大涨。但是，今天股市没有大涨。我不会选择逃避，我的确是错了。虽然我100%相信，股市很快就会大涨起来，因为回顾过去历史，每次降息后，全球股市都迎来一波大涨，预计未来一个月内会大涨。但是，不管明天涨多少，今天没有涨，就是我不对，我预测错误，让很多人空欢喜一场。作为金融界著名的大V，我不能选择逃避，也逃避不了。我选择面对和忏悔。在这里，向各位朋友真诚道歉：我错了，是我不对，没有帮大家发财我深感内疚！我罪该万死！唉……$贵州茅台(SH600519)$$中信证券(SH600030)$	5713	6	珠宝海洋
2017/9/25	495高地让给地方部队，最美的风景应在685高地，祝伟大祖国蒸蒸日上，百姓生活富足美好。	3445	2	阔如大海1627
2017/9/24	逢低逢跌买买买	59227	127	只擒龙头大帝
2017/9/23	有种你拉到10000	1159	0	万恶之源股市
2017/9/22	炒股炒差价不炒业急打开帐户看看荣资盘亏损多少中户大户远离荣资盘亏钱亏本金300419全国银行政府专用300344军工新材料600909证券新股下个龙头600531有色金属黄金600891一300107一300239一002118一000965一000958一300179一000955	8234	56	一买慢慢涨
2017/9/21	不断努力的付出，哪怕你现在的人生是从零开始，你都可以做得到。	965	0	he55550252856
2017/9/20	贵州茅台风险提示，目标价下调至400元！	962	1	富炒房丨穷炒股
2017/9/19	价高出下来全转*惊天一路一带龙头600307酒钢宏兴最低价唯一铁铜矿石矿铁焦一体绩增第一股必5倍暴涨机会不可错过。仅剩十年大底最超跌资源涨价龙头，主营钢品毛利率已上升到30%以上秒杀其他行业个股*受益ppp一路一带，数亿吨储量千万吨年铁铜矿石产量自给比最高兼核燃料合作军工(见F10公开资料)。国企改革整合大牛潜力。2017多热点白菜价最大黑马潜力	42711	208	牛股挖掘机777
2017/9/18	“开始囤积？不，开始出货...”17世纪中期时，郁金香从土耳其被引入西欧，当时量少价高，被上层阶级视为财富与荣耀的象征，投机商看中其中的商机，开始囤积郁金香球茎，并推动价格上涨。1635年，炒买郁金香的热潮蔓延为全民运动，人们购买郁金香已经不再是为了其内在的价值或作观赏之用，而是期望其价格能无限上涨并因此获利。1637年2月4日，郁金香市场突然崩溃，六个星期内，价格平均下跌了90%。郁金香事件，是人类史上第一次有记载的金融泡沫经济，此事间接导致了作为当时欧洲金融中心——荷兰的衰落。	7909	26	枪炮and烟花2346
2017/9/17	已经向证监会信箱举报，等着瞧	1729	0	n958513191692762
2017/9/16	600519年线四阳一阴 ？	8700	24	小笋尖
2017/9/15	逃命要紧，卖掉10手换银行去	975	0	搏浪鲨
2017/9/14	浦发银行，半年利润超320亿，每股净资产超16元，达到净资产价位，还要涨45%！$贵州茅台(SH600519)$$中国平安(SH601318)$	11890	9	巴菲特很行
2017/9/13	前年股灾茅台在200以下时很想买，但是没买，为什么呢？因为反腐，酒驾入刑，……等等利空就没买，不过一直在关注，去年春节回家，在家里呆了个多月，吃了一轮酒席过后就改变了看法，我家乡是一个经济一般的地级市，本人四年前在市里买的房子，但是很少回家，今年春节在家里呆得比较久，吃了很多酒席，发现一个现象，摆酒席的一般来说烟都是中华，白酒五粮液，泸州老窖，茅台很少，我了解过，一方面是价格还有就是不容易买到货，我在想如果三五年后随着居民收入提高茅台提高产量让中等家庭办喜事都能喝上茅台，平时隔三岔五的也能喝点，那市场该有多大？	6044	6	旺旺旺鸿运来
2017/9/12	排名 代码 股票简称 相关链接 收盘价 涨跌幅 沪股通净买额 沪股通买入金额 沪股通卖出金额 沪股通成交金额1 600519 贵州茅台 成交榜 行情 股吧 495.18 0.82% 3.84亿 4.18亿 3397.76万 4.52亿2 601318 中国平安 成交榜 行情 股吧 56.17 0.25% 1.49亿 2.48亿 9835.78万 3.46亿3 600887 伊利股份 成交榜 行情 股吧 23.4 0.34% 2.05亿 2.63亿 5735.82万 3.20亿4 600276 恒瑞医药 成交榜 行情 股吧 55.68 2.84% 1.61亿 2.32亿 7116.56万 3.03亿5 600036 招商银行 成交榜 行情 股吧 26.76 0.04% 8328.84万 1.68亿 8483.61万 2.53亿6 600030 中信证券 成交榜 行情 股吧 18.3 0.3…	4868	10	股友C04iGZ
2017/9/11	简述：万向帝国目前中线在操作600791 002392 600704等个股，短线近期做603388，300479，300589〈买进前各股吧均做详细的分析，可以参阅〉1主力成本非常低，目前价获利数倍，谁来接盘？2茅台今后业绩会高成长，哪个主力会高位抢筹？3大盘突破3300点后低位个股轮流启动，高位个股杀跌的开始，个股有其自然规律。4回顾下历史，几乎高位个股都是在散户一片看好之中突然暴跌的，这点非常有意义 5 目前价买入茅台，你能有什么价格优势？	4587	6	壹277壹20陆186274
2017/9/10	嘉欣丝绸总分红率远高过贵州茅台！马云会不会动心呢？电子商务概念在嘉欣丝绸股票中贴合度排名第一。嘉欣丝绸总分红率远高过贵州茅台！贵州茅台600519被严重高估；嘉欣丝绸002404被严重低估！嘉欣丝绸总分红率和净利润增长率，均远远超过贵州茅台！一，嘉欣丝绸总分红率远远超过贵州茅台！嘉欣丝绸：总分红 4.16 亿元÷总市值40.56亿元=总分红率 0.103贵州茅台：总分红 436.76亿元÷总市值6181亿元=总分红率 0.07二，嘉欣丝绸净利润增长率远远超过贵州茅台！嘉欣丝绸：净利润增长率 50.11%贵州茅台：净利润增长率 27.81% 嘉欣丝绸 002404 美元窝子。创汇主力军。世界丝绸垄断寡头。与世界首富奥特加有稳定的业务关系。 丝绸是国粹，软黄金，中国垄断商品，有防癌性，而化纤有致癌性，预期丝绸全面超越化纤 嘉欣丝绸还有酿造桑椹子酒和制造中药的多种可能。海量的蚕蛹，还没有得到制…	5431	13	请万勿相信
2017/9/9	贵州茅台外围资金再次进仓了，终于等到了、大盘上涨，意味着新的机会要来！	9425	2	与狼共武
2017/9/8	今天可以低吸一点	2058	0	眺望幸福8
2017/9/7	今世缘旗下国缘系列是中国外交部指定接待用酒，江苏省政府指定接待用酒，当然这不是最重要的，最重要的是，目前白酒板块中唯有今世缘能够成为第二个茅台，站稳百元股第二把交椅，今世缘的前生今世，高沟酒厂历史渊源，是中国古丝绸之路时期家喻户晓，名扬海外的佳酿，今世缘继承高沟百年佳酿，传承古法酿酒工艺结合现代化酿酒设备，是中国浓香型白酒的发源和代表！话说，酱香型白酒的鼻祖属于茅台，那么浓香型白酒的鼻祖必然属于今世缘，今世缘14年上市，主要市场以江苏省内为主，起步比洋河晚的今世缘雄心壮志，一步一个脚印，一年一个样，三年大变样，随着今世缘市场大战略的实施，赶超洋河、五粮液只是时间上的问题，也是众多白酒股中最具生命活力的上市公司，目前今世缘的价值正待被有慧眼的群众挖掘，二级市场估值低于行业整体板块的平均值，投资价值显现！	1955	0	丰林1018
2017/9/6	不用说N年以后的事，一切无法预料！我们只说三年内！一股芧台等于30几股晨鸣！算下来分红只有晨鸣三分之一不到！只得盼望股价上涨的，这就是听天由命，按照希望投资，希望一定能实现?茅台成长性多少?晨鸣分红已经好过任何银行理财产品，其成长性勿庸置疑，关键林权天天在生金蛋，重新估估值更显惊人，资产荒，大通胀形势下，林权的暴涨将使人目瞪口呆！价值投资就是理性分析，抛开主观臆测！	10407	15	三倍也低估
2017/9/5	贵州茅台能否冲击600元？	4665	5	股友pj1hyc
2017/9/4	乘用车电机控制龙头随行业腾飞点击查看PDF原文研报日期：2017-08-31K图 300681_1英搏尔(300681)推荐逻辑：公司2017年半年报实现营收2.17 亿元，同比增长25.8%；主营的电气控制器毛利率37.5%，同比增长6.0%；归母净利润3858 万元，同比增长59.5%；目前由于纯电动乘用车电机控制器等产品订单充足，公司2017 年全年纯电动乘用车的营收和净利润有望实现较大幅度增长。收入利润高速增长，新能源乘用车电机控制器业务有望放量：公司营业收入与净利润2013 年至2015 年保持高速增长，归母净利润复合增速近310%，2016年受行情影响略有下滑。仅考虑纯电动乘用车销售情况，公司预计2017 年净利润将达到5842.73 万元，为公司经营业绩的稳定提供了强有力的保障。市场先发优势强劲，新能源引爆需求：受国家政策扶持及社会环保意识提升的影响，新能源车产量屡屡攀升，…	5623	18	投资暴增长
2017/9/3	时代在进步，什么东西都会优胜劣汰，创新和学习，才能跟上时代的脚步。	5210	14	阿布_782369
2017/9/2	莫高股份600543 ：甘肃国资委国家队要约增持莫高股份600543高达5%的股权，年前翻番高送转过年大消费预期葡萄美酒龙头，夜光杯绝对不容错过(2016年涨到20元) 莫高股份2.5亿自有资金购买的理财产品收益非浅，国家队实力雄厚绝对不容小觑，要约增持5%至公司总股本的34.%巩固国有控股权，谨防野蛮人二级市场举牌夺取控股权。人们生活条件高大上了，葡萄美酒夜光杯，欲饮琵琶马上催！中原一点红一一葡萄美酒人们开始当饮料喝了！美容养颜的绿色高档化妆品与养生的必须品啊随着中秋佳节、国庆节、元旦、过年旺季转瞬即至，葡萄美酒龙头莫高股份滔滔利润滚滚来传说中的敦煌莫高窟的飞天仙女喝了莫高股份的葡萄美酒欲罢不能通葡股份600365 ：通化葡萄酒股份有限公司实际控制人尹兵先生2017年春节之前，以不超过15元/股的价格，通过上海证券交易所交易系统增持公司股份，增持股份数量不低于2,000万股。365天天…	3740	11	万万没冇想到
2017/9/1	看好贵州茅台的理由：一、茅台是正宗军工股，军费投资不断增大，茅台对军队指挥体系至关重要！二、茅台是社会主义建设的主力军，大工程大项目从立项、审批、建设到成功，都缺不了茅台的身影。三、茅台是选拔人才、培养人才、提拔人才的重要依据。四、礼尚往来的社会，茅台是最值得收藏的礼品，等同于硬通货。五、众索所周知，茅台的最终消费人群对价格不敏感，或者说收茅台、喝茅台的根本就不关心价格，社会层次在哪里。 三年之内，茅台股价上千，十年内股价破万。	7312	17	农夫山泉是有点甜
2017/8/31	茅台一定会崩盘！为什么？因为获利盘巨大，接盘稀少，必然导致踩踏！参考重庆啤酒，不要听故事，趁没有崩盘之前赶紧兑现本金盈利走人！如果出利空股价必连续10个跌停跌回老家去！高位股票千万别有侥幸心理，除了砸之外不要有任何幻想，勿听机构胡说八道，那些机构苦于无人接盘天天唱多诱多找人接盘甚至于当表子都愿意，就更别提骗人了！	77175	190	冰上快舞
2017/8/30	中国人都是酒猛子么	2143	1	Phelex1582
2017/8/29	从三方面考虑茅台酒将进入调整期，第一中金券商救市资金大量联续减持。中金减持的股票投资价值有限。第二当前价格买入茅台不如买中国神华，兴业银行，美的等分红更回报更好，股价升值潜力更大。第三酒类股票象美国强生一样迟早出大事，其危害身体健康造成过早结束领取退休金是众所周知不争的事实，投资者无需等到更严厉的禁洒令出台才开始知道醒悟。	4533	7	洪水之涨
2017/8/28	[赚大了]女士们、先生们、朋友们！战胜内心的恐惧，让我们一起去拥抱明天的太阳！601229建设是伟大的事业，需要伟大的实践。让我们一步一个脚印推进实施，一点一滴抓出成果，造福世界，造福人民！$上海银行(601229.SH)$爱心显示：价值投资新理念之王者霸气＞222只MSCI成分股亮相 三大标准选出最佳投资品601229:上海银行周线出跳空，必将一路往前冲！601229:上海银行5月线首次拐头往上翘，砸锅卖铁买股票！提示：不对您构成任何投资建议,用户应基于自己的独立判断，自行决定证券投资并承担相应风险。敬请投资者注意风险。	6654	14	青岛金王老张
2017/8/27	茅台已经成为与黄金一样硬通货，能喝能流通，价值无法估算！	993	0	股友1155r226U5
2017/8/26	进场: 日线锅底，周线背离（荐股）“双重改革”受益股,社保养老金标的股大盘三浪主升就在眼前。下半年地方国企改革全面提速，接下来将成为新行情热点, 反弹可能相当猛烈。湖北广电(000665):智慧网络安防概念，深港通和社保养老金标的股，广电“一网三化”混改破冰和地方国资改革的试点企业“双重改革”受益股, 文化传媒龙头，低市净率市盈率的小市值绩优股代表。广电+大有可为。广电网络资源也是资源，不只是有线电视传送, 将来视讯物联丶智慧家庭丶安防城乡建设前途广阔。公司逐步建设以双向化、宽带化为主干，以IP化、互联化为辅助的新兴融合网络,将持续推动传统媒体向新媒体、融媒体甚至未来媒体的发展演进。如今有线电视网络被证金丶汇金丶社保养老金纷纷增持，为什么？据说国家在南宁开会讨论依托各地网络设施併网共建中国广电网络，打造全国一网----全民智慧网幸福网, 这个很值得期待。 公司参股中国有线宽带网并占股本百…	5032	7	游资狮虎
2017/8/25	抱得真紧，1100多家基金，果然是不拿别人的钱当钱啊	756	1	Tanting
2017/8/24	要到那些10元以下的低价股票里淘宝贝，一旦有个题材啥的，翻几倍十倍都不是个问题。如果继续拿400元以上的茅台。。哪一天末日来临。。。嘿嘿。。嘿嘿。。	3065	14	股友w7ttyY
2017/8/23	紧急！紧急！贵州茅台是融券股。在480附近走出双顶行情！极可能引发融券大战！大家强烈关注！注意融券量的变化！多方势力在这标的上血拼！看成交额的天量变化吧！好戏开始了！大家自带板凳！	4507	11	悟道血路谁铺
2017/8/22	人民币升值不知不觉一个月，，地板价，，严重洼地科枝股票002400.........300058..........002400净利润年底四个亿到六个亿净利润才六块多，，谁时会补涨，人民币下半年升值加速让外资产升值加快	7751	43	失落的羔羊70161
2017/8/21	嘎嘎嘎！妹妹我是超级美女股神！	9966	48	股友kRKULT2537
2017/8/20	挂一周500，都还没卖掉，上500有这么难吗？	7261	20	oO大隐于市Oo
2017/8/19	茅台到顶，大家注意。	6410	5	股三围777
2017/8/18	大家都不为茅台背书！让旦B举着！活活累死Y的！哈哈哈哈	1942	0	收废品的人
2017/8/17	小瀑布快要成大瀑布了	1483	3	东北水之5614
2017/8/16	抓紧喝胃病疫苗000819！好胃才能喝好酒	1227	0	胃疫苗世界唯一
2017/8/15	飞到520	998	0	本人是A股超股神
2017/8/14	600在望今天报收523.8	1184	0	蟑螂123
2017/8/13	股灾熔断抓妖精茅台都能抗衡还有什么能阻挡茅台前进的步伐	7727	20	鬼三哥妹妹
2017/8/12	为什么那么恨贵州茅台？？？答:因为它掩盖了下跌的事实。只要它补跌指数就不会跌。。	5114	8	爱美爱漂亮
2017/8/11	超大单，大单，中单，小单全部净流出？？？？？？？？？？这资金流也是醉了	1048	0	飞舞奇迹
2017/8/10	泡沫总有破灭时！老百姓请注意，	2119	3	股友5ruaOi
2017/8/9	离600不远了	904	0	HX92H9T
2017/8/8	如果年初至四月是升势,投资者可在四月底或五月初先行沽出,再在低位补回	1320	0	股友M9wmgs9698
2017/8/7	标价1559元，而且是8月4日调价的，原价1449。大家可以去身边的大超市看看，1299的最高零售价买的到茅台吗？所以，涨价是大趋势，升值+投资是未来主方向。买房是用来住的，不是用来抄的。茅台是用来喝的，不是用来抄的。同理，越是压制，就越压不住。	2608	7	yao80808
2017/8/6	敬告中国股民.价值投资看分红率.不是市盈率.市净率	2465	1	专找问题股
2017/8/5	郁亮：市值既取决于公司	2104	2	小雏菊666
2017/8/4	中远海能每年分红十亿，市值才250亿！	1664	1	不在一时一刻
2017/8/3	啊啊啊。。。。。。。。。。。	947	0	MFR
2017/8/2	很久不上茅台的股吧了，因今晚茅台公布业绩，看了一下股吧，却发现了一个非常奇怪的事件-----穿草鞋的替穿皮鞋的着急，穷苦人家却为富翁担心！奇？奇！奇！！	7518	15	炒股新仔
2017/8/1	国际原油8连涨，从41美元暴涨到47美元，油气冲天，强者恒强。超跌央企龙头股泰山石油000554开始走牛投资亮点：油气改革，国企混改，央企改革龙头 泰山石油 000554 龙头行情启动中	2935	7	房子是用来住的
2017/7/31	预计3220是本次反抽的高点。	995	0	lizwai
2017/7/30	1、贵州茅台600519又创新高了！——可喜可贺啊。2、有人说，贵州茅台创新高，不利于中国制造！——但是，目前的中国制造水平众所周知，就那个水平那个业绩，000651格力电器、000333美的电器是最能拿得出手到世界拼一拼的。也可以去买它们的股票呀，但是业绩比茅台差了不少呀。股价是要考虑市盈率的。3、茅台有何不同？——茅台是一个A股股票，它的业绩最好。——茅台不仅仅是一只股票，它还是文化标签。中国是一个酒文化古国，中国的文人雅士、中国男人却把茅台当成一种文化。——茅台不仅仅是一只股票，它还是一个带动消费的消费饮料，这点类似于美国的可口可乐[市值13000亿人民币]，可乐只是一个简单的饮料，跟矿泉水一样的，但是中国的男人却把茅台当成一种文化。——茅台不仅仅是一只股票，它还是金融资产（囤积保值增值）/。。。。这是类似黄金白银的功能了啊===估计今后不得了===现在买现货茅台的富人太多了===…	9871	15	投资谨慎777
2017/7/29	贵州茅台的股性就是 “时间老人的朋友”走势就是“波澜壮阔”！	1672	0	小康计划
2017/7/28	不足10亿的流通市值， 袖珍股20倍市盈率的次新股002884，603757，比茅台还低，这种现象肯定很快改变不足10亿的流通市值，袖珍股20倍市盈率，比茅台还低，这种现象肯定很快改变还是人买茅台吗	2291	2	老馬高歌2990
2017/7/27	贵州茅台上450，五粮液上60，剑南春多半借壳金路集团，茅五剑快到齐了！	21504	79	钾肥认沽
2017/7/26	这个掉操的要涨停	925	0	faxiananli2229
2017/7/25	这茅台追高后果很严重[大便]	996	0	股友Q6OIfn
2017/7/24	rt	998	0	xindeyinianliao
2017/7/23	明天又可以大跌了	2059	0	股友XG57tI
2017/7/22	6月16号下午买入000692 7月5号上午买入002842，均提前在这两支票的股吧做简短分析《可查看》1无庄不成股 茅台是典型长庄股，主力建仓成本150元下方，通过多次高抛低吸位，预计平均成本在100元下方 2目前市场平均成本398.72元，筹码向上分散明显（通过万向帝国特定的筹码分析，这人非常精准）3股市价值投资因素太少，有人在高位唱多600元 700元， 毫无意义。4主力获利空间巨大，有接盘的，主力毫无保留大量现价抛售5近期茅台盘口特征：上涨和下跌均是大买单托盘，均不成交，均属诱多。卖盘挂单少，但成交了又快填上。6经济学理论不等同股票交易学。主力不做多，散户能拉上去？天大利好也没用。7技术上分析大盘在转好，但茅台股价在高位远离主力建仓成本，低位建仓才是根本。8市场上没有哪个主力会高位建仓的，有报道那肯定是忽悠	7795	13	QDXh万向帝国
2017/7/21	478可以做空了，跌100元是件正常而高概率的事记住咯	9294	26	禅山咏春
2017/7/20	茅台200元时，你嫌贵；300元时你认为泡沫很大；现在400元了，你认为已经是地球顶了；好吧，其实你忘了，地球外面有外太空。茅台给你很稳很稳的感觉，管理层不急功近利，给人予踏实。同理，垃圾股，从天上掉到地上，你认为到底了，没想到还有地下，到了地下还有更深的地心。观念很重要，不要去猜顶，也不要去赌底。	11568	38	股民泥鳅
2017/7/19	反腐+多地禁酒令升级，浑水瞄准酿酒闪崩在即？俺去避风港603879永悦科技	917	0	扫描黑马
2017/7/18	防御性板块首选 贵州茅台买入！强势突破	1862	0	不要添加我啊
2017/7/17	茅台集团季克良，曾在南京大学商学院演讲！茅台股票真神奇，给很多人带来了巨额财富！2015年1月17日晚上18:30分前，我在鼓楼南京大学商学院210报告厅，见到了银发老人季克良（茅台集团原董事长）。我与季克良老先生握了手！	5420	2	南京谢嘉明
2017/7/16	本神欲言又止。周一快跑	9269	21	股友h971936g92
2017/7/15	豆油、豆粕、大豆极有可能暴涨在即，我要速度抄底了！！	9946	34	很快涨停123
2017/7/14	屮屮融资完成就是中国的高盛了≈二个第一:1，定增完成诞生中国第一大券商龙头了好事，大利好！2，绝对的互联网券商霸主大龙头～公司用募集资金10亿元投入开发“涨乐财富通”app更巩固确立了国内的互联网券商霸主地位是没人能超越得了的巨资投入=绩优成长行天下～价值投资硬道理≥股价绝对低估！定增完成了就成真正的中国第一大券商龙头了。。。	2470	3	价值投资硬道理3922
2017/7/13	俺和巴菲特都会选永悦科技603879的理由，平安8500亿流通可让永悦科技涨过2万一股603879	1352	0	扫描黑马
2017/7/12	但斌蓄意"恶意"炒作操纵贵州茅台已经严重触犯法律！但斌恶意炒作操纵股价，导致贵州茅台"非正常"暴涨！近期但斌公然操纵股价，蓄意造成事端蓄意炒作，并且公开叫嚣2018年贵州茅台股价600元，否则拿亿元作为赌注，这不是恶意炒作是什么？不是操纵股价是什么？由于但斌恶意炒作被识破以后，偷偷摸摸暴力拉盘冲高，大量巨资资金卖出，这不是欺骗是什么？公然暴力拉盘冲高巨量卖出股票，不是恶意操纵股价是什么？依法依归整治贵州茅台刻不容缓 但斌必须受到法律制裁！	6349	15	cc818168
2017/7/11	进入5月份之后，市场给我们给出了初步的答案：正如我们看到的，上证50指数在5月5日阶段性见底之后出现了持续到现在的主升浪行情，区间指数涨幅11.42%，而同期创业板指数是下跌的。更重要的是，我们看到以海康威视、大华股份、格力电器、美的电器、贵州茅台、五粮液、云南白药、华东医药、恒瑞医药等为代表的个股在进入5月份之后，不断的上演历史新高行情，个股的演绎几乎是重演了2012年的市况。但是，在面对这种行情的时候，大多数投资者往往存在的很多的误区，本文就针对这些情况一一予以解释，希望对大家有所帮助，个人的解释也未必全部准确，但尽量做到客观，有错误之处，请多多包涵。1、误区1：认为漂亮50行情即上证50指数的行情这是最典型的错误之一，漂亮50它原本是指是美国股票投资史上特定阶段出现的一个非正式术语，用来指上世纪六十和七十年代在纽约证券交易所交易的50只备受追捧的所谓价值股。“漂亮50”的一个主要特…	6324	36	缠中说禅g9941
2017/7/10	总有人问一千块喝瓶酒值不值，这是典型的穷人想法。几万几十万的红酒都有人喝，你问值不值？五千的苹果手机值不值？小米为啥只能卖一千多。两百多万的宝马车值不值？北京一千多万的两居室值不值？有什么值不值的？有市场有需求就值。最近几次聚会都会来瓶茅台。	5262	5	小哇姜
2017/7/9	晚昏之星	999	0	鱼人二代
2017/7/8	中国四大金刚牛股贵州茅台、亿联网络、吉比特、富瀚微，只要你们拥有其中的任何一个股票都可以享受富贵人生，坚定不移买入持有可以翻十倍以上的空间利润！	7660	6	吉神巴菲特牛
2017/7/7	都是接盘侠	999	0	黑桃KO
2017/7/6	先期指上大开空单，然后大肆出茅台等现货！顺利实现变现	1188	0	爱缺
2017/7/5	维持贵州茅台酒股票价值20000万美金/股目标不变！	1776	0	股友fjo04l
2017/7/4	贵州厕所很快停牌，复牌必定是一字跌停	1281	0	守猎之王
2017/7/3	揭穿价值投资的鬼话，如果真要价值投资，招商银行应该3个跌停！中国平安应该2个跌停！，以AH股股价对比说明，A股全部比H股贵。如果真要价值投资，就应该向港股股价靠拢，就应该：中国石油8个跌停！招商银行3个跌停！万科万科4个跌停！中国平安2个跌停！工商银行2个跌停！建设银行3个跌停！，机构打着价值投资的旗号拉上证50，这些股票都已经贵得离谱了！用AH股股价对比就一目了然了！，股票名称 AH溢价率中国石油 101%中国石化 21%工商银行 23%建设银行 31%中国银行 20%农业银行 20%交通银行 28%招商银行 30%中信银行 65%光大银行 39%民生银行 32%中国平安 19%中国人寿 42%中国太保 32%新华保险 62%万科万科 46%中国交建 96%中国铁建 48%中国中铁 80%中国神华 38%中国中冶 138%中煤能源 95%中国国航 56%东方航空 82% 南方航空 69…	67.5万	1023	十元恒瑞4
2017/7/2	上市	1481	0	靓颖唱得好听
2017/7/1	茅台主力，你出货本不干我事，我是气长虹有人压单，让我不开心，我通知你，出货被我发现，呸，对长虹长期不涨这种不文明现象，该干涉下。	1784	0	我们是一道长城
2017/6/30	到顶峰后逐步阴跌，小散别掺和了。	1231	0	n1433063459de785
2017/6/29	毛台见顶了	1568	0	势升盛行
2017/6/28	盘中掘金：雄安新区启动区城市设计国际咨询002146.	1326	0	一匚三一
2017/6/27	5G概念搅动股市低谷, 引爆整个电信行业	2178	2	whl遥远
2017/6/26	放量不涨停，什么情况？	1589	0	hhmaya
2017/6/25	深科技，已跌成带血馒头，人活一张脸，树活一张皮。人生在世，发奋图强、努力拼搏，都是为了有尊严地活着。然而，究竟什么是尊严，不同的人在不同的环境下，认知会千差万别。经常审视尊严的这一真正内涵，有助于匡正价值取向、涵养浩然正气。人必自侮然后人侮之，家必自毁然后人毁之。古人云：山自重，不失之威峻；海自重，不失之雄浑；人自重，不失之尊严。	6304	0	股友3132962Iq6
2017/6/24	现在嚷嚷价投就是换个招数高位套人	2470	0	守着熊股做美梦
2017/6/23	即使涨到每股1000元，你们也只是纸上富贵，不要在这忽悠人	1379	0	还未跌到位
2017/6/22	煤化工新贵金能科技调整到位，重庆钢铁开启上涨通道	1270	0	十年老散东旭看盘
2017/6/21	全线领跌。msci 见光屎。	1738	0	rsy7777
2017/6/20	中国股市的股价，不是茅台，伊利，美的，格力，平安这样的好公司股价太高。而那些利用制度骗取上市资格，靠概念靠题材忽悠人来圈钱的垃圾公司股价太高了……先知先觉的人已经明白，并轻松享受到丰厚的收益了。不知不觉的人，还在一边自以为是尖酸刻薄地骂茅台，一边痛苦地看着自己的绿色账户。不久的将来，中国股市一定会跟成熟的香港，美国股市一样，有很多几百元，上千元一股的股价，同时还会有一块两块几毛钱的股票。美国最贵的股票合130万人民币一股，是一股，垃圾公司股价极低。让我们拭目以待吧……	3018	4	上善若水应物自然
2017/6/19	与现代社会格格不入。科技创新，科技兴国！这酒能兴国安邦？	917	0	低调_666
2017/6/18	什么是“价值”？值这个价，这就是价值。我们拿一瓶几千元的茅台在手，打开倒上一小杯，上百元呐，舔一舔，跟贡井杜康的有什么差异呢？反正我老卢品不出。你也不要在我面前装神，说茅台就香啊甜啊琼酿玉液只有天上有什么的。都就是粮食发酵了以后勾兑什么浆整出来的玩意儿，不就味道有点不一样嘛。你喝了不一样都躲不掉生老病死吗？但是到了股市，它就牛K得不行，昨天最高还到了470.80一股。它真的值这个价吗？我觉得不值。所以不买。倒是那些亏损的被刘主席怒斥为“垃圾”的国有企业，他们忍辱负重，肩负巨大的社会责任，在下行的经济大环境顽强地带领他们的员工继续前行，我们散户，不能像刘主席那样对这些企业落井下石，极尽打压之能事，而应该在他们最困难的时候，坚定地挽起他们的手，给他们阳光般的呵护和关切，在他们干枯的心田里撒下甜美的甘霖。他们所付出的艰辛努力一定会得到良好的回报。你在他们危难之时所持的立场和做出的牺牲，都会在他…	2738	1	股友cAq6i9
2017/6/17	支持茅台大涨	1477	0	鹏孙
2017/6/16	股票炒这么高总得有人高位接盘才能变现否则就是一场空欢喜。	1138	0	铁血他叔
2017/6/15	蛋斌蛋斌牛b	1428	0	股友pfPkWO
2017/6/14	哎呦不错啊，全是唱空的，同志们冲啊！！	1280	1	股友pfPkWO
2017/6/13	不要演戏了 愚蠢的散户不多了	991	0	股友wdtraj6997
2017/6/12	A股巿场真经典一个酒企市值高过药企，值得思考…	1452	0	飞龙广东
2017/6/11	贵州茅台股价80多不喊价值投资，现在股价400多泡沫这么大天天喊价值投资。真的太奇怪了。领导喜欢喝酒，也没办法啊。让中小创死绝吧	1258	0	南风爱股
2017/6/10	建议茅台限产，年产量1000吨，吨价1亿美元，产值1000亿美元，远远超过美国，这样，中国就更强大了。又节约资源，最大限度地保护了环境！多好啊！！	1496	0	n1416555030c7de8
2017/6/9	上天老子也不买	1047	0	少室山乔峰
2017/6/8	首先平淡的祝贺茅台复权价格过了2500元的整数关口，已经到了格力电器一半的价格了。顺道祝贺白药复权价格1695了，很快就上1700了。闲着没事翻翻茅台股吧10年来的帖子，刨除各种跑这里做广告的，大多都是没有这股票的人，各种呼天抢地、各种酸梅加醋、各种认为要暴跌——10年如一日，关键他们手里没有茅台股票，还如此的乐此不疲，精力充沛、闲着无聊可以去打打大街，还算是做了一件有意义的事情。相反，长期持有茅台和白药股的很多人当中，连续几天、几周、甚至几个月不看盘面，不知道市场价格，是常事。他们只知道一件事、一个字：捂。空间是靠时间换来的、财富是靠时间换来的。对待好股只需做一件事：长期拿着。也许他们闲来无事时偶尔看看这里，全当是看笑话了————	4791	9	上善若水应物自然
2017/6/7	#小盘高成长次新股王贵茅必将狂飙到600万欧元。	1583	3	a滴的王
2017/6/6	#新都酒店比贵州茅台好.因为茅台股我从没买过!	2401	5	a滴的王
2017/6/5	流二蛋管理的资本市场应调整为垃圾级	1029	0	茅台大仙
2017/6/4	#呼吁茅台退市6万元重发1千万新股给它们让排队!	2456	8	a滴的王
2017/6/3	一年前不过200	1789	1	盛世鑫源
2017/6/2	中国不可以有千元、万元的股票吗？	1746	1	价值洼地山下9309
2017/6/1	现在还在公款喝茅台的人都是顶风作案的狂人	1085	0	山野游民1
2017/5/31	只是慢慢减持，又不是不减持，总减持数又没变少00000000000哈哈	977	0	老泪倾盆
2017/5/30	如果创业板回到2000点以上茅台头部出现，如果创业板在要上市的华大基因带领下到4000点茅台回到200元，这个至少周期转换问题	1537	1	万般利好为出货
2017/5/29	但斌、操纵股价我也实名举报，公众人物利用公开言论在网络、媒体，对重仓持有个股发表观点，	1669	0	世上湖山1号
2017/5/28	《私募投资基金监督管理暂行办法》规定：私募基金管理人和销售机构不得向合格投资者之外的单位和个人募集资金，不得通过报刊、电台、电视、 互联网等公众传播媒体或讲座、报告会、分析会和布告、传单、 手机短信、、博客和电子邮件等方式，向不特定对象宣传推介产品及投资标的。但斌蛋病玩蛋蛋玩完！	2416	0	浙江老太婆
2017/5/27	杰克股份：次新股20倍市盈率，国内行业龙头，世界排名第三，业绩连续高增长。推出6.6亿元员工持股计划。	1818	1	股友5LbnkL9315
2017/5/26	没坏消息接着上	1331	0	tct0002
2017/5/25	就盼着茅台跌，只有茅台绿了，大盘才会涨	954	0	股友Po9E1T
2017/5/24	发洒疯了	1262	0	一路红运1958
2017/5/23	时刻防范断头铡刀释放风险的醉态？？？	1264	1	K线易K线
2017/5/22	垃圾机构唱空茅台只是想误导股民继续去投机垃圾股继续做待宰羔羊！垃圾机构天天唱空误导股民去投资题材垃圾股，险恶用心只有我们知道，你们唱空了这么久茅台下来了吗。后知后觉的机构会越来越多的参与进来，机构不需要卖，5年后股价翻十倍以上，聪明的散户会慢慢开窍，让时间岁月来见证	2489	3	禅意渡人生7951
2017/5/21	堂堂大中华，竟然靠一个老百姓消费不起的酒厂撑门面，莫大的讽刺！一帮无良机构，想让散户接盘！	1313	0	梦起紫禁之巅
2017/5/20	做股票不应该只是为了赚钱吧！投资哪个股票应该还是代表我们自己的价值观吧！总之我自己认为喝酒喝不出中国的未来？ 茅台的变态酒价和股价只是说明我们的社会现在还处于腐败和黑暗中！但我们还是对中国的未来有信心！永远不会去茅台上赚钱！何况现在茅台的庄家想出货都急得要死！	4718	12	鑫鑫投资
2017/5/19	不服来战，	1085	0	计划可就
2017/5/18	白酒是一级致癌物，国际公认，但为什么老百姓都认为少喝点白酒可以长寿呢！真相就是有人故意掩盖，电视媒体总是拿一些长寿且喜欢喝点白酒的报道，让老百姓误以为少喝点白酒可以长寿，假如，一个长寿的老人喜欢抽烟，电视报道稍微技巧一点，这个老人如何每天都抽烟，就会误导老百姓，真相白酒就是一级致癌物，没有多少，一点也是。你看过，电视报道有多少得癌症的人都喝酒吗？没有，一个都没有，但在我们身边得癌症，喜欢喝白酒的大有人在。喝白酒，特别是高度白酒，喝一点都对身体没好处。	8448	1	混水摸鱼手要快
2017/5/17	补跌	1287	0	星宿老怪ooo
2017/5/16	你一涨大盘保证跌！	1748	5	嗜血牛刀
2017/5/15	华斯股份被低估200%	8599	37	o破棉袄o
2017/5/14	茅台 中国第一 万科 全球第一 万科的年利润远高于茅台 2017.4.27董事会暨一季度业绩发布会举行在即 满庭花簇簇 开着许多香 万科 10派7.9元 业绩蒸蒸日上 是我国实业公司的榜样 应有百分之四十二的上涨空间 也是蓝筹阵营最后一个苹果 关注！	5521	17	股友py4SnB
2017/5/13	哈哈，今天抄到底了	4860	22	stockcat88
2017/5/12	这么多空狗在此狂吠，看来茅台筹码又被外国老洗去了！茅台又要起航了！这就是A股的希望！必须打破一个旧A股，建立国际视野下标淮的价值投资的标准，增长估值体系！引领A股纳入新兴指数，使股民清醒合理衡量如茅台一般价值成长股到底高估还是低估的标杆，不受各种恐吓，危协，坚定走向末来，伯克希尔25万美金一股高估吗？A股要不要价值投资将进入第二阶段确定性非讲故事的成长决定价值投资的标杆一茅台将进入不可复制的5年成长黄金投资期！	2066	0	股友xC0FMy9567
2017/5/11	拿了你半年 当养老金了 老娘喜欢	868	1	鲁肃说事
2017/5/10	哈哈哈收获满满600581八一钢铁我能上车是28号随大东8.58杀入的150手 收获30%了 就等老许消息出手呢 还有昨天出来的天山股份 买的不多 也是十几个点的收获。坐等 @老许讲盘下一票，一定全仓。	1299	0	股友IKSpVC2887
2017/5/9	基金抱团取暖，踩踏开始了	1114	0	超导储能
2017/5/8	还没跌停啊	979	0	kabala5656
2017/5/7	咯咯咯 每年业绩翻倍，今年4倍 三个季净资增55亿25% 市值仅270亿 可暴涨5倍。 咯咯咯 前三年业绩翻高今年4倍 今年净资增55亿25% 市值仅270亿 可暴涨5倍 瞎子狂笑狂笑 涨5倍钱景 市值仅270，全年利润有望冲百亿，明年150亿？。 市值270亿，前三季实际利润57亿，全年有望利润冲击百亿。 明年有望冲击150亿？晨鸣纸业（000488）17元买入，明年6月分红绝对收益6%，年化收益率12％左右 ，为低价定增作最后打压脑子不要进水！单淡季三季利已超32亿，照此速度明年利润超150亿？。 三季报表每股0.41元，应收票据贴隐瞒利润24亿元今年底镁矿投产赶上镁价暴涨，明年山东本部50万吨投产，湖北黄岗一期投产，又将为公司创造天量利润，今年十月纸价又二次大幅提价，在大环保压力下中小纸企纷纷关门，今后多年纸价将保持极高的景气度，去年毛利达惊人的83％的公司融资租赁去年创净利10亿…	9855	44	三倍也低估
2017/5/6	五穷六绝四月清 先知先觉不贪心，大部分银行和白酒军工雄安第2波股价还在5000点高位！到底是慢牛还是慢熊？亏大了指数假牛市，个股真熊市，指数创新高，个股创新低！去数一数有多少个股正在创新低，牛市会是更多个股正在创新低吗?有的股票涨一个月不够一星期跌完，涨几个月不够一个月跌完	9905	67	赶紧了丫3379
2017/5/5	美国搞科研的，红酒加阿门！中国搞科研的，茅台加骂娘！	1215	0	劝韭堂堂主
2017/5/4	[cp]坚决拥护刘主席一年来对A股整治！要下狼心，出狼着，持之以恒，绝不半途而弃，如同改革进入深水区一样，这场刮骨疗伤正触及长期以来不讲价值专施套取股民财富为手段的利益集团，一定要痛打落水狗，改变A股风清气正的投资环境！一一24曰晚看凤凰财经专家采访所谓鬼专家还在打击A股20多倍白马股，说什么白20倍左右白马股高高在上！这就是中国A股经济学家吗？简直是猪！这种低素质没任何价值的人应铲锄！只有人人喊打，让其老实做人，才是A股希望所在，股民才能生存！[/cp]	1784	0	股友xC0FMy9567
2017/5/3	要说分红002749七十元股价，每十股分红三十，不比茅台强几倍	1385	0	q钱钱钱
2017/5/2	第二只鸟鸦出现了，等明天第三只乌鸦	1086	0	指标显示
2017/5/1	饭要吃！干杯！！！第1目标价。。。600。。。长虹冠日！突破！	1656	2	红色罗马假日
2017/4/30	上巿公司白洒企业一共360亿元。炒得晕地暗，两家生产汽油的企业华锦股份，上海石化，全年利润近百亿？机构投资者一边喝酒一边吃菂？	4203	16	股友5DWAMK
2017/4/29	谁先卖出茅台买入600028中石化，谁就是中国股市永久的王者！	1869	1	蔡若男
2017/4/28	到今天 谁还叫着 茅台 上600 ？	1147	0	HA4Y7982279
2017/4/27	不到150元不买入	1467	1	友好提醒18707
2017/4/26	万科一平方楼换几瓶茅台，你换吗？	1192	0	淼焱森垚鑫
2017/4/25	这茅台真是疯了	1125	0	二月红前来求药
2017/4/24	不管鸡鸡怎么诱多，300元以上的贵州茅台就是一文一值的垃圾！！茅台的价值在100元而不是300元，300元套进去的，没有5年8年是解不了套的！！	1446	3	上海网友
2017/4/23	在茅台获利的赢家，转战600028中国石化吧！	2007	2	蔡若男
2017/4/22	明年茅台总产量2.8万吨，增量用于海外市场。	4353	2	股友dTdgw2
2017/4/21	贵州茅台，被基金抱团推升，市净率7倍多，市盈率31倍，就是说要保证在31年时间内再造7个茅台企业，接盘侠就能回本了，我看有点悬。	1531	0	天人之姿
2017/4/20	茅台见顶，股市显形，茅台新高，股市没招	885	1	上海手机网友
2017/4/19	如今，风电乃至新能源重新进入了景气周期。2017年初，国家能源局发布《2017年能源工作指导意见》，意见指出，要稳定推进风电项目建设，年内计划安排新开工建设规模2500万千瓦，新增装机规模2000万千瓦；扎实推进部分地区风电项目前期工作，项目规模2500万千瓦。而在海上风电领域，据中国风能协会发布的《2016年中国风电装机容量简报》数据显示，2016年中国风电新增装机量2337万千瓦，累计装机量达到1.69亿千瓦；其中海上风电新增装机154台，新增装机59万千瓦，累积装机容量为163万千瓦，同比增长64%。截至2016年底，海上风电机组供应商共10家，其中，包含华锐风电在内的4家机组制造商累计装机容量达到15万千瓦以上，海上风电机组装机量占海上风电装机总量的90.1%。据了解，目前华锐风电海上风电装机容量达170兆瓦，跻身国内市场前列。公开资料现实，其海上项目包括了上海东海大桥风电场项目…	1728	0	v丶盈
2017/4/18	我们小散户们在边上看看戏就行了	2977	8	简若谷
2017/4/17	暴利真是暴利，纯利竞达百分之四十多	1197	0	如坐过山车
2017/4/16	自欺欺人。贵州茅台不是矿泉水，饮料，牛奶，首先喝白酒的毕竟少数，中国大多数人是不喝白酒的，其次就是喝酒的人，也未必都喝贵州茅台，就算有钱，随便喝，一个人一餐能喝多少？喝酒也得要有酒量，喝醉了还误事。	2791	0	殷发志
2017/4/15	510拿了1000股 至今没动过 打开一看 我滴妈10万块钱	2023	5	鲁肃说事
2017/4/14	据我看，新华网那篇喊话，并不是否定茅台的罕见优异的投资价值，主要是怕茅台股价快速把可上涨空间用到头了，上涨额度快速消费完了，则茅台盘中沉睡状态中的多路长线资金就可能纷纷离场（包括一些准备几十年都跟定茅台的投资人，比如某当年在熊市中接近爆仓也坚守茅台的知名资产管理人说：“不要很快涨到1000元，把我逼得不得不卖出茅台。”）。到时盘中基础掣动，连锁反应难以控制，可能真的会出现股价连续崩塌的局面……它的旗舰效应又会传导到千百只股票中去，进而造成大盘危机……这一点在喊话的第二天就有了一次小型预演：茅台跌了四个点，市场来了个局部（中小创）股灾。在我印象里，茅台除了过一些日子会突然来个一天上涨几十元而引起全市场瞩目和热议外，在大部分交易日里，其实茅台是股性比较呆滞的：上涨下跌幅度极微，好象没什么交易，在白酒板块里是个变动幅度极微的、常常让人忽略的股票，舞台背景一般，镇宅基石——给一个板块塔着台……只…	8156	12	lake08
2017/4/13	茅台股价在50元之上我是不会考虑买入的，合理估值应该在30~50元区间	3590	10	独股求败东方不败
2017/4/12	过后补跌，好玩	867	0	上海手机网友
2017/4/11	一旦发现主力偷偷吸筹的股票，买错也要买，马上要暴涨！	1763	0	股友ldIu3a3522
2017/4/10	近期，备受瞩目的政协第十二届全国委员会第五次会议和第十二届全国人民代表大会第五次会议在北京相继开幕。 两会期间，集团公司董事长、委副书记、股份公司董事长袁仁国表示：茅台集团正在推进消费转型，针对中国1.09亿人的中产阶级，创新产品开发了200多个具有茅台特色的纪念酒、收藏酒、文化酒品牌，不断满足消费者多层次、个性化需求。十三五期间，茅台集团要继续探索具有行业特色的转型跨越之路，实现产品结构、产业结构、产权结构、生态文明、环境保护、发展模式、营销方式、打假保知、战略重组等方面的升级转型和加速发展。 除此之外，还特别强调：未来贵州茅台将加强供给侧结构性改革，树立创新、协调、绿色、开放、共享五大发展理念，坚持顾客至上，奋力推进供给侧改革，走出具有行业特色的转型升级之路。 就大趋势而言，酒类行业发展的大环境并没有发生大的变化，这对于目前已经逐步回暖的酒类行业来说，是稳定和继续良好发展的“定心丸”…	4853	39	过往烟雾6350
2017/4/9	没啥好处	3256	2	天山松林14979
2017/4/8	新股上市市盈率80打开涨停板，而亿联网络市盈率61打开涨停板，估值偏低，吉比特早走少挣15万！$贵州茅台 sh600519$和$亿联网络 sz300628$都将突破400元，竞争A股第一高价股[给力]第一高价股不仅是传统消费行业(贵州茅台)和新兴科技行业(亿联网络)的竞争，还是效果最好的广告！茅台、亿联争霸赛拭目以以待…	3753	3	美好时光244747
2017/4/7	欢迎各位去抄底	6394	23	天山松林14979
2017/4/6	价值投资者的春天来了	1471	2	友情595442074
2017/4/5	贵州茅台以后的股价让一切不负责任说话的人要气炸肠！不信十年不晚，慢慢瞧！！！	3104	1	上海手机网友
2017/4/4	茅台官网-商城，每天供应200瓶飞天，10点开买，每人限购12瓶。快的话半小时卖光。	8190	1	俺们散户也疯狂
2017/4/3	12.99支撑不丢暂持，反抽5均压力高抛	1738	0	股友BQ0J8R0382
2017/4/2	从医院的食道癌和喉癌调查发现，有很多是长期较过量饮高度白酒的人。大家可以现场调查，其实从健康的角度，红酒与黄酒对身体更好。本人觉得好的黄酒很好，主要是醇香，润口，但海南和广州等地很少有人饮用或不知道。	4497	2	晓牛0571
2017/4/1	谁是最后的接盘侠？套50年	1005	2	上海手机网友
2017/3/31	中签太辰光，喜悲两茫茫。次新最差股，冠以垃圾王。大师看一看，能否建个仓。	960	0	上海手机网友
2017/3/30	必须加杠杆加仓买中国神酒！	1818	0	首赫888
2017/3/29	近十年没有光顾这个吧，今天在这里所说一句。我的经历证实巴菲特的一句话：“在我一生赚的钱当中，大部分不是用脑袋赚的，而是用屁股赚的...”。还有想起吴建民的话：“世界上任何一个国家都能生产原子弹，但贵州茅台酒，任何一个国家生产不了！”。	26.5万	319	40元买茅台
2017/3/28	10送一万，你的市值一分没有多！，可为什么中国散户喜欢高送转呢？股价降下来了，股数多了觉得占了大便宜。正因为这样，高送转玩死散户，其实是暗藏着大阴谋。今天证监会说话了“证监会：对铁公鸡严格监管 警惕高送转的游戏陷阱”。美国伯克希尔哈撒韦股数股价28万美元一股，一直不送股，维持高价，市盈率20多倍。中国散户就是不喜欢。就是不知道：100元跌到50元和10元跌5元，是一样的，是同等幅度下跌、同等市值下跌的道理！是愚昧？还是心理障碍？还是无知？	1758	1	40元买茅台
2017/3/27	茅台酒是消费品，是消费品中的高端消费品，茅台上市16年的股票价格走势，持续上涨，等同于16年来，中国的居民消费水平走势，不管你是否认可，事实也包括你和你的家庭，不管你和你的家人喝不喝酒，喝不喝茅台。茅台未来十年总体趋势还是上涨，未来十年，中小创风险最大。有的股价在高位，但跟未来业绩相比，目前还在低位。有的股价在低位，但跟未来业绩相比，目前还在高位。再说白点吧，未来中国股市，几百元，上千元一股的票有，1、2块甚至几毛钱的票也会有。时间会证明一切！	1695	1	上善若水应物自然
2017/3/26	上头--胡话连篇！伤肝--累及肾脏！玩完--永别阳光！	2106	6	你小妹我最爱
2017/3/25	我和一群人合伙开了个酒厂，酒卖的不错，不会随便出让我的股份，自己家开工厂，不能今天开明天关吧，我就是要当股东，股票涨不涨和我无关，该涨的自然会涨。这个厂叫贵州茅台，我是个小股东。	1388	1	市场观察6688
2017/3/24	大大牛必超越6124点达到9200点！大盘第一目标剑指3600点第二目标4500点终极目标9200点！M2都165.5万亿了！历史不会重演，但总会有惊人的相似！目前看来大盘在复制1999年5月19日至2001年6月的人造牛市！要从正能量的方向去理解国家队控盘,这是在有目的地在引导牛市,引导场外资金入市,做到国家和个人的多赢,最后把外资吸进来,形成国际牛,那才是中国全体的整体大胜!2007年12月货币M2为约40万亿上证指数最高6124点，2017年10月货币M2约165.5万亿上证指数3400点！截止2017年10月27日上证50流通市值13.6万亿、上证流通市值28.3万亿，意味着控制住上证50就控制住上证百分之四十八的流通盘！而主力基本是全控上证50！这样看来这次牛市完全在主力可控范围内、牛市是可以持续的！银行、保险、有色、钢铁、煤炭、证券、创蓝已经形成有效轮动！	26882	25	白马见顶创20崛起9960
2017/3/23	这神酒，我每天看看，机构如何把股票倒给散户	1627	2	铁树开花888
2017/3/22	流通市值：4952.18（亿） 上次 爆跌到100元 呵呵	1447	1	萍聚38675
2017/3/21	本人自明天起要在550元以下继续增持。承诺5年之内不减持，不争夺控股权，不参与上司公司经营管理。谢谢	2769	5	大雁北飞不复回
2017/3/20	对酒的看法，谁喝的起，谁在喝，	992	1	上海手机网友
2017/3/19	酒可不喝，老龄化及二胎 高层对电梯要求不可或缺。“生命线”~特种钢绳龙头赛福天，面临2000亿电梯生产，超过200亿后期维护市场，定价力特强。大爆发就在眼前…且看媒体报道:电梯概念股最新一览，电梯概念股个股解析2015-11-24 南方财富网 编者按：目前中国是全球最大的电梯生产国和消费国。中国电梯产量和消费量在全球占比都达到60%以上，预计2015年全年电梯产量接近80万部，按每部均价20万元计算，已经是一个千亿级市场。但我国人均电梯保有量仍落后于发达国家和地区，长期来看，我国电梯保有量仍有较大提升空间。 一、行业进入平稳增长阶段 …一方面是由于国内电梯业经过近10年年均20%的高速增长，电梯产量增长近6倍，预计2015年底电梯保有量将突破430万台，随着存量基数的扩大，行业从原来的爆发增长阶段进入稳定增长阶段… 轨交、保障房、旧梯改造等新增需求对冲部分下滑压力。电梯下游需求中商业住宅…	2594	1	扫描牛股
2017/3/18	机构抱团取暖，拿基民的血汗钱自买自卖，制造流动性！---每天大额的手续费印花税不心疼？！尼玛亏的税费谁的钱？！里面扎推基金的基民一赎回立马露馅！	9473	33	阿布78
2017/3/17	中金公司370元买入4万股茅台，茅台后续挑战400元整数关口可期。	9294	11	上海手机网友
2017/3/16	太贪了会后悔的！高危！	1414	0	恩州
2017/3/15	我将华夏幸福与管理层认可的绩优白马股贵州茅台进行对比:1、昨天茅台:415.31元，华夏:37.08元，茅台16年予计分红每股6.79元，股息率1.63%，华夏予计分红每股0.66元，股息率1.78%，两者相差不大。2、茅台16年营业收入增长率18.99%，净利润增长率为7.84%，华夏16年营业收入增长率40.4%，净利润增长率35.22%，这两项指标比茅台強多了。3、茅台现市盈率31.21倍，华夏16.88倍。4、雄安是千年大计，华夏幸福已经提前布局卡位，有先发优势。所以个人认为就算不考虑雄安概念，现在的华夏都比茅台值得投资，现在投资华夏幸福才是真正的价值投资。	7358	16	奔向10000点
2017/3/14	继续买茅台吹上1万不是梦周一我买10万股留给我儿子，可以涨到3000元	1165	1	风萧萧莫名寒
2017/3/13	亲们关注雄安概念股:庞大集团\栖霞建设、天业通联、中国中铁、长久物流	5411	17	很快涨停123
2017/3/12	茅台需要一次下跌百元的深度洗盘！否则越涨越危险，都是超级获利盘，没有增量资金敢接！欢迎暴跌！	4498	7	退市常态化
2017/3/11	异常热闹的白酒骗线术见顶马上也要走到了劲头。现在白酒价在高位，昨天茅台冲高反杀大家都看见了，别听庄家说：两会代表们齐聚北京，吃饭总少不了喝酒，白酒股走强也合情合理，我认为这就是庄家的骗术。大家想，两会代表们他敢买茅台酒喝吗？如果喝多了，在开会说错话官帽就这样没了。加上酿酒行业月的走势已经开始无量上攻，因此认为酿酒行业的走势见顶马上到。	2896	0	杨选新
2017/3/10	快跑！明儿开盘就跑！	1582	0	看趋势赚利润
2017/3/9	今天罢工反对散户永远亏钱反对发新股反对欺负散户	951	0	上海手机网友
2017/3/8	年报公布前有望四百，加油	1398	0	股市不倒的富翁
2017/3/7	#次新股德创环保,盈利预期远高于大毒酒贵州茅台！	994	0	上海手机网友
2017/3/6	#其实,宣亚国际盈利能力和预期远不如高斯贝尔	1012	0	上海手机网友
2017/3/5	邻家有女初长成，为她股吧找郎君。财富应该赛马云，几日情的全绕开！盘小只2.4亿股本，国资控股，纯正金融，主营融资担保、小额贷款、典当、融资租赁、互联网金融(P2P)。业绩0.67，10送10派1。并购海科融通 新增第三方支付业务及定向增发现处于反馈阶段。该股很像14和15年的安信信托（安信市值已经增加了好多倍）。该股长期进行对称三角形整理，现在已达到整理的末端，目前中短期技术指标良好，等待放量长阳出现。诚邀有实力有远见有胆识人士到该股进行投资，这股必然让你在6个月内有丰厚收获！谢绝几日游资金，50万以下的小散户就不要来了，这里不是你呆的地方！	3024	1	翩翩少年才子郎5008
2017/3/4	24.5亚振603389扫盘买满仓后回家睡觉，等翻番	2948	2	扫描黑马
2017/3/3	还是喝茅台最稳，不伤身	992	0	上海手机网友
2017/3/2	我去	1498	0	推出上档
2017/3/1	茅台的换手率就百分之0.20多些，而如会畅股份换手率是0.12多些！还没打开涨停板！茅台走势是多么强势就可想而知了！！！	2883	3	上海手机网友
2017/2/28	旗帜率引领中国股市摆脱熊市，走向雄市，迈进新时代！	6698	25	yum888888
2017/2/27	今后这几天记住是冲高就跑 ，不是低开跑！谁缺德忽悠慢牛?慢牛=慢慢骗小散上当进套！2638点即破，即使2638不破，等下次指数跌到近2638时，更多股票还要腰斩爱心！指数虚涨造假太厉害了，现在就是指数涨你的股票不涨，指数一跌个股通通杀跌更多股票破新低(前面多次提到)！个股短线到顶你不跑，多拿一天你挨套(2017年2月20日以后)。春节后主力每天都是几十上百亿出逃一一一一高位高价次新股和银行白酒妖股钢铁如还有第二次冲高已经盈利快跑！部分次新股和银行白酒股价还在相对5000点价位！对大A快到顶了，多则几天，少则当天冲高回落，小心一字跌停出不来，t十1制度决定的！赚了就卖！现在就是指数涨你的股票不涨，指数一跌个股通通杀跌更多股票破新低，大部分股票正在创新低，你买的股票创不创新低呢！！爱心现在就是指数涨你的股票不涨，指数一跌更多股票破新低，赚个吊毛爱心！银行白酒不腰斩前小心为好。美股快到顶了，还…	9205	36	好好看一看喔3484
2017/2/26	刚才看了央视财经节目但先生的发言，三位嘉宾在一起坐着比较，局面立马可判：但先生发言比较紧张，语速重复、结巴、对想说的事情，逻辑性不强。握话筒的手有时都紧张抖动。从身体语言看，坐姿也体现出“紧张”的形体语言。另外两位嘉宾则很自然，谈吐随意。 我想，这个可能和但先生第一次上央视有关吧（我不知道是不是第一次，如果不是的话，那么更说明了一些问题了）。但先生的微博我以前从不关注，只是最近半年茅台闹的很凶，才开始偶尔看看。 全国股民对茅台的上涨不很认可，国家对茅台的上涨也不是很认可（不然也不会新华社几次发文提醒茅台了）。国家不认可和大量股民不认可的理由，并不是茅台业绩不能继续上涨，而是觉得：酒不能强国！酒占据中国市值前列，对国家的产业引导不是很好！ 我们散户和机构炒股的逻辑是：一个票业绩上涨，那么股价就一定上涨。但也许作为国家管 理者的逻辑就不一定这样看了。管理国家的人，一定想的是怎样做：才能使得国…	9356	15	浪花一朵1
2017/2/25	不要和股票谈恋爱。	3701	2	亨通广告8443
2017/2/24	1、主力在高位苦苦死扛，想出货但比登天还难2、主力知道这种泡沫迟早要破裂3、靠大力宣传及各种基金等机构来接盘	4821	2	专抓大牛股777
2017/2/23	600519'600706'600059	950	0	上海手机网友
2017/2/22	茅台，既不能用价值投资来品论。也不适合投机炒作的评价。茅台，只是一个形象。一个代表、更是一个文化的象征。参与茅台的炒作的个人投资者或个人投机者，基本已经消失。存在的就是各大机构和长期投资人。这也注定茅台会一直处于震荡式上升的特点。唯一下跌的机会。就是：中国爆发金融危机。 这种概率有，但是你很难遇到、	5696	2	抄起板砖冲向前
2017/2/21	一个卖水的企业尼玛这么高的股价市值？虚高	4423	0	A唐伯虎点蚊香
2017/2/20	散户很少，随意升降	1345	0	dnmnmdfd9482
2017/2/19	如题	989	0	上海网友
2017/2/18	短线若卖出，则买小盘国企混改概念股金陵饭店	9457	10	呵呵网友
2017/2/17	本贴将从几个方面讨论贵州茅台的估值。	6445	17	英奕在线93206390
2017/2/16	弃暗投明，满仓四川路桥600039，抓一带一路翻番行情！	5779	5	淑珍买股票
2017/2/15	割韭菜喽！！！！！！	2138	1	退市常态化
2017/2/14	三年涨了4倍！散户绝对勿入！	6144	4	富居深山有远亲
2017/2/13	中国建筑的筹码分布和短期3-6个月目标价【3-6个月短期目标价】：其实中国建筑2017年业绩1.20元，考虑国企改革和股权激励提效，可以给当年12倍市盈率的确定性，对应股价为：1.20 * 12 = 14.40元。确定性买入评级！ 【中国建筑的筹码分布】9月30日数据：“10家中证金融资产管理的基金，每家持股0.67%，一共持股6.7%。中证金持股2.35%汇金持股1.42%国家队一致行动人一共持股：6.7% + 2.35% + 1.42% = 10.47% 我认为这个数目没有太大变化，国家队会持有大致10%吧，随便一涨国家队都可增加到10%甚至更多。香港中央结算有限公司 持股1.01%。”-------------------------股权激励约 1%安邦持股10%长线投资者持股 10%其它基金 2%机构一共持股： 10%（国家队）+ 10%（安邦）+ 1%（香港中央结算）+ 国资委…	3270	0	zgjz20165103
2017/2/12	茅台还能强到几时？	2216	3	wuhuiyong5113
2017/2/11	明天应该涨了吧	3497	1	東方奇龍
2017/2/10	已进入调整格局，需耐心持股。	2129	1	股市不倒的富翁
2017/2/9	茅台这么高了还能拉升多少啊	3822	3	神龙剑十三
2017/2/8	被香港脚熏倒了	6574	30	富居深山有远亲
2017/2/7	买茅台放心。202买的，没有守住。现在再买，是不是迟了一点？	9152	16	東方奇龍
2017/2/6	不让茅台涨过350,上去一次砸一次！	3994	2	百战金刚
2017/2/5	有这么玩的吗	4205	8	股友7v0ftQ
2017/2/4	买100股茅台股票要34000多元，已知茅台16年每股收益13.25元左右，那么好13.25乘100等于1325元，然而34000元可买10000多股农行股票，已知农行三季报每股收益0.47元，就算0.47元乘10000等于4700元。以红利收益来说都要远远高于茅台股票。为什么收益远远差于农行但基金还是热衷扎堆买茅台股票呢？	9260	4	上海手机网友
2017/2/3	贵州茅台巨大泡沫已经开始破灭!股价巅峰杰作已经开始谢幕。	9861	19	cc818168
2017/2/2	预增公告！拟增持35亿股重大事项公告！中国建筑公告：安邦资产增持中国建筑是坚定看好中国经济、看好中国建筑，支持优秀蓝筹公司又好又快发展。安邦资产在未来12个月内拟继续增持中国建筑不低于1亿股、不超过35亿股的股份。中国建筑业绩预增公告！2016年年度业绩预增公告：中国建筑预计公司 2016 年年度实现归属于将增加 10% 以上。华为为何有今天辉煌！管理层实行股权激励是主因！中国建筑最高9.42元回购了近3亿股进行股权激励为未来业绩稳定快速增长上了一把保险锁！看一看中国建筑股权激励解锁条件：（1）净资产收益率不低于14%；（2）净利润三年复合增长率不低于10%；可以猜想哦：中国建筑未来三年将牛！牛牛！！牛牛牛哦！！！纵观世界各国养老基金，保险基金最喜欢：未来业绩增长确定，分红率高，市盈率低于15倍的股票哦！今天买进中国建筑三天不一定能赚钱！但三个月肯定能赚钱！三年一定能赚大钱哦！！ (一)…	7687	4	上海网友
2017/2/1	股价上万，雄霸价值。	3601	2	上海网友
2017/1/31	从蓝筹到垃圾，不过是一个月的时间。。。	8437	5	富居深山有远亲
2017/1/30	来源：东方财富网 贵州茅台(600519)2017-03-16大宗交易信息显示：大宗交易平台以370.00元的成交价成交4.00万（股/份/张），成交金额达1480.00万元。贵州茅台大宗交易成交主要信息如下： 交易日期2017-03-16 股票代码600519 股票简称贵州茅台 成交价格370.00 成交数量4.00 成交金额1480.00 买方中国国际金融股份有限公司上海分公司 卖方中国国际金融股份有限公司上海黄浦区湖滨路证券营业部贵州茅台全部大宗交易数据 沪深两市全部大宗交易数据一览注：1、成交价： A股、基金、债券——元（人民币），B股——元（美元／港币）；2、成交金额： A股、基金、债券——万元（人民币），B股——万元（美元／港币）3、成交量： 股票——万股，基金——万份，债券-- 上海：万手； 深圳：手 （来源：东方财富网 2017-03-16 18:18） [点击查看原文]	13235	11	贵州茅台资讯
2017/1/29	从194到344元，全年上涨77%，牛逼上山放光芒啊。只要钱不存银行，放股票还真是有得赚。	5924	1	泰坦星灭霸
2017/1/28	一个做白酒的企业真够厉害的呀？这让外国人佩服的。	4810	1	明阳科技
2017/1/27	17年象鸡一样飞，必到四百元，呵呵	3973	0	股市不倒的富翁
2017/1/26	医药改革将大大减少医药股的利润，白酒股长期上涨股价已经上天。所以，现在吃药喝酒就是找死！	9858	47	牛股在握
2017/1/25	茅台酒要不要脸，	2315	0	卺凖堼犇
2017/1/24	揭开贵州茅台神秘面纱环他本来面目！贵州茅台就是一瓶白酒，没有什么特殊之处，实际一点都不好喝，不如北京二锅头。贵州茅台水分太大，实际价值也就几十块钱，如今恶意炒作一瓶白酒几千块钱。贵州茅台为什么那么值钱吗？不就是因为，历届领导人喜欢喝家乡白酒（贵州茅台），把贵州茅台由此引进中南海，进入人民大会堂。从此贵州茅台就有人蓄意炒作，打着"国酒"的招牌，招摇撞骗狐假虎威，以讹传讹越炒越烈，酒的价值也水涨船高。导致贵州茅台产生大量泡沫，（中国股市，第一只泡沫就是贵州茅台），由于狐假虎威没人敢管，一时间贵州茅台一统天下任意操纵股价！贵州茅台也就成了中国股市"情侣杯"，无人敢惹贵州茅台，股价也就恶性膨胀，产生巨量泡沫。其实贵州茅台就是打着国家名酒的招牌，虚假宣传、弄虚作假蓄意炒作，拉大旗做虎皮，已经给社会造成严重影响！贵州茅台就是一瓶白酒，没有什么价值，没有什么技术含量，没有什么营养成分，不如一瓶啤酒………	10.7万	84	cc818168
2017/1/23	涛子，志华，现价可以买点茅台股了，明年会发财的。	991	0	上海手机网友
2017/1/22	跌停，新股态多。	962	0	上海手机网友
2017/1/21	茅台走势还是惜售啊！！！不是吗？明明白白！！！	920	0	上海手机网友
2017/1/20	有本事高送转，顶个第一股价有屁用	984	0	上海手机网友
2017/1/19	按22倍市盈率，发行价近500元。上市首日涨44%，股价就达700元多元，比现价都高。之后，无量涨停几天，股价一定在1000元之上，而且挂单还买不到！	9489	23	yum888888
2017/1/18	中国唯一符合巴菲特价值投资选股逻辑的股票 就是茅爷爷	2070	3	睿睿睿睿睿
2017/1/17	涨停！！！！	832	0	上海手机网友
2017/1/16	茅台明天会不会跌停？一个高价怪物！	3799	1	百战金刚
2017/1/15	茅台13个一字跌停板啥时候开始？！	9125	14	百战金刚
2017/1/14	中国神酒背后透露出啥价值体系？一个字 病！	6457	11	首赫888
2017/1/13	据观察，除茅台外，股市大小庄家全线出逃！茅台股价高，没人要，庄家跑不了。跌13个板大家还嫌高！咋办呀？	4249	3	百战金刚
2017/1/12	完了，第一把交椅坐不稳了	942	0	上海手机网友
2017/1/11	本文旨在通过对价投典型标的——茅台的分析，帮助读者构建分析公司的科学思维框架。-------------茅台可谓是投资界人见人爱的“网红”了，长期以来，无论是企业形象、民族品牌等软实力和大众情怀，还是公司业绩、发展规模等硬指标上，茅台均交出了一张张漂亮的成绩单。甚至，在很多投资者，尤其是价值投资者眼里，茅台就是巴菲特口中的“优秀公司”：高ROE，高毛利，坐拥独特的地理优势，又根植于我国特有的白酒文化土壤，也因此一直被视为A股市场上价值投资的标杆，褒扬之声从来都是不绝于耳。不过，伴随着茅台股票价格的节节攀升，对于茅台的一些不同的声音也出现了，最常见的莫过于其估值过高。但很多投资者仅停留在了这一层面，对于茅台背后悄然发生的一些变化却未能进行进一步挖掘。我和很多投资者一样，承认和肯定茅台的优秀，但对于其新近表现出来的一些变化，尤其是其中可能影响投资者收益的因素，更给予密切关注。本文就从茅台RO…	8849	3	好股大家享8034
2017/1/10	价值投资的榜样	11674	33	大小非的股市
2017/1/9	从茅台上市，就没套过一个人，所有投资茅台的都是赢家	6449	7	玩6
2017/1/8	证监会通报操纵股价四种方式：关联账户，自买自卖，虚假申报，拉高卖出原文转帖如下：证监会通报3宗案件 超级牛散操纵12只股票被罚四千万2016年09月24日在证监会昨天的新闻发布会上,邓舸另外披露，近日证监会依法对3宗案件作出行政处罚及市场禁入。包括一宗信息披露违法违规案，即成都前锋股份信息披露违法违规案；两宗操纵市场案，其一是肖海东以连续买卖拉抬股价，后反向卖出的手法，操纵通光线缆等12只股票价格；另一宗是赵晨以开盘虚假申报后反向卖出等手法，操纵影响网宿科技等3只股票价格。 据了解，证监会认定超级牛散肖海东操纵通光线缆等12只股票价格的行为构成操纵证券市场罪，没收肖海东违法所得1341万元，并处以4024万元罚款。有私募人士表示，超级牛散很容易操纵小盘股，一般都有自己的流程，而其手法因人而异，但都是利用小散们崇尚找庄、跟庄、抬庄等，诱导散户跟进，抬高价格，从中牟利，但不是所有的操纵市场行…	74489	85	板块轮番上涨
2017/1/7	靠茅台酒中国能富强起来吗？国家的富强不是靠白酒的世界上哪个国家的第一高价股是白酒股？只有中国茅台不倒中国就没有希望	4023	2	一手小庄家
2017/1/6	2016年1月6日 星期五A股前瞻周四两市高位震荡整理。沪指低开高走，小阳报收，全天依托60日均线支持，在30日均线下方蓄势，维持短线多头；创业板小阴星报收；两市成交与上日持平至4500亿元。今日消息面多空互现，刘士余要求严惩挑战法律底线的资本大鳄；深交所推进落实资本市场改革发展稳定任务；央行在公开市场上连续几个交易大幅回笼货币；利安隆300596、中国科传780858、欧普康视300595今日网上申购；经济数据喜忧参半，美股周四收盘涨跌不一。展望后市，继续两天的强劲上涨后，两市出现高位震荡，扩容压力渐显，修复之年，指数单边上涨可能性不大，结构性机会却无处不在。短线需要进一步整理。操作上，等待再次回落后再继续分批进行结构性冬播。	968	0	龙城一号
2017/1/5	笑也茅台，哭也茅台	4140	6	鬼谷司南
2017/1/4	【茅台股价再创历史新高】贵州茅台(SH600519) 早盘涨近2%，报340.60元，股价再创历史新高。	999	0	重焱点股2166
2017/1/3	制造业绩的不只是酒，更重要的是钱。证策允许的非正常集资。能不分红吗！早该停牌调查了！	2792	10	鬼谷司南
2017/1/2	可以肯定，拉升茅台的绝对是股市的流氓！应当强烈要求查处！明显忽悠误导小散当接盘侠！	941	0	上海手机网友
2017/1/1	贵州茅台已经9千多亿流通市值盘子了，A股市场最大市值盘子601857中国石油的流通市值盘子才一万三而已，茅台酒再涨一倍？猪都不会信！那样最大盘子的中国石油也不会服！人类宁可不要开股市也不可能容忍毒害人身体致使人醉生梦死腐败堕落的茅台酒横行股市的！可人工智能时代已经来临，无人机，人工智能导弹及人工智能手机即将淘汰身份证时代了，可600520文一科技人工智能时代的人工智能芯片是完成人工智能产业最核心最尖端的智能制造产业，所以英伟达最火爆因为英伟达最赚钱的时代来临（中国近2年进口芯片的费用是进口石油费用的2倍多，所以国家力挺清华大学控股的紫光集团连续4次举牌文一科技整合人工智能芯片产业急迫），茅台酒喝了能给予人类带来什么？可智能芯片产业落后就会像蒸汽机内燃机工业时代落后挨打---茅台酒再疯狂的出路？	9567	81	Hx9T6J9
2016/12/31	有图有真相	7210	19	股友7v0ftQ
2016/12/30	哇嘎~喝茅台就祛百病~能永生	1579	0	哇嘎
2016/12/29	贵州茅台、东阿阿胶，今年净利润都增长9个点左右，同一起跑线，东阿阿胶率先涨价，贵州茅台不涨价，一年后看看哪个团队厉害。	5143	7	村里的会计1
2016/12/28	2016年是价投的牛市今年上证收阴，而我所知道的价投，几乎没有亏钱的，不少还获得了丰厚的收益，甚至比2015年的收益还高，这不是牛市是什么？ 他们在熔断前，几乎没有很重的仓位，熔断后大量买入逼近历史估值低点的价值股，终于扬眉吐气。要知道，在2015上半年的大牛市中，他们被各类交易者与广场舞大妈碾压，他们忍辱负重只能过点嘴瘾。 那不是属于他们的牛市，那不是属于他们的大时代，今年才是，今年像是开端、像是起点。没有风格转换段子云：鱼的记忆只有七秒。那么韭菜的记忆有多少秒呢？今年好多人惊呼，风格转换了！A股正在逐渐由概念炒作转为绩优股为王！慢牛开启！A股从来都是熊市中期炒业绩……没有新鲜事。年初我说，贵州茅台从上市以来三轮熊市，从来都没有在牛市见过高点，高点都在熊市。有人问我说，上次的原因是因为XXX，上上次是因为YYY，这次有什么逻辑可以涨吗？不好意思，它没有逻辑就是创了新高，分析师们也只能屁…	8094	3	老泥丸hngfgy8502
2016/12/27	评级报告，2016.12.15日！中金，上调茅台目标价472元！百战金刚，下调茅台目标价至250元！	9359	8	百战金刚
2016/12/26	贵州茅台(SH600519)在12月22日晚上非常突兀的公布了年度业绩预告。是的，突兀。一贯以低调著称，习惯最后交卷、在四月底公告年报的茅台，一反常态在十二月下旬公布了年度经营数据。让人感到惊讶的是公告日期，此时距离营业日期结束尚有一个星期的时间，如果加上财务部门对账时间，大致可以推测财务部门在十二月中已经将报表做好。一般企业也就罢了，但茅台公布的数据中，四季度营业收入129亿，这就意味着1天1.4亿的收入，半个月下来就是20多个亿的营收差距。作为知名的上市公司，如此赤裸的操纵报表，即使符合会计原则，似乎也有欠妥当。除了意外，还有疑问。公布的经营数据当中，营收在意料之中，但是利润在意料之外，营收增长19%，净利润增7.4%。如将数据拆解到季度来看，四季度尤其意外：四季度营业收入129亿，营业利润60亿，净利润41亿，对比2015年四季度营业收入97亿，营业利润58亿，净利润41亿。营收大…	8624	6	股友OLNhcd
2016/12/25	茅台前天发公告净利增加百分之七，又说明年经营目标。坦率地说作为一个持有10年的股东来说数据低于预期。也只能等出年报后再分析它财务数据。.持有十年屡创新高再加送转高分红给了我丰厚回报，感恩茅台。	7803	7	上海顺顺
2016/12/24	沪深股市有两只股风险最大，是绝对要清仓的，不能买的！一只是新股，一只是茅台！	3556	2	百战金刚
2016/12/23	股已死，各位散们都不要在高位接飞刀了，黑色星期一等着呢	1322	0	以自己炒股为耻
2016/12/22	茅粉们注意了，下周茅台358见……	4442	3	上海手机网友
2016/12/21	这是酒的历史决定的，任何有点文化的人都应该知道，中国的国酒就是黄酒，独一无二。	4809	11	上海网友
2016/12/20	贵州茅台、东阿阿胶，熊市避风港	8393	12	村里的会计1
2016/12/19	300元 不是梦!!期望的目标一定要实现！从现代企业财务标准来看，裕同的确是一只难得的好股。原因很简单，小盘，绩优，高成长，高分红，高技术含量（每股净资产近10元，公积金近4元，未分配利润近6元，年复合增长率30%以上），高财务指标含量；与之同时，也就不难理解有些人为何歇斯底里的叫空。据此，我的判断是：300元＼股只是中位数，只要中签者齐心，天天挂n手停板封板，股价回一定会连连上涨，直至逼得鸡狗一改操盘思路 与大家同挂停板封盘。或许期望的润年，丰年，肥年就就在不远的年前!加油，加油，所有的中签股东!我们的目标——300元 不是梦!!期望的目标一定要实现，也一定能够实现!!!	2846	0	日光迷人
2016/12/18	据传闻上海烟草公司与金山国资委在商讨股权与战略合作事宜，上海烟草公司为此重新推出凤凰牌香烟这个品牌，抽凤凰牌香烟，骑风凰牌自行车是上世纪人的梦想，对那时的人来说是诗情画意的事，如今经典回归，600679上海凤凰要牛气冲天了，第一家烟草公司曲线上市，独一无二!烟酒不分家，到时必将臂比贵州茅台，飞上三百大元。	4162	2	再次战风云
2016/12/17	抱着“具有垄断竞争优势的企业通常由突出的财务特征，反之具有突出财务特征的企业很有可能具有垄断竞争优势”的逻辑，按照以下标准筛选了出29只股票： 1、毛利率高于30% 2、过去五年ROE高于15% 3、过去五年ROA高于10% 4、过去五年ROIC高于20% 沪深两市股票已经超过3000只，最后剩下30家不到，说是百里挑一一点都不为过。 显然要能够连续五年保持这样的标准，基本上要么是高成长阶段的企业，要么是具有竞争优势的稳定大企业，而且以后者的可能性为大。 所以接下来最关键的问题是判断这29只股票是否真的具有持续性的竞争优势，这就考量到一个人的商业眼光和财务分析的技巧了。 当然因为这样的标准，也必然失去了一些高成长阶段的企业，可以适当地把标准放低一些，后面再进一步筛选。 至于为什么用这几个指标，看前面的文章就好。 看看这些股票，你持有的有哪些呢？ 这种指标选股的方法，和你经过大量分析之后选…	68293	9	情云恨3887
2016/12/16	不到15%的增长率，真的还有投资价值吗？	6118	18	价值不是价格7544
2016/12/15	茅台上吧别装了。。贵广网络上市你赚好多呢。你是贵广第2大股东。。。。	1816	0	上海手机网友
2016/12/14	我同学在浙江温州卖茅台酒与茅台其它名牌酒比炒股强多了，五年五套房二栋屋二台中档车，炒股不如投十几万去卖洒	7283	9	上海手机网友
2016/12/13	600519别涨，杀到一半多好啊，一帮混蛋	2158	0	空头者
2016/12/12	新股贵广网络12/13日上市。第二大股东为贵州茅台。所以茅台本周还会涨。。。	6077	8	上海手机网友
2016/12/11	执行程序做出现在从行政执行程序做出现在	1676	1	媛兵苓
2016/12/10	今天能否减仓证券？首先，作为新一代中国股神，我过去一个月一直呼吁购买证券！目前，我把生活费拿出来放在货币基金，投资股票的资金未来几年可以不用。在这种情况下，可以长线投资。至于证券板块，我个人认为它已经启动暴涨模式，未来的日子，证券板块将会涨、涨、涨、然后大涨、再大涨、跟着暴涨、再暴涨！涨到你七孔流血！涨到你富可敌国！涨到你笑得在地上打滚！涨到你连老婆都不认识！所以，结论就是：不减仓！（平台提示：个人观点，仅供参考）$贵州茅台(SH600519)$$国泰君安(SH601211)$	2236	1	珠宝海洋
2016/12/9	大家不要被机构的把戏给骗了，买了下辈子都无法解套垃圾股。因为没人买机构才到处宣传解盘。	1106	2	明天有你32
2016/12/8	走式超強，这波巳拉升百元，1200元不是梦。	969	1	齐天大胜至尊宝
2016/12/7	一个民族靠喝酒能撑起国家的前途吗，有多少人死在喝酒上，我叔叔长期喝白酒，肝硬人亡	5555	14	上海手机网友
2016/12/6	紧急提示 自从我上次提示了楚天高速之后 再次真诚奉献海南高速 要给更加大故事的神秘高速。 大家看开线 大盘日线指数 从6月下旬开启了上涨 长达5个多月 但是000886 却诡异的下跌 横盘了5个月 哪怕是垃圾股 四环 梅雁吉祥都疯狂的拉升只要一种解释 就是恢复至当年的南通科技 被超级利好借壳 疯狂的连续涨停 还有一个 那么优质的高速 竟然深港通没有说明内部已经知道 要被借壳 不会有000886的海南高速了 股价从6月下旬的7元砸到5.4 但是指数 却上涨了5个多月而且海南的战略地位 面向男孩。 已经上升道了战略地位886 缺是也算超级军工概念。 欢迎超级资金来000886举牌一起让886起飞。	2238	3	自由呼吸的苹果1791
2016/12/5	野蛮人不用举牌进退自如最好标的江阴银行002807，4.5%称第一大股东2亿流通12.4元	1342	0	扫描黑马
2016/12/4	目前己到关键时刻调仓换股的好时机需把握好。太平洋120市赢率追高买入的将失去一轮行情，管理层开始限制高市赢率股融资折算率对太平洋之类股票形成大利空，只有太平洋底部埋伏的是真正赢家只是赚多赚少。目前券商股中濳力最大的白马股是国海证券莫属，证券板块中的股票只是先涨和后涨的问题做的好就是卖先涨上去的再换入后涨的同一属性股票，比如卖出飞涨的太平洋换入末涨的国海，国海证券总股本41亿股太平洋69亿股，国海净利润0.24元太平洋0.04元，国海公基金是太平洋的三倍，国海净资产是太平洋的二倍，未分配利润是太平洋的三倍，昨晚公布的按市赢率高低折融资率对低市赢率的国海形成资金支持的利好，对120市赢率的太平洋是致命打击，所以选择国海证券是很好的投资辟险操作，当然成太平洋罝换成国海证券的最佳时机操作难度不小掌握最佳卖点不易但放弃鱼尾是可行的，这就是股票轮动操作。12月6曰即将上市的华安证券总股本38亿股和国…	1796	0	方向和走势
2016/12/3	请问高手贵州茅台一直有大宗交易而且折价居多，今天竟然十万股这股能否持有？谢谢！	6056	5	股友WJJgQm
2016/12/2	到双11那天。贵州茅台股价创新高326元以上不是梦	5409	4	jim688
2016/12/1	l良心企业	9189	25	股友b8FJTc
2016/11/30	瞧！嘉欣丝绸，唯一的世界首富概念，天下第一园。嘉欣丝绸002404，A市唯一的世界首富概念股。天下第一园。据网讯，当今世界首富、服装大佬、Zara 老总——阿曼西奥·奥特加（身价799亿美元！超越比尔·盖茨和墨西哥电信大亨卡洛斯,成为全球最富有的人。），嘉欣丝绸002404与其集团有稳定长期的业务关系。嘉欣丝绸，A市唯一的世界首富概念股。基金CEO们！丝绸能抗癌，请做大嘉欣丝绸！那个大佬不更怕死？化纤能致癌！（湖北省肿瘤医院乳腺科主任马彪：乳癌中发现化纤团。）丝绸能抗癌！（“蚕丝蛋白肽抗肿瘤与抗氧化作用研究” 黄慧明 山东农业大学嘉欣丝绸002404参股的宁波世捷，有没有石墨烯基锂电池（超级电池）？英国科学家发明石墨烯10年后，在电池上的应用获得巨大突破。12月初，西方媒体报道，西班牙Graphenano公司和西班牙科尔瓦多大学合作研发的石墨烯电池，一次充电时间只需8分钟，可行驶1000…	4658	4	请万勿相信
2016/11/29	为什么负债300多亿，股价还这么高呢？没问题吧？	998	0	上海手机网友
2016/11/28	浙江省温州茅台酱香型白酒销量全国前列，实体店线上线下前景看好，单店年入百万很正常	8205	13	上海手机网友
2016/11/27	建议董事会2016年现金分红的同时，适度提高送红股比例。	3190	2	南国鹰
2016/11/26	希证券会过问！	4017	2	三维小空间
2016/11/25	茅台以到顶位，没有超作空间	3351	1	上海网友
2016/11/24	佛山这座城市有底蕴，走出很多名人伟人，有口碑，不像东莞，佛山，有美食，南番顺，佛山占有两席，顺德厨师全球最有名，而且，佛山市有全国唯一的政界体系，那就是，佛山的领导人几乎都是出自企业，这点，太可贵，所以，佛山的定位就是全球制造业中心，关键词，全球中心，让时间，验证我的智慧吧，火鸡们……	988	1	老佛顶
2016/11/23	冬暖夏凉花不谢，万紫万红四季春。供小散观尝，莫伸手折之。！！！切记。	970	1	股友wYDv4j
2016/11/22	温水煮青蛙	7715	1	亚历山大之大帝
2016/11/21	预收创新高，实际销售收入恢复高增长。茅台会短期内创历史新高，并在未来不断挑战新高。茅台的买点在确定性，所以不适合短期追求高收益的投资者。	9474	41	秋天里的阴谋
2016/11/20	茅台为什么会一路上涨20年涨到1000多元？茅台将来有一天会不会跌落神坛，比如说跌到100块钱200块钱？？就像中国神车一样，可以涨到38，现在也可以跌到6块8，简单一点说跌掉70%	969	2	股友AZTs8Q1831
2016/11/19	听人劝，终身受益	4142	6	股友iRSoF2
2016/11/18	希腊股市在底部十年了，今年两个多月又腰斩，目前还不到十年前的十分之一，这十年的底是底部吗？$贵州茅台(SH600519)$$建设银行(SH601939)$	1575	5	巴菲特很行
2016/11/17	茅台酒价格10几年涨了10倍。茅台股票价格10几年涨了100倍。《看谁最聪明》	5502	0	章鱼帝的智慧
2016/11/16	芜湖！起飞！	208	2	吃西瓜的猫
2016/11/15	1、关于见便宜了就分段买入，主要的还是要结合我书中提出的“三大机遇”来执行。分段买入，其实主要的还是应对你说的低估了可能继续低估，所以，资金不能一下子全部用完了，可以以下跌的幅度为标尺，如下跌5%，甚至极端情况下，下跌10%继续加码买入。但是这只是一个总的指导原则，具体的还要灵活运用，比如，现在看，茅台当时在140元之下，任何价位的买入均是正确的，其实就是180元、160元的买入也是不错的。有时，可能从具体走势上，成为“刀子落地之后”的很长时间横盘走势，那么，此时也可以实施分批买入，如上半年的复星医药（也有点我说的“王子”一时遇难味道），在20元之下、18元、16元多均可买入。我的个人经验是，真正好的机会（如果短时间形成所谓的V形反转，也不是好机会），是可以慢慢买入的，根本用不着着急！2、关于小天鹅a，我只是长期关注，并没有买入，只说一下我的肤浅印象。总体感觉：（1）从整个行业来讲，与空…	6331	2	专门割韭菜的
2016/11/14	主要数据包括：1、市盈率和市净率10年的平均值（去掉最大最小年份数据）、即期每股收益、每股净值产。通过市盈率计算相对估值为280.32；通过市净率计算相对估值为460.79；。。。。。。烦大神们解读解读。。。	6760	4	均势与普世
2016/11/13	如果把贵州茅台比成一个投资者的话，那只能说它是最成功的，股票投资大帅巴菲特年收益率只有百分之十五，但是茅台的股价年收益超过百分之五十，当年的巴菲特把300亿美元做到3000亿用了十五年的时间，而贵州茅台上市十五年市值从84亿到4000亿，是巴菲特的50多倍，如果它两一比的话，茅台不只是巴菲特的多少倍	5962	2	上海手机网友
2016/11/12	贵州茅台真牛,股价是中国建筑的380倍.佩服!	2739	3	A股景察
2016/11/11	不管你信不信，哥都是看着茅台上市的！那时哥最喜欢炒新股。茅台上市股价本来就高，因为分红除权，感觉涨幅很大，其实涨幅远没有图形看起来大！	9940	8	战神3505
2016/11/10	记住8月27日伟大时刻！见证茅台复苏后的新辉煌！预收款再次暴增！系列酒翻倍增长！主次产品供不应求！这就是茅台！还有泡沫吧！鼠目寸光！	6275	8	上海手机网友
2016/11/9	11月8日上午，央视正式揭晓“CCTV国家品牌计划”TOP10入选品牌，海尔、梦之蓝、格力、京东等行业性领导品牌强势入选，除了TOP10成员，华为、碧桂园和万达则作为特邀企业加入，共同成为“中国造”的代表。据央视透露，此次选出TOP10品牌意在打造一批能够参与全球商业竞争的国家品牌企业。因此，这次入选的品牌，不仅仅是在国内拥有强大的影响力，更是拥有冲击世界品牌的潜力。在TOP10中，海尔现在已经成为了享誉世界的一张中国名片，其产品更是分布在世界各地。秉承“坚持创新”和“掌握核心技术”格言的格力，其很多技术在国际上都是处于绝对领先的地位。而梦之蓝作为中国白酒行业的领导品牌，频频闪耀在国内外重大活动的舞台上。特别是近年来，“中国梦·梦之蓝”更是大放异彩。从助力奥运军团，到杭州G20峰会白酒，再到2016世界杯帆船赛指定用酒，梦之蓝用其绵柔的品质和时尚的外形征服了越来越多世界各国的朋友，成为中…	3948	0	挽夜青觞
2016/11/8	汇顶科技三季报：每股收益1.51元，主营收入21.21亿元，主营成本11.12亿元，毛利率47.5%（超高），净利率32.76%（超高）。结论：大超预期！汇顶科技：年报预测每股收益2.60元左右，明年预计每股收益3.80元左右，股价会保持在380-500元左右，不信拭目以待！看了本帖心里会很踏实，其理由如下：一、采用汇顶科技活体指纹识别芯片的中兴通讯手机，在北京隆重推出全球首款活体指纹识别智能手机中兴天机7MAX，标志着活体指纹这一推动移动支付安全升级的黑科技正式商用。接下来魅族、华为、小米、乐视、VIVO等智能手机厂也将争先恐后推出采用汇顶科技活体指纹识别芯片的相关手机，最迟明年1月采用汇顶活体指纹识别技术的各种手机就会引爆全球。由此汇顶的出货量将飞速增加。二、在美国纽约，汇顶科技斩获国际消费电子展两项大奖。它们分别是IFSTM（Invisible Fingerprint Sensor…	2397	0	前行深圳
2016/11/7	大数据选妖，股河北宣工：迄今为止，共7家主力机构，持仓量总计9726.00万股，占流通A股49.12%，第一，二大股东持股流通筹码的40%，流通筹码仅有10%左右，不足2000万股。	4491	5	鬼谷论道1840
2016/11/6	正平股份。下周5版。妖王	1802	0	上海手机网友
2016/11/5	茅台每股315元，农行每股3.15元。究竟是茅台有投资价值还是农行有投资价值，请看三季报茅台每股业绩9.92元，净资产54.64元，每股公积金1.09元，每股未分配利润46.74元，再看农行三季报每股业绩0.47元，净资产3.79元，公积金0.30元，每股未分配利润1.50元。农行每股乘上100就一目了然。这样看A股就是个投机盛行的市场，价值投资早抛到九霄云外。	6138	3	上海手机网友
2016/11/4	研报出，是不是主力要出货？	6217	13	大海600519
2016/11/3	怎么到这就上不去了？	1798	0	戏耍A股
2016/11/2	就一个喝酒的公司，股价这么高！	7878	20	上海手机网友
2016/11/1	割韭菜一一一一一一一一一一一一一一一一一开盘彽位但愿你不割肉，但愿你310元以上解套盈利走人。前面大部分股票四次股灾跌得哀鸿遍野你经历几次，不管是高价低价股票都跌得你满地找牙。现在暴涨的热门题材股和无量报拉涨停到高位冲高的新股今后会有几次股灾？会跌得你满地找牙。天价高位次新股和天价高位股票套的一定不要是你！现在忽悠牛市也是个别庄家提前布好局板块的牛市（其实也是忽悠你进去接盘），绝不会是已经涨到天价新股和题材股的牛市，天价高位次新股和天价股票谁长线持有谁肯定套死，跌就套死你，价格最终围绕价值上下波动，其它的我真的不想说太多，信其有不信其无，别争着去珠穆朗玛峰顶高高站岗，真的长年累月站岗才后悔不已，310元以上的茅台谁买谁套。	5837	14	不看不知道89900289
2016/10/31	机构出货是一个上下15%左右的价格区域不并是一个固定的价位，股票真正落袋把钱赚到手是由换手率决定的，并不完全取决于股价！大部分人只是坐上上下下的电梯一赚二平七亏损就是这个道理！股价新高人人赚钱，庄割谁的韭菜最终赚谁的钱，高位上拉下压是在震荡出货！中通业绩增长已到顶峰、高送转是诱多工具、庄正是利用小散户贪婪本性让散户最后高位接盘。	23214	63	板块轮番上涨
2016/10/30	酿茅台的水是茅台镇唯一的一口井水，区域性强世界独有当然估价高的合理。不过大湖股份的阳澄湖大闸蟹，大湖鱼，大湖中成药也是区域性非常强，现在又并购大健康产业。股价20个涨停目标股价超过茅台。	3156	18	隔壁老王的情人
2016/10/29	泸州老窖（白酒中变化最大，弹性最大标的，看好管理及经营改善后，收入利润的恢复弹性，4月发布报告成功预测1573提价，5月17日复牌后发布报告坚定看多，5月30日发布报告并通过电话会议重点推荐，股价随后连续上涨最高达50%！）。。贵州茅台（白酒本轮复苏的龙头和标杆，未来将引领行业进入新一轮提价周期，年初以来涨幅40%，一年目标价看400元！）。。五粮液（受益高端酒复苏，出厂价及一批价连续提升，定增实施后将改善现有机制，估值优势明显，年初以来涨幅25%！）。。古井贡酒（百元价位段的消费升级受益者和整合者，内生外延保证中长期快速增长，年初以来涨幅20%，区间涨幅超70%！）。。顺鑫农业（看好低端酒全国化，内生、外延、改革三重催化，聚焦酒肉做大主业，静待改革落地，年初强烈推荐，年初“熔断”期间板块表现最强，区间涨幅30%！）。。请继续关注白酒板块！！	2845	0	股市名嘴i
2016/10/28	已发布中报业绩预增90%至140%的002722金轮股份 每股公积金有6.33元 未分配利润有1.51元 。在不动用未分利润的情况下，只动用公积金6.33元的一半就可10转31.65股了，中报预期10转30股。	5318	20	上海网友
2016/10/27	可以卖了，进国企改革	5900	11	蚂蚁骑财通
2016/10/26	分红太低了，一年一次还不到5%，这个这叫狗屎价值投资，去看看兖州煤业，一年分红两次，年化分红率将近20%	953	2	小酒达人
2016/10/25	推荐002502抄底，很强势，现在抄底必有收获	1328	0	股友GdR5hw
2016/10/24	人生是一条没有回程的单行线，上帝不会给你一张返程的票。	8508	16	散着步看盘3240
2016/10/22	打地球之前想测一下地球人的智商。于是问一个丐：怎么把地球背起来？乞丐不知道，就躺下了。外星人一看。灰溜溜的跑了。	2930	1	股友7Wfy4U2212
2016/10/21	一股也不卖	5071	16	高仓的秘密
2016/10/20	要是有半点科技含量。我也参加买入几手，可你就是酒精含量高，喝了上头。然后自嗨，这就是有些人所愿意见到的？	749	1	扛着棺材来炒股
2016/10/19	免费送8个好股（近7天在动，有三倍上涨，今年业绩预计3亿以上）一 002354天神娱乐 目前80多，12个月内有望涨到240，2016业绩7亿二 002174游族网络 目前30多，12个月内有望涨到90，2016业绩8亿三 002668奥马电器 目前60多，12个月内有望涨到190，2016业绩4亿四 300043 互动娱乐 目前14多，12个月内有望涨到50，2016业绩7亿五 000957 中通客车 目前40多，12个月内有望涨到120，2016业绩6亿六 603369 今世缘 目前15多，12个月内有望涨到50，2016业绩8亿七 000665 湖北广电 目前15多，12个月内有望涨到45，2016业绩5亿八 603198 迎驾贡酒 目前26多，12个月内有望涨到80，2016业绩7亿	9214	10	股友69959H851f
2016/10/18	中国建筑基本面远超银行股：3年后业绩可能1.85元 国企改革至关重要 中国建筑开启新一轮拼搏假若2016年业绩1元2017年业绩1.25元 增长25% 中国建筑应收账款接近1200多亿，多回收点。 人民币系统贬值15%，中国建筑得益5%。国企改革大致完成。2018年业绩1.50元 增长20% 国企改革效应开始体现，毛利增加2%，带来100亿收益。2019年业绩1.85元 增长23% 中建方程已经开始逐年回收利益 中国建筑开始享誉海外建筑市场3年净利润一共： 1.25+1.50+1.85 = 4.60元	3172	0	zgjz20165103
2016/10/17	滚石下山,一砸到底	6424	2	易经演股法A
2016/10/16	贵州茅台股价303.9元，中科曙光33.55元。前者流通市值3300多亿，后者120亿。都是国粹，我也是醉了!	6700	16	上海手机网友
2016/10/15	吉利德丙肝药Sovaldi最新专利申请遭中国拒绝2015-07-01 【摘要】中国此次罕见拒绝吉利德丙肝药物Sovaldi的前药专利申请，可能会鼓励其他国家步其后尘，从而在处理这一充满争议的药品专利保护方面采取更加强硬的态度。北京——中国国家知识产权局（SIPO）拒绝了吉利德科技公司Sovaldi (索非布韦)专利申请，在业界引起轩然大波。根据美国游说组织I-MAK消息，吉利德公司的重磅级丙肝药物专利申请遭到中国SIPO拒绝，这是在I-MAK提出专利授予前异议后做出的决定。I-MAK还联合其他公益性组织对该药物在欧盟、印度和俄罗斯等其他市场的专利申请发起挑战。索非布韦核心专利此前已经在印度和埃及遭到拒绝。该专利申请（申请号CN200880018024.2）提交日期为2008年3月26日。前药本身无药物活性，但进入体内后即可代谢成为活性成分。I-MAK认为索非布韦的氨基磷酸酯前药只是在原来…	9793	5	朝霞6900
2016/10/14	能不能喝都是套路 杭州医院推出酒量基因检测城事钱江晚报公众号2016-07-21 14:52我要分享9在很多人眼里，酒量就像胆量一样，是一件可以练习提高的事情，其实从医学的角度看，酒量就写在我们的基因里，练还是不练，它永远都维持着这个水平。从去年开始，浙大国际医院对患者开展测试酒量的检测，原理就是检测我们体内的DNA。到现在为止，共有1000多人参与了这项测试。浙江人的酒量怎么样？为什么有人喝酒易脸红负责酒精基因检测的康宏厚医生告诉记者，在人体当中，ADH1B和ALDH2这两个基因就是决定我们酒量的密码。ADH1B和ALDH2这两个基因到底是怎么回事？与酒量又是怎么对应的呢？而ADH1B和ALDH2两个基因在人体中负责掌控酶的分解数量，也就是决定着机体中乙醇转化为乙醛、乙醛转化为乙酸的速度。“乙醇”、“乙醛”你一定不陌生，它们对我们的人体都不是好东西。乙醇如果分解不够快，会进入血液，会影…	9229	10	上海网友
2016/10/13	多地出台公务接待“禁酒令” 饮酒需纪委批准 多地出台公务接待“禁酒令” 饮酒需纪委批准2016年09月29日 02:44来源：新京报 用扫描二维码分享至好友和朋友圈9209人参与 823评论 .原标题：多省份出台公务接待“禁酒令”新京报讯（记者赵实）近日，新疆维吾尔自治区发布规定，要求在自治区范围内的所有公务接待一律禁止饮酒。新京报记者梳理发现，近两年，浙江、黑龙江、吉林、江苏、湖南、安徽等省份已出台公务接待“禁酒”规定。特殊情况需饮酒应报纪委审核批准新疆近日出台的《自治区公务接待禁止饮酒的规定》提出，自治区范围内所有的公务接待一律不准饮酒。因外事接待和招商引资等特殊情况需饮酒的，报本级纪委(纪检组)审核批准。《规定》还特别指出，所称一律不准饮酒，是指一律不得饮用任何人和任何单位提供的任何酒类。省内公务活动一律不饮酒2013年12月8日，中办、国办印发《政机关国内公务接待管理规定》，对接…	7957	10	伏牛山蜂
2016/10/12	只有绝顶高手才可以股市赚钱 天才 只有天才 才可以股市赚到大钱	9069	14	创记录投资1529
2016/10/11	那么高的股价怎么不除权？	7916	0	x196231222
2016/10/10	盘大价高位出了*今起全转买000731四川美丰仅剩价底环保央改天然气农电商绩增小盘将涨10倍	9326	16	上海手机网友
2016/10/9	在业内人士看来，贵州茅台一直是机构投资者眼中的“香馍馍”。截至2016年一季度末，贵州茅台的机构持股比例高达80.07%。另外，贵州茅台去年年报和今年一季度都交出了靓丽的业绩报告，这些都是促使公司股价上涨的理由。近日，茅台的股价攀升至262.28元/股。据查阅贵州茅台股价走势所见，每股100元的涨幅，贵州茅台用时8个月，至此贵州茅台成为A股名副其实的第一高价股。据了解，高端酒行业经过3年多调整，开始步入上升通道，上市公司业绩向好则充分诠释了行业的现状。记者通过Choice数据统计显示，今年一季度，A股18家白酒上市公司中，仅有2家公司的净利润增幅为负数，其它16家公司均保持了10%以上的增长。在今年一季度，贵州茅台实现营业收入99.89亿元，同比增长16.91%；归属上市公司股东净利润48.89亿元，同比增长12.01%；实现基本每股收益3.89元/股。作为高端酒的代表，贵州茅台一直是资…	7008	35	枫林水湾5827
2016/10/8	白酒行业里的霸主	3499	0	跳动的心4
2016/10/7	事先声明，本人不是正宗的价值投资者，只是一名价值投机者，现在正是因为市场开始价值投资，我才开始价值投资的。本人是个见风转舵的人，科技股是投资我就玩科技，蓝筹股是投资我就玩蓝筹。只不过我很少玩重组，这非我所长。但本人自认为价值投资的水平并不差，一看风向转投资，本人立马就转向投资。价值投资目前本人比较看好000623，这只股票8.9443亿的总股本，共持有12.5159亿广发证券的股票，平均每股持有1.3993股，用1.4股来算好算一些，并且持有1.2947亿股600881，按今天的收盘价，12.5159*16.29=203.88亿元，1.2947*5.24=6.784亿，外加一些股权投资合计1.58亿元，有没有未上市的金融资产一时查不出来，最后总计资产是212.244亿元，除以总股本，是23.7295元每股，也就是说，你如果用这个价格买下全部000623，再卖出所持有的优质金融资产，只要2…	8730	11	心若止水方自安
2016/10/6	广西广电600936 进军云计算领域，凭借的是自身的网络运营实力，尤其是他们启动的“宽带中国·光网城市”工程，可以依托覆盖全国的大容量高速互联网、传输网和光纤宽带网络， 实现云数据中心之间的高速互联和用户的高速便捷接入，可以让云计算与宽带相融合。 基于“云计算”服务的思路推出了DIOS分布式智能开放系统。这是一个基于电信运营商商业模式转型而提出的系统架构，DIOS即是分布式、智能、开放和统一系统的缩写，其目标就是以分布式存储、分布式计算资源、分布式数据库和文件系统为基础，通过云网络整合统一资源，形成按需弹性扩展的能力，并提供服务。中国移动还是三大运营商在云计算领域起步最早的，中国移动(0941.HK)3699亿美元市值。港股价格97块 广西广电和阿里云 签订框架合作协议合作以后 起码300亿美元估值	4354	0	翻倍股1889775
2016/10/5	茅台年时已高，现石墨烯龙头宝泰隆起，又一属于中国的特产！	6462	8	DUSTWORLD
2016/10/4	妥妥地嗯哪	6921	2	一要成名万股笑
2016/10/3	提示一：八月份上市的一直新股	7127	4	一要成名万股笑
2016/10/2	从市场局面看，600519如果震荡下行到295元以下，之后盘整不久有望强势上行收回（失地），而且有可能突破新高……目前猜测白酒行业或许有较好迎来秋收，～～～冬季超级消费对家	8388	13	掘金力
2016/10/1	经典技术之炒股九大心理章法（5）认真分析公司状况 必须认真研究公司的管理状况、领导层、公司业绩以及公司目标，尤其需要认真分析公司真实的资产状况，包括：设备价值及每股净资产。公司的分红派息也十分重要，需要加以考虑。什么是成长性股票？它的聪明的追随者在公司发展初期就发现了它潜在的价值。但一般情况下，公司是在成熟后，其品牌才会被认知的。成长是缓慢的，个人和机构依然购买它的股票是因为人们的预测比较切合实际。	5238	0	龙城一号
2016/9/30	近日，茅台的股价攀升至262.28元/股。据查阅贵州茅台股价走势所见，每股100元的涨幅，贵州茅台用时8个月，至此贵州茅台成为A股名副其实的第一高价股。记者通过Choice数据统计显示，今年一季度，A股18家白酒上市公司中，仅有2家公司的净利润增幅为负数，其它16家公司均保持了10%以上的增长。白酒“一哥”贵州茅台在2015年营收和净利润均实现了较高的增长，公司今年一季度业绩更是保持了15%以上的增长幅度。根据贵州茅台去年年报显示，在报告期内，公司实现营业总收入326.59亿元，同比增长3.44%；实现归属于上市公司股东的净利润为155.03亿元，同比增长1%。在今年一季度，贵州茅台实现营业收入99.89亿元，同比增长16.91%；归属上市公司股东净利润48.89亿元，同比增长12.01%；实现基本每股收益3.89元/股。据贵州茅台去年年报和今年一季报显示，2015年公司的预收账款达到8…	8018	30	枫林水湾5827
2016/9/29	多地出台公务接待"禁酒令" 确需饮酒需纪委批准2016-09-29 01:31:21 来源: 新京报(北京) 举报20746分享到：易信QQ空间微博（原标题：多省份出台公务接待“禁酒令”）新京报讯 近日，新疆维吾尔自治区发布规定，要求在自治区范围内的所有公务接待一律禁止饮酒。新京报记者梳理发现，近两年，浙江、黑龙江、吉林、江苏、湖南、安徽等省份已出台公务接待“禁酒”规定。特殊情况需饮酒应报纪委审核批准新疆近日出台的《自治区公务接待禁止饮酒的规定》提出，自治区范围内所有的公务接待一律不准饮酒。因外事接待和招商引资等特殊情况需饮酒的，报本级纪委(纪检组)审核批准。《规定》还特别指出，所称一律不准饮酒，是指一律不得饮用任何人和任何单位提供的任何酒类。省内公务活动一律不饮酒	959	0	上海网友
2016/9/28	茅台集团五一打折促销，53度飞天500毫升1箱6瓶4600元，货到付款。是不是真的？	17605	6	股友9DEJ6a
2016/9/27	一个月之后比比看...	8058	11	上海网友
2016/9/26	茅台：破位走弱，代表长线资金开始离场！	7386	7	tsezrnpgnwvx1477
2016/9/25	http://gbres.dfcfw.com/Files/picture/20160514/size100/6CA6420133ED6EE1443E362C90DEE3D4.png	8602	8	平平胜
2016/9/24	阳澄湖大闸蟹比上年价格上涨四成。。茅台股价创新高不应该吗？	4196	2	jim688
2016/9/23	5月4日，糖酒快讯网转载了俄罗斯卫星新闻网4月29日的报道。该报道称，尊尼获加（Johnnie Walker）威士忌十年来首次退居第二，而中国烈酒品牌茅台则占据了世界第一的位置。茅台的品牌价格在一年间增长了13亿美元，达到57亿，而尊尼获加（Johnnie Walker）的品牌价格则减少了10亿美元，为46亿美元。据悉，这一排名由英国著名品牌管理和品牌评估独立顾问公司Brand Finance发布。Brand Finance公司通过比较不同品牌之间的财务能力以及可持续发展力等方面，运用AAA评级体系对品牌实力进行评级。记者查询了近几年茅台年报，以求找寻出近年来茅台在财务能力以及可持续发展力等方面的数据，来了解茅台品牌价格增长的缘由。根据2013年3月29日发布的2012年年报显示，该年度茅台国内外营收都呈大幅增长，其中国内营收同比增长43.23%，国外营收同比增长 58.47%。在Bra…	6010	40	花落人改1883
2016/9/22	集合竞价首笔跌停，搞什么鬼	1639	0	上海网友
2016/9/21	贵州茅台真壮观，都跌不动，很多票300跌到几十，还是茅台坚挺	3562	4	股友j9LLWC9098
2016/9/20	证金公司必将祸害股市，股市必将被证金公司恶意操作， 证金公司言而无信，信息不公开透明，玩高抛低吸鱼肉股民，市场的钱源源不断流入证金口袋。还指望毛牛市。还是去炒房吧。狗屁股票市场	875	0	上海网友
2016/9/19	经典技术之短线宝典十式（1）上轨压制下轨支撑 在上升中时而凌历大有破竹之势，时而冷不丁儿掉了下来；时而弱势毕现似乎要塌架，可忽然又反了上去。不懂它的走势规律，被折腾的够呛。这种莫名其妙的上下，其实是顶上有趋势线上轨的压制，底有下轨的支撑，震荡运行于较宽幅的通道之中。搞明白了就不会大惊小怪。注意上轨压制下轨支撑的规律，做好波段运行。不过短庄支撑的下轨在5日均线，而支撑长线走势的是趋势底线，多靠近30日均线附近。当5、10、30日线三条支撑线分别失去了作用，说明后市趋淡不甚乐观。所以，此处最终止损。不过，对成交量没有放的过大，不是大阴线下破，尚可察看，某些时候量也可作为股价真跌假跌的式金石。	2955	0	龙城一号
2016/9/18	1 中国建筑启动国企改革，很快将推出职工持股混改！2 国务院大力推进建筑工业化，中国建筑得益巨大。3 估计美国甚至在今年内都不可能加息，高盛建议超配中国股市。中国建筑得订单多少，业绩多少就不用再絮叨了，这些利好相对以上是小儿科！	3047	1	zgjz20165103
2016/9/17	茅台百度万科格力华为360阿里海尔应该收购民生银行600016，一年净利润五百亿，而且还是民营，实现双羸，多羸。	1664	0	上海网友
2016/9/16	今茅台暴跌鸡金在310块出了大货挣饱了还剩小仓位，今大股东又大宗交易出大货，天天出大价钱找券商出研报找sb买单	4468	1	期海一点通
2016/9/15	除权后4元多的小盘券商股太平洋不涨更难!	2886	0	远景财经
2016/9/14	全民健康时代来临，喝白酒的年轻人会越来越少！经济不断恶化，1.4万亿救市的效果已证明，现在任何反弹都是出货良机！借助朦胧的题材，将股票大幅拉升，同时媒体推荐，再顺势将筹码在高位抛给别人题材、概念、资金、股评等都是机构“造”的，机构拉升诱多不是解放军，横盘，急拉急跌、上下震荡， 诱惑小股民高位接盘！换手率决定中国股市真正赚钱到手的，永远是少数人 机构拉升诱多出货不是解放军，落袋为安 保住成果 [不说了]	59170	146	板块轮番上涨
2016/9/13	据酒业家报导：（≧?≦）1～7月茅台集团完成白酒生产近6万吨（相当于年度计划的76.9％）。。实现报表销售228亿（相当于年度计划的61.2％，1～6月是54％）。。实现报表利润总额142亿（相当于年度计划的61.5％，1～6月也是54％）！！	7569	12	价值投资爱好者
2016/9/12	600519 贵州茅台 庄家获利丰厚，获利几十倍，几十倍的利润不变现是不可能的，投入几十亿 获利近千亿，高位缩量维持运行，只要高位逃出不足10%的筹码其所投入的成本就收回了，后市必然是慢慢慢慢出剩余筹码的过程，一旦维持股价的资金链条断裂，势必一路狂泻，， 这类型股绝对不会是理性的投资者介入的对象，大资金运作，进去股票容易，买出来难，做股东？？那该股需要一个长期的漫长的业绩后盾支持。后市的519必有断裂崩盘的一天，回到其应有的价值区间。后市趋势预测为，慢慢慢，重挫 重挫再重挫，时间而已。做一支股票不时一年就能顺利套现出逃的。时间将证明一切，俺看过类股票的走势太多了。以上个人意见给投资者做参考。	6873	9	用心相处
2016/9/11	目前市值718亿美元，折合4786亿人民币不超过帝亚吉欧坚决不卖	8558	9	明天价更高
2016/9/10	贵阳银行上市在即（9月16-19日） 影子股贵州茅台和中天城投会有一波像样行情散户不要轻易卖了！	8210	5	栀子花开香十里9447
2016/9/9	国家队和基金在悄悄地连续出货。	9174	9	上海手机网友
2016/9/8	逃命吧，大盘要崩盘了	4203	2	浑水摸龟
2016/9/7	2016-09-06 08．．．．．．昨晚公告董事会决议重募配套调整，说明定稿，主要项目达旦药生产，达旦社车，ｆ机载到旦架及科研专用金。一般反映6~12个月的预期，今天如跳空高开13.30而不回调，或最低在13.21~13.18受支撑，将后市冲击13.80~13.78（20~60日均线），重返该线是其13元一线洗盘结束的信号，就像前期10.20元洗盘一样，不可能再有低于13元可买。从13元起，将冲击18.50~21.03元。	3651	0	菲特飞
2016/9/6	贵州茅台(600519)短期趋势：前期的强势行情已经结束，投资者及时卖出股票为为宜。中期趋势：有加速下跌的趋势。贵州茅台，近期的平均成本为307.40元，股价在成本下方运行。空头行情中，并且有加速下跌的趋势。	6928	15	股海落花4427
2016/9/5	看看这个：港股连创年内新高 内地资金借道港股通扫货今天东财才悄悄说，还算是有点良心。置顶那些全是骗子。	3316	2	股友7v0ftQ
2016/9/4	加快推进试点！至少五方面不如中国建筑！！ 据国资委9月2日消息，8月31日，国务院国资委主任肖亚庆赴中国建筑工程总公司“中国尊”项目施工现场调研并召开座谈会，了解企业瘦身健体提质增效、深化改革和的建设等工作情况，听取意见建议。 他强调要认真贯彻落实中央、国务院部署要求，坚定不移深化改革，切实抓好改革文件的贯彻落实，加快推进改革试点。(1) 中国建筑未来业绩增长确定不断增长！中国建筑上市7年，业绩翻3倍年年增长不断，最重要的是未来业绩会不断增长！中国建筑年营业收入八千亿！净利润为何只有3百亿，因为建筑不是垄断行业！近一年来中国建筑不断转型发力“PPP”和加大高毛利率的“基础设施”的“建造”比重，中国建筑将实现“532”产业结构调整哦! 中国建筑今年上半年“高毛利率”的基础设施新签合同额二千多亿元同比增长142%。2016年7月21日，中国建筑通过占地约21.13平方公里的天津“塘沽湾”项目…	3977	2	上海网友
2016/9/3	到顶的股票 不如白水	7839	24	金银腾达地段智兴
2016/9/2	贵州茅台？？？	7695	23	上海手机网友
2016/9/1	深港通实施在即，阿胶为香港奇缺；阿胶凶猛提价 10年来第16次上调价格 “这已经是东阿阿胶10年来第16次上调价格。”锐财经行业分析师刘江远表示。从2005年到现在，东阿阿胶终端零售价10年间已从100多元/kg涨至4000元/kg左右。茅台的价格已经一落千丈，而“药中茅台”东阿阿胶的价格仍在火箭蹿升。“提价王”东阿阿胶又开启了新一轮的涨价 ，十年时间东阿阿胶十年涨价16次：每公斤从100元涨至4000元，东阿阿胶一路攀升的价格，“阿胶都快成奢侈品 了。”“阿胶价格的上涨可能会损失一部分消费 者，但相较而言，新增需求量更大。”东阿阿胶相关负责人表示，提价对于市场的冲击较为有限，“从性价比来看按照日均服用6克计算，阿胶的日服用成本约为16元，与虫草 、人参 、海参 等滋补品相比，仍然极具性价比优势。”滋补三大宝：人参、鹿茸与阿胶。从十年前一路从每斤八十块钱涨到两千多，我未来可能会涨到六千到…	2391	0	h17021702
2016/8/31	近日，茅台的股价攀升至262.28元/股。据查阅贵州茅台股价走势所见，每股100元的涨幅，贵州茅台用时8个月，至此贵州茅台成为A股名副其实的第一高价股。在业内人士看来，贵州茅台一直是机构投资者眼中的“香馍馍”。截至2016年一季度末，贵州茅台的机构持股比例高达80.07%。另外，贵州茅台去年年报和今年一季度都交出了靓丽的业绩报告，这些都是促使公司股价上涨的理由。据了解，高端酒行业经过3年多调整，开始步入上升通道，上市公司业绩向好则充分诠释了行业的现状。记者通过Choice数据统计显示，今年一季度，A股18家白酒上市公司中，仅有2家公司的净利润增幅为负数，其它16家公司均保持了10%以上的增长。白酒“一哥”贵州茅台在2015年营收和净利润均实现了较高的增长，公司今年一季度业绩更是保持了15%以上的增长幅度。根据贵州茅台去年年报显示，在报告期内，公司实现营业总收入326.59亿元，同比增长3…	4887	31	枫林水湾5827
2016/8/30	近日，茅台的股价攀升至262.28元/股。据查阅贵州茅台股价走势所见，每股100元的涨幅，贵州茅台用时8个月，至此贵州茅台成为A股名副其实的第一高价股。在业内人士看来，贵州茅台一直是机构投资者眼中的“香馍馍”。截至2016年一季度末，贵州茅台的机构持股比例高达80.07%。另外，贵州茅台去年年报和今年一季度都交出了靓丽的业绩报告，这些都是促使公司股价上涨的理由。据了解，高端酒行业经过3年多调整，开始步入上升通道，上市公司业绩向好则充分诠释了行业的现状。记者通过Choice数据统计显示，今年一季度，A股18家白酒上市公司中，仅有2家公司的净利润增幅为负数，其它16家公司均保持了10%以上的增长。白酒“一哥”贵州茅台在2015年营收和净利润均实现了较高的增长，公司今年一季度业绩更是保持了15%以上的增长幅度。根据贵州茅台去年年报显示，在报告期内，公司实现营业总收入326.59亿元，同比增长3…	4750	33	枫林水湾5827
2016/8/29	利润增速还说的过去，ROE有点不争气，毛利也有点下滑，成本上涨，债务了提升，看来是逆势扩张加大投入促使利润增长了。还好现金流很亮眼，实际收到的银子比利润增速大多了，未来有进一步释放利润的空间。很多销售应该没有确认为利润。总体感觉还可以，周一不至于跌惨，倒是应该会涨涨。	8632	9	wings1024
2016/8/28	漫漫熊途开启	7215	5	也丁777
2016/8/27	茅台在美国纽约售价仅为国内一半在临近春节的消费旺季，国内茅台酒零售价不仅攀到高峰，而且严重缺货。茅台公司给经销商发出的限价令亦如同虚设，茅台酒价格几乎一天一个价(这 一现象本报1月11日A15版《南方财富》已作报道分析)。不过，近日记者调查发现，在广州市场，最高价曾飙升至1990元一瓶的茅台酒，在美国纽约却足 足便宜一半。在越南、日本，茅台酒的“身价”同样远远不及国内的奢侈。记者昨日还获悉，今年春节，由于茅台国内价格不断攀升，而且货源紧张，不少中国消费 者在其最新的海外采购清单里，已将茅台酒列为最重要的一项。据悉，在海外采购茅台的军团中，还出现部分酒品经销商，他们从海外批量回购茅台酒，然后在国内 进行销售。为何海外茅台酒比国内便宜那么多？从海外批量采购茅台酒国内销售，能否解决国内市场紧缺状态？ 茅台督查“限价”，供应商不敢卖货近期，国内茅台酒“身价”狂升，一瓶出厂价为每瓶619元的53度…	80007	4	逍遥自在989
2016/8/26	看来300元不保，将重回200元时代。	954	0	上海网友
2016/8/25	跌吧，跌死你们这群王八蛋，哇哈哈	884	0	上海手机网友
2016/8/24	什么玩意	909	0	上海手机网友
2016/8/23	中国靠白酒来体现工业强国	4482	9	纪念人们1096
2016/8/22	自己搜索 600519主力动向360看了之后，再说吧	7563	20	上海手机网友
2016/8/21	四季度茅台启动员工持股混改！	4980	1	上海手机网友
2016/8/20	终于止跌调整完了！明天开始向上了	6838	3	心态平衡知足常乐
2016/8/19	价高盘太大*下来全仓转000731四川美丰仅剩大底央改环保LNG农电商小盘举牌成长10倍股	7289	36	上海手机网友
2016/8/18	半年报会让今天卖出的人从新高位买回，	5803	8	上海手机网友
2016/8/17	众和股份机构第一目标位26.敬请关注	948	0	上海手机网友
2016/8/16	贵阳银行今日上市秒停。江苏银行盘中封涨停。龙头板块出现双龙	992	0	上海网友
2016/8/15	证监会：请依法治市监管！查处庄操纵股价的不法行为 机构利用管理层喜涨的心态，恶意拉升、操纵股价，以为善意做多即使违法也可以网开一面，这就如同打着“正义”幌子去杀人一样荒谬 ！不从制度、法律层面解决股市积弊，营造三公的市场环境，只会操纵股价、掩饰问题，被扭曲的股价还将以暴跌来回应！ 过分波动投机的妖股已经把中国股市变成了一个“零和博弈”的大投机赌场，不要以为妖股能产生赚大钱效应激活市场，它最终只能严重伤害了股票投资者，最终也消灭了大部分股票投机者。也就是人们常说的有暴涨发生有暴跌 !	9371	28	心向阳无往不胜
2016/8/14	纸上谈兵 忽悠的本领强	4160	2	创记录投资1529
2016/8/13	好公司的股票一般都很难遇到比较便宜的价格！只有在市场情绪极度低迷的时候或者有不利的坏消息导致公司的股票被恐慌性抛售的时候才会出现买入良机！	2671	1	发掘价值成长股
2016/8/12	此股有群众吗	546	2	审黑中
2016/8/11	不听老人言？套牢在眼前，（还是看看601818）	944	0	上海网友
2016/8/10	600809.000858.000568.600519	965	0	上海手机网友
2016/8/9	一.白酒行业究竟有哪些行业属性具有特殊性，会影响投资者对白酒行业本质的判断讲茅台之前还是要先讲白酒，毕竟白酒有一定的特殊性。我一直认为投资者或者投资机构，人群画像高度趋同，差不多都在北上广深工作，有着非常好的教育背景，收入很高，比较年轻，人们潜意识里面不自觉的会把自己做为消费者去代入分析消费行为，从而会对白酒行业消费需求的本质出现认知偏差，白酒是一个很难产生新需求的行业，而二级股票市场又是一个看预期的行业，我把这些偏差集中起来，试图去分析白酒的行业特点以及由此导致的认知差异。（白酒行业虽然容易接触，但做到深入理解其实很难，有其与一般消费品不一样的特殊属性）1、消费者对白酒的心智理解消费者对某一个行业会形成一些固有认知，并不一定都对，却极其顽固，是没有办法改变的，更好的做法是充分利用。消费者认为白酒更该是越老越好，举一个小小的案例，分别倒一杯30年前的白酒和今天的白酒，如果酒精度数相同的话…	6828	7	河南G老F
2016/8/8	现在要观注的不该是醉生梦死的时候，而是国之重器重工业板块的地板价的600031	1039	0	善佛777
2016/8/7	参股公司获准IPO，投资收益可观 查看PDF原文研报日期：2016-07-17K图 000700_1 模塑科技(000700) 事件： 公司公告称，参股公司江苏银行近日收到了中国证券监督管理委员会核准公开发行股票并上市的批复。 点评： 金融资产优质，投资收益显着。截止目前，公司持有江苏银行1 亿股，占其发行前总股本的 0.97%。截至2015 年12 月31 日，江苏银行每股净资产为6.27 元，以当前A 股上市的北京银行、南京银行、宁波银行平均1.2倍PB 计算，江苏银行上市后，公司所持股权市值约7.5 亿元，初始投资成本0.73 亿元，资产增值约6.8 亿元。我们认为，江苏银行资产优质，上市后将持续给公司贡献高额收益。 业绩增长确定性高，低估值无人驾驶标的。2015 年奔驰、宝马贡献了74%的扣非净利润，华晨宝马、北汽奔驰的销量提升保障公司业绩稳定增长。2016 年一季度华晨宝马累计…	9587	16	文辉锦綵珠垂露
2016/8/6	茅台的股票价格很难像前年那样大幅度调整了，每次遇到长期调整的趋势，都是长期持有买入的良机，现在回头看看，今年之前任何一个时点买入茅台，或多或少都是盈利的！现在买入过几年再回头看看，情况可能也是比较好的，我们没有必要每天打听什么消息，没有必要关注什么经济发展大势，更不必理会什么美联储加息与否，等价格合理的时候，买上几手茅台股票，好过贷款买房子，祝看完帖子的每一位发大财	7682	10	发掘价值成长股
2016/8/5	喝烈性白酒是文化糟粕 迟早要灭亡 年轻人已逐渐不喝白酒了！ 长此以往，白酒股最终会一文不值	11004	30	心向阳无往不胜
2016/8/4	315的本,快哭了	2197	4	上海网友
2016/8/3	基金扎堆白酒板块，社保基金最近建仓了口子窖，机构正在加仓！	989	0	上海手机网友
2016/8/2	飞天	1648	0	桃花开了啊9992
2016/8/1	下午满仓杀进	979	0	上海手机网友
2016/7/31	我想买一万手茅台。但是感觉现在很高了 买不买呢	4877	6	股友bQHYh7
2016/7/30	快跑！主力机构终于出货了。	5283	7	股友Mt1MDu1910
2016/7/29	未来是高铁的世界！中国高铁将走向世界！！中国中车！中国铁建，中国中铁将合并成的“中国高铁”将是中国人未来的骄傲！！未来的世界将是高铁的！美国有波音，中国有高铁！地上的高铁未来将战胜天上飞的波音！！	989	0	上海网友
2016/7/28	来源：每日经济新闻 新冠病毒疫情带火了视频会议概念，今年2月会畅通讯等相关概念股纷纷大涨，其中的亿联网络可谓是近年A股市场的一个神话：一方面，是公司持续的高增长，近乎“完美”并且“碾压”美国同行的财务数据；另一方面，是公司股价的持续大涨——2017年3月上市至2020年3月高点，3年时间内股价暴涨了近9倍，市值一度逼近700亿元。而且在其业绩、股价大幅增长的背后，券商纷纷表示看好，包括社保基金、易方达、嘉实以及QFII在内的各大机构也对其重仓持有。亿联网络上市以来日K线图 4月7日晚间，亿联网络的两则公告引起了市场的注意——副董事长、实控人之一的吴仲毅和特定股东陈建荣均因个人资金原因计划分别减持不超过200万股。按4月8日亿联网络收盘价计算，两人此次减持将总共套现超3.5亿元。 但《每日经济新闻》记者注意到，亿联网络IPO后一路暴涨的背后，正是因为其超高的收入和净利润的增长。然而，就是这…	5218	74	亿联网络资讯
2016/7/27	借此平台说说，TMD，中新股好比西天取经。有本事发一万支，全完蛋。	1248	0	上海手机网友
2016/7/26	来源：东方财富网 贵州茅台(600519)2016-01-22大宗交易信息显示：大宗交易平台以181.0000元的成交价成交37.7672万（股/份/张），成交金额达6835.8632万元。贵州茅台大宗交易成交主要信息如下：交易日期股票简称成交价格成交数量成交金额买方营业部卖方营业部2016-01-22贵州茅台181.000037.76726835.8632中国国际金融有限公司上海淮海中路证券营业部中国国际金融有限公司上海淮海中路证券营业部点击查看贵州茅台大宗交易详细数据贵州茅台全部大宗交易数据 沪深两市全部大宗交易数据一览注：1、成交价： A股、基金、债券——元（人民币），B股——元（美元／港币）；2、成交金额： A股、基金、债券——万元（人民币），B股——万元（美元／港币）3、成交量： 股票——万股，基金——万份，债券-- 上海：万手； 深圳：手 （来源：东方财富网 2016-01-…	10.5万	173	贵州茅台资讯
2016/7/25	每股资产50多，会到50乘以12=600元 买300501300500300511002354000957002668300482	6803	9	股友69959H851f
2016/7/24	茅台你牛什么牛，五粮液股份公司已经被桂林三花酒业股份公司成功收购了，下个目标就是收购你。	3694	4	上海手机网友
2016/7/23	来源：东方财富Choice数据 作者：数据中心 贵州茅台(600519)2020-04-14融资融券信息显示，贵州茅台融资余额9,280,303,361元，融券余额438,444,336.4元，融资买入额386,778,240元，融资偿还额444,508,068元，融资净买额-57,729,828元，融券余量369,964股，融券卖出量15,500股，融券偿还量5,400股，融资融券余额9,718,747,697.4元。贵州茅台融资融券详细信息如下表：交易日期代码简称融资融券余额(元)2020-04-14600519贵州茅台9,718,747,697.4融资余额(元)融资买入额(元)融资偿还额(元)融资净买额(元)9,280,303,361386,778,240444,508,068-57,729,828融券余额(元)融券余量(股)融券卖出量(股)融券偿还量(股)438,444,336.…	574	1	贵州茅台资讯
2016/7/22	酒精5元一瓶有什么不一样。	916	0	上海网友
2016/7/21	囤积居奇	927	0	上海手机网友
2016/7/20	走宝	985	0	上海手机网友
2016/7/19	杀人不见血。	995	0	n141717552643755
2016/7/18	其实伟大的公司市场往往不会给一个疯狂的价钱，如果你仅仅是因为有一点点高估就卖出的话，可能会失去买回来的机会。	847	2	热爱生活2050
2016/7/17	太贵了……买不起[不说了][不说了][不说了]	3572	3	QY666
2016/7/16	老朋友，都知道，我没有茅台的任何多空头寸。现在，不持有任何酒类（白酒啤酒黄酒葡萄酒）的多空头寸，未来2月也不算持有，除非股票暴跌（30～40%++）。另外，下面的分析几乎不涉及任何财务数字或者运营数字，所以，如果是财务数字逻辑爱好者，直接关闭，别看了。茅台现在的故事，并不是新鲜事请，这些故事在：长城汽车、长安汽车、国投电力、甚至苏宁电器、烟台万华、张裕A等等都在不同阶段，不同程度上演，所以，股市上，几乎没有什么新鲜事。以今天在股吧说，长城汽车为例，长城汽车刚刚IPO后，以A股总股本计算（包括大股东和创始股东等实际锁定股），总股本是20亿，所以在好几个财报季度乃至年度内，长城汽车的股东户数都在1.3～2万户，随后几年，进行了送转，A股总股本扩张到60亿，但，截至2016年1季度，总户数是11万多，这只说明长城汽车已经彻彻底底散户化，被机构们所抛弃。请注意，我并没有说长城汽车的股价疯涨，翻倍…	7308	8	XX世界1396
2016/7/15	持有高速成长的南京银行，等于中签新股银行股。	9854	9	村里的会计1
2016/7/14	【贵州茅台】该股，大盘高价股。该股近期走势相对强于大盘，相对强于行业。长期走势相对平稳。行业中期趋势相对强于大盘，行业机构持股集中度较上期无明显变化。昨天进来的伙伴，做好看好点。不强追高点。此股的线头，还是在飞龙寻道线上方点。近段谨防回调。祝大家股市长虹。【温馨提示】提醒私募基金管理人尽快落实《关于进一步规范私募基金管理人登记若干事项的公告》的展业要求，否则，在2016年8月1日前仍未备案私募基金产品的，协会将注销该私募基金管理人登记。第二次私募保壳大限逼近，4800多家私募无展业或被清洗。【道路追踪】此次带粉友追进的煌上煌，（6.7）攻入的，见红最高的达到70多点左右！！！此为妖股，把握住的伙伴心中嗨翻了吧!可说不火不聚人心啊！此话真的真言真现！（6.24）粉友跟进的金贵银业。期间最高把握50多个点！毅然见妖股立而不到。伙伴们见红心蜜啊，红包，别少了啊,潜水长时间可不好。（7.1）潜入…	9992	6	股友友bbgtgg1888
2016/7/13	我已将翻翻盈利贵州茅台换为5倍市盈率华夏银行华夏比茅台赚多了 曾经盈利10倍我买进9.69华夏银行了 华夏比茅台赚多了 曾经盈利10倍我买进9.69华夏银行了 华夏银行每股1.8 曾经盈利10倍我买进9.69华夏银行了 曾经盈利10倍我买进9.69华夏银行了 华夏比茅台赚多了曾经盈利10倍我买进9.69华夏银行了 华夏银行每股1.8元9.68买18.6%年化净利润收益率，比开任何工厂赚多了 曾经盈利10倍我买进9.69华夏银行了 曾经盈利10倍我买进9.69华夏银行了 理由：华夏银行每股1.8元9.68买18.6%年化净利润收益率，比开任何工厂赚多了 华夏银行每股1.8元9.68买进等于每股高达18.6%年化净利润收益率，比开任何工厂赚多了 华夏利润增长胜过茅台 华夏07年利润21亿，同年茅台28亿。至15年华夏利润185亿，茅台155亿。华夏比茅台多30亿。股友们坚持不懈	972	0	上海网友
2016/7/12	猪剩下的兄弟发财	927	0	上海网友
2016/7/11	什么情况	881	0	上海手机网友
2016/7/10	除非严重高估，否则茅台非卖品，当下茅台只不过刚修复到20-22倍左右合理估值，市场连溢价都没有给，这样就卖了，好股票迟早玩丢	4621	3	牛牛高飞
2016/7/9	茅台涨了5个月 上涨了50% 创业板维宏股份2个月 上涨了300% 茅台算什么	3591	1	也丁777
2016/7/8	寻找下一个茅台，中国航发准备好了吗？	993	0	上海手机网友
2016/7/7	茅台我说过，不要太嚣张！	1924	3	天下为公之第三季
2016/7/6	茅台有没有投资价值？一个字“否”茅台符不符合“巴菲特股”？一个字“否”在巴菲特众多选股条件中，茅台只符合一个，那就是我们国内同仁们最喜欢引用的“产品定价权”，也就这一个了。总有人拿茅台和可口可乐比。能比吗？第一：体量级对比1987年可口可乐营收54亿美金，利润6亿美金。2015年可口可乐营收442亿美金，利润73亿。这是在1987年可口可乐的已经占据40%市场分额的基础上的增长价值投资者们会说：我们的茅台也是啊：2005年茅台营收33亿RMB，2015年茅台营收326亿，也是10倍的增长啊！表面上是。但是326亿RMB和442亿美金是一个等级吗？再给茅台20年，50年，茅台能把营收做过1000亿吗？为什么李嘉诚的财富定格在1600亿左右？是李嘉诚赚钱能力差了吗？当然不是，干实业的都知道，亿到100亿，简单.但是过了500亿，能每年持平就不错了，保持增长的，那都是奇迹。为什么可口可乐能把营…	76465	109	哲石投资9896
2016/7/5	高端石英即是制造太阳能光伏电池材料又是制造OLED光掩膜基板材料还是航天军工高温材料，必须懂高科技技术才能制造出这些材料，在国外只有美国和日本才能制造出高端石英，现在在国内只有石英股份才能制造出这些产品石英股份603688是高端石英材料龙头股 未来的百元牛股！	3097	2	龙马并行
2016/7/4	年初200有人喊茅台股灾跌的少，要补跌不能买。然后250有人喊现在太贵了，当初买就好了，看开始回调了。到了290有人喊都是疯子在接盘。现在都320了。	4525	2	手抖抖抖了
2016/7/3	贵州茅台2001年8月以31.39元发行上市，到今后复权（即累计分红、股息、送股）1805元！黄金、房子都不保值、不升值，只有买茅台股最保值增值！3600亿市值牛！	4475	1	liujimmy
2016/7/2	茅台分红的钱没有加上去。股价降了。分红的钱 没有加上去。你们是不是也是这样	3883	7	周与陈
2016/7/1	咬定茅台不放松 不到2000不出货	7393	18	创记录投资1529
2016/6/30	呼吁茅台股友转战京东方，茅台股价太高风险巨大，第一低价股潜力无限！	933	0	上海手机网友
2016/6/29	只留300372欣泰电气	2848	5	扫描黑马
2016/6/28	16日落空MSCI，股市继续暴跌至2638点 虽然持“A股会成功纳入”观点的机构占据绝对多数，但市场仍不乏“纳入前景未明”等声音。谜底浮出水面之日，就是暴跌之际	5196	12	上海网友
2016/6/27	妈的，朝着300元去啊	989	0	上海手机网友
2016/6/26	自拉自唱，都在庄家手里，散户不能买	3484	2	上海手机网友
2016/6/25	最后的逃跑机会，大家保重	3246	5	上海手机网友
2016/6/24	今天开始，跌途漫漫，抱团瓦解，八百可见，拭目以待！	385	1	高抛低吸8龙精
2016/6/23	想躲， 有没躲开，还是说了不少。放出来吧，不要大规模讨论了。茅台今年的年报是合格的，没有超出预期，没有低于预期。当前的定价是合理的，不高，也不低。拿着的，安心睡觉，没必要卖。没拿的也不必羡慕嫉妒恨，它不比其他蓝筹股好多少----从投资者的角度。这就是白马股的德行，透明，合理，赚明白的钱，做明白的事。先说红利。10送61.71 ，61.71很高，税前股息率2.6%真心不高。我可以说，茅台不是一家高股息率股票么？再说增长。今年的年报有一个数字被各大财经媒体普遍抓住了，1%。 准确地说，1.00%，精确到了万分之一。去年1.4%，难能可贵，2014年那个情况，能盈利就不错了。2015？压了业绩么，这是黑，不是粉。茅台这个级别的公司在财务上做手脚，那是严重问题，是性质问题。1+1等于2， 0乘以任何数都是0。1%是真实的，合理的，今年就这个情况了，各种分析已经很详细了。成长率，将来可以上得去。因…	7307	4	老泥丸white
2016/6/22	来源：成都日报 A股市场上白酒股逐渐走强。昨日，两市第一高价股贵州茅台大涨3.27%，次新股金徽酒持续涨停，口子窖、*ST水井等股强势上涨。业内人士指出，随着行业回暖，白酒股有望展开估值修复行情。 作为两市第一高价股以及白酒行业的龙头，贵州茅台近期走势引人关注。自今年1月14日以来，该股持续向上攀升，股价从195.51元最高上涨到了240.16元，期间涨幅达到22.83%，远超同期大盘走势。其他白酒股走势也均超越市场平均水平。白酒股强势背后是机构的悄然买入，统计显示在涨势较好的白酒股中，顺鑫农业、沱牌舍得、山西汾酒、洋河股份、金种子酒均在2015年四季度被基金增持，增持股份数量分别为：709.31万股、460.31万股、411.40万股、290.95万股、77.95万股。其中，顺鑫农业、山西汾酒、金种子酒去年三季度前十大流通股股东名单中还曾出现过中央汇金等国家队身影。 白酒股为何逆市上涨…	9987	29	贵州茅台资讯
2016/6/21	来源：东方财富Choice数据 作者：财智星 一、量看市场交易5月22日，沪深两市总计成交额为5936.45亿元，相较前一交易日的6301.8亿元下降5.8%。当日A股成交额低于五日均值，市场交易额持续走低。从申万一级行业来看，5月22日成交额最高的行业为电子，全日成交额达到933.34亿元，占两市当日成交额的15.72%。跟踪热点成交行业，当日成交前三的行业分别为电子、医药生物、计算机，前一交易日为电子、医药生物、计算机，电子、计算机、医药生物行业连续两日位居行业成交额前三。个股方面，五粮液当日摘下成交额最高的桂冠，全日成交55.97亿元。成交额前十的个股集中于半导体、饮料制造行业，TOP3个股分别为五粮液、贵州茅台、中国平安。二、价寻两市偏好今日A股三大指数均遭遇不同程度的下跌，其中上证指数下跌1.89%，当日收于2813.77点。深证成指下跌2.22%，创业板指下跌2.52%。5月…	5636	8	五粮液资讯
2016/6/20	68家机构持500万股茅台近一个月砸了460万股再也没有筹码可砸了！	1869	2	上海手机网友
2016/6/19	记得以前的亿安科技吗？历史总是惊人的相似，但觉不简单重复，贵州茅台更经典	3397	98	局外人论庙堂
2016/6/18	RT	9447	38	Mandelbrot
2020/6/17	有股的逢高获利了结，没有的一起呼吁抨击和抵制恶炒茅台等高度白酒股票的行为，让抱团操纵的机构知难而退，让资金逐步流入被严重低估的国家和人民真正需要做大做强的公司里，促进金融投资机构的金融资源和百姓家庭财富资源得到合理有效的配置。	933	22	dodoingmavin
2016/6/16	我有一壶酒，足以慰风尘！	3789	8	巨婴之翼8369
2016/6/15	确认了！喝酒真的致癌症，不只肝癌，不信的可以百度 央视财经也发布了这个新闻，包括红酒 少喝也不行！特别是缺少某种酶的人！	7633	15	Scott_Song
2016/6/14	最近上海每天都在严查酒驾	4023	3	天韵横通
2016/6/13	看你你们怎么卖出去	2167	0	一样滴月光
2016/6/12	为国争光	7931	3	复兴第一股3489
2016/6/11	贵州茅台10天之后涨到500元，	3755	1	上海手机网友
2016/6/10	来源：证券时报网 创业板改革并试点注册制的落定对市场存量股票影响日益显著。 最直观的就是低价股和高价股的分化愈加明显，近期，1元股和高价股都在急速扩容。 1元股如继续大面积下跌，意味着近期有可能出现新一波面值退市潮。 真是股价越低跌得越惨？ 越便宜越跌，这是近期发生在低价股身上的真实场景。 实际上，低价股自4月(上市公司年报和一季报密集披露期)以来表现就不佳。4月27日，创业板改革并试点注册制方案出炉，又促成了低价股新一轮大幅下跌。 统计数据显示，自今年4月以来，有17只股票跌幅超过了40%，且在4月28日以来短短几个交易日时间跌势明显加剧。整体来看，这些股票绝大多数为低价股。上述17只股票中，有多达13只股票目前股价低于2元。 在当前的107只2元以下股(注：为表述方便，文中部分地方采取近似处理，简称“1元股”)中，有87只股票4月以来股价下跌，占比高达85.29%。 总的来看，近期跌…	49729	481	退市银鸽资讯
2016/6/9	等派现不合算，跌起来快。	4510	0	沐猴而冠0831
2016/6/8	贵州茅台白金财汇天下是什么酒？这个多少钱？有没有大神喝过，怎么样？	2998	1	X552747X
2016/6/7	巴菲特股价21万美元 中国500元潜力公司[5股]巴菲特股价21.9万美元，2016-2017年中国有无不送转站上500元的股票？优秀业绩成长股或将为大盘上涨拉开空间...中国股票市场人绝大部分投资人按照多年习惯把几元、十多元股票作为投资首选，面临大盘三千点左右徘徊，太多题材板块股票不停转换，与众多投资人一样我们也随着市场资金无奈进出，说实在话，目前股市别看许多股票几元、十多元股价，按照投资价值学它真就没有价值可言，除了中国特有的“壳”资源价值可以评点一二...一些市场人士在想中国股市到底有没有可以一路持有、靠企业成长分红能够养老生活的公司？希望中国众多上市公司向“巴菲特”公司学习让成长业绩与红利 体现公司黄金价值！《特别提示》巴菲特的公司：最新价 每股219000美元 巴菲特的公司：伯克希尔·哈撒维公司，股价突破20万美元/股， 1股可在美国买套6居室，最近收盘价：21.9万美元/股.…	9230	4	龙马并行
2016/6/6	如下近阶段可以杀进的N支大股！强力攻击涨停！现在正是低点！wsi	8456	43	财貌双全666
2016/6/5	收股东大会纪念酒自已收藏用	501	2	股友0WVGaH
[truncated: 2,346 more rows]
