# Supplementary material for: Hybrid deep learning models with multi-classification investor sentiment to forecast the prices of China’s leading stocks
Source: PLoS One. 2023 Nov 27;18(11):e0294460. doi: 10.1371/journal.pone.0294460 (PMC10681238; doi:10.1371/journal.pone.0294460)
Supplement: S1 Data — (ZIP) [file pone.0294460.s001.zip › code and data/data processing -python/5:word2vec+sentiment classification/stock-comments/csv(add score)/000002(add score).csv]

	日期	评论	阅读数	评论数	用户名	emotion
0	2021/11/27	是	1032	赚钱的帅哥	海贼王当定了	2
1	2021/11/26	快攻	553	浩浩登仙	张戍邑	1
2	2021/11/25	随心所欲	785	我是郑娜娜	粤E的追涨杀跌	2
3	2021/11/24	给保利提鞋都不够资格	80	发财牛牛_2022	股友LyTVaD	2
4	2021/11/23	爆仓的滋味不好受。我算爆过两次仓的人	208	东方祺	足智满斗地林平之	2
5	2021/11/22	今天能跑赢保利就行	128	我是主力01	林绿天下	2
6	2021/11/21	不看空也不看多，高抛低吸，地产股目前比其他板块安全边际高很多，目测未来走势类金融抗通胀产品，还有5-6%的红利还想怎么着？随着政策回暖，合并潮和转型的到来相信曙光不会远，也有一定的想象空间，经济周期阶段入顶的时候地产和基建才是相对的利好，坚定持有。	969	土乖	STOCK88	2
7	2021/11/20	周一看能不能补到，我还在山顶呢！	624	股友09296N8v26	十元恒瑞1	2
8	2021/11/19	坚持就是胜利，你懂的	82	有勇有谋的独孤剑	万科A资讯	2
9	2021/11/18	做房奴是实现财富自由的最有效方法。没有房子，何来幸福，连个吃喝拉撒的地方都不是自己的，活在这个世界上还有什么乐趣	596	万科A资讯	录取就是咯魔图	2
10	2021/11/17	万 科Ａ满仓，冲！看涨！	94	珍宝岛资讯	股友m6379Z	0
11	2021/11/16	干，主力就不让我赚200股？	114	A股罗京马良	新进92小韭菜	2
12	2021/11/15	来源：每日经济新闻 有投资者在投资者互动平台提问：你好董秘，万科的仓储物流是相当优质的光伏屋面，尤其是冷库一块，如果做光伏自发自用能节约很大一块电费开支，高标库屋面建造光伏电站能给万科带来一笔可观的收入，另也是为碳中和做贡献还能得到碳指标进行碳交易，符合esg投资概念，请问万科是否有这么做，可以参考普洛斯，屋面都在推广光伏。 万科A(000002.SZ)11月10日在投资者互动平台表示，公司物流业务已经就此开展相关行动，目前已完成部分园区分布式光伏的论证，将逐步统筹研究落地方案。（文章来源：每日经济新闻） [点击查看原文]	1541	万科A资讯	上海网友	0
13	2021/11/14	公告日期：2021-11-13黑龙江珍宝岛药业股份有限公司独立董事关于第四届十三次董事会相关审议事项的独立意见根据中国证监会《关于在上市公司建立独立董事制度的指导意见》等法律法规和《公司章程》的有关规定，作为公司的独立董事，对公司第四届董事会第十三次会议审议的相关事项进行了审阅，基于独立、客观、公正判断的原则，对相关议案发表如下独立意见：一、关于调整非公开发行股票募集资金投资项目实际募集资金投入金额的议案本次调整非公开发行股票募集资金投资项目的投入金额符合法律法规、规范性文件及《公司章程》等的规定，该调整基于公司实际情况做出，审议程序合法、有效，有利于提高募集资金使用效率，不存在变相改变募集资金用途和损害股东利益的情况。因此，我们一致同意《关于调整非公开发行股票募集资金投资项目实际募集资金投入金额的议案》。二、关于使用银行承兑汇票等支付募投项目资金并以募集资金等额置换的议案公司根据实际情…	274	股友hIObM2	上海网友	3
14	2021/11/13	我为什么眼睛常含眼泪，因为我深爱这片投资沃土—我的大A	139	卟野太狼	红塔震河妖601236	2
15	2021/11/12	来源：东方财富Choice数据 作者：财智星 长江证券11月9日发布研报，维持万科A买入评级。长江证券预测，万科A2021年归母净利润382.35亿元，同比减少7.9%。主要财务指标与估值2021E2022E2023E营业总收入(亿元)4790.55444.066171.79归母净利润(亿元)382.35399.82429.25每股收益(元)3.293.443.69市盈率(PE)5.45.24.8市净率(PB)0.830.760.7净资产收益率(%)15.414.714.5总资产收益率(%)1.81.71.7注：数据获取自研报正文。万科A近一个月获得28份券商研报关注，平均目标价为26.35元。按研报发布日期倒序，最新五家券商研报数据如下表所示：研报日期机构简称目标价本次评级详情2021-11-09广发证券26.42买入利润率压力较大，新业务贡献不足2021-11-09兴业证券-买入万科…	296	股友bbYvgc	v奔奔vvv	0
16	2021/11/11	要大涨等下周吧，这周主要以震荡主力吃货为主	99	hss544544	录取就是咯魔图	0
17	2021/11/10	黄金十金是圈地，白银十年是圈人。懂？万科的家底就是圈的人够多。什么？物业不是赚大钱的生意，微信只是通讯工具，也没收你钱，但导入接口就是万亿大生意。许皮带再不行也不卖他唯一翻身之基，物业！物业和开发本是相辅相乘，品牌，口啤不是一朝一夕的。万科，我看行！	986	股友UwqRvu	悠着点买	2
18	2021/11/9	万物云半年营收104亿，碧桂园服务半年营收115亿，104/115=0.904348，碧桂园市值1775亿，1775*0.9=1597.5,万物云上市后估值1600亿港元，约1600*0.9=1440亿人民币，万科占比0.630.85=0.5355，0.53551440=771.12亿，万物云未上市属于破净资产，只有80亿，上市后升值771-80=691亿。保守计算，升值500亿，万科升值25%。	923	在路上o	摩托丹0922	2
19	2021/11/8	阳光城000671，万物云第三大股东，两市市盈率最低，股价历史底部区域~~	295	股友999L8Y3187	股友E3l1JF	2
20	2021/11/7	短线不要买这种大市值的票了，这种票只会套你，年底只涨小票，长线无所谓	97	平稳向上008	水镜zzz	2
21	2021/11/6	问下，大家都手续费都多少，有万一免五更低的吗？	270	请小亮喝冰红茶	上海网友	2
22	2021/11/5	上去吧，下面不适合你，	96	monster28	上海网友	1
23	2021/11/4	珍惜17元万科	172	金玉生财的雨秋	章鱼98	0
24	2021/11/3	看看合肥市场，郁亮居然还说市场不好！	183	阿土伯1234567	摩托丹0922	2
25	2021/11/2	深圳国资委控股的万科，拥有得天独厚的资源，前海开发，万科毫无疑问占用独特竟争优势！	1309	哈西辣妈	嘉善俺老家7524	2
26	2021/11/1	挂19.15卖掉给个机会	208	我是望月风	多文如意de令狐冲	1
27	2021/10/31	万科是A股中罕见、极具投资价值的股票，高分红，持有万科的人都是炒股顶级高手，说实在的，我也被套了，昨天19.5元挂单买入80万，明天跌破19元，接着将剩余的20万也投进去	996	色弱股民小姨涨	股权价值机械交易	0
28	2021/10/30	这波到12，到时欢迎挖坟	197	小散莫恐慌	股友Cl2xaO	2
29	2021/10/29	开盘价买入，一个月之内重回21以上	152	高尔夫球场1466	主力探路	2
30	2021/10/28	前面说得很清楚了！坐等三季报出来破位放量下杀创新低。中线看16，短线至少等三季报出来那天创新低了再考虑。跟上节奏，拭目以待	498	风天小蓄	大发斗金地殷野王	0
31	2021/10/27	明天涨5个点	93	EX小月饼	槽gu	2
32	2021/10/26	坤坤买万科了！	202	胡萝卜须u5813	股友bbYvgc	2
33	2021/10/25	共同富裕需要房地产健康发展	291	笑呵呵得史宾杜	股友7315vK0626	2
34	2021/10/24	欢迎散户兄弟前来围观涨停	217	股友yzwAMt	Guard自由之路	2
35	2021/10/23	孔乙己一到店，所有喝酒的人便都看着他笑，有人叫道，“孔乙己，你又补仓万科A了！”他不回答，对柜里说，“温两瓶黄酒，要一碟花生米。”便排出九文大钱。他们又故意的高声嚷道，“你一定是在32元多时买的！”孔乙己睁大眼睛说，“你怎么这样凭空污人清白……” “什么清白？我那天盘中看见你犹豫不肯下手，你看股价从2月份32多元都跌破20元了，你满仓买入，现在肯定亏了。”孔乙己便涨红了脸，额上的青筋条条绽出，争辩道，“浮亏不算亏...浮亏！大白马，绩优股能算亏损吗？”接连便是难懂的话，什么“长期持有”，一线篮筹，什么“慢慢变富”之类，引得众人都哄笑起来，店内外顿时充满了快活的气氛。	770	圆滚滚的机器猫	股友7BmRA1	1
36	2021/10/22	感受税我就加房租，看你租不租	333	股友6735Jo2083	短_不炒_狐_狸	2
37	2021/10/21	要我说几遍…房地产税不是房产税 房地产税是一次性买房缴纳 房产税是每年都要交 你们是眼睛瞎吗？那些有多套房的人能有什么影响？人家又不用交税 买房的人才要交税？一个个高兴成那样 我服气	996	巴菲特的梦2	胡言乱语升级版	2
38	2021/10/20	跑赢保利就行	96	股神张择端	股市提款机ATM	3
39	2021/10/19	会涨停吗	96	基民HNCwSe	STOCK88	2
40	2021/10/18	欠我10个涨停	137	万科A资讯	录取就是咯魔图	2
41	2021/10/17	支持北京试点房地产税，国家太给力了。	269	股友0t13a26331	资深韭菜杰出代表	2
42	2021/10/16	今天为啥暴跌啊	232	股友p7XQov	短_不炒_狐_狸	2
43	2021/10/15	来源：东方财富Choice数据 作者：财智星 10月15日，万科A被深股通减持1534.86万股，已连续3日被深股通减持，共计2691.73万股，最新持股量为5.87亿股，占公司A股总股本的6.04%。近五日持股量数据持股量及股价变动图注：文中持股数量经过前复权处理，可能存在与港交所披露不一致的情形。免责声明：本文基于大数据生产，仅供参考，不构成任何投资建议，据此操作风险自担。（文章来源：东方财富Choice数据） [点击查看原文]	720	万科A资讯	lisa顺势而为	0
44	2021/10/14	截至9月17日收盘，累计亏损172,020.24元。今天48.95加仓200股平安。如果市场给机会，下步用卖出维远股份的钱，加仓600股平安，4000股建行。再次声明：我不“炒股”，我只是利用股市这个平台，利用股票这个载体，投资我认可的公司，与我认可的公司共进退，所以，我不在乎股价短期的波动，我只在乎公司是否能持续经营，能否盈利，估值是否合理。理念不同者，就不用好心劝我啦，心意领了，我是成年人，对自己的行为负责。放假啦，不管盈亏，好好享受与家人一起过节的美好时光，祝大家节日快乐，阖家幸福安康$建设银行(SH601939)$$万 科Ａ(SZ000002)$	8244	股友PoSgi13578	好人一生平胸888	1
45	2021/10/13	万科下午百分百大跌	145	务必等待时机	堆金为富得律香川	3
46	2021/10/12	来源：证券时报·e公司 万科A(000002)10月12日晚间公告，董事李强强因工作变动，申请辞去公司董事及董事会审计委员会委员职务。 （文章来源：证券时报·e公司） [点击查看原文]	835	买爆空头	好人阿光	3
47	2021/10/11	万科终于解套了，接下来应该先救三一，美的还是救平安咧	961	生机腾达de逍遥子	上海网友	0
48	2021/10/10	哈尔滨打响救市第一枪！出台“十六条”稳楼市，专家：或有其他城市跟进。	995	股友p7XQov	迈克迪尔	2
49	2021/10/9	万科不拿区区24亿失信泰禾，现在彻底成渣男了，富力物业卖给碧桂园 恒大物业卖给合生，都没万科啥事。万科完了	729	股友qiizuZ	万科A资讯	2
50	2021/10/8	各种利好为什么这样？感觉国家开始救房地产了啊，房贷利率都下调，作为地产龙头不应该啊	943	EX小月饼	猛安谋克	3
51	2021/10/7	很明显万科国庆后周五开盘大跌	955	小散莫恐慌	真神龙先生	3
52	2021/10/6	下面是西安万科的杰作，将公共厕所建在住户的墙体上，导致住户无法居住	989	等我上龙虎榜	足智发财的傅红雪	1
53	2021/10/5	欢迎散户兄弟前来涨停	89	小万科888	深汕Wan哥	2
54	2021/10/4	涨不过保利，涨不过新城，你今天涨幅能不能加油超过他们！！	78	小万科888	股友bbYvgc	2
55	2021/10/3	老子继续看多万科明天上20	168	股友750d2c1892	微光小城	2
56	2021/10/2	今天早凌晨2点半发的神预测没水还没烧开，离吃肉还早不急九九八十一天以后，满满的幸福	340	面朝牛市春暖花开	牛牛战队	2
57	2021/10/1	为什么主力不让万科不触发回购机制不知道这个底部反弹的意义何在阿亮怎么看	974	蓬莱山辉夜	金口玉言闭眼炒股	2
58	2021/9/30	散户和散户打架，主力和主力打架	172	蓬莱山辉夜	生财满堂de江别鹤	3
59	2021/9/29	尾盘哪只空狗干的，21.26直接拉到21.06，后面定格在21.17。太厉害了，希望你能健康平安度过国庆节！	807	万科A资讯	股吧榜姐	2
60	2021/9/28	被大盘拖累了	99	交易的秘密	Guard自由之路	2
61	2021/9/27	虽然一个涨停回本，但是感觉开始反攻了，回本也不卖	181	万科A资讯	生意多谋的花无缺	2
62	2021/9/26	来源：智通财经网 光大证券发布研究报告称，维持万科A(000002.SZ)“买入”评级，并维持2021-23年预测归母净利润401.03/462.77/534.75亿元；当前股价对应PE估值分别为5.9/5.1/4.4倍。 事件：4月3日，万科发布公告称拟将万科物流发展有限公司(简称“万科物流”)63.2亿元的股东借款转为其股权出资；增资完成后，万科物流注册资本由181亿元增加至244.2亿元。9月15日，万科物流发生股东变更，引入5位新投资人；增资完成后，万科物流注册资本由244.2亿元提升至359.68亿元。 光大证券主要观点如下： 万科物流引入新投资人，管理架构进一步规范。 此次万科物流新增股东包括珠海市万纬盈合投资合伙企业(有限合伙)、DahliaInvestments Pte.Ltd。、Reco Meranti PrivateLimited、Top Yulan Investme…	992	股友p7XQov	稀缺旅游资源增值	0
63	2021/9/25	钢铁不涨，万科A涨不了，要涨也是钢铁涨。安心持币过节，手痒，就买入钢铁股。银行股/房地产/保险/证券，暂时没有行情。	915	忆之言	炒股能炒疯	2
64	2021/9/24	来源：每日经济新闻 每经AI快讯，有投资者在投资者互动平台提问：请问：公司参与冰雪产业应该是王石的个人爱好，请问上个年度冰雪产业是否盈利？是不是可以逐渐推出非主业？ 万科A(000002.SZ)9月24日在投资者互动平台表示，本集团以“城乡建设与生活服务商”为战略定位，主营业务包括房地产开发及相关资产经营业务、物业服务，在此基础上亦围绕人民美好生活场景开展其他业务。开展冰雪度假业务符合公司的战略定位。冰雪度假业务目前运营吉林松花湖、北京石京龙与北京西山滑雪场三个项目，2020年雪季累计接待滑雪游客62万人次。公司参与北京冬奥延庆赛区冬奥村和山地新闻中心已于2020年12月29日完成建设。（文章来源：每日经济新闻） [点击查看原文]	708	保利股东	万科A资讯	0
65	2021/9/23	万科反弹结束，今天百分百大跌	225	福田有福了	股友911629n01K	3
66	2021/9/22	我倒是 觉得 保利这样逆势扩张不见得是好事情。现在房子多代表风险就大。	223	高杀融券低杀融资	不买茅台还能买啥	2
67	2021/9/21	房地产股票已经提前6个月见底了随着恒大的倒下 招保万金会过的更好	293	保利股东	红塔震河妖601236	2
68	2021/9/20	想割的，有盈利的想走都是行的哈。我是看好万科，房地产商洗牌后将会胜出的就那么几家，万科将是其一。	938	乾隆帝弘历	股友7o3P399980	2
69	2021/9/19		621	常被割	看你的男孩	1
70	2021/9/18	问	952	股友31vs8h	长期持有必有厚报	1
71	2021/9/17	没有一家公司会一直是行业第一的，包括阿里/万科/格力/海天，长远看甚至说茅台和华为也一样，都会遇到瓶颈和挑战，今天的恒大，昨天的诺基亚，只要是商业竞争就一定存在后起之秀	901	股海无涯泪两行	刘家七少	2
72	2021/9/16	加仓加仓	124	股友0t13a26331	股友79K93k8159	2
73	2021/9/15	别让做T的再接回来了，差不多起飞了。	192	红塔震河妖601236	潜龙勿用5	0
74	2021/9/14	万科真是让人失望，行业老大混成这个样子，噻呦哪啦	99	股友m6379Z	股友kNKyI6	2
75	2021/9/13	在机场等着中转，闲来无事，发个帖子吧。最近不会有什么操作，所以没必要发持仓的。截至9月9日收盘，累计浮亏109,241.57元。有句话说得好，关心则乱。现在回想年初，当时对铁建过于失望，对平安和万科过于乐观，所以不但新增资金一股脑地买平安、万科，甚至卖掉一半铁建换成平安、万科。虽然初衷是出于分散持仓的考虑，但个人内心对它们的好恶是起了很大程度的影响的。现在被打脸，挺好：第一，得到了深刻的教训；第二，让我不要厌恶此刻以及未来不知道要坚守多久的平安、万科。今日之平安、万科，正如彼时之铁建；来日之平安、万科，必超今日之铁建。一动不如一静，相信组合的力量$万 科Ａ(SZ000002)$$中国铁建(SH601186)$	5980	纳指队长	CAB新人2020	1
76	2021/9/12	中国建筑：上半年净利润256.43亿元 同比增29.20%	98	股友7l5G600768	夜枉然	0
77	2021/9/11	明天跌停	181	lightlzm	古的白	2
78	2021/9/10	如果有来生，我一定会放弃你	137	股吧榜姐	万科A资讯	2
79	2021/9/9	万科A今年上半年盈利110亿，市值2300多亿赚的是快钱产业单一，属于赏饭吃，跨行业不好比较就拿同行业来讲，绿地上半年盈利80亿，市值也只有606亿是绿地市值的3.8倍盈利只多27%同行业明显高估，下跌也才开始后面是加速下跌回归合理市值，并且还需要业绩支撑。本公司给予该股850亿估值，谢谢。	483	有思想地惊奇队长	明君行天下	2
80	2021/9/8	早退出是正确的	445	和尚开宝马	东方雪吉	3
81	2021/9/7	截至8月31日，房地产开发行业117家公司已全部披露中报。毛利率榜销售毛利率是毛利与营业收入的百分比，表示销售收入扣除销售成本后，可用于各项期间费用和形成盈利的比例。2021年中报，有42家房地产开发公司毛利率实现同比增长，占比35.9%。其中，阳光股份以75.80%的毛利率问鼎榜首，同比减少10.78个百分点；此外，泛海控股、深物业A、陆家嘴、张江高科也在毛利率榜前五名之列。详情如下：2021年中报房地产开发毛利率 TOP5排名证券代码证券简称销售毛利率（%）同比增减值（%）相关点评1000608阳光股份75.80-10.78阳光股份：业绩承压，成长动力充足2000046泛海控股73.7238.30泛海控股：业绩承压，关注企业盈利状况3000011深物业A70.3113.36深物业A：业绩超预期，高景气度延续4600663陆家嘴69.91-3.82陆家嘴：高质量增长延续，盈利持续性较好…	3462	万科A资讯	坏事传千里	0
82	2021/9/6	今天翻红无望了，回本造谣无期	325	平常009	xianglinmuzi	2
83	2021/9/5	发一堆公告看不懂。到底是跌还是涨？	387	zzzao	坏事传千里	2
84	2021/9/4	来源：e公司 万科A(000002)9月3日晚间公告，9月1日和9月2日国信金鹏1号通过大宗交易的方式向其一致行动人盈安合伙和盈嘉众分别转让所持万科A股股票5723.08万股和2亿股，占万科总股本的2.21%。本次权益变动为作为一致行动人股东的内部调整，不涉及股份增减持，不触及要约收购；本次权益变动未导致公司第一大股东变化。 个股追踪 万科A连续两日惊现大宗交易 意味着什么？ “增收不增利” 万科集团上半年净利润下滑 招商证券维持万科A强烈推荐评级 目标价32.9元（文章来源：e公司） [点击查看原文]	9698	股友p7XQov	万科A资讯	3
85	2021/9/3	今天21.5定价3000万股，啥么情况？	466	万科A资讯	红塔震河妖601236	2
86	2021/9/2	肿么了，大兵投诉啦？	431	契阔谈宴心念旧恩	地产大咖荟	2
87	2021/9/1	万科今天百分百大跌，大家准备好了吗	691	股友802L06n771	牛牛战队	3
88	2021/8/31	来源：每日经济新闻 国金证券08月30日发布研报称，维持万科A(000002.SZ，最新价：19.43元)买入评级。评级理由主要包括：1)毛利率探底回升；2)销售保持正增长，已售未结资源充沛保证未来结算收入增长；3)非开发业务稳健发展，物流仓储表现亮眼；4)拿地权益比回升，在手现金充裕；5)资债指标保持稳健，三条红线指标保持绿档水平。风险提示：需求端调控力度过大；土地价格上涨过快。 AI点评：万科A近一个月获得4份券商研报关注，买入3家。（文章来源：每日经济新闻） [点击查看原文]	999	悠着点买	跟主力吃大肉	0
89	2021/8/30	保利地产：董事长刘平及10位高管人员累计增持501.49万元每日经济新闻5分钟前快来！3分钟开户即享6重惊喜>>保利地产(SH 600048，收盘价：10.85元)8月30日晚间发布公告称，公司董事长刘平先生及10位高级管理人员计划自2021年8月4日起6个月内增持公司股份，合计增持金额不低于人民币800万元、不超过人民币1500万元，增持价格不超过14.33元/股。截至2021年8月30日，累计增持金额超过计划增持金额区间下限的50%，累计增持金额为501.49万元。截至2021年8月30日，累计增持金额超过计划增持金额区间下限的50%，累计增持金额为501.49万元。公司董事长刘平先生及公司总经理周东利先生、党委副书记胡在新先生、副总经理孔峻峰先生、副总经理张伟先生、董事会秘书黄海先生、纪委书记王全良先生、副总经理潘志华先生、副总经理刘文生先生、副总经理张艳华女士、副总经理刘颖川先生…	920	VENICE	股友3xH8183360	0
90	2021/8/29	同样是一个行业，某利的数据比万科好多了，但是我也不是先射箭后画靶心。我只是作为一个万科小区的业主切身体会，物业实在是不行，和我在另一个小区的物业简直没法比。以小见大吧，我也不是第一天说天津万科的地产和物业不尽人意了。	607	股友v3bYtI	yshluo	2
91	2021/8/28	外资持仓创了历史新高，20强支撑，行业龙头地位突出。	736	股友p7XQov	三秋树123	2
92	2021/8/27	想补仓的，这位置有1/2的概率确定是底部吗？想搏反弹的，那么多超跌股为何要选这个股这个位置呢？	839	股友p7XQov	我爱涨停168	2
93	2021/8/26	红不过三秒，，，万科快枪手，，加油	234	老哥bbb	股友1mU1h1	2
94	2021/8/25	分红必跌，万科大跌	382	感知未来能力者	股友0Srz0C	3
95	2021/8/24	猪脑都知道明天万科大跌补跌	521	万科A资讯	风雨过后有阳光	3
96	2021/8/23	不会有增量了，太狗了。	296	万科A资讯	巴灰特跑路	2
97	2021/8/22	本轮反弹以来，金地是地产龙头，其次保利，万科的表现看起来差的多，但是如果从全年看的话，其实并不是这个样子（数据加回了年度分红，其中招商分红0.64、保利0.73、金地0.7）	974	股友IFlThk	万科A资讯	0
98	2021/8/21	来源：东方财富Choice数据 作者：财智星 08月20日，万科A获深股通增持886.79万股，最新持股量为6.42亿股，占公司A股总股本的6.60%。近五日持股量数据持股量及股价变动图注：文中持股数量经过前复权处理，可能存在与港交所披露不一致的情形。免责声明：本文基于大数据生产，仅供参考，不构成任何投资建议，据此操作风险自担。（文章来源：东方财富Choice数据） [点击查看原文]	969	这杯你喝不喝	史莱克发财	0
99	2021/8/20	来源：贝壳财经 8月18日，据“上海发布”公众号消息显示，上海市人民政府与万科企业股份有限公司(简称“万科”)在沪签署战略合作框架协议。根据协议，双方将抓住上海深化建设“五个中心”、发展“五型经济”和建设“五个新城”的契机，在“未来城市”旗舰项目建设、“物业城市”综合治理创新实践、城市有机更新、住房租赁行业发展、建筑科技应用等方面深入合作，实现互利共赢。 会上，万科董事会主席郁亮表示，万科将以此次签约为新的起点，进一步深化与上海在城市更新、物业管理、住房保障等领域的合作对接，加强对未来城市、韧性城市的创新探索，为上海经济社会发展贡献更大力量。（文章来源：贝壳财经） [点击查看原文]	995	艳阳艳阳艳阳	财源高雅地钟无艳	0
100	2021/8/19	垃圾物业	255	疯狂的老贾	短_不炒_狐_狸	2
101	2021/8/18	23 即将失守……	330	威威好先生	史莱克发财	2
102	2021/8/17	横大和万科比起来尸都不如！售前骗，售后烂，早就说过横大地产黄摊！	384	胖猫周周见	无邪小鳄	2
103	2021/8/16	都是些韭菜，涨一点就高潮，降一点就萎了。	300	万科A资讯	万科A资讯	2
104	2021/8/15	反弹到位，应该跑了	305	股友p7XQov	操盘必读	2
105	2021/8/14	万科A本周(2021/08/08-2021/08/15)累计涨幅达8.01%，截至当前最新股价报收22.79元。从增量上来看，8月9日至8月13日间万科A获深股通增持1049.58万股，持股市值增加2.46亿元。从存量上来看，截至当前最新持股量6.37亿股，最新持股市值145.25亿元，深股通持股量占A股总股本比例为6.55%。本周万科A深股通成交详细数据如下表：数据来源：东方财富Choice数据万科A本周北向资金延续流入态势，深股通持股市值已连续2周增长累计达4.47亿元。在两市1437家沪深股通标的中，万科A期内深股通净买入值排名第36，深股通最新持股市值排名第35。按照东财二级行业分类的沪深股通标的统计情况来看，在所属房地产板块中，万科A本周深股通净买入值行业排名1/50，最新持股市值行业排名1/50。数据来源：东方财富Choice数据免责声明：本文基于大数据生产，仅供参考，不构成…	883	有思想地惊奇队长	万科A资讯	1
106	2021/8/13	来源：东方财富Choice数据 作者：财智星 08月13日，万科A获深股通增持119.23万股，已连续3日获深股通增持，共计1020.93万股，最新持股量为6.37亿股，占公司A股总股本的6.55%。近五日持股量数据持股量及股价变动图注：文中持股数量经过前复权处理，可能存在与港交所披露不一致的情形。免责声明：本文基于大数据生产，仅供参考，不构成任何投资建议，据此操作风险自担。（文章来源：东方财富Choice数据） [点击查看原文]	841	股友0t13a26331	Guard复利之路	0
107	2021/8/12	大跌开始	248	股友Wv66692039	富可如意的多多财	3
108	2021/8/11	昨天一直叫空的出来走两步	304	快乐行ABC	万科A资讯	2
109	2021/8/10	截至8月10日收盘，累计亏损199,545.92元。记得前几天最惨时亏损29万多，这几天反弹了一点儿。都是数字而已，平常心啦。胡诌几句打油诗，与诸位分享。写给自己：爱己爱家守身心， 不为口号去献身。 健身理财作修行，遇事不要乱分寸。$中国平安(SH601318)$$中国铁建(SH601186)$	2796	股友0pkWLO	五朵金花开	1
110	2021/8/9	看到30+	239	一起见证弯道超车	老股民新网友	2
111	2021/8/8	今天21.11买了万科，下周会有钱赚吗？	983	股友p7XQov	报团瓦解	2
112	2021/8/7	别再拖版块后腿了！做个人吧	293	zl2862980352	小韭小菜	2
113	2021/8/6	拉稀为了1.25/股分红结果每股套了我7元，去斯吧	225	股友6jUNLb	股市提款机ATM	2
114	2021/8/5	百分百大跌，大家快跑	301	ALEXGG95818	湘之猛男	3
115	2021/8/4	原来这50亿是高管自己买的	536	滚一个雪球	Ameliae	2
116	2021/8/3	目前，很多成本不到24元的人都绝望了，今天居然有两个成本22.5元的在吧里发帖问大家“自己的成本高不高”，真是人心惶惶啊，哈哈哈。看来，庄家想要的效果已经达到了。大盘股每次大涨前，庄家总是想尽办法让散户失去耐心，盯盘的时候焦躁不安，忍不住折磨纷纷割肉。还有，股吧里看空的帖子一大片，少数看多的被别人视为异类，哈哈。万科没那么不堪，虽然上半年业绩下降，但这个连续多年的地产老大，平均每年400亿的盈利，每年高分红的大盘蓝筹股，20元的股价你还要担心不是底？不看好的就走吧，股市本来就不是共同致富的地方，否则怎么会有那句“七、二、一”股市谚语。	939	figo5		2
117	2021/8/2	这样低位大幅砸盘真的好吗？	293	我思故我在43		2
118	2021/8/1	谈“地产”色变，许多地方经济没有地产真不行。$鲁商发展(SH600223)$$万 科Ａ(SZ000002)$	738	股友X1TZiK		1
119	2021/7/31	珍惜20快的万科，以后就是21快了	941	不懂人心的卢瑟		2
120	2021/7/30	今天要到19了	324	你的名字叫红		2
121	2021/7/29	万科一直是北向资金的买入标的，不过恒大事件绝对不是一两年可以平息的，未来三年碰地产股的，估计都会亏得一败涂地。	1299	抢个筹码拉一下		3
122	2021/7/28	止跌了吗？我要加仓了呃！	376	股友76012OV838		2
123	2021/7/27	亏14个点还能跑得掉吗？	318	yshluo		2
124	2021/7/26	我30元这辈子还能解套吗	644	上去就是整		2
125	2021/7/25	恶心	248	情绪大狮		2
126	2021/7/24	一家信托公司人士告诉记者，万科牵头化解泰禾集团的债务困难，具体方案仍在制定中，预计7月释放出来。.很多st股净资产为负，股价还天天涨停，泰禾集团至少还有价值几千亿的土地，目前市净率低至0.4倍，有什么好怕的？.请问：目前公司权益土地面积还有多少？在北京上海广州深圳的比例多少？答投资者：您好，截至2020年12月31日公司剩余可开发建筑面积为923.87万平方米。京津冀区剩余可开发建筑面积为120.26万平方米。福建区域剩余可开发建筑面积为286.75万平方米。长三角的地区剩余可开发建筑面积为322.85万平方米。珠三角地区剩余可开发建筑面积为180.32万平方米。华中区域剩余可开发建筑面积为13.69万平方米。	11527	胖猫周周见		2
127	2021/7/23	来源：东方财富Choice数据 作者：财智星 07月23日，万科A被深股通减持106.34万股，最新持股量为6.18亿股，占公司A股总股本的6.35%。近五日持股量数据持股量及股价变动图注：文中持股数量经过前复权处理，可能存在与港交所披露不一致的情形。免责声明：本文基于大数据生产，仅供参考，不构成任何投资建议，据此操作风险自担。（文章来源：东方财富Choice数据） [点击查看原文]	828	举世而誉而不加劝		0
128	2021/7/22	涨一天跌两天，还是你套路深	334	及时行乐27771		2
129	2021/7/21	基本面都是利空消息，恒大发酵，郑州洪灾，大基金清仓房地产股，建议赶紧跑，仅供参考！	260	贺之音		2
130	2021/7/20	22块的时代到来	262	两融追踪		2
131	2021/7/19	蓝光发展债务危机持续发酵 知情人士称万科洽谈入股进展顺利 来源:财联社 07-13 20:27「本文共2768字,阅读完需4分钟左右」 财联社（北京，记者李洁陈业）讯，在陷入流动性危机近半年后， 蓝光发展（600466.SH）首现公开市场债券违约。 该公司于7月12日晚公告称，其发行的中票“19蓝光MTN001”，本应于2021年7月11日兑付本息，截至到期兑付日终，未能按照约定筹措足额偿付资金，已构成实质性违约。 与此同时，蓝光发展仍在竭力自救。对于蓝光发展引战最新进展，有知情人士向财联社记者透露，“万科会入股蓝光发展，现在整体谈的进度还不错。” 一位接近蓝光发展的人士则告诉记者，“目前公司重组都是董事长及个别高层领导直接谈。” “蓝光发展目前债务压顶，且已出现债券违约，但是其大多数项目已经设置了优先权，依靠项目公司层面的卖项目、卖股权已经没有回转余地了，在大环境没有实质性变化的情况下…	1655	色弱股民小姨涨		3
132	2021/7/18	每天进那么多，还跌成狗	463	周阿塔子		2
133	2021/7/17	任泽平最近观点，轰油门，万科长期拿住吧，大通胀时代，买不起房子就买万科	854	万12345689		2
134	2021/7/16	来源：东方财富Choice数据 作者：财智星 07月16日，万科A获深股通增持1376.04万股，最新持股量为6.17亿股，占公司A股总股本的6.34%。近五日持股量数据持股量及股价变动图注：文中持股数量经过前复权处理，可能存在与港交所披露不一致的情形。免责声明：本文基于大数据生产，仅供参考，不构成任何投资建议，据此操作风险自担。（文章来源：东方财富Choice数据） [点击查看原文]	870	万科A资讯		0
135	2021/7/15	3月份33块入手的。拿到现在。还有人比我很惨的吗。 今年能解套吗	918	zhanghua6688		2
136	2021/7/14	转发	244	股友280f629L76		2
137	2021/7/13	今天投资房地产，建筑行业，你会错过a股所有行情，而且还会亏钱，投资风口是房地产吗？	939	短_不炒_狐_狸		2
138	2021/7/12	万科跌到净资产19.43元，是应该的，因为资产配置更平衡稳健不触3红线的小金地集团已经破了净资产12.8元，保利地产也破了净资产13元。管理红利是软性的，哪个最优，看资产硬件配置，小金地集团营收的10%来源于稳健收益，能经得起12级台风，而万科刚摆脱一条红线，背负天文级债务，为保持绿线，万科硬件资产配置的优化还要经过收缩经营战线来达到平衡，万科需已想到管理红利，但管理红利的本质是使资产配置达到最优，这些金地集团已经走在行业的前列，成为3条红线基本原则的3好同志，融资能力成本越来越有竞争力，金地集团产融结合产城一体产业园区龙头企业，助力国家产业升级创新创业的大势方向，金地集团的产业园区房地产Reits房地产信托基金证券化变现已经被开放上市。金地集团符合国家房地产调控的有压缩有放张的调控效果。资本市场对小金地集团的错杀是有偏见的，但钱是逐利的，金地集团连年业绩大幅增长，今年上半年业绩营收增6…	992	我不想有一个名字		2
139	2021/7/11	4年零9个月了，2016年10月进场就遇到慢慢熊途，直至2018年12月，德威新材股价腰斩之后再腰斩，还好一直采用分仓买卖，也非常幸运在次年就迎来了一波氢能源炒作。捱过了2年半的阴跌，2019年稍有起色，又在次年初遭遇疫情。通过对小市值制造业股票差档买卖，不断积累盈利，终于总盈利快接近70万元了，这些钱改善裸辞后的生活，也增加了外部理财的厚度，使得我能够更为从容地面对股市的跌宕起伏。暮然回首，只有脚踏实地做好自己的投资体系，积极学习新知识，诚恳面对自己的毛病，加上一些些运气，还是能够取得在股市取得一些成绩的。	993	爱马仕Hermes		2
140	2021/7/10	今天要起飞喽	319	浮得抖		2
141	2021/7/9	3万股分红能分多少啊？虽然羊毛出在羊身上…我还是想知道	933	无人驾驶技术		0
142	2021/7/8	庆幸 昨天尾盘没接回	271	心在阳光中生活		2
143	2021/7/7	我是来看到12元了吗？	208	才望斗金地苏星河		2
144	2021/7/6	呵呵，买了后坐着看戏	1106	阿生ZXM		2
145	2021/7/5	回到房改前，结婚了就分一套房子，让万科破产	593	直挺挺的韭菜		2
146	2021/7/4	谁叫你们勤劳致富，谁叫你们有钱呀，有钱就是罪人，你们的房产我们要来分啦。	1573	基民IclTeC		2
147	2021/7/3	天打五蕾轰	663	股友9mQZ7N		2
148	2021/7/2	中金公司：维持中国建筑盈利预测和目标价7.8元中国国际金融股份有限公司	441	hanchangyu		0
149	2021/7/1	收购印力5年，表现平淡，下一步将收购华联股份	475	金玉有余地段智兴		0
150	2021/6/30	网络投票怎么投，我要投反对票	394	持股和钞票		2
151	2021/6/29	高盛认为高通胀将提振具有较高定价权的股票的相对表现。医疗保健、能源、房地产和消费品等板块将跑赢大盘。	979	小桃树的小核桃		2
152	2021/6/28	万科主力，大单出，小单进，造压力，支撑弱！收盘前可能就突破10日线在20日均线下方了~	986	边城少年		2
153	2021/6/27	第一步，打开A股版块，把换手率大于2的放到自选股或版快，看看我的选股步奏，先点换手率。 第二步，利用股票软件功能把换手率大于2的股票一步到位放到一个自选股， 第三步，打开自选股，点工具，点指标排序，点开趋向指标，点MACD，因为MACD比较大众化，(我用的肯定更先进)，请把指标线设为MACD，这时分析周期显示是日线，点确定。第四步，点两下MACD让负MACD排前，利用股票软件功能把负值一步到位删除 第五步，右健点MACD，会打开提示，再点技术指标，把分析周期设为60分钟，点确定 第六步，点两下MACD让负MACD排前，再把负值删除 第七步，重复上述步奏，右健点MACd,会打开提示再点技术指标，把分析周期设为30分钟，点确定。再删除负值 第八步，右健点MACD，会打开提示，点阶段排序，把时间设为最近一周，点涨幅，点确定，把涨幅过大的删除 第九步，右健点MACD，会打开提示，点阶段排序，把时…	852	蚂蚁大仙		3
154	2021/6/26	房贷利率又提升了，跌停	352	万科A资讯		2
155	2021/6/25	祝贺房价越调越高 可以开会庆祝了 负利率逼大众抢房 酷	967	摩托丹0922		2
156	2021/6/24	1、它不是一匹黑马，而是一匹业绩成长确定的白马，它的土地储备超过1.1万亩、煤的储量约5亿吨、锰矿1600万吨。公司在当时取得煤矿探矿权时，实际缴付的矿资源费仅为0.8元/吨，但按实际现行新标准为3-6元/吨，因此仅此一项中天城投已获得了约15亿以上的无形收益。公司煤的储备量与盘江股份（600395）不相上下，锰的储量远远大于红星发展（600367）600万吨及金瑞科技（600390）。而公司的锰矿是世界三大富矿之一。由于锰是新能源锰酸锂正极材料的主要原料，目前公司申办采矿权。同时公司中期报表提到继续关注钒矿等资源，并为此已交2000万，而钒属于中国优势战略资源。公司中报同时提出继续关注省内外矿产资源。11月8公司高管李俊一行3人到天柱县考察矿产资源及林业资源，堪探出该县重晶石保有储量1.08亿吨，远景储量3亿吨以上，是目前我国已探明的最大重晶石矿床。天柱县正在对重晶石矿床整床勘查，尚未…	1158	漠漠秋云起123		1
157	2021/6/23	历年来，让散户亏损最多的二个公司：东方电子（000682）和四川长虹，股价从五十多跌到现价几元钱，而十多年了，股价老是涨不上去；老股BIN都记忆尤新，现在又出了二家公司，说不定也会让你亏损累累：000002和002024；不是乱说，你去看看股东人数越来越多，筹码分散是股票下跌的前兆……！	1002	短_不炒_狐_狸		2
158	2021/6/22	又跌下去了，可以的恶心极了，买平安好的多，冲击上去，万科还会跟着翻红	365	星星之火_E绅		2
159	2021/6/21	万科周一，涨停板	998	二十年20老股民		2
160	2021/6/20	更没想到破25都没反弹！	529	万科A资讯		3
161	2021/6/19	$万 科Ａ(SZ000002)$$仁东控股(SZ002647)$大家都价值投资了。结果。。。。。。。	495	万科A资讯		2
162	2021/6/18	万科三年半没有新高，最近又跌回两年半前的价格，价值投资者如果三四年不涨是不是代表选错了股票？	556	人工智能终端入口		2
163	2021/6/17	这走势要来一波	252	股友1908d23U99		2
164	2021/6/16	HD的问题会不会导致整个地产股价低迷？	327	胖猫周周见		2
165	2021/6/15	识时务者为俊杰！炒房已经不香了！	962	短_不炒_狐_狸		2
166	2021/6/14	万科越跌越买！管理层现在还有150亿元的票，已经跌去了30亿，现在你小散毎少一分，管理层就少几万元，只要小散的票不用支付利息，必定会战胜管理层，管理层要出中报出利好拉股人价，因为管理层要支付利息，所以25元的万科要越跌越买。	973	股友cjoL84		2
167	2021/6/13	随便说说...	511	万科A资讯		1
168	2021/6/12	兴全趋势成分股之万科。我对未来房地产真得不是很看好，其实原因就是一个，就是太多人看好房价了，导致太多人已经买了房子，我身边的人家庭都已经买了房子，有多少钱就买多少房子，大家也知道，当房子已经被绝大多数人买了之后，就很难涨了，我觉得未来房价最多最多就是跟随租金，每年上涨5%，而且大部分人都不可能买入不怎么上涨的房子。万科作为龙头，在一个不断减少的地方，其实估值是很难上去了，在2008年 那个时候房地产还是一个不断成长的板块。但是万科a作为龙头，绝对会取得更多的份额，追求美好的生活是每个人的追求，三线城市的人买二线城市，二线城市的买一线城市，房地产成交面积未来肯定是不断下降的，房地产成交金额未来跟随的m2应该会不断上涨。$万 科Ａ(SZ000002)$$中国平安(SH601318)$	3430	边城少年		1
169	2021/6/11	一路珍惜过来	350	股友KcWRNe		2
170	2021/6/10	万科的总部在上海 沾点边	231	论真话		2
171	2021/6/9	这个直奔23.23去了	399	粤东客家人		2
172	2021/6/8	怕个毛，接着奏乐，接着舞。	973	诸葛卧龙君		2
173	2021/6/7	业绩不行	248	富可富贵de五散人		2
174	2021/6/6	3600点万科还在跌，接下来3600调整，主力顺势打到20快，轻轻松松简简单单，明天一地鸡毛掸子	988	基民00J68n		2
175	2021/6/5	偷偷告诉大家一个好消息，今天国务院发文杜绝过桥费和经营贷流入房市，祝大家明天吃肉	918	胖猫周周见		2
176	2021/6/4	不小心把股价拉上去了	556	古巴舞步		2
177	2021/6/3	跌到23再说	292	直挺挺的韭菜		3
178	2021/6/2	哎 没完没了，明天大概率暴跌，27.75 要不要割呀	526	富可富贵de五散人		2
179	2021/6/1	房价一直涨谁还生三胎，所以房价调控力度不会小。	5367	万里江山血红		2
180	2021/5/31		469	富有有余de张无忌		1
181	2021/5/30	上午机构和大户净流出五千多万。	877	阿甘小鱼人		2
182	2021/5/29	rt	995	人工智能终端入口		2
183	2021/5/28	来源：贝壳财经 5月29日，据天眼查显示，无锡和骏房地产有限公司于5月27日发生工商信息变更，股东之一的四川蓝光和骏实业有限公司退出，由常州旭程企业管理有限公司接盘，负责人由魏哲变更为郭立超。 据了解，蓝光和骏实业有限公司由四川蓝光发展股份有限公司100%控股；常州旭程企业管理有限公司由常州万科企业有限公司持股99%、珠海诚盈投资中心(有限合伙)持股1%。 此外，无锡和骏房地产有限公司对外投资4家公司，分别为无锡蓝光灿琮房地产管理咨询有限公司、无锡蓝光房地产有限责任公司、无锡澎垚房地产有限公司、江阴天建置业有限公司。 值得关注的是，5月28日，市场传出消息，万科将20亿元收购蓝光发展20%股权，60亿元收购蓝光发展一个房地产项目资产包，总交易对价80亿元。对此，当日晚上，万科方面回应称，目前公司没有入股蓝光发展的计划，双方正在开展的是项目层面合作。（文章来源：贝壳财经） [点击查看原文]	2550	hanchangyu		0
184	2021/5/27	万科是最佳长线投资股，第一每年400亿利润，每年12%收益，开发部分停止增长，物业部分稳定增长，第二管理层占股5%，大家都想赚钱，与银行股不同，银行由政府控制，会让利实体经济，万科不会让利，只会利润最大比，第三，人民币不断贬值，物价不断上升，万科自有物业多，自动升值大。	819	Wyy520		2
185	2021/5/26	29的本不做T，怎么操作？纠结，卖掉？或者继续持有等这波回弹回本？有没有厉害大哥帮忙解读一下后续形势	594	短_不炒_狐_狸		2
186	2021/5/25	T飞哥都在吼下来，白日做梦	301	挨揍要立正		2
187	2021/5/24	开始拉升，看今天能不能底部上扬6个点以上	333	追高和抄底		2
188	2021/5/23	不急不急	432	n636094321602786		2
189	2021/5/22	截至4月30日，房地产开发行业116家公司已全部披露年报。2020年度，房地产开发行业营业总收入均值为237.08亿元，同比增长34.63%；归母净利润均值为16.38亿元，同比下降126.41%；经营性现金流净额均值为26.62亿元，同比增长67.83%现金流榜经营性现金流指的是扣除企业维持经营所需的付款项目、利息、优先股股息和税费之后，从核心经营活动中获得的现金。2020年度，68家房地产开发公司经营性现金流净额同比增长，占比58.62%。其中，万科A以531.88亿元的经营现金流净额问鼎榜首，同比增加16.42%；此外，绿地控股、华发股份、招商蛇口、阳光城也在前五名之列。详情如下：2020年年报房地产开发经营现金净额TOP5排名证券简称相关点评经营现金净额（元）↓同比增长率（%）归母净利润（元）1万科A万科A：业绩稳步增长，造血能力提升显著531.88亿16.42415.16亿2绿…	8511	芝麻开花啊		1
190	2021/5/21	业绩点评:中国平安今年下跌了19.97%，业绩增也行，换句话今年估值已经下降了，这个30%之后肯定会涨起来，中国平安2017年上涨100%就是因为被压制得太久。价值白马股招商银行，万科a，格力电器，兴业银行，伊利股份今年基本上都是股价跟不上业绩，之后股价就会远远超过业绩了$招商银行(SH600036)$$万 科Ａ(SZ000002)$	9544	波段666		1
191	2021/5/20	20200522股价24.14	219	万科A资讯		2
192	2021/5/19	是	298	房子是我家		2
193	2021/5/18	大势已去，都散了吧 ，该割肉的割肉，该装死的装死	245	股市周佰通		2
194	2021/5/17	来源：中国网地产 5月17日，据深交所披露，万科-中信证券购房尾款资产支持专项计划第二十三期已获深交所受理。 债券类别为ABS，拟发行金额13.4亿元，发行人为万科企业股份有限公司，承销商/管理人为中信证券股份有限公司。（文章来源：中国网地产） [点击查看原文]	1285	万科A资讯		0
195	2021/5/16	狗头能不能行硬气一下？	260	进击力		2
196	2021/5/15	季线死叉！难逃长期下跌命运！今天大盘狂飙万科依然抗涨，表明主力控盘意志，下跌没到位，就不会反弹，等待25.36元抄万科十个点反弹大底！万科季线月线周线已经全部死叉走坏！唯一的大行情就是25.36元-27.88元的反弹确认箱体出货行情。敬请期待！切莫乱动手，等待发令枪！	909	万科A资讯		2
197	2021/5/14	东吴证券维持农业银行买入评级 2021年一季报点评：不良率下行&拨备覆盖率回升	361	万科A资讯		0
198	2021/5/13	今天我抄底，大家快跑	335	波段666		2
199	2021/5/12	趋势，趋势	232	万科教我做人		0
200	2021/5/11	今天尾盘收的价格非常有意思，主力我说啥呢你懂的。希望你能看到	961	万事腾达得文泰来		2
201	2021/5/10	继续砸，一直砸砸他回购为止，跌30%就启动回购	349	胖猫周周见		2
202	2021/5/9	买定离手，等待正确！	983	股友HDT7wp		2
203	2021/5/8	做时间的朋友，看上一轮股灾	850	股市胖虎		2
204	2021/5/7	万科必跌到25左右，看港股就知道了，港股开市几天了，万科企业都是在跌。如果节后真涨的话，港股会先行。可是港股万科一直在跌，短期不看好，起码2个月起不来，如果拿个1年半载，当我是。长线一定会上40元的	5203	铁锹锤子		2
205	2021/5/6	要死不活	295	阿甘小鱼人		2
206	2021/5/5	万科就像出轨过的老公，你一次又一次地相信他会变好，于是他一次又一次地刷新你的底线来伤害你，但是你又怀了他的孩子，要跑就得割肉。月份太大想割肉都不让，只能待产……	987	二十年20老股民		2
207	2021/5/4	债台高筑、现金不足，股份冻结等因素，不断反噬着泰禾的主营业务。年报称，受债务逾期、资金紧张等影响，公司经营进展放缓，地产项目开发、竣工、交付规模均远低于上年。其中房地产销售量为25.50亿元，同比减少86.46%。$泰禾集团(SZ000732)$ $万 科Ａ(SZ000002)$	993	足智多谋说不得		1
208	2021/5/3	假期后怎么走	953	万科A资讯		2
209	2021/5/2	浮亏58000，浮亏比例，5.8%	993	老陈19700611		2
210	2021/5/1	来源：红星资本局 万科又被举牌了。这不是第一次，5年前姚振华“宝能系”强势举牌，将万科搅得天翻地覆，也被王石痛斥为“野蛮人”。 “别开枪，自己人！”这次却是万科事业合伙人出手“抄底”护盘。 受自己人举牌消息提振，4月30日开盘万科A(00002.SZ)股价跳空高开，盘中涨幅逾2%。截至午间收盘，涨幅1.36%，股价暂报28.27元，总市值3183亿元。万科事业合伙人共计持有5.81亿股，按当前股价计，这部分市值已达164亿元。自己人增持，万科股价见底了吗？ 4月29日晚间，万科发布公告称，获德宇众及其一致行动人盈安合伙、盈嘉众合伙举牌，累计持股已触及5%的举牌线。自己人持股5%已达举牌线 具体来看，德宇众于4月29日通过集中竞价方式，买入万科80.48万股，占万科已发行股份的0.01%，导致其一致行动人拥有表决权的股份合计达到5.81亿股，占公司已发行股份的5%。 公开资料显示，德宇众为…	1890	万科A资讯		0
211	2021/4/30	反弹无力,这票已高位滞涨,请主力牛庄们去有234亿订单菲达环保做庄!已上央视几元低价小盘股,业绩稳定底部的浙江省国资委股票，http://tv.cctv.com/v/v1/VIDE3zlSS3MAqgJJtA3tp5QP200515.html央视报道 浙江省成为全国首个环保生态省 是最优样板第一省http://guba.eastmoney.com/news,600526,818858721.html 这是业绩保障请新主力硬庄们抄底菲达环保!有业绩和234亿订单， 低价小盘股垃圾分类业务! 高位出来进低位菲达环保 , 又买的多 何乐不为? 指数牛并越涨越高!而这票仅有上证一千点左右的价值!严重被低估了!菲达环保已经参与制作修订国家标准、行业标准和浙江制造标准115项，承担实施国家“863计划”项目2项，国家重大研发计划项目3项，国家国际科技合作、国家重大装备创新研制等国家级项目30多项，获…	994	望月1221		2
212	2021/4/29	崩了	300	推土机2020		2
213	2021/4/28	今天很犹豫 ，幸好犹豫了 不然又要拍大腿了	1045	万科A资讯		2
214	2021/4/27	这股是真的恶心	1349	吟啸吟		2
215	2021/4/26	死磕到底啦	582	熟韭菜		2
216	2021/4/25	来源：东方财富Choice数据 作者：财智星 万科Ａ融资融券信息显示，2021年4月23日融资净买入3.27亿元；融资余额73.1亿元，较前一日增加4.68%。融资方面，当日融资买入6.76亿元，融资偿还3.49亿元，融资净买入3.27亿元，净买入额两市排名第二。融券方面，融券卖出55.51万股，融券偿还151.8万股，融券余量7813.64万股，融券余额21.95亿元。融资融券余额合计95.04亿元。万科Ａ融资融券交易明细（04-23）万科Ａ历史融资融券数据一览免责声明：本文基于大数据生产，仅供参考，不构成任何投资建议，据此操作风险自担。（文章来源：东方财富Choice数据） [点击查看原文]	570	股友HDT7wp		0
217	2021/4/24	63倍市盈率！卧槽！	935	HYYYY		2
218	2021/4/23		7876	n233794269947030		1
219	2021/4/22	哇塞！中国银行投资收益下降近三成 金融投资减值损失同比大增逾29倍	405	hanchangyu		0
220	2021/4/21	深房理事件冲击波 热钱撤离房价跌回2015年？“深房理”事件或许是一个导火索，将真正促使深圳加大楼市调控的决心和力度，同时促使热钱快速撤离深圳。中国人民银行深圳中心支行最新公布的数据显示：在2021年3月份，可能有超过2000亿的“热钱”撤离了深圳。有着最灵敏嗅觉的热钱的撤离，或许是一个标志性的事件，深圳的房价将结束持续上涨的行情。有专家甚至大胆预测，深圳如果真正加大力度房价会先对标政府的指导价，如果决心再大点的话，甚至都有可能回到2015年。 深圳。01新政逆转楼市预期从2019年下半年开始，深圳的房价就在不断上涨，最后甚至突破了9万元大关。为遏制持续高烧不下的房价，今年2月8月，深圳市住房和建设局发布深圳历史上最严厉的房地产调控政策——《关于建立二手住房成交参考价格发布机制的通知》，即所谓的深圳二手房指导价新政。文件对全市3595个住宅小区，分别标注了单独的成交指导价，精确到百位数。…	955	万科A资讯		3
221	2021/4/20	就算29元买，分红1.2元，也有4.14%的高利息，比银行定存3年利息都高多了，你品你细品	1767	股友ZY6MgD		2
222	2021/4/19	不可能有涨，负债累累，，哈哈	742	高礼远山		2
223	2021/4/18		875	股友It3lzm		1
224	2021/4/17	不畏艰险，要吃肉	448	胖猫周周见		2
225	2021/4/16	1、周线级别的机会（1）强弱势判断周线Macd依旧停留在0轴上方，处于强势市场中。（2）向下空间上周打到28.13的探底锤头线收在60日线上方，60日线的27.89可视作第一支撑位。整体向下空间有限。（3）缠论视角周线34.60开始的下跌笔，到下周满8周（2个月），下周只要向下不破28.13，向上破29.10即可形成周线级别的底分。这个任务一旦完成，即至少有3根以上的向上周K可以期待。 2、日线观察周K的生长情况现在关键就是观察周K的生长情况，可以把级别调低回到日K来看，目前34.60开始的日线下跌，目前已走完下上下三笔，初步完美，笔中枢【30.30,33.43】。目前。28.13开始的上涨笔已经在运行中，不过由于33.43到28.13的下跌笔力度较大，这个反弹笔向上的空间会受限，初步观察中枢下沿30.30的位置，刚好也就是28.13反弹10%左右的位置。这个地方观察力度，或者降低级别到…	948	股友u6fhzz200707		0
226	2021/4/15	如果我说万科今年百元大家怎么看	914	红塔震河妖601236		2
227	2021/4/14	讨论：万科的股价是不是因为养猪不给力造成的，万科在高点搞了养猪，现在是低点了，按照养猪周期，至少得三年才能再来一波	528	云上的日子天天		2
228	2021/4/13	原创 中城汇业主 杭州业主圈 今天王石时代，万科说：质量好不好客户说了算，我们1%的失误对客户就是100%损失。寻找生活动人情调、赞美生命共筑城市，尊享美好生活。郁亮时代，万科说：活下去！！！但是现在呢？中城汇，作为万科杭州「有爱交付季」里的重头戏，在交付这个关口，让我们这帮业主感受到了的不是爱，而是失望。此文缘起万科中城汇东区按照合同约定应于2021年3月30日交付。接到万科提前交付的通知，于2021年1月30日，前往收房时发现房屋问题，尤其是客餐厅大理石地面存在十几处断裂问题（经过圈姐验房验房师、万科房修部门、大理石厂商以及施工单位一起核实过，该情况为人为导致的断裂，并非大理石天然纹理或干裂）。2021年3月21日，经过多次交涉，万科提出让业主到项目现场，去实地寻找需要更换所用的大理石材料。但当日将多批次大理石材搬运到室内对比，发现都存在非常明显的色差问题，导致无法顺利更换。后续，万…	917	我就是小穆4354		1
229	2021/4/12	为了中国房地产事业，为了支持营救广大韭民韭菜与水深火热，从即日起 本韭菜决定 每个月从工资中定投万科地产1000股，上不设限下不封底与4月12号开盘即刻生效。支持我的请在下面扣1	954	万科A资讯		0
230	2021/4/11	万科的猪，不知道死了没有	278	短_不炒_狐_狸		1
231	2021/4/10	来源：东方财富Choice数据 作者：财智星 万科Ａ融资融券信息显示，2021年4月9日融资净偿还1837.72万元；融资余额68.57亿元，较前一日下降0.27%。融资方面，当日融资买入1.43亿元，融资偿还1.62亿元，融资净偿还1837.72万元。融券方面，融券卖出189.66万股，融券偿还164.56万股，融券余量8315.35万股，融券余额24亿元。融资融券余额合计92.57亿元。万科Ａ融资融券交易明细（04-09）万科Ａ历史融资融券数据一览免责声明：本文基于大数据生产，仅供参考，不构成任何投资建议，据此操作风险自担。（文章来源：东方财富Choice数据） [点击查看原文]	571	A股使我稀里糊涂		0
232	2021/4/9	被打压的都是发展猛地，被扶持的都是很弱的！所以房地产非常赚钱，芯片非常烧钱！至于是投资低市盈率的赚钱的还是投资高市盈率烧钱的，相信不被主力洗脑，都知道怎么理性选择！买几百倍的芯片，如寒武纪，是管理者希望看到的！而我们是来盈利的，为啥不投资一直在盈利的值得信赖的公司？咱们本小，没法去支持宏伟目标！	647	只a做主升浪		3
233	2021/4/8	房地产是刚需，酒可以不喝，但房子必须住！二胎放开后，那个孩子结婚不需要房子？再说房子也需要不断更新，以前的老房子结构不完善，没有电梯……目前政策出台也是遏制炒房，让房地产更加稳定发展，走的更加长远！按说是利好！可是市场太情绪化了，风声鹤唳，闻风而逃。我也是被套，33元成本，而且重仓，没有子弹补仓，因为知道是好公司，所以只好死扛！散户就是这样，没有别的办法！	570	老股民的分享		2
234	2021/4/7	会空仓的是祖师爷，过来人告诉你，7.5倍PE再建仓	817	散户雨朦胧		2
235	2021/4/6	房地产牛了30年，市盈率只有美国四分之一，太不合理了！带头拖后腿的万科应该剔除地产etf！	964	炒股养家斗庄		1
236	2021/4/5	万科什么时候分红	896	股友u6fhzz200707		2
237	2021/4/4		9616	大溪水ic58df7807		1
238	2021/4/3	等待忍耐是做所有事情的核心人们在股市上面为什么不赚钱，就是因为三分钟热度，买了以后就想马上挣到大钱，而且一分钟都不能等，如果真有这样的好事，就不会有七亏二平一赚的说法了。企业为什么赚不到钱，还不是因为急功近利，在产品技术以及其它都不完备的情况下，仓促上马，然后市场不接受，不接受怎么办，当然是静下心来潜心研究，把自己的产品打磨过关，但是又有几个企业愿意花这个时间和功夫呢。一旦这个项目不行，马上换另一个项目，找风口，挣快钱，结果是越快亏得越惨。当年万达收购美国的电影院线觉得肯定能够挣钱，结果是亏损出局。与腾讯和百度做电商，最后散伙。找到自己的核心竞争力，在核心竞争力上不断的打磨，最后肯定会得到你想的结果。万科把所有的业务都舍弃，专心做住宅，在住宅领域做到最好，等待和忍耐的功夫做到了极致。巴菲特资金的增长都是在五十岁以后建立的，前面的过程就是一个等待和忍耐的过程，难道大师不知道快速赚钱，但问题…	789	黄菲特1		1
239	2021/4/2	来源：北京商报 从早期预测“白银时代”到高喊要“活下去”，作为地产行业的“网红”，万科总能带来各种各样的话题，扰动从业者的神经。3月31日，万科于线上召开2020年度业绩说明会，“管理红利时代”一词贯穿始终。万科董事会主席郁亮在业绩会上表示，房地产行业已不能再依靠土地红利、金融红利去赚钱，未来的竞争会更加全面和激烈，出路只有一条，踏踏实实向制造业学习，通过劳动挣加工制造和服务的钱。 土地、金融红利退去 今年的房企年报季，市场关注集中三大主题：融资“三道红线”、“贷款集中度管理”、土地供应“双集中”。如何做、怎么做，成为各大房企回应的主题。 在郁亮看来，去年下半年以来，从融资“三道红线”，到“贷款集中度管理”，再到土地供应“双集中”，都可以追溯到一个共同源头——“房住不炒”。我国经济发展已由高速增长转向高质量发展阶段，房地产行业也需要从规模速度到质量效益方向转变，上述政策的出台，也标志着房…	945	呼和浩特889374		0
240	2021/4/1	兴全趋势成份股之$万科A(SZ000002)$:万科a本身就是价值股，估值只有8pe，股息率有4%，利润增速6个多点，居然就不及预期了，那么成长股100pe股股票要多少利润增速！	1833	股友fNTocX		2
241	2021/3/31	啥时候分红，开盘买还来得及吗？	413	股友fNTocX		2
242	2021/3/30	来源：中国网地产 3月30日晚间，万科发布2020年度报告。 报告期内，集团主要财务指标保持稳健，实现营业收入4,191.1亿元，同比增长13.9%；实现归属于上市公司股东的净利润415.2亿元，同比增长6.8%；房地产业务实现销售金额7,041.5亿元，同比增长11.6%。 报告期内，万物云实现对万科集团内和对外营业收入182.04亿元，同比增长27.36%。住宅物业服务收入100.52亿元，占比55.22%，商业物业及设施服务53.14亿元，占比29.19%，智慧城市服务9.91亿元，占比5.44%，社区生活服务收入9.85亿元，占比5.41%，万物成长收入8.62亿元，占比4.74%。截至报告期末，万物在管面积5.66亿平方米。（文章来源：中国网地产） [点击查看原文]	384	万科A资讯		0
243	2021/3/29	重磅！57宗，约4533亩！杭州首批集中供地清单来了……杭州日报发布时间: 03-2700:01杭州日报官方帐号	989	花美酱		0
244	2021/3/28	南昌放松购房政策仅一日游、第二天住建部督导组驾到。住房不炒、房地产春天何时到？近日，南昌市发布了《促进全市房地产市场平稳健康发展的若干政策措施》，在大南昌都市圈实行购房同权政策。此前南昌规定本地户籍人口才能在当地直接购房，外地人想要在南昌买房，需要连续缴纳24个月的社保。而都市圈内部同权购房，意思是大南昌都市圈里的户籍居民和缴纳社保和个人所得税的非户籍居民，在南昌市和大南昌都市圈内的其他城市购买住房，将不再受任何限购的限制。而据住建部网站中国建设报消息，南昌市政府已被约谈，目前相关政策已被收回，住房和城乡建设部(下称：住建部)已将南昌市列入房地产市场监测重点城市名单，并派出督导组赴南昌市现场督导。	860	股友1dm8WU		2
245	2021/3/27	000926湖北福星科技股份有限公司核心题材所属板块 标普概念 房地产 湖北板块 融资融券 证金持股 装配建筑 回购概念房地产业为公司销售和利润的主要来源。房地产项目经营模式一直以自主开发、销售为主。商品房对外销售主要采用预售期房及销售现房两种形式,以期房销售为主,产品主要定位商品房住宅楼盘,以高层为主,辅以多层、小高层和花园洋房等多种形式。公司连续13年蝉联“中国房地产百强企业”,位列武汉市场前十强(数据来源为中国指数研究院)。金属制品业主要产品为子午轮胎钢帘线、PC钢绞线、钢丝、钢丝绳等产品,主要应用于汽车子午轮胎、高速公路及桥梁的预应力工程以及运输、通讯、航空、航海、电力、煤炭、建筑、石化、农业等领域,有80多个品种、1000多个规格。经过30多年发展,目前公司已成为中国金属制品主要生产基地之一。	843	地产大送股		2
246	2021/3/26	平安和万科A是深市主板的1、2号，留着就行，业绩稳，打新需要！	974	白玉秋扇		2
247	2021/3/25	RT	938	n233794269947030		1
248	2021/3/24	投资需谨慎。又到加快下跌来临，请你空仓耐心等待，教你判断有否行情？参考证券板块，5个多月来，证券板块连续调整中，没有半丝企稳迹象。稍微有点投资经验的都知道：证券板块是唯一聚集投资者人气板块，现在这个证券板块正在严冬中。建议减仓位，国家队持仓的股票看都不要去看。	893	散户雨朦胧		3
249	2021/3/23	这是年报不好看么。 跌成这狗样	388	短_不炒_狐_狸		2
250	2021/3/22	台州万科城的项目存在的严重问题想投诉，打你们400 电话一直不接，打人工电话接通还没投诉完直接放音乐，你它还是个大品牌公司吗？	681	股友lSGL58		1
251	2021/3/21	姚老板赚了！宝能系拟减持1.64亿股华侨城股票 持股5年浮盈近30亿元那么姚老板什么时候又要减持万科，那可是几十亿股。而且是二级市场买来的，完全可以不用公告。怀疑这么几天已经减持行动中。	998	万科A资讯		2
252	2021/3/20	回27吧，馋死我了	519	让股市涨涨吧		2
253	2021/3/19	明天不冲，你们来找我报销！	696	股友gl6Cjk		2
254	2021/3/18	最近这段时间沪股通一直在减持万科A，保利，地产现在这种价位北上为了啥？$金地集团(SH600383)$ $保利地产(SH600048)$	973	万科A资讯		1
255	2021/3/17	我都搞不懂，万科凭什么涨	433	我与伊利斗争十年		2
256	2021/3/16	庄家，别玩了，32归来，然后爬起来	412	股友K22JWi		2
257	2021/3/15	看样子万科这走势是要随时爆发啊	714	陈陈爸		2
258	2021/3/14	我感觉这个股如果周一是涨的就确认上涨趋势了，有么有懂得我说的对不对	349	语文教师		2
259	2021/3/13	万科A本周(2021/03/07-2021/03/14)累计跌幅达0.16%，截至当前最新股价报收31.49元。从增量上来看，3月8日至3月12日间万科A被深股通减持1315.73万股，持股市值减少4.12亿元。从存量上来看，截至当前最新持股量6.3亿股，最新持股市值198.35亿元，深股通持股量占A股总股本比例为6.48%。本周万科A深股通成交详细数据如下表：数据来源：东方财富Choice数据在两市1470家沪深股通标的中，万科A期内深股通净买入值排名第1460，深股通最新持股市值排名第18。按照东财二级行业分类的沪深股通标的统计情况来看，在所属房地产板块中，万科A本周深股通净买入值行业排名55/55，最新持股市值行业排名1/55。数据来源：东方财富Choice数据免责声明：本文基于大数据生产，仅供参考，不构成任何投资建议，据此操作风险自担。	910	傲蝶凌风		1
260	2021/3/12	本人17年33块钱买的，拿了四年了还亏损10%。万科高管，你们还有没有天理！	620	八方暴富地苗若兰		2
261	2021/3/11	大盘一上这货就下来了。	344	万科A资讯		2
262	2021/3/10	一个涨停够跌这么多天了…	453	散户集合赢		2
263	2021/3/9	万科A本周(2021/03/01-2021/03/05)累计跌幅达4.71%，截至3月5日最新股价报收31.54元。从增量上来看，3月1日至3月4日融资买入交易规模19.75亿元，融资偿还规模18.6亿元，期内融资净买入1.15亿元。从存量上来看，截止3月7日，万科A融资融券余额102.77亿元，其中融资余额规模67.8亿元，融券余额规模34.97亿元。数据来源：东方财富Choice数据万科A本周两融余额延续增长态势，融资余额已连续3周增长累计达1.35亿元。在两市1916家融资融券标的中，万科A期内融资净买入值排名第34，期末融资余额排名第13。按东财二级行业分类的融资融券标的统计情况来看，在所属房地产板块中，万科A本周融资净买入额排名1/76，期末融资余额行业排名1/76。数据来源：东方财富Choice数据免责声明：本文基于大数据生产，仅供参考，不构成任何投资建议，据此操作风险自担。	906	让股市涨涨吧		1
264	2021/3/8	明天低开补跌，近期做T为主。	880	高礼远山		2
265	2021/3/7	开盘买个10亿玩玩	359	挨揍要立正		2
266	2021/3/6	回调吧	298	亏不卖		2
267	2021/3/5	来源：每日经济新闻 天风证券02月07日发布研报称，维持万科A(000002.SZ)买入评级。评级理由主要包括：1)1月销售金额创往年同期历史新高；2)单月新增项目以二线城市为主，集中于长三角区域；3)拿地面积同比大幅增长，权益比例高；4)拿地力度维持较高，楼面价微升。风险提示：房屋价格大跌、销售不及预期、宏观经济波动。（文章来源：每日经济新闻） [点击查看原文]	1904	红塔震河妖601236		0
268	2021/3/4	万科负债率达83.32%，只要银行一收，万科破产无疑。	1408	红塔震河妖601236		2
269	2021/3/3	股价难道不是泡沫吗	299	小亚玲		2
270	2021/3/2	2020只有3.58？现PE9.2倍，卖出评级	594	故事小成多		2
271	2021/3/1	这是有人在五日线附近刻意打压吗？	376	chen873		3
272	2021/2/28	前几天看的书里，但斌反反复复提到的万科美的茅台，我是反反复复地看了又看，然后，转身拥抱了白马。	9410	股友76T6927H71		0
273	2021/2/27	千年等一回	277	犇犇45678	上海网友	1
274	2021/2/26	香港地产股开始走牛市了！	344	股友3OHKaC		2
275	2021/2/25	反弹无力,这票已高位滞涨,请主力牛庄们去有234亿订单菲达环保做庄!已上央视几元低价小盘股,业绩稳定底部的浙江省国资委股票，http://tv.cctv.com/v/v1/VIDE3zlSS3MAqgJJtA3tp5QP200515.html央视报道 浙江省成为全国首个环保生态省 是最优样板第一省http://guba.eastmoney.com/news,600526,818858721.html 这是业绩保障央视报道 浙江省成为全国首个环保生态省 是最优样板第一省 http://tv.cctv.com/v/v1/VIDE3zlSS3MAqgJJtA3tp5QP200515.html请新主力硬庄们抄底菲达环保!有业绩和234亿订单， 低价小盘股垃圾分类业务! 高位出来进低位菲达环保 , 又买的多 何乐不为? 指数牛并越涨越高!而这票仅有上证一千点左右的价值!严重被低估了!菲达环保已经参…	942	上海网友		2
276	2021/2/24	再见万科一买就跌，一卖就涨但愿我的离开让万科牛起来	99	SVB112233		2
277	2021/2/23	别忘了做差价。就行。	916	STOCK88		2
278	2021/2/22	晦气	982	三钢最新消息		1
279	2021/2/21	呵呵，万科A现在真是弱不禁风，盘中就几手就能给它股价砸个几分钱的。交易盘中大手买盘股价买不上去，反而小手却能瞬间砸下来，有意思，耐人寻味……	963	京投发展资讯		2
280	2021/2/20	28.57介入，特么的本来28.5的，菜市场买菜没信号了。。。。放到40	931	股友5D87P31731		2
281	2021/2/19	昨天建议大家高抛减仓，有朋友说我不自信，这跟自信没有一点点关系，这属于技术操作！如果听取我的建议你最起码今天可以避免回调的损失！另外，还是要强调，不要相信一些水货看空还TM整个这浪那浪的，从股价28的时候看空到了30，还傻不拉几的看空，亏死你活该！	1306	股友xnsbHE		2
282	2021/2/18	节前抄了万科！开市能不能涨停。	929	短_不炒_狐_狸		2
283	2021/2/17	基本三年翻一翻	858	万科A资讯		2
284	2021/2/16	万科迟早会上去。时间问题。	772	不买庄股		2
285	2021/2/15	//@李冰冠053 :华为入股收购大北农？	607	最爱卓胜微		2
286	2021/2/14	国家越打压，它就越会涨，这是确定的，今天看10年前，10年后看今天，不多说，房价平均每年的涨幅应和国家GDP差不多。	600	南京健身		2
287	2021/2/13	今天家家户户贴春联。写付春联送给大家，祝大家牛年旺旺旺。【上联：万水千山金牛登科榜上有名】【下联：华夏大地翠翡泽润花开富贵】【横批：四季平安】	850	谈股论锌		2
288	2021/2/12	祝所有万科股东，牛年一切顺利、牛年发大财！	742	最爱卓胜微		3
289	2021/2/11	银行开始放量了，这波行情大概率节后回调了，到时可以满地捡票了	465	徐久田村		2
290	2021/2/10	来源：证券日报网 作者：赵学毅 李昱丞 2021年，广东上市房企迎来了不错的开局。截至2021年2月8日，根据《证券日报》记者不完全统计，万科、保利地产、中国海外发展(以下简称“中海地产”)等9家广东规模房企在1月份均录得超30%的合约销售额同比增速。 对此，诸葛找房数据研究中心分析师陈霄在接受《证券日报》记者采访时表示：“2020年底市场热度的惯性延续，部分热点城市成交表现良好。另外，相较去年，今年2月份才进入春节假期，在去年1月份成交较低的情况下，今年成交同比增长显著。” 销售提速部分第二梯队房企增速更快 公告显示，万科1月份实现合同销售金额714.70亿元，同比增长30.16%；合同销售面积398.60万平方米，同比增长19.52%。 在对近几年增速的反思之下，万科今年提速的意图较为明显。根据克而瑞榜单，万科位居房企2021年1月全口径销售金额排行榜榜首，高于中国恒大和碧桂园。和去…	1580	股友dgA8ud		0
291	2021/2/9	我不厚道的笑了，笑出了鹅声	538	农会1945		0
292	2021/2/8	万科想要成为房地产中的龙头，得换一批操盘手，天天上串下跳，就是没有自信的表现，走不出招行的那种走势	932	股友ET2D3g		2
293	2021/2/7	北向欢乐出货	391	万科A资讯		3
294	2021/2/6	本人超短博弈者...今日下午以均价29.23元建仓此股...由于节前股友们持币过节情绪显著,大资金及机构,抱团取暖权重...当日浮亏1.21%...大盘光靠银行板块苦苦支撑不够,地产板出手鼎立相助,收盘勉强支撑...又是一天指数微跌,个股大跌的一天...持币情绪已经大大释放...本人看多周一权重板块...银行,证券,有色,电力,地产...所以本人也来短暂拥抱一下价值核心资产...娶个暖...所有观点仅代表个人看法,不构成投资建议...本人超短线博弈者,情绪面为主,个人观点,不喜勿喷,超短线博弈,时间就是金钱!看得懂我说的股友,可以点赞加关注!!!有心的可以看看我发过的贴,每天都会实盘操作,发出成绩单!!多谢支持!!! 各位股友...牛年必牛!!!暴富!!!	882	股友fNTocX		3
295	2021/2/5	老夫一直推荐抄底万科，今天老夫又加仓了，预计年前盈利20%	893	中签之锦鲤		2
296	2021/2/4	来源：第一财经 万科A晚间公告，2021年1月份公司实现合同销售面积398.6万平方米，合同销售金额714.7亿元。（文章来源：第一财经） [点击查看原文]	7761	阿當		0
297	2021/2/3	公告日期：2021-01-28万科企业股份有限公司 2021 年面向合格投资者公开发行住房租赁专项公司债券（第一期）（品种一）在深圳证券交易所上市的公告证券代码：000002、299903 证券简称：万科 A、万科 H 代公告编号：〈万〉2021-006本公司及董事会全体成员保证公告内容真实、准确和完整，没有虚假记载、误导性陈述或者重大遗漏。根据深圳证券交易所债券上市的有关规定，万科企业股份有限公司 2020 年面向合格投资者公开发行住房租赁专项公司债券（第一期）（品种一）符合深圳证券交易所债券上市条件，将于 2021 年 1 月 29 日起在深圳证券交易所集中竞价系统和综合协议交易平台双边挂牌交易，并面向合格投资者交易。债券相关要素如下：债券名称 万科企业股份有限公司 2021 年面向合格投资者公开发行住房租赁专项公司债券（第一期）（品种一）债券简称 21 万科 01债券代码 1493…	2268	日月季年升升		3
298	2021/2/2	明天5个点！！	578	小亚玲		2
299	2021/2/1	服不服	900	无限重复		2
300	2021/1/31	万科A本周(2021/01/24-2021/01/31)累计跌幅达5.02%，截至当前最新股价报收27.79元。从增量上来看，1月25日至1月29日间万科A获深股通增持876.68万股，持股市值增加2.59亿元。从存量上来看，截至当前最新持股量6.14亿股，最新持股市值170.5亿元，深股通持股量占A股总股本比例为6.31%。本周万科A深股通成交详细数据如下表：数据来源：东方财富Choice数据万科A本周北向资金延续流入态势，深股通持股市值已连续4周增长累计达23.23亿元。在两市1459家沪深股通标的中，万科A期内深股通净买入值排名第33，深股通最新持股市值排名第28。按照东财二级行业分类的沪深股通标的统计情况来看，在所属房地产板块中，万科A本周深股通净买入值行业排名2/55，最新持股市值行业排名1/55。数据来源：东方财富Choice数据免责声明：本文基于大数据生产，仅供参考，不构成…	941	股友vcekL0		1
301	2021/1/30	今天买了两万股28.4，你也敢套我？	991	寂寞的旅程		2
302	2021/1/29	四季度精大幅度减仓 现在是小散两融在多杀多	640	万科A资讯		3
303	2021/1/28	来源：东方财富Choice数据 作者：财智星 2021年1月27日，万科A发生了2笔大宗交易，总成交31万股，成交金额920.7万元，成交均价29.70元，均为机构账户卖出。当日收盘报价29.40元，跌幅1.01%，成交金额21.47亿元；大宗交易成交金额占当日成交金额0.43%，溢价1.02%。大宗交易明细序号成交数量（股）成交金额（元）占当日成交额（%）成交价（元）收盘价（元）折溢率（%）买方卖方122.00万653.40万0.3029.7029.401.02浙商证券股份有限公司武义解放南街证券营业部机构专用29.00万267.30万0.1229.7029.401.02招商证券股份有限公司深圳前海路证券营业部机构专用数据来源：Choice数据1月27日，梦百合、宁德时代、福斯特、美的集团、贵州茅台等公司均发生大宗交易，具体情况如下表：沪深两市大宗交易一览（2021-01-27）证券代…	1751	Xxxing		0
304	2021/1/27	万科就是新城的小弟的小弟	404	语文教师		2
305	2021/1/26	像深圳这地方，房价十万，工资一万，员工哪里还有心思干工作呀！	979	万科A资讯		2
306	2021/1/25	胜利属于有准备的人Ok	446	学会等待静候花开		2
307	2021/1/24	烦，操作失误，要在29.12买入，变成29.12卖出	948	上海网友		0
308	2021/1/23	新城控股才是最靓的仔万科只能做衬托	383	上海网友		2
309	2021/1/22	要回28以下了	335	w689		2
310	2021/1/21	谁见过大盘见底时拉银行地产的，赶紧逃命吧，万科只是跌破通道后回抽，最后机会哦。	1921	徐某人再战		2
311	2021/1/20	准备	996	伟大复兴壹号		2
312	2021/1/19	万科盘子太大，且房产正策不明，大盘走稳了，小盘先涨，建议卖掉万科，买入 超跌的小盘次新股国创高新002377，业绩预期良好，预测今年每股收益为0。65元以上，敬请关注	4004	陈陈爸		2
313	2021/1/18	卖点到了吗？求万科老韭菜指教一下，差点就卖了	963	贝壳资讯		2
314	2021/1/17	万科A本周(2021/01/10-2021/01/17)累计涨幅达2.08%，截至当前最新股价报收29.95元。从增量上来看，1月11日至1月15日间万科A获深股通增持2312.32万股，持股市值增加6.96亿元。从存量上来看，截至当前最新持股量5.85亿股，最新持股市值175.35亿元，深股通持股量占A股总股本比例为6.02%。本周万科A深股通成交详细数据如下表：数据来源：东方财富Choice数据万科A本周北向资金延续流入态势，深股通持股市值已连续2周增长累计达14.8亿元。在两市1458家沪深股通标的中，万科A期内深股通净买入值排名第15，深股通最新持股市值排名第25。按照东财二级行业分类的沪深股通标的统计情况来看，在所属房地产板块中，万科A本周深股通净买入值行业排名1/55，最新持股市值行业排名1/55。数据来源：东方财富Choice数据免责声明：本文基于大数据生产，仅供参考，不构…	973	语文教师		1
315	2021/1/16	我来啦，30建仓100手	670	贝壳资讯		0
316	2021/1/15	万科总体运行趋势向上，值得长期进行波段操作！因为去年的疫情原因在家闲着开始接触股市，不知不觉来股市已经一年了，而刚接触万科是去年3月初股价运行到高点后开启了下跌的通道，结果买了就被套在了半山腰，期间还补过几次，最后跌的实在受不了了就割肉了，没几天人家启动了上涨！到现在回头看典型的韭菜行为，所以姑且叫自己韭菜吧！这一年作为一根韭菜最大的体验就是要想赚钱，必须要学习，必须总结，必须领悟，敢于试错！实践才出真知，试错才能总结，领悟才能进步！	927	A股旺旺		2
317	2021/1/14	冲高回落了	245	股市奇谈88888888		2
318	2021/1/13	港股在拉，我们这的跟大盘点位？！	279	语文教师		2
319	2021/1/12	请直接跌停	430	万科教我做人		2
320	2021/1/11	万科2021年确定性增长15-20%，物业管理子公司上市，至少2000亿，2021年戴维斯双击。	887	瑞雪飘飘丰年到		2
321	2021/1/10	万科集团可能爆发点在于它的转型：万科地产所带来的庞大用户量，获得稳定的物业服务收入（20年在160亿以上，21年200亿），稳定的商业开发管理，获得的用户搞了一个app（住这）让用户在里面交钱存钱买生活用品，还有目前正在开发的物流地产（万纬物流和普洛斯21%股权），还有正在进军养猪行业未来还可能搞油奶等生活必须品生产。从物业，金融，物流，食品等进军。未来万科的估值应该转变它的估值逻辑了，比如现在8倍市盈率。而地产8倍，商业15倍，物流20倍，物业50倍，食品50倍，金融科技30倍。综合来看万科目前给个15倍市盈率应该比较合理。万科能否转型成功应该成为它的一个爆发点。而目前万科的利润大部分来源于它的房地产板块，如果换一种思维就是万科利用房地产作为大本营，获得现金奶牛。并在现金奶牛的基础上进行营业板块的扩张（电商，物流，食品，金融，物业等）也就是未来万科的发展在这块。当然万科的路子离不开它的…	1827	上海网友		1
322	2021/1/9	万科以后基本坐实30了，再也没有30以内的万科了！	926	上海网友		2
323	2021/1/8	先看35.再看40	850	贝壳资讯		2
324	2021/1/7	被套很久了，痛苦啊...	1116	超级擒牛手		2
325	2021/1/6	周孙子的池子建筑得太大了，缺堤了怎么办？？？？？？？？？？？？？？？？？？？？？？？？？？？？？？？？？？？？？？？？	979	小丑来自康德新		2
326	2021/1/5	北向欢乐出货	324	不买股了		3
327	2021/1/4	猪在飞啊	696	股友5D87P31731		2
328	2021/1/3	冒昧的问一下，楼市还有希望吗？身边的人都加仓券商说经济复苏，股市升温。	809	我不是马良		2
329	2021/1/2	地产资金收紧，对于手握资金的公司是大利好	875	万科A资讯		2
330	2021/1/1	利好现金流好的大房地产公司，利空高负债现金流差的的房地产公司	864	好运连连55		2
331	2020/12/31	麻烦万科给个面子收盘涨一分，让我们有个好心情跨年，这个要求不高吧	371	你小马哥		2
332	2020/12/30	来源：东方财富Choice数据 作者：财智星 2020年12月30日，万科A发生了2笔大宗交易，总成交50万股，成交金额1425万元，成交均价28.50元。当日收盘报价28.38元，跌幅0.49%，成交金额14.18亿元；大宗交易成交金额占当日成交金额1.01%，溢价0.42%。大宗交易明细序号成交数量（股）成交金额（元）占当日成交额（%）成交价（元）收盘价（元）折溢率（%）买方卖方137.00万1054.50万0.7428.5028.380.42国联证券股份有限公司泰州济川东路证券营业部国联证券股份有限公司无锡金融一街证券营业部213.00万370.50万0.2628.5028.380.42国联证券股份有限公司泰州济川东路证券营业部国联证券股份有限公司无锡金融一街证券营业部数据来源：Choice数据12月30日，海康威视、福斯特、金山办公、五粮液、航发动力等公司均发生大宗交易，具体情况…	1403	小1科科		0
333	2020/12/29	烂泥扶不上墙	506	股友3pApoO		2
334	2020/12/28	闭着眼睛买，这股很稳当，大家放心，怎么搞都不会亏，三十二买都不亏。不要急。周期性的。放心买吧。	990	福建扫地僧		2
335	2020/12/27	来源：上海证券报 继上港集团之后，万科A于12月27日晚间宣布参与投资“中国国有企业混合所有制改革基金有限公司”(下称“国企混改基金”)，且投资金额高达30亿元，远高于此前上港集团出资7.5亿元。 这个由中国诚通控股集团有限公司(下称“中国诚通”)牵头成立的国企混改基金，目前注册资本为707亿元，系推动国企改革的又一个重磅基金。 据工商资料显示，“中国国有企业混合所有制改革基金有限公司”已于2020年12月24日正式注册成立，目前20位股东已全部确定，除已经公告的上港集团、万科外，还有多家央企、国企单位参与。 万科30亿元入股国企混改基金 万科A于2020年12月27日晚间公告，12月24日，公司下属子公司海南中万启盛管理服务有限公司(下称“海南中万启盛”)签署了《中国国有企业混合所有制改革基金有限公司股东协议》，公司与中国诚通等股东共同投资设立国企混改基金。 据披露，国企混改基金的认缴…	9009	按我说的反着做		0
336	2020/12/26	28元是万科未来几年的低点。珍惜这个大机会吧。2020.12.27	927	老股民的分享		2
337	2020/12/25	来源：东方财富Choice数据 作者：财智星 万科Ａ融资融券信息显示，2020年12月24日融资净偿还2911.48万元；融资余额64.51亿元，较前一日下降0.45%。融资方面，当日融资买入1.59亿元，融资偿还1.88亿元，融资净偿还2911.48万元。融券方面，融券卖出27.25万股，融券偿还46.15万股，融券余量9435.87万股，融券余额26.36亿元。融资融券余额合计90.88亿元。万科Ａ融资融券交易明细（12-24）万科Ａ历史融资融券数据一览免责声明：本文基于大数据生产，仅供参考，不构成任何投资建议，据此操作风险自担。（文章来源：东方财富Choice数据） [点击查看原文]	364	贝壳资讯		0
338	2020/12/24	来源：东方财富Choice数据 作者：财智星 万科Ａ融资融券信息显示，2020年12月23日融资净买入1.26亿元；融资余额64.8亿元，创近一年新高，较前一日增加1.99%。融资方面，当日融资买入3.07亿元，融资偿还1.8亿元，融资净买入1.26亿元，净买入额两市排名第15，连续7日净买入累计4.62亿元。融券方面，融券卖出51.99万股，融券偿还7.51万股，融券余量9454.77万股，融券余额26.31亿元。融资融券余额合计91.12亿元。万科Ａ融资融券交易明细（12-23）万科Ａ历史融资融券数据一览免责声明：本文基于大数据生产，仅供参考，不构成任何投资建议，据此操作风险自担。（文章来源：东方财富Choice数据） [点击查看原文]	666	股友567679U70G		0
339	2020/12/23	这样出货怎么涨，这么大盘子估计要出二个月	312	我会照顾你女友的		2
340	2020/12/22	啥玩意 天天跌	689	中国平安资讯		2
341	2020/12/21	30的本，被套牢了	722	我是钉子怕你锤子		2
342	2020/12/20	万科A本周(2020/12/13-2020/12/20)累计涨幅达0.14%，截至当前最新股价报收28.50元。从增量上来看，12月14日至12月18日间万科A被深股通减持1487.69万股，持股市值减少4.27亿元。从存量上来看，截至当前最新持股量5.47亿股，最新持股市值155.89亿元，深股通持股量占A股总股本比例为5.63%。本周万科A深股通成交详细数据如下表：数据来源：东方财富Choice数据万科A本周北向资金延续流出态势，深股通持股市值已连续4周减少累计达20.01亿元。在两市1537家沪深股通标的中，万科A期内深股通净买入值排名第1526，深股通最新持股市值排名第24。按照东财二级行业分类的沪深股通标的统计情况来看，在所属房地产板块中，万科A本周深股通净买入值行业排名60/60，最新持股市值行业排名1/60。数据来源：东方财富Choice数据免责声明：本文基于大数据生产，仅…	998	万科A资讯		1
343	2020/12/19	安得广夏千万间？地产股的机构太无能！！！	987	股友xnsbHE		2
344	2020/12/18	万科A2020年12月18日收报28.5元，涨跌幅-1.18%，换手率0.54%。当日该股主力资金流入5.84亿元，流出7.35亿元，主力净流出1.51亿元。其中，超大单流入1.56亿元，流出3.24亿元，净流出1.68亿元。当日散户资金流入8.63亿元，流出7.12亿元，散户净流入1.51亿元。资金流向分布情况如下图：万科A近五日主力资金、超大单资金流向情况如下表：日期涨跌幅主力资金超大单资金净流入(元)净占比(%)净流入(元)净占比(%)12-18-1.18%-1.51亿-10.07-1.68亿-11.1812-170.84%4002.21万2.68432.45万0.2912-160.18%-2002.36万-1.493471.72万2.612-15-1.28%-1.97亿-13.35-1.08亿-7.312-141.62%3165.8万1.694508.73万2.41数据来源：东方…	909	万科A资讯		1
345	2020/12/17	万紫千红你特么一坨屎	694	用烤鱼体验生活		2
346	2020/12/16	长话短说，科科低估的发指，唉今天你看不上，明天叫你追不上。	844	小1科科		2
347	2020/12/15	到底了，坚决看好万科，现在可以抄底了！	817	股友d7Jy00		2
348	2020/12/14	我买了以后就没有涨过一天	961	股友zEvouv		2
349	2020/12/13	来源：东方财富Choice数据 作者：财智星 万科Ａ融资融券信息显示，2020年12月11日融资净偿还1461.43万元；融资余额60.25亿元，较前一日下降0.24%。融资方面，当日融资买入2.07亿元，融资偿还2.21亿元，融资净偿还1461.43万元。融券方面，融券卖出35.97万股，融券偿还9.04万股，融券余量9693.24万股，融券余额27.59亿元。融资融券余额合计87.84亿元。万科Ａ融资融券交易明细（12-11）万科Ａ历史融资融券数据一览免责声明：本文基于大数据生产，仅供参考，不构成任何投资建议，据此操作风险自担。（文章来源：东方财富Choice数据） [点击查看原文]	534	酒喝不炒		0
350	2020/12/12	开会说：稳健发展房地产行业，少了几个字	856	我就是小穆4354		2
351	2020/12/11	来源：中华网财经 万科旗下子公司温州万筑房地产开发有限公司经过306轮竞价，溢价率30.03%，以上限价格11.47亿元竞得温州经开区民营经济科技产业基地B-02-1地块，楼面价5982元/平方米，竞报政策性住房(人才住房)面积50600平方米。 信息显示，该宗地块出让面积87184平方米，用途为商住，容积率为2.2，建筑面积191,805平方米，其中兼容的商业(仅限B11零售商业用地、B13餐饮用地)建筑面积8500-9000平方米，可分割销售(转让)。 该地块起价8.82亿元，楼面起价4600元/平方米，上限价格11.47亿元，上限楼面价5982元/平方米。 此前，于11月23日，在经过百余轮的激烈竞价后，万科最终以上限价格59.98亿元总价、可售楼面价6.5万元/平方米拿下深圳宝安西乡尖岗山宅地。值得注意的是，中午11点拿地签约，晚上6点开工仪式——“深圳速度”由万科制造。 降负债…	998	小亚玲		0
352	2020/12/10	大家每天尾盘的时候补，不要开盘就干。做事还是要讲策略，分10份，每天尾盘买点	564	泰禾集团资讯		3
353	2020/12/9	淡定淡定 是价值终会回归	241	股友u6fhzz200707		2
354	2020/12/8	明天有止跌上涨的可能	365	佳沃股份300268		2
355	2020/12/7	房子涨价才会打压，死拿万科，来的更猛点	574	SKyworth		2
356	2020/12/6	美股中概房地产股暴涨。	686	万科A资讯		2
357	2020/12/5	我保守估计万科A在12月里股价应该站上33元以上，拭目以待，到时见证吧	924	基民uJG3zL		2
358	2020/12/4	港股最后那一下串高是啥意思？	929	万科A资讯		2
359	2020/12/3	来源：东方财富Choice数据 作者：财智星 万科Ａ融资融券信息显示，2020年12月2日融资净偿还97.9万元；融资余额58.64亿元，较前一日下降0.02%。融资方面，当日融资买入3.47亿元，融资偿还3.48亿元，融资净偿还97.9万元。融券方面，融券卖出339.62万股，融券偿还137万股，融券余量9682.14万股，融券余额30.14亿元。融资融券余额合计88.78亿元。万科Ａ融资融券交易明细（12-02）万科Ａ历史融资融券数据一览免责声明：本文基于大数据生产，仅供参考，不构成任何投资建议，据此操作风险自担。（文章来源：东方财富Choice数据） [点击查看原文]	836	股友gXcHyh		0
360	2020/12/2	果然垃圾	348	用烤鱼体验生活		2
361	2020/12/1	深圳特区500万的疯狂，本质是普通投资者对于目前中国投资的迷茫，房地产强壮30年，这种惯性是很难一下刹车了，但我们的A股实在是让很多人伤心，上市公司已经突破4100只，这几天又开始玩新三板的转板，多了一条不通过IPO进入市场的渠道。但上证指数还在3400徘徊，我们资本市场已经发展了35年，为什么会这样？让大家无从选择，无所适从，无可奈何吧。$万 科Ａ(SZ000002)$ $五 粮 液(SZ000858)$	997	股票投资靠定力		1
362	2020/11/30	涨停！	565	股市最亮的仔		0
363	2020/11/29	万科A本周(2020/11/22-2020/11/29)累计涨幅达2.4%，截至当前最新股价报收31.61元。从增量上来看，11月23日至11月27日间万科A被深股通减持692.5万股，合计减持市值2.15亿元。从存量上来看，截至当前最新持股量6.07亿股，最新持股市值191.88亿元，深股通持股量占A股总股本比例为6.24%。本周万科A深股通成交详细数据如下表：数据来源：东方财富Choice数据在两市1385家沪深股通标的中，万科A期内深股通净买入值排名第1364，深股通最新持股市值排名第21。按照东财二级行业分类的沪深股通标的统计情况来看，在所属房地产板块中，万科A本周深股通净买入值行业排名55/55，最新持股市值行业排名1/55。数据来源：东方财富Choice数据免责声明：本文基于大数据生产，仅供参考，不构成任何投资建议，据此操作风险自担。	949	ahhb888		1
364	2020/11/28	今年下半年，股市三傻被我买了两傻，银行、地产	889	五湖明月		1
365	2020/11/27	必看！明年许多方面可能超预期！券商密集发布年度策略	300	珍惜强庄炒作		1
366	2020/11/26	看上证季k 你会发现总共有4次牛市，两次慢牛，两次快牛，当然是熊长牛短，现在正在启动第5次，话说回来任何线K都是滞后的，哥不是托，个人见解	720	邹欣1		3
367	2020/11/25	今天又把＂吃瓜小韭菜＂气得直哆嗦	994	珍惜强庄炒作		3
368	2020/11/24	来源：东方财富Choice数据 作者：数据中心 万科A(000002)2020-11-23融资融券信息显示，万科A融资余额5,643,197,327元，融券余额2,987,063,193元，融资买入额210,602,589元，融资偿还额202,206,286元，融资净买额8,396,303元，融券余量96,232,706股，融券卖出量167,500股，融券偿还量1,451,311股，融资融券余额8,630,260,520元。万科A融资融券详细信息如下表：交易日期代码简称融资融券余额(元)2020-11-23000002万科A8,630,260,520融资余额(元)融资买入额(元)融资偿还额(元)融资净买额(元)5,643,197,327210,602,589202,206,2868,396,303融券余额(元)融券余量(股)融券卖出量(股)融券偿还量(股)2,987,063,19396,…	923	K线主升浪		0
369	2020/11/23	小穆4354是个传销骗子号，大家小心！	578	财经评论资讯		2
370	2020/11/22	万科港股价格还便宜为何走势差，因为流为流动性差大资金进了出不来A股万科流动性好大资金进出自于。	4365	珍惜强庄炒作		2
371	2020/11/21	刚入市的时侯炒你才9元，股权争夺炒高了	846	财经评论资讯		2
372	2020/11/20	不要去猜测，就看我们看的懂的东西。	967	邹欣1		2
373	2020/11/19	短线万科现价30.97就要跑，同样保利地产现价16.92也要跑，还有金地集团现价15.09元也要跑，中线应还有机会，但这时间就要长了，中线是以月为单位，还有其它的股上证现价3352点，实际上都要越涨越跑。大家不要认为短线还有什么大行情了，先活到12元份吧，现在是2020年11月19日，创业板现价2635点，大家留一个小心吧，弹完了还会跌的，楼领导要求去杠杆，大家还是要小心为好。今天抄底抄错了的同学注意要认错为好，认错认得越快越好。	998	邹欣1		3
374	2020/11/18	分红很好啊 为什么还跌 搞不懂？	596	投资秘笈		0
375	2020/11/17	后期会有大涨的长期趋势	603	谭彬研报		2
376	2020/11/16	吃瓜小韭菜你去私吧	959	谭彬研报		2
377	2020/11/15	三条红线保险公司禁投未上市房企股权就是供给侧改革。	929	消费医疗CRO		2
378	2020/11/14	外资咋日逆市加仓600万股买买买脑子进水了。	994	泰禾集团资讯		2
379	2020/11/13	来源：东方财富Choice数据 作者：财智星 万科Ａ融资融券信息显示，2020年11月12日融资净偿还5914.71万元；融资余额57.19亿元，较前一日下降1.02%。融资方面，当日融资买入1.24亿元，融资偿还1.83亿元，融资净偿还5914.71万元，净偿还额两市排名第19。融券方面，融券卖出341.27万股，融券偿还129.74万股，融券余量8555.77万股，融券余额25.46亿元。融资融券余额合计82.66亿元。万科Ａ融资融券交易明细（11-12）万科Ａ历史融资融券数据一览免责声明：本文基于大数据生产，仅供参考，不构成任何投资建议，据此操作风险自担。（文章来源：东方财富Choice数据） [点击查看原文]	961	三钢最新消息		0
380	2020/11/12	现在还能买吗	959	股市赵括1w		2
381	2020/11/11	董秘好，我是万科股票的长期投资者，最近在一些微博和媒体看到了关于万科的一些信息，请董秘给予反馈。1.万科西安翡翠国际利用宣传物料，沙盘模型，将未取得土地使用权的地块纳入规划里，对购房者进行虚假宣传，高价销售，涉嫌欺诈，大批购房者维权。是否都属实？2.中国铁建万科翡翠国际西区售楼部明确公示、购房合同明确约定“翡翠国际西区与峰荟项目：分区管理，门禁权限不同”，对不利因素重点提醒，同时与峰荟小区业主另行签订了风险提示书。现中国铁建万科无视曲江住建部门监管，无视案场公示文件及销售合同约定，擅自承诺将翡翠国际的门禁权限授予峰荟小区业主。我们要求中国铁建万科立即停止侵权行为，希望曲江住建部门能够帮助西区业主监管、督导西安万科，履行其责任。3.西安万科被当地政府部门约谈？以上负面是否会对万科的四季度业绩产生影响呢？	2328	小亚玲		0
382	2020/11/10	10送10元年	494	股友76T6927H71		3
383	2020/11/9	中央汇金	545	股友一路走来		2
384	2020/11/8	港股3个点！哎！	999	帖子审核之中		2
385	2020/11/7	公告日期：2020-11-04万科企业股份有限公司二○二〇年十月份销售及近期新增项目情况简报证券代码：000002、299903 证券简称：万科 A、万科 H 代公告编号：〈万〉2020-108本公司及董事会全体成员保证公告内容真实、准确和完整，没有虚假记载、误导性陈述或者重大遗漏。一、2020年 10月销售情况2020 年 10 月份公司实现合同销售面积 366.0 万平方米，合同销售金额 523.1 亿元；2020年 1~10 月份公司累计实现合同销售面积 3,630.9 万平方米，合同销售金额 5,450.7亿元。鉴于销售过程中存在各种不确定性，上述销售数据与定期报告披露的数据可能存在差异，因此相关统计数据仅作为阶段性数据供投资者参考。二、新增开发项目情况2020 年 9 月份销售简报披露以来，公司新增加开发项目13 个，情况如下：单位：万平方米权益 占地 综合 计容积率 万科权益…	9274	股友oGxOnG		3
386	2020/11/6	万科a羡慕万科港	355	一颗小韭菜o		2
387	2020/11/5	要不要赚个差价呢这个位有点纠结，因为被拉着坐了好几次过山车，好晕	776	股友XyAPcd		2
388	2020/11/4	明天能不能红	947	万科A资讯		2
389	2020/11/3	就真的看不懂，这个走势，就像烂泥一般	611	威武表		2
390	2020/11/2	万寿哥不要停	609	泰禾集团资讯		2
391	2020/11/1	教师是最好的职业:一、教师工资旱涝保收，节假日和期末会有奖金，还有高考奖，各项福利齐全，有的地方教师年收入10万~30万。假期，学校组织旅游，饱览各地风光。二、每年最热和最冷的季节放长假，寒暑假近三个月，节假日照常休息。三、教师弹性上班，没课，可外出办私事，炒股，回家休息。别的行业偷偷摸摸炒股，怕领导责备，有的没时间看股，而教师可光明正大炒股。四、教师有很多时间读书，思考。文科教师可博古通今，阅读中今中外名著，精神享受。艺术教师天天唱歌跳舞。体育教师天天运动，身体倍好。五、教师无需挖空心思讨好上级，教师人际关系简单，工作环境清静，可专注于工作与生活。六、数理化英语教师可以发挥自身优势，做家教外课，有一笔不菲的收入。七、学生遍布各行各业，衣食住行医等方面办事时方便。	9400	股友KK8ahF		2
392	2020/10/31	今天跑了的，估计T不回来了，下午拉升，不论是补涨还是价值，万科都该秀一下了	964	万科A资讯		2
393	2020/10/30	持有到年底，看看能否过29 长期持有吧	488	相信自己能赢87		2
394	2020/10/29	公告日期：2020-10-30证券代码：000002、299903 证券简称：万科 A、万科 H 代 公告编号：〈万〉2020-107万科企业股份有限公司CHINAVANKE CO., LTD.2020 年第三季度报告二〇二〇年十月第一节 重要提示万科企业股份有限公司（以下简称“公司”或“万科”）董事会、监事会及董事、监事、高级管理人员保证 2020 年第三季度报告（以下简称“本报告”）内容的真实、准确、完整，不存在虚假记载、误导性陈述或者重大遗漏，并承担个别和连带的法律责任。公司第十九届董事会第三次会议审议并通过了本报告。公司所有董事均亲自出席了本次董事会会议。董事会主席郁亮，执行副总裁、财务负责人韩慧华声明：保证本报告中财务报表的真实、准确、完整。本集团（指万科企业股份有限公司及其附属公司）按照中国会计准则编制了本报告，本报告之财务报表未经审计。除特别指明外，本报告所用记账本位币均为…	13712	趣头条资讯		3
395	2020/10/28	明天三季报出来后起飞	631	骑扬暴富地游坦之		2
396	2020/10/27	真是服气，感谢百科全书	969	趣头条资讯		2
397	2020/10/26	北上广的投资精英们一边卖着3 PE的地产股。一边排队摇号买着100 PE，套均价5000w的房子。$万 科Ａ(SZ000002)$$海螺水泥(SH600585)$	937	趣头条资讯		1
398	2020/10/25	高手来谈谈，或者地产还有什么好票，比较稳当的	982	落叶知秋2131		2
399	2020/10/24	今天硬气的可怕！	992	无畏的胆小鬼		3
400	2020/10/23	中国建筑：拟不超76.6亿元回购股份	776	泰禾集团资讯		0
401	2020/10/22	中国建筑拟不超76.6亿元回购股份	796	小可爱滚雪球		1
402	2020/10/21	有人说我像利智，你们觉得像吗？	3500	中天精装资讯		1
403	2020/10/20	28块走人，7毛	427	泰禾集团资讯		2
404	2020/10/19	哎，万科已然成烂股	456	泰禾集团资讯		2
405	2020/10/18	还好眼疾手快 没贪心，早早卖了这垃圾…任何时候买万科这垃圾都只能3个点就卖…	853	innovatee		2
406	2020/10/17	让你们追呀，追的底裤都没了。	704	随心所意_1		2
407	2020/10/16	融创和万科哪个好	892	万科A资讯		2
408	2020/10/15	前三季房企业绩不及预期 25家主要房企中13家完成度不足七成 截至10月15日，top30房企中已有25家交出了前三季度销售成绩单，总销售额超过5万亿元。 从年度目标完成度上看，25家房企中，包括融创、新城、世茂、绿城、中南置地、金科、融信、富力、远洋、荣盛发展等13家房企业绩完成度未达7成。 其中，富力地产前9月实现权益销售额866.3亿元，仅完成1520亿年度目标的57%，远洋完成58.46%，为前30强房企中业绩目标完成度最低的两家房企。 30强房企中，仅新城、富力、远洋三季度销售额同比下降，其它房企销售额均高于2019年同期。 具体来看，新城前三季度合同销售额、销售面积双降，下降幅度最大。1-9月，新城累计合同销售金额约1630.47亿元，比上年同期下降17.52%，累计销售面积则同比下降12.47%。 远洋前9月合约销售金额约人民币760.3亿元，销售额、销售面积同比下滑14%…	867	韭菜盒子蛋花汤		2
409	2020/10/14	来源：21世纪经济报道 6月23日晚，京投发展公告，公司接到持股50%、由合作方负责操盘的子公司北京京投银泰置业有限公司报告，其财务人员遭遇犯罪团伙电信诈骗，导致银泰置业银行账户内2670万元人民币于2020年6月22日通过网络被骗取。 案发后，银泰置业财务人员已第一时间向公安机关报案并于2020年6月23日收到了公安机关出具的《受案回执》。 “目前，公安机关正在积极侦办，已经冻结了部分被骗取资金。”京投发展称。 工商资料显示，此次被骗主角京投银泰置业共有三名股东，北京市基础设施投资公司持股35%，实控人为北京市人民政府，北京京投置地公司持股15%，大股东为上市公司京投发展。 此外，持股比例最高的是北京万科，持有京投银泰50%的股份，北京万科为万科A旗下子公司。 另据京投发展年报数据显示，京投银泰2019年营收1280.46万元，净利润432.63万元。 截至发稿前，万科A尚未就此次电信…	3693	鬼觉神机		0
410	2020/10/13	钉子户	957	Gen仔		2
411	2020/10/12	万科万科加油加油	542	大悦城资讯		2
412	2020/10/11	拿着就好了，典型的洗盘	770	亏在U9上		2
413	2020/10/10	来源：中国网地产 10月10日，嘉兴经开区1宗商住用地成功出让，经过63轮竞价，嘉兴万盈房地产开发有限公司(万科)&杭州利元企业管理有限公司(开元)以总价79386.47万元竞得经开2020-21号地块，楼面价9820元/，溢价率30.93%。 地块编号嘉土告开字[2020]20号，地块名称经开2020-21号地块，出让面积4.04万平，用途为商住用地，容积率2，建筑面积8.08万平，起始价6.06亿元。 据土地出让文件显示，商业计容建筑面积占总计容建筑面积的比例不小于30%，且不大于35%；其中酒店计容建筑面积不小于20000平方米。地块西侧配建社区服务中心一处(不少于1500平方米)、社区食堂一处(不少于300平方米)、公共厕所一处(按一类公厕标准建设，且不少于100平方米)、公共绿地一处(不少于3000平方米)，均须对外开放，建成后须无偿移交城南街道。沿河绿地须与地块建筑同步设计、…	1682	茅台万手哥888		0
414	2020/10/9	是不是有娄岛了！大盘大涨你大跌	415	为霏霏挣奶粉1849		3
415	2020/10/8	有人告诉我们房价跌了，结果价格吓到了我	976	腾讯控股资讯		3
416	2020/10/7	房地产行业在现阶段内循环中的地位房地产本身就是个内循环行业，而且经过多年快速发展，房地产业更是一个关联效应极广，体量极大的产业链。过分打压房地产，内循环也很难生成。但过度发展房地产，内循环同样很难生成。因为，如果房地产一业独大，势必对居民收入和其它创新产业刑成虹吸效应，阻碍居民消费。因此，在现价段，房地产行业一方面警惕过热风险，同时也要维持一定的活跃度，控制房地产企业的扩张速度，化解高杠杆风险是有利于内循建设的。由此可以看出，在国家新规化中，房地产行业不会被一棍子打死，而且会被适度发展，增加内循环的体量。	895	股友KcWRNe		2
417	2020/10/6	50万首付浮亏100万，环北京一哥房价跌40%，有中介转行摆摊卖菜！	690	万科时代		2
418	2020/10/5	新增涉房贷款占比降至30%是利空吗？增速远超茅台了，每年GDP增速才多少?M2增速才多少？只能说现在楼市太火了，而且行业内的龙头企业增速会远超30%。	981	亿昌窗帘		1
419	2020/10/4	做多	973	大重工		2
420	2020/10/3	7股泰禾换1股万科，万科股东大会恐怕都通不过！泰禾未来再好，但起码现在是个烂摊子，谁敢冒这个风险？再说，一旦泰禾活过来，黄其森不知道又会生出什么妖蛾子。	924	Nana1997		3
421	2020/10/2	谁都知道它不是地产龙头，万达和碧桂园都比它强，万科就是个老三，谁买谁后悔。	914	贵州茅台资讯		2
422	2020/10/1	大万科，值得持有	947	资深碳烤小韭菜i		2
423	2020/9/30	来源：东方财富Choice数据 作者：财智星 万科Ａ融资融券信息显示，2020年9月29日融资净偿还6996.13万元；融资余额53.14亿元，较前一日下降1.3%。融资方面，当日融资买入4708.29万元，融资偿还1.17亿元，融资净偿还6996.13万元，净偿还额两市排名第15。融券方面，融券卖出7.7万股，融券偿还180.65万股，融券余量5769.08万股，融券余额16.32亿元。融资融券余额合计69.46亿元。万科Ａ融资融券交易明细（09-29）万科Ａ历史融资融券数据一览免责声明：本文基于大数据生产，仅供参考，不构成任何投资建议，据此操作风险自担。（文章来源：东方财富Choice数据） [点击查看原文]	772	股票营收		0
424	2020/9/29	房地产平稳健康发展利国利民投资者要理性分析内房股票。	560	股神华子哥		2
425	2020/9/28	下周一房地产和银行集体高开高走，下车的就都傻眼了，美股大跌A股大涨的时候就快来了！	954	专注的魅力		0
426	2020/9/27	碧桂园物业拆分上市，股价5年涨了80倍还不跌，万科才涨多少，真是严重低估！	996	钟山樵夫1		2
427	2020/9/26	地产今天股灾	348	n233794269947030		2
428	2020/9/25	崩盘？回调？我怕你个鬼？!万科涨了吗？	1453	专杀大股东		2
429	2020/9/24	明天能涨几个点？	916	Billy11		2
430	2020/9/23	外资昨买好多，和汇率有很大关系，人民币升值资金都进来了。现在要避开外销股，注重内循环，由其是万科这低估的龙头。	675	万科时代		2
431	2020/9/22	等了这么多天了，终于启动了	985	超级擒牛手		2
432	2020/9/21	来源：东方财富Choice数据 作者：财智星 2020年9月18日，万科A发生了4笔大宗交易，总成交124.78万股，成交金额3637.59万元，成交均价29.15元（其中，机构账户买入15万股，成交额420.9万元）。当日收盘报价29.30元，涨幅4.42%，成交金额46.83亿元；大宗交易成交金额占当日成交金额0.78%，折价0.51%。大宗交易明细序号成交数量（股）成交金额（元）占当日成交额（%）成交价（元）收盘价（元）折溢率（%）买方卖方170.00万2051.00万0.4429.3029.300.00华泰证券股份有限公司江阴福泰路证券营业部中国国际金融股份有限公司上海黄浦区湖滨路证券营业部220.96万614.13万0.1329.3029.300.00中信证券股份有限公司北京安外大街证券营业部海通证券股份有限公司上海建国西路证券营业部318.82万551.56万0.1229.3…	931	奇骨王		0
433	2020/9/20	站稳29感觉今天就能硬到底了吧	446	小亚玲		2
434	2020/9/19	教师薪酬不高，不过，我不明白为何自己(两教师之家)在楼市上屡战屡胜，14年间买了7套房，第1套24万，其中借10万，第7套全款235万。我也不明白为何有的教师买1套房都不容易。今天，教师节，显摆一下。	890	超级擒牛手		2
435	2020/9/18	来源：第一财经 “锦旗风波”令万科物业站到了业主的对立面。 9月5日，宁波中梁首府小区几位业主驾车将小区车行出入口堵死，随后几位业主将印有“干啥啥不行，收钱第一名”的锦旗带到小区物业服务中心递交，并拍照、传播。随之而来的是，宁波万科物业服务有限公司(下称“宁波万科物业”)拟退出中梁首府小区物业服务工作。 互不相让的局面只是近年物业企业与业主“交战”的冰山一角。在服务品质、营收规模、利润等数方面引领行业的万科物业近年也多次陷入与业主的矛盾纠纷中。有物业人士业建议，业主和物业公司应充分沟通、换位思考，没必要因此关系决裂。 在房企融资监管“三条红线”出台的背景下，不少机构人士认为，物业企业的上市进程会更趋于加快。尽管，万科董事会主席郁亮多次提及“独立上市还没有时间计划表”。但是，在物业企业更趋于同质化的业务组合面前，暂时不选择借助资本推手的万科物业，也必须学会更好地平衡好成本管控与服务品质提升…	3085	膛佩奇佬		0
436	2020/9/17	咋个我的票都是用来调控指数的哟，有点小郁闷！	501	蓝红灰绿拖		2
437	2020/9/16	重磅，万科手握2000亿现金，即将进入科技医药消费板块，成为这三个领域的霸主	872	股市小白永不追高		2
438	2020/9/15	亚通股份国企混改加速随时拉升	1317	码筹的血带		0
439	2020/9/14	至少一周左右的盘升。可能在下半年走出箱体。万科里面的坐差价的老人们该有一次资产增加三到五成的机会。	975	韭菜唧唧哥		2
440	2020/9/13	等三季报的时候肯定基金又加仓了	411	寻找中长线潜力股888		2
441	2020/9/12	万科半年报最大的亮点就是前十大股东中安邦换成了大家人寿持股2.477亿股，安邦的减持应该差不多结束了。	4411	股友d7Jy00		2
442	2020/9/11	来源：数据宝 从一周表现看，全球重要指数涨多跌少，纳斯达克指数、标普500和深证成指涨幅居前。 3只热门中概股IPO，打乱2个行业格局 近一个月，有3只中国公司在美上市，分别是贝壳以及被称为造车新势力的理想汽车、小鹏汽车。 小鹏汽车于本周四在美首发上市交易，首日涨41.47%，周五再涨5.47%，小鹏汽车是继蔚来汽车和理想汽车之后，第三家赴美IPO的国内造车新势力。不过，自小鹏汽车上市后另两只造车新势力汽车股均为连续二日下跌，其中理想汽车跌超9%，蔚来汽车跌近7%。 贝壳、理想汽车和小鹏汽车最新市值分别为为560.81亿美元、147.2亿美元和157.78亿美元。 贝壳市值汇率转换后超过3800亿元人民币，超过了中国A股地产最大市值公司万科的最新市值3099亿元。贝壳是个为住房提供交易和服务的平台，贝壳找房平台包含直营品牌链家、加盟品牌德佑等。公司第二季度财报显示，营收28.45亿美元，…	21590	股友dgA8ud		0
443	2020/9/10	血与泪	1716	短_不炒_狐_狸		2
444	2020/9/9	深交所：对泰禾集团及黄其森给予通报批评处分来源：界面新闻 据深交所消息，泰禾集团未在规定期限内披露2019年度业绩预告，且披露的2019年度主要经营数据与实际情况存在较大差异。鉴于上述违规事实及情节，深交所对泰禾集团股份有限公司给予通报批评的处分；对泰禾集团股份有限公司董事长、总经理兼董事会秘书(代)黄其森、时任财务总监姜明群给予通报批评的处分。	936	随机走走		1
445	2020/9/8	万科在等一个机会，恒大重组深深房复牌。	831	右侧买入		2
446	2020/9/7	揭秘上海土地的真实成本	1667	贵州茅台资讯		2
447	2020/9/6	今天万科护盘救市有功，明天奖励一个涨停板	395	主抓涨停股		0
448	2020/9/5	来源：e公司 万科企业(02202.HK)9月2日晚间公告，2020年8月份公司实现合同销售面积422.9万平方米，合同销售金额587.2亿元，2020年1月至8月份公司累计实现合同销售面积2893.9万平方米，合同销售金额4382.2亿元。（文章来源：e公司） [点击查看原文]	11826	股友2kg7XJ		3
449	2020/9/4	为什么最近老有人黑万科呢	518	鸽吻啊巴扎黑		2
450	2020/9/3	唉，可能是我心里承受能力实在不适合炒股！！！出了！！！！希望万科明天不要涨！！赔2万多！！！！草操曹！！！！	989	万科A资讯		3
451	2020/9/2	明天起，要正经点了，用实力告诉大家谁才是地产大哥	980	茅台万手哥888		2
452	2020/9/1	赶快换股002869金溢科技，科技股马上启航	603	短_不炒_狐_狸		2
453	2020/8/31	今天牛逼，居然被金地带下来	504	股友i5WdWD		2
454	2020/8/30	谁来告诉我下周的走势，我还可以T吗	885	基民qObf1Z		3
455	2020/8/29	腊鸡股，每天我都要过来骂你一次	896	股友8hsqSe		2
456	2020/8/28	来源：深圳商报 27日，中国平安中报出炉。数据显示，上半年公司实现归属于母公司股东的营运利润743.10亿元，同比增长1.2%；年化营运ROE为21.6%；净利润759.68亿元，同比下降28.2%；归属于母公司股东的净利润686.83亿元，同比下降29.7%。在经济增速短期受到较大冲击的不利环境下，公司拟向股东派发中期股息每股0.80元，同比增长6.7%。 具体来看，中国平安的各项业务仍保持稳健。其中个人业务经营业绩稳步增长，生态布局渐入佳境。财报显示，截至6月末，集团个人客户数达2.10亿，较年初增长4.6%；上半年新增客户1809万，其中35.4%是来自集团五大生态圈的互联网用户；客均合同数2.69个，较年初增长1.9%。在客户规模持续增长的情况下，集团个人客户交叉渗透程度仍不断提高，有7828万个人客户同时持有多家子公司的合同，较年初增长6.2%；在整体客户中占比37.3%，较年…	2694	老嗲嗲		0
457	2020/8/27	那年股权之争时18元没买，上周却在28元买了，我脑壳是门夹坏了吧	548	鬼觉神机		1
458	2020/8/26	来源：第一财经 围绕万科(000002.SZ/02202.HK)与万科尚城业主之间的维权仍在继续。矛盾的焦点一体卫浴仍未获得解决。 7月16日晚播出的央视财经“315”晚会上，万科尚城精装房因装修质量问题被点名。央视财经称，2018年11月广州万科尚城业主验房时，发现自己的新房在楼上做蓄水试验时，楼下卫生间“秒变水帘洞”，其中最先收房的201户中，竟有146户出现漏水情况。 万科于当日夜间发布《关于广州尚城项目的情况说明》并致歉，并于7月19日、7月26日与尚城业主代表进行了两轮沟通。 之后，万科给出的解决方案仍然是维持一年前的决定，即“在2019年5月，我们将成品卫浴的主体结构由合同约定的保修期5年延保至10年。”但矛盾并未平息。 该项目部分业主们提及：“万科的对话框架是围绕它的一体卫浴产品达标；我们目前的核心诉求是希望能安装传统卫浴，至于一体卫浴达标与否不重要。” 被万科认为合格且在…	5032	股友E2ieEc		0
459	2020/8/25	天天这样玩有意思吗	439	万手来了我		2
460	2020/8/24	耐心点就行	866	怪侠一点红		1
461	2020/8/23	地产融资三条红线对谁影响最大？？？？？	745	一览众山66300		2
462	2020/8/22	给学霸们出道数学题!一个万科的股友说到“马马皮，我居然能分十万股”，请问，他拥有多少股万科的股票？	2811	Frank20170721		2
463	2020/8/21	来源：第一财经 7月31日盘前，泰禾集团发布公告称，收到公司控股股东泰禾投资通知函，泰禾投资、公司实际控制人黄其森与海南万益于7月30日签署了《股份转让框架协议》，泰禾投资拟将其持有公司的19.9%股份转让给海南万益，每股4.9元，总价约24.3亿元。 泰禾集团昨日涨停，收报5.98元/股。 根据公告，海南万益成立不足一年，为万科企业股份有限公司的全资子公司，主要以自有资金从事投资活动、信息咨询服务、社会经济咨询服务、企业管理等。 截至2019年12月31日，万科总资产为17299.29亿元，归母净资产为1880.58亿元，万科2019年度营业收入为3678.94亿元，归母净利润为388.72亿元。 随后，据证券时报报道，对于此次入股行为，万科表示，这是万科向行业伙伴伸出积极援手的投资行为，我们希望协助泰禾走出困境，逐步恢复其正常经营秩序。但此次股权转让能否最终达成取决于相关先决条件能否…	5563	神烨		0
464	2020/8/20	26.8等你	930	可道非常道		2
465	2020/8/19	最近服了我的神操作了，23元卖了中航飞机，35元卖了伊利，19元卖了海尔智家，从29元开始买入万科，一路卖一路买万科，回头看看卖的都涨了，补仓的却还在一直跌……，昨天刚割了万科，今天万科就开始涨，唯一没卖的国航还在那里趴窝，谁能告诉我，我割万科出了的肉该去喂谁……？	4268	格力电器资讯		2
466	2020/8/18	佳沃!高品质生活 & 中高端进口海鲜领导者！佳沃鲜生京东自营旗舰店上线啦！这是佳沃鲜生在京东的第二家旗舰店，小伙伴们都来关注选购吧！佳沃鲜生，用美味标记健康！注：非佳沃股份300268上市公司官方账号。重要提示：股市有风险，入市需谨慎！$兴业银行(SH601166)$$万 科Ａ(SZ000002)$	1270	多多多思考		1
467	2020/8/17	养猪如果不行，建议养鸡，还不行，建议养吗蚁，，，，，	605	万科A资讯		2
468	2020/8/16	来源：城市金融报 作为城乡建设与生活服务商，万科表示希望在城市更新的这条跑道上，通过望京小街模式，形成可复制、可推广的经验，为构筑新型城市空间提供参考借鉴。 8月8日，一条老旧街区转型而成的国际化步行商业街区——望京小街正式向市民开放。作为北京市首个由政府引导社会资本参与的国际化商业街区项目，望京小街仅仅用不到5个月的时间，就完成了从“脏乱差”到“新地标”的改造提升。 在对望京小街的升级改造中，万科首次将城市更新的边界拓展至街区小巷这类城市的“毛细血管”，把“商业办公”与“步行街道”相缝合，对整个街区进行了全方位的综合提升。 脏乱差小街变身京城新地标 据了解，望京小街位于北京大山桥与望京街交叉路口以西，小街的整体空间愈渐老旧，商业层次与当前的实际需求产生了错位，道路破损、停车混乱、交通拥堵和环境脏乱等问题日益凸显。小街上有近千个零散商户持有产权，街的一端还有一个1400多户业主的小区。如…	2935	股友Ln35BE		0
469	2020/8/15	目前万科的庄家在吸货，反复振荡！下一步？别说没提醒你，谁看到本帖谁幸运！	979	想飞也飞不高哟哟		2
470	2020/8/14	公告日期：2020-08-08万科企业股份有限公司2019 年度 A 股股份分红派息实施公告证券代码：000002、299903 证券简称：万科 A、万科 H 代公告编号：〈万〉2020-088本公司及董事会全体成员保证公告内容真实、准确和完整，没有虚假记载、误导性陈述或者重大遗漏。特别提示：每 10 股派发现金红利（含税）人民币 10.166131 元，股权登记日：2020 年 8 月13 日（周四），除息日：2020 年 8 月 14日（周五）。H 股股东的现金红利发放不适用本公告，H股股东的现金红利发放安排请见本公司发布于香港联合交易所有限公司网站的公告。一、股东大会审议通过利润分配方案等情况1、2020 年 6 月 30 日，万科企业股份有限公司（以下简称“公司”）2019 年度股东大会审议通过了《2019 年度利润分配方案》：2019 年度拟合计派发现金股息人民币11,810,…	9583	Etf拯救世界		3
471	2020/8/13	这高位站的稳稳的	813	股友oKVftW		2
472	2020/8/12	万科只买一线和一些强二线的城市，而其他几间公司是开始铺广东生的一些县城低价便宜那么多利润也不必你差营收强你几倍万科真心不行	952	n233794269947030		3
473	2020/8/11	现在卖的，傻啊，37我都没卖，不停的补仓，就是看金九银十。短线的你就尽管卖吧	973	青山我见		2
474	2020/8/10	周一去买1万股万科，分红要交多少税呀？是分红当天就扣税，还是卖出的时候扣呀？	942	万科A资讯		2
475	2020/8/9	满手万科，保利，只为睡得好！发工资继续补，就当是存钱买房，有没有同样的朋友！	876	天天收割韭菜		2
476	2020/8/8	来源：第一财经 在债务旋涡中漂流数月后，泰禾集团(000732.SZ)终于收到万科(000002.SZ)抛来的桅杆。 7月31日，泰禾公告称，泰禾投资、泰禾集团实控人黄其森，与海南万益签署《股份转让框架协议》，泰禾投资拟将其持有的上市公司19.9%股份转让给后者，转让价每股4.9元，总价约24.3亿元。 海南万益成立不足一年，系万科旗下全资子公司。这意味着，地产龙头万科将以不超过24.3亿元的资金买下泰禾第二大股东的位置，黄其森仍是泰禾最大股东，但持股比例降低至30%以下。 “万科入股泰禾，实属意料之外，但细究也能看出万科是经过慎重考虑。”有行业人士感叹，万科选择低价入股，还设置出一系列前提条件，主动权更大，是一场性价比较高的交易。 但万科驰援的24.3亿元，不及泰禾年内到期债务的5%，更不够买下万科财团刚在香港大埔抢下的住宅地。但对渴望战投以暂平风暴的泰禾来说，万科入局，让黄其森与债权…	6887	华顺thqlcp		0
477	2020/8/7	万科17.56亿竞得哈尔滨两宗商住用地 总占地32万平 8月3日，哈尔滨香坊区出让2宗商住用地，由哈尔滨万冠置业有限公司（万科）底价17.56亿元摘得，总占地面积32万平方米，总建面超80万平方米。 资料显示，其中一宗地块编号为NO.2020HT030号，位于香坊区安通街与动力东西街43交口东南侧，为二类居住用地兼容商业设施用地，用地面积13.99万平方米，规划建筑面积36.53万平方米，出让起始价为7.89亿元。	702	富贵积玉的无崖子		2
478	2020/8/6	来源：中国网地产 7月31日，泰禾集团股份有限公司(Caa3/负面)宣布，万科企业股份有限公司(Baa1/稳定) 将以人民币24.3亿元向泰禾集团大股东泰禾投资集团有限公司收购泰禾集团19.9%的股权。交易完成后，万科将成为泰禾集团第二大股东，而泰禾投资集团在泰禾集团的所有权将降至29.07%。 穆迪表示，建议中的收购对万科的流动性和财务指标的影响有限，原因是交易规模较小，对价仅占万科截至2020年3月31日人民币1,733亿元现金余额的1.4%左右。 此次交易的完成仍需满足某些条件，包括泰禾集团与其债权人达成债务重组协议，同时需要万科认同其债务重组计划及满意其对泰禾集团的尽职调查。如果泰禾集团未能在2019年9月30日之前满足条件，万科可以单方面终止收购。此外，此次交易尚待深圳证券交易所批准。 穆迪预计万科将维持金融投资者的角色，且不会在建议中的收购之外提供额外的财务支持或为泰禾集团的…	2557	千年饮冰难凉热血		0
479	2020/8/5	地产如梦梦亦飘，龙头万科往低走。持仓成本君莫问，盯盘操作累弯腰。	688	今天不做咸鱼		1
480	2020/8/4	25.5全仓进场	954	everpureman		2
481	2020/8/3	我喊卖地产买创业板，你们听了吗？我27块唱衰万科，你们听了吗？我说节后大跌，你们听了吗？不是马后炮，没本事，不漂亮姐不叫嚣!十年炒股从未输过!我把男人和散民的心摸透了!	8514	老股民新网友		2
482	2020/8/2	牛市里拿着散户标配的 平安 格力 招行 万科… 不要紧，最二哔的是 还重仓，还一直一条道走到黑 不愿意承认自己就是几十万散户里最蠢的…因为还有几十万一起蠢。你蠢不要紧，还一直执着还固执的坚信自己是价值投资…别人都赚的盆满钵满，自己还相信那一套 风水轮流转，等牛市走完，却迎来玉石俱焚一起暴跌…难道先赚了钱不香吗？非得等到风水来…其实就是没辙没法动弹，追高一已晚，不追又不赚，很无奈只能这么一直堕落下去，期待板块轮动。什么办法都想过，唯一不会想的自己是不是选择的是错的…loser们永远不会总结经验教训…永远都有着同样的信仰，永远都是用过去的历史去幻想复制未来…$中国平安(SH601318)$$万 科Ａ(SZ000002)$	7035	骑扬生财de云中鹤		1
483	2020/8/1	万科总部在深圳，宁波银行总部在宁波，深圳与宁波均是中国最顶级的发达城市。 万科的业务集中在中国的发达城市，宁波银行的营业机构也都在中国的发达城市。 2019年，ROE：万科２０．７％，宁波银行：１６％。 市值：截止7月31日收市，万科3030亿，宁波银行1740亿。 本行业地位，万科强于宁波银行。 企业发展前景，万科略优于宁波银行。但万科分红率一直高于宁波银行。既然市场认可可给予宁波银行１．８倍PB的最大估值，那么，同样，也可以给予万科１．８倍PB的最大估值。	987	聚焦沪深港		0
484	2020/7/31	看看融创都江堰的楼盘	422	北斗星828		2
485	2020/7/30	前天去相亲，闲聊中大家说起股票，她问我买什么？我说重仓万科，对方一听说起身就走。后来多方打听，她说万科自私自利，得少为足，你重仓万科，证明其心与它相应，日后不值得托付	983	致敬Livermore		1
486	2020/7/29	垃圾股，大盘暴涨，才涨那么点，跑不赢大盘的垃圾！跌就挺快！	787	沙漠深处捕金客6908		1
487	2020/7/28	我是N哥。赶紧上车	378	上善若水209		0
488	2020/7/27	金融地产都在跌，这个什么操作，是要干嘛，难道有系统性风险？	934	第二冲击波		2
489	2020/7/26	来源：东方财富Choice数据 作者：财智星 万科Ａ融资融券信息显示，2020年7月24日融资净偿还1.19亿元；融资余额59.68亿元，较前一日下降1.95%。融资方面，当日融资买入2.1亿元，融资偿还3.29亿元，融资净偿还1.19亿元，连续6日净偿还累计2.61亿元。融券方面，融券卖出250.64万股，融券偿还116.61万股，融券余量2309.53万股，融券余额6.24亿元。融资融券余额合计65.92亿元。万科Ａ融资融券交易明细（07-24）万科Ａ历史融资融券数据一览免责声明：本文基于大数据生产，仅供参考，不构成任何投资建议，据此操作风险自担。（文章来源：东方财富Choice数据） [点击查看原文]	646	圆明流		0
490	2020/7/25		900	Billy11		1
491	2020/7/24	来源：企业观察报 曾经斩获千亿销售佳绩，并拥有“亚洲十大超级豪宅”荣誉的老字号房企泰禾集团，必须要在2020年做出生死抉择了。 情况是这样的，7月7日，泰禾集团(000732.SZ)在回复给深交所年报问询函的文件中，暴露了自己惊人的债务规模——截至7月7日，公司已到期尚未还款金额270.65亿元，年内到期债务达555.11亿元，占归属于母公司净资产的137.38%。业界习惯把这等规模的债务违约称为“债务爆雷”。 靠大规模借债、头顶债务重负一路闯过来的泰禾集团，肯定不会想到，2020年的这场疫情会是压垮骆驼的最后一根稻草，房地产行业持续低迷，泰禾集团的现金流断了。墙倒众人推，泰禾的信用被不断降级，没有金融机构愿意再借钱给泰禾。为了避免一命呜呼的悲惨结局，泰禾集团只好一边推进债务重组，一边积极寻找愿意掏钱救自己的战略投资方。 5月13日晚间，泰禾集团发布公告称，公司控股股东泰禾投资正在筹划公…	11827	运筹6386		0
492	2020/7/23	下周房地产来拉大盘了	806	Billy11		2
493	2020/7/22	来源：东方财富Choice数据 作者：财智星 万科Ａ融资融券信息显示，2020年7月23日融资净偿还3093.16万元；融资余额60.86亿元，较前一日下降0.51%。融资方面，当日融资买入3.23亿元，融资偿还3.54亿元，融资净偿还3093.16万元，连续5日净偿还累计1.43亿元。融券方面，融券卖出381.87万股，融券偿还46.97万股，融券余量2175.5万股，融券余额5.99亿元。融资融券余额合计66.85亿元。万科Ａ融资融券交易明细（07-23）万科Ａ历史融资融券数据一览免责声明：本文基于大数据生产，仅供参考，不构成任何投资建议，据此操作风险自担。（文章来源：东方财富Choice数据） [点击查看原文]	584	股友fNTocX		0
494	2020/7/21	最近都在晒单，跟上	777	Ok99		2
495	2020/7/20	来源：中国证券报 [videoId=3847758##videoType=1##videoFrom=news] 今年3·15晚会虽然因为疫情迟到了，但是没有缺席。 7月16日晚间，3·15晚会播出。今年的主题为“凝聚力量，共筑美好”，关注侵害消费者权益，危害公共利益的不正当竞争行为。 今年的3·15晚会一共曝光了9个问题，包括海参养殖加工中违规添加敌敌畏和兽用抗生素、毛巾生产使用黑心棉、汽车变速箱反复故障、房屋漏水等，其中涉及到上汽通用五菱、万科及美股公司趣头条等。 今年3·15晚会曝光问题清单 海参“水深” “过期”的汉堡王 毛巾的正反面 没完没了的变速箱故障 精装修还是“惊”装修 套路推销，插翅难逃 趣头条广告藏猫腻 手机软件藏“窃贼” 嗨学网退费为何这么难？ 上汽通用五菱紧急回应 此前在地摊经济中火了一把的上汽通用五菱，这次在3·15晚会中又“火”了。7月16日晚，上汽通用五菱旗下…	46617	陈志文999		0
496	2020/7/19	作为万科家属，我对万科非常有信心，质量也是严格把控，国内要是万科的质量都不行，那真没什么好质量的房子了。这个时候全仓买入，支持万科	873	万科教我做人		0
497	2020/7/18	来源：中国基金报 16日晚间，微博热搜都快被315晚会承包了。 中央广播电视总台2020年“3·15”晚会，于7月16日晚8点在央视财经频道现场直播。受疫情影响，今年“3·15”晚会延期播出，但“3·15”晚会的名称没有变，初衷没有变。今年“3·15”晚会将仍然秉持担当消费领域瞭望者的使命，守护公共利益，建设美好生活。 据悉，2020年“3·15”晚会由最高人民法院、最高人民检察院、中央网络安全和信息化委员会办公室、国家发展和改革委员会、工业和信息化部、公安部、司法部、交通运输部、农业农村部、商务部、国家卫生健康委员会、国家市场监督管理总局、中国消费者协会与中央广播电视总台联合主办。 晚会上，宝骏汽车、趣头条、嗨学网、汉堡王等被点名。晚会主要曝光了以下问题： 1。 山东即墨：养殖海参整箱投放敌敌畏； 2。 汉堡王：用过期面包做汉堡，随意篡改保质期； 3。 河北高阳：旧袜子旧内裤造毛巾； …	5175	想念熊		0
498	2020/7/17	看图说话	789	蒜者X		2
499	2020/7/16	万科A，这样的大盘股，这两年竟迷上了跳水，也真是活久见。在别的地产股纷纷创新高之际，这货不仅没借上大盘的力不说，下跌的时候一点都不含糊，到现在2/3的涨幅都已经被抹去了。难不成败局已定吗？从去年开始，万科A就蜷缩在25.70-32.55的范围内震荡，大趋势忽明忽暗。本想着3月底股价曾短暂跌破下边界，随后迅速重回区间内，且后来有在下边界附近震荡了3个月，诱空加筑底形态应该能推动行情起势，结果这一波上涨竟然如此敷衍了事，利润回吐不说，关键还有大批量浮筹被套，后市想再创新高，怕是要费一番功夫了。27.70是万科A宽幅区间内的一个关键位，如今也被跌破了，这种情况下，最理想的状态莫过于这个跌破为价跌破，也就是我们常说的诱空，果真如此的话， 一旦股价重回27.70之上，诱空动作就可以得到确认，那么后市上涨就有希望了。如若不然，下方可靠的支撑也就剩上升趋势线和区间下边界了。如果股价反弹，注意28.44…	984	航天波塞冬		3
500	2020/7/15	我们南通这边的新房全是要靠抢的，摇不到号只能花十几万去买别人的号	242	长涨停001		2
501	2020/7/14	老乡别走，决战到天亮！	279	沉醉诛仙		0
502	2020/7/13	来源：东方财富Choice数据 作者：数据中心 万科A(000002)2020-07-13融资融券信息显示，万科A融资余额5,930,098,918元，融券余额170,511,297元，融资买入额649,954,233元，融资偿还额533,805,176元，融资净买额116,149,057元，融券余量5,839,428股，融券卖出量485,237股，融券偿还量173,900股，融资融券余额6,100,610,215元。万科A融资融券详细信息如下表：交易日期代码简称融资融券余额(元)2020-07-13000002万科A6,100,610,215融资余额(元)融资买入额(元)融资偿还额(元)融资净买额(元)5,930,098,918649,954,233533,805,176116,149,057融券余额(元)融券余量(股)融券卖出量(股)融券偿还量(股)170,511,2975,839,…	907	ALPHA2021		0
503	2020/7/12	现在开始限房价竞地价了。说明地产行业利润空间非常透明，融资成为最大的优势。行业整合和洗牌，谁土地储备多，商业模式好，谁能发展下去。现在的开发企业都还是赚房价高增涨的预期，别急，等等看吧。	940	自强不息17		2
504	2020/7/11	利好来了，全网唯一的利好！	916	股友dgA8ud		2
505	2020/7/10	有因为N哥进来的吗 右边点	932	万科A资讯		2
506	2020/7/9	来源：观点地产网 7月8日，沈阳迎来2020下半年首场土地拍卖，集中推出4宗地块，总出让面积45.93万平方米，总规划建筑面积82.68万平方米，起始总价39.19亿元。最终，4宗块被大悦城控股、中海、万科、金地平分，总成交价49.3亿元。 观点地产新媒体获悉，地块编号JK2020-006宗地，被大悦城控股以7.93亿元竞得，溢价率25.71%，楼面价4400元/平方米。 该地块位于经济技术开发区，土地面积10.02万平方米，用地性质二类居住用地，容积率不大于1.8，绿地不小于35%，商业比例不大于10%，建筑限高60米；起拍价3500元/平方米，最高限价4600元/平方米。另据出让要求，该地块有配建学校要求。 地块编号2020-008宗地，被中海以25.09亿元竞得，楼面价8700元/平方米，溢价率33.85%。 该地块位于东至联盛南巷西侧道路红线，土地用途为综合用地(含住宅)，出让总…	1168	快人快雨		0
507	2020/7/8	死科，死科	238	万科A资讯		2
508	2020/7/7	个人观点:29.12就是万科短期股价的峰值未来走势要么横盘整理，要么下撤回调，横盘观望，回调补仓～继续上涨不建议追高具体情况以实际走势为准	969	心有多大票有多高		3
509	2020/7/6	准备上	229	yiner0127		2
510	2020/7/5	来源：上海证券报 能者多劳，定了！万科董事会主席郁亮、腾讯副总裁蒲海涛、科大讯飞董事长刘庆峰、比亚迪董事会秘书李黔等等，将加入创业板改革征程。 创业板在审企业平移相关工作于6月29日结束后，6月30日，深交所公布了第一届创业板上市委员会(以下简称“上市委”)委员以及行业咨询专家库专家名单。 作为注册制下发行上市审核的关键角色，上市委将负责对深交所审核机构出具的审核报告和发行人申请文件进行审议，审议结果将成为深交所出具同意发行上市的审核意见或者作出终止发行上市审核决定的重要依据。 市场人士预期，7月份就会迎来创业板上市委第1次审议会议。创业板试点注册制首批企业挂牌上市的脚步声并不遥远。 创业板IPO首次审议会议近了 目前，证监会在审企业平移工作已于6月29日结束，由于企业申报和正式受理并披露之间还有一个最长为5个工作日的“时间差”， 截至6月30日晚间，外界还只能看到168家在审企业已完成…	2543	假象背后		0
511	2020/7/4	利率的高低和信用有关。	860	万科A资讯		2
512	2020/7/3	保利历史新高，万科没理由不跟上，就像茅台五粮液一样	1096	聚焦沪深港		2
513	2020/7/2	昨天买的，现在红6.5个点。入市快一年，第3个股票红的。总共还亏4000本金。	424	国服第一卡尔萨斯		2
514	2020/7/1	万科2020年上半年有3000多亿？？完成了去年全年的量？？？	799	令狐兄2		2
515	2020/6/30	太狠了吧？看你跌	247	n233794269947030		2
516	2020/6/29	来源：东方财富研究中心 迎接历史机遇，快捷开户入口>> 6月23日，A股三大指数集体收涨，白酒板块大涨，个股贵州茅台股价收涨2.47%，盘中曾一度涨至1482.00元/股，再创历史新高，市值超1.85万亿，超越工行，成为新股王。回顾过往，贵州茅台上市至今股价已上涨300多倍，而A股中更有个股股价上涨超千倍。 据东方财富Choice数据显示，剔除“老八股”，沪深两市3800多只股票中，2349股自上市以来股价翻倍，其中股价上涨超10倍股有448只，超百倍的有25股，超千倍的有2股。万科A、格力电器股价上涨均超2800倍，福耀玻璃股价上涨921倍。泸州老窖、云南白药、伊利股份、恒瑞医药、长春高新、贵州茅台等股价上涨均超300倍。 延伸阅读： 物以稀为贵茅台新高！百元股集体狂飙 低利率助力核心资产放飞梦想 上半年TOP50牛股透露三特征 多机构称消费+科技仍是下半年配置方向！ 暴涨638倍！A…	51604	交易员云起		0
517	2020/6/28	今天不开盘吗？	902	依然online		2
518	2020/6/27	各位大神，分红送转什么时候会有啊	705	n233794269947030		0
519	2020/6/26	说实话我对万科真的是很无奈，一直都听朋友说万科物业好，服务好。但是遇到了自己的买期房的一个体验，在买之前说配套这个学校，那个学校，这个地段好，那个地段好。这个服务强，那个服务强。然后催促我交定金，我说我想交订金，说不能写这个订。然后钱交了之后，没多久，整个销售部换人，之前和我签协议的人全换掉了，就连管理层都变了。然后就催着我办手续，我说我还想再了解一下所有的配套设施和服务，然后完全变了另一种说法。之前说的全都没有了。突然我觉得上当了，之后我要求退定金，完全不理会我，还说定金不退。然后还起诉我说我不按规定时间办理手续，然后定金不给退还。事情已经过去3年，但是房产公司的形象永远留在我的心里，还有那一张交过定金的收据。	884	茶杯的小秘密		2
520	2020/6/25	知道万科为什养猪吗？	987	红塔震河妖601236		2
521	2020/6/24	万科赚八个点没卖，现在居然亏了！	1461	BeiJin新手		2
522	2020/6/23	万科A已经横盘了三个月，是时候准备起飞了，下周看好万科A，至少了3个点吧，本人持有4千股，成本23.97元	953	聚焦沪深港		2
523	2020/6/22	你是不是快完蛋了，至于天天这样涨吗，首先先退掉你的房再清算你们	230	小城灯塔		2
524	2020/6/21	不管涨不涨35以下不考虑卖	448	股市12345678WEN		2
525	2020/6/20	来源：第一财经 刚刚踏上美股的贝壳(BEKE)，在资本市场势头迅猛。上市仅一周，贝壳总市值达472.08亿美元(3265.8亿元人民币)，超过地产龙头股万科A(000002.SZ)，百度(NASDAQ:BIDU)也被其甩在身后。 截至美东时间8月21日收盘，贝壳股价达41.87美元，较上市开盘价上涨19.42%。创始人及大股东左晖、持股12.3%的腾讯，以及软银、高瓴资本等机构投资者，在这场资本狂欢中赚得盆满钵满。 谈及贝壳在资本市场的表现，空白研究院创始人杨现领曾告诉记者，当下全球流动性充裕，资金出于避险需求对增长型公司极度渴望，而贝壳这种各项增长数据良好、商业模式已被验证的行业龙头，较受资金青睐。 左晖的资本故事 “我们从来不是特别关注竞争的组织，而是选择相信自己所相信的事。”上市当日，左晖告诉第一财经记者，比如未来消费者在线消费的规模会高速增长、服务者会迅速崛起，而行业协作一定会在…	10762	万科A资讯		0
526	2020/6/19	如果我是万科老板，我不会只发展地产的基建业务，学习下苹果公司，发展以地产为基础的生态产业，可持续发展的地产经济是什么？为何不把地产业务做成地产科技，创造概念，引领地产，而不仅仅只知道造房子卖房子。	943	亮丽之星		2
527	2020/6/18	快换股买农业银行去吧深完坑真不如农业银行业绩好。	389	识马长途		1
528	2020/6/17	:资金到位了，就看曹总如何进行资本运作了！如果是我的话用这2.85亿元回购把股价拉上来，然后来个十送三十！你说说看2.85亿会变多少亿元，如果这一搞年终欧亚业绩会非常漂亮。现在做实体经济难，看看聪明的资本家是怎样发起来的！万科：不用买地建房有现货一一一一30亿元可以买到398万平方米精装商业柜台物业产权，要是万科有意养猪的话每月每平方米10元租金行吗？王府井主力去欧亚集团了吗？可惜我中午跌时割肉了！2400点23元买入欧亚集团咋天中午跌时割肉了下午就涨起来！自有物业398万平方米商业地产，如果万科进驻养猪每平方米毎月10元给行吗？	605	万科A资讯		2
529	2020/6/16	两天涨两个点，一天跌两个点	638	股友bPRa		2
530	2020/6/15	为何不等涨多一点再砸？搞的作多作空都没肉，万科25元这铁板，看这半调子庄是砸不破的！	561	知识财富88		2
531	2020/6/14	你不是养猪的吗，猪股都飞了	344	聚焦沪深港		2
532	2020/6/13	上海江苏土地一体化崇明岛试点	981	枫林晓寒2		2
533	2020/6/12	下星期一房地产股全部涨停	953	摇曳股票		2
534	2020/6/11	漂亮，能干的我今年目标是要找个老公！！！	4282	RobotHunter999		2
535	2020/6/10	房地产越来越窄	939	北银小股东		2
536	2020/6/9	今天姚老板出清了，明天再没人砸盘了	839	Billy11		2
537	2020/6/8	万科物业 ，不让外卖小哥，骑行进去，很多购房者不想被人骂，所以放弃购买，点个餐都是凉的才送到手里，	921	股友gnI99Q		2
538	2020/6/7	急呼小亚玲，急呼，快点小亚玲，舔脸出来吧	556	A股小师妹		1
539	2020/6/6	喜欢的图形，今天继续补，到三成，第一重仓了！	905	曾钦洪		2
540	2020/6/5	要买股票就得长期持有，短线就是赌博。长期持有就得买好公司的股票，年增长稳定，具有品牌优势，建立了良好的企业文化和行业口碑。万科就不错，具有很大的升值空间，将来就是房地产的茅台，哈哈	841	大通操盘手师傅		2
541	2020/6/4	本人今天26.4元加仓买入1千股万科A，现在总共持有三千股。希望这次加仓能吃庄家的肉吧，本人成本23.36元。	988	万科A资讯		2
542	2020/6/3	没有券商股好	940	万科A资讯		1
543	2020/6/2	错过了逃离机会	482	万科A资讯		0
544	2020/6/1	万科22左右可买 32卖	890	海阔凭鱼跃LK		2
545	2020/5/31	猪肉一直跌，还养猪吗？	849	语文教师		2
546	2020/5/30	大万科还能回到27么，兄弟们给分一下	968	桥北以南		2
547	2020/5/29	杀跌啊	337	资金解密		2
548	2020/5/28	今天高点已现，洗洗睡吧！	364	红塔震河妖601236		2
549	2020/5/27	万科地产行业龙头，近期超跌严重，今天放量攻击60日线，难道是踏空资金进场，踏空是不会买茅台的	980	择时交易ETF	淼焱森垚鑫	2
550	2020/5/26	清仓去买进券商股华泰证券去	561	二师兄讲股市	跌的你头皮发麻	3
551	2020/5/25	宝能抛万科变现的钱也维持不了太久！所剩万科、格力也不多了。中炬高新还有不少，但会丧失话语权！南玻、南宁百货、合肥百货、韶能，股价越走越低，卖不了几个钱了。本来看中了别人的土地，但做不了主、弄不到手。深险泥潭！兆新股份、康得新等，鸡飞蛋打、落荒而逃！搞坏了名声。	972	长笛518	万科A资讯	0
552	2020/5/24	转发	87	万科企业资讯		2
553	2020/5/23	昨天涨得那点今天能全部跌回去不	200	万科A资讯		2
554	2020/5/22	万科分红前刚好解套，分红后又套住了，分红前买的一股没卖，反而把银行股卖了，买成了万科，本次反弹，万科落后保利地产。	2162	卡卡虎飛		2
555	2020/5/21	美股地产	507	云钟岳712		2
556	2020/5/20	今天暴跌	275	L8财团		2
557	2020/5/19	只是授予回购的权力，是否回购是有触发条件的，也许永远不会触发。不要相信券商忽悠。	912	依然online		2
558	2020/5/18	补缺口去了？	336	molongjiyy		2
559	2020/5/17	来源：东方财富研究中心 北向资金今日净流入46.21亿元，今日净买入贵州茅台6.29亿元、万科A5.85亿元，净卖出汇顶科技3.49亿元、格力电器2.63亿元。（点击查看沪深港通资金流>>） 沪指收盘上涨0.24%，收报2875.42点；深成指下跌0.40%，收报10921.15点；创业板指下跌0.44%，收报2114.86点。 对于后市大盘走向，机构纷纷发表看法。 海通证券表示，市场估值处于低位，流动性环境宽松，影响行情的核心因素是盈利，319以来阶段性反弹还需回撤震荡，源于目前数据偏弱。展望全年，企业盈利有望填平Q1深坑，即正增长，但仍需跟踪后续政策和疫情控制情况，6-7月是个验证期。中期坚定信心，短期保持耐心，步步为营，外需不足内需来补，先聚焦新基建和消费，中期科技和券商更优。 中信建投最新观点预判伴随疫情后复工潮启动，二、三季度经济有望逐级恢复常态，预计三季度末市场有望重回1月高…	17751	点石多谋的丁春秋		0
560	2020/5/16	利好万科头盔，今天3个点起步	955	股友木独孤梦		2
561	2020/5/15	周一至少五个点	900	张庆泽		2
562	2020/5/14	辣鸡万科跌跌不休！	305	万科A资讯		2
563	2020/5/13	来源：东方财富Choice数据 作者：财智星 万科Ａ融资融券信息显示，2020年5月13日融资净买入7893.51万元；融资余额39.95亿元，较前一日增加2.02%。融资方面，当日融资买入2.23亿元，融资偿还1.44亿元，融资净买入7893.51万元，净买入额两市排名第11，连续6日净买入累计7.69亿元。融券方面，融券卖出33.18万股，融券偿还10.02万股，融券余量122.78万股，融券余额3183.7万元。融资融券余额合计40.27亿元。万科Ａ融资融券交易明细（05-13）万科Ａ历史融资融券数据一览免责声明：本文基于大数据生产，仅供参考，不构成任何投资建议，据此操作风险自担。（文章来源：东方财富Choice数据） [点击查看原文]	596	万科A资讯		0
564	2020/5/12	万科扫地僧，刘元生大师。持股万科32年，万科历史上的人生赢家，不必在乎五险一金，房贷这些芝麻绿豆的事儿我如果能拿三年万科股票我就很佩服我自己了我拿了半年万科了，有一种万念俱灰的感觉再拿三个月分红，我要去旅行持股32年瑟瑟发抖	990	股友gnI99Q		2
565	2020/5/11	银行互联网贷款将迎“定制版监管” 重申禁止违规入楼市股市等行为5小时前证券日报89评论	416	抄顶小王子		2
566	2020/5/10	05月08日万科A深股通持仓数据收盘价：26.26涨跌幅：1.12%持股量：4.798亿股持股变化：360.01万股数据显示，截至05月08日万科A于深股通持股量为4.798亿股，占其A股股本比例为4.93%，比上一交易日增加360.01万股。据数据统计，该股近一个月内累计涨幅为-2.60%，深股通累计加仓38.81万，深股通持仓累计变化比例为0.08%，近三个月内累计涨幅为-4.51%，深股通累计减仓2152.74万，深股通持仓累计变化比例为-4.29%。数据来源:东方财富	905	南宁百货资讯		0
567	2020/5/9	周一买进万科，养猪发大财！	492	财经评论资讯		2
568	2020/5/8	猪肉概念股了？	330	追漲殺跌001		2
569	2020/5/7	万科都跌好几天了，一点都没涨，怎么回事儿啊	337	粤E的追涨杀跌		2
570	2020/5/6	万科现在的项目不咋样哦	379	股友fNTocX		2
571	2020/5/5	今天港股地产龙头股表现非常抢眼，中国恒大收盘大涨5.48%，盘中最高涨幅接近8%，融创中国收盘涨3.61%，万科企业主要以a股为主，港股成交量非常小，拭目以待万科A在a礼拜三的表现如何。	846	Ok99		2
572	2020/5/4	转发	534	神州数码资讯		2
573	2020/5/3	万科咋这么弱了？？a股大蓝筹，业绩好增长好，各种好。白马中的白马。	959	Hx83DA98483		2
574	2020/5/2	星期三终于可以建倉抄底了，低开四个点有没有，行不行，能不能？	956	味道很美		2
575	2020/5/1	万科不是你王石一人的，把职工股捐给清华职工答应了么？就算历史悠久无法算到个人，也是公司的财产，也是全体股东的，股东答应了吗？王石真不是好人。	868	股友KXoMAe		2
576	2020/4/30	转炒科技股	476	股友hHPCSa		1
577	2020/4/29	来源：东方财富Choice数据 作者：财智星 万科Ａ融资融券信息显示，2020年4月28日融资净偿还944.21万元；融资余额33.54亿元，较前一日下降0.28%。融资方面，当日融资买入1.91亿元，融资偿还2亿元，融资净偿还944.21万元。融券方面，融券卖出13.77万股，融券偿还24.16万股，融券余量161.87万股，融券余额4271.79万元。融资融券余额合计33.96亿元。万科Ａ融资融券交易明细（04-28）万科Ａ历史融资融券数据一览免责声明：本文基于大数据生产，仅供参考，不构成任何投资建议，据此操作风险自担。（文章来源：东方财富Choice数据） [点击查看原文]	448	喻飞007		0
578	2020/4/28	万科现在的价格要折价50%以上才可以与荣盛发展比	946	财经评论资讯		2
579	2020/4/27	永远涨不过保利。	294	我不是神算子		2
580	2020/4/26	照那举报人的想法，大家都去万科上班，然后再离职，都有的分，妙极！	955	财经评论资讯		0
581	2020/4/25	狗日的万科啊	327	股友sSQhO4		2
582	2020/4/24	转发	326	管住手不割肉		2
583	2020/4/23	房地产政策越来越严，大家说万科会不会破产呢？	598	不伤心17		2
584	2020/4/22	跌停吧垃圾	266	股友VpF1Rl		2
585	2020/4/21	我们这里办税大厅人山人海，都是来办理房产税的，惜日重现，房产还是普通人的最好投资选择	389	财经评论资讯		2
586	2020/4/20	平稳，健康，发展，这是房地产的基准政策，第一，安心，国家不会打击房地产！第二恒信，房地产走可持续发展道路，别想着一夜暴富房价翻倍，也别幻想房价如葱！第三，房价会稳步增长，应该能够和人民币贬值持平！很简单不涨价就是跌，因为货币在贬值！小房企惨死，大房企的春天就来了，因为只有靠垄断才能安稳的赚钱！	933	梦道乾坤		2
587	2020/4/19	来源：券商中国 [videoId=3826691##videoType=1##videoFrom=news] 董大姐的格局，不是一般的老爷们可以比拟的！ 沸沸扬扬的格力举报奥克斯一事刚刚有了结果，格力电器董事长董明珠立马就抛出了60亿大回购计划。4月12日，格力电器公告，公司拟使用自有资金以集中竞价交易方式回购公司股份，资金总额不低于30亿元(含)且不超过60亿元(含)；回购股份价格不超过70元/股，回购股份将用于员工持股计划或者股权激励。值得注意的是，这是格力电器历史上首次回购。 而在此前，格力电器的老对手美的集团已经展开回购计划。4月1日晚间公告显示，截至3月31日，公司通过回购专用证券账户，以集中竞价方式累计回购了1426.51万股，占公司截至3月31日总股本的0.20%，最高成交价为54.18元/股，最低成交价为46.30元/股，支付的总金额为7.01亿元(不含交易费用)。此前，…	10.4万	财经评论资讯		1
588	2020/4/18	天天跌， 一天比一天低	848	泰禾集团资讯		2
589	2020/4/17	来源：东方财富Choice数据 作者：数据中心 万科A(000002)2020-04-14融资融券信息显示，万科A融资余额2,968,543,454元，融券余额56,355,604元，融资买入额162,489,573元，融资偿还额142,259,071元，融资净买额20,230,502元，融券余量2,060,534股，融券卖出量324,118股，融券偿还量266,200股，融资融券余额3,024,899,058元。万科A融资融券详细信息如下表：交易日期代码简称融资融券余额(元)2020-04-14000002万科A3,024,899,058融资余额(元)融资买入额(元)融资偿还额(元)融资净买额(元)2,968,543,454162,489,573142,259,07120,230,502融券余额(元)融券余量(股)融券卖出量(股)融券偿还量(股)56,355,6042,060,5343…	662	凭阁听风雨		0
590	2020/4/16	今天这么硬吗	338	邹欣1		2
591	2020/4/15	保守估计万科到年底会站上32元以上	960	剃刀人		2
592	2020/4/14	深深房和恒大地产，停牌4年，停牌1000天，换来了重组失败，明天深深房和恒大地产这下惨了，要领跌地产股了，大家注意，虽说大盘在停牌期间上涨了10%，但是房地产指数下跌了16%，最主要的是房地产受到了国家的打压(三道红线)原来炒万科的姚振华老板，现在改炒汽车了（宝能汽车）了，你说深深房和中国恒大会有多少个板???明天深深房和恒大地产这下惨了，要领跌地产股了，在这再次提前祝贺做空房地产的朋友们了，祝你们发大财，行大运，赚大钱	519	财经评论资讯		0
593	2020/4/13	我们聊的这家公司，相信大家也都比较熟悉，房地产行业地“老大哥”：万科A。不管是房地产市场位列前三的地位，还是当年的“宝万之争”，又或者是A股市场大牛股之一，知名度以及受关注度都是十分高的存在。近期，万科A披露了三季度财报，在今年有着新冠疫情影响的情况下，仍旧能保持良好成长，可谓亮眼。三季度实现营业收入2414.9亿元，同比增长7.9%，房地产开发业务收入2139.1亿元，同比增长7.4%，占总营收的88.6%，实现归母净利润198.6亿元，同比增长8.9%。其中，单三季度7-9月份营收达951.4亿元，同比增长12.5%，净利润73.6亿元，同比增长14.9%。情况的好转，自然得益于市场的恢复。进入11月份以后，公司也是披露了10月份的销售数据，仍旧是十分不错的呈现。万科10月销售金额为523.1亿元，同比增长20.6%，销售面积366万平方米，同比增长34.9%。可见，情况之乐观。好的…	5975	财经评论资讯		3
594	2020/4/12	死翘翘	1143	财经评论资讯		2
595	2020/4/11	房地产稳预期，预期是什么？预期就是长期向好，稳中向好	885	怼你没商量10		2
596	2020/4/10	买买买，怕什么，这么大的利好，这么低的价	357	老股民新网友		2
597	2020/4/9	砸一个坑是为了反弹的更高	228	贫凡人生		3
598	2020/4/8	来源：中国网财经 万科A(000002.SZ)今日盘后发布公告，宣布聘任王海武为公司执行副总裁、首席运营官(COO)。 公告显示，王海武1978年出生，2007年毕业于吉林大学企业管理专业，获管理学硕士学位，2000年毕业于中南财经政法大学会计学专业，获管理学学士学位；于2003年加入万科，初始就职于深圳市万科房地产有限公司，曾先后担任东莞市万科房地产有限公司财务管理部经理、副总经理、总经理，公司高级副总裁，中西部区域事业集团(BG)首席合伙人、首席执行官(CEO)、兼万科(成都)企业有限公司总经理。 在加入万科之前，王海武曾任职于深圳同人会计师事务所有限公司，并被深圳市评为“深圳市高层次专业人才”，被四川省委省政府评为“四川省优秀民营企业家”。（文章来源：中国网财经） [点击查看原文]	970	二号玩家		0
599	2020/4/7	来源：东方财富Choice数据 作者：财智星 万科Ａ融资融券信息显示，2020年4月3日融资净偿还1.86亿元；融资余额29.78亿元，较前一日下降5.89%。融资方面，当日融资买入9704.27万元，融资偿还2.83亿元，融资净偿还1.86亿元，净偿还额两市排名第三，连续3日净偿还累计4.48亿元。融券方面，融券卖出54.99万股，融券偿还21.42万股，融券余量215.08万股，融券余额5757.73万元。融资融券余额合计30.35亿元。万科Ａ融资融券交易明细（04-03）万科Ａ历史融资融券数据一览免责声明：本文基于大数据生产，仅供参考，不构成任何投资建议，据此操作风险自担。（文章来源：东方财富Choice数据） [点击查看原文]	433	二号玩家		0
600	2020/4/6	举世瞩目疫情，财富重新分配，那是必然，奉劝火鸡们，经过这一波疫情，很多伪富豪，将会现出原形，如果你想成为富人，那就珍惜手里的现金，找准投资热点，这是，你最好的机会，或许是你们一辈子最好的机会了……危机，有危险就有机会……千万别透支未来放到完全非必需品的汽车消费那里，那是，贬值的废铁，那是，愚蠢人干的事情，明天，本尊，强势，点火，华发股份……	882	照本山		2
601	2020/4/5	我老家的房价就是万科拉了一倍上去！	709	复利金融圈		2
602	2020/4/4	疫情的影响:受疫情冲击,2月线下售楼关闭、项目停工,前 2月全国房地产销售额、新开工及投资同比分别降 35.9%、44.9%和 16.3%。由于项目复工普遍较往年延迟 1-2个月,部分房企反馈将对房企上半年的交付和供货节奏产生冲击,统计的 27家房企销售目标合计同比增长13%,较 2019年实际增速降 8.4个百分点。受销售下滑影响,前 2月房企到位资金同比下降 17.5%。房企的应对:由于多地售楼处关闭,2月房企纷纷转移至线上营销,并配合多种营销手段刺激购房者入市,通过线上售楼,恒大 2月销售额同比增长 108%。随着 3月疫情好转,房企积极推动复工复产,除湖北区域,龙湖、旭辉等主流房企售楼处开放率和项目复工率均超 90%,3月百强房企销售额降幅亦收窄至 17.2%。考虑多地调整预售条件,多家房企业绩发布会上表示,将优先加快预售条件低的、具有交付压力的项目工程进度,降低对全年供货及交付…	968	股友567168		2
603	2020/4/3	捐赠股票说得难听点就是拿股民血汗钱往脸上贴金！	494	上海网友		2
604	2020/4/2	来源：中国网地产 2日晚间，万科A披露3月销售简报。 2020年3月份公司实现合同销售面积378.1万平方米，合同销售金额549.4亿元； 2020年1~3月份公司累计实现合同销售面积884.8万平方米，合同销售金额1,378.8亿元。 3月新增房地产项目4个，需支付权益土地出让金39.32亿元。（文章来源：中国网地产） [点击查看原文]	874	股友d7Jy00		0
605	2020/4/1	地产商本来就是榨血的，连股票都这样，呵呵	244	上海网友		2
606	2020/3/31	本人的第二部分资金已经等待	2291	万科A资讯		3
607	2020/3/30	你的股票只有万科和京东方可以中线持股，京东方短线还有调整，其他几支建议逢高出局为宜，基本上都已经见顶了，祝投资愉快。	848	财经评论资讯		2
608	2020/3/29	如题	997	财经评论资讯		2
609	2020/3/28	地方缺钱，卖地卖房，回拢资金，房价有望创新高，总有人买得起，买不起。从大概率来说，房产收益大于股市，股市10年前3千点，10后依旧3千点，房价已涨三五倍。茅台股10倍涨幅亮眼，四合院老洋房20涨幅更加娇人。10年来，房价屡创新高，股票屡创新低。买房人欢天喜地，买股人哀声叹气。	959	日月季年升升		2
610	2020/3/27	未来一个月第一目标价29元，未来一个月万科大家看到多少，表个态！	1449	财经评论资讯		3
611	2020/3/26	好股票不便宜，但万科很便宜！确定性大！	487	投机张先生		2
612	2020/3/25	来源：东方财富Choice数据 以下是万科Ａ在北京时间3月25日13:55分盘口异动快照：3月25日，万科Ａ盘中涨幅达5%，截至13点55分，报26.15元，成交23.43亿元，换手率0.94%。分笔13:55:3926.15509↑13:55:3626.14914↑13:55:3326.13355↓13:55:3026.13576↓13:55:2726.14407↑13:55:2426.13298↑13:55:2126.131503↑13:55:1826.131110↑13:55:1526.12277↑13:55:1226.121746↑报价卖五26.191423卖四26.182067卖三26.171888卖二26.161735卖一26.151977买一26.14321买二26.131459买三26.12282买四26.1160买五26.1296最新：26.15涨幅：5.02%涨跌：1…	567	财经评论资讯		0
613	2020/3/24	万科这样的可以买了等分红	287	无痕有迹		2
614	2020/3/23	转发	410	abc1066702271		2
615	2020/3/22	年报中，证金公司进驻万科A，这是好事还是坏事。	990	娃娃00001		2
616	2020/3/21	房地产太敏感了，有点慌	485	买什么跌什么za		2
617	2020/3/20	来源：东方财富Choice数据 作者：数据中心 万科A(000002)2020-03-19融资融券信息显示，万科A融资余额3,062,438,622元，融券余额47,348,964元，融资买入额292,498,895元，融资偿还额301,774,839元，融资净买额-9,275,944元，融券余量1,876,693股，融券卖出量1,102,511股，融券偿还量343,100股，融资融券余额3,109,787,586元。万科A融资融券详细信息如下表：交易日期代码简称融资融券余额(元)2020-03-19000002万科A3,109,787,586融资余额(元)融资买入额(元)融资偿还额(元)融资净买额(元)3,062,438,622292,498,895301,774,839-9,275,944融券余额(元)融券余量(股)融券卖出量(股)融券偿还量(股)47,348,9641,876,69…	972	一帆孤舟		0
618	2020/3/19	隐藏利润，今日大举买入，黄金坑	671	财经评论资讯		2
619	2020/3/18	来源：新华网 17日，万科企业股份有限公司发布2019年度报告。报告期内，集团实现营业收入人民币3678.9亿元，归属于上市公司股东的净利润388.7亿元，同比分别增长 23.6%和 15.1%，实现销售金额6308.4亿元；截至报告期末，集团持有货币资金1661.9亿元，净负债率33.9%；拟合计派发现金股利约118.1亿元(含税)，每10股派送10.45元(含税)现金股息。 万科方面表示，将以“聚焦产品服务，深化组织重建，巩固提升基本盘”作为2020年度工作主题，做好各项工作。此外，万科董事会主席郁亮在业绩推介会上再次回应，万科物业短期内暂时没有上市的计划。 业绩稳健增长 年报显示，2019年万科实现营业收入3678.9亿元，同比增长23.6%；实现归属于上市公司股东的净利润388.7亿元，同比增长15.1%；每股基本盈利3.47元，同比增长13.3%；全面摊薄的净资产收益率为20.…	2103	Terry_Chang		0
620	2020/3/17	龙头地位不保	261	scott0528		2
621	2020/3/16	看空的人很多，很好	993	财经评论资讯		2
622	2020/3/15	长春万科溪望业主，被工作人员辱骂推打，说业主买房后就狗屁不是了。从上到下集体欺凌业主，虚假销售宣传，无负责人出面解决，已有业主昏倒入院！2020年3月14日，长春万科溪望业主维权，揭露溪望项目欺骗业主如下问题后被工作人员袭击：1、虚假宣传，销售时违规承诺暗示学区以及升值空间，引导欺骗购买，与事实不符。2、无预售证前，大肆违规宣传项目未确定信息，违反《广告法》。3、沙盘一期6#旁矮水晶体宣传展示为低层，实际规划为高层，严重挡光，欺诈隐瞒。4、购房时承诺的溪望二期，目前改为溪望荟新项目，对客户释放的宣传规划与实际规划不符。5、恶意降价，扰乱市场，一期频繁推出折扣降价房源（比开盘时降价约千元），以及二期新品溪望荟大幅降价噱头宣传。6、二期溪望荟飘窗偷面积，赠送承诺。7、多次推搡辱骂业主，已导致2名业主昏倒入院，多位目击证人 今日维权，业主再次被工作人员辱骂推打，说业主买房后就狗屁不是了，穷人买…	2364	股友S0hEHo		2
623	2020/3/14	华夏幸福 是个好股，而且有平安做为财团，不用担心因为资金链断裂等关系，现在估值也很低，没必要割肉 拿着吃分红，未来价值回归必定得到回报！未来房地产发展会向 大企业靠拢，万科 保利 以及华夏之类的企业会受益。 我的看法	87	Tom胡		2
624	2020/3/13	预量就是一坨屎	764	股市程序交易		2
625	2020/3/12	美股三大股指集体重挫 、道指跌近1500点进入技术性熊市！	972	为什么昵称不过审		2
626	2020/3/11	不属于地产板块了？	971	财经评论资讯		2
627	2020/3/10	数据显示,03月09日万科A上榜深股通十大成交活跃股，买入及卖出金额合计8.556亿元，排名第8。其中，买入4.232亿元，卖出4.324亿元，净卖出916.46万元，净卖出额占该股当日总成交额的0.36%。截至当日，该股于深股通持股量为5.031亿股，占其A股股本比例为5.17%，比上一交易日减少30.28万股。。03月09日万科A深股通持仓数据收盘价：30.55涨跌幅：-1.86%深股通持股量：5.031亿股较上日变化：-30.28万股深股通净卖出：916.46万占成交额比：0.36%万科A最近一个月上涨11.09%，上榜深股通十大成交活跃股15次，深股通累计净买入-2.449亿；近两个月上涨-5.12%，上榜23次，深股通累计净买入-1.768亿；近一年上涨15.99%，上榜150次，深股通累计净买入44.281亿。数据来源:东方财富	994	股友KL6sbQ		0
628	2020/3/9	这股坚挺如王石	1136	万科A资讯		2
629	2020/3/8	高科技 安全汽车 智能龙头，建议了解一下	993	股坛炮灰		3
630	2020/3/7	自动保存> 创业板指大涨近2%站上2200点 两市成交额连续三天突破万亿来源：东方财富研究中心 A股三大股指今日集体收涨，其中创业板指走势最强，收盘大涨近2%，站上2200点整数关口。两市成交额连续三天突破万亿，今日达到1.17万亿元，行业板块多数收涨，科技类股票强势领涨。北向资金今日小幅净流入18.54亿元。（点击查看>>沪深港通资金流） 具体来看，沪指收盘上涨0.31%，收报3039.67点；深成指上涨1.05%，收报11629.70点；创业板指上涨1.82%，收报2226.64点。 对于后市大盘走向，机构纷纷发表看法。 国金证券首席策略分析师李立峰表示，历年2月份A股具有较典型的“春季躁动”特征，且以科技股风格为主；当前应重点把握两条投资主线。一是深挖新兴产业下的美股映射配置主线，如苹果产业链、电动车产业链、云游戏、安全可控等；二是受益于一、二级市场逐步活跃的券商板块。 兴业证券首…	9748	股友Td5mkT		1
631	2020/3/6	麻痹	594	神鹰背上听秋风		2
632	2020/3/5	央行定调房住不炒出掉去申购上证500 深成500 或中小板300基金也可关注低位周期行业，如造纸 有色金属等资源类品种	788	大牛孤烟直		3
633	2020/3/4		428	好人获坏人		1
634	2020/3/3	香港万科再不争气！到时就像中兴通讯一样，甩你几条大街！	793	Supershen163		1
635	2020/3/2	形态完美，明天上涨5%。	964	有机韭菜根		2
636	2020/3/1	暴炒科技股的终局，最后是让谁收益？真正做实业的少之又少，我们不去害人，但也不能被人所害！	981	h15670		2
637	2020/2/29	家难当想稳经济保吃饭财政又没有好办法但站位不能低。	999	发大财了呢		2
638	2020/2/28	继20省市密集出台稳地产政策从供给端纾困房企后，河南驻马店率先出台降低首套房公积金贷款首付比例政策，拉开了各地从需求端稳地产的序幕，随后广西南宁、广东东莞、江西抚州等地也调整公积金贷款政策支持购房需求。	948	诚先生		2
639	2020/2/27	昨天的涨幅已抹去，长线持有真的很难	1141	一天一瓶茅台		2
640	2020/2/26	不看好房地产，是从大局出发，战略思考，不是从估值，如果未来增长放缓，现在的便宜的估值也就不便宜了，不如买高成长的新能源和5G及真正业绩改善的公司个股。$万科A(SZ000002)$ $宁德时代(SZ300750)$	83412	万科A资讯		1
641	2020/2/25	早上半小时的买盘是基金在买吗？	956	价值_长线投资1号		2
642	2020/2/24	外资在万科A历史高位40元时（前复权）持仓7千万股（均价26.50元），从高位下坠至低位18元时增仓至1.6亿股（均价29元），低位反弹至32元阻力区时已增仓到3亿股（均价25.50元），之后连续两次冲32元阻力区再增仓至5亿股（均价28.50元），冲阻无果回落至25元减仓至4.7亿股后到昨天又增仓到5.23亿股（均价26元）。从外资的增仓途径及成本（估算价）看，万科A在25元附近有极大的支撑力，但到32元区则是巨大的阻力，短线客可等待突破阻力区时再加仓介入，而中长线客则在25元区可逢低吸纳。（股市有风险，买卖自判）	3987	粤F股东帐户		2
643	2020/2/23	数据显示,02月24日万科A上榜深股通十大成交活跃股，买入及卖出金额合计7.651亿元，排名第9。其中，买入4.544亿元，卖出3.108亿元，净买入1.436亿元，净买入额占该股当日总成交额的5.26%。截至当日，该股于深股通持股量为5.015亿股，占其A股股本比例为5.16%，比上一交易日增加501.00万股。。02月24日万科A深股通持仓数据收盘价：28.90涨跌幅：-1.20%深股通持股量：5.015亿股较上日变化：501.00万股深股通净买入：1.436亿占成交额比：5.26%万科A近两个月上涨-4.87%，上榜20次，深股通累计净买入1.682亿；近一年上涨11.47%，上榜153次，深股通累计净买入46.061亿。数据来源:东方财富	993	股友pVSRMg		0
644	2020/2/22	万科今天充当砸盘的角色	600	中个签怎么这么难		2
645	2020/2/21	海外疫情严峻，又要保证年内目标，不靠房产靠什么？	933	湖谐精工		2
646	2020/2/20	证券时报网：央行副行长刘国强：未来将适时适度对存款基准利率进行调整来源：证券时报网 2月19日晚，人民银行发布了2019年第四季度《中国货币政策执行报告》，媒体和公众关注较多。人民银行刘国强副行长就报告发布后相关焦点问题接受了专访。 央行副行长刘国强表示，下一步，人民银行将继续保持流动性合理充裕，推进LPR改革继续释放金融机构降低贷款利率的潜力，促进贷款实际利率水平明显下降，确保解决小微企业融资难融资贵有明显进展。存款基准利率是我国利率体系的“压舱石”，将长期保留。未来人民银行将按照国务院部署，综合考虑经济增长、物价水平等基本面情况，适时适度进行调整。 以下是采访全文： 坚持金融服务实体经济 努力实现经济社会发展目标 ——《金融时报》记者访人民银行副行长刘国强 2月19日晚，人民银行发布了2019年第四季度《中国货币政策执行报告》，媒体和公众关注较多。人民银行刘国强副行长就报告发布后相关…	9897	城城已被抢注		0
647	2020/2/19	折走势垃圾	535	蓝晓天了		2
648	2020/2/18	温暖潮湿、四季不分的地方病毒极易滋生、不易人类居住、房子一分不值	974	股侠浪子神经		2
649	2020/2/17	恒大打折跟你有什么关系？关键是恒大还涨了，你却吓破了胆	750	万科A资讯		1
650	2020/2/16	侧面看出万科物业牛叉之处又比如，火神山医院的物业管理请了万科物业来支援。万科物业派出20名志愿者前往武汉火神山医院为医护人员生活和工作区域提供物业服务。环球网：医护人员急呼：尽快切断医院内患者与家属间传播渠道	996	中国建筑资讯		2
651	2020/2/15	龙头涨得最慢,涨得最少,涨不过其它地产股,是不是有港股比价,港股不涨它也不涨?	1405	万科A资讯		3
652	2020/2/14	有点软	519	晶石志		2
653	2020/2/13	重大利好涨起来，冲上去拉涨停	823	万科A资讯		2
654	2020/2/12	万科根本不可能被炒。32元上方无穷大压力！大量机构（基金、保险、外资）持有，谁也不会卖力；谁也没这个胆量和能力！	992	股均是骗		3
655	2020/2/11	来源：东方财富Choice数据 作者：财智星 万科Ａ融资融券信息显示，2020年2月10日融资净买入4454.47万元；融资余额34.12亿元，较前一日增加1.32%。融资方面，当日融资买入3.3亿元，融资偿还2.85亿元，融资净买入4454.47万元，连续3日净买入累计8454.18万元。融券方面，融券卖出35.2万股，融券偿还2.83万股，融券余量115.56万股，融券余额3313.08万元。融资融券余额合计34.45亿元。万科Ａ融资融券交易明细（02-10）万科Ａ历史融资融券数据一览免责声明：本文基于大数据生产，仅供参考，不构成任何投资建议，据此操作风险自担。（文章来源：东方财富Choice数据） [点击查看原文]	994	万科A资讯		0
656	2020/2/10	房地产股现在居然逆市上来了	964	万科A资讯		2
657	2020/2/9	来源：信息时报 7月31日早间，泰禾集团公告称，于今日收到公司控股股东泰禾投资集团有限公司(以下简称“泰禾投资”)通知函，泰禾投资、公司实际控制人黄其森先生与海南万益管理服务有限公司(以下简称“海南万益”)于2020年7月30日签署了《股份转让框架协议》，泰禾投资拟将其持有公司的19.9%股份转让给海南万益。转让价格为每股人民币4.9元，对应总对价约为人民币24.3亿元。 截至本公告披露日，泰禾投资持有公司股份1,218,801,590股，占公司总股本比例为48.97%，其中累计质押股数为1,207,420,000股，占其所持股份比例为99.07%，累计冻结股数为1,218,801,590股，占其所持股份比例为100.00%。（文章来源：信息时报） [点击查看原文]	1888	Tom胡		0
658	2020/2/8	周一以万科为首的建房子的开发商集体涨停，以此来表达房子在这次疫情防御中的重要性！天天防御你和家人不得病毒，是口罩么？是紫外线灯么？是双黄连么？是拉七八糟的防御药么？！	9680	股友fNTocX		2
659	2020/2/7	这股还没跌到位，在25买就对了	992	财经评论资讯		2
660	2020/2/6	真心受不了，这两个垃圾庄双胞胎	948	三钢最新消息		2
661	2020/2/5	来源：东方财富Choice数据 作者：财智星 万科Ａ融资融券信息显示，2020年2月4日融资净偿还7657.72万元；融资余额33.32亿元，较前一日下降2.25%。融资方面，当日融资买入1.85亿元，融资偿还2.62亿元，融资净偿还7657.72万元，净偿还额两市排名第14。融券方面，融券卖出4700股，融券偿还9.51万股，融券余量97.31万股，融券余额2687.71万元。融资融券余额合计33.59亿元。万科Ａ融资融券交易明细（02-04）万科Ａ历史融资融券数据一览免责声明：本文基于大数据生产，仅供参考，不构成任何投资建议，据此操作风险自担。（文章来源：东方财富Choice数据） [点击查看原文]	987	上海网友		0
662	2020/2/4	数据显示,02月03日万科A上榜深股通十大成交活跃股，买入及卖出金额合计8.576亿元，排名第7。其中，买入3.594亿元，卖出4.982亿元，净卖出1.389亿元，净卖出额占该股当日总成交额的3.37%。截至当日，该股于深股通持股量为4.972亿股，占其A股股本比例为5.11%，比上一交易日减少512.40万股。。02月03日万科A深股通持仓数据收盘价：26.63涨跌幅：-8.11%深股通持股量：4.972亿股较上日变化：-512.40万股深股通净卖出：1.389亿占成交额比：3.37%万科A最近一个月上涨-16.91%，上榜深股通十大成交活跃股8次，深股通累计净买入1.306亿；近两个月上涨-4.89%，上榜23次，深股通累计净买入1.457亿；近一年上涨0.08%，上榜154次，深股通累计净买入55.319亿。数据来源:东方财富	995	上海网友		0
663	2020/2/3	早上打开电脑，想拼手速的朋友。犹豫想先抛出来，再接回来的朋友。如果不是融资，一定记住。低开之后，别动！别动！别动！	8704	财经评论资讯		2
664	2020/2/2	各家各户,小心啦..................	999	点石大展得周伯通		2
665	2020/2/1	鬼股	4536	这么嫩的韭菜根根		1
666	2020/1/31	雪崩之下，没有一片雪花是无辜的！！！姚老板差不多全抛了！剩下的无底线了！！！………	2415	丨电脑用户丨		2
667	2020/1/30	估计开盘万科A跌到27左右会企稳	2733	恒心一一		2
668	2020/1/29	年前，万科A回调的深度，远超我的预期，若非之前在通道上轨减仓，此时持仓利润已经回吐过半。不难发现，25.50是万科A的牛熊分水岭，股价在没跌破之前，我们始终应该保持积极做多。更进一步说，27.70是万科A反复验证的关键位，在此之上都应该坚决买入。1月22日，万科A大幅上涨，第二天低开大幅下跌，这意味着头一天买入的资金全部被套，不管是机构建仓还是散户被套，我们都可以得出一个明确的判断：股价突破1月22日高点，行情看涨。尤其值得注意的是：12月13日，万科A收了个典型的小线巨量，后市证明了它正是行情的启动点，这样的点往往对后市有极强的支撑作用。相应地，股价至此我们也应该肆无忌惮、毫无保留地买入。	3254	活跃的韭菜		0
669	2020/1/28	明天港股万科开盘，看看会跌几个点	3283	恒心一一		2
670	2020/1/27	重仓万科A，今次肯定亏惨了	2226	财经评论资讯		2
671	2020/1/26	上315了哈哈笑死人	957	zhongshan5878		2
672	2020/1/25	龙星化工走势处于下降趋势中，缩量反抽，空头仍然占据优势。下面没有支撑位，如果套的多的话，坚守吧，行业机会渐行渐近，期待重新腾飞。蓝筹长线股票各行业龙头，万科、格力、美的等等	33	三人行5		2
673	2020/1/24	来源：数据宝 1月23日万科A遭深股通净卖出1.41亿元，为连续3日净卖出，合计净卖出3.70亿元，期间股价下跌2.98%。 证券时报数据宝统计显示，1月23日北向资金成交净卖出117.62亿元。深沪股通成交活跃股中，万科A全天成交6.89亿元，成交净卖出1.41亿元，为连续第3日净卖出，期间该股遭深股通累计成交18.10亿元，合计净卖出3.70亿元。 万科A最新收盘价为28.98元，今日下跌3.75%，遭深股通连续净卖出期间，股价累计下跌2.98%，期间上证指数下跌3.85%，该股所属的房地产行业下跌4.36%。 资金流向方面，今日万科A获主力资金净流出3.67亿元，遭深股通连续净卖出期间，主力资金累计净流出8.44亿元。 融资融券数据显示，该股最新(1月22日)两融余额为34.41亿元，其中，融资余额为33.99亿元，近10日融资余额减少2.71亿元，降幅为7.37%。 机构评级来看…	4186	股友Bp2FKR		0
674	2020/1/23	这样一搞，只有困在家里了，房子成第一需要	915	财经评论资讯		2
675	2020/1/22	我发起了一个投票。	989	京戈wsqryii		2
676	2020/1/21	数据显示,01月20日万科A上榜深股通十大成交活跃股，买入及卖出金额合计4.152亿元，排名第10。其中，买入2.303亿元，卖出1.849亿元，净买入4535.61万元，净买入额占该股当日总成交额的1.66%。截至当日，该股于深股通持股量为5.147亿股，占其A股股本比例为5.29%，比上一交易日增加152.50万股。。01月20日万科A深股通持仓数据收盘价：29.87涨跌幅：-1.94%深股通持股量：5.147亿股较上日变化：152.50万股深股通净买入：4535.61万占成交额比：1.66%万科A最近一个月上涨-5.71%，上榜深股通十大成交活跃股8次，深股通累计净买入6.491亿；近两个月上涨12.08%，上榜26次，深股通累计净买入19.517亿；近一年上涨20.62%，上榜160次，深股通累计净买入63.574亿。数据来源:东方财富	978	心如止水大自在		0
677	2020/1/20	看到好多人想要筹码，我为了过年安心，今天交了，拿走吧	703	干劲冲天得贡萨洛		3
678	2020/1/19	如没有反应，那这一千多万元薪酬是如何做账的？	930	财经评论资讯		3
679	2020/1/18	您知道为什么外资不断流入万科吗？ 外国投资者尤其是购买该股票的主要原因是。 但是我们不知道这个原因。	2716	牛大户8848		3
680	2020/1/17	雄起	947	韭菜黄了哦		2
681	2020/1/16	本宫看走眼了，32重仓了你！看来今年解套无望了，没事，姐有的是万科的房子，卖套房子来补仓。准备和你谈恋爱了	8702	牛大户8848		2
682	2020/1/15	漏，接着漏	755	财经评论资讯		2
683	2020/1/14	来源：证券时报e公司 深交所网站披露的信息显示，万科两宗公司债券发行申请获通过，总规模120亿元。 （文章来源：证券时报e公司） [点击查看原文]	2481	冷月樵夫		3
684	2020/1/13	来源：东方财富Choice数据 作者：数据中心 万科A(000002)2020-01-13融资融券信息显示，万科A融资余额3,431,847,177元，融券余额58,823,456元，融资买入额178,794,142元，融资偿还额249,815,260元，融资净买额-71,021,118元，融券余量1,856,801股，融券卖出量82,200股，融券偿还量134,700股，融资融券余额3,490,670,633元。万科A融资融券详细信息如下表：交易日期代码简称融资融券余额(元)2020-01-13000002万科A3,490,670,633融资余额(元)融资买入额(元)融资偿还额(元)融资净买额(元)3,431,847,177178,794,142249,815,260-71,021,118融券余额(元)融券余量(股)融券卖出量(股)融券偿还量(股)58,823,4561,856,801…	993	n233794269947030		0
685	2020/1/12	来源：中国网地产 据济南日报消息，1月9日下午，济南市委副书记、市长孙述涛在龙奥大厦会见了万科集团高级副总裁、北方区域首席执行官刘肖一行。 孙述涛在会见时说，当前济南正处在加快发展的关键期、机遇期、黄金期，新旧动能转换先行区、山东自贸试验区济南片区、黄河流域生态保护和高质量发展三大国家战略交汇叠加，为济南发展提供了重要支撑，也为广大企业在济南发展开辟了广阔空间。万科集团与济南市有着良好的合作基础，济南市欢迎像万科集团这样有实力的企业积极投入到济南的高质量发展进程中来，发挥自身优势，布局高端项目，助力济南打造高品质城市、加快区域性物流中心建设。我们将创优营商环境，全力支持广大企业在济南的发展，促进合作共赢。 刘肖表示，万科集团将抢抓济南跨越发展机遇，在物业、物流、商业、养老等领域加强与济南的合作，不断拓展新业务，积极参与城市的建设发展，为济南加快新旧动能转换作出贡献。 市委常委、副市长郑德…	4004	upupupday		0
686	2020/1/11	11月22日公告老姚持11.3亿股，12月19日持有5.65亿股。11月22日~12月19日成交16.37亿股（不含其它方式交易），老姚减5.65亿股，占成交量35%左右。12月20日~1月10日，成交11.3亿股（不含其它方式成交），仍按35%的减持速度计算，预计老姚仅剩1.6亿股。宝能系最高峰时持有28亿股万科，预计已经减持94%。	5577	股友tg0Wvo		3
687	2020/1/10	当初4元以上清仓绒绒，跌到1元多，我清闲看它一路下滑，如今回来捡漏。去年11月，卖了小车，高速ETC乱成一锅粥，我清闲坐山观虎斗，如果还开车上高速，说不定连连中招。去年买了一套房，我清闲地看着房价从1万8涨到2万8，无招胜有招。	962	财经评论资讯		2
688	2020/1/9	是不让离婚钻空子买房，所以地产大跌	998	每周一点点		2
689	2020/1/8	今日万科A主力净流入额达1028.64万元，净占比0.41%，其中超大单净流入额-1.04亿元,净占比-4.19%，大单净流入额1.14亿元，净占比4.61%。万科A资金流向数据类型流入(万元)流出(万元)超大75940.62-86314.37大单90716.96-79314.57中单54064.98-53705.57小单26792.47-28180.53资金解读万科A收盘涨幅1.64%， 其中，成交最活跃的价格分别为32.45、32.44、32.46，成交密集的手数区间分布于700-1000、1000-1500、3000-5000手，中单介入居多。成交活跃统计9:30-15:00 成交均价 31.75 成交价格主买累计成交量主卖累计成交量主买占比主卖占比32.453793005311000.49%0.68%32.443642001208200.47%0.15%32.4617575016…	994	万科A资讯		0
690	2020/1/7	红塔证券：2019年12月实现净利润19309.39万元	755	最甜的香蕉		0
691	2020/1/6	来源：东方财富Choice数据 作者：财智星 万科Ａ融资融券信息显示，2020年1月6日融资净买入1.04亿元；融资余额38.29亿元，较前一日增加2.79%。融资方面，当日融资买入3.44亿元，融资偿还2.4亿元，融资净买入1.04亿元，净买入额两市排名第17。融券方面，融券卖出8.24万股，融券偿还43.71万股，融券余量188.55万股，融券余额5941.21万元。融资融券余额合计38.89亿元。万科Ａ融资融券交易明细（01-06）万科Ａ历史融资融券数据一览免责声明：本文基于大数据生产，仅供参考，不构成任何投资建议，据此操作风险自担。（文章来源：东方财富Choice数据） [点击查看原文]	977	最甜的香蕉		0
692	2020/1/5	又套了一批人啊！前几天被套的今天好多都割了估计！！	993	最甜的香蕉		2
693	2020/1/4	年轻人应该面对的是歌声，爱情，快乐，现在的年轻人面对的是房贷，加班！这样真不行！	2936	作手一哥		2
694	2020/1/3	我t飞了。 房地产在底部反转，今天看看有没有机会t回来	728	偶尔先生		2
695	2020/1/2	昨夜美股房地产板块领跌，两倍三倍做空房地产指数都涨了	986	淼焱森垚鑫		2
696	2020/1/1	记得我早就说了，要想像隔壁家老王一样税年轻漂亮小姑凉，就挂涨停板买入还来得及。	816	最甜的香蕉		0
697	2019/12/31	太猛了吧	998	牛大户8848		2
698	2019/12/30	这个股是天天向上，只有持股不动了，每天涨不了多少！	998	财经评论资讯		2
699	2019/12/29	明年3.7每股，万科半年内上32块，没问题。	3403	股友S7hr29		0
700	2019/12/28	来源：东方财富Choice数据 作者：数据中心 万科A(000002)2019-12-26融资融券信息显示，万科A融资余额3,596,237,774元，融券余额62,622,932元，融资买入额182,100,944元，融资偿还额259,259,611元，融资净买额-77,158,667元，融券余量2,012,305股，融券卖出量211,300股，融券偿还量70,700股，融资融券余额3,658,860,706元。万科A融资融券详细信息如下表：交易日期代码简称融资融券余额(元)2019-12-26000002万科A3,658,860,706融资余额(元)融资买入额(元)融资偿还额(元)融资净买额(元)3,596,237,774182,100,944259,259,611-77,158,667融券余额(元)融券余量(股)融券卖出量(股)融券偿还量(股)62,622,9322,012,305…	1015	杜小娃		0
701	2019/12/27	来源：东方财富Choice数据 作者：数据中心 万科A(000002)2019-12-25融资融券信息显示，万科A融资余额3,673,396,441元，融券余额56,693,944元，融资买入额189,253,554元，融资偿还额369,934,144元，融资净买额-180,680,590元，融券余量1,871,705股，融券卖出量72,600股，融券偿还量62,100股，融资融券余额3,730,090,385元。万科A融资融券详细信息如下表：交易日期代码简称融资融券余额(元)2019-12-25000002万科A3,730,090,385融资余额(元)融资买入额(元)融资偿还额(元)融资净买额(元)3,673,396,441189,253,554369,934,144-180,680,590融券余额(元)融券余量(股)融券卖出量(股)融券偿还量(股)56,693,9441,871,70…	997	财经评论资讯		0
702	2019/12/26	小猪快跑！！！！	718	短_不炒_狐_狸		2
703	2019/12/25	外资不在，连个接盘的都没有吗	776	A子弹已上膛		2
704	2019/12/24	来源：北京商报 宝能系的增持上位，着实让南宁百货(600712)火了一把。12月18日，在原第一大股东结盟“狙击”以维持控股股东地位的背景下，南宁百货再以涨停价收盘，获得近11个交易日内的第10个涨停板。增持南宁百货的同时，12月18日万科披露的公告显示，姚振华掌舵的宝能系则继续减持万科。买抛之间，姚振华亦大秀A股加减法。 第10个涨停 宝能系的增持俨然引爆了南宁百货在二级市场上的股价。12月18日，在控股股东结盟“狙击”的背景下，南宁百货再以涨停价收盘，这也是南宁百货在近11个交易日内斩获的第10个涨停。 南宁百货股价的持续大涨与近期宝能系增持上位引发控制权之争预期不无关系。回溯历史，12月5日，南宁百货一则股东权益变动公告宣布，当时为南宁百货第二大股东的南宁市富天投资有限公司(以下简称“南宁富天”)通过司法竞拍增持公司股份。 随着进一步增持，南宁富天在南宁百货中所处的股东地位也发生了…	39547	最甜的香蕉		0
705	2019/12/23	来源：券商中国 作者：邓雄鹰 “万宝之争”已进入尾声。最新信息显示，宝能系对万科的持股已降至不到5%。 按照12月19日晚间万科A的公告，2019年11月27日至2019年12月19日，姚振华旗下钜盛华和前海人寿，通过深圳证券交易所证券交易系统集中竞价交易方式合计减持万科A股股票5.65亿股，占万科总股本的5.00%。 截至2019年12月19日，钜盛华和前海人寿合计持有万科A股股份5.65亿股，占万科总股本的4.9999998%。两年前，宝能通过前海人寿、钜盛华以及9个资管计划，对万科的持股比例最高曾达到25.4%。 如果从2018年首轮减持计算，迄今宝能系总计减持约22.39亿股，如果按照五轮减持时间段最低交易价计算，宝能系五轮减持最低套现约506亿元，此次11月27日至12月19日共计套现154亿元。 与此同时，值得注意的是，“宝能系”通过拍卖平台大举增持并一举上位成为第一大股东之…	19426	最甜的香蕉		1
706	2019/12/22	关注002452	958	股友Na2sGM		2
707	2019/12/21	开玩笑，万科的估值应该远远超越茅台，每人一套房，这市场有多大？	563	万科A资讯		1
708	2019/12/20	破产倒闭	907	仟琥基基		1
709	2019/12/19	28涨到30就结束了？那么大的资金可不傻，要吃肉的	982	财经评论资讯		2
710	2019/12/18	来源：中国网地产 10日晚间，神州数码(000034.SZ)公告称，拟为北京神州数码置业发展有限公司提提供财务资助。 根据公告披露显示，该公司由神州数码(中国)持股25%、神州数码软件持股25%、北京万科持股50%。 神州数码将按照股权比例，对项目公司提供累计不超过1.50亿元的股东借款，年利率4.35%。。此额度在2020年1月1日至2020年12月31日期间内可循环使用，且任一时点借款余额不超过1.50亿元。 资料显示，2015年，神州数码以6.42亿元摘得海淀区的“海淀北部地区整体开发”HD-0303-0031地块B2商务用地。地块性质为B2商务用地用地，土地面积17629.735 平方米，建筑规划面积52889平方米。地块挂牌出让起始价为人民币63500万元。 资料显示，截至三季度末，神州数码置业资产总额10.60亿元，负债总额9.69亿元，期内净亏损148万元。 董事会认为，公…	9888	冷清一笑倾所爱		0
711	2019/12/17	涨停已经没有悬念	576	财经评论资讯		2
712	2019/12/16	南宁百货是宝能系上位重演万科。被市场炒作起来的。大连电瓷如果起来靠的应该是业绩的成倍增长，大连电瓷净利润连续大幅增长，年报预期扭亏。且目前股价在低位。后市应该有一个好的表现，但是比不了南宁百货的。且近期形态显示目前股价还处在震荡下跌中，要起来也需要时间积蓄力量。需要时间被投资者充分了解关注，引来资金操作才是。虽然形态目前不太好，但这业绩的大幅提升加上这目前低廉的股价，是不用担心的，下跌幅度有限，且周五指数出现跳空高开高走，后市个股是非常有可能轮流表现的。耐心持有就好！	2316	财经评论资讯		2
713	2019/12/15	#券商板块多重利好加持# 导语：证监会发布MOM产品指引，深交所推行股票期权试点等均利好券商股，对于A股市场来说，牛市的“带头大哥”就是券商，预计券商板块将有所表现。关联股：券业再迎大利好！打造航母级头部券商 支持各类国有资本注资证券公司证监会答复提案建议：打造航母级头部券商 支持各类国有资本注资证券公司来源：中国证券报 作者：昝秀丽 券业再迎大利好！ 积极推动打造航母级头部证券公司，支持各类国有资本注资证券公司。 11月29日，证监会网站公布33条关于政协十三届全国委员会第二次会议提案答复的函和对十三届全国人大二次会议建议的答复。 来源：证监会网站 证监会答复《关于做强做优做大打造航母级头部券商，构建资本市场四梁八柱确保金融安全的提案》时表示，下一步将继续鼓励和引导证券公司充实资本、丰富服务功能、优化激励约束机制、加大技术和创新投入、完善国际化布局、加强合规风险管控，积极推动打造航母级…	3194	万科A资讯		1
714	2019/12/14	太稳了	1109	中兴通讯资讯		2
715	2019/12/13	转发	982	胖胖的招财猫778		2
716	2019/12/12	来源：国际金融报 “那是一个意外，其实也不算超过，明年我们还将保持在4、5名，因为我们的产品好，比数量的话就显得没有档次了。” 12月5日下午，在被问及融创前11个月销售额超过万科，跃居行业第三是什么感受时，融创中国董事会主席孙宏斌表示，“那是一个意外，其实也不算超过，明年我们还将保持在4、5名，因为我们的产品好，比数量的话就显得没有档次了。”（文章来源：国际金融报） [点击查看原文]	3040	股友tg0Wvo		0
717	2019/12/11	600221的债，还剩531天，最后大跌大买的机会，之后就进入400多天了。	924	上海网友		2
718	2019/12/10	北京西北旺土拍地王受益最大的就是冠城大通一级开发87万平米利润即将对象二级开发土地巨大升值下周会暴涨	2632	上海网友		2
719	2019/12/9	春节假期影响市场的重要财经资讯汇总(不断更新中)	30759	上海网友		1
720	2019/12/8	我是大飞哥.25.88元买了1600股富春环保.不到100元不卖	862	心行合十		2
721	2019/12/7	大盘上3000点以上	3104	中兴通讯资讯		0
722	2019/12/6	安慰	695	股友5D87P31731		2
723	2019/12/5	来源：东方财富Choice数据 作者：财智星 万科Ａ融资融券信息显示，2019年12月5日融资净买入364.67万元；融资余额27.91亿元，较前一日增加0.13%。融资方面，当日融资买入8119.66万元，融资偿还7754.99万元，融资净买入364.67万元。融券方面，融券卖出3.83万股，融券偿还9.41万股，融券余量128.07万股，融券余额3560.45万元。融资融券余额合计28.26亿元。万科Ａ融资融券交易明细（12-05）万科Ａ历史融资融券数据一览免责声明：本文基于大数据生产，仅供参考，不构成任何投资建议，据此操作风险自担。（文章来源：东方财富Choice数据） [点击查看原文]	769	作手一哥		0
724	2019/12/4	太磨人了，真的拿不住了	992	北大张博士		2
725	2019/12/3	万科精装修的房子入住15个月，漏水	999	财经评论资讯		2
726	2019/12/2	按照一年6000亿的营收，10%的净利率，一年就是600亿，市值3000亿，5倍PE不到，哪里去找这么便宜的股票呀，昨天港股融创又涨了七个点，万科你个龟公	985	*ST海航资讯		2
727	2019/12/1	万科参加建立房地产期货交易所 给万科股票先估值50人民币一股	956	*ST海航资讯		2
728	2019/11/30	来源：国际金融报 据《地产深度报道》不完全统计，12月，上海地区预计将有33个新盘入市。 距离2019年结束还有33天，留给房地产开发商冲刺年度业绩的日子依然不多了。 回想2018年年末，上海地区仅最后12月23日-12月31日8天时间，就有18个新盘入市，共计推出房源数超4450套，为2018年的热闹楼市画上了圆满的句号。 2019年末的上海楼市也不遑多让。 据《地产深度报道》不完全统计，12月，上海地区预计将有33个新盘入市。具体来看，33个新盘分布上海14个大区，其中，推盘大区浦东新区共计推出9个新盘，闵行5个，松江3个，徐汇、普陀、静安、宝山、奉贤各2个，青浦、杨浦、黄浦、嘉定、虹口和金山各占1个。 其中，截至11月28日，已有12个新盘取证，加推房源数为2013套(光明云庐未公布房源数量)。数据来源：房天下、安居客等平台(制表：左宇) 三盘认筹戏份足 虽然今年末的热闹气氛相比去…	3329	upupupday		0
729	2019/11/29	这股一直想往上涨，感觉不一般	993	作手一哥		2
730	2019/11/28	来源：e公司 万科A(000002)在互动平台表示，公司已就相关报道向董事会名誉主席王石进行了解，王石表示，其讲话意在表达万科团队传承做得好，尽管自己已经离开万科两年了，但公司仍然在跑赢市场。其关于万科年报的说法，是根据公司前三季度业绩情况，结合自身多年的房地产行业经验及对万科经营风格的了解所做出的判断。公司未向王石先生提供有关经营业绩的未披露或预测数据，王石未掌握关于公司业绩的内幕信息。 【此前报道】 王石“泄密”万科业绩刷屏！是否涉嫌违规信批？万科股票应声大涨 王石提前泄露万科年报业绩，被批有违规信批之嫌，提前“泄露”业绩在A股也并非个例。 自2017年6月30日辞去万科董事会主席，王石有相当一段时间淡出了大众视野。但作为万科的创始人，万科依然是王石最大的标签。 王石“泄密”万科业绩刷屏！ 11月23日，王石在新书《我的改变：个人的现代化40年》分享会上表示，已经离开万科两年的王石又…	10.4万	等你来见证601229		0
731	2019/11/27	反常必有妖，捶S挣扎价，移花接木量！记录这世纪大顶	986	曾经的操盘手小妮		2
732	2019/11/26	来源：证券时报 地产股早盘走强，截至发稿，中迪投资涨停，苏州高新涨近8%，万科A、泰禾集团涨超4%。 （文章来源：证券时报） [点击查看原文]	2240	万科A资讯		0
733	2019/11/25	来源：证券时报网 持续减持之下，宝能持有的万科股份仅剩10%，且可能继续减持。 曾几何时，宝能曾位列万科第一大股东，最高时持股比例达到25.4%。“宝万之争”结束后，深圳地铁成为万科基石股东，宝能的彻底退出，只是时间问题。 11月22日晚间，万科A(000002)发布公告，收到深圳市钜盛华股份有限公司(以下简称钜盛华)、前海人寿保险股份有限公司(以下简称前海人寿)的《简式权益变动报告书》。 具体来看，2018年9月19日至2019年11月22日，因钜盛华作为委托人的资产管理计划宝禄1号通过大宗交易方式减持、集中竞价交易方式减持以及万科总股本变动导致信息披露义务人持股比例被动稀释等原因，钜盛华及其一致行动人持有的万科A股股份累计变动比例为5%。 需要指出的是，钜盛华及其一致行动人前海人寿，为宝能所控制。此番减持后，钜盛华持有万科4.5亿股，占当前总股本的3.98%；前海人寿持有6.8亿股，…	10.8万	阿卡丽8		0
734	2019/11/24	来源：东方财富Choice数据 作者：财智星 2019年11月21日，万科AA股开盘26.55元，全日小涨0.38%，股价收报26.75元。自2019年11月19日以来，万科A收盘价连续三日收于年线（250日均线）之上。前次回顾东方财富Choice数据显示，万科A股价前一次连续三日收于年线之上为今年的10月10日，当日收盘价为26.62元（前复权）。此后万科A股价短期有一定的上扬，持续14日站在支撑价格26.62元之上，期间最大涨幅为4.28%。历史回测回溯近一年股价，万科A共计实现3次连续三日收于年线之上。历史数据显示，次日股价涨多跌少，共计实现上涨2次，最大涨幅为0.71%；遭遇下跌1次，跌幅为0.25%。市场统计统计2018年5月30日至2019年5月29日的全市场数据，东方财富Choice数据显示，共有3167只个股连续三日收与年线之上6890次，其中3382次第二日股价上涨，3…	2628	春天1978		0
735	2019/11/23	急需韭菜接盘	958	叫我阿博		3
736	2019/11/22	过去宝能买买买！现在卖卖卖！宝能系再减万科5%股权 资管计划已出清 股价波澜不惊！	5898	ndy繁华乱世		2
737	2019/11/21	西安万科万科金域东郡2017工程款保理贴息款，至今未付。2018年底书面协议承诺支付工程款，未付。后书面协商改为2019年5月，至今未付。万科人诚信，越来越无语了。	920	黒銫毒葯		2
738	2019/11/20	别装了，下来先	996	投资终端大师老陆		2
739	2019/11/19	自选股里面华夏幸福在万科旁边，真的太扎眼了。。。	997	牛刀括骨之英雄		2
740	2019/11/18	当初说房子是用来住的，不是用来炒的的时候，对房地产进行力度调控，不会象今天这样骑虎难下！哎！话确实讲得好！就是、、:∴	986	楼兰婉彤166		2
741	2019/11/17	作者个人号：复利金融圈记得在09年上映了一部《蜗居》的电视剧火遍大江南北，该剧是当代大学生留城奋斗史的缩影，剧中主人公以海萍、海藻为代表的青年一代的人性价值在房子等物质条件制约中产生了剧烈震荡，一心想要拥有属于自己的房子，却遭遇无数挫折和无奈。现在的房价高吗？从单价上看来的确很高，很多人奋斗一生的梦想，也就是在一二线城市买下一套属于自己的房产，然后在退休之前还完房贷，假设一个人23岁大学毕业，奋斗5-7年，到30岁左右可以存下一笔在一二线城市付首付的钱，按照中国房产情况，一手房贷款一般可贷30年，二手房贷款一般可贷20年，还需满足贷款年限要加上申请人年龄，男不超过65岁，女不超过60岁。按照上述来看，一般的普通人想要在一二线城市买房并且还完房贷，差不多也就到了退休的年龄(30岁买房，在用30年还完房贷)，这大概是普通70后和80后左右上班族的真实写照，所以这个年代的普通家庭也就是现在的“…	990	用户注册成功成功		0
742	2019/11/16	翻倍潮哦！水泥牛！价值洼地	2588	万科A资讯		0
743	2019/11/15	现在农业银行去底部、	941	n233794269947030		3
744	2019/11/14	宝能前海还有12%未抛。谁接谁发财？	902	万科A资讯		2
745	2019/11/13	来源：东方财富Choice数据 作者：财智星 万科Ａ融资融券信息显示，2019年11月11日融资净偿还2341.43万元；融资余额32.72亿元，较前一日下降0.71%。融资方面，当日融资买入1.65亿元，融资偿还1.88亿元，融资净偿还2341.43万元。融券方面，融券卖出27.43万股，融券偿还6.33万股，融券余量111.43万股，融券余额2939.47万元。融资融券余额合计33.01亿元。万科Ａ融资融券交易明细（11-11）万科Ａ历史融资融券数据一览免责声明：本文基于大数据生产，仅供参考，不构成任何投资建议，据此操作风险自担。（文章来源：东方财富Choice数据） [点击查看原文]	796	用户注册成功成功		0
746	2019/11/12	好机会啊	994	股友tlAt6b		2
747	2019/11/11	来源：第一财经 市场群雄逐鹿之时，房企营销方式花样迭出。这一次，是地产和电商跨界“联姻”。 据京东官方消息，近日京东已与融创中国(01918.HK)西南区域达成合作，融创西南旗舰店已于11月1日正式入驻。活动期间，购房者可在店内参与111元抢单套最高190万购房补贴，成功者可获西南五省指定房源补贴线下摇号资格。 记者在上述旗舰店看到，此次活动涉及四川省、云南省、广西省、贵州省、重庆市共15城万套房源，京东总补贴金额5000万。其中成都一楼盘信息显示，指定房源享京东补贴110万，线下未核实前，实际支付的意向金均可无理由退款。 同样加入线上营销大战的，还有中国恒大(03333.HK)。11月1日，苏宁集团和恒大集团宣布，双方将在11月1日至11日期间合作卖房，累计在全国820个楼盘中拿出1111套房源，涉及学区房、地铁房等多种房源。 在线上渠道，恒大将在苏宁易购平台上开设旗舰店，每天100套…	2537	财经评论资讯		0
748	2019/11/10	还不涨起来，你让那些在30块买进的怎么办啊	994	用户注册成功成功		1
749	2019/11/9	做1个点的短线都这么难做	948	翻倍黑马百问百答		2
750	2019/11/8	在万科买了个套，TMD	993	用户注册成功成功		2
751	2019/11/7	今天完蛋了，10月份销售这么差	938	万科A资讯		2
752	2019/11/6	农业、家电、航空都启动了	983	用户注册成功成功		2
753	2019/11/5	来源：乐居财经 一千个读者就有一千个哈姆雷特。这句简单而又富含哲理的话，用在当下的房地产市场也再适合不过。 在当前楼市大环境低迷、项目去化困难、融资持续收紧的情况下，有房企看到的是危险的逼近，最大限度开源节流；有房企看到了新的生机，加速拿地，逆势扩张。 万科明显选择了后者。 从喊出“活下去”的艰难口号，到提出“收敛聚焦、巩固基本盘”，一路走到了2019的第三季度，不少房企涉险了、倒下了，但万科仍然是当年的万科。 三季度拿地大增 10月25日，万科(000002.SZ)公布了其2019年前三季度报告。报告显示，1-9月，该集团累计实现营业收入2239.1亿元，同比增长27.2%；实现归属于上市公司股东的净利润182.4亿元，同比增长30.4%。其中，房地产业务结算面积为1455.0万平方米，贡献营业收入2125.7亿元，同比分别增长13.6%和26.9%。 第三季度，万科实现营业收入845…	4864	看看3333		0
754	2019/11/4	高瓴资本什么时候把姚员外那些股份接走，省得万科一涨就减持，这个万科股价就像千年松一样！	6143	股友icMvPP		2
755	2019/11/3	可笑	1534	高手中的二手777		2
756	2019/11/2	来源：乐居财经 10月28日，华泰证券发布万科A(000002)季报点评。 核心观点 公司发布三季报，2019 前三季度实现营收 2239 亿元，同比增长 27%；实现归母净利润 182 亿元，同比增长 30%；EPS1.63 元，略高于预期。在房地产融资收紧背景下，公司经营和融资优势凸显，有望把握土地市场和收并购机遇；一二线为主的布局将受益于重点城市需求韧性。上调盈利预测，预计 2019-2021 年 EPS 为 3.64、4.39、5.27 元，维持“买入”评级。 计提减值不改业绩增长，结算体量提升推动业绩释放 1-3Q 竣工面积 1640 万平，同比+6%，带动结算面积同比+13.6%，结算收入同比+27%。地产业务结算毛利率 27.6%，同比微降 0.2pct。根据公司半年报，全年竣工面积增速预计达 11.6%，Q3 末已售未结金额同比维持 20%的增速，为全年结算收入增长打下基…	4544	股友tg0Wvo		3
757	2019/11/1	好的	1804	用户注册成功成功		2
758	2019/10/31	和H股一个调调。	995	财经评论资讯		2
759	2019/10/30	大盘分析10月30日昨日大盘跌破2965点支撑后.今天果然不伤指数伤个股.出现难得一见的跌停潮.盘中连象样的反抽也没有.并且出现恐慌现象.操作上昨天跌破支撑后.出场的人不要轻易进场.等待合适的位置.昨天来不及卖出还带着美景愿望的投资者.要紧盯大盘下一支撑点位2923点位.这个位置不能破.如破将向下一点位2859点附近寻底!现在的调整是好事.不要怕.有调整才有更大的行情.我们个人投资者在市场没有资金优势.信息优势.怎样战胜市场?我认为要构建大盘的防御工事.哪就是看大盘做个股.计算好大盘支撑和压力点位.如指数上冲到压力位不过先阳线抛.支撑不有效跌破阴线买(在弱市尾盘进).如有效跌破出场观望!这样做的好处是不受市场消息牵引.没有偏多.偏空的幻想.严格按纪律执行!从被动变成主动!这样风险降到最低.利润得到保障.可能有的人认为看支撑压力没有用.我只想说你"牛比".想过没有.为什么市场大多数投资者是…	978	太重要		2
760	2019/10/29	在跌一点我再进来	989	上海网友		2
761	2019/10/28	来源：第一财经日报 作者：罗韬 从市场表现来看，房企打折送东西等营销活动多了起来，但市场反馈较为一般，金九失色对市场信心有所挫伤。随着近期推盘力度减弱，成交必然缩水，预计后续价格指数震荡下行。 10月以来，整个楼市降温明显，多地开发商均开始以价换量，不过销售情况依旧不乐观。 日前，杭州市国立公证处公示，杭州秀隐翠园7号楼获取《商品房预售证》，房源共计92套，不过截至公证处公证之时，未收到购房家庭的购房意向登记。 杭州秀隐翠园对外推广名为古翠隐秀，由万科(000002.SZ)和融信中国(03301.HK)合作开发，位于杭州市拱墅区文教区登云路与隐秀路交叉口，目前市场参考价3.5万元/平方米。 一般而言，开发商拿预售证之前都会提前进行蓄客，以保证可以开盘阶段人气较高，而这样预售证过后无人登记情况，无疑预示市场逐渐降温。 不过，万科方面就此回复称，由于提供了较高的验资条件，符合要求的客户不多。…	48237	用户注册成功成功		0
762	2019/10/27	万科A必大涨，哈哈	1467	股友tg0Wvo		2
763	2019/10/26	万科要该行去挖矿了。	987	牛大户8848		2
764	2019/10/25	垃圾明天补跌	1516	上海网友		2
765	2019/10/24	日线27.30的阻力位，已经尝试突破了几次	1003	上海网友		2
766	2019/10/23	周末影响市场的10大消息汇总：超级打新周来了 来源：券商中国 作者：成真======================================郑重声明： 加关注上海银行 (601229.sh)......	993	上海网友		1
767	2019/10/22	注意目前	860	上海网友		2
768	2019/10/21	信佛祖 得永金...阿弥托佛...	919	上海网友		2
769	2019/10/20	房地产价格越高，租金越便宜，因为房子供应多嘛。而汽车越多，就会按尾数上路，为什么不打压？很多策，是靠什么来制定的呢？	888	花火sky		2
770	2019/10/19	自己的信念最重要！	986	superman0088		2
771	2019/10/18	万科A资金的战斗力 慧眼识金	3306	黒銫毒葯		2
772	2019/10/17	上海打响房产税，炒房团团灭开始了。新热点：5G商用软件，例如中科软 中国软件 鼎捷软件从东方财富网月线图，周线图看，房地产遍地过剩如葱的万科回落低点就清楚了。5G商业软件应用的新热点火了！看看中科软就知道。5～8倍潜力股：跨国优质小盘科技股鼎捷软件300378爆发力最强，补涨空间和幅度最大，5年磨低，近期出现的反转翻倍速度和高度惊人	9297	翻倍黑马百问百答		2
773	2019/10/16	各路基金，大户，游资可以去炒江泉实业了，股权拍卖了，便宜的。	1276	用户注册成功成功		2
774	2019/10/15	是不是又该T了	1149	请沪股通加仓保密		2
775	2019/10/14	明天又得跌下来！我	999	万科A资讯		0
776	2019/10/13	什么业债白马p股	972	云钟岳712		2
777	2019/10/12	赚钱的股民都是做价值投资的、银行高速公路、券商、都是100元票、你们不知道他的启动点、就是现在啊、傻子们啊？	8908	等你来见证601229		0
778	2019/10/11	万科以年均35%左右分红回报股东，社会以5%左右资金利率支持发展；万科远见卓识为社会创造真实价值、市场以1.9倍的市净率拥戴——国民希望！泰禾以年均10%左右分红应付股东，只得以15%的利率乞求美债支撑；泰禾慷全体股东之慨捞取个人名誉，市场以7折的市净率用脚投票——众人不幸……	5176	等你来见证601229		2
779	2019/10/10	垃圾跌停。	978	我爱懒散的猫		2
780	2019/10/9	来源：中国网地产 作者：王志 9日晚间，万科A披露9月销售简报。 9月份公司实现合同销售面积320.7万平方米，合同销售金额492.9亿元；2019年1~9月份公司累计实现合同销售面积3,061.6万平方米，合同销售金额4,756.1亿元。（文章来源：中国网地产） [点击查看原文]	3333	用户注册成功成功		2
781	2019/10/8	再不跟上保利地产都不带你玩了，万科A	1584	财经评论资讯		3
782	2019/10/7	现在买万科不如买绿地	6660	用户注册成功成功		2
783	2019/10/6	万科正式启动，地产股龙头，星期二大涨，不信看。港股议价差了很多了，要涨啦啦啦，满仓过节的，给我牛逼起来	6528	纵横股海顺行天下之王		2
784	2019/10/5	转发	9842	毛从虫		2
785	2019/10/4	。。。	7336	碎心念念		2
786	2019/10/3	节后加仓	5784	上海网友		2
787	2019/10/2	钓鱼的第一条规则是，在有鱼的地方钓鱼。钓鱼的第二条规则是，记住第一条规则。我们很多人去了鳕鱼已经被钓光了的地方，还想钓上鳕鱼来。在竞争极其激烈的环境中，你再怎么努力都没用。在投资领域，即使很小的机会，也有人在跟踪。	9591	万科A资讯		2
788	2019/10/1	外资的流动昨天给大家分析外资流动情况后，我们大概总结了下面三个规律，首先，外资对消费板块的估值中枢定在28-30，白酒龙头一般溢价10%左右，极少数增长确定性高且增长较高的龙头会给予60PE以上。其次，部分中低速增长的板块，在估值吸引力不高的时候，会根据每个月或者财报反映出来的经营状况基于相对保守的估值下提升。最后，一些估值明确比较低估且确定性较强的板块，当前外资依旧会大幅买入。根据上面的分析，我们可以对白马组合的一些热门板块个股进行划分，整体如下，板块划分我把内资的持有动作和当下的绝对估值情况做一个划分，基本把当下一些白马龙头划分出上表中的各个情况。其中，当前机会最显著的一个板块，可以说是银行和地产的龙头。首先，这两个板块目前整体的估值可以说非常便宜，从上表我们可以看出，A股的地产双雄和四大行里的工农行，估值极低，其中农行A股当前的PB已经不断突破历史新低，比年初的时候还要低。（港股农…	6602	花开半夏I		0
789	2019/9/30	！！！！	995	纵横股海顺行天下之王		2
790	2019/9/29	来源：券商中国 作者：刘敬元 大家人寿在资本市场的“瘦身”真的开始了！ 9月20日晚，万科A公告，9月19日股东大家人寿对其减持1.96亿股，减持通过将持股换购ETF基金的方式实现。就在前一晚，大家人寿刚刚借道ETF减持中国建筑10.38亿股并“套现”60亿。 “借道ETF实现减值”已成股票市场股东减持的常见方式。据券商中国记者梳理，今年下半年以来，就有华大基因等10多家上市公司公告了股东通过换购ETF的减持情况。 通过近期对这两只股票的“减持”，大家人寿的持股已“瘦身”超百亿，具体为126亿-131亿元。 持股换购ETF，减持1.96亿股万科A 万科A于9月20日晚公告，当日收到股东大家人寿的告知函，9月19日，大家人寿将持有的1.96亿股万科A股股份换购了ETF基金份额，即减持1.96亿万科A股票，对应股比1.73%。 完成后，大家人寿持有万科A股流通股4.85亿股，占公司总股本的4…	56142	万科A资讯		2
791	2019/9/28	来源：21世纪经济报道 马云“退休”，互联网江湖已远。 万科35周年，房地产也已变天。 不知不觉间，万科这家中国最早的上市公司之一，已经35岁了。9月24日晚，万科在北京世园会植物馆举办35周年司庆，王石、郁亮一起切了蛋糕，宣传了垃圾分类；他们没有劲歌热舞，也没有阿里二十周年那么受关注。 董事会主席郁亮说，要做时代的企业，继续拥抱变化。 确实，35年来，中国的改革开放、城市化进程、资本市场变迁等等波澜壮阔的时代背景，造就、成就了万科；这是一家在房地产行业、现代企业制度、上市公众公司、资本与人力、社区与人文等领域，深具观察和研究意义的公司。 万科何其幸运，出生在改革开放激情澎湃的年代，创始人王石又具有现代性、市场精神，这奠定了万科贯彻至今的内核逻辑。 于行业而言，万科建立了住宅开发的规模化样本，开创了中国式物业和社区管理模式，也率先实践了专业总部和“总部—区域—一线”三级管理架构，可以说，…	22757	万科A资讯		0
792	2019/9/27	很多股友在反弹时没有及时减仓，导致后面亏损更多，行情在下跌确认时，往往会有反抽，给你卖出的机会，但很多股友做的恰恰相反，而是加大买入，认为是买入的时机，所以，当再次下跌时，很多人亏得更多，盲目抄底，是另很多人亏钱的原因。	5249	等你来见证601229		2
793	2019/9/26	来源：新京报 随着人口老龄化程度的不断加深，养老问题也日渐凸显。事实上，近两年，随着政府对于养老产业扶持政策的不断加码，越来越多的社会资本力量，诸如各大房地产企业，开始参与到我国的养老事业中来，探索养老新模式、新路径，推动养老产业健康有序发展。 政策加码吸纳社会力量参与养老项目 根据国家统计局年初披露的数据显示，截至2018年年底，我国60周岁及以上人口达到2.49亿，占总人口的17.9%；其中65周岁及以上人口约为1.67亿人，占总人口的11.9%。 根据世界卫生组织预测，到2050年，中国将有35%的人口超过60岁，成为世界上老龄化最严重的国家。 为积极应对人口老龄化，今年以来，养老产业支持政策不断加码。今年2月份，《实施方案》的试行版提前印发，并选取7个城市作为“城企联动普惠养老专项行动”的首批试点城市。截至6月底，全国已经有64个城市加入城企联动普惠养老专项行动。 9月20日，民…	3255	淼焱森垚鑫		0
794	2019/9/25	27%筹码，800亿盘。1.8倍市净率，没人炒？醉了。	994	善哉善哉阿弥陀佛		0
795	2019/9/24	公告日期：2019-09-21万科企业股份有限公司关于股东权益变动的提示性公告证券代码：000002、299903 证券简称：万科 A、万科 H 代公告编号：〈万〉2019-072本公司及董事会全体成员保证公告内容真实、准确和完整，没有虚假记载、误导性陈述或者重大遗漏。重要内容提示本次权益变动属于减持，未触及要约收购。本次权益变动未导 致公司第一大股东发生变化。一、权益变动情况万科企业股份有限公司（以下简称“公司”或“万科”）于 2019 年 9 月 20 日收到大家人寿保险股份有限公司（以下简称“大家人寿”，变更前名称为“安邦人寿保险股份有限公司”）的《关于以持有的万科企业股份有限公司股份完成基金份额认购的告知函》及《万科企业股份有限公司简式权益变动报告书》，现将相关内容公告如下：2019 年 9 月 19 日，大家人寿将持有的 196,000,000 股万科 A 股股份换购了平安中证…	9324	万科A资讯		3
796	2019/9/23	公告日期：2019-09-23提示：本网不保证其真实性和客观性，一切有关该股的有效信息，以交易所的公告为准，敬请投资者注意风险。	1874	西瓜猫等鱼上钩		3
797	2019/9/22	这垃圾今天还得跌。	940	上海网友		2
798	2019/9/21	你说呢	998	上海网友		1
799	2019/9/20	来源：大众证券报 最近一年多来，随着房地产市场调控的深入，房地产行业正迎来新一轮大洗牌。一些实力偏弱的中小型房企在激烈的竞争中业绩严重分化。数据显示，8月份百强房企累计业绩同比增4%，而偏弱的中小型房企严重亏损。据统计，截至目前，有180家左右的房企已破产或进入破产程序。易居研究院智库中心研究总监严跃进认为，稳健的货币政策取向没有改变，本次降准并不是针对房地产市场，房地产方面的调控在短期内并不会出现放松迹象。业内人士认为，金融政策的压力，迫使中小型房企要抓住金九银十销售黄金期，回笼资金，否则中小型房企将开始逐渐退出市场。优势向龙头房企集中8月同比增4% 数据显示，近日，各大港股及A股房地产上市公司先后公布了其八月份销售业绩。上月底，房地产信息综合服务商克而瑞亦发布了今年前8月中国房地产销售TOP100排行榜。万科(000002.SZ)8月则实现合同销售面积277.4万平方米，合同销售金额…	7207	股市牛房市必熊		0
800	2019/9/19	b	998	上海网友		2
801	2019/9/18	万科要该行去挖矿了。	987	老年养股队7773		2
802	2019/9/17	2010年10月10日 东方网 东方网记者刘华宾10月9日报道：上海房地产调控12条细则6日公布，有“限”、有“压”、有“保”的组合拳受到各方关注。今天上午，新中涉及策执行的上海市房管局、市建交委、市财局、市银监局、市公积金中心、市规土局、市地税局和人行上海部联合召开新闻通气会，上海市房管局局长刘海生针对“沪12条”逐条做了详细解读。 刘海生表示，住房问题关系到人民群众的切身利益和会和谐，上海坚决贯彻中央和有关部委的文件精神，并结合上海自身特点制定了相关策，包括了金融、税收和行手段等措施，目的就是要遏制房价上涨，保障居民基本的居住需求。策从市场和保障两个方面做出规定，市场方面强调了中小户型的普通商品房，住房保障进一步强调了府推动住房保障策的完善和建设的决心。 新目的：坚决遏制地价、房价上涨势头 细则第一条提出，各区县府、各部门要统一思想，提高认识，坚决贯彻落实国务院房地产市场调控一系列措…	998	财经评论资讯		1
803	2019/9/16	60分钟、30分钟K线图很清楚，MACD钝化，KDJ形成丝叉，短期有向下趋势。但这只是暂时的，日K线KDJ虽接近顶部，但MACD已经出金叉，所以下周总趋势是向上攻，周初有小级别回调，触及8.2－8.3左右后，转而上攻。师母衣带，呵呵...	1255	投资大师8VE5cQ		0
804	2019/9/15	远离股市	1303	财经评论资讯		2
805	2019/9/14	上周以万科A为首的房地产业股有所反弹，吸引较多场外资金流入。万科A经过六周的深幅回调达20％，调整时间幅度已经差不多了，进入九月连升两周，升幅近百分之八，主要进入金九银十深圳，无锡等地楼市回暖，带动房地产销量增长。上证指数周K五连阳，进入金九银十行情，北上资金大举流入A股，充分表明当前行情由外资主导，机构助攻，进入年未春初，该是广大股民收获时节了。逢低吸纳超跌的万科A及有资金流入的热门股是赚钱的要素。	8552	外面的月亮圆而亮		2
806	2019/9/13	来源：澎湃新闻 2016年前后，长租公寓市场风口正盛，开发商摩拳擦掌相继进入，然而经过三年的发展，盈利难、监管施压以及不断曝出的租赁乱象正让这个曾经的“风口”逐渐消退。“是进是退”也成为摆在房企面前的选择题。 万科、龙湖：长租公寓作为主航道业务之一 “既然是我们选定的主航道业务，我们就会长期坚持做下去”，万科总裁、首席执行官祝九胜在今年8月21日召开的中期业绩推介会上如是说。 嗅觉灵敏的万科成为早一批布局长租公寓的房企之一。尽管在推进过程中有所波折，租赁住宅作为万科的核心业务之一，万科仍明确长租公寓是万科的主航道业务之一。 万科旗下拥有青年长租公寓品牌“泊寓”，针对长租公寓业务，万科提出：提升已获取项目的开业效率与经营质量的同时，提升万科租赁住宅品牌影响力是租赁住宅业务的基本盘。 万科企业股份有限公司(000002.SZ)半年报显示，今年上半年新开业101个项目，总计2.06万间。截至6…	9945	顺势而为976		0
807	2019/9/12	什么情况，不至于这么惨吧！外资疯狂买，还不断跌，要么是外资脑袋进水了，要么是内资配合外资抄底，故意压低的。	1476	财经评论资讯		2
808	2019/9/11	今天能不能突破昨天的高点？	976	上海网友		2
809	2019/9/10	你拧次个啥？！	853	上海网友		1
810	2019/9/9	万科，前几发帖也说了，逢低慢慢买入，当你还在怀疑买不买的时候，外资天天在买，有的小散们还天天看，高手分析报告，报告，资料都是公开的那都能看得着，首先你要是看好万科，中长线你只要找个合适点买进去就行了，要是短线想做波段，拿一部筹做T就可以了，要是做不好波段就拿着，别越做越高，还是那句话中长线持股待涨，，，看好后市！	8784	股友jzhEqP		2
811	2019/9/8	这一条很厉害呀	719	QZB88888888		2
812	2019/9/7	万科A正在筹划重大资产重组事项，因有关事项尚存不确定性，为了维护投资者利益，避免对公司股价造成重大影响，根据深圳证券交易所的相关规定，经公司申请，公司证券（000002）自2010年9月30日起开始停牌，自停牌之日起30天内，公司将按照26号格式准则的要求披露重大资产重组信息；若公司未能在上述期限内召开董事会审议并披露相关事项，公司证券将于2010年10月27日恢复交易，公司承诺在证券恢复交易后3个月内不再筹划重大资产重组事项。 公司自停牌之日将按照相关规定，积极开展各项工作，履行必要的报批和审议程序，督促公司聘请的独立财务顾问、审计、评估等中介机构加快工作，公司预计将在停牌期满前五个交易日向交易所提交符合要求的披露文件。 公司筹划的重大资产重组事项，尚存较大不确定性，敬请广大投资者注意投资风险。	4366	彷徨的远方的阿亮		2
813	2019/9/6	万科的未来，广州，深圳未来十年将会不断的扩充地盘。珠三角也要变成中国最繁华的一个区域，一个繁华区域的发展绝对离不开房地产的建设。广州，深圳未来肯定是中国超级大都市之一，就像美国纽约，日本东京，巴西圣保罗等超级大城市。超级大城市的建设肯定离不开房地产，而广东最有影响力的房地产无非是保利，万科。想像一下他们的未来吧！中国的城市化还在首期，未来不可限量！	998	财经评论资讯		3
814	2019/9/5	昨天晚上做梦，万科跌停了，我拼命进货。	990	彷徨的远方的阿亮		2
815	2019/9/4	主力拉高出货,勿入!走为上策!	733	股友klnfga		3
816	2019/9/3	万科，政策打压下地产板块一直低迷，万科地产白马龙头，也不离外，一直震荡下跌，投资者们都感觉特别迷忙，利空出尽就是利好，别想着茅台电子都涨上天了，万科还在震荡下跌，越迷忙时，投资者越要坚定信念，这时股价指标都以背离，越跌越低吸，反弹随时会来，坚决看好龙头万科A，看好后市！！！	5848	财经评论资讯		2
817	2019/9/2	来源：中国证券报 作者：齐金钊 8月21日，万科2019年中期业绩发布会在深圳举行。万科首席执行官祝九胜、首席运营官张旭、财务负责人王文金及董事会秘书朱旭出席。 2019年上半年，万科实现营业收入1393.2亿元，同比增长31.5%；实现归属于上市公司股东的净利润118.4 亿元，同比增长29.8%。 针对房企融资渠道收紧、长租公寓经营压力、万村计划未来战略等外界关心的热点问题，万科高管做了一一回应。 融资政策收紧对稳健经营房企影响不大 在落实金融服务实体经济及“房住不炒”政策下，央行、银保监会等监管机构加强了对房地产企业融资的限制，信托、海外发债、国内信用债等房企过去常用的融资手段都在收紧。 针对当前国内房企融资政策的收紧，万科总裁祝九胜表示， “房住不炒”将成为国内房地产行业长期坚持的方向，万科密切关注货币市场变化对公司及房地产行业带来的影响，并已经着手通过调整经营节奏、降低负债率以…	5140	财经评论资讯		0
818	2019/9/1	$绿地控股(SH600606)$ $万科A(SZ000002)$ 一、要点总结1.销售目标：19-21年3年均销售规模5000亿，19年目标4500亿。2.利润率：房地产业务，19年上半年地产结算毛利率28.16%，2018年为27.0%，预计2019-2020年可以稳定在28%左右，对应净利率10%左右，公司目前拿地时考核的净利润率下限标准10%，未来仍有提升空间，之后商办也会加快周转。大基建业务，预计19年毛利率4%，未来争取向行业平均7%的水平靠拢。整体来看，公司更注重ROE指标，争取今年ROE达到25%以上。3.收入与利润结算：地产方面，目前预收账款3000亿，对应已售未结算合同金额6000亿，权益占比80%以上，目前回款率较低主因是商办的回款周期较长。基建方面，计划2020年基建业务收入达到4000亿，达到60亿的利润。总体来看，公司计划未来三年利润总额每年增长30%，其中，2…	6103	财经评论资讯		2
819	2019/8/30	干嘛呢，作孽啊这股票	906	木易木林森		2
820	2019/8/29	A股必须大跌，否则怎么加仓	987	人算不如天算6		0
821	2019/8/28	来源：东北证券 公司披露2019年半年报，公司实现营业收入1393.2亿元，同比增长31.5%；实现净利润192.9亿元，同比增长42.62%；实现归母净利润118.4亿元，同比增长29.8%。公司上半年实现合同销售额3340亿元，同比增长9.6%；已售未结算金额6215.5亿元，较18年末增长17.1%，可供结转资源充足。公司毛利率36.25%，较去年同期提升1.81pct，净利率13.84%，较去年同期提升1.08pct。 杠杆水平位于低位，债务结构持续优化。公司2019半年末的净负债率为35.04%，处于行业低位，一年以上有息负债占比70.4%，债务结构进一步优化。公司有息负债2253.2亿元，较18年末下降13.7%。上半年利息支出资本化比率为37.6%，较18年有所下降，同时新租赁准则影响，导致财务费用同比增速较快。报告期内公司发行20亿住房租赁公司债，票面利率仅3.65%，融…	2517	华夏幸福资讯		0
822	2019/8/27	征稿启事 万科A:关于股东A股股份质押变动的公告 查看PDF原文公告日期：2019年08月28日网站地图 放心搜	1433	财经评论资讯		0
823	2019/8/26	保利地产绿了	1253	财经评论资讯		2
824	2019/8/25	要红的节奏	990	naga酋长		2
825	2019/8/24	来源：21世纪经济报道 几经酝酿后，A股上市公司分拆子公司境内上市的相关草案终于推出。 8月23日，由证监会起草的《上市公司分拆所属子公司境内上市试点若干规定》发布，向社会公开征求意见，这意味着，资本市场的又一项重大改革即将破冰。 这对多家已进行多元化转型的房企是利好。今年2月底时，万科董事会主席郁亮曾向记者表示，分拆上市即将获批，房企估值体系将发生重大变化。 目前，万科A市值在3000亿左右，若分拆上市获批，则可为万科打开新的估值空间，旗下多个业务分拆后，将放大集团公司的市值，未来达到万亿也变得可能。 据悉，本次草案的主要内容包括，明确分拆试点条件，对拟分拆上市公司设置盈利门槛；明确分拆上市流程，要求分拆上市按照重大资产重组规定充分披露信息；加强对分拆上市行为监管。 长期以来，A股地产商只有开发业务，但现在，他们大部分都已多元化，除了开发业务，也大量布局“多元物理空间的运营和服务”，中…	9723	股友567168		0
826	2019/8/23	今天让接盘的人全部傻眼，有的跌的。今天看看万科怎么爆跌的	939	财经评论资讯		2
827	2019/8/22	这个价格就别墨迹了，随便整	990	悄悄滴炒		2
828	2019/8/21	这么多人爆利空，我就放心了	920	股友tg0Wvo		2
829	2019/8/20	万科今天冲高必回落，嘻嘻。	960	舒子茜66		2
830	2019/8/19	来源：观点地产网 8月16日，一场以“I AM THE ONE”为主题的案名发布会圆满举办，备受瞩目的万科融信全球城市地标作品「中兴路一号」终于全球揭幕。 万科择址上生新所举行发布会，源于其作为万科主城区城市更新代表作的地位。万科洞悉新旧更替的逻辑，在城市现有肌理的脉络上，嵌入城市历史的新故事、自然生态的新情感和人文价值的新需求。本次发布会，「中兴路一号」对于城市更新的意义，可见一斑，而万科无疑又走在了城市更新的前列，与城市共生长。 跨界艺术秀拨动世界心弦 世界快速变动，当富有情怀的城市更新成为新兴时代分界线，设计感、艺术感、生活感和可持续性则构成了城市更新的重要元素。 本次「中兴路一号」案名发布会，邀请了来自舞蹈、音乐、时尚界的新锐艺术家们：爱乐乐团吴敏喆、SENSTUDIO舞蹈家陈果果、独立品牌设计师I-AM-CHEN、世界民族乐团黑夜大良，四位共同带来跨界艺术大秀，呈现城市更新灵感…	6252	泰安证券分析师张明达		0
831	2019/8/18	首先得你点个赞，是你们的价值投资理念，造就了中国石油啊，中国铝业这种股票的存在！其实很早我就说过，再好的股票，内在价值只是1块钱！！这1块钱其实还包括上市的时间需要，打字复印、需要车马费的钱！没有价值投资这几个字的存在，怎么会忽悠一大群人上当呢？其实做股票我们是赚取差价搞投资的，不是准备做股东的。也有成功的比如万科，如果上市的时间买，拿到15年买，应该是可以翻1万倍。这种股票很少……，大部分股票都是忽悠的成分大。	564	财经评论资讯		2
832	2019/8/17	万科A和华夏幸福两个比较，谁低估，谁有优势，哪一个具有优势?	3635	车轩杂谈		2
833	2019/8/16	垃圾机构	816	万科A资讯		2
834	2019/8/15	今天奔25去!现在是逃离机会!	994	财富与时俱进		3
835	2019/8/14	来源：证券时报 万科在港交所披露，7月份公司实现合同销售面积313.5万平方米，合同销售金额481.9亿元。2019年1月至7月份公司累计实现合同销售面积2463.6万平方米，合同销售金额3821.9亿元。 （文章来源：证券时报） [点击查看原文]	16319	schumi008		0
836	2019/8/13	分红前一天就开始跌了吗？	992	万通发展资讯		2
837	2019/8/12	来源：证券时报网 中信证券发布万科A的研报指出，公司销售规模稳步增长，拿地保持一贯节奏。公司融资渠道通畅，资金成本具备竞争力，新业务崭露头角。微调公司2019/2020/2021年EPS预测为3.69/4.44/5.66元(原预测为3.63/4.47/5.71元)，维持公司36.26元/股的目标价，维持公司“买入”的投资评级。（文章来源：证券时报网） [点击查看原文]	4769	财经评论资讯		0
838	2019/8/11	603115.9.38分.38秒.4000股	7807	足智钵满地向问天		2
839	2019/8/10	603115.9.43分.39秒.3000股申购	7263	财经评论资讯		2
840	2019/8/9	603115.9.45分.38秒.1000股申购	1291	牛市报道		2
841	2019/8/8	A股什么时候分红！	1916	财经评论资讯		2
842	2019/8/7	突大利空→19半年报：金地净利增52%，保利净利增59%。	978	股友八斤肉		2
843	2019/8/6	603115.9.45分.13秒.5000股申购	807	黒銫毒葯		2
844	2019/8/5	大家等着看万科暴跌吧，嘻嘻。	2901	uncel		2
845	2019/8/4	来源：中国证券报 作者：董添 江钰铃 8月2日晚，万科A、新城控股、荣盛发展等多家上市房企公布的销售月报显示，7月销售额环比均有所降低。数据显示，前百强房企7月销售规模环比降低29%。业内人士认为，7月份销售额环比下降，与6月份多数房企冲刺半年报业绩有关。此外，房地产政策全面收紧预期影响也不容忽视。随着前期积压市场需求陆续释放完毕，后续置业需求明显不济，短期内房地产市场调整信号已经出现。 销售额环比下滑 公告显示，万科A7月份实现合同销售面积313.5万平方米，合同销售金额481.9亿元。2019年前7月，累计实现合同销售面积2463.6万平方米，合同销售金额3821.9亿元。相比于6月，万科7月份销售额和销售面积均有所下降。6月份，万科实现合同销售面积489.3万平方米，合同销售金额人民币663.9亿元。 新城控股8月2日晚也公布了7月份的销售业绩。公司称，7月份实现合同销售金额约24…	9024	黒銫毒葯		0
846	2019/8/3	一买就跌， 看好你	986	股友lJa6sU		2
847	2019/8/2	机构自己玩吧呵呵哈哈千万别接盘	994	淘金19		2
848	2019/8/1	来源：消费者报道 作者：袁茜 宣传称商住两用，买回来的却是“不准住人”的办公室。佛山万科金域中央遭大量业主集体维权。 万科金域中央是佛山南海区的大型楼盘，近半楼盘被爆不动产权证为“商务金融用地，办公”，即不得用于居住。 早期D区城东花园3、4、5栋办理不动产权证时就发现性质为办公用途，A区金域名都2、3、4、5、6栋在2019年5月陆续办理不动产权证时也发现该问题，随后金域花园23栋业主本该在2019年6月30日收楼，得知异常后集体拒收。E区金域花园30、32栋业主尚未收到办理不动产权证通知，20、21、22栋业主尚未收楼，但得知此事后，亦参与到维权中。 7月15日，万科回复《消费者报道》，已在第一时间成立专项工作小组处理。 回顾 “年纪轻轻，住在中心”——宣传语 买楼前夕，业主们被各种“便利”吸引，售楼现场不乏暗示可以“住”的字句。在万科沙盘旁印着巨幅海报“年纪轻轻，住在中心”，同时，…	12315	fogmirror		1
849	2019/7/31	这又不算利空	1627	财经评论资讯		2
850	2019/7/30	万科上央视了，但是是坏事	891	schumi008		2
851	2019/7/29	732662.10.34分.53秒.1000股申购	985	万科A资讯		2
852	2019/7/28	732662.9.37分.51秒.3000股申购	974	财经评论资讯		2
853	2019/7/27	万科空狗太多，还是保利好炒	1476	财富价值123		2
854	2019/7/26	来源：证券日报 证券代码：000002、299903 证券简称：万科A、万科H代公告编号：〈万〉2019-053 万科企业股份有限公司 关于股东A股股份解除质押的公告 本公司及董事会全体成员保证公告内容真实、准确和完整，没有虚假记载、误导性陈述或者重大遗漏。 万科企业股份有限公司(以下简称“公司”或“万科”)于2019年7月23日收到公司股东深圳市钜盛华股份有限公司(以下简称“钜盛华”)的《告知函》。《告知函》显示：“2019年7月22日，钜盛华将持有并质押给招商证券股份有限公司的万科37,357,300股无限售流通A股办理解除质押，并已在中国证券登记结算有限责任公司深圳分公司办理完成质押解除手续。” 一、股东股份解除质押的基本情况 二、股东股份累计被质押的情况 截至2019年7月23日，钜盛华通过普通证券账户直接持有万科无限售流通A股股票共计926,070,472股，占万科总股本的8.…	6283	福建扫地僧		0
855	2019/7/25	拭目以待	1043	SoFei		0
856	2019/7/24	来源：观点地产网 7月19日，珠海北围片区3宗地入市出让，其中2宗地由万科、湖北清能平分，分别为珠自然资储2019-18地块、珠自然资储2019-19地块，成交总价达15.9亿元；而1宗地延期出让，为珠自然资储2019-17地块。 据观点地产新媒体获悉，珠自然资储2019-18地块由万科以底价7亿元竞得，成交楼面价14306元/。该地块若考虑无偿配建的人才住房和公共租赁住房建面4892.9(成本按4000元/估算)，则实际楼面价16340元/。 据了解，该地块位于科技创新海岸北围片区北城东三路西、兴南路北侧，为二类住宅用地，用地面积为16309.66，容积率1.0-3.0。 珠自然资储2019-19地块位于科技创新海岸北围片区兴中路南、新湾七路西侧，宗地面积约1.95万，容积率≤3.0且>1.0，建筑面积约5.84万，绿地率≥25%。该地块起价7.8亿元，楼面起价13348元/，上限价9…	3303	只有更高26		0
857	2019/7/23	回归价值6.5元	3139	阿丽塔战士		2
858	2019/7/22	来源：新华社 记者从北京市住房城乡建设委了解到，近期北京市开展商品房项目销售行为专项检查，华润、中铁、万科等部分商品房项目销售存在违规行为被责令整改。北京市住房城乡建设委相关负责人表示，将持续规范市场秩序，维护群众合法权益。 北京市住房城乡建设委相关负责人介绍，近期，北京市部分区域开发项目集中上市，新房成交活跃，个别企业为争取客源，出现违规销售问题。为遏制违规苗头、维护群众权益，确保下半年市场平稳有序，北京市住房城乡建设委部署开展了商品房项目销售行为专项检查。 7月15日至17日，根据北京市民反映情况和媒体报道，北京市住房城乡建设委对昌平区华润智慧中心(项目推广名：华润未来城市)、丰台区中铁诺德春风和苑、昌平区万科翡萃家园三个项目的销售现场进行突击检查。 检查发现，华润智慧中心项目存在未取得商品房预售证收取客户认筹金的行为，中铁诺德春风和苑项目存在变相锁定客户资金、样板间装修标准超出销售…	5660	财经评论资讯		0
859	2019/7/21	来源：东方财富Choice数据 作者：财智星 万科Ａ融资融券信息显示，2019年7月18日融资净偿还2603.42万元；融资余额20.97亿元，较前一日下降1.23%。融资方面，当日融资买入4780.52万元，融资偿还7383.95万元，融资净偿还2603.42万元。融券方面，融券卖出16.5万股，融券偿还5.49万股，融券余量176.86万股，融券余额5321.76万元。融资融券余额合计21.5亿元。万科Ａ融资融券交易明细（07-18）万科Ａ历史融资融券数据一览（文章来源：东方财富Choice数据） [点击查看原文]	997	财经评论资讯		0
860	2019/7/20	来源：东方财富网 作者：数据中心 万科A(000002)2019-07-17融资融券信息显示，万科A融资余额2,123,202,543元，融券余额49,970,997元，融资买入额57,563,871元，融资偿还额80,506,865元，融资净买额-22,942,994元，融券余量1,658,513股，融券卖出量55,500股，融券偿还量133,200股，融资融券余额2,173,173,540元。万科A融资融券详细信息如下表：交易日期代码简称融资融券余额(元)2019-07-17000002万科A2,173,173,540融资余额(元)融资买入额(元)融资偿还额(元)融资净买额(元)2,123,202,54357,563,87180,506,865-22,942,994融券余额(元)融券余量(股)融券卖出量(股)融券偿还量(股)49,970,9971,658,51355,500133,2…	2058	万科A资讯		0
861	2019/7/19	来源：新京报 作者：陆一夫 7月11日晚间，中兴通讯发布公告，称公司与万科已于当日签订《之补充协议》(以下简称“《补充协议》”)，对双方在深圳湾超级总部基地项目的合作进行相应调整及细化。 《补充协议》规定，万科将依法全权主导超级总部基地项目可售物业和委托运营物业的开发、建设、销售、运营，承担全部开发建设资金、费用及风险并享有相应的全部收益，且万科应向中兴支付 0.7264 亿元作为增加的委托运营权对价。 中兴通讯在公告表示，因公司不具备开发建设、销售、运营的完整经验和专业团队，为了加快推进项目，进一步明确双方权利义务，给予万科更多的主导权，由专业公司提供开发、销售、运营等服务。同时该项目由万科主导可销售物业和委托运营物业，有利于公司进一步聚焦主营业务，增强5G战略投入。 公告显示，截至目前，万科已向中兴通讯支付 35.42 亿元，且预计在今年7月16日前向中兴支付 0.7264 亿元的委…	6986	碧桂园资讯		0
862	2019/7/18	万科期待突破空间界限↗	857	美的置业资讯		2
863	2019/7/17	来源：上海证券报 作者：王子霖 中兴通讯今日公告称，公司日前就深圳湾超级总部基地项目与深圳市万科发展有限公司签订补充协议，协议涉及万科向中兴通讯支付7264万元委托运营权对价的补充。 简单回顾双方此前达成的合作，中兴通讯2017年6月竞得深圳市南山区深圳湾超级总部基地编号T208-0049土地使用权后，于2017年12月就该地块的开发建设、销售、运营等委托服务事项与万科签订意向书。 中兴通讯在公告中表示，由于公司不具备开发建设、销售、运营的完整经验和专业团队，为加快推进本项目的实施进度，进一步明确双方权利义务，给予万科更多的主导权，双方签订了《<委托开发建设、销售、运营框架协议>之补充协议》。 根据日前签订的《补充协议》，万科将依法全权主导本项目可售物业和委托运营物业的开发、建设、销售、运营，承担全部开发建设资金、费用及风险并享有相应的全部收益。明确万科依法全权主导开发建设2.69万平方…	11001	心态决定盈亏888		0
864	2019/7/16	450万亿！中国房产市值超美国 欧盟 日本总和 股票市值却只有十分之一	9984	心态决定盈亏888		1
865	2019/7/15		970	财经评论资讯		1
866	2019/7/14	万科一季度存货周转率，总资产周转率环比上涨一倍，现金流量比率一直保持在0左右，有时候还会成为负数，尽管应收账款周转率上来了，但是速度比率还是不到1，短期偿债能力压力大	6041	财经评论资讯		2
867	2019/7/13	来源：第一财经 新城控股“黑天鹅”事件过后，新城系三大上市平台股价接连暴跌。不过从7月8日开始，各平台走势出现分化。 7月8日早盘，新城控股(601155.SH)开盘跌停，这是新城控股第三个跌停板，全场没有买单。不过，新城系港股上市平台新城发展(1030.HK)和新城悦服务(1755.HK，下称“新城悦”)却在开盘分别上涨了3%和5%，随后新城悦在午盘上涨11.22%。 第一财经记者注意到，上周五开始，新城发展和新城悦交易量就较新城事件之前明显增加，买单数量不断增加。 根据富途证券统计，截至7月8日午盘，新城发展最大买入券商为中银国际，最大卖出券商为摩根士丹利。其中买入量366万股，卖出量701万股。 新城悦最大买入券商是海通国际，最大卖出券商是美林证券。其中买入量150万股，卖出106万股。 不仅如此，上周五收盘，新城系H股平台就出现了明显的放量。 根据富途证券统计，7月5日新城发展最…	10460	窥牛浪		0
868	2019/7/12	来源：中国网地产 作者：解芳璇 5日晚间，海航控股发布公告称，珠海万厚达美拟以每股 1.76元人民币的价格购买海南航空持有的北京国晟物业75.10%股权，交易金额共计13.04亿元人民币。交易完成后，海航控股将不再持有北京国晟股权。资料显示，珠海万厚达美实际控制方为北京万科。 今年6月，海航控股公告称，万厚达美以每股1.75元人民币的价格对公司全资子公司北京国晟进行增资，增资金额为4.3亿元人民币。增资完成后，海航控股、万厚达美的持股比例分别为75.10%、24.90%。北京国晟仍为海航控股子公司。 2018年9月22日，海航控股发布公告称，北京万科拟以约12.99亿元价格转让全资子公司北京国晟物业100%的股权，受让方是北京厚朴蕴德投资管理合伙企业(有限合伙)。 2018年10月15日，关于北京万科收购海航大厦一事，海航控股召开的2018年第七次临时股东大会上，由于超9成的反对票数未获…	6415	财富价值123		0
869	2019/7/11	来源：新京报 7月5日晚间，海南航空控股股份有限公司(简称“海航控股”)再度披露了北京海南航空大厦(简称“北京海航大厦”)的出售方案，方案显示，此次的交易价格为13.04亿元，买方为万科旗下珠海万厚达美企业管理有限公司(简称“万厚达美”)。 资料显示，北京海航大厦位于北京市朝阳区东三环北路，建筑面积共计约3.91万平方米，土地面积1.01万平方米。 2018年6月27日，海航控股成立全资子公司北京国晟物业管理有限公司(简称“北京国晟”)，注册资本100万元。8月21日，海航控股宣布将北京海航大厦的经营业务、对应资产、债权债务等打包注入北京国晟。当时，北京海航大厦账面净值11.84亿元，应付债务4.44亿元，海航控股对其作价7.40亿元，向北京国晟进行增资。 资产打包完毕后，海航控股于9月22日对外宣布，将北京国晟100%的股权以约12.99亿元卖给北京万科企业有限公司(简称“北京万科”)…	7329	万科35元		0
870	2019/7/10	垃圾万科，今天最高点已现	981	万科35元		2
871	2019/7/9		890	苍海怒喊一滴泪1159		1
872	2019/7/8	[围观海康威视 ]重大揭晓601229:上海银行关于触发稳定股价措施的提示性公告 查看PDF原文 公告日期：2019-06-29 证券代码：601229 证券简 #1241只A股纳入标普道琼斯# 重大揭晓601229:上海银行关于触发稳定股价措施的提示性公告 查看PDF原文 公告日期：2019-06-29 证券代码：601229 证券简称：上海银行 公！	919	苍海怒喊一滴泪1159		2
873	2019/7/7	开盘把万科的股票全卖出不要问为什么……	5641	苍海怒喊一滴泪1159		2
874	2019/7/6	来源：时间财经 作者：陈世爱 近日，有媒体报道称，万科的“万村计划”正在与已签约城中村房东洽谈违约赔偿事宜，准备放弃部分已签约“农民房”房源。 此前早有征兆。2018年12月，彼时还任南方区域本部首席执行官的张纪文公开回应“万村计划”暂停项目拓展时表示，公司15个月前就作了决定，将在定在2018年9月以后暂停拓展新项目。 对于此次公司宁愿赔偿也要违约解除部分房源，万科方面回应时间财经称，租赁住宅业务是万科的核心业务之一，公司将坚定不移地推进该项业务长期健康稳健发展。“万村计划”作为租赁住宅业务的模式之一，也将继续稳步推进，截至目前，万村已开业四百余栋，一万余间，市场反应良好。但在推进过程中，确实遇到了一些实际的困难，综合推进过程中的客观情况，拟对现有房源结构进行部分调整和优化，相关工作正在有序推进中。 财经评论员严跃进对时间财经表示，万科近期比较公开透明地反思部分业务，恰好说明其在投资方…	5775	万科A资讯		0
875	2019/7/5	铁定低开低走，不信看。现在的万科不像以前的万科拉，知道忽悠散户进去接盘了。	2478	让子弹多飞一会会		3
876	2019/7/4	昨天建仓万科，就大赚！幸运真神	995	万科A资讯		2
877	2019/7/3	个个都看今天涨，今天要完了，主角是黄金股	979	万科海外资讯		2
878	2019/7/2	这个狗逼股可真够墨迹的	999	财经评论资讯		2
879	2019/7/1	今天这垃圾还要翻绿，谨慎！	995	财经评论资讯		2
880	2019/6/30	#收藏 #中央再提房住不炒###大势所趋# 人民日报：不管户籍制度怎么改 “房住不炒”这个定位不能动摇 周末股市要闻汇总#人民日报：不管户籍制度怎么改 “房住不炒”这个定位不能动摇 来源：人民日报 #中央再提房住不炒##中央再提房住不炒# 珍爱生命>#5月28日，MSCI27.6暴力扫货万科A的深刻含义是什么？#房地产价值投资进入新阶段##5月28日，MSCI27.6暴力扫货万科A的深刻含义是什么？27.6之下就是空头陷阱？>人民日报：不管户籍制度怎么改 “房住不炒”这个定位不能动摇数次重申：贯彻落实>人民日报：不管户籍制度怎么改 “房住不炒”这个定位不能动摇务必认真学习深刻领悟>>人民日报：不管户籍制度怎么改 “房住不炒”这个定位不能动摇 #周末股市要闻汇总# 人民日报：不管户籍制度怎么改 “房住不炒”这个定位不能动摇来源：人民日报 作者：周人杰（文章来源：人民日报） [点击查看原文]…	6492	wangheyiming		2
881	2019/6/29	新城控股 601229:上海银行关于触发稳定股价措施的提示性公告 查看PDF原文 #A股高派现方案不断出现# 601229:上海银行关于触发稳定股价措施的提示性公告 查看PDF原文公告日期：2019-06-29证券代码：601229 证券简称：上海银行 公告编号：临2019-022优先股代码：360029 优先股简称：上银优1上海银行股份有限公司关于触发稳定股价措施的提示性公告本公司董事会及全体董事保证本公告内容不存在任何虚假记载、误导性陈述或者重大遗漏，并对其内容的真实性、准确性和完整性承担个别及连带责任。根据《中华人民共和国公司法》《中华人民共和国证券法》《中国证监会关于进一步推进新股发行体制改革的意见》等相关法律法规及规范性文件的要求，上海银行股份有限公司（以下简称“本公司”）制定了《上海银行股份有限公司首次公开发行A股股票并上市后三年内稳定A股股价的预案》（以下简称“稳定股价预案…	998	快人快雨		2
882	2019/6/28	28.26之上才行	976	nHZ		2
883	2019/6/27	被华夏幸福甩的远远的	1593	川崎H2R		2
884	2019/6/26	300788.10.49分.49秒.1000股申购	998	股市的观点		2
885	2019/6/25	来源：经济通中国站 合和公路基建(00737)公布，今日与万科(02202)(深：000002)订立战略合作框架协议，双方同意就广深高速交通沿线土地集约化开发利用研究与项目合作及公司指定的其他土地开发项目开展全面战略合作。 协议期望建立沟通及联络机制，以便公司与万科双方的管理层就潜在土地开发项目进行定期洽谈；及成立联合工作小组，以探讨及审核土地开发项目的可行性并评估有关风险、就项目管理及运营交流经验，同时监察已开展项目的进度。（文章来源：经济通中国站） [点击查看原文]	3320	万科企业资讯		0
886	2019/6/24	780236..11.21分.22秒.1000股	883	云龙风虎1288		2
887	2019/6/23	来源：中国经营网 作者：余燕明 北京万科企业有限公司(以下简称“北京万科”)与厚朴(北京)资本管理有限公司(以下简称“厚朴资本”)合伙设立的并购基金，辗转通过对项目公司增资扩股的方式，取得了北京海航大厦的部分权益。 日前，珠海万厚达美企业管理有限公司(以下简称“万厚达美”)向北京国晟物业管理有限公司(以下简称“国晟物业”)增资4.3亿元，以换取后者24.9%的股权。 全资持有万厚达美股权的是北京万科与厚朴资本合伙设立的并购基金——北京厚朴蕴德投资管理合伙企业(有限合伙)(以下简称“厚朴蕴德”)，这只基金注册资本高达150亿元，由北京万科作为有限合伙人(LP)提供绝大部分出资份额。 国晟物业是一家在2018年7月份由海南航空控股股份有限公司(600221.SH，以下简称“海航控股”)出资新设立的项目公司，专门用于装入位于北京市朝阳区东三环北路的“北京海航大厦”物业资产。 北京海航大厦项目的…	4994	不能说的秘密		0
888	2019/6/22	万科本周涨幅1.68%大幅跑输各大指数，下周会否补涨?	3508	股训		2
889	2019/6/21	来源：观点地产网 今年以来，在土地市场上稍显平淡的万科，一日内77亿连落四子，鹤立房企。 6月20日，万科单日斥资77亿元于重庆、宁波各拿下2宗地，总建面达约59.95万平方米。 相比于前五月略显逊色的扩储速度，万科6月猛然发力，且似乎更倾向于补仓上海区域和中西区域。 据观点地产新媒体不完全统计，过去20天，万科已于宁波、温州、江阴、昆山、重庆拿下11宗地块，合计支付权益地价153.35亿元，总建面达约118.66万平方米。 其中，6月4日，万科更以溢价率68.8%，总价10亿元摘得浙江宁波地块，其补仓积极可见一斑。数据来源：观点指数整理 宁波、重庆连下四子 6月，万科也迎来了他的拿地窗口期。 6月20日，宁波迎来5宗地块集中出让。其中镇海区、北仑区、海曙区各1宗，杭州湾新区2宗，总起拍价达50.72亿元。 其中，万科经过90轮报价，以总价29.2亿元总价竞得位于镇海区的ZH08-02-…	4270	xycb85201705		0
890	2019/6/20	780236.9.45分.50秒.1000股申购	981	上海网友		2
891	2019/6/19	中资聪明钱在逃，外资笨笨的在接盘	965	投资分红是正道		2
892	2019/6/18	来源：东方财富Choice数据 作者：财智星 180ETF融资融券信息显示，2019年6月17日融资净买入1548.43万元；融资余额2.21亿元，较前一日增加7.54%，增幅两市第17。融资方面，当日融资买入1948.65万元，融资偿还400.22万元，融资净买入1548.43万元，净买入额占当日成交额的26.63%。融券方面，融券卖出12.74万份，融券偿还13.71万份，融券余量156.83万份，融券余额524.45万元。融资融券余额合计2.26亿元。180ETF融资融券交易明细（06-17）180ETF历史融资融券数据一览（文章来源：东方财富Choice数据） [点击查看原文]	1458	财经评论资讯		0
893	2019/6/17	。深切怀念伟大领袖。。。	922	wangheyiming		2
894	2019/6/16	732867.11.16分.22秒.7000股申购	988	luckyboby		2
895	2019/6/15	资金流向>6月份以来北上资金净流入近300亿元 布局食品饮料和银行两大行业来源：证券日报 作者：张 颖 2881.97点，昨日上证指数最终以0.99%的跌幅收盘。本周以来，上证指数累计涨幅达1.92%，然而月内其累计跌幅为0.58%。在大盘围绕2900点上下震荡中，一直被市场称为“聪明资金”的北上资金则开启了买买买模式，成为A股市场重要的力量之一。 《证券日报》记者根据数据统计，6月份以来的9个交易日中，北上资金合计净流入296.02亿元。其中，沪股通合计净流入达229.36亿元，深股通合计净流入达66.66亿元，持续8日呈现净流入态势，仅在本周五小幅流出2.89亿元。 从2019年北上资金对市场的影响来看，今年1月份、2月份，北上资金买入力度最大，净买入金额均超600亿元，之后3月份降至不足50亿元，在连续3个月北上资金涌入的同时，A股也开启了一波短暂的小牛市，一季度上证指数累计涨幅达…	5709	馒头和悠悠		3
896	2019/6/14	732867.9.42分.39秒.1000股申购	963	聚焦沪深港		2
897	2019/6/13	来源：乐居财经 近来人事变动频繁的万科，又有一波新动作，此前郁亮提出的“大江大海”计划有了新进展。据报道，万科四大区域事业集团于5月纷纷成立“大江大海工作委员会”，各区首为第一负责人，落实大江大海行动。 以万科上海区域为例，上海区域“大江大海工作委员会”的职责包括：厘清现有能力短板，明确需要引进或配置的能力要求；盘点内部人才，绘制内部人才地图，建立能够充分激发奋斗者的内部人才流动机制；绘制行业及市场人才地区，找到行业及市场上最优秀最合适的人才；建设新人融入机制。 据了解，尽管今年2月郁亮才透露要启动“大江大海”计划，但这个概念于去年已开始进行推动。从去年秋天开始，万科持续开展了多家城市公司总经理的公开竞聘，拿出了郑州、南昌、珠海、太原等地。公开竞聘鼓励所有人报名，条件放得很宽，跨地域、跨专业的优先。评委是总裁祝九胜、其时分管人力的副总裁孙嘉、监事会主席解冻，以及各区域的区首。 有业内认为…	9253	股友PHqxYN8634		0
898	2019/6/12	300594..11.01分.6秒.1500股申购	961	股友jjI401		2
899	2019/6/11	问题不大可一	1699	上海网友		2
900	2019/6/10	快撤。	6992	倪富清		1
901	2019/6/9	28.5本，年内等到四十有希望么？？？	5733	上海网友		2
902	2019/6/8	房价加税价。	974	良信股份资讯		2
903	2019/6/7	卖掉所有股票，买入闽东电力，速度。	998	肉夹馍好吃		2
904	2019/6/6	节前大抢筹	871	云钟岳712		2
905	2019/6/5	下午不妙!	994	云龙风虎1288		3
906	2019/6/4	300782.9.20分.11秒.6500股申购.732915.9.40分.15秒。17000股股股申购。？	982	财经评论资讯		2
907	2019/6/3	来源：观点地产网 5月29日，重庆主城成功出让3宗土地。其中，金科以总价3.88亿元摘得空港地块，楼面价5500元/平方米；万科以总价11.3亿元摘得悦来地块，楼面价9653元/平方米；联发以总价8.3亿元摘得龙州湾地块，楼面价6910元/平方米。 观点地产新媒体查询公告获悉，金科摘得的空港地块位于两江新区两路组团I分区I5-1/03、I5-2/03、I6-4/04、I7-3/04号，土地面积5.03万平方米，起价3.87亿元，起始楼面价5500/平方米，容积率为1.41。 万科摘得的悦来地块位于两江新区悦来组团C分区C17-3、C17-4-1号，土地面积7.8万平方米，起价10.34亿元，起始楼面价8841/平方米，容积率为1.5。 联发摘得的龙州湾地块位于巴南区李家沱-鱼洞组团Q标准分区Q20-1/02号，土地面积6万平方米，起价7.32亿元，起始楼面价6098元/平方米，容积率为2…	2339	小散斌斌		0
908	2019/6/2	万科你们扪心自问，这是人干的事吗？长春万科柏翠园阅湖项目，在没有开工许可证等条件下，强行施工。损毁供水阀门，破坏道路，斩断有线电视线，填埋排水管道等恶行！使得周围百姓生活在水深火热之中，苦不堪言！居民与其理论，恶语相向，万科的企业文化显露无遗，因为人干不出来的事，万科的都干啦！	6435	手jian没耐心asd		2
909	2019/6/1	来源：东方财富网 作者：数据中心 万科A(000002)2019-05-30融资融券信息显示，万科A融资余额2,410,132,169元，融券余额29,485,206元，融资买入额45,228,176元，融资偿还额44,747,884元，融资净买额480,292元，融券余量1,095,290股，融券卖出量108,044股，融券偿还量289,959股，融资融券余额2,439,617,375元。万科A融资融券详细信息如下表：交易日期代码简称融资融券余额(元)2019-05-30000002万科A2,439,617,375融资余额(元)融资买入额(元)融资偿还额(元)融资净买额(元)2,410,132,16945,228,17644,747,884480,292融券余额(元)融券余量(股)融券卖出量(股)融券偿还量(股)29,485,2061,095,290108,044289,959深市全部…	7269	新支点365		0
910	2019/5/31	300782.9.15分.7秒.1000股申购	993	龘龍2018		2
911	2019/5/30	看来下午要大跌,惨了!	967	科莫多PJZCZZJLFX		3
912	2019/5/29	还好昨天卖了万科，今天27快以下慢慢接，真不错，铁定今天低开低走。	1637	飘渺32333		2
913	2019/5/28	分红给你的钱就是收益，股票价格之前是包含了企业的利润的，现在分给股东了，没了当然要除权啊。比如一个企业之前资产一百万元，经过一年的运营赚了二十万，总资产一百二十万，分红二十万后资产一百万。那您在分红的前天买了十分之一的股票是按一百二十万的总值的，分红后是一百万的资产，但还是十分之一的股票。意义么，从企业的角度来说分红是必须的，从股市的角度来说高分红代表着公司有营利的能力，对未来的预期。比如您把格力电器、万科等股票前复权看看，有些已经是负数了。	323	趋势猎人Mars		3
914	2019/5/27	新乳业加油	964	万科A资讯		2
915	2019/5/26	忠言总是逆耳的。某些人总还抱有幻想。	1464	万科A资讯		2
916	2019/5/25	主页 #1241只A股纳入标普道琼斯## 避险需求提升 股指期货扩大对外开放时机已成熟 来源：新华网 相关报道>>> 股指期货对外开放时机成熟 专家称应尽快与国际接轨 股指期货对外开放：条件已成熟 宜早不宜迟宜快不宜慢（文章来源：新华网） [点击查看原文]》===========================================================#劳动致富最光荣 分享投资经验#免责法律声明： 股吧访谈 >期指继续下空单，全世界将继续疯狂暴力做空万科A,绝对不手软！ #周末股市要闻汇总 自律管理承诺书》绝对不当万科A(000002.sz)的韭菜炮灰接盘瞎！免费提示K图 000002_[重大提示]宝能最终彻底退出万科或将只是时间问题。。。[核心提示：谢绝忽悠，拒绝毒品，珍爱生命！远离万科A吧 (000002.sz)想一下想一下想一下。。]绝对不当万科A的韭菜炮灰接…	971	一买就套是好股		2
917	2019/5/24	300781.9.15分.21秒.3500股申购	979	润土才子		2
918	2019/5/23	#已有白马股被外资买爆# 上海银行(601229)融资融券信息(05-21)来源：东方财富网 作者：数据中心K图 601229_1上海银行(601229)2019-05-21融资融券信息显示，上海银行融资余额970,712,296元，融券余额979,830元，融资买入额31,726,795元，融资偿还额19,436,738元，融资净买额12,290,057元，融券余量85,500股，融券卖出量51,000股，融券偿还量5,600股，融资融券余额971,692,126元。上海银行融资融券详细信息如下表：交易日期 代码 简称 融资融券余额(元)2019-05-21 601229 上海银行 971,692,126融资余额(元) 融资买入额(元) 融资偿还额(元) 融资净买额(元)970,712,296 31,726,795 19,436,738 12,290,057融券余额(元) 融券余量(股…	997	大工不巧2010		2
919	2019/5/22	来源：东方财富网 作者：数据中心 万科A(000002)2019-05-17融资融券信息显示，万科A融资余额2,793,022,697元，融券余额41,996,204元，融资买入额115,094,227元，融资偿还额87,501,595元，融资净买额27,592,632元，融券余量1,534,949股，融券卖出量157,903股，融券偿还量429,430股，融资融券余额2,835,018,901元。万科A融资融券详细信息如下表：交易日期代码简称融资融券余额(元)2019-05-17000002万科A2,835,018,901融资余额(元)融资买入额(元)融资偿还额(元)融资净买额(元)2,793,022,697115,094,22787,501,59527,592,632融券余额(元)融券余量(股)融券卖出量(股)融券偿还量(股)41,996,2041,534,949157,903429…	9433	悔恨十年		0
920	2019/5/21	鼓励大家都到城市来，然后农产品涨价，然后GDP减速，然后大量城市人失业，然后大家喝西北风，然后又鼓励大家回农村去。	3114	财经评论资讯		2
921	2019/5/20	# 公告日期：2019-04-20 上海银行股份有限公司 2018年年度报告摘要 1周末股市要闻汇总#601229:上海银行2018年年度报告摘要 查看PDF原文公告日期：2019-04-20上海银行股份有限公司2018年年度报告摘要1重要提示1、本年度报告摘要来自2018年年度报告全文，为全面了解本公司的经营成果、财务状况及未来发展规划，投资者应当仔细阅读同时刊载于上海证券交易所网站(www.sse.com.cn)及本公司网站(www.bosc.cn)上的2018年年度报告全文。2、本公司董事会、监事会及董事、监事、高级管理人员保证年度报告内容的真实、准确、完整，不存在虚假记载、误导性陈述或重大遗漏，并承担个别和连带的法律责任。3、本公司董事会五届十次会议于2019年4月19日审议通过了《关于上海银行股份有限公司2018年年度报告及摘要的议案》。应出席董事17人，实际出席董事15人，叶…	1925	万科A资讯		2
922	2019/5/19	#周末股市要闻汇总# 601229:上海银行2018年年度报告摘要 查看PDF原文公告日期：2019-04-20上海银行股份有限公司2018年年度报告摘要1重要提示1、本年度报告摘要来自2018年年度报告全文，为全面了解本公司的经营成果、财务状况及未来发展规划，投资者应当仔细阅读同时刊载于上海证券交易所网站(www.sse.com.cn)及本公司网站(www.bosc.cn)上的2018年年度报告全文。2、本公司董事会、监事会及董事、监事、高级管理人员保证年度报告内容的真实、准确、完整，不存在虚假记载、误导性陈述或重大遗漏，并承担个别和连带的法律责任。3、本公司董事会五届十次会议于2019年4月19日审议通过了《关于上海银行股份有限公司2018年年度报告及摘要的议案》。应出席董事17人，实际出席董事15人，叶峻非执行董事委托应晓明非执行董事，徐建新独立非执行董事委托孙铮独立非执行董事代为…	2068	股友ypOpJ1		2
923	2019/5/18	明天万科上29，加油	4298	财经评论资讯		2
924	2019/5/17	603217.9.44分.1秒.11000股申购	872	hgf667788		2
925	2019/5/16	来源：观点地产网 5月15日，大连以拍卖的方式出让编号为大城(2019)-8号的地块。最终，经过200轮的竞拍，该地块由新希望旗下的大连新希望锦官置业有限公司以12.46亿元的价格摘得，溢价率达49%。 据观点地产新媒体获悉，大城(2019)-8号地块位于甘井子区东海路西、海口路北侧，用地面积7.67万平方米，建筑面积10.67万平方米(不含居住、商业服务业设施配建地下、半地下车库建筑面积)，地上容积率约1.39，土地用途为城镇住宅、商服用地和社会公共停车场。 值得一提的是，该地块吸引了保利、万科、金地、龙湖、中海、碧桂园、旭辉、招商和新希望等9家房企参与竞拍，地块开拍仅20余分钟，竞拍价格便达到了49%的封顶溢价率，随后转入竞配租赁住房的阶段。 最终，该地块由新希望旗下的大连新希望锦官置业有限公司以12.46亿元的价格摘得，成交楼面地价为1.17万元/平方米，溢价率达49%。同时，地块…	4137	赌钱博命		0
926	2019/5/15	603217.10.07分.7秒.8000股申购	1240	炒股发财炒老板		2
927	2019/5/14	深圳传来大消息！这类人买房打5折金融界04-3007:23来源：中国基金报中国基金报记者 吴羽来了就是深圳人！今晚，深圳住房制度改革传来大消息！深圳发布公租房、人才住房和安居型商品房三个管理办法征求意见稿。三个意见稿提出：1.针对深圳户籍中等偏下及低收入居民，租金是同区域同类型市场租金的30％左右；2.达到在深圳交10年社保等条件，房价是同区域同类型市场商品房售价的50％左右；3.深圳户籍或持有效居住证的各类人才，符合相关条件，房价是同区域同类型市场商品房售价的50％左右。	938	赚钱吃西瓜		3
928	2019/5/13	在秀肌肉，要你跌就跌要你涨就涨。。。	980	如兰梦中香		2
929	2019/5/12	什么时候分红呀	4366	投资爱好者联盟		2
930	2019/5/11	明天房地产股领涨，出台利好政策啦。	5356	世荣兆业资讯		2
931	2019/5/10	来源：经济通中国站 由国务院主办的中央直属报纸《经济日报》发表文章，引述业内专家指，要警惕土地市场过热，避免高地价带来的高楼价问题，不过土地市场过于低迷，房地产开发企业对开发投资新项目缺少积极性也不一定是好事。文章强调要辩证看待房地产开发投资以及土地供给的冷热程度，楼市仍以稳为主。 房地产股今早明显挫，保利地产(沪：600048)、新城控股(沪：601155)挫2.7%，万科A(深：000002)跌2.2%，华夏幸福(沪：600340)更跌3.4%，绿地控股(沪：600606)则跌1.6%。（文章来源：经济通中国站） [点击查看原文]	5075	投资爱好者联盟		0
932	2019/5/9	5月9日早评上证指数：上证下跌-1.12%，成交额2189亿，继续缩量。北向资金当日净流入出46亿元。主流资金：今天机构拉白酒砸猪肉，大金融没有表现；游资反向业绩、高送转午盘走弱，人造肉分化，汽车、大科技（芯片、云计算）有零星表现。短线情绪。情绪反抽时间只有短短的一天，昨天虽然大幅低开高走，但还是走出了“A”字，14:00后出现破板潮导致不少激进的资金被套，直接影响今天的接力情绪。板块策略：乱世黄金、盛世古董。今日可关注下黄金板块的低价个股，每天都会有分享，点关注，不迷路哦	944	飞克大磨王		3
933	2019/5/8	一盘散沙！等待着被残酷的割韭菜吧！	1216	股友ZayrOp		2
934	2019/5/7	公告日期：2019-05-08万科企业股份有限公司第十八届董事会第二十一次会议决议公告证券代码：000002、299903 证券简称：万科A、万科H代公告编号：〈万〉2019-038本公司及董事会全体成员保证公告内容真实、准确和完整，没有虚假记载、误导性陈述或者重大遗漏。一、董事会会议召开情况万科企业股份有限公司（以下简称“公司”）于2019年5月7日以电子邮件方式将第十八届董事会第二十一次会议通知及相关议案提交董事会。公司全体董事以通讯方式进行了表决，公司于2019年5月7日收到全体董事的表决结果。本次董事会的召开符合有关法律、行政法规、部门规章、规范性文件和《公司章程》的规定。二、董事会会议审议情况审议通过《关于变更公司财务负责人的议案》详见公司同日在巨潮资讯网披露的《关于变更公司财务负责人的公告》。表决结果：赞成10票，反对0票，弃权0票。此议案已经公司独立董事发表独立意见，具体内…	9801	上海网友		3
935	2019/5/6	来源：中国网财经 据住房和城乡建设部官网4月30日事故快报显示，贵州省贵阳市观山湖区，贵阳万科理想城E28-32,41-42,28-32,41-42号楼地下室工程，发生起重伤害事故，死亡1人。 建设单位：贵阳万科远通置业有限公司。 施工总承包单位：重庆两江建筑工程有限公司。施工专业分包单位：贵州昌鹏建筑机械有限责任公司。监理单位：四川省城市建设工程监理有限公司。 （文章来源：中国网财经） [点击查看原文]	8289	换发型		0
936	2019/5/5	#证#睿远基金最可能建仓这些股###证金汇金最新动向曝光##公募基金年度持仓曝光##周末股市要闻汇总##聚焦万科中期业绩发布会# ......万科A上市至今涨幅高达274倍，现在很便宜呵呵？价值投资呜呜?免责法律声明:.万科A上市至今涨幅高达274倍，现在很便宜呵呵~~~~~~？？价值投资呜呜~~~~~???毛估估：炒股赚钱路有千万条，买入万科A当韭菜炮灰必然是死路一条！好困惑好困惑好困惑。。。。。。。。。]免责法律声明提示：谢绝忽悠，拒绝毒品，珍爱生命，远离万科A，绝对不当万科A的韭菜炮灰接盘瞎！愿意上当受骗者，想倾家荡产者请火速全仓买入万科A!！落#光#	5942	好摄狂徒		2
937	2019/5/4	老掉牙！超级垃圾！	700	股训		2
938	2019/5/3	我一开始就没有入把万科计地产房产企业来炒，一直以来都是把万科作为人口服务商来划算。：地产，房产，物业，商业，物流，学校，养老，都是发生与人有直接关系的经营平台。我是这样看待万科，万科也是这样一直的这样发展。	5930	财经评论资讯		2
939	2019/5/2	收藏讨论：人民日报：不管户籍制度怎么改 “房住不炒”这个定位不能动摇来源：人民日报 作者：周人杰 遏制城市“摊大饼”式发展的要求没有变也不会变，决不能不顾进城以后怎么过日子，决不能只有自发的、盲目的人口产业集聚，而不要自觉的、科学的规划治理调控 新型城镇化与户籍改革不能搞简单生硬的“一刀切”，要努力把因地制宜、协同配合作为重要原则，推动重点任务落地生根 户籍制度改革事关群众切身利益，时常引发各方关注。近日印发的《2019年新型城镇化建设重点任务》，其中“继续加大户籍制度改革力度”部分提及：超大特大城市要调整完善积分落户政策，大幅增加落户规模、精简积分项目，确保社保缴纳年限和居住年限分数占主要比例。一石激起千层浪，有舆论认为超大城市落户有所松动，将引起人口分布的集聚，甚至会触发房地产市场的波动。对此我们需要全面把握户籍改革的要义，决不可片面误读局部政策的微调。 应当看到，这次对超大城市积分…	815	小明同学2号		3
940	2019/5/1	来源：经济网 万科(000002)4月29日公布的2019年一季报显示，1-3月万科实现营业收入483.7亿元，同比增长56.9%；实现归属于上市公司股东的净利润11.2亿元，同比增长25.2%。其中，房地产业务结算面积310.8万平方米，同比增长88.2%；实现营业收入455.9亿元，同比增长64%。 销售数据也表明万科的高增长。一季度，万科实现合同销售面积924.8万平方米，合同销售金额1494.4亿元。由于销售规模远超结算，截至一季度末，万科合并报表范围内有4042.8万平方米已售资源未竣工结算，较2018年底增加332.6万平方米；合同金额为5863.5亿元，较2018年底增加556.4亿元。 值得注意的是，万科一季度新增加开发项目19个，总规划建筑面积598.5万平方米，权益规划建筑面积437.2万平方米。同期，万科实现新开工面积1019.4万平方米，占全年开工计划的28.2%…	8049	PiggyGeorge		0
941	2019/4/30	我15 年才学人炒股，之前一直都是基金定投，开了户下了个app都不会看，一堆的股票名字代码都不知道是干嘛的，当时就转了几千块进股票账户里，选股票也不会选，当时万科在我单位附近弄商场，我看到有支叫万科A的股票，心想这万科应该很赚钱吧，到处盖商场，就全买了这支股票，当时才十二三块钱左右，平时也没时间去看，因为自己也不懂看。过了可能一年多还是挺久的，我才想起来还有这支股票，已经变成二十多块了，額……	27.9万	米莉洛a		2
942	2019/4/29	来源：东方财富Choice数据 作者：财智星 万 科Ａ融资融券信息显示，2019年4月26日融资净买入1.52亿元；融资余额34.11亿元，较前一日增加4.66%。融资方面，当日融资买入3.04亿元，融资偿还1.52亿元，融资净买入1.52亿元，净买入额两市排名第二，连续12日净买入累计14.16亿元。融券方面，融券卖出25.91万股，融券偿还34.85万股，融券余量133.08万股，融券余额3869.97万元。融资融券余额合计34.49亿元。万 科Ａ融资融券交易明细（04-26）万 科Ａ历史融资融券数据一览（文章来源：东方财富Choice数据） [点击查看原文]	999	万科A资讯		0
943	2019/4/28	601229:上海银行董事会五届十次会议决议公告 查看PDF原文公告日期：2019-04-20证券代码：601229 证券简称：上海银行 公告编号：临2019-008优先股代码：360029 优先股简称：上银优1上海银行股份有限公司董事会五届十次会议决议公告本公司董事会及全体董事保证本公告内容不存在任何虚假记载、误导性陈述或者重大遗漏，并对其内容的真实性、准确性和完整性承担个别及连带责任。上海银行股份有限公司（以下简称“本公司”）董事会五届十次会议于2019年4月19日在上海以现场会议方式召开，会议通知已于2019年4月4日以电子邮件方式发出。本次会议应出席董事17人，实际出席董事15人，叶峻非执行董事委托应晓明非执行董事、徐建新独立非执行董事委托孙铮独立非执行董事代为出席并表决。本次会议的召开符合《中华人民共和国公司法》、《上海银行股份有限公司章程》和《上海银行股份有限公司董事会议事规…	993	悔恨十年		3
944	2019/4/27	来源：东方财富Choice数据 作者：财智星 万 科Ａ融资融券信息显示，2019年4月25日融资净买入1.3亿元；融资余额32.59亿元，较前一日增加4.15%。融资方面，当日融资买入3.97亿元，融资偿还2.67亿元，融资净买入1.3亿元，净买入额两市排名第三，连续11日净买入累计12.64亿元。融券方面，融券卖出15.03万股，融券偿还26.87万股，融券余量142.02万股，融券余额4173.97万元。融资融券余额合计33亿元。万 科Ａ融资融券交易明细（04-25）万 科Ａ历史融资融券数据一览（文章来源：东方财富Choice数据） [点击查看原文]	993	股友o9ysOZ		0
945	2019/4/26	主力刚才来一下，不然今天破相了，小心诱多，小散注意	996	股友JxehB1		2
946	2019/4/25	左长红右长黑，下跌中继。	1091	减持必跌		3
947	2019/4/24	来源：东方财富Choice数据 作者：财智星 万 科Ａ融资融券信息显示，2019年4月22日融资净买入3.35亿元；融资余额28.42亿元，较前一日增加13.36%。融资方面，当日融资买入7.29亿元，融资偿还3.94亿元，融资净买入3.35亿元，净买入额两市排名第二，连续8日净买入累计8.47亿元。融券方面，融券卖出54.72万股，融券偿还21.34万股，融券余量187.89万股，融券余额5544.66万元。融资融券余额合计28.98亿元。万 科Ａ融资融券交易明细（04-22）万 科Ａ历史融资融券数据一览（文章来源：东方财富Choice数据） [点击查看原文]	1265	股友xUOHsX		0
948	2019/4/23	[围观[围观[围观]]] #周末股市要闻汇总# 上海银行2018年净利增长18% 拟10转3派4.5元来源：中国证券网K图 601229_1 上海银行披露年报，公司2018年实现营业收入438.88亿元，同比增长32.49%；归属于上市公司股东净利润180.34亿元，同比增长17.65%。基本每股收益1.56元。公司拟10转3派4.5元。（文章来源：中国证券网） [点击查看原文]	997	财经评论资讯		2
949	2019/4/22	来源：21世纪经济报道 导读 地价过快上涨将导致房企利润率下降成为普遍情况。今年房企会更加看重利润率的回升，深耕城市、谨慎拿地，这也意味着今年主流房企整体销售业绩增速会保持低速运行。 一季度市场热度回升，“小阳春”引发瞩目，尤其是一线城市的二手房回暖明显。但相比之下房企的销售数据却没有呈现“同步精彩”。 中原地产研究中心统计数据显示，截止到4月16日，公布2019年一季度销售业绩的房企合计30家，合计销售额为10469亿，与2018年同期的10096亿相比，同比上涨仅3.7%。而值得关注的是，不同企业之间的分化明显加剧。对比过去数据，2019年一季度房企销售明显涨幅放缓，龙头房企规模出现同比下调，中小房企业绩反而在上涨。 21世纪经济报道记者发现，2019年一季度，万科(000002.SZ)累计实现合同销售金额1494.4亿元，同比去年的1542.6亿元下降3.13%；中国恒大(3333…	7537	糊涂的明白人		0
950	2019/4/21	联股： #周末股市要闻汇总# 炒股基本常识都没有还来股吧装什么股神啊？主力出逃，一地鸡毛！ #周末股市要闻汇总# 炒股基本常识都没有还来股吧装什么股神啊？？？主力出逃，一地鸡毛！！！疯狂唱多忽悠掩护万科A北上资金连续疯狂暴力出逃！[万科A04月17日获深股通资金净卖出2.257亿元，持股量减少728.78万股2.93%2.98%3.03%3.08%3.14%3.19%3.24'.4028.2229.0429.8730.6931.5132.3333.1633.98持股比例(左)收盘价(右)2019-03-062019-03-202019-04-032019-04-17-3.74-1.8701.873.742019-04-17持股比例：2.93%持股量：284,921,637持股差：-7,287,790收盘价：30.98涨跌幅：-2.09沪股通净买入:-2.26亿元买入:1.09亿元卖出:3…	981	michel02		2
951	2019/4/20	把主力搞残	973	悔恨十年		1
952	2019/4/19	来源：经济通中国站 人民银行今日开展逆回购操作1600亿元(人民币。下同)，同时开展MLF操作2000亿元，尽管解决了眼前的流动性紧张局面，但此次MLF操作量不及到期量3665亿元，近年罕见。人行解释为当前流动性需求的期限结构使然，但不少分析人士认为，人行重启「MLF 逆回购」，意味著4月降准预期已基本落空。 本月降准无望，对地产板块是一大打击，金地集团(沪：600383)泻4%，万科A(深：000002)跌2.3%，保利地产(沪：600048)跌1.9%，华夏幸福(沪：600340)跌1.8%，绿地控股(沪：600606)软1%。（文章来源：经济通中国站） [点击查看原文]	11424	fzhp788		0
953	2019/4/18	来源：21世纪经济报道 活着买房，去世买墓，都是刚需。当年轻人还在感叹高房价时，作为“身后事”，殡葬服务这一产业正靠着高毛利率、高成长性的优势“闷声发大财”。 又是一年清明时，扫墓是人们缅怀先人的传统习俗。北京、上海等一线城市很多人都要到周边的城市去扫墓，原因就是这些地方的墓地价格太高，不少人将墓地选在了邻近的城市。 说起墓地，人们很容易想起“高价”、“暴利”等，那么墓地的价格到底有多贵，是不是暴利？近日A股唯一殡葬概念股福成股份(600965，SH)就发布财报显示：2018年公司殡葬业务毛利率高达87.96%。 现在墓地到底有多贵？ 三天小长假，在北京的，很可能要赶到河北去扫墓，在上海的就要跑到苏州去扫墓。寸土寸金的北京，墓地价格让人“高攀不起”。 北京一家大型殡葬公司的负责人称：“像北京或者上海这样的城市，一个墓地售价已经超过10万元。每平方米的价格比房产还贵。在最受欢迎的天寿公墓，…	10534	财经评论资讯		0
954	2019/4/17	来源：21世纪经济报道 又是一年清明时，扫墓是人们缅怀先人的传统习俗。北京、上海等一线城市很多人都要到周边的城市去扫墓，原因就是这些地方的墓地价格太高，不少人将墓地选在了邻近的城市。 说起墓地，人们很容易想起“高价”、“暴利”等，那么墓地的价格到底有多贵，是不是暴利？近日A股唯一殡葬概念股福成股份(600965，SH)就发布财报显示：2018年公司殡葬业务毛利率高达87.96%。 现在墓地到底有多贵？ 三天小长假，在北京的，很可能要赶到河北去扫墓，在上海的就要跑到苏州去扫墓。寸土寸金的北京，墓地价格让人“高攀不起”。 北京一家大型殡葬公司的负责人称：“像北京或者上海这样的城市，一个墓地售价已经超过10万元。每平方米的价格比房产还贵。在最受欢迎的天寿公墓，最贵的墓地大约要100万人民币。” 此外，据中新经纬从位于河北省三河市的灵山宝塔陵园官网上看到，墓型被分为了圣经碑、树葬区、五谷丰登、和…	76394	dirderot2013		0
955	2019/4/16	刚建仓，涨跌我都跑不了	986	淼焱森垚鑫		2
956	2019/4/15	为什么利好地产股的社融和M2数据，却涨白酒和奶水。	948	万科A资讯		2
957	2019/4/14	来源：经济通中国站 内地首批出台限售令的城市目前已经到期解禁，包括厦门、福州、青岛、广州、徐水、长乐、常州、东莞、扬州及常德，市场关注随著大批房源流动性的释放后，会否对房地产市场带来新冲击，报道引述专家指，限售政策不可长期使用，否则对楼市长远健康发展不利，因此限售令陆续退出会是大势所趋。 房地产股显著升，华夏幸福(沪：600340)涨4%，万科A(深：000002)升2.3%，保利地产(沪：600048)升2.2%，绿地控股(沪：600606)升1.8%，新城控股(沪：601155)升0.7%。 另外，据融360数据显示，目前全国首套房贷款平均利率为5.56%，已经回到去年4月份的水平；3月份，又有138家银行下调了房贷利率，环比增加3倍多。（文章来源：经济通中国站） [点击查看原文]	9364	金牌888888888		0
958	2019/4/13	来源：中国经济网 近日，多名中介人员对经济观察报表示，他们代理销售位于杭州的万科城市之光项目，具体价格为，在原来备案价基础上签订合同，并支付合同中约定的款项；业主需要另外支付100万元到130万元不等的差价。 所谓差价指的是项目备案价与周边市场价，由于万科城市之光部分房源属于限购政策出台前备案项目，单价比周边二手房均价便宜大约1.5万元左右，而且不受摇号政策限制，所以一直备受市场关注。 此前杭州万科另一个项目——名城博园同样陷入加价售卖的争议中。按照当时的市场消息，名城博园项目针对杭州万科内部员工进行定向销售，但购房者需购买绑定的停车位。彼时，名城博园部分项目曾通过中介对外销售。 对于加价销售的行为，杭州万科新闻发言人翁雯回复经济观察报记者，万科城市之光项目房源尚在抵押中，目前没有任何销售消息，与销售相关的网传消息均不属实。但中介人员表示可以购买。 对此前万科否认过公开销售名城博园，经济…	13966	小白兔白又白两只		0
959	2019/4/12	缺德地产物业公司：卖的房子没水、街道窄小、停车位少之又少、坐电梯排长队、物业敷衍了事！	769	聚焦沪深港		2
960	2019/4/11	六十万股换成水泥业绩牛！翻倍潮进行时，谁是翻十倍牛股？十年前你错过了房子价格接轨世界的机会，今天不要再错过水泥价格接轨世界的机会哦！！改革开放以来，房价就不说了，就是煤炭、钢铁的价格也翻了好几番。二三十年前，水泥价格是煤炭的两倍，现在反过来煤炭价格是水泥的两倍；全世界水泥和钢铁的价格的比价都是1:3，在中国则是1:10，水泥的价格就基本没涨过，现在美国、日本等发达国家的水泥的价格基本都是1百多美元，而中国还远不到100美元。所以不要将水泥股和煤炭、钢铁股一起比较哦！！	653	股友pKO3kv		3
961	2019/4/10	来源：东方财富Choice数据 作者：财智星 万 科Ａ融资融券信息显示，2019年4月11日融资净买入8675.24万元；融资余额20.82亿元，较前一日增加4.35%。融资方面，当日融资买入2.58亿元，融资偿还1.71亿元，融资净买入8675.24万元，净买入额两市排名第12。融券方面，融券卖出35.5万股，融券偿还21.07万股，融券余量203.77万股，融券余额6487.96万元。融资融券余额合计21.46亿。万 科Ａ融资融券交易明细（04-11）万 科Ａ历史融资融券数据一览（文章来源：东方财富Choice数据） [点击查看原文]	992	大草莓苔见履痕		0
962	2019/4/9	32.08补另外一半，打满仓了	974	时来韵赚		0
963	2019/4/8	今天下跌补缺口!	996	云龙风虎1288		3
964	2019/4/7	人生是分阶段的，一个阶段就做一个阶段的事情，体会期间的酸甜苦辣；应该承担责任时，不要逃避，应当安享生活时，心要豁达。交易也是分阶段的，一个阶段就用一个阶段的策略。趋势初期总是反复震荡，需要的是耐心和稳健；趋势加速总是直接拉涨，需要的是坚定和激进。无论如何，做好当下，就是最好。 在投资中，不管你是否承认，相信大多数投资者都经历过的一个过程，这个过程就是机会就在眼前，但是却总是担心自己的判断准不准确，总有这种疑惑，其实这就是投资者自身存在的一种恐惧心理，这种心理严重影响投资者正常交易。 一、风险控制 对于投资者来说，最重要的就是风险控制，这是一个具有风险的市场，这是因为决定外汇价格的因素太多。虽然现有的关于外汇波动原则的书籍可以说无处不在，但外汇市场的波动仍然经常超出投资者的预期。因此，对于外汇市场的投资者来说，为了控制外汇交易中的风险，各方面的知识都应该有一点。 二、技术和经验 在不同的市…	864	SissiXu		2
965	2019/4/6	#？？？？？？？？？？？？财政部工作未提及房地产税？？？？？？？？？？？？？[特大超级重大利空]: #周末股市要闻汇总# [特大超级重大利空]:重大提示：万科A:关于根据一般性授权配售新H股的公告 查看PDF原文公告日期：2019年03月28日）万科A每股价值计算：29.68港元0。8=23.744人民币=============================================毛估估：炒股赚钱路有千万条，买入万科A当韭菜炮灰必然是死路一条！好困惑好困惑好困惑。。。。。如果你想死，请不要疯狂拖人下水找我垫背！。。郑重申明：如果你想死，没人会阻拦你，那是你的选择！请不要疯狂拖人下水找我垫背！。。如果你想死，请不要疯狂拖人下水找我垫背！郑重申明：如果你想死，没人会阻拦你，那是你的选择！请不要疯狂拖人下水找我垫背！]]]郑重申明：[爱心提示：谢绝忽悠，拒绝毒品，珍爱生命！远离万科…	7341	凯旋205		2
966	2019/4/5	来源：英才 作者：谢泽锋 从20名开外，到行业Top 10，新城控股(601155.SH)只用了三年时间。 根据易居克而瑞数据显示，2018年房地产销售额排行榜中，并不被大众熟知的新城控股一跃成为中国第八大房企。排在他前面的仅有“恒碧万融”以及保利、绿地和中海。 和许家印的大场面、孙宏斌的大手笔以及杨国强的高周转不同，新城老板王振华秉持着“诚实做人、踏实做事”的风格，始终保持着低调，很少出现在媒体面前。 沉稳低调的性格，似乎和房地产行业格格不入，但是新城控股的发展速度却像坐了火箭一般蹿升。 常州首富的收割机 从千亿上升到两千亿，新城只用了一年。 2018年，新城控股销售金额达到2204.3亿元。要知道2017年，新城控股才首次挺进千亿大关，该年度销售金额为1264.72亿元。 如此之快的速度，不禁让人惊叹。其实从2015年开始，新城业绩就已开始每年翻番。2015年销售只有319亿，201…	8391	令狐兄2		0
967	2019/4/4	主页热门 #睿远基金最可能建仓这些股#公募基金年度持仓曝光# 天天关注：一瓶早已沉封多年的中国茅台上海银行(601229)#一瓶早已沉封多年的中国茅台上海银行(601229) 上海银行：业绩维持高水平增长，继续看好 查看PDF原文K图 601229_1 上海银行(601229) 事件：1月18日，上海银行发布2018年业绩快报，2018年公司实现营业收入439亿元，同比 32.5%；实现归母净利润180亿元，同比 17.7%。 营业收入增速持续上升，归母净利润增速略放缓。2018年实现营业收入439亿元，同比 32.5%（2018Q3：29.5%）;归母净利润180亿元，同比 17.7%（2018Q3：22.5%）。2018年前三季度，公司归母净利润同比 22.5%。其中，生息资产平均余额、净息差、其他非息收入对业绩增长的贡献率分别为14.2%、43.5%、5.2%。量价齐升大幅提升利息…	977	股友icMvPP		2
968	2019/4/3	公告日期：2019-02-26万科企业股份有限公司2019年面向合格投资者公开发行住房租赁专项公司债券（第一期）发行结果公告证券代码：000002、299903 证券简称：万科A、万科H代公告编号：〈万〉2019-014本公司及董事会全体成员保证公告内容真实、准确和完整，没有虚假记载、误导性陈述或者重大遗漏。经中国证券监督管理委员会“证监许可[2018]916号”文核准，万科企业股份有限公司获准面向合格投资者公开发行面值总额不超过人民币80亿元住房租赁专项公司债券。根据《万科企业股份有限公司2019年面向合格投资者公开发行住房租赁专项公司债券（第一期）发行公告》，万科企业股份有限公司2019年面向合格投资者公开发行住房租赁专项公司债券（第一期）（以下简称“本期债券”）发行规模不超过人民币20亿元（含20亿元），5年期品种（附第3年末发行人调整票面利率选择权和投资者回售选择权），发行价格为…	9817	万科A资讯		3
969	2019/4/2	落脚长园，现只需7元了！	993	股友JxEhGn		0
970	2019/4/1	太漂亮了	999	上海网友		2
971	2019/3/31	来源：证券日报 作者：向炎涛 曾经有着“万通六君子”光芒支撑的北京老牌房企万通地产，如今早已风光不再。 3月26日，万通地产发布2018年业绩，实现营收36.45亿元，同比增长10.62%；实现净利润3.27亿元，同比下滑8.11%；实现扣非净利润仅8990万元，同比下滑74.43%。而早在十年前的2008年，万通地产就已经实现营收48亿元。 2015年，冯仑系从万通地产全面退出，嘉华系接手万通地产。虽几经转型，但难言成功。今年2月份，万通地产实控人王忆会引入战略投资者，将所持10%股份转让给物流地产巨头普洛斯，普洛斯成为万通地产第三大股东。 值得一提的是，冯仑在早年就将万通地产对标普洛斯。如今，普洛斯的第一大股东为万科。在业界看来，普洛斯此番战略入股万通地产，或对万通地产经营战略层面产生影响，不排除未来增持的可能性。不过，对于转型迷茫的万通地产来说，普洛斯的入股能否令其重塑辉煌仍是未知…	20018	上海网友		0
972	2019/3/30	来源：证券时报 [videoId=3724648##videoType=1##videoFrom=news] 点击观看视频>>>万科2018年度业绩发布会 万科董事会主席郁亮在2018年度业绩推介会上表示，万科很让大家操心，说活下去的时候是对自己说的。万科是危机感驱动的公司，内部讲话变成了公开的，造成了很多人的困扰。2012年判断进入白银时代，虽然没有黄金时代贵，但依然是贵金属。在白银时代启动转型，才会有充足的时间，等到青铜时代再转型就来不及了。 万科总裁祝九胜：万科租赁开业超过6万间 万科总裁兼首席执行官祝九胜在2018年度业绩推介会上表示，万科在2007年探索租赁住宅，2008年在广州为低收入家庭提供租赁方案。现在，万科租赁开业超过6万间。 万科董秘朱旭：未来行业充满挑战和不确定性，头部企业竞争更加激烈 万科董秘朱旭在2018年度业绩推介会上表示，万科认为未来行业充满挑战和不确定性，…	58706	msh521000		0
973	2019/3/29	万科各条均线已形成向上拉升态势。	1132	猎手Hunter		2
974	2019/3/28	后复权价格最高居然是92.36，说明什么问题	972	万科A资讯		2
975	2019/3/27	尼玛 看看人家茅台怎么在带小弟	999	乐呵呵qdfdbh		2
976	2019/3/26	净大单，万科给你们分红这么多，你继续砸？	956	只做下跌趋势股票		2
977	2019/3/25	来源：中新经纬 对于链接注册资本缩水，万科、融创、腾讯等22股东撤出一事，贝壳找房对中新经纬客户端回应称，本次减资目的在于企业发展所需，原投资方在链家的股份将通过协议镜像平移到贝壳找房。同时，贝壳找房已启动D轮融资，截止目前，D轮融资正在进行中。 据企查查显示，3月20日，北京链家房地产经纪有限公司注册资本发生变更，由2054.0213万元人民币缩减至1355.817万元人民币。 另外，22家投资人从链家撤出投资，包括万科A间接全资持股的珠海市万科祥裕(万科祥裕)建设管理有限公司、天津融创茂联投资管理有限公司、新希望投资集团有限公司、华兴资本旗下深圳华晟领翔股权投资合伙企业、腾讯数码(深圳)有限公司、高瓴资本旗下珠海高瓴资本德远资产管理中信、百度时代网络技术(北京)有限公司等。 同日，企业类型由有限责任公司(外商投资企业与内资合资)变更为有限责任公司(自然人投资或控股)。企业管理层也发生…	12538	6.01E+11		0
978	2019/3/24	呼叫万手哥抄底福星股份000926。净资产11.5元。现价8块，机会难得不容错过！马上飞天！	998	上海网友		2
979	2019/3/23	来源：经济观察网 作者：谢敏敏 多名中介人员向经济观察报记者表示，位于杭州的万科城市之光项目存在加价销售行为，除了签订合同中约定的备案价外，业主需要另外支付100万元到130万元不等的差价。 所谓差价指的是项目备案价与周边市场价，由于万科城市之光部分房源属于限购政策出台前备案项目，单价比周边二手房均价便宜大约1.5万元左右，而且不受摇号政策限制，所以一直备受市场关注。 此前杭州万科另一个项目——名城博园同样陷入加价销售的争议中。当时，名城博园项目除了一部分针对杭州万科内部员工进行定向销售外，另有部分房源通过中介对外销售，购房绑定一个车位。 对于项目加价销售，杭州万科新闻发言人翁雯回复称，万科城市之光项目房源尚在抵押中，目前没有任何销售消息，与销售相关的网传消息均不属实。 不过多个不同的中介表示，万科城市之光项目处于在售状态。此前万科也否认过公开销售名城博园，经济观察报记者发现，目前该项目…	7017	财经评论资讯		0
980	2019/3/22	我好想逃也逃不掉	934	gary4978		2
981	2019/3/21	实际需要的购买者血汗供养	868	万科A资讯		2
982	2019/3/20	太恶心了	976	财经评论资讯		1
983	2019/3/19	啧啧	964	牛股潜力君		2
984	2019/3/18	开盘又是大单砸盘	995	雾的旗帜		2
985	2019/3/17	重点关注：科创板 独角兽 芯片 5G 军工概念股！兴森科技 002436庆春路舵主5天前兴森科技 002436公司精准布局路维光电、泽丰半导体、锐骏半导体、华荣科技等多个电子半导体领域的优质标的，投资华容科技28%，这是真正的创投龙头，华荣科技是绝对的华为产业链的富士康，上海科创板的独角兽龙头，去年净利7800万，今年翻倍。华进半导体拥有国内最先进的晶圆级扇出型封装技术，拥有核心技术，兴森科技持有华进半导体10%股份，华进半导体和华容科技有望第一批从科创板登陆资本市场。值得关注的是参股的路维光电年初从新三板摘牌，近期发公告称《关于公司股票发行方案的议案》，有望从科创板登陆市场。兴森科技:早年布局深圳大湾区互联网金融平台--鹏金所，收获季节来临，设立的兴森创投基金（规模10亿），主要用于投资符合公司发展战略、产业规划及新一代信息技术产业链股权投资（子基金）项目，具体包括信息技术、半导体、高…	3955	财经评论资讯		2
986	2019/3/16	未来10倍牛股 强烈推荐迪马股份 众人拾材火焰高理由1.业绩 18年迪马房地产销售625亿 未来肯定某一年会出现挣40亿利润的情况 对应10PE 市值应当400亿 目前80亿市值 想想看2.迪马这几年一路下跌 主要原因大股东债务危机 目前各债权人重组协议接近达成一致3.概念 迪马工业 拥有海陆空军品开发资质 因为债务危机机器人项目暂停 危机解决后 可能随时重启 另外迪马工业具备独立上科创板潜力	5389	万科A资讯		2
987	2019/3/15	这都是什么玩意？	999	财经评论资讯		2
988	2019/3/14	来源：中国网地产 作者：石昊一 3月春光无限好，是大展拳脚的时节。龙头房企纷纷“思而变，变而动”：碧桂园对总部组织架构进行优化调整，启动裁员计划。3月8日，有媒体报道称，在全面暂停签约房源的同时，万科正裁掉一批原本负责统租运营的员工。“之前万村的统租团队大概300多人，计划分批掉100多人。” 对此，中国网地产向接近万村的相关人士求证，该人士回复称，目前据业务开展情况了解，开年之际各业务都有人员流动的情况，包括万村。这种流动包括部门间流动、转岗和主动离职，而转岗的比主动离职的多。 该人士并未透露转岗人数多少，但据中国网地产了解，此次转岗的方向包含目前万科拥有的各项业务和部门。比如泊寓、教育、营销、产办、酒店、商业等。而长租公寓对人力需求较大，所以转岗的人员中，有很大一部分人会去泊寓。 万村裁员的传言，这并非第一次在坊间流传。去年11月份，在万科方面宣布暂停签约房源的时候，深圳万科“万村计…	13074	股友MbJ0RB		0
989	2019/3/13	我就知道你不行，小样，下来吧，让我低吸	1383	股友5D87P31731		3
990	2019/3/12	来源：东方财富网 作者：数据中心 万科A(000002)2019-03-12融资融券信息显示，万科A融资余额2,377,026,897元，融券余额41,841,513元，融资买入额296,421,965元，融资偿还额192,368,282元，融资净买额104,053,683元，融券余量1,524,281股，融券卖出量211,500股，融券偿还量227,600股，融资融券余额2,418,868,410元。万科A融资融券详细信息如下表：交易日期代码简称融资融券余额(元)2019-03-12000002万科A2,418,868,410融资余额(元)融资买入额(元)融资偿还额(元)融资净买额(元)2,377,026,897296,421,965192,368,282104,053,683融券余额(元)融券余量(股)融券卖出量(股)融券偿还量(股)41,841,5131,524,281211,50…	3894	辰星大海		0
991	2019/3/11	来源：金融投资报 作者：黄湘源 生活中的10%由发生在你身上的事情组成，另外的90%则由你对所发生事情如何反应决定。这个著名的法则就是“费斯汀格法则”。当90%不幸被10%撞了一下腰的时候，再想起“费斯汀格法则”，岂不悔之晚矣。海航的事情就是这样。 生活中的10%由发生在你身上的事情组成，而另外的90%则由你对所发生事情如何反应决定。这个著名的法则，是美国社会心理学家费斯汀格发现的，因此就叫做“费斯汀格法则”。社会经济中其实也存在很多关键的10%现象，只不过很少有人像费斯汀格那样从心理学的角度去观察它和重视它。而当90%不幸被10%撞了一下腰的时候，此时再想起“费斯汀格法则”，岂不悔之晚矣！ 海航的事情就是这样。1989年，陈峰从民航总局南下创办海南航空，当时只从海南省政府那里获得了1000万元财政资金支持，“只够买个飞机零件”。直到1993年在STAQ系统上市后，才通过法人股募资获得2…	27101	万科A资讯		0
992	2019/3/10	看盘面，多空在较量，空头力量快用尽了！	935	万科A资讯		2
993	2019/3/9	地产股崛起了	996	悔恨十年		2
994	2019/3/8	草	991	小1科科		2
995	2019/3/7	地产股不崛起，还不快上拉，大盘如何到3600，没地产不行。	994	财经评论资讯		2
996	2019/3/6	港股32元A股差多少	999	启明星25420		2
997	2019/3/5	来源：澎湃新闻 2019年一开年，房地产行业仍然弥漫着低迷，包括万科(000002.SZ)、碧桂园等在内的一众房企销售额明显下滑；有销售额位居前20名的房企延迟发放工资…… 这仅仅是2019年房地产市场最为表象的缩影，为应对市场的进一步趋冷成为房企们2019年最为重要的事情。有房企拼命从三四线往一二线撤；有房企出售项目缓解资金压力，或引进战略投资者以股换资金……也有房企正在开启深刻的应对策略。 自2月12日开工至今，国内最大住宅开发商碧桂园(02007.HK)的员工即受“裁员”困扰，有部门裁员幅度至50%。这已经不是这家权益销售额超过5000亿元房企的首次裁员，但这一次涉及的范围更广，从总部到区域，幅度也更大。 碧桂园集团对此回应称，“我们从来不做裁员的安排，只是集团职能下放的过程中，人员也可能伴随去区域。” 开工第一天的“裁员”信号 记者从不同信源处获悉，2月12日，碧桂园开工上班的第…	22.8万	小明同学2号		0
998	2019/3/4	来源：乐居财经 有那么一个瞬间，我觉得回到了十年前。 那时候，万科还是行业老大。好些企业雄心勃勃的想超过它，又有些怕，怕像顺驰一样中了“万科魔咒”，湮灭了。后来，陆续有企业真的超过了万科，先是恒大，后是碧桂园，而万科却说，早就对当老大没兴趣了。 但2018年12月17日举办的集团2019年目标与行动沟通会上，郁亮提出：“万科要建设矢量组织、冠军组织和韧性组织。”(此次讲话以下简称为“1217讲话”) 冠军，是一个挑动听众情绪的敏感词。 “我们整个团队是一定要争冠军的。在黄金时代，我们成为了冠军，在白银时代，我们同样也需要成为冠军。我们不一定每一年、每一次都要成为冠军，但最终要成为这个时代的总冠军。”郁亮说。 正是这些充满荷尔蒙的话，容易让人产生错觉。“是不是万科又要争第一了？”郁亮意识到，有些误会已经产生。 “这个冠军组织和第一不是一个概念。”郁亮向《中国企业家》记者解释。但这似乎又产生…	8695	Yuejia大数据A股		0
999	2019/3/3	来源：21世纪经济报道 2月末的一天，深圳，窗外绿树生机盎然。郁亮特意叫人拉起遮光帘，屋里顿时敞亮起来。 “我最近在读《规模》这本书，读完之后，对收敛聚焦更肯定了。”郁亮对在座的人说，开发业务是万科的基本盘，就像一棵树，躯干最重要。 过去三年，万科已刻意聚焦70-80个城市，“我们现在是可进可退。”郁亮说。 新业务也在收缩。万科部分区域和城市公司已暂停养老、教育等业务的拓展，还有一些新业务则逐步砍掉了，比如社区食堂。 调整之后，万科的转型方向将更加清晰，转型的效果也将更快呈现。这是郁亮乐于见到的，不过他没有明确表达出来。 身为万科董事会主席已有一年零八个月，郁亮似乎到这一刻才如此笃定。“我是一个很自信的人，属于闷骚型，但我不敢表现出来。”他语带调侃。 2019年是不确定性更大的一年。头部房企纷纷调整战略，探索面向未来的路。2月28日，另外两家超级房企碧桂园、恒大分别传出裁员和降价的消息。…	7781	上海网友		0
1000	2019/3/2	来源：乐居财经 《粤港澳大湾区发展规划纲要》的新鲜出台，再次将这片区域推上了世人眼前，一同带出的，还有各大房企在这里的战略意图和争霸野心。 克而瑞一张《2018年粤港澳大湾区Top 30房企土储货值和建面表单》就很好体现了这一点。 究竟是哪些房企在此抢滩？谁又是大湾区最大受益者？哪些领域在烽烟叠起？房企又是怎样的思路和打法？ 艳姐为大家一一详解这张表单背后的8个线索。 1 克而瑞数据显示，截至2018年底，Top 30房企在粤港澳大湾区的土地储备货值和建面总量分别达5.73万亿和3.26亿平方米。这其中，TOP10房企土储货值和建面总量分别达3.08万亿元和1.85亿平方米，占比都在一半以上。 如果按照大湾区9座内地城市2017年商品房销售额和面积来计算的话，TOP30房企的货值可以支撑大湾区约3.5年的销售。 在湾区9城挂出的土地中，TOP30房企前三年里拿走了近一半的成交土地。 规模…	11643	老股民新网友		0
1001	2019/3/1	来源：观点地产网 万科8.9亿夺佛山禅城商住地须自持12%商办物业5年 2月28日，佛山公开出让禅城区南庄一宗商住用地。最终万科以底价8.9亿元竞得这宗地块，折合楼面价5519元/平方米。 资料显示，该地块出让面积4.05万平方米，地块为商业商务用地兼容二类居住用地，容积率≤4.0，规划可建计容建筑总面积为16.18万平方米，兼容的二类居住类建筑的计容建筑面积不超过6.47万平方米。 该地块本来设置有最高限价19.42亿元，折合最高楼面价不超过1.2万元/平方米。 雅居乐拿下郑州巩义白沙片区4宗地 2月28日，郑州巩义白沙片区4宗地块入市出让。最终，该4宗地块均由雅居乐地产拿下，成交价暂未得知。 该4宗地地块编号分别为2018-143至145号、2018-151号，总计地块面积20万平方米，总起始价4.52亿元。从土地用途上看，2018-143至145号三宗地块为住宅用地，2018-15…	6267	牛股潜力君		0
1002	2019/2/28	要涨要跌来个痛快的	600	老千擒牛		2
1003	2019/2/27	货出的很无情，我喜欢，等大盘拐头直接崩，我来接点。	996	牛股潜力君		0
1004	2019/2/26	来源：观点地产网 阳光城21亿办公物业类REITs获深交所无异议函 2月25日，阳光城集团股份有限公司发布公告称，办公物业类REITs资产支持专项计划获得深交所无异议函。 据悉，该期计划全称为华泰资管“华泰佳越-阳光控股大厦资产支持专项计划”，专项计划发行总额不超过21亿元。本次专项计划管理人为华泰证券(上海)资产管理有限公司，财务顾问为华泰联合证券有限责任公司。 因买方范明科未付款莱茵体育终止转让控股权 2月25日，莱茵达体育发展股份有限公司发布公告称，终止控股股东与范明科之间的股权转让，莱茵控股仍将作为上市公司的控股股东。 股权转让终止的原因为未收到交易对方范明科支付的股份转让价款。控股集团曾多次催促，截至本公告披露日，控股集团仍未收到交易对方范明科支付的股份转让价款。故此，范明科方面构成严重违约，现约定期限已过，故通知对方解除协议、终止控制权转让。 据公告披露，公司控股股东控股集团…	21333	股友q88hoi		0
1005	2019/2/25	来源：乐居财经 日前，来自重庆市住房和城乡建设委员会政务服务中心的消息显示，2019年1月1日到2月15日，该中心共发布134条信息回应民众询问，涉及房屋质量、施工扬尘、噪音扰民等问题，而房屋质量问题占了55条，融创、万科、香港置地、世茂、金融街、金茂、恒大、中交、和黄、中农国信等30余家房企开发的楼盘项目在列。 据了解，在重庆市住建委政务服务中心发布的消息中，民众所询问的房屋质量问题，主要表现为：外墙凹凸不平，外墙使用泡沫喷漆，墙面掉灰、掉沙，墙面大面积渗水、大面积空鼓，内墙开裂，阳台开裂、车库地面开裂，防水不达标，水泥标号不达标，排污管横穿卧室，卧室消防喷头安装不当，钢丝裸露，大门处未设置无障碍通道，厨房下水道堵塞造成屋内地板被浸泡，装修材质与收取的装修费不持平，等等。 而在涉及房屋质量的55条信息中，被点名的相关楼盘及其开发企业有：两江新区国博城泊珏墅及国博城36号商铺(重庆葛洲坝…	9613	樱桃A梦		0
1006	2019/2/24	历史不会重复，但总是惊人相似，巨幅调整已来临。天量天价，地量地价，昨天成交量万亿天量已现，巨量的获利盘将喷涌而出，排三倒海的大调整已开启，高处不胜寒，千股跌停将再现。	994	云龙风虎1288		3
1007	2019/2/23	终于爆发了	956	金牌888888888		2
1008	2019/2/22	分析师认为，此次住建部官网挂出的《住宅项目规范》征求意见稿本身只是一个工程设计规范，不宜过度解读。而非关于商品房交易的规范，更谈不上法律。起草单位基本都是设计院和施工单位，明显是针对设计与施工的，与房产交易的关系微乎其微。	6090	万科A资讯		2
1009	2019/2/21	刚刚，中国证券业协会传来大消息！21日晚间，一份中国证券业协会的《关于就资本市场减税降费措施征集意见的通知》在微博、朋友圈疯传。据第一财经报道，该文件属实，确系中证协下发。不过对于减哪些税降哪些费，目前尚不明确。另外，据报道，近期民政部社会组织管理局下发通知，要求中证协、中基协等社团单位响应国家号召，进行减税降费，中证协目前正征集方案中。	8392	光辉岁月PB		2
1010	2019/2/20	【超级重磅】4000亿指数样本大调整来了 这些个股将受益（名单）？发表重磅！4000亿指数样本大调整来了 这些个股将受益（名单）来源：中国基金报 作者：朗月行 新一轮的指数样本调整情况出炉。 今日，上海证券交易所与中证指数有限公司宣布调整上证50、上证180、上证380、上证红利等指数的样本股，中证指数有限公司同时宣布调整沪深300、中证100、中证500、中证红利、中证香港100等指数样本股，本次调整将于12月16日正式生效。从调整情况来看，沪深300调升了信息技术行业权重，次新股红塔证券、机构重仓股立讯精密、隆基股份、爱尔眼科、上海机场等多家公司被纳入多只指数。而三六零、宝钢集团、东方园林等多只个股被调出。 当前跟踪上证50、沪深300、中证500、上证180等核心指数的被动指数基金规模合计超4000亿。此次指数基金的样本股调整将影响4000多亿资金的配置。 上证50、上证180、 …	14185	战神3505		3
1011	2019/2/19	证监会发布MOM指引 引入资本市场中长期资金来源：21世纪经济报道播放视频 证监会新闻发言人常德鹏6日表示，证监会发布《证券期货经营机构管理人中管理人(MOM)产品指引》(试行)，自发布之日起实施，目的主要是为了引入资本市场中长期资金，为MOM运作进行规范。 证监会机构部副主任林晓征6日表示，从此前市场反馈意见情况来看，社会各界对规则整体认同，有利于充分资管机构的专业投资能力，满足投资者和中长期资金的资产配置需求。《指引》主要内容包括：一是明确了MOM产品的定义和运作模式，MOM产品符合把部分或全部资产委托给两个或两个以上的投资顾问，提供投资建议服务，将产品资产划分成两个或两个以上的资产单元，每一个资产单元单独开立证券期货账户；二是界定了参与主体的职责，要求管理人要履行受托管理职责，投资顾问提供依规服务；三是对管理人和投资顾问要具备相应能力；四是对产品投资运作提出了规范性要求；五是加强利…	37865	咿咿呀呀咚咚呛		1
1012	2019/2/18	A股万亿级利好 银行理财子公司开股票账户细则落地！国有六大行已全部杀到来源：中国基金报 《商业银行理财子公司管理办法》发布一年之际，银行理财子公司利好不断，净资本管理办法、银子证券账户开立规则细化等新政不断出炉。 12月6日，中国结算对《特殊机构及产品证券账户业务指南》(下称《业务指南》)再次进行修订。此次修订后，银行理财子公司可参考商业银行开立证券账户，并开立相关理财产品证券账户。这也意味着，银行理财入市打通最后一环，海量资金入市蓄势待发。 银保监会官网披露，截至2019年10月底，银行业总资产规模为27.7万亿元；其中，商业银行的总规模为22.75万亿元。截至发稿，32家公布拟设立理财子公司的银行已有8家开业，5家获批筹建。 银行理财子公司开证券户得到明确 中国结算表示，结合最新政策及相关证券账户优化调整情况，根据证监会最新发布《证券期货经营机构管理人中管理人(MOM)产品指引(试行…	3919	散玩之人		1
1013	2019/2/17	来源：21世纪经济报道 2018年的长租公寓频频“爆雷”，租赁市场的租金上涨、环保问题也多次曝光，到了去年末今年初，长租公寓的大洗牌已经开始。 据21世纪经济报道记者不完全统计，2018年截至目前，爆仓的长租公寓企业达到11家，在资本助力下的独立公寓品牌纷纷消亡或步履维艰，开发商旗下的长租公寓逆势崛起，万科、龙湖、旭辉在规模扩张中暂时领先，位居行业前三。 2019年开年不久，万科便进行了一笔租赁融资。2月20日，万科A发布公告，将发行20亿元住房租赁专项公司债券。这是万科去年获批的80亿元公司债券的第三期发行，将继续支持万科租赁业务。 房企的租赁业务规模竞争还在继续。多位业内人士认为，长租公寓行业已进入深水区，部分房企携资金、融资和专业优势抢占市场，但在规模竞争格局初定后，出租率、回报率等指标，将成为运营竞争的核心。 万科租赁样本 作为租赁市场的先行者，万科早在2008年就介入租赁，20…	9174	幸运召唤师		0
1014	2019/2/16	烂股，还有人玩？	993	导入中		2
1015	2019/2/15	来源：观点地产网 据《财经》1月16日报道，继深铁集团总经理肖民辞去万科董事职位后，原深铁集团董事长林茂德、原深铁地产党委书记兼副总经理郑英很快也将分别辞去万科非独立董事与监事。 《财经》报道称，肖民已出任深圳市住房与建设局巡视员，公职在身，因而请辞万科董事职位。 而原深铁集团董事长林茂德在2017年10月退休之后，也有请辞万科非独立董事的意图，但因各种因素，终未能辞去，此次肖民的辞任万科董事可能是万科人事变局的一个口子。 上述万科人事变动落实后，2017年6月确定下来的万科董事会人选将空出两席，监事会人选空出一席。 据观点地产新媒体了解，万科董事会共11人，此前由7名非独立董事及4名独立董事组成；万科监事会由2人组成。 具体来看，在万科董事会非独立董事名单中，深铁派驻人选曾占3席，分别是原深铁集团董事长林茂德，原深铁集团总经理肖民，及深铁集团财务总监陈贤军。肖民与林茂德辞任后，深铁集团…	9183	老李178497538		0
1016	2019/2/14	来源：观点地产网 2月15日，万科置业(海外)有限公司发布公告称，其将采纳一般股息政策，旨在于在切实可行的情况下向公司股东派发合理股息。 万科置业海外表示，倘若可供分派溢利足以派付股息，董事会可每半年或于其选择的其他期间派付可能须按固定比率派付任何股息。除现金外，股息可以股份形式分派。 观点地产新媒体了解到，万科置业海外于公告中披露，将于2019年7月31日或之前向股东派付截至2018年12月31日止年度的末期股息。 据悉，截至2018年12月31日止年度，万科置业海外实现收入1.02亿港元，同比增长5.52%；毛利7897.6万港元，同比增长5.39%；年内及公司股东应占盈利及全面收益总额 6.77亿港元 ，同比增长336.25%；基本及摊薄每股盈利1.74港元，拟派末期息每股0.09元。（文章来源：观点地产网） [点击查看原文]	8290	股友icMvPP		0
1017	2019/2/13	来源：中证网 2019年开年房企销售表现不佳。中原地产研究中心统计数据显示，截至2月13日，29家内地及香港上市房企公布2019年1月销售业绩，共计实现销售金额3138.9亿元人民币，相比2018年同期下滑12.2%。引人注目的是，第一阵营的碧桂园、万科、恒大1月销售金额同比下滑幅度均在三成左右，下滑幅度居前。中原地产首席分析师张大伟表示，房企1月销售不利，除了房市整体降温外，2018年同期销售高基数也是原因之一，而1月龙头房企放缓很大程度上与三四线城市房市逐渐退烧有关系。 房企销售三甲目前仍由万科(000002.SZ)、中国恒大(3333.HK)和碧桂园(2007.HK)三家占据，万科重回销售榜榜首位置。碧桂园自2018年下半年来仅公布权益销售数据，统计口径与其余上市房企不同。 万科公告的销售数据显示，其1月销售金额同比、环比均出现大幅下滑。1月公司实现签约金额488.8亿元，环比下降…	86459	砍人的老樵夫		0
1018	2019/2/12	来源：东方财富Choice数据 作者：财智星 万科A融资融券信息显示，2019年2月12日融资净买入1.05亿元，融资余额16.78亿元，较前一交易日增长6.65%。融资方面，当日融资买入1.92亿元，融资偿还8742.37万元，融资净买入1.05亿元，净买入额两市排名第六，连续3日净买入累计2.27亿元。融券方面，融券卖出9.56万股，融券偿还13.59万股，融券余量172.96万股，融券余额4739.03万元。融资融券余额合计17.25亿元。万科A融资融券交易明细（02-12）万科A历史融资融券数据一览（文章来源：东方财富Choice数据） [点击查看原文]	6851	牛股潜力君		0
1019	2019/2/11	作了一个不尴不尬的Ｔ还行吧。	971	复利王者		2
1020	2019/2/10	把房地产当成压舱石的基金脑残了	998	砍人的老樵夫		2
1021	2019/2/9	我自己在惠州建三层490平方才花70万，看起来房地产商是暴利	5050	上海网友		2
1022	2019/2/8	套用万科的词 “活下去” 只要活着就有希望，祝东财的各位朋友新年发大财	74060	上海网友		0
1023	2019/2/7	房地产敢涨，强有力的政策措施就来了警惕！又一城市收紧公积金贷 调控发条再次拧紧楼市今天 08:32 这一次，“新补丁”打在了公积金上。 1月29日，成都再发新政收紧公积金贷款，再次击中楼市敏感而脆弱的神经。 1 赶在1月的小尾巴，成都发布最新的公积金新政。 1月29日，成都住房公积金管理中心公布了《成都住房公积金个人住房贷款实施细则》，对贷款房源的套数认定、贷款的额度计算方式、再交易房房龄等，进行了详细规定，总计9章43条。 随后第二天，也就是1月30日，官方针对新政做出权威解读。 成都此次新政的意义在于，这是2018年以来，继南京、北京、长沙、汕头、石家庄等城市之后，最新一个收紧公积金贷款的城市。 2 成都公积金贷款新政细则很多，不能一一罗列，划一下重点： 1、两人及以上职工最高贷款额70万，单职工最高贷款额40万。首套首付比例不低于30%，二套首付比例不低于40%。 2、所谓的贷款额…	5232	上海网友		2
1024	2019/2/6	呵呵，有钱的上钩	992	财经评论资讯		2
1025	2019/2/5	600173 卧龙地产 二线地产龙头 涨停了！！	803	小布林大哥		2
1026	2019/2/4	万科这样的走势不配做行业老大，支持的顶下	773	财经评论资讯		2
1027	2019/2/3	来源：智通财经 香港联交所股权变动资料显示，GIC Private Ltd于2月1日增持万科企业(02202)216万股，每股作价30.8469港元，总值约6662.93万港元，最新持股数目约7896万股，最新持股比例增至6.01%。 截至今日收盘，万科企业(02202)收跌0.16%，报30.75港元。（文章来源：智通财经） [点击查看原文]	9137	短_不炒_狐_狸		0
1028	2019/2/2	1、财产(住房)征收遗产税50-80%；2、资产(股票)免征收遗产税。若此，炒房全无、股市必牛！	5130	牛股潜力君		1
1029	2019/2/1	这就尴尬了 这么好市	833	价值投资知易行难		2
1030	2019/1/31	绝对服！	992	財富弘君		2
1031	2019/1/30	暴力恶流氓用万科操纵股市。	924	财经评论资讯		2
1032	2019/1/29	指数棍子	993	股友DrANv9		2
1033	2019/1/28	来源：中外管理 作者：任慧媛 近期，在万达集团2018年年会上，王健林提出：万达正式全面进军大健康产业。 其实，2017年8月，继万达商业、万达文化、万达网络、万达金融之后，已诞生了另一名万达新成员——万达大健康集团。并且王健林当时已亮出了时间表：5年之内，医疗产业将成为万达新的支柱产业。事实上，至少近三年里，万达集团已经在医疗大健康领域频频加码。据不完全统计，目前为止，万达在医疗领域的相关投入已接近1500亿元人民币。 无独有偶，从房地产转型大健康行业的不只有万达，知名房地产企业诸如恒大、万科、碧桂园、华润、保利、远洋、泰禾、富力等等，都已纷纷公开表示，正在布局大健康产业领域。此前，腾讯、百度、阿里等互联网企业巨头，也大举投入大健康产业。 马云更是直言，中国下一个首富应该产生在大健康领域。美国著名经济学家保罗·皮尔泽曾将大健康产业称为继IT产业之后的全球“财富第五波”。那么大健康究竟什…	9266	无心插柳柳成萌		3
1034	2019/1/27	26.45出25.88接回来。明天高开就跑	924	天道196875		0
1035	2019/1/26	很强大	762	胳膊断了推袖里		1
1036	2019/1/25	好样的，冲击年线	833	a316777		1
1037	2019/1/24	数据显示,01月24日万科A上榜深股通十大成交活跃股，买入及卖出金额合计1.316亿元，排名第7。其中，买入8220.52万元，卖出4944.24万元，净买入3276.28万元，净买入额占该股当日总成交额的5.53%。截至当日，该股于深股通持股量为2.564亿股，占其A股股本比例为2.63%，比上一交易日增加128.90万股。。01月24日万科A深股通持仓数据收盘价：25.41涨跌幅：0.40%深股通持股量：2.564亿股较上日变化：128.90万股深股通净买入：3276.28万占成交额比：5.53%万科A最近一个月上涨6.41%，上榜深股通十大成交活跃股19次，深股通累计净买入6.296亿；近两个月上涨2.05%，上榜37次，深股通累计净买入8.113亿；近一年上涨-35.80%，上榜214次，深股通累计净买入43.671亿。数据来源:东方财富	970	牛股潜力君		0
1038	2019/1/23	万科又到年线了，怎么走？哪位资深的玩家知道	2368	财经评论资讯		2
1039	2019/1/22	来源：全景网 良信电器(002706)周二在回答投资者提问时表示，公司开关面板产品已进入万科等公司采购目录，该类型产品在营收及利润中占比在1%-2%左右。（文章来源：全景网） [点击查看原文]	6971	股友bqrkHQ1985		0
1040	2019/1/21	右肩行情 蹦跶不了几天	945	十年熊市的大A		2
1041	2019/1/20	减租减息减税！增强小微企业活力！	951	套牢般民		2
1042	2019/1/19	2004年，公司改制上市时，改制涉及的划拨用地采用授权经营方式处置，共计289宗，总面积约6023万平方米土地使用权作价入股投入公司。有分析指出，随着土地流转政策的逐步松绑，该土地升值空间巨大。铁总正在研究铁路土地综合开发问题，最新的消息是由国土部等部门联合规划制定政策，但最终的好处仍属于铁路公司。2013年8月，国务院发布《关于改革铁路投融资体制加快推进铁路建设的意见》明确指出，支持铁路车站及线路用地综合开发。《意见》指出，按照土地利用总体规划和城市规划统筹安排铁路车站及线路周边用地，适度提高开发建设强度；创新节地技术，鼓励对现有铁路建设用地的地上、地下空间进行综合开发；地方政府要支持铁路企业进行车站及线路用地一体规划，按照市场化、集约化原则实施综合开发，以开发收益支持铁路发展。此外，近期土地流转政策正在放松。根据国土资源部要求，土地流转的相关法律法规将逐步完善，包括耕地及建设用地的权…	1986	股友pk2EIe		3
1043	2019/1/18	来源：东方财富Choice数据 作者：财智星 万科A2019年1月18日收报25.76元，涨跌幅3.16%，换手率0.38%。当天该股主力资金流入5.04亿元，流出3.94亿元，净流入1.10亿元。其中，超大单流入2.55亿元，流出9402.89万元，净流入1.61亿元。以下为资金流向具体情况：数据来源：Choice数据数据来源：Choice数据从两市排名来看，万科A今日主力资金净流入额居两市第13。今日沪深两市主力资金净流出16.91亿元，其中沪市净流出1.86亿元，深市净流出15.05亿元（中小板净流出14.19亿元，创业板净流出6.36亿元）。以下为两市净流入前二十个股：数据来源：Choice数据（文章来源：东方财富Choice数据） [点击查看原文]	6399	心稳点吧慢慢来		0
1044	2019/1/17	赚了一万三千元全清了！谢谢万科！现在转战有色金属	982	人生苦短阿弥陀佛		2
1045	2019/1/16	美股房地产大涨，看好万科	973	财经评论资讯		2
1046	2019/1/15	万科店大欺客，口碑每况日下。完了。	983	牛股潜力君		2
1047	2019/1/14	祝你暴跌！	886	海鑫臧		2
1048	2019/1/13	快快快	999	君不立于危墙之下		2
1049	2019/1/12	大盘牛市的初期就是这种刑态，以往的多少次的经验都证明是这种形态，大家千万要有耐心，今年年底就是下波牛市的底啊！吃得苦中苦，方为人上人，现在还有资金的说明他是运气极佳之人，赶上了大牛的底部，胜利是永远属于在最关键的时候，还有大量资金的神。	6302	hjlab		2
1050	2019/1/11	地产去化率大幅下降，库存快速上升；地产开工高增长，但地产竣工持续大幅负增长，意味着开发商资金紧张，缺乏大量建设的能力，如果从拿地速度来看，地产商当前的建设意愿是比较低的；当去化率下降到现金流无法匹配新开工的投入，赶工的过程就可能会戛然而止。	4047	牛股潜力君		2
1051	2019/1/10	公告日期：2019-01-11万科企业股份有限公司关于股东A股股份质押的公告证券代码：000002、299903 证券简称：万科A、万科H代公告编号：〈万〉2019-005本公司及董事会全体成员保证公告内容真实、准确和完整，没有虚假记载、误导性陈述或者重大遗漏。万科企业股份有限公司（以下简称“公司”或“万科”）于2019年1月10日收到公司股东深圳市钜盛华股份有限公司（以下简称“钜盛华”）的《告知函》。《告知函》显示：“2019年1月9日，钜盛华将持有的万科64,860,000股无限售流通A股通过质押式回购方式质押给平安证券股份有限公司，并已在中国证券登记结算有限责任公司深圳分公司办理完成股权质押登记手续，该部分股权质押期限自2019年1月9日起至质押解除之日止。”一、股东股份被质押的基本情况是否为第一 质押股数 质押 质押 本次质押占股东名称 大股东及一 （股） 开始日 到期日 质权人…	8400	财经评论资讯		3
1052	2019/1/9	公告日期：2019-01-10万科企业股份有限公司关于广信房产资产包完成交割的公告证券代码：000002、299903 证券简称：万科A、万科H代公告编号：〈万〉2019-003本公司及董事会全体成员保证公告内容真实、准确和完整，没有虚假记载、误导性陈述或者重大遗漏。特别提示：1．本次交易标的为广东国际信托投资公司（以下简称“广东国投”）对广东省信托房产开发公司、广东国际信托投资公司广州房地产分公司（以下统称“两家公司”）的100%投资权益和债权。部分土地资产存在较为复杂的历史遗留问题，不排除未来出现土地规划条件变更等影响经营的因素。本公司将积极与相关主体就涉及的历史遗留问题进行沟通，最大程度减少不利影响。2．本公司正在与多个意向方协商合作开发事宜，未来如达成合作，本公司于两家公司拥有的权益比例将发生变更。一、本次交割背景2017年6月29日，万科企业股份有限公司（以下简称“公司”或“本…	9670	vinling		3
1053	2019/1/8	我换成了底部地产股中天金融	784	万科A资讯		0
1054	2019/1/7	如果公司网上的数据真实，公司股价有点低估。公司的管理层融了那么多钱，如果一心搞发展，公司股价应该涨。如果公司的管理圈钱搞私利，那公司可能不是很值钱。为什么这么说呢？公司18年分红过多，很容易让人联想到，公司实际缺钱，股东到处欠钱，融到钱后立马分走一部分，先解决个人问题。就跟去年的万科A一样，买了很多股票后当了管理层，没给公司献计献策就先要求分红。现在万科负面消息多余正面，股价缓慢下滑。	1282	万科A资讯		2
1055	2019/1/6	下来吧 累死了	981	定格88888		2
1056	2019/1/5	你妈废物板块不跌你跌	979	万科A资讯		2
1057	2019/1/4	来源：证券时报 作者：翁健 万科A(000002)早间公告，2018年12月份公司实现合同销售面积438.7万平方米，合同销售金额630.1亿元；2018年1至12月份公司累计实现合同销售面积4037.7万平方米，合同销售金额6069.5亿元，同比增14.5%。注：2017年1~12月份公司累计实现销售面积3595.2万平方米，销售金额5298.8亿元，同比分别上升30.0%和45.3%。 【相关报道】 万科刘肖：我们喊了三个词 舆论只关注了“活下去” 12月28日，全联房地产商会在北京富力万丽酒店召开“全联房地产商会2018年会”，万科集团副总裁刘肖在会上表示，万科要做时代的企业。不仅要“活下去，还要活得久，活得好”。 作为房地产行业的领跑者，万科于今年9月份高喊“活下去”，从而引发舆论高度关注，因此房地产行业危机感剧增。对此，万科集团副总裁刘肖解释说，“第一是活下去，第二是活得好，第…	86288	梅士聊		3
1058	2019/1/3	来源：中国经济网 曾经是品质保证的万科A(000002.SZ)近日掀开了事故的多米诺骨牌。2018年11月和12月短短两个月内，万科先后在广东、贵州、上海发生三起项目施工事故，共四人在事故中死亡。人们不禁要问，万科怎么了？到底是什么在促使房企不顾建筑质量铤而走险？ 万科论赚钱能力是房企的领跑者。季报显示，万科第三季度实现营收700.48亿元，同比增长48.12%；实现归属于上市公司股东净利润48.61亿元，同比增长28.31%。2018年1-9月，集团累计实现营收1760.22亿元，同比增长 50.32%；实现归属于上市公司股东的净利润139.85亿元，同比增长26.09%。 多年前，万科就是高周转模式的领头羊。周所周知，周转越快，利润越高。为了高利润，必须高周转。只有高周转，快速拿地、快速开盘、快速回款，才能接着玩下一轮游戏。但高利润容易导致施工安全、工程质量、以及财务安全等问题。 万…	9507	狂震之怒		0
1059	2019/1/2	万科2018年业绩很好啊	949	无真祖		2
1060	2019/1/1	看看港股地产大跌，恒大跌7个点，这种托指数是托不住的，早跌晚跌的问题，还有券商	945	股V5		2
1061	2018/12/31	造危楼的地产公司理应要退市，以儆效尤，杀一儆百，相关人员牢底坐穿。	951	万科A资讯		2
1062	2018/12/30	现在没有姚老板举牌，慢慢回归到十几元	999	拉大锯扯大锯		2
1063	2018/12/29	年年岁岁花相似，岁岁年年人不同。达安股份中标中国移动八个亿的5G建设业务，有望成为五G新龙头。不在沉默中爆发，就在沉默中死亡。达安股份主要业务来自三大电信运营商。叠加澳港澳大湾区和南海自贸区。	9263	牛股潜力君		2
1064	2018/12/28	外资参与的股票要小心，尤其是有融资融券功能的股票。因为在国外做空也是赚钱的一种方式。	936	牛股在握		2
1065	2018/12/27	来源：证券时报网 地产股持续走强，截至发稿，世荣兆业涨停，招商蛇口、南山控股涨逾6%，万科A、新城控股、保利地产、格力地产涨逾5%，金地集团涨逾4%。（来源：证券时报网 2018-09-19 10:27） [点击查看原文]	28568	财经评论资讯		3
1066	2018/12/26	如果再出台现房政策，全国80%的小房地产得关门，到时候有钱买不到房。未来大房地产就是棵摇钱树。	943	张庆泽		2
1067	2018/12/25	666	965	万山红海		0
1068	2018/12/24	是	994	陈的德明		2
1069	2018/12/23	能够持有。地产龙头股。而且这支股票经过了很多次炒作。只要有机会，他就会往上涨。你可以等它下跌的时候再继续吸纳。这个股票迟早还会涨起来。	47	天下一投广发系		2
1070	2018/12/22	补跌开始！？做不上去就往下做。娘的。	1113	万科A资讯		2
1071	2018/12/21	百分之收盘也红不了。	967	panda99999		2
1072	2018/12/20	来源：东方财富网 作者：数据中心 12月18日深股通成交信息显示，万科A跻身十大成交活跃股，排名第4。截至当天收盘，港资共计成交了该股2.59亿元，其中，买入4701.85万元，卖出2.12亿元，净卖出1.65亿元。万科A当天下跌3.85%，收报25.50元，成交金额10.64亿元，其中深股通成交金额占24.37%。 该股近一个月来上涨2.91%，共20次现身深股通十大成交榜，港资20次累计净买入1.82亿元；近三个月来上涨11.7%，共54次现身深股通十大成交榜，港资54次累计净买入12.81亿元。 万科A深股通成交榜 日期 当日排名 收盘价 涨跌幅 深股通净买额 深股通买入金额 深股通卖出金额 2018-12-18 4 25.50 -3.85% -1.65亿 4701.85万 2.12亿 2018-12-17 8 26.52 0.23% 2764.32万 8810.71万 6046.…	2414	泡泡袖子		0
1073	2018/12/19	懒驴，快点给小明拉升赚钱。	990	才华大盗		2
1074	2018/12/18	什么情况	986	耐心改变		2
1075	2018/12/17	万科阻力26.62支撑26.28阻力下方短线看空…	1899	万科A资讯		2
1076	2018/12/16	来源：21世纪经济报道 郁亮称刻意让物业板块与资本市场保持距离。 今年，数家开发商分拆物业赴港上市，房企物业资本化进入了新一轮爆发期。万科物业作为业界龙头，却迟迟没有传出上市计划。 “我怕资本引导坏了，刻意让物业板块与资本市场保持距离。”在12月14日的媒体交流会上，万科董事会主席郁亮首次回应称。 郁亮认为，一两百、两三百亿的市值对万科贡献不大。他进一步指出，物业板块未来有潜力达到千亿元市值，希望具备相应的扎实技术基础和实力后再谈上市问题。 “不要再问物业上市了，压力很大。”郁亮表示，上市后一方面要考虑季报、年报公布的压力，一方面将承受市场对于业绩的关注，会干扰长期基础的打造。因此，他仍未给出上市的具体时限。 万科物业是万科集团旗下核心业务之一。2009年，万科物业在财务上与万科集团独立，并于2015年启动完全市场化战略。 半年报显示，万科物业服务累计签约面积超过4.7亿平方米，实现营业…	9709	云霄直上大雄峰		0
1077	2018/12/15	真尼玛操蛋	976	网名有毒15863		2
1078	2018/12/14	浙江东方集团持有天堂硅谷集团6%的股份，超过民丰特纸的持有量！继续压盘	1186	万科A资讯		2
1079	2018/12/13	主力是个饿鬼，吃不饱	996	生命最贵		2
1080	2018/12/12	昨天券商涨停卖了一点又建了一点百联仓位	1523	lahwf		3
1081	2018/12/11	融券做空	986	财经评论资讯		2
1082	2018/12/10	这垃圾天天几分钱，玩的这么辛苦怎么不停牌	996	老股民新网友		2
1083	2018/12/9	来源：华泰证券 万科A(000002) 核心观点 公司发布11月份经营情况公告，2018年11月实现销售金额583.2亿元，同比增长68%；实现销售面积355.6万平，同比增长55%。公司四季度推盘量较高，营销力度有所加强，使得销售数据逆势增长，充分体现龙头房企面对行业下行周期较强的应对能力。我们依然维持2018-2020年EPS为3.20、3.95、4.54元的盈利预测，维持“买入”评级。 推盘加速+营销发力，11月销售延续高增长 2018年11月，公司实现销售金额583.2亿元，同比增长68%；实现销售面积355.6万平，同比增长55%。2018年1-11月累计销售金额5439.5亿元，同比增长16%；累计销售面积3599.0万平，同比增长15%。在9月销售金额负增长后，公司10、11月销售重现强劲增长，主要因为：第一，公司加快周转速度，推盘量大幅提升；根据三季报，前三季度新开工面积…	9366	牛股潜力君		3
1084	2018/12/8	又加仓了5000股，继续砸盘啊。我等着	1227	阳光下的蛋_2015		2
1085	2018/12/7	使劲砸老子等着你，反正买的不多	993	老股民新网友		2
1086	2018/12/6	涨几个点真费劲	939	淼焱森垚鑫		2
1087	2018/12/5	加速下坠	998	短_不炒_狐_狸		2
1088	2018/12/4	来源：挖贝网 作者：李根 12月1日日，3天之内，深圳市钜盛华股份有限公司将南玻A和万科A质押给平安证券、五矿证券，质押股份为6300万股、3337.84万股。 11月28日，万科A发布公告称，股东钜盛华已经将3337.84万股质押给五矿证券。截至2018年11月23日，钜盛华通过普通证券账户直接持有公司 A 股股票共计926,070,472 股，占公司总股本的 8.39%，累计质押股数为 918,641,246 股，占公司总股本的8.32%。 今日，姚振华重仓的南玻A(000012)发布公告称，股东钜盛华向平安证券股份有限公司质押股份6300万股。 钜盛华为公司第一大股东前海人寿保险股份有限公司的一致行动人。截止2018年11月30日，前海人寿及其一致行动人共计持有南玻集团A股6.77亿股，B股4700.83万股，合计占南玻集团当前总股本的25.27%。其中钜盛华持有南玻集团A股787…	26132	心态决定盈亏888		3
1089	2018/12/3	中秋佳节快来临，食品饮料张裕葡萄酒受到追捧……	992	万科A资讯		2
1090	2018/12/2	来源：21世纪经济报道 房企参与社区微更新是解决资金来源的渠道之一。 日前，住建部副部长黄艳在2018中国城市规划年会上说，当前我国在城市规划和建设中要摒弃急功近利和大拆大建，注重“绣花”功夫，突出地方特色和人居环境的改造。 “越来越多的城市更新者开始关注街道、关注社区及社区的营造。”不久前，2018城事设计节|美好新华开幕式暨主题论坛在上生·新所举办，上海长宁区虹桥办主任袁祥庆指出，在上海建设卓越的全球城市过程中，城市更新成为一个非常重要的举措。作为特大型城市，上海跟世界上其他大城市的发展有共同之处，现在也遇到了资源紧缺的瓶颈。这源于城市大拆大建一去不复返。 长宁区在上海率先推出城市更新总体方案，为缓解上述矛盾，长宁区专门设置了负责城市更新的办公室。从去年开始，逐步推进两大战略：一是产业发展战略；二是城市更新战略。袁祥庆表示，希望通过街道微更新，以新的载体新的空间承接更多城市更新的内容…	7285	万科A资讯		0
1091	2018/12/1	顺势知进退冬来，侯鸟南飞过冬，待明年开春而返，鸟类尚知季节轮换择地而生，但是人却会丧在名利色的贪欲上上上。	2127	短_不炒_狐_狸		2
1092	2018/11/30	来源：观点地产网 11月30日，万科在云南抚仙湖举行媒体发布会，郁亮压轴出场，与现场媒体进行互动交流。 观点地产新媒体现场了解到，针对6300亿元回款能否完成，郁亮回应称，6300亿回款问题不大，万科向来现金流重视，销售回款度高。 他又对媒体笑称，就算6000亿元回款跟6300亿差别也不大，不要算得那么真。 除此以外，对于媒体提及深圳地铁成为第一大股东对万科的经营、文化发展是否有发生影响，郁亮回应称，深圳地铁并不干涉万科的经营，对万科文化也没有影响。（文章来源：观点地产网）（来源：观点地产网 2018-11-30 20:06） [点击查看原文]	9112	playmaker20		3
1093	2018/11/29	先买10%尾盘加仓到30%	997	万科A资讯		2
1094	2018/11/28	珍爱生命，远离万科，明天起连续跌停	1700	股友567168		2
1095	2018/11/27	11月27日万科A深股通持仓数据收盘价：24.95涨跌幅：-0.95%持股量：2.257亿股持股变化：-58.26万股数据显示，截至11月27日万科A于深股通持股量为2.257亿股，占其A股股本比例为2.32%，比上一交易日减少58.26万股。据数据统计，该股近一个月内累计涨幅为4.79%，深股通累计加仓726.37万，深股通持仓累计变化比例为3.33%，近三个月内累计涨幅为4.35%，深股通累计加仓3603.06万，深股通持仓累计变化比例为19.00%。数据来源:东方财富	1343	牛股潜力君		0
1096	2018/11/26	广东中山市古镇万科塌方，这么多天没有实质性的进度，都是一度自演自说，诉讼就抓人，地方政府无作为。。说好15天给结果，现在40天，有实力的公司，应该有担当	6005	牛股潜力君		2
1097	2018/11/25	万科主力拉盘，关门打狗！散户小心！散户小心！万科多处省份坍塌，欺上瞒下！古怪多！	2657	保持扑克脸		2
1098	2018/11/24	看新闻说香港楼市下跌63.6%，香港楼市神话倒台的同时，对香港房产股会有影响吗？对内地房产股呢？前几天万科工地在建房倒塌，股价仍旧坚挺，这是为什么？	5352	趋势风语者		2
1099	2018/11/23	如果大秦公司由俺负责管理，那就厉害了，每股年利润2.00元以上..公司以年利率4%发行7年以上的公司债券1000亿元，按照持股比例公司以每股10元要约回购100亿股注销，公司实际总股份尚有50亿股...公司年利润150亿元，减去1000亿元公司债券年利率需支付40亿元，公司实际年利润还有110亿元除以50亿股，等于每股年利润2.20元....公司高管们，若这么简单的“数学题”都不会、不懂得做，请你们回家种红薯吧……一年后，以未分配利润500亿，按持股比例公司以每股25元要约回购20亿股注销，公司尚有股份30亿股...110亿元 除以 30亿股 ，等于毎股年利润 3.66元...又以后，毎年坚持以公司年利润，按持股比例公司以每股30元要约回购2亿股注销，直至大秦铁路股价超越贵州茅台...哈哈，你们说，若能由俺负责管理大秦 厉害吗？	4393	万科A资讯		0
1100	2018/11/22	美国铝业71.5 4.10 1.60 22.492	1598	十年熊市的大A		2
1101	2018/11/21	万科华厦先红	970	天佑我民		2
1102	2018/11/20	刚刚李大削又发现了卵子论。意思是说一个少女幻想着。准备……自摸着产生卵子，幻想着有一天与精子结合，成为天才的胚胎，婴儿，幼儿，少儿，……	5950	老股民林林		1
1103	2018/11/19	还有嘛？	5587	Diaming		3
1104	2018/11/18	来源：挖贝网 作者：白莹 万科企业股份有限公司(证券简称：万科A 证券代码：000002)发公告称，公司2018年度第二期中期票据(简称：18万科MTN002；代码：101801326)已发行完毕。 据了解，万科A本期中期票据实际发行总额为人民币20亿元，期限为3年，每张面值为人民币100元，按面值平价发行，票面利率为4.03%，募集资金已于2018年11月15日到账。 挖贝网资料显示万科A集团的主营业务包括房地产开发和物业服务。在巩固核心业务优势的基础上，集团亦积极拓展与生活服务相关的其它业务 。（文章来源：挖贝网）（来源：挖贝网 2018-11-16 09:11） [点击查看原文]	9877	上海网友		3
1105	2018/11/17	低价地产龙头600393.000667 发	3417	上海网友		3
1106	2018/11/16	前期说偷工减料，现在倒房看来品牌真的完了！	1069	上海网友		3
1107	2018/11/15	本人所在城市,是西南一重镇.前几年还偶见乞丐行乞于大街小巷,现巳鲜见.偶然之间于凌晨四点钟,于三环立交处见识如何清理之.只见执法人员用麻布口袋,一下笼住乞丐,扎紧袋口,朝垃圾车上一扔然后急施城外..	986	股票要波段操作		2
1108	2018/11/14	剧毒大盘哈药狂暴拉升! 奔涨停!!！意味着 绩优三精顺风搭船!!弯腰捡钱，白痴也知道可以赚钱！！三精制药（600829）大盘股哈药业绩,分红都不如三精,实际流通盘子是三精的10倍!! 股价大大高于三精,同是哈药系的重组题材!就是搭哈药的顺风车也可以稳赚大钱!!! 哈药持有三精1.16亿股三精,因此三精的股价对哈药有决定性影响!!哈药的庄家能够容忍暴咂三精！笑话！ 2年分红是行利率4倍!! 半年报增26％,每股收益.45元.绝对是医药股的价值洼地!!! 同是哈药的重组题材,大盘垃圾哈药股份2季度投资股票暴亏3亿元!!!!!哈药就是天价上吊绳!!! 2 三精制药（600829） 2011年2月月前哈药 重组（股改承诺），目前绩差大盘股哈药已经大幅拉升！！！三精除去大股东的2.88亿股实际流通中有1亿股！！！哈药系重组的最重要棋子!! 盘子只有哈药的4分之一!! 哈药季报只有20％的增长!! …	1117	A永红胶袋		2
1109	2018/11/13	难说。。。	1213	股市的观点		2
1110	2018/11/12	我也买了万科	6252	在河之洲11		2
1111	2018/11/11	来源：东方财富网 作者：数据中心 万科A(000002)2018-11-08融资融券信息显示，万科A融资余额2,034,217,855元，融券余额43,395,055元，融资买入额76,337,538元，融资偿还额131,241,315元，融资净买额-54,903,777元，融券余量1,808,881股，融券卖出量301,800股，融券偿还量64,400股，融资融券余额2,077,612,910元。万科A融资融券详细信息如下表：交易日期代码简称融资融券余额(元)2018-11-08000002万科A2,077,612,910融资余额(元)融资买入额(元)融资偿还额(元)融资净买额(元)2,034,217,85576,337,538131,241,315-54,903,777融券余额(元)融券余量(股)融券卖出量(股)融券偿还量(股)43,395,0551,808,881301,80064…	7584	云龙风虎1288		3
1112	2018/11/10	人民币国际化一旦失败或失速，结果就如十八层地狱。	6723	万科A资讯		2
1113	2018/11/9	看大盘这样子要掉头向下了，这股也危险了	6108	惹公愤657765		2
1114	2018/11/8	贴	1659	hxf1		2
1115	2018/11/7	来源：东方财富网 作者：数据中心 11月05日深股通成交信息显示，深股通资金持有万 科A2.42亿股，较前一交易日减持598.96万股，持股市值为58.11亿元，较前一交易日减少2.88亿元。深股通持股数量占流通股本比例为2.49%，占总股本比例为2.19%。 11月05日持股变动较大的机构为CREDIT SUISSE SECURITIES (HONG KONG) LTD,香港上海汇丰银行有限公司,高盛(亚洲)证券有限公司，分别减少605.73万股,359.73万股,0.00股。 万 科A深股通持股每日变动如下： 万 科A深股通持股 持股日期 当日收盘价(元) 当日涨跌幅(%) 持股数量(股) 持股市值(元) 持股数量占A股百分比(%) 持股市值变化(元) 1日5日 2018-11-05 24.04 -2.36 2.42亿 58.11亿 2.39 -2.88亿 6.53亿 2018-11…	10231	张怀旧111		0
1116	2018/11/6	各位大神重仓26.3可以回本吗	7983	万科A资讯		2
1117	2018/11/5	来源：上海证券报 作者：张良 秋季例会上喊出“活下去”的龙头房企万科，成了地产界的网红，其一举一动都牵动着业界的神经。而地产同行华夏幸福日前的一纸公告再度将万科推向前台。 从国庆前万科厦门楼盘降价促销以求回笼资金，到万科拟29亿元增资深高速；从国庆后北京万科斥资32.34亿元与华夏幸福合作开发部份环京项目，到万科三季度拿地权益价款超过500亿元，高呼“活下去”的万科却开启了买买买模式，这究竟打的啥算盘？ 万科近期大动作频频 华夏幸福10日公告称，公司全资子公司拟就部分项目与北京万科企业有限公司及其全资的北京恒燚企业管理有限公司签署《合作协议》。目标公司持有位于涿州、大厂、廊坊和霸州市的多宗土地，总用地面积约33.93万平方米，均为住宅用地。万科拟通过收购目标公司部分股权的方式，与公司合作开发目标地块，暂定交易价款约为32.34亿元。 北京万科表示，北京万科拟与华夏幸福合作开发涿州等四地项…	69172	万科A资讯		3
1118	2018/11/4	来源：证券日报 作者：任小雨 在政策面力挺股市，市场估值处于历史低位的大背景下，A股创出2449.2点“政策底”后，整体呈现震荡上行走势，题材股的活跃导致市场的赚钱效应明显提升，两市量能持续释放，A股市场筑底迹象越来越明显。值得一提的是，北上资金也保持了连续净流入的趋势，成为A股人气逐渐回升背后的关键力量之一。《证券日报》市场研究中心根据统计发现，近2个交易日，沪股通净流入金额达103.34亿元，深股通净流入金额达43.78亿元，北上资金合计净流入A股达147.12亿元。其中，昨日北上资金净流入金额达87亿元，超过2017年10月9日创下的前高75.6亿元，创出2016年12月份深港通开通以来的新高。 对此，分析人士指出，进入四季度，10月份的行情已经砸出了一个大坑，11月份A股市场将有望逐步地回升收复失地，年底前的修复性行情可期。在当前反弹的行情中，北上资金大量涌入抢筹显示出对A股后市…	80667	股友3132962Iq6		3
1119	2018/11/3	今天地产龙头集体熄火、提前调整！大盘暴涨几百点还跌，而为就几只股票下跌、招商排在跌幅榜第一位！如果不出地产利空的消息，下周会补涨吧！地产利空估计让这些主力也吓破胆了！	9580	万科A资讯		2
1120	2018/11/2	趋势玩家 影响力 吧龄 10.6年 （发表于 2018-10-29 16:23:35 股吧网页版）上证A股周一收评以及周二预测今天周五上证A股小幅跳空低开于2593.59点，主要是受美股上周五下跌的影响，最低2529.19点，非常接近预测的下轨2525点，最高2595.54点，收盘2542.10点，大跌了 - 56.74点。今天大盘大部分时间震荡下行，贵州茅台600519的跌停挫伤了人气，另外地产龙头万科000002也步入了暴跌行列。大盘在M10附近大约2575点毫无支撑力度，收了一条大阴线，成交量继续减少，也说明了投资者离场的欲望相当强烈。其实政策底2449.20点没有什么大的技术含义，迟早会被下探击破。今天高价股下跌行情演绎得淋漓尽致，就市盈率和分红而言，贵州茅台600519毫无投资价值，没有到15倍以下的市盈率不建议抄底，初步预测其股价将跌到325元/股。周二预测：预计上证A股周二…	8621	万科A资讯		2
1121	2018/11/1	来源：中国经济网 刚刚完成披露的基金三季报显示，公募基金在经过了连续12个季度对房地产行业(证监会行业分类，下同)的低配后，终于在今年三季度末实现了对房地产的超配：三季度末，公募基金持有地产股总市值达到702.1亿元，占其股票投资市值的比例为4.08%，超过股票市场标准行业配置比例0.04个百分点。 在130只地产股中，哪只股票最受公募基金青睐？《证券日报》记者梳理发现，在今年三季度末，被基金持有最多的地产股已不再是万科A而是保利地产：今年三季度末共有304只基金重仓持有保利地产，合计持股9.31亿股；同期有272只基金重仓持有万科A，合计持股3.68亿股。持有保利地产的304只基金中，有49只同时持有了万科A，而有255只基金弃万科A而力捧保利地产。 公募基金再度超配地产 机构资产对各行业股票的配置比例相对较高，显示出其对于行业景气程度及相关个股的看好，这也使得行业配置比例成为基金季度…	34896	散户不做菜		3
1122	2018/10/31	来源：东方财富网 作者：数据中心 万科A(000002)2018-10-29融资融券信息显示，万科A融资余额2,074,642,709元，融券余额35,599,487元，融资买入额148,857,528元，融资偿还额123,503,591元，融资净买额25,353,937元，融券余量1,561,381股，融券卖出量176,500股，融券偿还量352,694股，融资融券余额2,110,242,196元。万科A融资融券详细信息如下表：交易日期代码简称融资融券余额(元)2018-10-29000002万科A2,110,242,196融资余额(元)融资买入额(元)融资偿还额(元)融资净买额(元)2,074,642,709148,857,528123,503,59125,353,937融券余额(元)融券余量(股)融券卖出量(股)融券偿还量(股)35,599,4871,561,381176,5003…	9936	万科A资讯		3
1123	2018/10/30	来源：东方财富网 万科A(000002)4月3日晚公告，钜盛华及其一致行动人名下9个资管计划共持有万科11.42亿股份，占公司总股本10.34%。钜盛华计划在相关资管计划清算过程中，拟采用大宗交易或协议转让方式完成所持万科股份处置和资管计划清算。 万科A今日收盘上涨0.45%，收报33.64元。 以下为万科公告全文： 【相关报道】 万科：钜盛华将转让9个资管计划所持10.34%万科股份 4月3日，万科企业股份有限公司(000002.SZ，02202.HK)发布公告，对于钜盛华通过九个资产管理计划持有的万科股份给出了处置方案，将以大宗交易或协议转让方式完成其所持股份的处置和清算。 当前，深圳市钜盛华股份有限公司与一致行动人合计持有万科股数为28.038亿股，占万科总股本比例为25.4%。而钜盛华通过九个资产管理计划合计持有万科股份11.4亿股，占万科总股本的10.34%。 按照原先的资管合…	67.7万	万科A资讯		3
1124	2018/10/29	离开吧求求你刘姝威	2635	jason6268		2
1125	2018/10/28	长期持股，锐科激光就掌握核心科技的茅台	9695	唯有追高才能发财		1
1126	2018/10/27	大龙头	3531	时间的针脚958		2
1127	2018/10/26	来源：上海证券报 2429项资产，15713户债务人，2188亿元债权资产总额，长城资产26日举办的特殊资产推介会，可说是金融资产管理公司有史以来规模最大的一次资产推介。 现场，参会投资者络绎不绝，据了解，几家大型地产公司代表也在其中。小编就邂逅了前来“淘金”的万科物流公司的代表。 有市场人士认为，由于目前开发商的项目获取成本较高，通过收购不良资产的方式介入存量地产类项目，就成了获得优质项目的重要渠道之一。 非为“出嫁”搞“征婚” 为招“八仙”来“过海” “我们推荐资产的目的就像搞‘征婚’，不是马上就要‘嫁出去’，而是要面向全球招优秀‘男士’来‘谈恋爱’。” 谈到此次资产推介，长城资产的资产经营一部总经理雷鸿章风趣地说道。 据他介绍，举办大型资产推介会，不代表这2000多亿的债权资产都要在三、五个月里全部转让出去，而是意在寻找“各路神仙”，给关注不良资产的投资者提供一个平台，通过各种路径…	80686	时间的针脚958		3
1128	2018/10/25	你妈废物回落一半	1827	财经评论资讯		2
1129	2018/10/24	今天会死吗？？？？	2336	股友8g8超短线		2
1130	2018/10/23	来源：新京报 148家公司前十大股东名单中险资股东“消失”；监管喊话加大险资投资优质上市公司力度 一度被称为“野蛮人”的险资也被纳入了鼓励入市的资金。有的险资早已闻风而动。精达股份10月14日晚间公告，公司控股股东特华投资与华安保险签订股份转让协议，转让其所持公司9%股权，转让价格每股3.2元。转让后，特华投资持有公司12.8%股权，华安保险持股9.99%。 10月19日，中共中央政治局委员、国务院副总理刘鹤、中国银保监会主席郭树清均提到，加大保险资金财务性和战略性投资优质上市公司力度，允许保险资金设立专项产品参与化解上市公司股票质押流动性风险，不纳入权益投资比例监管。 在这里被提及的险资，在曾经的2016年被称为“野蛮人”。2016年年末，监管层限制险资入市。在2017年，险资也由在二级市场的频频举牌，更多转变到参与定增市场中。 2018年，有的险资在股份协议转让中活跃，中国平安以13…	62409	张庆泽		3
1131	2018/10/22	我是二十多年老股民，也是万科新业主。从4月多份买房到现在都没收房。万科首先违反购房协议，然后一房两卖给我，致使我损失几万元。找万科领导协商解决。却是躲着不见。这样的公司连草台班子都不如。不知也有同样经历的股民没有？这样的公司只会越来越差。今后永远不会购买这草台公司股票。本人说的都是真实情况，愿对所说的真假负法律责任。	9606	股友ljh469		2
1132	2018/10/21	每次大宗交易洗盘后，都会上涨50%左右，机构70亿进来是一定会拉升的，安心坐轿	7369	财经评论资讯		2
1133	2018/10/20	Yuejia-2018A股大数据金票提示:(1)2018年08月15日(2) 000002 万科A(3)年内推荐次数已达到6次!!!盘中推荐13次。(4)选为Yuejia大数据技术2018年A股第12只金股。(5)逢低关注或买入。	9028	喊我俊男h子		2
1134	2018/10/19	来源：上海证券报 在宝能系旗下资管计划分批完成对所持万科A股份的减持操作后，地产龙头万科A在10月16日下午发生的巨额大宗交易着实吓了投资者一跳：又有重要股东减持离场了？ 不过，万科A当日晚间及时发出的公告打消了投资者疑虑，相关大宗交易仅是“安邦系”持股的内部腾挪。 让小编来还原事件经过。根据深交所最新披露数据，万科A在10月16日出现三笔大宗交易，合计成交额高达72.46亿元，是万科A当日二级市场成交额8.54亿元的8.48倍。经查询，万科A单日如此大规模的大宗交易，此前曾在2016年11月29日发生过，彼时是恒大斥资逾百亿大举吸筹万科A股份。 明细来看，三笔大宗交易的成交量分别是25816.74万股、6052.24万股、2618.04万股，买卖双方均出自机构专用席位。 比照万科A在2018年半年报中所披露的股东信息，上述大宗交易中最大一笔成交数额刚好与“安邦财产保险股份有限公司-传统…	16.4万	牛股潜力君		0
1135	2018/10/18	即将修改公司法，为公司回购自已股份扫除障碍。现行《公司法》第142条规定：公司不得收购本公司股份。这样就解决了股民疑问:为什么不回购自已公司股票？原耒违反公司法！多位接近立法人士告诉21世纪经济报道记者，此次修法将修改《公司法》第142条关于公司回购股份的规定，以促进资本市场健康稳定发展，保护上市公司和投资者的合法权益，提高上市公司质量。“‘护盘’是一种通俗说法，实际上是指维持资本市场稳定，保障股票正常交易。市场上有时会出现一些异常波动，这种波动脱离了上市公司的市场价值，损害了上市公司和投资者的权益。在特别情况下，上市公司采取一定措施进行干预是正当的。”中国政法大学教授、中国商法学研究会会长赵旭东告诉记者。现行《公司法》第142条规定：公司不得收购本公司股份。	9005	变形金刚金刚		2
1136	2018/10/17	外资今日又净买入大笔2.5亿，居深沪股通之首、两日净买入5.5亿！	8435	财经评论资讯		2
1137	2018/10/16	疯狂的地产，疯狂的王石和郁亮，危险的万科!万科负责11500亿，这是什么概念，简单算笔帐：一年单利息等财务费用就得超700亿，每天利息2亿（万科也就是跟银行打工），上半年利润90亿，700：90。呵呵！地产再低迷半年，三天没钱赚就得呵呵，也只能呵呵！	42999	财经评论资讯		2
1138	2018/10/15	昨日外资大笔买进、难道提前知道什么？	9952	财经评论资讯		2
1139	2018/10/14	人口出生率不断下降，人口老龄化不断上升，空置房遍地，在此条件下，现在还在炒房的人、若能赚钱--世间没有穷人了！	9941	财经评论资讯		2
1140	2018/10/13	周末利好，开盘逢高就跑，高开低走，尾盘跳水跌成狗。	1989	五朵金花开		2
1141	2018/10/12	来源：观点地产网 10月12日傍晚，万科企业股份有限公司发布公告称，公司发行了2018年度第七期超短期融资券，发行金额为10亿元，募集资金已于10月12日到账。 观点地产新媒体从公告中获悉，第七期超短期融资券简称18万科SCP007，代码011801930，发行总额10亿元，票面利率3.13%，期限188天。2018年10月12日起息，2019年4月18日可兑付，主承销商为招商银行股份有限公司。 据过往报道，万科今年先后向中国银行间市场交易商协会申请注册人民币100亿元超短期融资券以及人民币80亿元超短期融资券，均获准注册。（文章来源：观点地产网）（来源：观点地产网 2018-10-12 20:21） [点击查看原文]	70867	梅士聊		3
1142	2018/10/11	周一跌停	5527	做个牛散不容易		2
1143	2018/10/10	宝能清仓200多亿万科资管计划，证金清仓几千亿咋不说呢？万科还有勇气说活下去，沪深股民还有勇气说活下去吗？	8343	也好_随缘		2
1144	2018/10/9	库存都是高价地和地王根本赚不到钱	6579	股友567168		2
1145	2018/10/8	本来以为只会跌五个点。结果差点跌停。	8293	股友UXq1dp		3
1146	2018/10/7	早盘机会都不给，直接低开5个点，老子不走了，有本事别停	1141	随机漫步的傻子		3
1147	2018/10/6	万科A开盘后会迎来反弹吗？谁来说说	5999	淼焱森垚鑫		2
1148	2018/10/5	敢快下发文件执行。	7660	覈鬭藅		2
1149	2018/10/4	6 6 6	8133	天下一投广发系		2
1150	2018/10/3	万科港股跌的厉害了	7200	天下一投广发系		2
1151	2018/10/2	祸福难料啊。	8357	牛股在握		2
1152	2018/10/1	毫无疑问	5312	橱窗vv牛		2
1153	2018/9/30	来源：东方财富网 9月28日多家机构发布各大行业研究报告，以下是研报摘要，仅供投资者参考： 旅游行业：乡村振兴战略规划正式出台 关注2股 投资建议：此次乡村振兴战略规划正式出台，给乡村旅游注入强心剂。随着顶层框架的制定以及细分政策的落地，乡村振兴将迎来全面发展。旅游板块建议关注：1)、拥有古镇开发、运营经验的休闲景区龙头中青旅(600138.SH)；2)、与小镇可以展开合作的演艺龙头宋城演艺(300144.SZ)……【点击查看全文】 电力设备：下半年关注三大主线 关注9股 投资建议： 下半年关注三大主线： 1) 高镍化： 当前 NCM811 研发进展略超预期， 18/19年有望成为高镍三元的超额利润年。 重点推荐： 杉杉股份、 当升科技、 新宙邦； 2)全球化： 最为核心的锂电池环节， 宁德时代已经进入全球供应链中； 负极和电解液环节， 龙头企业已对 LG、 三星、 松下、 索尼等多家核…	94499	至尊達人		0
1154	2018/9/29	今天买了3000多万不知明天会不会跌停	6828	一介书生z		3
1155	2018/9/28	来源：证券时报 公司股份被减持，一般表示着资金从市场撤出，若是产业资本在高位的减持，更会带来示范效应。但从另一方面来说，在大股东持有筹码太过集中的公司中，若释放一些筹码到二级市场中，也能提高筹码的流动性。 据统计，今日有12家上市公司披露被股东减持，股数合计5.622亿股，减持市值达151.846亿元。其中万科A被减持的股数最多，达55195.77万股，占流通A股比例为5.68%，减持市值为149.450亿元；而减持股数占流通A股比例较高的公司为万科A，减持比例高达5.68%。 今日公告股东减持数据一览证券代码证券简称股权变动截止日类型减持股数(万股)占已流通A股比例(%)交易价格中值(元)减持市值(万元)最新收盘价(元)300572安车检测07.18大宗交易(获流通权股份)145.002.593545.146545.3047.36603158腾龙股份07.19大宗交易(获流通权股份)4…	93958	烟灰缸15		0
1156	2018/9/27	如果真的取消预售制度，那么行业龙头优势更加明显。小房企将被大房企吞没。	5033	小1科科		2
1157	2018/9/26	尾盘会拉回来一些！洗盘会成功	3370	佛系股票关注者		2
1158	2018/9/25	就值2元。	3757	唯有追高才能发财		2
1159	2018/9/24	星期五万科大涨，完全符合预期，下星期继续大涨	5382	股友NEg5UM		2
1160	2018/9/23	门口等上车,给机会吗	6042	股友280f629L76		0
1161	2018/9/22	万科肯定还有拉高的机会！里面那么多资金只有拉高才能出去！	6254	天下一投广发系		2
1162	2018/9/21	来源：第一财经 周三(9月19日)沪深两市股指小幅低开，随后在地产、石化机械等板块的带领下持续走强，虽然收盘前一个小时，股指受投资者获利回吐影响而有所回调，但截至收盘，两市所有主要指数的涨幅都超过1%。上证综指成功站上2700点整数关口，并突破30日均线压力位。创业板指在集成电路等科技股的带领下，一度站上1400点整数关口。市场成交额较温和放量，全天两市成交额为3199亿元，较昨日增加近600亿元。 沪深两市全天收盘，上证综指收报2,730.85点，上涨30.9点，涨幅1.14%，成交额1,401亿元；深证成指收报8,248.12点，上涨114.9点，涨幅1.41%，成交额1,797亿元；创业板指收报1,392.4点，上涨15.1点，涨幅1.1%，成交额526亿元。资金方面，央行今日开展400亿元7天、200亿元14天逆回购操作，当日有600亿元逆回购到期，完全对冲当日到期量。 盘面上，…	8486	五矿孙晓飞		3
1163	2018/9/20	垃圾，垃圾，垃圾中的战斗力，各种跌	2533	炒股养家YYY		2
1164	2018/9/19	天天跌，没意思	1503	百雷共响		2
1165	2018/9/18	29.8的本 我什么时候能回本啊	6913	牛股在握		2
1166	2018/9/17	哎，现在有很多人都有好几套房子，他们根本就不用工作，每个月的租金都上万。过得非常舒适安逸，一点也没有生活压力。反之投资股市的人亏得怀疑人生。目前在中国只有买房才能赚大钱。	35135	股友WVw4XG		2
1167	2018/9/16	万科的分红什么时候到帐？	8796	股友icMvPP		2
1168	2018/9/15	个人看到32	6574	么点点		2
1169	2018/9/14	来源：上海证券报 59.85亿元！距8月上旬的一笔总额46.54亿元的大宗交易仅仅过去一个月，万科A再现大宗交易。 9月11日，深交所盘后披露，万科A当日成交两笔大宗交易，合计成交2.66亿股，成交总额达59.85亿元。卖方营业部分别为中国国际金融股份有限公司深圳福华一路证券营业部和长江证券股份有限公司深圳科苑南路证券营业部。买方营业部均为机构专用席位，成交价格均为22.52元/股，较万科A当日收盘价23.34元折价约3.51%。 与8月份那笔成交2.25亿股的大宗交易相对较容易锁定卖家为宝能类似，市场人士认为9月11日发生的近60亿元大宗交易的卖方极可能还是宝能。 事实也是如此。万科A在9月11日晚间发布的简式权益变动报告书显示，2018年7月27日至2018年9月11日，深圳市钜盛华股份有限公司作为委托人的相关资产管理计划以大宗交易方式、前海人寿保险股份有限公司通过深圳证券交易所证券…	88897	年年善贾的黄药师		3
1170	2018/9/13	来源：东方财富网 万科A(000002)9月11日晚公告，7月27日至9月11日，钜盛华作为委托人的相关资产管理计划以大宗交易方式、前海人寿通过集中竞价交易方式合计减持万科A股股票5.52亿股，合计占万科总股本的5%。本次变动后，前海人寿及钜盛华合计持股比例下降至15%。 万科A今日收跌0.51%，收报23.34元。 以下为公告全文：（来源：东方财富网 2018-09-11 19:06） [点击查看原文]	85703	股友dgA8ud		3
1171	2018/9/12	从法律上讲宝能是大股东，结果成国有了	3125	天下一投广发系		2
1172	2018/9/11	*ST安泰，才3倍市盈率，因为主业业绩暴增，真正的流通市值才20亿元！a股唯一的一家优质超小盘股，市盈率最低的股票！而且安泰主业是焦炭和钢铁，双头并进！国家已经发了无数的政策加强环保事业，焦炭和钢铁价格只会更高，秋冬季还是焦炭的旺季，下半年业绩绝对暴增翻几倍不成问题！ 上半年钢铁股已经翻几倍了，现在轮到焦炭股表现了 ，想想当年的st伊利，涨幅近百倍！投资者个个都发了财	9930	牛股潜力君		2
1173	2018/9/10	来源：东方财富网 作者：数据中心 万科A(000002)2018-09-06融资融券信息显示，万科A融资余额2,270,727,166元，融券余额38,375,134元，融资买入额86,628,883元，融资偿还额71,423,102元，融资净买额15,205,781元，融券余量1,682,382股，融券卖出量112,900股，融券偿还量254,430股，融资融券余额2,309,102,300元。万科A融资融券详细信息如下表：交易日期代码简称融资融券余额(元)2018-09-06000002万科A2,309,102,300融资余额(元)融资买入额(元)融资偿还额(元)融资净买额(元)2,270,727,16686,628,88371,423,10215,205,781融券余额(元)融券余量(股)融券卖出量(股)融券偿还量(股)38,375,1341,682,382112,900254,4…	9353	辉之海盛		3
1174	2018/9/9	不管怎样，今晚看一下账号还是很高兴	4484	AAA只赚不亏		2
1175	2018/9/8	来源：东方财富网 作者：数据中心 万科A(000002)2018-09-03融资融券信息显示，万科A融资余额2,195,311,118元，融券余额46,283,098元，融资买入额97,502,655元，融资偿还额57,126,813元，融资净买额40,375,842元，融券余量1,965,312股，融券卖出量277,500股，融券偿还量281,810股，融资融券余额2,241,594,216元。万科A融资融券详细信息如下表：交易日期代码简称融资融券余额(元)2018-09-03000002万科A2,241,594,216融资余额(元)融资买入额(元)融资偿还额(元)融资净买额(元)2,195,311,11897,502,65557,126,81340,375,842融券余额(元)融券余量(股)融券卖出量(股)融券偿还量(股)46,283,0981,965,312277,500281,8…	8062	杨波老师		3
1176	2018/9/7	国家队新选择	9678	股友KxAOeR		2
1177	2018/9/6	仙人指路，买进	3610	短_不炒_狐_狸		2
1178	2018/9/5	来源：东方财富网 作者：数据中心 万科A(000002)2018-08-31融资融券信息显示，万科A融资余额2,154,935,276元，融券余额47,369,409元，融资买入额67,035,267元，融资偿还额86,754,531元，融资净买额-19,719,264元，融券余量1,969,622股，融券卖出量324,110股，融券偿还量195,400股，融资融券余额2,202,304,685元。万科A融资融券详细信息如下表：交易日期代码简称融资融券余额(元)2018-08-31000002万科A2,202,304,685融资余额(元)融资买入额(元)融资偿还额(元)融资净买额(元)2,154,935,27667,035,26786,754,531-19,719,264融券余额(元)融券余量(股)融券卖出量(股)融券偿还量(股)47,369,4091,969,622324,110195…	7965	股市的观点		3
1179	2018/9/4	刚打电话询问方大炭素证券部女工作人说今年二季比一季发货少且生产电极也只6.8万吨但二季度价格比一季度没降多少且大部分是长期合作单位价格相对稳定，半年生产量应8万吨销量也应8万吨，半年存货比一季末多2.2万吨，少销一万吨石墨电极就3.8亿的利润,且杨光不称职已撤换。	3063	至尊達人		2
1180	2018/9/3	打倒小散不难，还想打倒360，问问您够格吗？惹	2550	狼大王上网		2
1181	2018/9/2	来源：证券日报 作者：吴珊 8月份以来，沪深两市股指震荡磨底，多空双方处于谨慎状态。业内人士指出，尽管8月份外围市场不确定性因素产生一定影响，但积极政策不断释放，叠加经济的稳中向好，长期来看A股市场上涨不乏稳定支撑。 从资金面来看，仍有部分个股投资价值受到认可。8月份以来，共有650只个股呈现期间大单资金净流入态势，合计吸金222.47亿元。其中，47只个股期间累计大单资金净流入超亿元，万科A(149029.97万元)、长城军工(77443.38万元)、平安银行(75420.56万元)、美盛文化(73796.31万元)、木林森(73456.43万元)、保利地产(55281.92万元)、美尚生态(52903.38万元)、东旭蓝天(42997.35万元)、中国铝业(37668.31万元)、长鹰信质(37427.85万元)等10只个股成为8月份“吸金王”期间累计大单资金净流入居前。 通过进一步…	84137	一直跟着涨停连长		0
1182	2018/9/1	最新消息:中国房地产联合会组织专家，学者，业内人士对房地产企业对各项指标进行评定，评出全国房地产综合实力百强企业。祝贺万科综合实力第一名	8535	一个神秘的股友1702		1
1183	2018/8/31	万科狗庄在装死	5816	银河山水		2
1184	2018/8/30	来源：东方财富网 8月13日大小指数全天再现分化格局，沪深两市早盘双双走弱，午后在国产软件、芯片等科技股带动下，市场人气开始逐步回暖。截至收盘，沪指跌0.34%，报2785点。 当日沪股通资金净流出6550万元，余额520.65亿元；深股通资金净流出3.87亿元，余额523。87亿元。 南下资金方面，港股通(沪)净流入10.73亿元，余额409.27亿元；港股通(深)净流入3306万元，余额419。67亿元。 个股方面，沪股通北上资金买入最多的是中国国旅，净买额超亿元；伊利股份、工商银行等个股紧随其后。 8月13日沪股通十大成交股序号名称净买入额(万元)股票成交额(万元)成交比例(%)1中国国旅100082895941.272伊利股份54993404432.213工商银行54322392020.314保利地产32111523217.125宝钢股份10961351327.986海螺水泥-1…	49536	JackyLuo		0
1185	2018/8/29	来源：证券时报网 8月10日沪指上涨0.03%，可交易A股中有64.47%的个股股价上涨，陆股通相关标的股中，股价上涨的占60.31%，陆股通资金通过互联互通渠道累计净买入0.54亿元。 证券时报股市大数据新媒体“数据宝”统计，8月10日沪股通单日使用额度为-1.47亿元，深股通单日使用额度为3.41亿元。从成交金额来看，陆股通全天合计成交金额为182.04亿元，净买入金额0.54亿元。具体来看，沪股通累计成交金额104.26亿元，成交净卖出2.35亿元； 深股通累计成交金额77.77亿元，成交净买入2.89亿元。 成交活跃股方面，沪股通前十大成交活跃股中，恒瑞医药成交额为9.50亿元，成交金额居首；其次是中国国旅、贵州茅台，成交金额分别为6.18亿元、5.59亿元。以净买卖金额统计，青岛海尔净买入额为1.01亿元，净买入金额居首，该股收盘股价上涨2.42%。净卖出金额最多的是中国平安，…	46288	股友J4a5oz		0
1186	2018/8/28	来源：东方财富网 8月10日沪指全天呈现窄幅震荡走势，题材股表现活跃，医药、农业等板块轮番反弹，但市场量能未能同步放大，做多人气仍显不足。截至收盘，沪指涨0.04%，报2795点。 当日沪股通资金净流出1.47亿元，余额521.47亿元；深股通资金净流入3.41亿元，余额516.59亿元。 南下资金方面，港股通(沪)净流出6.98亿元，余额426.98亿元；港股通(深)净流入1.95亿元，余额418.05亿元。 个股方面，沪股通北上资金买入最多的是青岛海尔，净买额超亿元；中国国旅、伊利股份等个股紧随其后。 8月10日沪股通十大成交股序号名称净买入额(万元)股票成交额(万元)成交比例(%)1青岛海尔100721932639.62中国国旅95416177561.913伊利股份48553383221.64恒瑞医药32399500952.385保利地产30753196822.166招商银行854…	32253	戚云徽骑云飞		3
1187	2018/8/27	来源：中国经济网 46.54亿元！一笔罕见的巨额大宗交易引起市场关注。 标的股份是万科A，卖方“毫无悬念”，肯定还是宝能系；买方则有些看头，为“机构专用”席位。 据记者统计，“机构专用”席位对万科A似乎青睐有加，今年以来共有29笔大宗交易“接货”，总买额116.5亿元。即使剔除24笔“机构专用”席位卖出涉及的14.76亿元交易额后，“机构专用”席位今年对万科A的大宗交易净买额也在100亿元以上。 谁在越跌越买？ 先来看看最新一笔大宗交易。 8月8日，深交所大宗交易数据披露，万科A于当日成交一笔46.54亿元的大宗交易。卖方营业部为长江证券股份有限公司深圳科苑南路证券营业部，买方为机构专用席位，成交价20.64元/股，成交量达2.25亿股。 2.25亿股具体是谁在抛呢？见下图： 恰好与万科A第9大股东“西部利得基金-建设银行-西部利得金裕1号资产管理计划”持股数量一致。而查阅万科2017年…	34886	万科A资讯		3
1188	2018/8/26	上海证券报: 逾200家公司“破净” 上市国企打响市值管理保卫战2018年08月08日 23:08来源 上海证券报 编辑 东方财富网摘要【逾200家公司“破净” 上市国企打响市值管理保卫战】市值管理是所有上市国企面临的一个新任务。在7月中旬召开的中央企业、地方国资委负责人视频会议上，国务院国资委有关负责人强调，企业集团要切实担负起市值管理主体责任。今年全国两会期间，国务院国资委主任肖亚庆也表示：“国有企业、中央企业都要用好资本市场，提升上市公司的质量和内在价值。”（上海证券报） “我们公司的股价也跌破净资产了。”某上市央企的证券事务代表日前在与记者沟通时直言，压力巨大。由于股价的大幅下跌，一方面要面对投资者的疑问甚至是指责，另一方面市值管理也对公司提出要求，保住净资产被认为是一条不成文的底线。“都跌破净资产价格了，怎么能说实现了国有资产的保值增值呢？”......	5659	涨停信步		2
1189	2018/8/25	底应该在12块钱	6806	见出知入		2
1190	2018/8/24	蛰伏多时的周小川又出来说话了。人民日报发表文章，要允许人民币波动，释放一个什么信号？外汇期货是不创造任何价值的，鼓励波动，就是鼓励炒作，有关部门收税。做庄的总是赢。这是否意味着扩大地二战场，除了股市之外。这是否意味着经济由实体，转向虚拟？它对其它行业的影响几何？对民生带来怎样的波及？对房地产影响几何？人民是否担心有一天会储现当年的俄罗斯卢布？接下来股市怎么走？	6160	港JT2308		2
1191	2018/8/23	赔40个点了，删软件	8160	老股民新网友		2
1192	2018/8/22	宝能一卖股票马上大涨，可见宝能冇多Lj	1606	万科A资讯		2
1193	2018/8/21	下跌是为了更换的上涨	980	财经评论资讯		2
1194	2018/8/20	没有任何公司希望自己股价跌的！	3423	五朵金花开		2
1195	2018/8/19	这几天为什么没有大宗交易，大家想想什么原因，二级市场机构也都硬挺着，不敢狂出货，‘遏制房地产涨价’杀伤力太大，到时会加速现原形的，就连宝能都不一定能全身而退	2124	万科A资讯		2
1196	2018/8/18	白玩。	4741	捣蛋侠		2
1197	2018/8/17	地产公司该倒闭了	3519	淼焱森垚鑫		2
1198	2018/8/16	万科分红高	4458	牛股潜力君		2
1199	2018/8/15	万科就是一坨屎，居然还有散户在里面，傻得不轻	7250	超5G时代到来		2
1200	2018/8/14	今天的信息和地产股的走势，让我想起二十多天前，我家附近的房屋中介机构的人说：二手房的成交量减少了三分之二。	6216	期海姜太公		2
1201	2018/8/13	姚员外质押的9.26亿股会不会爆仓？	6381	深圳股民92年入市		2
1202	2018/8/12	房地产是个高负债无底洞，先有资本大鳄李嘉诚卖卖卖，后有中国首富王健林卖卖卖，连品牌王牌万达广场都卖光清场，这房地产鬼楼还能碰优质国企是根本，低负债现金是王。挖空心思到处举债玩杠杆玩信贷是自寻死路。白酒茅台涨到799从150翻了5倍多，连冬天冷门透心凉啤酒都暴涨了30%！红酒补涨压阵在后头调仓莫高股份为宜一一红酒中的国酒新上任的牛彬彬牛董事长率先增持满仓莫高股份600543大快人2018年是买入红酒牛的消费赞高峰啊，关爱生命葡萄酒国企莫高股份600543要飞天成仙了2018年莫高股份600543的市值肯定像贵州茅台、甘肃方大炭素、贵州燃气一样有意想不到的飞跃，使之与红酒中的国酒百亿千亿赞品牌相匹配国企莫高股份大幅度缩水2/3之际，牛彬彬牛董事长率先出手增持莫高股份，开启葡萄酒国酒之旅	48963	骑马打驴		0
1203	2018/8/11	业绩牛！华菱钢铁价值凸显：翻倍不是梦！华菱钢铁(000932)预计上半年净利33.8亿元-35.8亿元，同比大增近3倍！最新市盈率不到五倍！华菱钢铁价值凸显！对比其它钢铁股未来都有大幅上涨空间！纵观世界，钢铁行业正常市盈率都在10倍左右，翻倍不是梦！钢铁工业是一个国家的支柱产业！不管是今天还是明天，就是再过一百年钢铁工业还是一个国家的支柱产业！投资钢铁，分享供给侧改革红利！ 钢铁牛！白金哦！今天不发光，明天定会发光哦！	8792	本人是A股超股神		2
1204	2018/8/10	现在是在内外配合绞杀散户，不晓得大家赚了多少钱？疯狂的卖。	1501	ShangXiaEr求索		2
1205	2018/8/9	规定：公布回购方案或实施回购30天内不能进行分红！也就是说，万科如果要回购宝能股份，其回购方案也必须等到分红（8月23日）后才能公布！再说，万科为了自身发展的需要，也不允许回购太多，那样会消耗太多的现金流！不利于万科拿地！	4131	Conespent		2
1206	2018/8/8	百券归十券之王者归来看中国投行未来！重磅资本市场券商国有化整合重组！广发证券连板二十天！世界格局要变最大战略是中国资本市场要称雄	4431	寻找诗的远方		2
1207	2018/8/7	能接手宝能的一定是国内前几的大鳄、不然谁有这个实力、尤其可能是物流商业有关的！	6067	股友Bd6vEO		2
1208	2018/8/6	大盘赶紧的给我跌破2700点，跌破2700点我好加仓啊	1559	K线图与量高手		2
1209	2018/8/5	关于房地产，去年定调是遏制房地产价格过快上涨。昨天定调是遏制房地产价格上涨。前面的意思可以涨但要慢点涨。现在不能涨要跌。地产板块要冰凉凉!	28066	萨瓦滴卡		2
1210	2018/8/4		4437	superman0088		1
1211	2018/8/3	已经赔里50万。	8846	慕涵吖8532		2
1212	2018/8/2	你们终于大部分人看空了，立即买进	1635	股友9NniqI		2
1213	2018/8/1	利空 深圳市发布楼市新政：暂停企事业单位在本市购买商品住房07-31 18:41 来源:深圳市政府网站 深圳市发布楼市新政：暂停企事业单位在本市购买商品住房。对购房人离婚2年内申请住房商业贷款或公积金贷款的，各商业银行、市公积金中心按贷款首付款比例不低于70%执行；若无房贷记录且能提供离婚前家庭无住房证明的按贷款首付款比例不低于30%执行；若能提供离婚前家庭仅有1套住房证明的按贷款首付款比例不低于50%执行。	5668	股友iF5QKY		2
1214	2018/7/31	40买的10万股 怎么办	9449	restar20152047		2
1215	2018/7/30	姚只是动用不合规资金来进行资本侵入万科，妄想利用资本来控股万科以达到其不可告人的目的，如果不是有违规资本协助，姚根本不能持有这样大量的万科股份，姚的加入助长万科股价高攀上升，造成虚假的救世主角色，在各方压力下，违规资本需退出这场游戏，又造成大量减持万科股份，上演了一出过山车行情，这种套用违规资金进行增持万科股份的行为应值得声讨，万科的成绩是万科全体员工及股民所取得的，姚的介入只会使万科经营管理进入一种不确的混乱。	6148	红红火火火龙果		2
1216	2018/7/29	万科奇葩、人家公司现在都是大笔回购！只会万科这里是股东大减持！史上最大减持！可悲可笑！	5585	招财进宝好运来		2
1217	2018/7/28	万科被罚停网签 北京严查违规商办房拿老大开刀近日，北京房山区住建委通报多起商办类项目违规行为，位于房山区的万科（000002.SZ）中央城项目在查处之列，被暂停网上签约。而且，如果再查出问题，全北京市的万科项目都要被开挂。经查，万科此项目的代理销售人员为完成销售任务，向客户宣传其居住属性，私自向客户推荐代办营业执照和改建装修公司。同时，项目每间房门口两侧均留有施工图中没有的预留洞口。对此，房山区住建委对开发企业使用未经审查的施工图纸擅自施工的行为立案处理，处罚30万元，并暂停万科中央城项目的网上签约；对参与违规宣传的中介机构人员列入行业黑名单，不得从市房地产经纪行业业务。	9506	贾哥复盘66659		2
1218	2018/7/27	1、宝能减持到15%之下。且承诺：1、做安静的财务投资者（不参与、不影响决策）；2、今后每年减持比例上限。2、宝能现在不能在高位减持套利太多！（无论大宗、场外协议、回购）。3、深铁不能超过30%触发要约收购，不能成为控股股东。	5316	万科A资讯		2
1219	2018/7/26	昨天抄的都被套，告诉你们等分红除权10元 不信	2108	hxf1		2
1220	2018/7/25	地产龙头万科股票与房地产价格不断上涨的道理，雪人老板必看，万科是这样发展的，雪人股份也可借鉴一下，首先万科发行了股票，先让购房集团或个人先用自已买房钱先买了万科地产股票，或其它地产股，满仓了，再用国家银行的贷款，首付了２０%的房款，而且去买房时从不还价还讲价，不吃回扣，尽量按业务员的报价成交，最后回家等万科等房地产公司赢利股价翻几倍时卖出，再次按这方法操作，从此房价不停上涨，万科等股票也不停上涨。雪人的公司想赢利，也要学习万科，让客户炒作自已股票，机器价格不停上涨，雪人股价也不停上涨。一举两得，客户也得了免费制冰机器。	6572	日月季年升升		2
1221	2018/7/24	因为宝能股份到现在还没有全部转让完毕，如果现在恒大就复牌，深深房股价肯定疯涨（30元以上），势必推高万科股价和大盘指数！不利于宝能股权的低价转让！	7284	三倍也低估		2
1222	2018/7/23	上海各大医院的主治医生告诫来自全国各地肝病求治的中国人：远离白酒黄酒啤酒造成的黄疸性肝硬化肝癌（医药无解，药石无医。。。）葡萄美酒大消费时代开启：莫高股份 600543 百元大在一字涨停的路上。。。支持优质国企支持民族绿色健康是永恒的主题：无论是老人，孩子，还是妈妈、亚健康的年富力壮的青年人中年人…	9840	宽容和迁就		2
1223	2018/7/22	来源：证券时报网 7月24日共有38只个股现身大宗交易平台，累计成交量1.50亿股，累计成交额21.27亿元。其中24只个股交易额超千万元。万科A交易额最高，大宗交易共2笔，成交额10.48亿元；其次是山鹰纸业，大宗交易共1笔，成交额1.39亿元。详情如下表所示。 7月24日大宗交易个股一览证券代码证券简称涨幅(%)收盘价(元)成交量(万股)成交额(万元)笔数成交价(元)折溢价(%) 000002万科A2.6524.384410.92104847.57223.77-2.50600567山鹰纸业2.564.003553.0013856.7013.90-2.50000333美的集团3.8648.38279.3211708.88141.92-13.35002044美年健康0.0021.78367.318000.00521.780.00000732泰禾集团3.1918.78425.007777.…	74250	ira2016		3
1224	2018/7/21	核心提示：立刻清仓高负绩地产买券商！广发证券已成救市指标股！	4210	superman0088		2
1225	2018/7/20	来源：中国基金报 作者：凌云 宝能正在一步步从万科撤退。 19日晚间，万科在港股和A股同时发布公告称，4月17日至7月17日，钜盛华作为委托人的资管计划合计减持万科A股票5.52亿股，合计占万科总股本的5%。 此前4月3日，钜盛华通过万科发布公告，表示将处置其九大资管计划所持的万科股份。据盘后交易数据显示，这三个月间万科也确实多次出现巨量大宗交易。 宝能清仓5个资管计划 根据公告，钜盛华作为委托人的相关资产管理计划是以大宗交易，及前海人寿通过深交所证券交易系统集中竞价进行减持的。合计减持A股股票约5.52亿股，占公司总股本的5.00%。 其中，资管计划在4月-7月间通过大宗交易方式减持了5.44亿股。据公告披露，期间发生的大宗交易共19次，4月3次，6月和7月分别2次，5月交易次数高达12次，集中在8日至22日之间。 而前海人寿在5月和6月通过两次集中竞价交易减持了784.67万股，减持…	31.6万	真正的股者		0
1226	2018/7/19	文化的堕落。	1685	股友dgA8ud		2
1227	2018/7/18	[ 亿欧导读 ] 物流即将迎来大发展、大繁荣的新时代，在这周的物流大事件里，可见一斑：菜鸟2.9亿美元控股点我达；万科物流并购太古冷链；58速运完成2.5亿美元的融资；狮桥获得百度等领投的10亿元战略投资……	2028	牛股潜力君		2
1228	2018/7/17	急电，请聚飞光电董秘转董事长阅读此销售秘籍碗也要有，锅更要有，聚飞光电总代理要敢进高价货让锅里有肉建议聚飞光电总代理制，先满仓股票后订全年合同，别砍价聚飞光电股票先涨还是销售量先涨，先有鸡还是先有蛋聚飞光电制冰机与冰库质量再好也要会卖出个好价位，会操作地产龙头万科股票与房地产价格不断上涨的道理，聚飞光电老板必看地产龙头万科股票与房地产价格不断上涨的道理，聚飞光电老板必看，万科是这样发展的，聚飞光电股份也可借鉴一下，首先万科发行了股票，先让购房集团或个人先用自已买房钱先买了万科地产股票，或其它地产股，满仓了，再用国家银行的贷款，首付了２０%的房款，而且去买房时从不还价还讲价，不吃回扣，尽量按业务员的报价成交，最后回家等万科等房地产公司赢利股价翻几倍时卖出，再次按这方法操作，从此房价不停上涨，万科等股票也不停上涨。聚飞光电的公司想赢利，也要学习万科，让客户炒作自已股票，聚飞光电产品价格不停上…	9341	法老号船长Tt		2
1229	2018/7/16	万科一涨出货的太多了！都怕宝能减持和利空再来！都玩短线了	1650	我是望月风		2
1230	2018/7/15	世界五百强排名、只有万科后退了不少名次！为什么会后退那么多！万科管理赶紧警醒吧！不然终有一天万科将很快没落！做农民？不如你去买块地自己种地去吧！	9554	superman0088		2
1231	2018/7/14	加仓了	3352	财经评论资讯		2
1232	2018/7/13	中国最大主权基金中投公司申请转投A股,规模多大？！根据日前财联社的披露，中国最大的主权财富基金、拥有9000亿美元的（超6万亿人民币）的中投公司，已申请转投A股，正等待国务院的审批。中央不会坐视股市爆跌而不管！中投准备投资A股，最牛国家队要来了。中投是国家主权财富基金，帮国家的钱增值保值，过去10年投资非常成功，从2007的2000亿美元，到2017年增长到9400亿。	2758	superman0088		2
1233	2018/7/12	世界500强，中国地产王，不是白当的	7396	股民老张炒股票		2
1234	2018/7/11	20元没等到，上23了。坑人啊。	6946	股市的观点		2
1235	2018/7/10	以前有宝能扛着 股价一直没跌破23元，没有宝能的万科就是国企了，国企参股都在连续下跌，主要是地方债太多堵不住了，而地方政府要拉企业一起。而企业本身也扩张厉害。加上 大家快跑吧，千万别杠杠	9814	火星威少擒牛魔王		2
1236	2018/7/9	距离15又进一步，突破前方平台，进入下跌通道。漂亮50成了p2p 提款机，最近p2p 投资人疯狂赎回导致踩踏，p2p 一共有2880多家，目前暴雷7层，还在传导中，大量投资者已经惊弓之鸟开始无论好坏都赎回，目前p2p 持股1万多亿，几千亿在漂亮50蓝筹股。由于蓝筹流动性好，而其他中盘股基本上连续跌停。	9002	悄悄滴炒		2
1237	2018/7/8	完了完了，至少到10	975	股友PRFe2r6374		2
1238	2018/7/7	也转？	7771	股友47fnta		2
1239	2018/7/6	公告，红包来了，等到花都谢了。	3641	kfcwixqh6619		0
1240	2018/7/5	问你服不服？？	1306	中华一小股东		2
1241	2018/7/4	洗盘结束，准备上30	3763	股友SgvPSw		2
1242	2018/7/3	来源：东方财富网 万科A(000002)2018-06-25融资融券信息显示，万科A融资余额2,515,284,358元，融券余额43,519,334元，融资买入额319,010,379元，融资偿还额145,366,047元，融资净买额173,644,332元，融券余量1,642,859股，融券卖出量228,608股，融券偿还量273,660股，融资融券余额2,558,803,692元。万科A融资融券详细信息如下表：交易日期代码简称融资融券余额(元)2018-06-25000002万科A2,558,803,692融资余额(元)融资买入额(元)融资偿还额(元)融资净买额(元)2,515,284,358319,010,379145,366,047173,644,332融券余额(元)融券余量(股)融券卖出量(股)融券偿还量(股)43,519,3341,642,859228,608273,660…	6781	股友Wd9Teq		3
1243	2018/7/2	这票怎么成垃圾票了！跌个不停！	1042	股市我的全部7411		2
1244	2018/7/1	正在复制万科的高成长，18年3.6倍市盈率，19年2倍市盈率，现在是业绩为王，有业绩才能成为王者，华发股份是下一个万科，代替泰禾成为地产炒作新龙头：600325华发股份，18年珠海、横琴4个100％超高利润楼盘销售和结算(篇幅所限只举一例：华发悦府原名华发首府二期均价约4.5万元/平方米×建面21.58万平方米=97.11亿元营收)，总计8个楼盘结算金额在370亿，业绩2.3元/股， 18年市盈率才3.65倍；2018年要结算的8个项目：上海杨浦华发公馆*2（均价7万元/平），华发悦府原名珠海华发首府*2（均价4.5万元/平），珠海华发左岸公寓*2（均价3.95万元/平），珠海华发山庄*2（均价3.2万元/平），珠海绿洋湾花园*2（均价3.8万元/平），广州广钢项目*2（均价3.8？万元/平），苏州华发公园首府*2（均价3.6？万元/平），盘锦学校项目（均价万元/平）19年总计15个楼盘…	91045	万科A资讯		2
1245	2018/6/30	只值十几块。	2255	检管超跌反弹		2
1246	2018/6/29	万科今日没有大跌！主要万科抄底买入1.39亿	6044	股市虹虹虹		2
1247	2018/6/28	股市不涨跟楼市有绝对大的关系，政府应该出台相关政策控制楼市，譬如二套房以上买入20年之内不可卖出，并征收二套房以上房产税。	9782	中华一小股东		2
1248	2018/6/27	姚老板请散户、对手盘全部入瓮。独享美酒。	1964	吸收养25215		2
1249	2018/6/26	真正的喝酒吃药 600543 酒十药 潜力巨大 第一目标30元	5049	金舵手9		2
1250	2018/6/25	跌倒22我就全仓 目前跌势未完	1135	伍畏宝贝		2
1251	2018/6/24	来源：观点地产网 5月21日，万科A再现大宗交易，成交额3.96亿元，成交价26.39元，折价率仍为2.5%，卖方与接盘方不变。 据此，万科A已经连续10日出现大宗交易，累计金额逾48亿元。 观点地产新媒体此前报道，在5月8日-5月17日八个交易日，万科A已经累计共26.43亿元大宗交易。其中，卖方均为西南证券深圳滨河大道营业部，买方均为华泰证券上海武定路营业部。 据了解，深圳市钜盛华股份有限公司与一致行动人合计持有万科股数为28.038亿股，占万科总股本比例为25.4%。而钜盛华通过九个资产管理计划合计持有万科股份11.4亿股，占万科总股本的10.34%。（来源：观点地产网 2018-05-21 16:53） [点击查看原文]	26645	股市我的全部7411		3
1252	2018/6/23	真是利空啊！	1147	财经评论资讯		2
1253	2018/6/22	又要玩拉高出货的把戏	1116	没事瞎转别说话		2
1254	2018/6/21	十年等一回的“钢铁牛”！不知对否？中期业绩大增哦！钢铁工业是一个国家的支柱产业！酒可以不喝，银行有可能倒闭！但房子是要住的，路上的车也只会越来越多，这一切都离不开钢铁! 我国钢铁工业十年磨一剑，供给侧改革为我们开启了投资的大门，钢铁明天会更好！华菱钢铁(000932)一季度每股收益0.51元！年报显示华菱钢铁“板材”占主营业务46.52%，从全国主要城市中厚板价格汇总可以知道二季度中厚板价格比一季度价格高了不少哦！大家猜一猜华菱钢铁半年报每股收益会有多少！增长多少倍？下面是从全国主要城市中厚板价格汇总查询得到的信息：2018年1月13日长沙46502018年1月23日长沙46702018年2月12日长沙46702018年2月24日长沙47102018年3月13日长沙46902018年3月19日长沙47202018年3月28日长沙46402018年4月8日长沙47402018年4月17日长…	6336	股咖之星		2
1255	2018/6/20	下星期二涨停吗？	5699	万科A资讯		2
1256	2018/6/19	买回来	1150	万科A资讯		2
1257	2018/6/18	六一快乐，多关爱智障儿意，尽1份努力多1 份爱心，让声音色彩投入心田。	3764	万科A资讯		2
1258	2018/6/17	就不应该给外资抄底的机会！昨天出去那么多了	985	欢乐海岸521		2
1259	2018/6/16	特大利好:央视发布大消息：全国统一的不动产登记信息管理基础平台已实现全国联网，我国不动产登记体系进入到全面运行阶段。	9302	加乐特0837		2
1260	2018/6/15	万科现在在深圳搞什么“给我一个村还你一个城”到处承包，赶走打工者，拆迁学校，害得学生无学上，打工者被迫搬走，他们装修一下农民房，本来1000的房租，回头就是租2000多，这种喝血不吐骨头，伤害广大农民群众的企业，背后多少利益关系，希望有清官去查一查。伤害无产阶段广大农民群众的企业，都终得到报应。	6741	无量l0r2jz		2
1261	2018/6/14	多关注银行地产，下半年不可忽视	7633	天下一投广发系		1
1262	2018/6/13	机构建仓万科	1968	大唐都快		2
1263	2018/6/12	发财了	995	股友wt70S4		2
1264	2018/6/11	研究机构认为，目前PE、PB最低的是房地产板块，该板块被过度错杀、过度低估。中国内地的房地产业至少还有20年的快速发展期，该板块的估值已严重偏离基本面。	9461	股友H9sMIp		2
1265	2018/6/10	折价率这么高，必到80元	2832	牛股潜力君		2
1266	2018/6/9	十年等一回！六十万换成4倍市盈率的钢铁股！是金子还是狗屎？钢铁股2018年第一季度每股收益排行榜！市盈率创出历史之最！华菱钢铁0.51元 市盈率3.7倍 柳钢股份0.41元 市盈率3.8倍 10派5元韶钢松山0.35元 市盈率4.5倍南钢股份0.23元 市盈率4.6倍 10派0.5元 马钢股份0.18元 市盈率4.8倍 10派1.65元新钢股份0.27元 市盈率4.8倍 10派0.9元三钢闽光0.70元 市盈率5.2倍 10派15元 太钢不锈0.25元 市盈率5.8倍 10派2.43元 鞍钢股份0.22元 市盈率6.9倍 10派2.32元杭钢股份0.19元 市盈率8.1倍方大特钢0.42元 市盈率7.5倍 10派16元凌钢股份0.10元 市盈率8.4倍 10派0.5元宝钢股份0.23元 市盈率9.3倍 10派4.5元 本钢板材0.09元 市盈率11.6倍 10派0.5元八一钢铁0.09元…	4955	劉兆萂		2
1267	2018/6/8	金地集团600383):派息率最高的地产股，每十股分红5.3元！	2179	确定2021年1W点		2
1268	2018/6/7	房地产板块底部持续小阳，有资金进场，万科陆续站上均线，5月31到6月5日放量上涨，有资金抄底， 上证指数上面临近均线压制，到时需要房地产板块发力上涨，万科4阳加缩量阴线有洗盘的感觉，猜测最近几天内会一波上涨。也许明后天。	2122	神功降龙十八涨		2
1269	2018/6/6	阳痿了	1120	星云铠甲		2
1270	2018/6/5	开始想红了，该拉升了	1174	咸鱼de梦想		2
1271	2018/6/4	上周沪深两市延续下跌走势，三大指数全线下挫，沪指周跌幅2.11%，深成指周跌幅2.67%，创业板周跌幅5.26%。全周来看，市场热点持续涣散，个股多数下跌，仅有食品饮料、旅游、家电、农业等板块表现相对强势。市场人气持续低迷，一度出现恐慌情绪，成交水平明显下降。 近期国内外市场均较为动荡，国内信用风险的频繁暴露引发股债投资者担忧加剧，国外贸易战持续升级发酵。同时，意大利政局不稳定性上升引发市场对欧盟前景的担忧。“内忧外患”将降低市场整体风险偏好，预计市场调整风险仍将释放。但下方空间较为有限，3000点支撑较强，短期将维持弱势震荡走势。操作上应轻仓应对，多看少动。板块上关注偏防御的大消费板块及短期事件刺激的海南板块。	1757	利好买到都是套		2
1272	2018/6/3	由于宝能系的持续减持，造成了1800亿市值的蒸发，而宝能系还有很多股份正待减持，接下来还会继续下探，直到宝能系减持完毕。	8692	牛股潜力君		2
1273	2018/6/2	宝能卖了109亿，股价还比他们买入价要高，可悲的散户，被宝能拼命割韭菜，还希望股价会上涨，难道散户注定就是亏损的命运吗？	8914	股友567168		2
1274	2018/6/1	市场好久没有出现暴风这类的股了。看好华微的妖	1509	股友58976h56P5		2
1275	2018/5/31	39.9买进万科，血本无归，鸡毛试火，一缕青烟。	5367	学会PASS		2
1276	2018/5/30	我成本26.66被套上了。到24元我找钱补仓。	6818	很快涨停123		2
1277	2018/5/29	早盘关注 莱茵体育	982	郑爽V		0
1278	2018/5/28	来源：东方财富网 万科A(000002)2018-05-22融资融券信息显示，万科A融资余额2,571,720,144元，融券余额28,210,976元，融资买入额134,473,605元，融资偿还额73,048,664元，融资净买额61,424,941元，融券余量1,055,800股，融券卖出量209,100股，融券偿还量372,400股，融资融券余额2,599,931,120元。万科A融资融券详细信息如下表：交易日期代码简称融资融券余额(元)2018-05-22000002万科A2,599,931,120融资余额(元)融资买入额(元)融资偿还额(元)融资净买额(元)2,571,720,144134,473,60573,048,66461,424,941融券余额(元)融券余量(股)融券卖出量(股)融券偿还量(股)28,210,9761,055,800209,100372,400深市全部…	8964	股海518		3
1279	2018/5/27	8人摇号456套房，宅地仅1人竞购，这一幕出现在上海2018年05月25日 08:06来源：上海证券报 新浪QZone人人网0 评论0 人参与“连夜排队，万人抢房，买到就是赚到！”——近期，这类信息反复激荡着人们的耳膜，或许已令部分有购房计划的人心跳加速、手心冒汗。先别急、先莫慌，让我们再来看看完全不一样的画风：8人“疯抢”456套房、宅地出让仅1人“竞购”，而且还是发生在一线城市上海。难道说，情况正在发生变化？宅地出让仅一人竞标5月21日，上海市规划和国土资源管理局的一则公告引起记者的注意：这是上海市嘉定区江桥镇的一块宅地，可竟然只有一名有效申请人，您不觉得奇怪吗？再看这里：这是2018年以来，上海楼市发生的实实在在的事儿。那么，这究竟释放出怎样的信号呢？让我们一桩桩道来。先说说嘉定江桥宅地，嘉定区江桥镇北社区K2-01地块，出让面积38844.4平方米，容积率为1.8，起始价约21.…	9044	股票男神GG		2
1280	2018/5/26	深地铁，惨。二十几元接盘。市值不升。分红0.9元。	6522	罗湖小H		2
1281	2018/5/25	咯咯咯咯咯 晨鸣连涨5年，4年股价复合涨超40％年涨95% --------------------------17年每股收益1.7元（因为隐藏大量利润，实际毎股3.3元)年报分红10股6元转赠5股。上年的收盘价就是次年的地板价，17年一一20年业绩核爆炸，利润之和将超当下市值4年股价复合涨幅超40％平均每年涨95%2012年收盘4.17元。 每股分红0.6元2013年收盘4.7元。 每股分红0.3元。 2014年收盘6.17元。 毎股分红0.14元。 复权一年涨37% 每股收益0.26元2015年收盘8.92主。 每股分红0.3元。 复权一年涨49％。 每股收益0.50元2016年收盘10.36元。 每股分红0.6元。 复权一年涨19％ 每股收益0.99元2017年收盘16.67元。 每股分红0.6元。 复权一年涨66％。 实际每股收益3元以上其中2016年涨幅偏低缘于2015年底的股…	9800	富有亨通的说不得		2
1282	2018/5/24	万科A所有机构都在逃跑，20元以上卖出都属理性，难以支撑	4437	小1科科		2
1283	2018/5/23	10年前这股39，10年后这股3.44	1826	粤佛		2
1284	2018/5/22	越跌越是托单	1212	韭菜来了了		2
1285	2018/5/21	中天科技就是典型的独角兽公司	1855	万科A资讯		2
1286	2018/5/20	时间紧！恒大借壳深深房复牌大约在6月初！复牌后股价必然飙升到33元以上！万科股价快压不住了！	1830	掇明月		2
1287	2018/5/19	25的价格都出来了？这下估计要到23了都有可能啊	6570	财经评论资讯		2
1288	2018/5/18	阜丰料上半年净利润按年上升80% 升8%	1546	割一刀nm		2
1289	2018/5/17	今天我第一次买入万科，万科作为房地产龙头，品牌效应相信大家都感受到了，同样的地段，万科的房价总是比别的要高出一些，只要中国的土地财政政策不倒，万科还是会稳步增加利润的，这个价位再谈卖出已经没有必要了，大宗交易而已，只不过是换个机构持有罢了，况且大宗交易买入的是不能马上抛售的，相信，回到30块是一个大概率事情，只不过今天我不应该满仓进来的，这个确实不对	11183	牛股潜力君		2
1290	2018/5/16	入魔也不涨	1289	金股佛手888		2
1291	2018/5/15	来源：观点地产网 9月19日，万科A出现一笔成交额为8.5亿元的大宗交易，成交价为每股23.57元。 截止19日收盘，万科A涨5.09%，报24.17元。而该笔大宗交易较当日收盘价折价2.48%。交易买方为机构席位，卖方为长江证券深圳科苑南路营业部。 在此之前，据深交所9月11日的大宗交易数据披露，万科A于当日成交两笔大宗交易，成交总额59.85亿元。此两笔交易中，卖方营业部为中金公司深圳福华一路证券营业部、长江证券深圳科苑南路证券营业部，买方均为机构席位，成交价均为22.52元/股。而万科A在当日的收盘价为23.34元，相比前一日收盘价23.46跌0.51%。（来源：观点地产网 2018-09-19 17:24） [点击查看原文]	17051	中华雄鹰		0
1292	2018/5/14	洗洗更健康，抓紧时间洗洗	1238	一匚三一		2
1293	2018/5/13	经济观察报 见习记者 陈博5月2日，一份《广东省国土资源厅办公室关于提供部分企业房地产开发用地情况的紧急通知》在地产圈掀起波澜。 这份寥寥两百多字的通知点名广州、深圳、珠海、佛山、惠州、东莞、中山、江门、肇庆等9个城市的国土资源主管部门，要求其抓紧提供万科集团和恒大集团在各市辖区内的房地产开发用地情况，具体包括：房地产开发用地、商服用地和住宅用地及已竣工、已开工未竣工、未开工用地面积和建筑面积等数据。 一石激起千层浪，短短一天之内，关于粤港澳大湾区或将因此精准施政配套楼市新政出台的传闻四起。 记者多次联系通知上的联系人刘俊以及广东省国土资源厅，电话一直无人接听。据此前中国房地产报报道，广东省国土资源厅一名负责人曾在受访时称，发文的业务处表示，此通知仅仅为搜集数据，属于政府内部的业务交流文件，并未对外公布。“这是很正常的一个业务统计。”惠州国土资源局的一名知情人士表示，可能因为涉及到两个大…	8605	股友hs4Uvt		2
1294	2018/5/12	经济观察：中国专家预料未来房地产调控会持续加码新浪新闻05-11 07:23原标题：经济观察：中国专家预料未来房地产调控会持续加码图为福州一处刚建设完工的房地产楼盘。（资料图片） 中新社记者 张斌 摄 (经济观察)中国专家预料：未来房地产调控会持续加码 中新社北京5月10日电 (王庆凯 张文绞)继中国四大商业银行集体上调北京首套房贷款利率，北京市住建委发布《关于加强限房价项目销售管理的通知(征求意见稿)》(下称《通知》)并公开征求意见后，9日中国住建部又就房地产市场调控问题约谈了成都、太原两市政府负责人。 多位接受中新社记者采访的专家认为，这表明了中国维持房地产市场稳定的决心，可以预见未来调控措施将更为严厉。 这场伴随着2016年楼市火爆而来的房地产市场调控，旷日持久且不断加码。 中国四大银行宣布上调北京地区首套房贷款利率后，苏宁金融研究院宏观经济中心主任黄志龙认为，当前房贷利率的绝对水…	3698	大盘是我砸的		2
1295	2018/5/11	万科没有宝能姚老板强势介入能涨到这个价吗？看看原来宝能未进之前10元都没人要？等姚老板退出后万科又得跌回10元？	5060	伤城2		3
1296	2018/5/10	我坚信	987	a2597758		2
1297	2018/5/9	好戏即将上演，第三季。	1245	万科A资讯		2
1298	2018/5/8	科科加油，今天目标是20日线	1037	牛股潜力君		0
1299	2018/5/7	全景操盘：怎样买在牛股加速时，利用这套组合战	1128	张庆泽		2
1300	2018/5/6	公告日期：2018-10-23万科企业股份有限公司深圳市盐田区大梅沙环梅路33号万科中心2018年面向合格投资者公开发行住房租赁专项公司债券（第二期）募集说明书主承销商广东省深圳市福田区中心三路8号卓越时代广场（二期）北座签署日期： 年月 日声明本募集说明书依据《中华人民共和国公司法》、《中华人民共和国证券法》、《公司债券发行与交易管理办法》、《公开发行证券的公司信息披露内容与格式准则第23号——公开发行公司债券募集说明书（2015年修订）》及其他现行法律、法规的规定，以及中国证券监督管理委员会对本次债券的核准，并结合发行人的实际情况编制。发行人全体董事、监事及高级管理人员承诺本募集说明书及其摘要不存在虚假记载、误导性陈述或重大遗漏，并对其真实性、准确性、完整性承担个别和连带的法律责任。公司负责人、主管会计工作负责人及会计机构负责人保证本募集说明书及其摘要中财务会计报告真实、完整。发行人…	10413	天下会小李		3
1301	2018/5/5	本来是个刚入门的小白，以前玩过基金，在地产基金亏了百分之15，，心里有气，就来炒股，关注万科很久了，说说心里话大家勿喷，个人建议，从万科34看他掉到现在26.基本上没有长过中间有些小小涨，只从姚开始退出到现在，从31.14买入看它跳到28左右反弹到32果断卖出后，又开始下跳.29到28开始徘徊了几天我以为开始要反弹了29又杀进去500后，又看见他往下跳27.26..后来又补了500股，(27的位置补的)现在股价又往下跳，以为个人预测最多到25.可能还到不了就可以又要反弹下到29的样子了！(个人无事发发牢骚，个人意见勿喷)！	9936	十年炼狱0404		2
1302	2018/5/4	他们利用资金优势拉高万科股价，拉高了开始出货赚取暴利，要知道他们赚的全是我们散户的钱，这是全世界最大的黑庄，几百亿在一个股票上操纵，怎么不罚呢？	9107	张庆泽		2
1303	2018/5/3	垃圾	991	财不入急门88888		2
1304	2018/5/2	真垃圾	946	股友bajgs0		2
1305	2018/5/1	貌似姚远外能在25块上方减仓完毕。很好。	1764	财经评论资讯		2
1306	2018/4/30	宝能系冒着巨大风险压力买进万科做了股东，既然来了就不会轻易放手，做历史的过客。宝能系绝不会只在乎赚几百亿的帐面数字。姚老板要做的万科大股东必然做理所当然的大股东，依其入股以来的所言所行其志必然是做合法合规正正当当的大股东，相信他必然华丽转身做正面形象的大股东，1定是与中小股东风雨同路的诚挚参与者。股东与公司管理层是血肉相连的命运共同体。当钜盛华资管计划依法依规得到处理过渡后，必将迎来万科发展的巨大动力。钜盛华卖出万科收回的资金也可以再次买入万科，对手接盘后的万科股份却有时间限制180天。巨量接盘对手做价差不现实也没必要，何况钜盛华也不会选择对己方不利的对手接盘。 历史只会眷顾坚定者奋进者搏击者 而不会等待犹豫者懈怠者畏难者。当所有股权纷争得到解决后，万科股价将迎来平稳发展的大行情。万亿大万科你看得到，宝能也看得到，行情总是在质问怀疑声中诞生！	6663	万科A资讯		2
1307	2018/4/29	一季度普遍都是地产股的淡季，万科去年一季度只有6分钱业绩，特意做少，结果把远大吓坏了，赶紧割肉跑了，损失了70多亿元！结果万科2017年全年业绩2.54元！万科这一招够损吧！@证券时报网万科A一季报显示，集团营收08.3亿元，同比增长65.8%；净利润8.9亿元，同比增长28.7%。	8640	ugchEN		2
1308	2018/4/28	［横向对比］万科与五粮液的辩证估价分析。以2017年度计算：1)万科净利2.54元每股，五粮液2.54元每股；2)净资产收益率万科22.80%，五粮液19.38%；3)每股分红万科10股派9元，五粮液10股派13元；每股净资产万科12.0元，五粮液14.0元；4)A股总市值（今天2018年6月8日收市价）万科2948.56亿，五粮液3120.42亿，5)（因估值以每股计算为基础）万科每股26.71元，五粮液80.39元。6)分红率万科0.9/56.71得3.369%，五粮液1.3/80.39得1.617%。其结果是万科比五粮液底估50%以上，市场要么五粮液最少下跌30%，要么五粮液现价不涨，万科补涨50%000002	7322	股友6YUFWH		2
1309	2018/4/27	昨天的28.50元，就已是明显崩盘迹象，同样看空的保利地产已暴跌5%……	48790	股友3uvMaw		3
1310	2018/4/26	姚老板万岁	998	清风明月325448		2
1311	2018/4/25	塞力斯连续三年业绩超一元，全部满足新规条件。将成为本年度高送转稀缺龙头。	21410	众木成林168		2
1312	2018/4/24	上海九百大股东持股仅19%，被收购兼并可能性增大！封底买必有厚报！上海九百大股东持股仅19%，被收购兼并可能性增大！封底买必有厚报！ 上海九百大股东持股仅19%，被收购兼并可能性增大！600149大股东就是持股比例20%不到，被恒大收购了。上海九百盘面显示有大机构在一路打压，一路吸筹！收购兼并是股票市场上永恒的题材！在上海繁华的上海商业区，把上海九百拥有自己产权的，有经营权的数十万平凡米的商业地产重新来一下实事求是的资产评估，难道上海九百的净资产还会每股2.99元吗？？？？我是不信的，有谁相信呢、????既然不信，那就说明其资产低估了，逢低买入必有厚报	992	唉那位		2
1313	2018/4/23	净资产高，股价也偏高，宝能	1129	野战军兵团		2
1314	2018/4/22	强势	992	JC8341		2
1315	2018/4/21	预增5倍！派5元！想想钱存银行好还是存柳钢股份好呀？柳钢股份2017年业绩每股收益1.03元，每10股派5元！柳钢股份（601003）业绩预告公告：预计2018年第一季度每股收益0.38元到0.47元！最重要的是未来哦！（1）2018年要再压减钢铁产能3000万吨左右！（2）未来随着绿水青山就是金山银山的理念的不断深入人心，随着建设美丽中国的不断推进，随着人们环保意识的增强，钢铁产能将不断得到压制这是可以肯定的事情！2018年的冬季的钢铁限产我们相信更会超预期哦！（3）路透调查：炼钢原料铁矿石价格2018年料将下挫13%至每吨60美元。澳大利亚政府表示，预期今年铁矿石均价将为每吨51.50美元，较2017年下降20%，因为全球铁矿石供应增加，而且中国钢铁行业收缩导致其需求降温。（4）华创证券预计柳钢股份2018-2019年每股收益 1.60和1.85元。（5）柳钢股份2017年在广东地区…	9220	价值永恒9527		2
1316	2018/4/20	这个货害人匪浅。	6555	liwendong123		2
1317	2018/4/19	火星认为五上九天揽月只为人间仙草、回家过年佳礼先行首选药中茅台“寿仙谷”独家去壁技术破壁灵芝孢子粉、2017年10月13号寿仙谷董事长与茅台集团董事长齐获中华老字号杰出贡献奖、成为获得此奖项的唯一中药代表！！此乃药中茅台的出处！！首选理由一、五上九天揽月、五次搭上神舟飞船礼遇请问有何企业有如此厚遇？！航天育种技术确保优质高效！！！首选理由二、独门绝技去壁技术、公司掌握的破壁技术属物理破壁法下的超音速低温气流破壁技术，具有水制法去瘪、去杂原料前处理新工艺及“四低一高”的技术特性，属于公司独有技术，解决了传统振动磨破壁法导致铬镍重金属超标，易氧化油蒿变质，多糖、三萜等有效成分含量低的三大难题，确保了产品的纯正高含量，安全高效更高效更纯净更有效更高端更奢侈、此乃消费升级之出处！！！首选理由三、寿仙谷是灵芝和铁皮石斛国际标准制定者、大家都知道一流企业做产品、只有超一流企业才能做标准！！！首选理由…	8432	即刻投资		2
1318	2018/4/18	第二大股东正在慢慢吃货，暗自接宝能的盘，吃完必拉涨停！拭目以daie	2841	t来t去		2
1319	2018/4/17	重点关注：环保板块，会有拉升行情！	1281	很快涨停123		2
1320	2018/4/16	大宗交易，平价换手。呵呵，明眼人都懂得的。所以说，万科股权之争，是一些神经病在无事找事做。想赶鉅盛华走?人家不可以换个面具?。能把人家咋的?一样的依法仪规。办法总不缺少。	4619	收获日		2
1321	2018/4/15	龙头不再是龙头	960	V价值投资V		2
1322	2018/4/14	第二大股东目前还没有开始减持抛售，一旦开始减持，股价下跌50%以上都无法止跌。	6324	K线诊断医生		2
1323	2018/4/13	被宝能割韭菜的万科要跌就跌，可别拖累整个房地产	1172	清风明月325448		1
1324	2018/4/12	别的股炒作两个涨停就会出个公告 三天内涨幅达到20% 上市公司要表明三个月内无重大资产重组等等甚至停牌云南城投本身就是两次收购银泰完成没涨几个交易日未涨完就又停牌注入净资产数倍于自己类似于借壳重新上市的240亿优质资产的重大资产重组即使疯狂炒作10个涨停也不会有唱反调的公告与监管停牌 方便大资金炒作赚钱的标的只要被大资金得知有这么个标的他们一定会来炒作赚钱 现在云南城投还不是很出名所以很多大资金并不知道有这么个方便炒作的好标的就看云南城投的大中小投资者如何让云南城投涨成明星股吸引到各路大资金的眼球了就像一位股友说的：随便哪只地产股没有重大资产重组没有长达一整年的停牌 随便就可以涨几元云南城投这次注入的是净资产140多亿几倍于自己的240亿承诺净利润63亿奉献成熟果实的超优质资产类似于借壳重组重新上市。	96083	天下会小李		2
1325	2018/4/11	越是恐慌越是进仓，大胆买入	2011	万科A资讯		2
1326	2018/4/10	友邦吊顶即将暴力拉升，速度买入	7653	牛股潜力君		0
1327	2018/4/9	中金所调整股指期货交易保证金和手续费标准 2018年12月02日 16:11来源： 中金所网站 编辑：东方财富网 摘要中金所调整股指期货交易保证金和手续费标准自2018年12月3日(星期一)结算时起，沪深300和上证50股指期货各合约的交易保证金标准统一调整为10%；中证500股指期货各合约的交易保证金标准统一调整为15%。自2018年12月3日(星期一)起，沪深300、上证50、中证500股指期货各合约平今仓交易手续费标准调整为成交金额的万分之四点六。============================================极度疯狂暴力做空万科A或将卷土重来。。。。。。。.......免责法律严正声明:绝对不当万科A的韭菜，绝对不当万科A的炮灰！绝对不当万科A老妖的接盘瞎！珍爱生命，远离毒品！！！拒绝忽悠！忽悠无效！绝对不当万科A的韭菜，绝对不当万科A的炮灰！绝对不当万科…	7809	张庆泽		3
1328	2018/4/8	盘中逢低关注 603388 元成股分	2093	淼焱森垚鑫		2
1329	2018/4/7	严峻刑法	7774	bienger		2
1330	2018/4/6	杰夫·贝佐斯：实不相瞒，我对中国市场非常感兴趣，我喜欢中国制造网	6030	刘大宵		0
1331	2018/4/5	跑	2029	稽山土		2
1332	2018/4/4	年初股灾万科都没有出现过跌停，一个大股东部分股权转让，对二级市场暂时又没有直接的伤害，开盘跌停的概率不大！低开5-6个点也就差不多了	2055	K线诊断医生		2
1333	2018/4/3	地产被压太久了，希望总舵主万科带领地产股飞起来别尿了	9333	一买就跌的韭菜		2
1334	2018/4/2	公告日期：2018-10-23万科企业股份有限公司深圳市盐田区大梅沙环梅路33号万科中心2018年面向合格投资者公开发行住房租赁专项公司债券（第二期）发行公告主承销商/债券受托管理人广东省深圳市福田区中心三路8号卓越时代广场（二期）北座记载、误导性陈述或者重大遗漏负连带责任。重要事项提示1、万科企业股份有限公司（以下简称“发行人”、“本公司”、“公司”或“万科股份”）已于2018年6月5日获得中国证券监督管理委员会（以下简称“中国证监会”）“证监许可[2018]916号”文核准面向合格投资者公开发行面值总额不超过人民币80亿元（含80亿元）的公司债券（以下简称“本次债券”）。2、发行人本次债券采取分期发行的方式，其中万科企业股份有限公司2018年面向合格投资者公开发行住房租赁专项公司债券（第二期）（以下简称“本期债券”）为本次债券第二期发行，债券简称为“18万科02”，债券代码为“112…	9838	总是前沿		3
1335	2018/4/1	万科布局人工智能上海万科首次推出“万科智造”概念。其首批合作伙伴共有6家，分别是阿里智能、商汤科技、海康威视、科大讯飞、安亭上海国际汽车城以及蔚来汽车。 所谓“万科智造”，即将智能技术融入生活场景、工作场景，以新技术、新算法为基底，将智能科技与场景体验两相结合。万科已经将布局人工智能等新技术领域上升到集团战略层面。再看万科方面。虽然此次“万科智造”由上海万科主办并发布，并不属于万科集团层面。但万科已经把“强化科技赋能”首次写进其2017年年报的“未来发展策略”当中。据此可以预判，接下来万科在人工智能等新技术的开发和应用方面会有一系列动作。所谓“万科智造”，即将智能技术融入生活场景、工作场景，以新技术、新算法为基底，将智能科技与场景体验两相结合。	6359	点涨台2		2
1336	2018/3/31	公告日期：2018-11-27万科企业股份有限公司关于股东A股股份质押的公告证券代码：000002、299903 证券简称：万科A、万科H代公告编号：〈万〉2018-121本公司及董事会全体成员保证公告内容真实、准确和完整，没有虚假记载、误导性陈述或者重大遗漏。万科企业股份有限公司（以下简称“公司”或“万科”）于2018年11月26日收到公司股东深圳市钜盛华股份有限公司（以下简称“钜盛华”）的《告知函》。《告知函》显示：“2018年11月23日，钜盛华将持有的万科33,378,449股无限售流通A股通过质押式回购方式质押给五矿证券有限公司，并已在中国证券登记结算有限责任公司深圳分公司办理完成股权质押登记手续，该部分股权质押期限自2018年11月23日起至质押解除之日止。”一、股东股份被质押的基本情况是否为第一 质押股数 质押 质押 本次质押占股东名称 大股东及一 （股） 开始日 到期日 …	17714	水军总调度		3
1337	2018/3/30	银行板块昨日涨幅居首 逾18亿元大单布局26只个股来源：证券日报 作者：王珂 编辑：东方财富网 昨日，银行板块再度成为A股市场企稳的“中流砥柱”，板块整体上涨2.02%，涨幅在所有申万一级行业中居首。具体来看，昨日板块中所有成份股悉数实现上涨，张家港行(8.46%)涨幅居首，达到8%以上，无锡银行(6.76%)、江阴银行(6.30%)、吴江银行(6.04%)、常熟银行(6.03%)等4只个股紧随其后，昨日也均上涨超过6%，此外，包括长沙银行(4.89%)、贵阳银行(3.64%)、成都银行(3.59%)、杭州银行(3.50%)、郑州银行(3.47%)等在内的13只个股昨日涨幅均在2%以上。 资金流向方面，昨日银行板块再度吸引了场内大单资金的积极涌入，26只成份股均呈现大单资金净流入态势，占比92.86%，合计吸金18.12亿元，其中，工商银行(22518.85万元)实现2亿元以上大单资金净…	7862	万科A资讯		2
1338	2018/3/29	2018年04月04日 [头条]A股三大股指集体下跌》》楼市一大波调控又来了！多个城市亮剑 这个地方的炒房者已经被套牢 2018年04月03日 07:54来源： 东方财富网 分享 逾15城市密集出招 中国新一轮房地产调控潮来袭？2018年04月02日 20:35来源： 中国新闻网 编辑：东方财富网【逾15城市密集出招 中国新一轮房地产调控潮来袭？】从“卖房摇号”到“三价合一”再到“限购升级”，今年全国两会闭幕短短10余天内，深圳、杭州、西安、成都等逾15个城市出台各式差别化的房地产调控政策，中国新一轮房地产调控潮风雨欲来。（中国新闻网）------------------苦海无边，回头是岸！！！42暴跌跌破30了！！！！闪崩早已发作了！！！鼓掌鼓掌鼓掌》实名认证[爱心提示]：这是唱空吗？说的就是事实！！！苦海无边，回头是岸！！！月线放量长阴滚顶，万科A早已拉开闪崩大幕！[暴力闪崩][高台…	5768	清风明月325448		2
1339	2018/3/28	卖出不介入	984	abc012344321		2
1340	2018/3/27	静观涨停	1160	张庆泽		0
1341	2018/3/26	对冲美股大跌就靠000002了	1309	很快涨停123		2
1342	2018/3/25	数据显示,03月26日万科A上榜深股通十大成交活跃股，买入及卖出金额合计2.626亿元，排名第5。其中，买入1.829亿元，卖出7971.49万元，净买入1.032亿元，净买入额占该股当日总成交额的10.10%。截至当日，该股于深股通持股量为7538.15万股，占其A股股本比例为0.77%，比上一交易日增加341.90万股。。03月26日万科A深股通持仓数据收盘价：30.33涨跌幅：-2.38%深股通持股量：7538.15万股较上日变化：341.90万股深股通净买入：1.032亿占成交额比：10.10%万科A最近一个月上涨-11.26%，上榜深股通十大成交活跃股17次，深股通累计净买入5595.36万；近两个月上涨-24.25%，上榜33次，深股通累计净买入1.050亿；近一年上涨45.94%，上榜126次，深股通累计净买入12.718亿。数据来源:东方财富	2222	子祥电脑4669		0
1343	2018/3/24	这就是倡导的价值投资，与其说是价值投资 不如说是吸血投资	1484	银针传说		2
1344	2018/3/23	公告日期：2018-03-20 万科企业股份有限公司关于股东股份质押的公告证券代码：000002、299903 证券简称：万科A、万科H代公告编号：〈万〉2018-027本公司及董事会全体成员保证公告内容真实、准确和完整，没有虚假记载、误导性陈述或者重大遗漏。万科企业股份有限公司（以下简称“公司”或“万科”）于2018年3月19日收到公司股东深圳市钜盛华股份有限公司（以下简称“钜盛华”）的《告知函》。《告知函》显示：“2018年3月16日，钜盛华将持有的万科100,400,000股无限售流通A股通过质押式回购方式质押给国元证券股份有限公司，并已在中国证券登记结算有限责任公司深圳分公司办理完成股权质押登记手续，该部分股权质押期限自2018年3月16日起至质押解除之日止。”一、股东股份被质押的基本情况是否为第一 质押股数 质押 质押 本次质押占股东名称 大股东及一 （股） 开始日 到期日 质…	74507	水军总调度		3
1345	2018/3/22		79895	天山松林14979		1
1346	2018/3/21	日薄西山！！！	1604	K线诊断医生		2
1347	2018/3/20	现在进来的很多是今年的长线资金，看看万科的筹码集中度，就知道了，说实话，还在集中。连拉涨停都是很轻松的	2378	水军总调度		2
1348	2018/3/19	反弹欲望强烈！被压制！一旦反弹快速	2275	听外面下雨了吗		2
1349	2018/3/18	尼玛	1402	你是我大哥		1
1350	2018/3/17	月线没问题，周线看着特别好，甚至可以开始买入潜伏，但是看到日线总是有点儿担心，有点儿赌的感觉，心里期望调整差不多了要上了，但又担心回到28左右，好矛盾！	4816	银针传说		2
1351	2018/3/16	周一一定涨	4847	莼羹胪脍竟归吴		2
1352	2018/3/15	涉嫌传销的“楚楚推”近日又起波澜，其公众号均被封，现已搜索不到。在其APP宣传页面也见不到“腾讯战略投资社交电商平台”的字样，难道腾讯撤资了？	1798	价投采购专员		2
1353	2018/3/14	别着急买房了！3D技术打印出水泥房子 每平米仅约1000元。股民将血本无归。	8889	问泰先锋		2
1354	2018/3/13	万科在40元的时候大家争着买，到了现在32元多反而不敢进了，为什么呢？	3296	混改储运		2
1355	2018/3/12	有些地方永远也不会成为人多地方，空置大楼最后成为鬼楼	9931	悠着点买		2
1356	2018/3/11	利空 前住建部专家顾云昌：今年两会房地产税有望纳入立法计划2018-03-02 财联社记者 李洁财联社讯，全国两会召开在即，饱受争议的房地产税能否破冰，再度成为焦点话题。住建部政策研究中心原副主任顾云昌在接受财联社记者采访时表示，按照国家对房地产市场的态度以及财政部部长之前的撰文，今年两会期间，房地产税应该会被列入立法计划。不过，顾云昌补充道，房地产税的开征非常复杂，即使被列入立法计划，至少也需要三年时间才能完成立法。“只有列入立法计划才能逐步推动立法。两会上，房地产税应该会出现在财政 部报告或者全国人大报告当中，先要列入立法计划，有关部门才能着手起草征求意见，才能较快地推出房地产税。”顾云昌向记者透露。事实上，早在2015年房地产税已经正式列入立法规划。十二届全国人大常委会立法规划向社会公布，房地产税法被列入第一类项目，即条件比较成熟、任期内拟提请审议的法律草案。去年两会期间，全国人大…	7765	欢乐海岸第一席		2
1357	2018/3/10	来源：东方财富网 万科A(000002)2018-04-13融资融券信息显示，万科A融资余额2,082,248,643元，融券余额47,085,719元，融资买入额93,533,012元，融资偿还额86,889,585元，融资净买额6,643,427元，融券余量1,506,743股，融券卖出量89,083股，融券偿还量335,950股，融资融券余额2,129,334,362元。万科A融资融券详细信息如下表：交易日期代码简称融资融券余额(元)2018-04-13000002万科A2,129,334,362融资余额(元)融资买入额(元)融资偿还额(元)融资净买额(元)2,082,248,64393,533,01286,889,5856,643,427融券余额(元)融券余量(股)融券卖出量(股)融券偿还量(股)47,085,7191,506,74389,083335,950深市全部融资融券数据…	9786	张庆泽		3
1358	2018/3/9	今天看到前十名富豪榜名单，房产，中国最贵的东西，人家不是说房产其实利润也没多高了吗，都占了富豪榜，被骗的人还很多啊，房价还不高！	7003	万科A资讯		2
1359	2018/3/8	三月十日预测牛股: 300675 和300344	9473	悠着点买		2
1360	2018/3/7	你们出来先做000017吧	1892	山水牛鞭2668		2
1361	2018/3/6	姚老板，许家印老板，现在买江苏租赁是最好时机！！有了江苏租赁你做任何投资理财都有钱了！！！	8984	金镰刀郎		2
1362	2018/3/5	姚振华，在万科暴赚500亿，在南玻亏多少呢，没有报道了	352	股友KxVJ1i		2
1363	2018/3/4	涨破35	1675	万科A资讯		2
1364	2018/3/3	利空 26位地产老板淡出“两会”：房地产市场将迎重大变局全景网03-02 13:36今年的“两会”将是房地产市场变化的重要分水岭。 今年的“两会”将是房地产市场变化的重要分水岭。 今天，即将召开的“两会”传来重磅消息，有26名往届人大、政协的代表、委员从参会名单上消失，且房地产背景的代表委员总人数也大幅减少。 公众号“路数”的分析数据显示，和去年相比，今年的代表、委员足足有26位不在名单上。 具体见下图 截止发稿前，有些在地产界耳熟能详的代表委员，这届没有出现。比如建业的胡葆森、龙湖的吴亚军、越秀的张招兴、泰禾的黄其森、星河湾的黄文仔、泛海的卢志强、复星的郭广昌、瑞安的罗康瑞、新世界的郑家纯、九龙仓的吴光正。 据最新的统计数据，今年两会的代表、委员总共有22名，名单如下： 全国政协委员： 房天下董事长莫天全 中国金茂董事长宁高宁 碧桂园控股有限公司董事局主席杨国强 中国恒大集团董事局主席…	6687	Ta696		2
1365	2018/3/2	万科A成功盈利，欢迎跟风	1617	低吸成长股		2
1366	2018/3/1	去买创业板	2006	万科A资讯		2
1367	2018/2/28	股票跌停怎么不停牌核查，涨停就要停牌呢？看来中国股市是支持跌，反对涨的。	9482	万科A资讯		2
1368	2018/2/27	来源：东方财富网 以下是万科Ａ在北京时间2月26日09:56分盘口异动快照：2月26日，万科Ａ盘中加速下跌，5分钟内跌幅超过2%，截至9点56分，报33.41元，成交4.27亿元，换手率0.13%。分笔09:56:2733.41673↓09:56:2433.48743↓09:56:2133.52466↑09:56:1833.52124↑09:56:1533.52169↓09:56:1233.53262↓09:56:0933.571622↑09:56:0633.57190↓09:56:0333.58646↓09:56:0033.611204↓报价卖五33.55187卖四33.536卖三33.5287卖二33.5121卖一33.5758买一33.412买二33.4278买三33.3912买四33.3814买五33.3731最新：33.41涨幅：-3.77%涨跌：-1.31换手率：0.13%成…	5847	海5887987065		3
1369	2018/2/26	来源：东方财富网 今日下午，万科在深圳总部召开2018年第一次临时股东大会，以审议提请股东大会授权发行债务融资工具、调整公司董事和监事薪酬方案两项议案。 本次，独董加薪审议问题备受关注。 万科介绍称薪酬调整方案是，鉴于独立董事酬金每月2.5万元(含税)提高到5万元(含税)，每月领取的董事监事的酬金从之前的人民币1.5万元含税提高到3万元(含税)。（来源：东方财富网 2018-02-23 15:56） [点击查看原文]	9441	霾中埋		0
1370	2018/2/25	来源：东方财富网 万科A(000002)2018-02-22融资融券信息显示，万科A融资余额1,879,419,924元，融券余额58,796,996元，融资买入额111,333,596元，融资偿还额105,064,539元，融资净买额6,269,057元，融券余量1,744,718股，融券卖出量449,300股，融券偿还量40,500股，融资融券余额1,938,216,920元。万科A融资融券详细信息如下表：交易日期代码简称融资融券余额(元)2018-02-22000002万科A1,938,216,920融资余额(元)融资买入额(元)融资偿还额(元)融资净买额(元)1,879,419,924111,333,596105,064,5396,269,057融券余额(元)融券余量(股)融券卖出量(股)融券偿还量(股)58,796,9961,744,718449,30040,500深市全部融资…	7374	lihxtgy		3
1371	2018/2/24	上完春晚的王菲直奔大理，原来……娱乐新厂 1小时前2018年央视春晚，王菲与那英合唱的《岁月》获赞无数。王菲仙气十足的装扮，也上了热搜。不仅菲迷为王菲点赞，王菲女儿窦靖童也疯狂为妈妈打call。大年初二，为准备春晚忙碌了许久的王菲又回归到自己的生活中去了。有网友爆料，在飞机上偶遇王菲，王菲此行的目的地正是云南大理。还记得上次王菲来大理被游客偶遇的盛况吗？(PS.请大家文明“追星”，明星也是人，切勿过度影响别人私生活哦~)大理以其得天独厚的地理条件、气候优势，以及深厚的人文底蕴和淳朴的市井生活吸引了不少明星前来度假，甚至定居。下面云旅君为大家简单盘点下那些与大理结下不解之缘的明星~小乔小乔叔侄乐队组合“大乔小乔”更是大理的忠实粉丝，叔叔大乔曾到大理自己装修租用的民宿，为大理作曲填词，创作歌曲《农夫渔夫》，并在大理拍摄MV。许巍乔小刀在微博中称，他的偶像许巍也是大理的常客。听着许巍《温暖》，…	8277	银针传说		2
1372	2018/2/23	“骨科器械概念股”将带红你的自选股？ 智通财经网 当所有的人都开始将“空仓”、“骨科器械概念股”将带红你的自选股？智通财经网 当所有的人都开始将“空仓”、“半仓”挂在嘴边时，你就会发现上一周的股市有多忧伤了。当然，喊口号背后，智通财经APP观察到，南下资金却在大力涌进，以低点吸纳筹码。如近5个交易日（2月6日-12日），沪、深港通合计流入资金114.89亿港元。细看流入板块银行、保险、汽车、能源、医药等均属热门板块。其他姑且不论，单看医药板块，其又可分为药品、医疗器械。前者虽占据了该板块资金流入多数，但器械板块实力也在释放，毕竟当前的市场需求、科技发展都在激发该行业的潜力。拿刚上市的“3D”骨科器械概念股爱康医疗（01789）来说，尽管不是港股通公司，但上市不到两个月内（2017年12月20日-2018年2月13日）其涨幅已超过了96个点，成交量17.29万股，涉及金额62.52亿港元，…	5770	含笑吃跌停		2
1373	2018/2/22		3837	淼焱森垚鑫		1
1374	2018/2/21	终于援兵来到广州国资委出手巨量买入东江环保秒涨停！刺激内需必有大王炸：生态50万亿投资杀手锏出炉！东江环保十倍迎接大湾区生态战略	8610	王若谷		2
1375	2018/2/20	不要卖，周五涨停！！！！	3037	拉大锯扯大锯		2
1376	2018/2/19	方大碳素具有石墨电极、碳纤维、特种炭制品、高纯石墨制品、炭炭复合材料、锂离子电池负极材料方大碳素这一波从31.7元左右调整到最低21.53元 时间近2个半月 真的是调到位了 大庄拿了大量低价筹码 大阳启动 主升浪开启 低位时唱空的很多 不要上当 坚定买入并持股必有厚报 长线会到50元600516方大碳素 产品供不应求所以扩大产能 一季高达1.06元 业绩继续暴增 潜力巨大 现在炒股都讲业绩 比较一下业绩 方大碳素的股价真的很低 所以它的潜力是最大的	6589	随便玩玩啊a		2
1377	2018/2/18	万科欠债一万亿……明天完了	7597	小明别这样		2
1378	2018/2/17	今日外资净买入6099万	8681	万科A资讯		2
1379	2018/2/16	万科还有23块？？！！	1148	一票制度		2
1380	2018/2/15	万科吃屎啦？	1234	万科A资讯		2
1381	2018/2/14	宝能大宗卖出，接盘的会不会直接在二级市场卖出了？不然万科天天跌！谁有这么多筹码天天卖个不停？宝能名义上不在二级市场卖，实际利用其他的机构基金接盘，都谈好！然后他们在帮宝能卖出！这样就很可怕了！所有散户都会是宝能的炮灰	8815	股市我的全部7411		2
1382	2018/2/13	反正退市是迟早的事，也许几年内或几十年	1074	顺势逐波		2
1383	2018/2/12	发张贴子准备给人骂，万科这几天跌得猛，亏损不少，万科2018从多元化扩张，龙头地位依旧，坚定持有，勤做T+0，降低成本，最快2018年底趋势可看到70元。不认同的喷吧。	9603	股友BopM4I		2
1384	2018/2/11	目标价位85不变！牛市顶部92.18元我85元就先走。	3352	股友bPRa		2
1385	2018/2/10	换入000919金陵药业：农商行占17家银行排队IPO1/3:江苏紫金农商行有望优先获批手机网易网 2018-01-30城商行扎堆冲刺IPO!截至1月29日，证监会披露的数据显示，处于A股IPO正常排队状态的银行达17家，其中除了浙商银行之外，其余均为城商行和农商行。排队银行进度不一17家IPO排队银行进度不一。据证监会披露的信息，处于“预先披露更新”状态的排队银行已高达9家,分别是哈尔滨银行、威海市商业银行、绍兴瑞丰农商行、江苏紫金农商行、长沙银行、青岛农商行、苏州银行、青岛银行和郑州银行。徽商银行、西安银行、浙商银行、厦门银行、兰州银行和江苏大丰农商行紧随其后，处于“已反馈”状态。此外，厦门农商行、重庆农商行处于“已受理”状态。据悉，药都农商行的A股上市申请也刚获得了当地银监局批复，后续也将加入IPO排队银行之列。2017年以来，银行A股IPO出现“堰塞湖”现象。2017年拿到A股上…	8316	淼焱森垚鑫		2
1386	2018/2/9	万科今天不拉升全线股票崩盘	3291	牛股潜力君		0
1387	2018/2/8	41的本，凉了，比这天气还凉！有成本比我高的吗？一起比比惨	9799	牛股潜力君		2
1388	2018/2/7	快跌，我好做T	1400	股市我的全部7411		2
1389	2018/2/6	做丅的爽	1685	WB好好投资0098250		2
1390	2018/2/5	小心恶资出货横盘！	1298	牛股潜力君		2
1391	2018/2/4	30元！宝钢股价创出十年新高！业绩预增公告！宝钢创出十年新高！鞍钢股份H股也创出近六年新高！什么情况？难道是下面这些原因？请大家帮忙分析分析！（1）路透调查：2018年铁矿石价格料重挫13% 因供应充裕且中国需求降温。【路透调查：2018年铁矿石价格料重挫13% 因供应充裕且中国需求降温】路透调查显示，炼钢原料铁矿石的价格今年料将下挫13%至每吨60美元附近（2）澳大利亚预计2018年铁矿石均价料下滑20% 因中国需求降温。环球外汇1月8日讯--周一(1月8日)澳大利亚政府表示，预期今年铁矿石均价将为每吨51.50美元，较2017年下降20%，因为全球供应增加，而且中国钢铁行业收缩导致其需求降温。（3）“2018年，工信部将与相关部门一道，坚决贯彻落实中央的部署要求，坚定不移地进一步抓好钢铁去产能工作。确保落后产能应去尽去，力争提前完成“十三五”压减粗钢产能1.5亿吨的上限目标（4）很多…	3386	悠着点买		2
1392	2018/2/3	王石不打高爾夫球，喜歡保齡球002286	9604	万科A资讯		2
1393	2018/2/2	你妈，资管计划延期为什么不公告？为什么非要等人家揭发，你再公告？	9940	kaan888		2
1394	2018/2/1	关注移动支付概念股：康强电子、润欣科技、长电科技、国民技术、厦华电子	7047	牛股潜力君		2
1395	2018/1/31	大河向东流啊，万科独董掺宝能。说掺咱就掺啊，你有我有全都有。路见不平一声吼啊，该出手时就出手，风风火火找组织	3282	世纪赌神		2
1396	2018/1/30	心机表	1359	新正散散		2
1397	2018/1/29	#房地产难道是下一个白酒# 迪马股份双产业，军工，地产，股价错杀。现在是买入最佳时机。	9448	股友P4K0L6		2
1398	2018/1/28	好话难听，树不可能长到天上去，人人都看好价值投资，这是很危险的事，别说我黑我也持有两千股，大家还是要小心	9849	股友9P0F325277		2
1399	2018/1/27	格力，美的，高分红，高股息，机构基金常住，优质白马股，成长非常好，远离黑5类，远离垃圾股，套你3年没话说。。。。。	8858	万科A资讯		2
1400	2018/1/26	表现最差de账号小弟有三个账户	7909	悠着点买		2
1401	2018/1/25	那么目前的价格大约是13.6的pe。所以现在的价格，还是不贵。	9555	毛定络8179		2
1402	2018/1/24	来个涨停行吗	1162	牛股挖掘机777		2
1403	2018/1/23	中泰化学盐湖可开采数百年，储备富可敌国；现在又添150万纱锭全部投产销售正常，200万纱锭在2018年全部投产。近日，中泰化学或得国家补贴几亿元，2亿元已经到位，这无疑会给2018年的业绩带来重大的影响；爱乐达自从上市以来，大飞机、战斗机制造使业绩翻翻。目前生产安排得慢慢的，时而加班加点。国际形势、大国之硬性需求助推其扩产，随时停牌配送，机构和大户呆着无动作，低价位保持沉默等配送。中泰化学高枕无忧大盘震荡人气衰，买入中泰不瞎掰。今日开满新项目，又将设备来换代。无形资产满盐湖，价值万亿慢慢采。目前十倍市盈率，何愁股价不上来。时下形势扶价值，概念炒作呜呼哀。不管三七二十一，稳步前进坐中泰！中泰化学所生产的化工产品之众数不胜数。公司又有充足的科技人才储备。其氯碱拥有完整的一体化产业链优势。公司不仅参与外部的石墨烯投资，而且还在单独地进行研发试验。随着我国经济形势向好，随着该公司各项目技术的升级…	9091	张庆泽		2
1404	2018/1/22	来源：中国经济网 12月1日，住房和城乡建设部网站公布工程质量安全监管事故快报显示，贵州省贵阳市观山湖区，贵阳万科理想城F1-F4号楼，F5、F7号楼及地下室G1-G3号楼及地下室工程，发生其他类型事故，死亡1人。 上述事故项目的建设单位为贵阳万科远通置业有限公司(以下简称万科远通)；施工专业分包单位为贵州地矿基础工程有限公司；监理单位为四川省城市建设工程监理有限公司。 万科远通成立于2017年3月10日，大股东为贵阳创嘉万科投资有限公司持股51.00%，认缴出资510万元；贵州远通房地产开发有限公司持股49.00%，认缴出资490万元。 万科远通隶属于万科企业股份有限公司(以下简称万科，股票代码000002.SZ)旗下。 据中国经济网记者统计，这是20天内万科旗下地产项目第二次事故。 据媒体报道，11月12日，中山万科的“N海豪庭”项目发生坍塌事故，中山市古镇镇住建局对其下发了停工通知…	61410	京a88889		0
1405	2018/1/21	万科周一大涨	5447	马宇萱86056		2
1406	2018/1/20	外资今日净卖出800多万！买卖各一个多亿！今日看来内资限制地产股大涨而已！	9364	汽车新时代4985		2
1407	2018/1/19	叫所有同事抛光了保利，全仓买入了002566	1589	在吗刚好		2
1408	2018/1/18	中国的80、90后年轻人住房拥有率高达70%，家庭债务危机风险已经显现。	1666	春风小妹		2
1409	2018/1/17	601326雄安“大建设”一触即发。下一只600903	1349	麒麟金融黑海黄河2927		2
1410	2018/1/16	兄弟们	1123	麒麟金融黑海黄河2927		3
1411	2018/1/15	壕点个赞	1680	麒麟金融黑海黄河2927		2
1412	2018/1/14	姚老板睡觉都要笑醒了！！！！！！	4198	股股股123456678530		2
1413	2018/1/13	获利资金 出逃，36.96遥不可及 何时越过 万科在也不能追高了 哈哈	6747	香水百合588		2
1414	2018/1/12	来源：东方财富网 万科A(000002)2018-01-11融资融券信息显示，万科A融资余额1,732,679,000元，融券余额83,280,263元，融资买入额148,986,739元，融资偿还额131,948,612元，融资净买额17,038,127元，融券余量2,369,282股，融券卖出量417,500股，融券偿还量264,762股，融资融券余额1,815,959,263元。万科A融资融券详细信息如下表：交易日期代码简称融资融券余额(元)2018-01-11000002万科A1,815,959,263融资余额(元)融资买入额(元)融资偿还额(元)融资净买额(元)1,732,679,000148,986,739131,948,61217,038,127融券余额(元)融券余量(股)融券卖出量(股)融券偿还量(股)83,280,2632,369,282417,500264,762深市…	7999	股友F9cNYe7944		3
1415	2018/1/11	外资又净买入四千多万！	5800	万科A资讯		2
1416	2018/1/10	注入飞腾，中国版IBM和Intel联合点击查看PDF原文中国长城(000066)CEC 优质资产注入，获得天津飞腾 13.54%股权3 月 17 日，公司与华大半导体签署了《关于转让天津飞腾信息技术有限公司 13.54%股权之股权转让框架协议》，就收购华大半导体所持有的天津飞腾信息技术有限公 13.54%股权事宜双方达成初步意向，收购价格待评估。国产自主可控 CPU 龙头，基于 ARM 架构技术先进天津飞腾主要致力于高性能、低功耗集成电路芯片的设计生产，向政军受控领域以及能源、电信等关键领域提供自主可控的 CPU、 ASIC、 SoC等芯片及解决方案。目前天津飞腾已拥有基于国际主流技术体系 ARM 架构的 64 位高性能 CPU 和能面向高性能计算和高端服务器应用的 64 核芯片 FT-2000 等产品，技术水平在国产 CPU 领域遥遥领先。公司未来以保障安全、支撑产业为使命，加快核心产…	6519	张庆泽		2
1417	2018/1/9	拉高出货，鉴定完毕	1788	爱冒险De梦		2
1418	2018/1/8	36，清仓。	8186	万科A资讯		2
1419	2018/1/7	今日绿，明日必大涨。。。。	8740	十年磨剑888888		2
1420	2018/1/6	突破历史新高，尾盘回踩34.6支撑位，强势收盘于前期高点33.8以上，突破有力成功，回踩支撑位后下周将继续上攻，没有任何看空的理由，价值投资理念受到市场的认同，筹码稀缺一股难求，姚老板一个人买了流通盘25%，这是何等霸气，目前机构和姚老板已经控盘95%以上，小散手上筹码稀缺，各自珍惜，不要随便卖出，这个价有点利润都不多，不要为了小利丢了主升浪成绩。继续加仓，继续买入，吃光所有流通盘。	7992	包青天7		2
1421	2018/1/5	12月销售622亿，猛！全年5200多亿，重大利好！	9095	haihun1st		2
1422	2018/1/4	茅台跳水，我去	1213	小1科科		2
1423	2018/1/3	抓紧上车	2202	追跌弃涨		2
1424	2018/1/2	来源：中国基金报 作者：乔麦 泰勒 摘得成都农商行控股权近8年后，安邦保险拟转让其持有的该行股权。而此次资产处置距离上次安邦转让旗下资产——邦银租赁，时隔不过半个月时间。 北京金融资产交易所今天发布的一则信息显示，安邦保险今日起至2019年1月9日在北金所挂牌转让其持有的成都农商行35%股权，转让价168亿元。 早在2011年，尚不起眼的安邦保险耗资56亿元成功控股成都农商行。如今以168亿元的价格转让，不计分红派息已赚200%。事实上这家资产规模排名全国前列的农村商业银行，一直是安邦万亿资产版图中的重要板块，也是安邦境内最大一笔金融股权。截至2017年年底，成都农商行资产总额超过7000亿元，较2010年时增长了3倍多。7000亿成都农商行35%股权挂牌转让 北金所挂牌信息显示，本次安邦保险拟转让所持有的成都农商行35%股份，转让价168亿元，本次股权转让采用一次性付款方式。挂牌时间不…	25854	武沟目武		0
1425	2018/1/1	来源：东方财富网 万科A(000002)2017-12-29融资融券信息显示，万科A融资余额1,888,917,295元，融券余额63,938,128元，融资买入额149,401,076元，融资偿还额164,067,704元，融资净买额-14,666,628元，融券余量2,058,536股，融券卖出量386,800股，融券偿还量107,900股，融资融券余额1,952,855,423元。万科A融资融券详细信息如下表：交易日期代码简称融资融券余额(元)2017-12-29000002万科A1,952,855,423融资余额(元)融资买入额(元)融资偿还额(元)融资净买额(元)1,888,917,295149,401,076164,067,704-14,666,628融券余额(元)融券余量(股)融券卖出量(股)融券偿还量(股)63,938,1282,058,536386,800107,900…	7981	股海逐浪人168		3
1426	2017/12/31	万科A	63612	股友py4SnB		1
1427	2017/12/30	郑州到西华高铁通车运行	5205	不敌龙拳4926		2
1428	2017/12/29	清仓走人	1750	需要改个名字		2
1429	2017/12/28	快跑吧孩子们，外资来啦！	1562	投资暴增长		2
1430	2017/12/27	龙头不错	1836	依然范德彪_007		2
1431	2017/12/26	中国应当全面废除GDP数量的考核。大国基础应该向环境优化、居有所屋、安居乐业、敬业爱岗、科技创新、社会和谐发展。GDP最终考量会把一个国家的未来推向人心涣散、社会腐败、人人自卫、金钱至上。这种国家永远没有前途。	2136	股友Dpw4Fr3015		2
1432	2017/12/25	信雅达(600571)传统业务保持领先，金融科技稳步布局 研报日期：2017-10-12信雅达(600571)公司近五年业绩基本稳定。公司 2017 年上半年营业收入为 5.72 亿元，同比增长 10.90%，归母净利润为 4,468.77 万元，同比下降 29.26%。 2016年公司营业收入为 13.85 亿元，同比增长 28.70%，近五年 CAGR 为 15.33%；归母净利润为 1.23 亿元，同比增长 1.30%，近五年 CAGR 为 18.28%。公司2016 年归母净利润增长显着低于营业收入增长，主要是因 2014 年、 2015年公司利用闲置资金进行了证券投资，而 2016 年该部分投资减少幅度较大，导致非经常性损益下降较多， 2016 年扣非后归母净利润为 1.12 亿，同比增长 25.56%。以银行为主的金融 IT 市场有望继续快速增长。 根据 IDC 数据显示，2…	1591	土勇往直前土		2
1433	2017/12/24	住建部昨日表示，明年将增加公租房实物供给，持续提升公租房保障能力。优先保障环卫、公交等行业困难群体。气疯了周五清仓了万科结果租售同权龙头万科可别一字板呀！特大利好呀！	5917	股友gORGDW		2
1434	2017/12/23	姚老板敢质押，我也跟着质押	4114	淼焱森垚鑫		2
1435	2017/12/22	这个点就别卖了，让他拉上去	2560	卧底小蜗牛		2
1436	2017/12/21	我去，估计今天要涨停了。	1551	爱萌1987		2
1437	2017/12/20	万科A利好，明天出分红公告，一定涨停	7390	看准不频繁		2
1438	2017/12/19	最后的上车机会。	2739	哥很D调		2
1439	2017/12/18	早盘反弹继续卖卖卖	1291	股友py4SnB		2
1440	2017/12/17	炒股看政策导向，看行业方向，看公司去向，一，政策导向，国家确定2020年认前氢燃料汽车补贴不滑坡，氢燃料能源必在混动，纯电动汽车中占其一。二，行业方向，公司是全国唯一一家氢燃料客车商用的公司，去年就已获得全球最大的氢燃料汽车订单，领先同行业五年，三，公司方向，公司是中国最大的商用车龙头企业，宝沃乘用车已开始全球布局，董事会已公告向全球开展战略合作者，四，北京国资控股，混改既将开始，五，净资产2.85元，现2.86元，安全	5652	张庆泽		2
1441	2017/12/16	稀土永磁概念股：鹏起科技、天通股份、北矿科技、银河磁体、厦门钨业	15811	股圣一剑8056		2
1442	2017/12/15	拉夏贝尔603157，新零售，次新股，超跌反弹，市盈率15倍，流通市值8亿，解禁尚需10个月，高盛战略投资，首发募资只为新零售，全国9000多家店，双十一全渠道7亿收入，概念多，后劲足，值得拥有！	3219	笑三笑76221		2
1443	2017/12/14	狗庄，明天你如果拉，我就拿给你，不拉，我继续买	8413	黑猫小黑		2
1444	2017/12/13	一根长阳拔起，牛逼的万科	2121	霾中埋		2
1445	2017/12/12	30了，敢不敢买，明天是跌还是涨停。。。。	2897	张庆泽		2
1446	2017/12/11	来源：东方财富网 万科A(000002)2017-12-11融资融券信息显示，万科A融资余额1,906,343,235元，融券余额49,554,233元，融资买入额172,107,082元，融资偿还额123,242,779元，融资净买额48,864,303元，融券余量1,655,671股，融券卖出量302,900股，融券偿还量379,800股，融资融券余额1,955,897,468元。万科A融资融券详细信息如下表：交易日期代码简称融资融券余额(元)2017-12-11000002万科A1,955,897,468融资余额(元)融资买入额(元)融资偿还额(元)融资净买额(元)1,906,343,235172,107,082123,242,77948,864,303融券余额(元)融券余量(股)融券卖出量(股)融券偿还量(股)49,554,2331,655,671302,900379,800深市…	9410	股友mrkz0z2937		3
1447	2017/12/10	万科主力严重操纵股价！	1958	股友wt70S4		2
1448	2017/12/9	计划没有变化快，呵呵，买了点。	8023	北极星18号		2
1449	2017/12/8	@所有兄弟睇睇万科收购普洛斯的合伙人是干什么的（厚朴资本，高瓴资本，中银投联），还有期它项目的合伙人是干什么的，随便那1个不对万科股权有兴趣，只要1点点的可能，随便出出手买1点点，万科股票还能有多少流通在外，拿紧拿好，坚定信心，再说1万万遍做万科股东1定会赚钱。	8359	小小赤佬		2
1450	2017/12/7	啊！	1903	房子是用来住的		2
1451	2017/12/6	保利	1373	混改储运		2
1452	2017/12/5	为什么一直有大单托盘，目的何在	1699	夕照半江红		2
1453	2017/12/4	果断清仓，坐等回调	2130	亩产拾万斤		2
1454	2017/12/3	''房地产反弹将是最后的晚餐...''[应该逢高减仓...]	4533	花开积玉地令狐冲		2
1455	2017/12/2	近期恒大引入第三轮战投，苏宁、山东高速等向恒大增资600亿，换投后14.11%股权，对应恒大估值超4250亿，对应2018年(500亿业绩承诺)PE为8.5倍，已贵于保利、金地。恒大地产拟借壳深深房回归A股，近期深深房公告12月14日前复牌，若如期复牌，有望带动恒大及龙头估值再提升	3900	心碎投资者8540		2
1456	2017/12/1	来源：东方财富网 万科A(000002)2017-11-29融资融券信息显示，万科A融资余额1,886,707,922元，融券余额75,757,341元，融资买入额377,330,325元，融资偿还额364,711,592元，融资净买额12,618,733元，融券余量2,240,016股，融券卖出量942,625股，融券偿还量143,800股，融资融券余额1,962,465,263元。万科A融资融券详细信息如下表：交易日期代码简称融资融券余额(元)2017-11-29000002万科A1,962,465,263融资余额(元)融资买入额(元)融资偿还额(元)融资净买额(元)1,886,707,922377,330,325364,711,59212,618,733融券余额(元)融券余量(股)融券卖出量(股)融券偿还量(股)75,757,3412,240,016942,625143,800深市…	7345	本性可移7972		0
1457	2017/11/30	刘姝威言论导致股市雪崩式下跌	9825	小1科科		2
1458	2017/11/29	万科现在刚走到半山腰。年底50	1364	股友3uvMaw		2
1459	2017/11/28	高度控盘，必新高	2448	房子是用来住的		2
1460	2017/11/27	早上好！今天是涨还是跌？	1788	牛股在握		2
1461	2017/11/26	物联网概念股：积成电子、歌尔股份、先锋电子、力源信息、浩云科技	6377	suedelk5924		2
1462	2017/11/25	这个价位入手，是没有什么风险的，可以补一点仓，但还是不要满仓，现在市场还在观望，大会之后说不定还有一波调整	9580	万科A资讯		2
1463	2017/11/24	300716国立科技 国家层面的半导体环保高科技千元股	2098	harry252700		2
1464	2017/11/23	特色数据：免责声明[爱心红烧肉提示]：珍爱生命，远离毒品，远离万科A!珍爱生命，远离毒品，远离万科A!珍爱生命，远离毒品，远离万科A!珍爱生命，远离毒品，远离万科A!珍爱生命，远离毒品，远离万科A!珍爱生命，远离毒品，远离万科A!提示：用户在社区发表的所有资料、言论等仅代表个人观点，不构成任何投资建议。用户应基于自己的独立判断，自行决定证券投资并承担相应风险。	9566	后时代魔魔2823		2
1465	2017/11/22	来源：东方财富网 万科A(000002)2017-11-21大宗交易信息显示：大宗交易平台以29.25元的成交价成交293.51万（股/份/张），成交金额达8585.24万元。万科A大宗交易成交主要信息如下： 交易日期2017-11-21 股票代码000002 股票简称万科A 成交价格29.25 成交数量293.51 成交金额8585.24 买方中信建投证券股份有限公司北京远大路证券营业部 卖方恒泰证券股份有限公司呼和浩特新城北街证券营业部万科A全部大宗交易数据 沪深两市全部大宗交易数据一览注：1、成交价： A股、基金、债券——元（人民币），B股——元（美元／港币）；2、成交金额： A股、基金、债券——万元（人民币），B股——万元（美元／港币）3、成交量： 股票——万股，基金——万份，债券-- 上海：万手； 深圳：手 （来源：东方财富网 2017-11-21 16:26） [点击查看原文]	34686	小学之生		3
1466	2017/11/21	近日，地产圈着实很热闹。与融创收购万达资产、万达忙着“卖卖卖”不同，万科已经携手国内几大财团在“买买买”的道路上越走越远。 7月14日，新加坡上市公司普洛斯公布，中国财团作价116亿美元（约790亿元）成功收购普洛斯。根据公告所示，各家财团的持股比例分别为：万科集团占股21.4%、厚朴投资占股21.3%、高瓴资本占股21.2%、普洛斯管理层占股21.2%、中银集团投资有限公司占股15%。如无意外，按比例计算，万科将出资约170亿元人民币完成此次交易。 普洛斯被“团购” 谈到这里，不得不提一下让万科等知名财团“紧追不舍”的普洛斯。 公开资料显示，普洛斯是在中国、日本、美国以及巴西市场领先的现代物流设施提供商，更是亚洲最大的物流地产商。截至今年3月31日，普洛斯拥有并管理了约5500万平方米的物流基础设施，业务遍及全球117个主要城市。而普洛斯2016年的年报数据显示，公司已实现7.77亿美…	9666	万科A资讯		2
1467	2017/11/20	今早一定接到刷屏狗的水货了，让我白赚5w多。气死刷屏狗东啃西咬，水费白交！	2052	桦宜采贝睛3156		2
1468	2017/11/19	广州举行的第14届国际金融论坛（IFF）2017全球年会上，摩根士丹利中国首席经济学家邢自强预计，在未来10到15年，整个粤港澳大湾区的竞争力将不断提高，将成长为全球经济体量最大、人口最众多的湾区，对于拉动中国到2025年左右步入高收入国家的门槛有极大的提振作用。	3765	Huang311		2
1469	2017/11/18	谁买住万科的房子也将倒霉一辈子	8140	林中爱静的鹰		2
1470	2017/11/17	获利了解	8462	格文沛白槐2637		2
1471	2017/11/16	2017年前10个月，已经公布业绩的31家企业合计10个月销售额达到了31335亿，同比2016年同期的22284亿上涨了41%。其中包括碧桂园、恒大、万科等企业公布的销售业绩均已经超过了2016年全年。	4810	A财富888		2
1472	2017/11/15	完	2085	景山北海95		2
1473	2017/11/14	顶着利空上，才是真英雄	2092	要学会空仓要空仓		3
1474	2017/11/13	@刷屏水货，工地搬砖砸脚货，书不读二天字不认二粒，拿人3毛工钱甘做地沟油澡水军。老实交代: 刷一贴收多少钱？按量还是月结？！污蔑股友一次加多少钱？！老实交代: 刷一贴收多少钱？按量还是月结？！污蔑股友一次加多少钱？	6814	伊泽老猫		2
1475	2017/11/12	08077题材超对大陆人的胃口，暴涨在即。十倍也才七元多港币，不贵。	3674	万科A资讯		2
1476	2017/11/11	从股息率能够说明这个榜单的白马属性数据显示按照最新市值与去年派现总额比较，新希望以6.54%的股息率位居榜单首位金地集团以6.1%的股息率排名第二海澜之家以5.09%的股息率排名第三位。森马服饰、长安汽车、金科股份等5股股息率均超过4%。新希望今年业绩负增长，去年是派息近9成才拿到第一位的没有持续性。金地是实至名归市场上排第一位的现金奶牛就算股价不涨，半年后也可以分到7%的股息（按年计算是14%）全世界也难找这样的绩优高股息的蓝筹股走过路过千万不可错过！	5271	小鲤鱼球球		2
1477	2017/11/10	龙头也雄不起来了	1776	神鹰2099		2
1478	2017/11/9	普洛斯持有中储股份占比15.45(%)易主万科、高领和厚朴今日(7月14日)中午，万科一纸公告，小编顿时懵逼了，老王家又出什么事了？！AH股同时午后停牌。万科企业H股因为内幕消息未公告，将于下午1时正起短暂停止买卖；同时，万科A在深交所停牌，因发生对股价可能产生较大影响、没有公开披露的重大事项。直到有一则消息传来，由厚朴、高瓴资本、万科等组成的中国财团拟116亿美元收购新加坡物流设施供应商普洛斯，这时才真相大白！受到此消息影响，物流板块尾盘飙升，央企中储股份0600787直接涨停普洛斯持有中储股份占比15.45(%)易主CLH 12(HK)Limited持有中储股份普洛斯的私有化谈判获得重大进展,厚朴基金、高瓴资本、万科、京东、平安保险、以及马云旗下的一只基金组成的财团,将作为收购方,这一组合不仅阵容强大,且耐人寻味。特别是高领和厚朴,这两个极为知名的投资公司,曾经先后投资了腾讯、京东、…	9009	万科A资讯		2
1479	2017/11/8	万科A后市攻略今年一季末万科A基金持股量因万科A股价一个月内急跌-30％（2016年12月，26-20元）的因素由2016年末的15,010万股（164家）减持至10,365万股（108家），之后在二季度大幅增仓至22,589万股（367家），三季度略减持270万股，持股量仍维持高仓22,318万股（217家），三季度持股变动比例仅为-1.2％，是A股持有基金家数前20位在三季度持股变动比例最小的一家上市公司（前20位三季度均是减持）。三季度在大多数基金公司坚守的情况下，万科A股东户数仍然大幅下降（25-20万户），表明筹码更多的是流向主力或超级大户手中。一个滞涨的万科A后市肯定会给耐心者带来惊喜！	8061	雪月星光		2
1480	2017/11/7	毒瘤今天继续跌三个点	2150	资本家的乐园		2
1481	2017/11/6	涨了，哈哈	5840	万科A资讯		2
1482	2017/11/5	公告日期：2017-11-04 万科企业股份有限公司二一七年十月份销售及近期新增项目情况简报证券代码：000002、299903 证券简称：万科A、万科H代公告编号：〈万〉2017-113本公司及董事会全体成员保证公告内容真实、准确和完整，没有虚假记载、误导性陈述或者重大遗漏。一、2017年10月销售情况2017年10月份公司实现销售面积247.8万平方米，销售金额367.9亿元。2017年1~10月份公司累计实现销售面积2,912.3万平方米，销售金额4,328.9亿元。鉴于销售过程中存在各种不确定性，上述销售数据与定期报告披露的数据可能存在差异，因此相关统计数据仅作为阶段性数据供投资者参考。二、新增项目情况2017年9月份销售简报披露以来，公司新增加项目28个，情况如下：单位：万平方米序 权益 占地面 计容积 万科权 需支付权号 城市 项目名称 位置 比例 积 容积率 率建筑 益建筑…	54165	木木3269836		3
1483	2017/11/4	早盘低开送钱	1564	虎虎威S		0
1484	2017/11/3	360转变超级黑马业绩持续暴增+医药+摘帽成功+重组成功+全面布局雄安+更名+高转送1、成功重组方舟制药、双鲸药业，业绩持续暴增2、国内首个鱼肝油品牌双鲸药业已全面战略布局雄安新区3、两市唯一股价17元以下、资本公积金5元以上的绩优小盘股4、成为超级大健康航母蓝丰生化002513大健康发展：以抗衰老产品制造和服务为核心，打造四大板块一、医药制造二、功能性保健食品三、高端医疗器械四、医疗服务同时以并购基金和股权激励为两翼，打造互联网+用户运营平台为依托，将蓝丰生化建设成为国内外领先的健康产业生态系统。	73531	股友567168		2
1485	2017/11/2	矛台600都不贵，万科才30不到	2455	冷笑20201205		2
1486	2017/11/1	本人在此呼吁：希望放慢发行IPO的节奏，让股市不要过度失血，只有形成长期向上趋势，吸引更多的资金入市，才是健康的牛市，现这样短期超发新股，不异于杀鸡取卵，大盘的下跌对于机构是无所谓的，但对于小散不能在股指期货上做套保，最终的下跌都是散户遭殃！	16336	北郭村的北郭先生		2
1487	2017/10/31	任何盖房子的公司，未来会有价值吗	2549	多文大地逍遥子		2
1488	2017/10/30	来源：东方财富网 万科A(000002)2017-10-17融资融券信息显示，万科A融资余额1,797,994,234元，融券余额20,512,444元，融资买入额59,386,453元，融资偿还额47,694,140元，融资净买额11,692,313元，融券余量782,619股，融券卖出量55,400股，融券偿还量94,100股，融资融券余额1,818,506,678元。万科A融资融券详细信息如下表：交易日期代码简称融资融券余额(元)2017-10-17000002万科A1,818,506,678融资余额(元)融资买入额(元)融资偿还额(元)融资净买额(元)1,797,994,23459,386,45347,694,14011,692,313融券余额(元)融券余量(股)融券卖出量(股)融券偿还量(股)20,512,444782,61955,40094,100深市全部融资融券数据一览 万…	6274	股票投资靠定力		3
1489	2017/10/29	2018年下半年最大的热点和风口 芯片 激光 量子通信 智能机器四大项目 华工科技000988都有涉及它的股价在芯片 激光股中是最低的 所以潜力最大献花黑马都是从低价股中跑出来的	1267	漫游资本		2
1490	2017/10/28	万科承诺的100亿回购，近三年了才回购1.6亿，承诺在哪？诚信在哪？不诚信的公司房子质量靠得住吗？	9563	蓝林123		2
1491	2017/10/27	大盘到2638再到2250点然后就是1700	2908	听懂财经		2
1492	2017/10/26	如烟花般地绽放。	1535	啥最无聊		2
1493	2017/10/25	来源：上海证券报 万科三季报今日亮相。前三季度，公司累计实现营业收入1171亿元，同比微增；净利润110.91亿元，同比增34.23%。在更能体现经营状况的销售数据方面，万科前三季度销售金额已超过2016年全年水平。其中，7至9月销售面积795.5万平方米，销售金额1189.2亿元，分别同比增长36.5%、63.3%，前三季度累计实现销售面积2664.5万平方米，销售金额3961亿元，分别同比增长33.8%和50.7%。 国家统计局数据显示，第三季度，国内商品住宅销售面积同比下降1.7%，为2015年二季度以来首次同比下降，商品住宅销售金额同比也仅增长1.3%。对于万科销售业绩的逆势上升，万科董秘朱旭表示：“行业调控的加码及市场环境的变化都加速了行业的分化，在这种背景下，品牌房企的优势也进一步体现。” 万科在项目拓展方面也有收获，公司第三季度合计新增64个项目，按权益计算的建筑面积约合1…	7279	看好底部起		3
1494	2017/10/24	万科在搞么子？	1969	砂锅土豆粉3009		2
1495	2017/10/23	明后天涨停收盘！	1772	你在深圳好不好4185		2
1496	2017/10/22	来源：东方财富网 万科A(000002)2017-10-20融资融券信息显示，万科A融资余额1,773,584,540元，融券余额26,380,241元，融资买入额42,319,187元，融资偿还额69,133,381元，融资净买额-26,814,194元，融券余量1,008,419股，融券卖出量116,700股，融券偿还量99,500股，融资融券余额1,799,964,781元。万科A融资融券详细信息如下表：交易日期代码简称融资融券余额(元)2017-10-20000002万科A1,799,964,781融资余额(元)融资买入额(元)融资偿还额(元)融资净买额(元)1,773,584,54042,319,18769,133,381-26,814,194融券余额(元)融券余量(股)融券卖出量(股)融券偿还量(股)26,380,2411,008,419116,70099,500深市全部融资…	5221	fullfish		3
1497	2017/10/21	万科目标价56.28	3892	万科A资讯		2
1498	2017/10/20	今天中航飞机调整正是买进良机	3296	股友py4SnB		2
1499	2017/10/19	来源：东方财富网 万科A(000002)2017-10-19融资融券信息显示，万科A融资余额1,800,398,734元，融券余额25,821,255元，融资买入额75,501,070元，融资偿还额56,472,695元，融资净买额19,028,375元，融券余量991,219股，融券卖出量143,300股，融券偿还量537,067股，融资融券余额1,826,219,989元。万科A融资融券详细信息如下表：交易日期代码简称融资融券余额(元)2017-10-19000002万科A1,826,219,989融资余额(元)融资买入额(元)融资偿还额(元)融资净买额(元)1,800,398,73475,501,07056,472,69519,028,375融券余额(元)融券余量(股)融券卖出量(股)融券偿还量(股)25,821,255991,219143,300537,067深市全部融资融券数据…	5911	先河后海2014		3
1500	2017/10/18	来源：上海证券报 万科A今日公告，子公司万科产业园投资有限公司、珠海乾元晟投资发展合伙企业与江苏省国际信托有限公司、宁波博裕物流有限公司、珠海飞虹壹号投资合伙企业拟共同投资设立一支专业物流地产投资基金，该基金定名为珠海市坤元兴投资发展合伙企业(有限合伙).10月10日，上述各方签署了相关《合伙协议》。 据悉，物流地产投资基金的认缴出资总额为60亿元，合伙期限为10年，未来将投资境内确定区域的拟建、在建及已建成的物流地产项目，基金管理人为深圳市普泰投资发展有限公司。其中，万科A拟投资15亿元、江苏国际信托出资36亿元、珠海乾元晟出资6000万元、珠海飞虹壹号出资3亿元、博裕物流出资5.4亿元。 万科A称，投资该基金是基于公司物流地产业务的发展战略，综合考虑目前市场环境做出的决定，有助于公司借助外部合作方力量，加快在物流地产领域的投资运作。（来源：上海证券报 2017-10-12 07:07…	8264	股友JxEhGn		3
1501	2017/10/17	万科三季度报可能也是一塌糊涂	2016	亦佛v亦魔		2
1502	2017/10/16	这日子玩万科，怎么想的呢！	2529	浮云连天		2
1503	2017/10/15	买了万科倒了八辈子霉了！	2421	海峡飞鹰		2
1504	2017/10/14	10月10日，雄安万科企业投资有限公司正式注册成立，注册资金为20亿元，所属行业为商务服务业，注册地为河北省保定市雄县温泉路73号。对于万科在雄安设立投资公司一事，万科方面回应称，在雄安新区宣布成立不久后，万科就与雄安新区签订框架协议，未来可能会深度参与雄安新区的开发和建设，但由于目前雄安新区规划还没有出来，整体合作还很模糊，具体参与项目还没有正式确定。	8266	格局思维心想事成		2
1505	2017/10/13	想赚钱的。可以大胆买入，坐等拉升	6478	股友kbmhSj7369		2
1506	2017/10/12	转低价大底黑马600162香江控股*地产＋教育龙头粤港澳雄安新区低估龙头快不可错过	7582	朋友便天下3878		2
1507	2017/10/11	|·万科A:2017年半年度报告摘要(17-08-25)查看更多＞＞特色数据：万科A[000002.sz]二季度继续被证金公司无情抛售！ [爱心红烧肉提示]：珍爱生命，远离毒品，远离万科A!!珍爱生命，远离毒品，远离万科A!!爱心提示：用户在社区发表的所有资料、言论等仅代表个人观点，不构成任何投资建议。用户应基于自己的独立判断，自行决定证券投资并承担相应风险。万科A数据全景图＞＞查看更多＞＞特色数据：万科A[000002.sz]二季度继续被证金公司无情抛售！ [爱心红烧肉提示]：珍爱生命，远离毒品，远离万科A!!珍爱生命，远离毒品，远离万科A!!爱心提示：用户在社区发表的所有资料、言论等仅代表个人观点，不构成任何投资建议。用户应基于自己的独立判断，自行决定证券投资并承担相应风险。万科A数据全景图＞＞查看更多＞＞特色数据：万科A[000002.sz]二季度继续被证金公司无情抛售！ [爱心红…	9205	股友pyLLXX		2
1508	2017/10/10	住房城乡建设部、国家发展改革委、公安部、财政部、国土资源部、人民银行、税务总局、工商总局和证监会等九部委日前联合发布《关于在人口净流入的大中城市加快发展住房租赁市场的通知》。通知明确，当前人口净流入的大中城市住房租赁市场需求旺盛、发展潜力大，但租赁房源总量不足、市场秩序不规范、政策支持体系不完善，租赁住房解决城镇居民特别是新市民住房问题的作用没有充分发挥。 通知指出，要多措并举，加快发展住房租赁市场。	1402	悠着点买		2
1509	2017/10/9	公告日期：2017-07-13 万科企业股份有限公司关于媒体报道的说明公告证券代码：000002、299903 证券简称：万科A、万科H代公告编号：〈万〉2017-077本公司及董事会全体成员保证公告内容真实、准确和完整，没有虚假记载、误导性陈述或者重大遗漏。一、媒体报道情况2017年7月11日、7月12日，有媒体报道称，万科企业股份有限公司（以下简称“公司”、“本公司”）近日已经与雄安新区筹备工作委员会签署协议，协议中包含一个“新安小镇”计划。二、关于相关报道情况的说明就上述报道，公司说明如下：截至目前公司并没有与雄安新区签署任何合作协议。三、其他说明公司郑重提醒广大投资者：公司指定的信息披露媒体为《中国证券报》、《证券时报》、《上海证券报》、《证券日报》和巨潮资讯网。公司所有信息均以上述指定媒体刊登的公告为准。敬请广大投资者理性投资，注意投资风险。特此公告。万科企业股份有限公司董事会…	96159	稳准哥1581		3
1510	2017/10/8	央行回复不能误读降准 严禁各路资金流向房地产 不可能大水漫灌。当前国内地产泡沫严重，大水漫灌的结果是资金流向地产，16年的各家银行住房贷款规模普遍激增、而小微和个人经营贷款规模多有下降，比如最早做小微贷款的民生银行小微贷款规模连续多年缩水。因此，难以想象央行会在此时大规模放水，于实体经济没有任何帮助。美国经济复苏稳健，10月即将缩表，年底再次加息概率超过90%，美元再次走强，在这样的背景下，中国大水漫灌之路也走不通，因为水会往外流。所以，我们认为市场误读了定向降准，因为定向降准一直都在，只不过改变了标准，但是标准并没有大幅下降，所以这一次绝非大水漫灌。	3975	gdwhd8242		2
1511	2017/10/7	今天被打脸了。被笑的是现在	6610	封板的古月		2
1512	2017/10/6	万科企业过节期间大涨9个点！	5198	万科A资讯		2
1513	2017/10/5	港股内房大涨 中国恒大又做头羊创业兄弟连百家号10-04 09:00关注少了北水助力，10月3日的内房股依然高歌猛进，涨势凶猛。当日，内房板块整体飘红。在涨幅方面，先是融创中国(01918)领涨，随后中国恒大(03333)开始发力，赶超前者，直至收盘稳坐涨幅榜第一的位置。该股收盘价报29.65港元，涨8.81%，融创中国报37.4港元，涨4.62%。值得一提的是，虽然10月3日，港股通(沪、深)因国庆和中秋节假期处于关闭状态，但是上述两只票依然成就巨大的成交额。中国恒大当日成交额为12.46亿港元，融创中国为6.22亿港元。在经历了大半年的上涨之后，内房股在10月仍以“开门红”的姿态展现继续上涨的势头。中国恒大2017年至今的股价走势图行情来源：富途证券9月销售额上涨是主因内房板块此番上涨的理由是什么?智通财经APP认为以下几点是关键。首先，9月多数房企销售业绩环比上涨。房企的销售业绩可…	7304	万科A资讯		2
1514	2017/10/4	祝万科兄弟们国庆节快乐	6428	股友R2pqOB		3
1515	2017/10/3	万科是不是故意不公开一些信息啊！雄安的合作到现在也没有正式公布！	6278	万科A资讯		2
1516	2017/10/2	宁波、青岛加码房地产调控10-01 07:31 证券时报青岛国土资源和房屋管理局9月30日下发文件，巩固地产市场调控成果。提出加快落实供地计划，严格控制住宅用地价格，加快住宅项目施工进度，加大闲置土地处置力度，适当调整商品住房预售条件。要求坚决防止出现区域性住宅用地土地总价、土地或楼面单价新高，严防高价地扰乱市场预期；对开发企业或其参股公司存在未按建设工期要求或土地出让合同约定开工、竣工情况的，纳入诚信体系“黑名单”，两年内暂停参与全市范围内土地竞买。据浙江在线报道，9月30日，宁波市住建委发布文件，加码房地产调控。自2017年10月1日起，非本市户籍居民家庭在海曙区、江北区、鄞州区行政区域内拥有1套及以上住房的或不能提供自购房之日起前3年内在本市连续缴纳24个月及以上个人所得税或社会保险缴纳证明的，暂停在限购区域内购买住房；在海曙区、江北区、鄞州区、镇海区、北仑区行政区域内新购买的住房…	5062	HX274Y9		2
1517	2017/10/1	没用的东西	7741	hjhjnn		2
1518	2017/9/30	继周四标准普尔将万达商业地产评级下调至“垃圾级”之后，北京时间昨日晚间，穆迪将大连万达商业地产发行人评级从Baa3降至Ba1，Ba1是“垃圾级”别中的“最高级”。对此，标普表示，下调评级是为了反映万达商业在商业模式方面的不确定性。而穆迪方面则主要聚焦对万达流动性方面的担忧。	5198	奎悟大10375		2
1519	2017/9/29	一个好好的业绩优良的公司！股票却跟亏损一样！被操控的K线和狗啃一样！主力属狗的	4647	万科A资讯		2
1520	2017/9/28	万科A股价受“限售”政策消息影响，今天大跌逾-6％，主力资金净流出1.5亿元，连同上周净流出的5.54亿元，6个交易日主力资金合共净流出7.04亿元。但深股通资金却继续买套，逆市增持240万股，金额6400万元，6个交易日已高位增持了2120万股，金额5.98亿元。外资为什么高位买套？是阳谋还是阴谋呢？	8867	万科A资讯		0
1521	2017/9/27	来源：东方财富网 万科A(000002)2017-09-26融资融券信息显示，万科A融资余额1,880,752,831元，融券余额39,985,433元，融资买入额104,748,514元，融资偿还额210,290,263元，融资净买额-105,541,749元，融券余量1,494,224股，融券卖出量337,000股，融券偿还量374,271股，融资融券余额1,920,738,264元。万科A融资融券详细信息如下表：交易日期代码简称融资融券余额(元)2017-09-26000002万科A1,920,738,264融资余额(元)融资买入额(元)融资偿还额(元)融资净买额(元)1,880,752,831104,748,514210,290,263-105,541,749融券余额(元)融券余量(股)融券卖出量(股)融券偿还量(股)39,985,4331,494,224337,000374,2…	9721	一宝一城		3
1522	2017/9/26	从历史看，相信万科没有错	4737	翠花上茶		2
1523	2017/9/25	坚定看好万科上38	6823	股友py4SnB		2
1524	2017/9/24	世纪赌神 影响力 吧龄 9个月 发表于 2017-09-14 13:52:39为什么？？有一个暴涨的股票叫人家的股票，有一个暴涨的万科叫人家的万科，有一种不涨的股票叫自家的中建！！如果你现在追万科，过几天就会发现有一种不涨的股票叫自家的万科！！	59.0万	越套越不卖4649		2
1525	2017/9/23	下午最低27.55分三批买进，准备下周一出货	9098	牛股潜力君		2
1526	2017/9/22	来源：证券时报网 3月27日上午，万科A(000002)召开2016年度业绩发布会。目前，万科董事会秘书朱旭正在介绍万科2016年业绩情况和未来展望。朱旭称，“轨道+物业”发展空间巨大，可有效解决普通人的居住问题。据统计，长租公寓市场规模有望接近万亿，中国存量房近亿套，朱旭认为品牌公寓能有效盘活闲置物业。 她认为一二线城市优质商业地产仍有广阔前景，物流地产需求旺盛。 （来源：证券时报网 2017-03-27 09:45） [点击查看原文]	7238	股探股探3790		3
1527	2017/9/21	媒体：深保产业园与万科、中节能集团组建联合体承接雄安新区首个安置区项目深圳商报09月21日据深圳商报报道，深圳市国资委最新发布的报告显示，已建设保定深保产业园，成立华北区域平台公司，与万科、中节能集团组建联合体承接雄安新区首个安置区项目。	2480	点涨台2		2
1528	2017/9/20	小跌小买，大跌大买，跟追跌不追涨。	1361	股友py4SnB		2
1529	2017/9/19	万科A外围资金再次进仓了，终于等到了、这周走势如何？	9470	三一五行动2458		2
1530	2017/9/18	价高估位出了下来全转买*一路一带丝路龙头600307酒钢宏兴最低价唯一铁铜矿石矿铁焦一体绩增第一股必5倍暴涨机会不可错过。仅剩十年大底最超跌资源龙头，主营钢品毛利率已上升到30%以上秒杀其他行业个股*受益ppp一路一带，数亿吨储量千万吨年铁铜矿石产量自给比最高兼核燃料合作军工(见F10公开资料)。国企改革整合大牛潜力。2017多热点白菜价最大黑马潜力	65796	毛里求斯亚当		2
1531	2017/9/17	部分机构29块上方是否被套，下周揭晓！	8282	长城资产9istpj		2
1532	2017/9/16	石家庄恒润时代广场三年未动工，现已恒大全资控股，抛弃业主 许家印 很 河南	23017	股友py4SnB		2
1533	2017/9/15	流氓行径，许家印拖欠石家庄恒润家园回迁居民过渡费许家印资金紧张，拖欠回迁户噢三年过渡费流氓加无赖，恒大在石家庄一招附近开发的大径街恒润家园黄金地段项目，拖欠一千多户回迁居民三年过渡费，交房遥遥无期，上诉无门，请万科的投资者注意了，还是宝能在石家庄开发的规矩一些。雄安新区	27072	股友JK9yzb		2
1534	2017/9/14	300306. 9.25分申购 ，7500股申购 ，， 732136. 11.10分申购 1.5万股申购	2459	鑫森胜犇牛髖		2
1535	2017/9/13	阳光城7号拉的个涨停，现盘中又触及涨停，万科你来个撒	1237	三倍也低估		0
1536	2017/9/12	万科好样，快点回调，大家都要买	1473	富有满堂得洪七公		2
1537	2017/9/11	公告日期：2017-09-01股票简称：万科 A、万科 H 代 股票代码： 000002、 299903公告编号：〈万〉 2017-098万科企业股份有限公司深圳市盐田区大梅沙环梅路 33 号万科中心2017年面向合格投资者公开发行公司债券（第二期）上市公告书债券简称： 17 万科 02债券代码： 112561发行总额： 10 亿元上市时间： 2017 年 9 月 5 日上市地点：深圳证券交易所主承销商/簿记管理人/债券受托管理人中信证券股份有限公司（住所：广东省深圳市福田区中心三路8号卓越时代广场（二期）北座）签署日期： 二〇一七年八月1第一节 绪言重要提示万科企业股份有限公司（以下简称“公司”、“发行人”、“万科股份”或“本公司”）董事会成员已批准该上市公告书，确信其中不存在任何虚假、误导性陈述或重大遗漏，并对其真实性、准确性、完整性负个别的和连带的责任。深圳证券交易所（以下简称“深…	34769	股友9Lak0s		3
1538	2017/9/10	25块，便宜！	4029	只老虎o83867		2
1539	2017/9/9	来个明白人分析下万科目标价，打广告的不要来。	6603	先河后海2014		2
1540	2017/9/8	来源：腾讯 旷日持久的万科股权之争，未能在下一届董事会换届选举之前落定，这使得万科新的董事会名单充满变数。 3月24日，万科集团将召开董事会会议，在此次会议中，以下三个核心问题将有答案。 万科董事会什么时候换届？最早5月10日 按照万科企业股份有限公司3月10日发布的公告，此次董事会会议内容为“审议公司 2016 年度报告及财务报表等相关事项”，并未明确是否会讨论董事会换届一事。 2015年董事会的“相关事项”为“审议2016年度利润分配及分红派息方案”、“审议关于召开2016年度股东大会的议案”。但是，在2014年，由于该年度是万科董事会换届选举年，当年董事会讨论了换届议案。 由于股权之争对峙局势尚未绝对明朗，那么，此次会议议程中是否包括最受关注的“审议董事会换届选举方案”仍不确定。3月13日下午，万科董秘办向腾讯财经介绍，当天是否包括此项议程暂无法知会外界。 若“董事会换届选举方案”…	92545	woszz9226		0
1541	2017/9/7	万科A：施工过程中发现世界级锂矿资源万科A披露称，在贵州省项目工地发现世界级锂矿资源，储量占比16%。	7203	股友py4SnB		2
1542	2017/9/6	;	1263	小区第一股虫		2
1543	2017/9/5	明通四季拟募资5000万	1825	股友SMMf0t		2
1544	2017/9/4	跟上港股的脚步	1474	崽还未长大1965		1
1545	2017/9/3	操作上，首先坚持看好次新小盘绩优具有收购优质资产在三板上市的企业概念的603538美诺华16年业绩0.88元然后还是逢低关注相关国改概念 如600270外运发展是全球最大跨境电商 也是国企混改成功的样板 中报0.70元创历史同时关注 有业绩支撑的低位个股如 002770科迪乳业规价低于增发价和增持价中报百分之四十二 公司预计前三季度利润同比增长40%-60%。但一定要控制仓位。	2349	鑫森胜犇牛髖		2
1546	2017/9/2	万科A：主力惯用冲高回落，隐藏利好逐渐显现，散户定要抓牢此番机会！	8356	点到为止也		2
1547	2017/9/1	七月一号之后，许多散户都不能炒股了？	4401	A________UYU		2
1548	2017/8/31	赢在天下 9月3日前後 将公佈萬科8月份销售戰報，已知今年頭7個月销售金额 3127億，你猜，前八會突破 3500億大闋嗎，挂串红竹提前庆賀一下。萬科 全球第一 ，茅苔 中國第一！	6878	上海手机网友		2
1549	2017/8/30	A:就这价，你走不走？分红木想！姚:就不走……	2182	从容是一种智慧		2
1550	2017/8/29		2377	从容是一种智慧		1
1551	2017/8/28	粤水电(OO2O6O)才是真正"一带一路"、粤港奥大湾区龙头国企的潜力：背后省国企水电集团有庞大的优质资源未来国企改革是是肯定潜力国企改革整体上市可能性大.公司现有庞大的清洁新能源群:海上风电装备资源及基地丶风电丶水电丶光伏及太阳能丶生物环保发电资源、轨道交通PPP等业绩有待暴发，白菜价现3.95元，粤港奥基建龙头、污水处理工程等超低估值机构扫货可能性大！！！	9727	小区第一股虫		2
1552	2017/8/27	28号买进去可以分红不？	8028	股友q88hoi		2
1553	2017/8/26	今天买进的，周一有分红么？分红多少？一开盘就有分红？	9959	璀璨舞夜		2
1554	2017/8/25	什么时候分红 知道的告诉一下啊谢谢	2921	股友py4SnB		2
1555	2017/8/24	收购	2416	老泪倾盆		2
1556	2017/8/23	大家可以大胆加仓了	1993	股友py4SnB		0
1557	2017/8/22	好可怕的负债率	2168	股友py4SnB		2
1558	2017/8/21	热烈庆祝万科即将大涨！	9033	淼焱森垚鑫		2
1559	2017/8/20	要是宝能也转让股份 万科大甩卖的序幕就会拉开 但愿振华先生为中小股东着想 不走这一步 在小股东眼里 振华就是托塔天王！	9902	股友py4SnB		2
1560	2017/8/19	主力不认可万科目前股价，万科高估了？没有人接盘	5737	到达15000亿年后		2
1561	2017/8/18	最后的出逃机会！	1900	股友gB7ohZ		2
1562	2017/8/17	恒大亏了70亿出局，姚老板也要亏钱出局了？国企改革战略难道只是把垃圾的资产高价卖给民企的改革？如果是这样，那还有多少人愿意当接盘侠？	1663	股友oNDKlo4169		2
1563	2017/8/16	如果不是宝能是谁在不停出货，每天几万手这么大量，是安邦么？	9539	上海手机网友		2
1564	2017/8/15	不是讲基本面，这个地球人全知道。一年出现二次30%以上的波动，我没统计过，相信二市三千多只股票中并不多见。	8773	先河后海2014		2
1565	2017/8/14	要买的话直接向上买，不要在下面挂单。	5288	盖天保4926		2
1566	2017/8/13	深圳地铁已被套	9544	牛股潜力君		2
1567	2017/8/12	下午大涨	1992	股友mQ9qKo		2
1568	2017/8/11	昨天，保监会终于给历时一年多的宝万之争画上了句号，以王的胜利，姚的顶格处罚为终点。对前海人寿董事长姚振华姚大员外，给予撤销任职资格并禁入保险业10年的处罚。但罚款很少，只有几十万。而理由给的也很明白清楚，一共是五大罪状！一、编制提供虚假资料的行为。二、违规运用保险资金的行为：一是权益类投资比例超过总资产30%后投资非蓝筹股票；二是办理T 0结构性存款业务。三、股权投资基金管理人资质不符合监管要求。四、未按规定披露基金管理人资质情况。五、部分项目公司借款未提供担保。说了这么多，其实还是资金的问题，当他用19亿，试图撬动2000亿的万科的时候，其实悲剧已经注定，如果不是拼命加杠杆，根本不可能做到。前后耗费了几百亿资金，调动20几家金融机构，各种融资齐上阵，才爬上万科的大股东的位置，而这些钱从合法合理的通道根本不可能弄出来。随后，事情愈演愈烈，随着万科的抵抗，宝能的戏份也就越来越重，而且已经收…	27778	真正的股者		3
1569	2017/8/10	没有第二把今天就这样了	2501	烧柱香		2
1570	2017/8/9	随着资管计划、银行杠杆信贷、恒大、宝能有序撤出万科，闪崩不远了 调仓泰山石油000554你懂的	9746	涨停强势牛股		2
1571	2017/8/8	中储股份第二大股东CLH12(HK)Limited为普洛斯的下属公司中储股份(600787)：公司第二大股东CLH12(HK)Limited为普洛斯的下属公司。2014年，普洛斯与中国最大物流地产商中储股份，达成战略合作关系，认购中储股份15.34%的股权，成为中储股份的第二大股东。	78461	股友ny08Md		2
1572	2017/8/7	百分之24的持股量，连个董事都没得到，不抛股票干什么？	7952	内部权威知情人仕4778		2
1573	2017/8/6		3184	股友py4SnB		1
1574	2017/8/5	喵了个咪的，24.5的底，别跌了！涨一涨我好跑！	7545	股友oNDKlo4169		2
1575	2017/8/4	万科搅屎棒去死吧 每次拉大盘害大众，祝你早日剔除出指数早日倒闭	6438	凤歌长红		2
1576	2017/8/3	那么多人唱多？看来要赶紧加一点，到时候减一点做差价了，哎	1678	金舵手1		2
1577	2017/8/2	拉高减持	2225	车轩杂谈		2
1578	2017/8/1	所有的利好兑现后是最大的利空：见光死，因为炒股炒的是预期，说故事终归是故事：玩完。资管计划、恒大、宝能甩卖万科套现出逃的背后是严厉监管，规范国家金融，保证化解金融风险移交巨量泡沫筹码。去杠杆的背后是金融软着落，让银行信贷、债券安全撤离。国际原油WTI暴涨至46.53美元，布伦特最高冲到49.06美元，现价48.89美元公司点评：调仓到时不时暴涨，时不时涨停的泰山石油000554，年收入超过了其市值30亿元，用其收入的零头增值泰山石油，将一字无量涨停，一票难求！	6761	悬壶济世9999999		2
1579	2017/7/31	8元多开始上涨的万科，大家获利已经相当丰厚。茅台已经倒下，万科还能蹦跶多久 ？	7783	万科A资讯		2
1580	2017/7/30	来源：投资快报 截止7月19日，宝能系持有的万科25.4%的股份正式解禁。不过对于宝能系来说，想说减持万科股票还真不是一件容易的事情。 如果能够象恒大或者象华润那样，一次性将自己所持有的股份转让给深圳地铁，对于宝能来说当然是最省心的事情，但这实际上是不可能的。因为深地铁目前持有万科股权已达到29.38%的比例，已接近30%的举牌线。如果再接纳宝能系的股权，这就构成了要约收购。这不仅导致万科股权高度集中，而且一旦深圳地铁的持股比例超过总股本的75%，那万科就会被退市。而且如此巨额的收购，对于深圳地铁来说，也面临着收购资金上的问题，因为之前的收购，深圳地铁已经是向银行借钱了。因此，对于宝能来说，减持万科股票显然没有省心的事情会发生。 而通过二级市场减持，这不仅会对万科股价构成较大影响，而且减持的速度也是一个问题。因为根据规定，重要股东在任意连续90日内，通过竞价交易减持股份的数量不得超过总股…	77155	车轩杂谈		0
1581	2017/7/29	万科A大约有15%流通筹码，即360亿。低估值龙头房企，只需120亿资金的一半就可以举牌，估计8月份又有大鳄举牌了，价格立马上天。	9550	亩产拾万斤		2
1582	2017/7/28	所以以后的担当不仅仅是以营利性质为基础，还存在着国家的对整个市场的问题和发展，并更多的带有国家性质的发展和战略。	2317	彷徨的远方的阿亮		2
1583	2017/7/27	来不及解释了，快上车	1787	HX274Y9		2
1584	2017/7/26	来源：东方财富网 万科A(000002)2017-07-24融资融券信息显示，万科A融资余额2,009,754,517元，融券余额25,454,338元，融资买入额230,034,585元，融资偿还额132,822,325元，融资净买额97,212,260元，融券余量1,069,510股，融券卖出量287,700股，融券偿还量132,100股，融资融券余额2,035,208,855元。万科A融资融券详细信息如下表：交易日期代码简称融资融券余额(元)2017-07-24000002万科A2,035,208,855融资余额(元)融资买入额(元)融资偿还额(元)融资净买额(元)2,009,754,517230,034,585132,822,32597,212,260融券余额(元)融券余量(股)融券卖出量(股)融券偿还量(股)25,454,3381,069,510287,700132,100深市…	9932	万科A资讯		3
1585	2017/7/25	万科A大幅回调，都会有强势翻转拉升。三大资金阻力拉升，小散看准加仓赚的盆满碗满	9964	从容是一种智慧		2
1586	2017/7/24	说过不看好万科，这几天走势如何？	8595	懂韭小秘书		2
1587	2017/7/23	2017公布的男女比例失调达3000万，如果这3000万属实，就代表3000万家庭，按照一家一个孩子（30）两个父辈（50），四个爷辈（70）共七个人算将达到2.1个亿，按人均寿命80..十年后，，减少1.2亿人口，，三十年后在减少六千万人口，五十年后再减少三千万人口，，按现在的14亿规模，，十至十五年后人口将降到12亿左右.三十年后将降低到10亿，五十年后…………能有八个亿就不错了，，。所以，，再坚持三十年，，房子就成白菜了	7477	上海手机网友		3
1588	2017/7/22	万科A调整基本上到位，多方资金持续入仓，意为着股价将要强势拉升，小散抄低为时不晚	9703	思贝克		2
1589	2017/7/21	000709河钢股份即将翻番低价白马股！秘道消息：上千亿神秘资金正在秘密向000709河钢股份聚集！000709河钢股份新一轮暴涨即将开始河钢股份未来股价18－25元！核心聚集原因：去产能及取缔地条钢令钢材供不应求！河首重组即将进入实质性阶段！各项高端项目河钢独领风骚！千年大计雄安建设最大受益者！海外并购取得成功！1、河钢股份上半年业绩预增约2倍 盈利超11亿元，净值又增厚！现在股价仍低于原净资产4.29元。2、雄安新区建设规划万亿吨建筑用钢规划有望近期出炉。3、龙华一号核电站项目超过23.5万吨用钢、C919大飞机超过600架订单生产用钢、港珠澳大桥超过24万吨用钢等多项国家级国际级建设项目用钢均为河钢股份专业供应，为业绩增长打下坚实基础！4、与首都钢铁集团重组将进入实质性阶段！5、200亿元债务已经被建设银行设立债转股基金抢购！6、河钢集团钢材7月11日起再次大幅上调价格，下半年利润…	1460	万科A资讯		2
1590	2017/7/20	这里的奥妙谁能知道几分？牺牲了谁的利益？谁又是利益获得者？恒大不是愚蠢的家伙。。。。。。！	94766	西山红叶红		2
1591	2017/7/19	主力出逃，，，大家别接盘啊！！！！！别接！！	2631	淡定稳赢668		2
1592	2017/7/18	万年青	1246	上海手机网友		1
1593	2017/7/17	周一开盘你们敢上吗	9862	星城酒庄限售解禁		2
1594	2017/7/16	金融股将联袂地产中字头继续狂飙 中国平安 平安银行 宁波银行 浦发银行 万科 保利地产 中信证券 华泰证券 国泰君安 中国交建 中国建筑 中国核电。。。。。。。。	2662	星城酒庄限售解禁		2
1595	2017/7/15	来源：中国证券网 据深交所、港交所公告，万科A和港股万科企业午后双双停牌，称发生对股价可能产生较大影响、没有公开披露的重大事项，待公司刊登相关公告后复牌。（来源：中国证券网 2017-07-14 13:02） [点击查看原文]	99397	星城酒庄限售解禁		0
1596	2017/7/14	关注600401，st海润，切记请勿追高，验证实力	1419	星城酒庄限售解禁		2
1597	2017/7/13	温州帮的资金已经在调配了，7月老姚解禁，几百亿需要兑现，看似利空，但在利空前一定会利多，各路资金都会参与。温州帮有老姚压底，肯定会倾巢出动，只要老姚不动，资金就安全。现在进的都不会亏，预计7月前后万科的股价会在25元附近。	8745	股友6mfWlx7475		2
1598	2017/7/12	来源：东方财富网 万科A(000002)2017-07-10融资融券信息显示，万科A融资余额1,919,474,535元，融券余额23,902,067元，融资买入额192,843,892元，融资偿还额331,648,460元，融资净买额-138,804,568元，融券余量978,390股，融券卖出量161,500股，融券偿还量427,117股，融资融券余额1,943,376,602元。万科A融资融券详细信息如下表：交易日期代码简称融资融券余额(元)2017-07-10000002万科A1,943,376,602融资余额(元)融资买入额(元)融资偿还额(元)融资净买额(元)1,919,474,535192,843,892331,648,460-138,804,568融券余额(元)融券余量(股)融券卖出量(股)融券偿还量(股)23,902,067978,390161,500427,117深市…	6929	淼焱森垚鑫		3
1599	2017/7/11	公募“中考”收官在即	1773	股友py4SnB		2
1600	2017/7/10	危险了	1907	红衣股峡		2
1601	2017/7/9	一场无厘头的闹剧。	1963	股友nAAZC61348		2
1602	2017/7/8	下星期一涨停	9523	清溪蝶影		2
1603	2017/7/7	多方大炮已经架好	1879	股友py4SnB		2
1604	2017/7/6	超跌+业绩预增002808苏州恒久抄底正当时！	2818	上海手机网友		2
1605	2017/7/5	怎么涨的再怎么跌回去	1594	上海手机网友		2
1606	2017/7/4	中国金融期货交易所董事长张慎峰称，近段时期，有部分人士看到美国股市走势较好，而我国股市，主要是中小板、创业板部分股票表现不尽如人意。我国股市作为新兴市场建立以来，上证综指上涨约31倍，同期美国表现最好的纳斯达克指数、标普500指数分别上涨16倍和6倍。 天下没有只涨不跌的股票，也没有只涨不跌、同涨同跌的指数，对此我们必须有良好的心态和正确的分析方法。	2199	股友py4SnB		2
1607	2017/7/3	又到了发报纸的节奏，印刷术厉害	3638	上海手机网友		0
1608	2017/7/2	盐湖股份 真正∽阿里巴巴∽神秘宝藏！	9392	银针传说		2
1609	2017/7/1	首先要搞清楚，宝万之争是怎么出现的事实只能从时间上，起因上才能看清	8264	新人类光速蒲公英		2
1610	2017/6/30	合理布局	8295	上海手机网友		2
1611	2017/6/29	你们还在犹豫啊？大行情来了，赶紧抄底	1749	上海手机网友		2
1612	2017/6/28	被套的快抛吧，唯一逃命机会！	1343	hffgubvnj		2
1613	2017/6/27	明天启动可能性较大	2289	一抹苍穹		2
1614	2017/6/26	同上	1165	一注红		2
1615	2017/6/25	价值投资蜕变化蝶时期:成长价值股，中期也要遵循价值估值严格操作，好股票，与好价额要对应起来，这是本。这是末，落地交易才是技术面的价值所在，日周月结合来看。本末倒置:单核技术面或以技术面为主的思维，必被割韭菜。	8996	上海手机网友		2
1616	2017/6/24	万科哎	2400	很快涨停123		2
1617	2017/6/23		1333	很快涨停123		1
1618	2017/6/22	王石那头刚刚退，这头万科就宣布余粮当选，这算是内定了吧？选都不用选一下吗？还有刘姝威写了几篇黑稿就有独董提名了，再写几篇是不是就送几栋别墅了呢。这样的万科早就不是标杆了。	4384	远景财经		2
1619	2017/6/21	万般无奈	1603	上海手机网友		2
1620	2017/6/20	600339 300117 603177 601212 002300 002233塔牌集团…全球第四大湾区落花粤港澳湾区，不仅意味着中国经济腾飞正在逐步取得世界的认可，也预示着珠三角将引领新一轮的产业升级和技术变革。002233塔牌集团，这只股票除了粤港澳概念，因其本身行业利好，受到国家扶持，基本面极佳，随着相关事件的驱动有望迎来爆发！该股具有以下几个特征：1、该股票拥有粤港澳概念，且本身所在行业刚刚发布了相关十三五规划，具有双重利好。2、是广东省唯一一家该行业的上市公司，粤港澳直接受益。3、该股目前量价齐升，MACD刚刚低位金叉，主力资金低位大量布局，形态非常漂亮。4、该股盈利能力有所加强，主营活力能力大幅增加，是优质个股。一季度公司实现营收9.1 亿元，同比增长46.9%；实现净利润1.4 亿元，同比增长422.98%；每股收益0.15 元。预计上半年业绩增长180-230%。一季度…	2522	大球123		2
1621	2017/6/19	如果深圳地铁真正入主万科后，会改名吗？如果叫深圳地铁的话，难道会比万科更值钱？	9451	寒雪诚		2
1622	2017/6/18	今天听了一首周华健的《难念的经》，三种感觉。1、很好听；2、估计降龙十八掌学会了，这首歌我也不会唱；3、我们做交易又何不是一本《难念的经》。下面我们先感受一下，这首歌前半段：笑你我枉花光心计爱竞逐镜花那美丽怕幸运会转眼远逝为贪嗔喜恶怒着迷责你我太贪功恋势怪大地众生太美丽悔旧日太执信约誓为悲欢哀怨妒着迷由于本人才疏学浅，不能用很华丽的文字去叙述这段话的意思。这么好的歌词，这么好的感悟，叙述不好也是对它本身的不敬， 我想看到这段文字的人都能意会的到它的意思。我们做交易又何不是这样，花尽心思找牛股，想拿到最大的利润，但又怕手中的个股转眼被砸。被砸之后，又开始责怪自己太贪，怪个股的表象太好，后悔自己违背了自己所做的交易策略，一切的一切都是沉溺于悲喜交加的情绪化。继续感受 这首歌的中间部分：啊.... 舍不得璀璨俗世啊.....躲不开痴恋的欣慰啊.....找不到色相代替啊 ....参一生参不透这条…	8393	波段1套利		2
1623	2017/6/17	来源：东方财富网 万科A(000002)2017-06-15融资融券信息显示，万科A融资余额1,656,050,868元，融券余额15,422,130元，融资买入额65,902,548元，融资偿还额64,074,650元，融资净买额1,827,898元，融券余量732,991股，融券卖出量76,900股，融券偿还量107,000股，融资融券余额1,671,472,998元。万科A融资融券详细信息如下表：交易日期代码简称融资融券余额(元)2017-06-15000002万科A1,671,472,998融资余额(元)融资买入额(元)融资偿还额(元)融资净买额(元)1,656,050,86865,902,54864,074,6501,827,898融券余额(元)融券余量(股)融券卖出量(股)融券偿还量(股)15,422,130732,99176,900107,000深市全部融资融券数据一览 万…	9043	上海网友		3
1624	2017/6/16	来源：证券日报 在大股东变更为深圳国资委旗下的深圳地铁后，万科集团也开始着手薪酬体系的调整。 据《证券日报》记者了解，目前万科一些分公司已准备下调员工的工资，奖金部分的降幅则超过了工资。有消息则称，某分公司应届毕业生的薪酬将从18万元下调至12万元，有些员工季度奖和年终奖预计的降幅甚至超过了一半。 此前，万科集团人力资源部于6月1日发布的一份内部邮件显示，“面对地产‘黄金时代’的结束，公司更加强调真实价值创造，集团薪酬政策将据此进行分步调整”。 实际上，万科员工对于工资的下调也是早有预计。此前，在引入深铁时，便有消息称，如果深圳国资成为万科大股东，那么万科将纳入国企的管控范畴，企业的薪酬体系势必发生变化，而相比于国企，例如同属房地产行业的华润置地，万科员工的薪酬相对较高。 “深圳国资那边做房地产的企业员工当初还开玩笑的说，等万科进来了，没准我们的工资能调整到万科的标准。我们这边自然是希望…	43154	流星一颗		0
1625	2017/6/15	来源：21世纪经济报道 万科最近公告，恒大转让其所有持有的所有万科股份给深铁集团，转让价格为18.8元/股，转让总价格为292亿元，这是万科股权之争上又一个标志性的事件。 1、转让之前：宝能为第一大股东 在本次转让之前，各重要股东持有万科情况：宝能持有28.04亿股，占25.4%，为公司第一大股东；深铁持有16.9亿股，占15.31%；恒大持有15.53亿股，占14.07%；安邦持有7.43亿股，占6.73%。 2、对万科影响——大股东变更、股权之争告一段落、“轨道+物业”发展战略加速 此次转让之后，万科大股东正式变更为深铁，深铁合计持有29.38%，合计耗资663.72亿元，平均持股成本20.46元。而随着深铁成为公司公司第一大股东，公司股权之争将告一段落，这将有利于公司“轨道+物业”发展战略的加速推进，公司将在未来激烈的市占率竞争获取更多资源优势的可能，且纷扰多时的股权之争对公司上下…	82977	上海手机网友		0
1626	2017/6/14	中国股票什么骗散户吗，第一高价股票，没风险，第二高价出利好，散户好买，散户眼睛看建涨了，开买了，股票在底价，骗散户卖，一元两元，风险，黑退市，散户黑出去，割肉卖，中国股票骗散户手段。	2054	上海手机网友		2
1627	2017/6/13	眼下，三四线楼市上涨的风头丝毫不亚于鼎盛时的一线城市。在调控背景下，楼市形成“冰与火”两极分化的格局：一二线城市降温，三四线城市则异常火热。根据国家统计局公布的数字，二三线城市的新房价格涨幅超过了一线城市。领涨全国的丹东，地处辽宁省东南部，与朝鲜新义州市隔江相望，5月房价环比上涨达5.3%。 丹东并不孤立，5月唐山房价上涨较快，单价基本达1万元以上。在焦灼的心理下，不少人担心房价再涨，陆续下手。不同于一二线城市房地产销售持续低迷，近一两年，三四线城市成交量呈上升趋势。 三年前，中国楼市冰火两重天完全倒转。随着政策转向和中央提出“去库存”口号，北上广深等一线城市房价持续上涨，“日光盘”再现江湖；而三四线城市却交易冷清，库存高企。 三年后，从各地方“抢人”大战开始，积压在一线城市的购房需求外溢，都市圈内三四线城市跟随上涨。自去年以来，武汉、成都、西安、南京等20多个城市发布人才新政。其中备受…	14487	牛股挖掘机777		2
1628	2017/6/12	www.baiyunxitong.com/?xw4110	2571	上海网友		2
1629	2017/6/11	地主转让粮食亏了70亿，这是演给长工看的！如果说地主赚了70亿！那长工亏这么多就会把矛头直指地主！地主以后还咋忽悠！所以地主必须宣布我亏了！地主亏了70亿是地主自己说的，而实际亏不亏，有没有其他利益变相补贴！只有地主们自己知道！反正地主要让长工觉得，今年收成不好大家没收入我地主亏的更惨！而最终目的是让长工老老实实继续干活以便于地主择机割韭菜！	8277	一抹苍穹		2
1630	2017/6/10		69841	pht1968		1
1631	2017/6/9	公告日期：2017-06-06 万科企业股份有限公司关于股东股份解除质押的公告证券代码：000002、299903 证券简称：万科A、万科H代公告编号：〈万〉2017-051本公司及董事会全体成员保证公告内容真实、准确和完整，没有虚假记载、误导性陈述或者重大遗漏。万科企业股份有限公司（以下简称“公司”或“万科”）于2017年6月5日收到公司股东深圳市钜盛华股份有限公司（以下简称“钜盛华”）的《告知函》，《告知函》显示：“2017年6月1日，钜盛华将持有并质押给鹏华资产管理（深圳）有限公司的万科91,000,000股无限售流通A股办理解除质押，并已在中国证券登记结算有限责任公司深圳分公司办理完成质押解除手续。”一、股东股份解除质押的基本情况是否为第 本次解除股东名称 一大股东 解除质押股 质押开始 质押解 质权人 质押占公及一致行 数（股） 日期 除日 司总股本动人 的比例鹏华资产管钜盛华…	51283	先河后海2014		3
1632	2017/6/8	明天是星期四？	2871	上海手机网友		2
1633	2017/6/7	就不能晚一天停牌.你赔我五个涨停	1858	寒雪诚		2
1634	2017/6/6	关于：‘’研究员痛斥A股不合理：茅台+五粮液+洋河=军工板块市值。‘’[抱团取暖的人,开始动摇了...][不用唱空,市场未来自然会给出正确的答案...]	1610	winner4898		2
1635	2017/6/5	原因你们都懂，当初姚卖菜（某人认为，我倒是很佩服他的，双料学士，不像人家只会烹调红烧肉）真金白银80亿救市，结果成了“害人精”“妖精“。哈哈哈哈哈哈，人心险恶，要你的时候从床底下拉出来撒爆尿，不要的时候塞到床底下。哈哈哈哈哈哈	5791	神算子之股友之友		2
1636	2017/6/4	赢在天下 万科 5 月简报述评 5月销售金额 358.9亿元 也是近期首次 低于月均肆佰亿的售额 地产调控作用明显！ 万科现在大市的整合期 在紧缩的大背景下 收购 中小房企 将成为主要目标 。	7355	从容是一种智慧		2
1637	2017/6/3	万科A	6275	上海网友		1
1638	2017/6/2	万科股价只有赶紧涨到三十元！才可以抗衡恒大	9468	先河后海2014		2
1639	2017/6/1	韩教授点评宝万之争：本来利大于弊 却被野蛮人定性扼杀	7327	寒雪诚		2
1640	2017/5/31	关于:''证监会出台新规规范上市公司股东减持行为, 完善减持制度...''[要减持的始终都会走....]有一首歌:''慢慢地陪着您走...''	3720	必须打击庄托6044		2
1641	2017/5/30	今曰逾网 曰本铁路 便当 与 中国高铁 盒饭 对比 ，，，，一个是诱食可餐 品种丰富 一个是 是熟忍 熟不可忍	8577	iweuwenvxu8157		2
1642	2017/5/29	拉高只是为了做好月报。	8036	寒雪诚		2
1643	2017/5/28	7月份姚老板就可以减持了。那么他是可以全部卖出还是有所限制？	9648	寒雪诚		2
1644	2017/5/27	0片仔癀与云南白药的八大比较在投资领域，有人把选股比喻成“选对象”，从各个方面考量“意中人”，以盼“终身享用，一生幸福”。在传统医药中有两只国宝级药物——云南白药和片仔癀。那么我们如何用发展的眼光看待她们？如何挖掘内在价值取舍她们？1、论“学历”片仔癀与云南白药同为国家绝密配方（长期保密），国家一类中药保护品种，但是片仔癀的历史远远比云南白药早的多，云南白药是本世纪初由云南民间医生曲焕章于1902年研制成功，原名“曲焕章百宝丹”，距今已有114年的历史。然而，片仔癀可追溯到明朝万历年间的1555年，距今长达461年！也就是说片仔癀比云南白药“多读了300年的书”！我相信300多年的“学时”差距不仅仅积累的是岁月时光，更多沉淀的是我们当代人至今还未发现片仔癀的博大精深的内涵。2、论“出身”如果说云南白药是“民间草根”的研究与发明，可称“乡间水晶，民间玉女”。那么，由于宫廷御医不满朝廷，携方…	7554	活泼的胡萝卜5392		2
1645	2017/5/26	来源：东方财富网 万科A(000002)2017-05-23融资融券信息显示，万科A融资余额1,806,235,384元，融券余额14,453,518元，融资买入额30,920,827元，融资偿还额52,890,737元，融资净买额-21,969,910元，融券余量751,613股，融券卖出量213,200股，融券偿还量101,800股，融资融券余额1,820,688,902元。万科A融资融券详细信息如下表：交易日期代码简称融资融券余额(元)2017-05-23000002万科A1,820,688,902融资余额(元)融资买入额(元)融资偿还额(元)融资净买额(元)1,806,235,38430,920,82752,890,737-21,969,910融券余额(元)融券余量(股)融券卖出量(股)融券偿还量(股)14,453,518751,613213,200101,800深市全部融资融券…	9536	先河后海2014		3
1646	2017/5/25	公告日期：2017-05-23 万科企业股份有限公司关于公司与专业投资机构共同发起设立商业地产投资基金的公告 证券代码：000002、299903 证券简称：万科A、万科H代公告编号：〈万〉2017-044本公司及董事会全体成员保证公告内容真实、准确和完整，没有虚假记载、误导性陈述或者重大遗漏。一、对外投资概况1、为快速提升商业物业管理运营能力，基于商业物业的发展战略，综合考虑目前市场融资环境，万科企业股份有限公司（以下简称“公司”）拟通过下属公司珠海梦想家商贸有限公司（以下简称“梦想家”）出资人民币50.31亿元与招银国际资本管理（深圳）有限公司（以下简称“招银资本”）、湖北长江招银产业基金管理有限公司（以下简称“长江招银”）共同设立两支专业商业地产投资基金招银成长壹号投资（深圳）合伙企业（有限合伙）（以下简称“成长壹号”）、招银成长玖号投资（深圳）合伙企业（有限合伙）（以下简称“成长…	90605	股市检查长		3
1647	2017/5/24	保定房产新规定拿房本后10年不得卖房！楼市开启崩盘，银行坏账模式。时间：2017-05-21 来源：安居乐业网	2246	欢乐海岸第一席		2
1648	2017/5/23	人祸	1417	股友vnL4Wi		2
1649	2017/5/22	快讯 万科援建的塔合曼小学 经受住了5月11日5点58分 新疆喀什地区发生的震感强烈 破坏性较大的5.5级地震，，，，	9381	彼尔盖茨		2
1650	2017/5/21	宝能系旗下广金所被曝涉嫌自融为全资子公司间接融资据深扒P2P等多家公号显示，宝能系旗下广金所涉嫌自融，其“广理系列”为全资子公司前海润金间接融资，“广融-盈业”借款方建业工程的实际控制人与宝能系关系匪浅。广利理财的自融疑团据报道，广金所定期理财中的“广理系列”中，出让人为深圳市前海润金资产管理有限公司，根据央行在2007年发布的《应收账款质押登记办法》，应收账款是指“权利人因提供一定的货物、服务或设施而获得的要求义务人付款的权利，包括现有的和未来的金钱债权及其产生的收益，但不包括因票据或其他有价证券而产生的付款请求权。”依据央行对应收账款权利人和义务人的定义，那么“广理系列”转让的资产其实也就是深圳市前海润金资产管理有限公司（以下简称前海润金）对深圳前海深粤供应链有限公司（以下简称深粤供应链）所拥有的应收账款。也就是说，深粤供应链欠了前海润金的钱，然后前海润金把债权通过广金所的平台进行转…	9473	万科A资讯		2
1651	2017/5/20	昨天去影院看了近期大热的现象级影片《我不是药神》，对于这样一部题材极其敏感的片子能够过审并公映我还蛮吃惊的，而且片子的主旋律也带有微妙的倾向性，它的放行公映一定有其用意，结合近期国家印发的《关于改革完善仿制药供应保障及使用政策的意见》，可以说大力发展高端医药产业已经迫在眉睫，为何，因为中国的老龄化浪潮已经到来，我国从1980年开始实行独生子女政策，以最普遍的生育年龄25岁左右算，到2015年当时的这批生育人口已经到了60岁的退休年龄，突然间退休两个人，下一代却只顶上来一个人，这是最近几年劳动力人口断崖式下跌的根源所在，而这种趋势的另一面则是国内老龄化人口的几何级数增加，预计到2050年60岁以上人口将接近五亿，几乎快占了总人口的半壁江山，世界上还没有任何国家经历过如此的老龄化冲击，包括老龄化最严重的日本也没有，俗话说“三十岁以前你找病，三十岁以后病找你”，这么多的老龄人口对药物的需求将是…	7079	马宇萱86056		2
1652	2017/5/19	来了 来了 新东西来了	1635	先河后海2014		2
1653	2017/5/18	总算想通了，房地产为什么要上涨了，库存减少是引子，主要的问题是新建房的成本大幅上涨，如 钢材，水泥，融资利息，工资....。而房地产又是成本转嫁最容易的行业。	3720	上海网友		2
1654	2017/5/17	已售未结算资源突破 3000亿达 3349.4亿 万科 02202这句话 最重要！	30748	股夜郎		2
1655	2017/5/16	瀛通通讯002861小盘新股潜力大！即将井喷大涨！！	7745	股友1ZaHKZ		2
1656	2017/5/15	04-26)[爱心提示：]苦海无边，回头是岸！！！万科A有效跌破年线，大C浪下跌大幕正式拉开！必看！[爱心红烧肉郑重申明]远离毒品，远离万科A!远离毒品，远离万科A!这样炒股都赚翻了！必看！[爱心红烧肉郑重申明]远离毒品，远离万科A!远离毒品，远离万科A!这样炒股都赚翻了！万科A有效跌破年线，大C浪下跌大幕正式拉开！雄安新区，千年大计百年炒作必看！这样炒股都赚翻了！财富号上线啦！先知先觉资金正在底部悄悄连续吸货！ 上海银行(601229)融资融券交易明细 个股融资融券数据：日期 融资余额(元) 融券余额(元) 融资买入额(元) 融资偿还额(元) 融资净买额(元) 融券余量 融券卖出量 融券偿还量 融资融券余额(元)2017-4-25 4.75 亿 0 5948.71 万 5188.10 万 760.61 万 0 0 0 4.75 亿2017-4-24 4.67 亿 0 5465.71 万…	9129	上海手机网友		2
1657	2017/5/14	咯咯咯 年年业绩翻今年4倍 今年净资增55亿25% 市值仅270亿 可暴涨5倍 瞎子狂笑 瞎子狂笑 前三年业绩翻今年4倍，前三季净资产狂增55亿25% 市值仅270亿 可暴涨5倍。 咯咯咯咯咯 狂笑 瞎子狂笑 市值270亿 利润冲百亿 晨鸣纸业 000488。 今年前三季净资产狂增43亿外加6月分红几亿，仅三季净资产暴增55亿，三季单季实际利润高达32亿，狂笑 可暴涨5倍 市值仅270亿，全年利润有望冲百亿，明年150亿？。 前三年业绩都翻倍。 市值270亿，前三季实际利润57亿，全年有望利润冲击百亿。 明年有望冲击150亿？辽宁镁矿储量3800万吨，价值7000亿，200万亩自有林600万亩合作丰速生林价值一旦重估至少价值千亿。晨鸣纸业（000488）17元买入，明年6月分红绝对收益6%，年化收益率12％左右 ，为低价定增作最后打压脑子不要进水！单淡季三季利已超32亿，照此速度明年利润…	8298	任性啊		2
1658	2017/5/13	崩盘了	1823	上海网友		2
1659	2017/5/12	呼吁加大违法犯罪成本才能治根。制定细则细节时要不断地加以完善和落实这至关重要！	3315	实胜001		2
1660	2017/5/11	记住，明年大多数股票要腰折，ＩＰＯ开闸造成的，会有一次股灾。	6775	巍巍迎客松		2
1661	2017/5/10	这就是老贼本来面目	8202	上海手机网友		2
1662	2017/5/9	万科A趋势扭转信号出现前 保持谨慎 股权之争即将落幕	7665	股友tktOyb		2
1663	2017/5/8	前五年 只每月公布三大保险公司的保费收入排名 现在每月公布房企三雄月营排名 可见房企已是实体经济的重要一环 关注 万科！！！	8406	上海手机网友		2
1664	2017/5/7	中国股市那有不跌的理由，万科大股东无权还有人撑腰，乐视大肆诈骗股民资金，活得比谁都牛，	2311	上海手机网友		2
1665	2017/5/6	下周大盘指数会暴跌吗？我预测大盘比个股还准，今天大盘再次下探3097点只是回踩一脚做小双底动作而已，下周大盘爆发飙涨到你怀疑人生！我个人看好三只短期爆发大牛股，一个是次新股板块中的粤港澳大湾区概念股603920世运电路，一个是300020银江股份，另一只是一带一路概念股600545新疆城建。如果我没看走眼的话，世运电路是第二只张家港行的翻版，一个月内会暴涨两倍！如果主力介入太深正好又能得到大湾区国家重大政策消息刺激、市场热点配合、游资拉抬，翻三倍四倍股价过百元也很正常！！！	6912	很快涨停123		2
1666	2017/5/5	姚振华笑了，保监会主席完了	9557	万科A资讯		2
1667	2017/5/4	2017-03-21K图 601228_广州港 珠三角龙头港口，竞争优势显著 查看PDF原文研报日期：2017-03-21K图 601228_1 广州市属国有企业，珠三角地区龙头港口。 2010 年， 广州港集团联合国投交通、广州发展发起设立广州港股份有限公司，置入集团港口装卸及相关业务。2014 年， 公司引入中远集团和上海中海码头作为战略投资者。截止 2016 年，公司主要运营泊位 68 个，完成广州港全港 75%的货物吞吐量和 85%的集装箱吞吐量。 装卸及相关业务为核心，拓展物流、港口辅助和贸易业务。 广州港主要经营集装箱、煤炭、粮食、钢材、汽车、金属矿石、油品等货物的装卸及物流等业务，其中装卸及相关业务是公司核心业务。 2014 年以来， 公司货物吞吐量稳步增长， 但由于装卸费率下滑， 装卸业务收入和毛利均有所下滑。 在装卸业务面临压力的情况下， 公司加速拓展物流等其它业务， …	6841	华夏股民TT		2
1668	2017/5/3	这是炒股呢，这是炒董事会呢?	1389	淼焱森垚鑫		2
1669	2017/5/2	未来目标60	9010	强的据961957		2
1670	2017/5/1	买买买！！！万科H，A，股價上100元!！只剩一成流通'、！！今年十年一次大牛市!！！！机不可失!！！！！、！！！	1163	万科A资讯		2
1671	2017/4/30	万科股吧被这些东西长期糟蹋成这样，管理员也不干预，真该打屁股！！！	6113	上海网友		2
1672	2017/4/29	各位不要买散户，不要当接盘侠，没有主力，业绩下滑	2382	上海手机网友		2
1673	2017/4/28	20出头的万科 含金量 两市居首 因为一季报倍增 营销 1502亿 掂量 掂量 茅台 中国第一 万科 全球 第一 ！！！！	7404	逞强着说不幌8094		2
1674	2017/4/27	现在万科20.55，茅台419。假设都上涨20%：万科是25元，茅台是540元。请问万科与茅台你买个？	6677	上海手机网友		2
1675	2017/4/26	要想躲过崩盘式下跌 要选低估值 高增长的股票 你看 万科 适合你吗？ 十八周内持有万科的股民朋友 荣幸躲过大盘崩盘式下跌 20有支撑 向上有潜力 10.81倍 1502亿的季收 中长持股 定有厚报！！！！	9175	股友q88hoi		2
1676	2017/4/25	五粮液 10派9元 现价45元 万科 10派 7.9元 现价 20元出头 万科的年净利润是五粮液的 3倍 还多 万科蓝筹阵营的最后一個苹果 随一季报靓丽亮相 补涨在即无悬念 系好安全带！	9453	上海手机网友		2
1677	2017/4/24	万科兄弟，饮杯茶	2293	上海手机网友		2
1678	2017/4/23	万科 即将 大涨在即 一季报 0.67元至 0.82元	6587	佳佳cc		2
1679	2017/4/22	心闻灯火，坐看笙歌。	1838	上海手机网友		2
1680	2017/4/21	快跑吧，下午还不知道怎样呢	1554	牛甲一方		2
1681	2017/4/20	万科，股东会也不开。红也不分。什么意识？	1934	上海手机网友		2
1682	2017/4/19	谁在裸泳，，	984	上海手机网友		2
1683	2017/4/18	人民的名义：万科过期董事会能召开即是监督腐败	6115	否则无效		2
1684	2017/4/17	食之无味，弃之可惜留吧别人不欢迎，赶别人又没能力自己走呗又不甘心	5884	上海手机网友		2
1685	2017/4/16	别听狗叫！明天万科大涨！	3155	万科A资讯		2
1686	2017/4/15	丰乐种业(000713 )：积极关注混合所有制改革 丰乐种业(000713 )1月28日下午在网络互动平台上表示，积极发展混合所有制经济，是的十八届三中全会提出的重大改革举措之一，公司对此积极予以关注，待有具体设想会及时披露。丰乐种业于去年于11月28日复牌终止筹划重组兴旺投资，并承诺至少6个月内不再筹划重大资产重组。针对投资者提出的深圳作物分子设计育种研究院完成企业化改制后有无可能注入上市公司的问题，丰乐种业表示，届时要看双方的意愿，现在无法确定。	9870	上海手机网友		2
1687	2017/4/14	600068葛洲坝超越万科A股价只是时间问题	4546	南宁一股民		2
1688	2017/4/13	姚振华保证３６个月不减持股票，王石出任终身名誉董事长！	9651	不贪心的人才会笑		2
1689	2017/4/12	强势涨停机构游资敢死队疯狂抢筹暴涨飙升超级大黑马*东方创业	2193	卖了就涨买了就亏		0
1690	2017/4/11	如题	8805	有什么什么就跌		2
1691	2017/4/10	对老妖的仁慈就是对国有资产的“罪恶"!!中央铁定拿下老妖	5643	万科A资讯		2
1692	2017/4/9	一旦机器人汽车成为主流 当前公路上只需要百分之三十的汽车，无人驾驶汽车每天可为全球司机节省的时间总和高达10亿个小时。如果美国公路上百分之九十的汽车变成无人驾驶汽车，车祸的数量就会从 600万起， 至少降至 130万起。死亡人数 3.3万人 ，降至1.13万人，在过去的6年间，谷歌无人驾驶汽车已经行驶 300多万公里，只遇到过 16起交通意外，从来未发生过致命的事件。。。。。。。万科 悟空一号 和 大白 无人车的问世 具有里程碑的意义！	9289	腾王庆66881586		2
1693	2017/4/8	可怜的老大，兄弟一个个都比它强	1411	葡萄美酒007		2
1694	2017/4/7	万科要跌破18元。	4173	万科A资讯		2
1695	2017/4/6	人的一生中，有多少次牛市可以重来？！“错过了该段时期，将可能再无如此长期系统性的大幅上升机会。南玻A 大牛股 大恒科技 小牛股	7912	万科A资讯		2
1696	2017/4/5	请问，万科在河北雄安有资产项目吗？	9215	万科A资讯		2
1697	2017/4/4	·东方财富Choice数据相关报道＞＞·[头条]资金面迎大考必看！＞·10月经济数据全面回落：工业增加值增6.2% 房地产销售增速放缓来源：国家统计局 编辑：东方财富网 （来源：国家统计局 2017-11-14 10:00） [点击查看原文]==================================================================================[牛大爷爱心提示]：[大便散户猪狗亏损的根本原因：极度无知、极度无能、贪婪！极度贪婪！]·万临时报告([世界狂笑])·万临时报告([世界狂笑]万科历史大顶，欢迎散户猪狗垃圾入场长期站岗放哨！2017-11-08)·万临时报告([世界狂笑]万科历史大顶，欢迎散户猪狗垃圾入场长期站岗放哨！2017-11-08)·万临时报告([世界狂笑]万科历史大顶，欢迎散户猪狗垃圾入场长期站岗放哨！2017-…	6325	上海网友		2
1698	2017/4/3	多少家保险公司，多少保险公司员工------------不知所措，万能险居然不保险了，成了风险的源头，这剧情悲哀啊！	4876	股友D8K7qN		2
1699	2017/4/2	来源：证券时报网 记者问：万科何时会开董事会，是否是等到恒大持股有提名权之后再开？ 朱旭回答：今天已经有三位记者问到董事会改选，实际上，上市公司董事会延期并非个例。刚才你提到恒大提名权的问题，我们看到，今年年初，恒大已经将股票表决权授予深圳地铁，所以不存在你说的问题。（来源：证券时报网 2017-03-27 10:16） [点击查看原文]	9791	上海网友		3
1700	2017/4/1	2017-11-03万科A [000002.sz] 暴跌 - 1.26 暴跌 - 4.28% 重大事项提示：[免责声明]:若想万科继续猛烈闪崩，请疯狂忽悠散猪历史高位接盘！[免责声明]:若想万科继续猛烈闪崩，请疯狂忽悠散猪历史高位接盘！[免责声明]:若想万科继续猛烈闪崩，请疯狂忽悠散猪历史高位接盘！[免责声明]:若想万科继续猛烈闪崩，请疯狂忽悠散猪历史高位接盘！[免责声明]:若想万科继续猛烈闪崩，请疯狂忽悠散猪历史高位接盘！[免责声明]:若想万科继续猛烈闪崩，请疯狂忽悠散猪历史高位接盘！[免责声明]:若想万科继续猛烈闪崩，请疯狂忽悠散猪历史高位接盘！[免责声明]:若想万科继续猛烈闪崩，请疯狂忽悠散猪历史高位接盘！特色数据：万科A数据全景图＞＞查看PDF原文 王石宣布退位继任者郁亮哽咽 宝能将解禁的28亿股股票咋办？来源：重庆商报 编辑：东方财富网K图 000002_2 点击观看＞＞万科股…	19621	上海手机网友		2
1701	2017/3/31	[长期重磅利空]：＞＞＞＞财政部长：推进房地产税立法和实施 对个人住房按评估值征收来源：人民日报 编辑：东方财富网 （来源：人民日报 2017-12-20 07:29） [点击查看原文]=================================================================================================[惊呆人类]》》 【年终策划】展望2018：·散户猪狗们前赴后继地疯狂唱多忽悠就能改变万科A步入长期下跌趋势了吗？请复制，请转发，请粘贴》》》查看更多＞Choice金融终端5.0版本重磅推出，现开户限时免费送！另有3重惊喜等您拿！揭秘特色数据：数据全景图＞承诺书》000002_2K图万科A(000002免责声明：[好逊]你们敢相信~祖~宗~都可以被人无限次~诅~咒~的散户猪狗的忽悠买入历史高位万科A当炮灰吗？欢迎散…	8932	上海手机网友		2
1702	2017/3/30	炒作现在万科一样，学会炒股，一元一个的鸡蛋，我手上有1万个，每一千个鸡蛋，涨5元卖，10元卖40元卖，重40元跌到30元卖，30元跌到20元卖，20元跌到10卖，10元跌5元卖，请问一万个鸡蛋卖多少钱，小四川	2155	上海手机网友		2
1703	2017/3/29		99	杨勤涛论市		1
1704	2017/3/28	彷徨的远方的阿亮——换了马甲，也认得你！[不屑][不屑][不屑]	3977	上海手机网友		2
1705	2017/3/27	2016年我国楼市销售规模创了历史新高，万科作为局内人置身其中，它的切身体验比外人的臆想要可靠些。万科的年报以及上午的推介会，向我们讲述了万科对楼市的回顾，以及对未来房地产走势的看法。一、万科对楼市的回顾与展望商场如战场，去年楼市的亢奋状态有些像群雄争霸逐鹿中原，万科依旧是里面的王。但以王者身份来看这个过热的战场，万科理性表达了自己的5个观点：1个总结：楼市高烧，销售规模创新高，开发商中强者更强；1处隐忧：面粉比面包贵，土地成交价屡创新高；1种分化：热点城市和三四线城市的供需关系，将持续分化；1点安慰：第四季度国家出台政策给楼市降温；1份展望：房屋是用来住的。让房屋应回归居住属性，让房地产应回归实业属性。（表现为：热点城市和三四线城市持续分化，土地市场的调整滞后于住宅市场，以及行业自 2016年底以来的去杠杆趋势，都加大了企业经营的不确定性。）万科很明确的表达了自己对楼市政策的预期：国家…	10920	去过去		0
1706	2017/3/26	富煌钢构是中小板一家盘子小业绩好的公司、每股净资产近9元、2016业绩翻倍、新建三家子公司更是为2017业绩打下坚实基础！	986	上海手机网友		2
1707	2017/3/25	真他妈的垃圾	1375	股友iRSoF2		2
1708	2017/3/24	来源：证券时报网 万科A(000002)3月20日晚公告，3月17日，钜盛华将持有并质押给鹏华资产管理(深圳)有限公司的万科9100万股A股办理解除质押，并已在中国证券登记结算有限责任公司深圳分公司办理完成质押解除手续。 [点击查看PDF原文] 本公司及董事会全体成员保证公告内容真实、准确和完整，没有虚假记载、误导性陈述或者重大遗漏。 万科企业股份有限公司(以下简称“公司”或“万科”)于2017年3月20日收到公司股东深圳市钜盛华股份有限公司(以下简称“钜盛华”)的《告知函》，《告知函》显示：“2017年3月17日，钜盛华将持有并质押给鹏华资产管理(深圳)有限公司的万科91,000,000股无限售流通A股办理解除质押，并已在中国证券登记结算有限责任公司深圳分公司办理完成质押解除手续。” 一、股东股份解除质押的基本情况 二、股东股份累计被质押的情况 截至 2017年3月17日，钜盛华通过普…	34569	非凡幽雅19592422		0
1709	2017/3/23	万科事件折射出来的本质是民间资本在A股市场是根本不可能有话语权的，再多也只能当韭菜或为国操盘。如此而已。	3606	zhengfu0419		2
1710	2017/3/22	1.宝能把股票质押给平安证券，在一定期限内付出股票和利息，获得大量现金；2.平安证券拿这些股票怎么玩？锁定股份只挣那可怜的一点点利息么？绝对错。放在银行或者理财或者自营不是也有利息？尽管利息低一些。3.结论：最大的获利方法就是用这些股份玩高抛低吸，玩差价。最后再把股票还给宝能，既挣差价又有利息。	2311	华彩铭		2
1711	2017/3/21	万科业绩是好于茅台的,但是市值只有人家的1/2，管理者的问题，不是姚老板参与，估计市值只有茅台1/3，所以必须换管理者	1407	马宇萱86056		2
1712	2017/3/20	敢紧要停牌了!	828	股友aqzgAc		2
1713	2017/3/19	提示：用户在社区发表的所有资料、言论等仅代表个人观点，不构成任何投资建议。用户应基于自己的独立判断，自行决定证券投资并承担相应风险。上海银行中标金砖银行全国首个贷款项目财政专户来源：上海银行官网 编辑：东方财富网 近日，上海银行成功中标并成为金砖国家新开发银行(下称金砖银行)贷款项目财政专户服务银行，将为金砖银行的首个签约项目“上海智慧新能源推广应用示范项目”提供转贷结算服务。 “上海智慧新能源推广应用示范项目”是我国利用金砖银行的首个贷款项目，也是上海市首个10万千瓦规模的分布式光伏项目。该项目通过利用上海临港等产业园区厂房屋顶资源建设分布式光伏电站，对探讨大数据能源管理与公共服务中心的建设具有重要示范效应。 金砖银行于2015年成立，由中国、俄罗斯、巴西、印度、南非五个金砖国家发起成立，是首个将总部设在上海的国际金融组织、首个全球范围内以新兴市场国家为主的银行，主要支持金砖国家自身，…	4063	疯享成长的快乐		2
1714	2017/3/18	大礼包！上海银行中标金砖银行全国首个贷款项目财政专户来源：上海银行官网 编辑：东方财富网 近日，上海银行成功中标并成为金砖国家新开发银行(下称金砖银行)贷款项目财政专户服务银行，将为金砖银行的首个签约项目“上海智慧新能源推广应用示范项目”提供转贷结算服务。 “上海智慧新能源推广应用示范项目”是我国利用金砖银行的首个贷款项目，也是上海市首个10万千瓦规模的分布式光伏项目。该项目通过利用上海临港等产业园区厂房屋顶资源建设分布式光伏电站，对探讨大数据能源管理与公共服务中心的建设具有重要示范效应。 金砖银行于2015年成立，由中国、俄罗斯、巴西、印度、南非五个金砖国家发起成立，是首个将总部设在上海的国际金融组织、首个全球范围内以新兴市场国家为主的银行，主要支持金砖国家自身，以及其他发展中国家境内的基础设施项目建设作为银行的主要业务方向， 根据近期金砖银行总体战略，其将对可再生能源、绿色出行、城市…	4380	上海手机网友		2
1715	2017/3/17	提示：上海银行中标金砖银行全国首个贷款项目财政专户来源：上海银行官网 编辑：东方财富网 近日，上海银行成功中标并成为金砖国家新开发银行(下称金砖银行)贷款项目财政专户服务银行，将为金砖银行的首个签约项目“上海智慧新能源推广应用示范项目”提供转贷结算服务。 “上海智慧新能源推广应用示范项目”是我国利用金砖银行的首个贷款项目，也是上海市首个10万千瓦规模的分布式光伏项目。该项目通过利用上海临港等产业园区厂房屋顶资源建设分布式光伏电站，对探讨大数据能源管理与公共服务中心的建设具有重要示范效应。 金砖银行于2015年成立，由中国、俄罗斯、巴西、印度、南非五个金砖国家发起成立，是首个将总部设在上海的国际金融组织、首个全球范围内以新兴市场国家为主的银行，主要支持金砖国家自身，以及其他发展中国家境内的基础设施项目建设作为银行的主要业务方向， 根据近期金砖银行总体战略，其将对可再生能源、绿色出行、城市交…	4134	上海网友		2
1716	2017/3/16	免责声明＞＞＞上海银行中标金砖银行全国首个贷款项目财政专户来源：上海银行官网 编辑：东方财富网 近日，上海银行成功中标并成为金砖国家新开发银行(下称金砖银行)贷款项目财政专户服务银行，将为金砖银行的首个签约项目“上海智慧新能源推广应用示范项目”提供转贷结算服务。 “上海智慧新能源推广应用示范项目”是我国利用金砖银行的首个贷款项目，也是上海市首个10万千瓦规模的分布式光伏项目。该项目通过利用上海临港等产业园区厂房屋顶资源建设分布式光伏电站，对探讨大数据能源管理与公共服务中心的建设具有重要示范效应。 金砖银行于2015年成立，由中国、俄罗斯、巴西、印度、南非五个金砖国家发起成立，是首个将总部设在上海的国际金融组织、首个全球范围内以新兴市场国家为主的银行，主要支持金砖国家自身，以及其他发展中国家境内的基础设施项目建设作为银行的主要业务方向， 根据近期金砖银行总体战略，其将对可再生能源、绿色出行…	4606	上海手机网友		2
1717	2017/3/15	万科没啥戏，等着15块买入吧	1831	股友f6y5gw		2
1718	2017/3/14		2040	请给我一支70508		1
1719	2017/3/13	H股 万科企业 23.55	3505	粤D27Y8N		2
1720	2017/3/12	跑迟的就惨了	2727	霸铭部落		2
1721	2017/3/11	港股已经回补刘诗。雨发飙妖。姬缺口 我们也会回补刘诗。雨发飙。妖。姬缺口 26.45缺	1423	冰凉如泉		2
1722	2017/3/10	冲啊……	2477	忽悠民梦想7294		0
1723	2017/3/9	月销金 肆佰亿 国宝级 上市公司 股票	5542	上海手机网友		2
1724	2017/3/8	姚杠杆把自己基本玩完了，现在该垫背的了	966	冰凉如泉		3
1725	2017/3/7	sz300222$继续高歌猛进，龙一科大讯飞，龙二科大智能，龙三川大智胜。	1327	上海网友		2
1726	2017/3/6	叠加效应新动词～“叠加”～过去一年，我国发展面临国内外诸多矛盾叠加、风险隐患交汇的严峻挑战。。加快推进新型城镇化，深化户籍制度革，全面推行居住证制度，又有1600万人进城落户。发展的协同叠加效应不断显现。	1851	Jeason524		2
1727	2017/3/5	冲高减仓	945	板块轮番上涨		2
1728	2017/3/4	万科 管理层持股率过低，万科又是蒸蒸日上的全球房企，又不需再融资，又不许旁人增持，私有化为最佳方案。 剑南春 不上市 活得照样滋润！！！！！	4174	D注定		2
1729	2017/3/3	破19才观注	975	上海网友		2
1730	2017/3/2	参股方圆证券的柯利达603828.受中国开放金融业,柯利达的获批时间应会大大提前的到处!柯利达,装饰,幕墙,设计,PPP,保理,园林,证券为一体的发展模式!!!参照公司金螳螂!!蒲公英---与千万股民共飞!!!	1992	股市人生愿赌服输		2
1731	2017/3/1	万科就是垃圾都不如干快递的，还弄你妈最大房产	989	甜心X		2
1732	2017/2/28	一个做地产的都不如做快递的高市值 可悲啊？	997	luludog		2
1733	2017/2/27	虽然深地铁买入价是22元。 要想涨 不容易了 撒吧	1491	冷傲小冷		2
1734	2017/2/26	保监会：撤销姚振华任职资格并禁入保险业10年	5108	上海手机网友		0
1735	2017/2/25	先到十九块以下	2012	上海手机网友		2
1736	2017/2/24	快去死去吧，什么股票吗？浪费我这么长时间，大盘涨你不涨，大盘刚跌你就跌的快的	982	股友hJQKzK		2
1737	2017/2/23	养老金可能入选的股票分析之(一)香江控股重大资产重组05，06，07年增发股票购买资产现价3.98元发行15亿股达股本的50％，3元多增发价是股灾后的底部区域价格，相比同类股票价格超跌了30％以上，价值重估股价向上回归是长期趋势，机构争相大额认购也是基于价值评估的战略决策，光是杭州就有两家机构竞购两亿股，本次香江资产估值是杭州头牌的天健会计事务所可见香江资产的真实可靠性，以香江控股现在的流通盘和今年80%的净利润增涨速度该股属难得的5星级绩优蓝筹成长股，公司预告今年年报每股净利润将比05年的0.33元大幅增涨80％每股净利润最大可达0.6元而股价只有3.88元还破增发价，如此高增涨不排除年报十送五或十送十的高回报，香江股票目前价位低于增发价己是养老金安全理想的入市首选标的股票，是超低价的股市系统风险的避风港。目前机构持有总股本50％股票3.98元成本，这亇价格就是增发价格，剩余50％的由…	2563	沙瑞金1017		2
1738	2017/2/22	养老金在这个价买入，那就是脑子被驴踢了…	984	上海网友		2
1739	2017/2/21	国家队也开始拉万科稳场子了？	9571	上海网友		2
1740	2017/2/20	又一把火烧向房地产市场！最严资管“4号文”重拳地产融资 重点指向16个过热城市！同花顺02-1404:51针对房企融资渠道的“紧箍咒”再来一道，今天私募基金成了监管层调控房地产市场的又一通道。没错，今日(2月13日)晚间由中国基金业协会发布的《私募资产管理计划备案管理规范第4号》，一把火烧向私募资管产品，严控私募资管投资房地产市场的行为，并且重点指向房地产价格上涨过快过热的16大城市！这一新政有多热？且看基金业协会官微的5条稿件，有4条都在重点阐述同一重点：即“4号文”。为了遏制房地产的投资品属性，监管层正在不断更新监管政策，封堵不符合政策导向的创新金融工具。目前，房地产融资渠道基本被堵死，数据最能表明调控结果：1月份房企融资规模下滑92%！如果局面持续，下半年中小房企或将迎来流动性危机，加速降价推盘将成为必选项。由中国基金业协会重磅发布的这份明则指向私募资管实则指向过热的房地产市场“4…	4437	tsezrnpgnwvx1477		1
1741	2017/2/19	万科的故事终于告一段落了，没故事继续讲下去了，也就没什么想象空间了，股价再也没有上涨的动力了，深圳地铁反正用的是国家的钱，亏损再多也无所谓，我们小散用的都是自己的辛苦钱，千万不要高位被套。	9861	上海手机网友		2
1742	2017/2/18	换入破净且公积金十未分配利润近5元(600823)世茂股份，搏取高分配。	972	前龙长线		2
1743	2017/2/17	名副其实的垃圾股，耽误多少天行情了	970	符合法规及s4920		1
1744	2017/2/16	指数天天红，我们手里股票越来越绿。天理何在！！！	986	短线之王上王		2
1745	2017/2/15	转大底涨停龙头600307*别再错过	9435	龙歌2014		2
1746	2017/2/14	这段日子，廊坊一直比你强，你思考完人生没有？	984	jiandanaiU		2
1747	2017/2/13	绝地反击 就在今明两天 有好戏看了	9919	机构骗子好		2
1748	2017/2/12	广东省南方文化产权交易所钱币邮票交易中心的小字五分值得大家贷款购买	3134	万科A资讯		2
1749	2017/2/11	吃屎为生的牛刀括骨，靠媳妇台费炒股。	4712	上海手机网友		2
1750	2017/2/10	价高的出了下全转买龙头*惊天低价低估600307酒钢宏兴唯一铁铜矿石矿铁焦一体绩增第一股必5倍暴涨机会不可错过。仅剩十年大底最超跌资源涨价龙头，主营钢品毛利率已上升到30%以上秒杀其他行业个股*受益ppp一路一带，数亿吨储量千万吨年铁铜矿石产量自给比最高兼核燃料合作军工(见F10公开资料)。西部基建国企改革整合大牛。2017多热点白菜价最大龙头黑马潜力	974	带头大哥l		2
1751	2017/2/9	叶檀：央行新利率主张意在防止资金进入股市楼市东方头条02-0908:22知名财经评论家叶檀楼市、股市的暴发户数量从今年开始会大幅下降，因为高杠杆被贴上禁令。央行“加息”了。春节前后，央行三次提升MLF、SLF利率，看着升幅不大，但节前都发出信号，这是近几年从未有过的严厉举措。不仅如此，央行还暂时停止了逆回购操作。2月4日之后，央行连续4天暂停公开市场操作，这是逼着银行还钱的节奏。截至2月22日，共有18500亿元OMO+MLF到期，同时央行通过TLF解冻的约6300亿元资金也将回归冻结状态。据Wind数据统计，整个2月份，公开市场到期逆回购规模达1.73万亿元，加总起来，春节后一个月，金融机构需要向央行偿还流动性约2.5万亿元。这钱怎么还，估计银行比较头痛，尤其是那些激进的中小商业银行。当然，有关部门已经解释了，这是政策利率上调，而不是存贷款利率上调。央行研究局局长徐忠表示，此次中标利率…	1464	上海网友		2
1752	2017/2/8	真金白银公开市场买到的假股票？宝能被剥投票权？	1308	上海手机网友		2
1753	2017/2/7	明天开盘，大家快跑。永远不要买卖万科的股票。因为你所有的买卖都是无效的。	4064	sksprotoss		2
1754	2017/2/6	京戈wsqryii ——我蛮同情你！	4071	芯片5G888		1
1755	2017/2/5	难道让骗子暴富？	975	颜色7d8518		2
1756	2017/2/4	你们是中国的希望！	9934	行动小组8360		2
1757	2017/2/3	央行严控新增贷款，楼市系好安全带！01月28日 11:55WE言堂 Wind资讯 文/全景网《WE言堂》专栏特约 Wind资讯 近日媒体称央行明确提出商业银行必须严格控制一季度新增贷款，若属实的话，2017年第一季度人民币贷款有望下降，对各行各业都影响较大，尤其是房地产行业，有利于楼市的进一步调控。 1、新增贷款逐年增长 此前据财新报道，宏观经济仍未到底，大部分地方政府调低新的全年经济增长目标。银行信贷投放结构没有明显变化，市场预期银行抢规模的冲动仍然较大，有望超过去年的天量投放力度。 而最新的新浪财经称，因信贷增长过快，中国央行近日明确提出商业银行必须严格控制一季度新增贷款。原则上第一季度新增住房贷款的总量及增速要低于2016年四季度。若消息属实的话，2017年信贷市场风向或有所转变，尤其是房地产市场或影响较大。 Wind资讯统计显示，近年来，央行新增人民币贷款总量逐年增长，而且上升趋…	9759	上海手机网友		1
1758	2017/2/2	王十元是怕姚员外把他送班房才拼老命抱大腿	9131	水军总调度		2
1759	2017/2/1	大手笔大眼界大规划！武汉长江中轴“霸屏”传播2017年01月24日10:29:42 武汉要建“长江中轴”的消息在各大网站传播的势头强劲，新浪网、凤凰网、新华网、人民网等大型网站悉数在第一时间、最醒目位置刊载或转发。网友积极留言，连呼“大手笔、大眼界、大规划！”“江城武汉，中国中间；长江中轴，中国中坚！”“非常振奋人心的好消息！”笑口常开”颇有理论家风采，他的留言“站位很高”：武汉地处万里长江与汉江交汇之处。十几座大桥横卧在长江、汉江之上。武汉得天独厚，得地独厚，得水独厚。如此优越条件，在全国乃至全球，也是独一无二的。武汉人，努力吧，相信不久的将来，一座世界级的国际大都市——大武汉，定将屹立于中国的中心点！网友谢娟娟留言表示，武汉地理位置优越，是世界上不可多得的水灵城市，用长江中轴打开武汉未来之门，前途不可限量。“老猫”则高兴地认为：“城市以长江为轴，一座座宏伟的跨江大桥就如同巴黎凯旋门的…	7659	上海手机网友		2
1760	2017/1/31	房子回归居住 炒房客或谢幕21CN综合 2017-01-30 2016年底的中央经济会议提出“房子是用来住的”，让“王啸天们”看到了希望，刚需族急切呼唤房子回归居住，他们的春天要来了。 多方齐出力 炒房客或“谢幕” 其实，中央和各地方政府为抑制炒房客、助推房子回归居住属性所做的努力一直没有停止。 2016年3月起，“首付贷”被监管部门叫停，多地开始了持续一年的严查首付贷行动，炒房客的杠杆被折断;2016年下半年，多城密集限贷限购，给高烧的楼市注入一剂强力退烧针，也从资金和政策层面限制了炒房…… 在多方的齐发力下，炒房现象已经大大受到抑制，房地产市场也逐步回归理性。2017年1月10日上午，国务院新闻发布会上，发改委表示，最近房价已经得到有效控制，正在制定房地产业健康平稳发展的长效机制，包括一些法律法规规定和财政金融政策。 我们有理由相信，在不久的将来，房子终将回归居住属性，刚需族不会再为…	6794	子瞳妮6704		2
1761	2017/1/30	地震终于来了：正式版房产税2017年终于要出手01、2017年对拥有两套住宅的家庭，人均建筑面积80平方米以上的部分，视为奢侈性住宅消费，每年按市场评估价征收1%-3%的房产税，且没有减除额；02、家庭第三套住宅，每年征收4%-5%的房产税，且没有减除额；03、家庭第四套及以上住宅，每年征收10%的房产税，且没有减除额；04、取消原《房产税暂行条例》有关个人住宅可按租金收入的12%缴交房产税的规定；05、所有商业房产，每年均按租金收入的12%缴交房产税，财政部、国家税务总局另有规定的除外。06、家庭仅有的一套自住住宅，免征房产税。2017年12月31日以前，全国所有城镇都必须将其纸质房产档案录入电子信息库，并建立本地的住房信息系统；2017年12月31日以前，全国所有地级以上城市的住房信息系统都必须与住建部联网，不得以任何借口推延；2017年农业部将选择两省试点农村土地确权登记颁证。1楼…	9994	百战金刚		2
1762	2017/1/29	知乎热帖， 恒大员工、前员工、恒大员工家属纷纷匿名吐槽恒大年终奖，只拿300块，还要天天帮公司转发各种业绩软文。 看来表面光鲜亮丽的数字背后，掩盖了很多恒大在业绩爆发式增长带来的许多问题啊。	86235	看盘股期双赢		2
1763	2017/1/28	红包年年有，今年特别大	6838	上海手机网友		2
1764	2017/1/27	营收多了80％，利润呢？如果超过50％就要预告业绩，到01.31前最后一个交易日没有发布，说明业绩增长没有50％，？？？	7534	上海手机网友		2
1765	2017/1/26	什么行情？跌停？	2934	烟雨红尘9		2
1766	2017/1/25	国美的黄光裕 冤枉啊 ？窦娥 现在看来 更冤枉北大方正科技三百元天鹅之旅今绝对启程 2017年1月12日晨 狼来的故事，大家都听过。小方蜕变天鹅的故事，今起绝对绝对绝对百分百闪亮登场表演。 中华百年老字号北大方正科技昨收4.69元。经研做如下研判，信者绝对发财。 一、本厨紧急的郑重的诚挚的提醒您：北大方正科技Ｋ线组合、均线系统、量能、KDJ、MACD、短中长线技术指标均已发出强烈的狂飙信号。激动人心的时刻到啦！跑步进场的时机到啦！可以说万事俱备，北大方正科技今2016年1月12日周四将收板于5.10元。从今日起，小方将起舞弄倩影。三百元天鹅之旅20多个连板将于今年春节前最后一周绝对百分百展翅启程。如中间不停牌，今年春节过后其将向三百元裸奔。 二、今日集合竞价绝对绝对绝对百分百是最后的最佳的满仓良机。请您从速筹集巨资任意价位坚决满仓北大方正科技，本月绝对有惊喜，春节过后您更会乐翻天。 三、…	8241	赢者得天下		2
1767	2017/1/24	万科2017的红包特别的大	6524	上海手机网友		2
1768	2017/1/23	王石余亮还在万科就不要买万科的房子，太黑了，还有格力	8936	淼焱森垚鑫		2
1769	2017/1/22	牛刀括骨之英雄是个托，大家注意	2467	内部权威知情人仕4778		2
1770	2017/1/21	这么快的办事效率及其罕见，这是要赶在3月之前办件大事。。。股权结构变更预示将有大事件发生~一。过去“万科”股权结构~“宝能系”持有25.4%“华润集团”持股15.29%“中国恒大”持股14.07%“万科管理层_金鹏计划”持股4.14%“万科企业股中心-德赢资管计划”持有3.66%“万科工会”持股0.61%二。“万科”欲引进“深圳地铁”资产7票赞成，3票反对，1票弃权。其中，华润派驻万科的三位董事投出了反对票。决议结果未得到董事会2/3的支持，决议被否。三。“华润集团”向“深圳地铁”转所持万科股份（国资委火速批复同意）四。现在“万科”股权结构~“宝能系”持有25.4%“深圳地铁”持股15.29% “中国恒大”持股14.07%“万科管理层_金鹏计划”持股4.14%“万科企业股中心-德赢资管计划”持有3.66%“万科工会”持股0.61%五。难道要在三月之前——再次启动引进“深圳地铁”资产？标普…	8704	古逝		0
1771	2017/1/20	啊	1463	上海网友		2
1772	2017/1/19	什么吊万科，买了天天跌	908	毛毛11101		2
1773	2017/1/18	不让发帖？	1350	DFRFGHD9076		2
1774	2017/1/17	华润持股万科长年股价在7元，8元，来了个民企把股价炒到30块，这华润脚底抹油跑的真快！华润跑了，股价将重回7元！	988	湖南怀化网友		2
1775	2017/1/16	利好自救	1154	喜欢宁静平和		2
1776	2017/1/15	立贴为证！万科这波至少35以上！	6257	上海手机网友		2
1777	2017/1/14	好有钱呀，深铁你觉的这价值???	992	上海手机网友		2
1778	2017/1/13	不会是诱惑小散接盘，然后高抛低吸吧？	1204	上海网友		2
1779	2017/1/12	又要重组了	994	凌云行股		2
1780	2017/1/11	股票在好人手里价值连城，在坏人手里一文不值。	956	牛股潜力君		2
1781	2017/1/10	物联网概念股：积成电子、歌尔股份、先锋电子、力源信息、浩云科技	5231	龙头的龙头捕捉		2
1782	2017/1/9	今天买入	973	吶尔的大招		2
1783	2017/1/8	让暴风雨来得更猛烈些吧	1317	艾米丽娜		2
1784	2017/1/7	我的万科，拉升在即，直奔40！大家请坐稳，扶好把手，在车辆颠簸期间请勿下车！！虽然有时会颠簸，但你要清楚地知道车辆是在上坡！！！！	44.1万	龙虎斗yyy		0
1785	2017/1/6	～～1～1	996	嗜好翻番		2
1786	2017/1/5	今天再下一城！	996	上海手机网友		2
1787	2017/1/4	GIL管廊全球领先分红高现金奶牛	9283	上海手机网友		2
1788	2017/1/3	根据（王石）这两个字，王里有一个十，石读十。所以股价二十。	2051	撞版了		2
1789	2017/1/2	淡季销售不淡，企业经营保持良性循环	1335	上海手机网友		2
1790	2017/1/1	公告日期：2017-12-22 万科企业股份有限公司关于股东股份解除质押的公告证券代码：000002、299903 证券简称：万科A、万科H代公告编号：〈万〉2017-124本公司及董事会全体成员保证公告内容真实、准确和完整，没有虚假记载、误导性陈述或者重大遗漏。万科企业股份有限公司（以下简称“公司”或“万科”）于2017年12月21日收到公司股东深圳市钜盛华股份有限公司（以下简称“钜盛华”）的《告知函》，《告知函》显示：“2017年12月20日，钜盛华将持有并质押给中国银河证券股份有限公司的万科37,357,300股无限售流通A股办理解除质押，并已在中国证券登记结算有限责任公司深圳分公司办理完成质押解除手续。”一、股东股份解除质押的基本情况是否为第 本次解除股东名称 一大股东 解除质押 质押开始 质押解除 质权人 质押占公及一致行 股数（股） 日 日 司总股本动人 的比例中国银河证钜盛…	71253	大婶看股0443		3
1791	2016/12/31	喀嚓喀嚓.....	861	隔壁王叔叔111		2
1792	2016/12/30	这股吧再不清理改进彻底没有人了	946	上海手机网友		2
1793	2016/12/29	我看股价没有三五年也上不去，散户们，做好长期锁仓的准备，他们斗也好，唱双簧也好，我们都别管，这几年的涨跌不管了，等下轮牛市再出来。	6713	上海手机网友		2
1794	2016/12/28	600149发公告了！600149可能否极泰来了！	1238	牛刀括骨之英雄		2
1795	2016/12/27	要么旗手阵亡，要么保护壳被砸掉。	1496	上海网友		2
1796	2016/12/26	10.20分等坐飞机！大家坐好啊！	937	上海手机网友		2
1797	2016/12/25	万科死吧，哪怕付出一切代价。	761	起哄的		2
1798	2016/12/24	注意保暖	6069	上海网友		2
1799	2016/12/23	买万科a将万劫不复 自己掂量 不BB	966	鑫森胜犇牛髖		2
1800	2016/12/22	8--10元吧，因此目前持股有极大的风险。	2612	雷神锤子		2
1801	2016/12/21	又买了3000股	873	蚂蚁骑财通		2
1802	2016/12/20	套死了	2181	梅士聊		2
1803	2016/12/19	哈哈，深铁终于走了，王石埋的地雷被清楚了，下周万科要涨得你怀疑人生	2245	上海手机网友		2
1804	2016/12/18	恒大是用自有资金买万科 根本不受保监会约束，	1003	上海网友		2
1805	2016/12/17	来源：新浪 7月8日上午消息，香港财经杂志引述匿名人士向港交所发出告密信，猜测万科管理层正动用PLANB(B方案)，信中指万科(00002-SZ)(02202-HK)计划收购黑石集团在内地资产，涉及资金130亿，目的可能是保护管理层的控制权。 告密信质疑该并购或有损公司利益以及违反信托人职责。对于该传闻，万科方面表示暂无此方面消息。 万科在去年12月29日其后的公告中多次表示与一“潜在卖方”有合作意向，计划全购目标公司权益，并拟以发新股及现金支付，但一直未披露详情。外界盛传该公告或显示万科管理层如果引入深圳地铁失败，将采用PLANB。香港杂志《港股策略王》今日报道引述一封怀疑是匿名人士向港交所发出的告密信，指万科计划收购黑石集团在内地两间商用物业平台，交易收购价约130亿元(人民币，下同). 报道引述信件称，130亿中约90亿为向招商银行借贷，万科将承担35亿，另外5亿元很可能由万科持股…	18.3万	零落疆露谈6862		3
1806	2016/12/16	由万科自生自灭，三江天天都可以上车！太牛了	928	上海网友		2
1807	2016/12/15	支持王石打败野蛮人	1338	一九年吃个牛		2
1808	2016/12/14	好吧	1180	数据揭秘工作站		1
1809	2016/12/13	一生中能遇到几次这样的事，请让我支持你一下姚老板，	1436	上海手机网友		2
1810	2016/12/12	离十十三已先进，普通凡人睡正昏	1262	特立独行的我		2
1811	2016/12/11	房价大涨，银行大赚。	7550	股友9T8JxD		2
1812	2016/12/10	如果没有险资今天大盘可能跌到2000点了，没有姚老板，万科还是8.9块钱，前年万科8块多时万科公告将增持自己，结果就买了几百万股意思下，人家姚老板来了又怕自己地位不保，自己对自己没信心不买又不让别人买，想自己永当土皇帝！大家拭目以待：南玻A换班子后未来一定更好，股价和分红一定会更...	2186	上海手机网友		2
1813	2016/12/9	来源：东方财富网 万科A(000002)2016-07-06融资融券信息显示，万科A融资余额2,935,152,475元，融券余额34,602,381元，融资买入额2,144,026,425元，融资偿还额766,512,180元，融资净买额1,377,514,245元，融券余量1,747,595股，融券卖出量558,300股，融券偿还量157,955股，融资融券余额2,969,754,856元。万科A融资融券详细信息如下表：交易日期代码简称融资余额(元)融券余额(元)融资买入额(元)融资偿还额(元)融资净买额(元)融券余量(股)融券卖出量(股)融券偿还量(股)融资融券余额(元)2016-07-06000002万科A2,935,152,47534,602,3812,144,026,425766,512,1801,377,514,2451,747,595558,300157,9552,969…	33841	上海手机网友		3
1814	2016/12/8	大小非8888你把陈年资讯顶出来，让人无法正常看贴，就会让万科跌下去。懂吗！	1701	志在必de		2
1815	2016/12/7	姚老板要吃亏的，时间是检验的标准	2251	上海手机网友		2
1816	2016/12/6	公告日期：2016-07-20 万科企业股份有限公司关于媒体报道的说明公告证券代码：000002、299903 证券简称：万科A、万科H代公告编号：〈万〉2016-096本公司及董事会全体成员保证公告内容真实、准确和完整，没有虚假记载、误导性陈述或者重大遗漏。一、媒体报道情况2016年7月19日，有媒体报道称，万科企业股份有限公司（以下简称“公司”、“本公司”）已向中国证监会、证券投资基金业协会、深交所、证监会深圳监管局提交了一份《关于提请查处钜盛华及其控制的相关资管计划违法违规行为的报告》。二、关于相关报道情况的说明本公司确于2016年7月18日和19日通过电子邮件、现场提交和邮寄快件等方式，向中国证券监督管理委员会、中国证券投资基金业协会、深圳证券交易所和中国证券监督管理委员会深圳监管局提交了《关于提请查处钜盛华及其控制的相关资管计划违法违规行为的报告》（以下简称“《报告》”），请求…	33.1万	情多莫醒4567		3
1817	2016/12/5	公告日期：2016-07-05 万科企业股份有限公司关于按照《香港上市规则》公布2016年6月份证券变动月报表的公告证券代码：000002、299903 证券简称：万科A、万科H代公告编号：〈万〉2016-090本公司及董事会全体成员保证公告内容真实、准确和完整，没有虚假记载、误导性陈述或者重大遗漏。根据《香港联合交易所有限公司证券上市规则》（简称“《香港上市规则》”）13.25B条关于披露股份发行人的证券变动月报表的要求，及《深圳证券交易所股票上市规则》16.1条关于境内外同步披露的要求，特披露公司在香港联合交易所有限公司披露易网站（www.hkexnews.hk）刊登的《万科企业股份有限公司截至2016年6月30日的月报表》，供参阅。特此公告。万科企业股份有限公司董事会二〇一六年七月五日股份发行人的证券变动月报表截至月份（日／月／年）： 30/06/2016致：香港交易及结算所有限公…	16.3万	先河后海2014		3
1818	2016/12/4	来源：澎湃新闻 首入世界500强：万科罕见用“创始人王石”表态感恩深圳 7月20日，由美国《财富》杂志评选的2016年世界500强排行榜公布。 《财富》“世界500强”的排行榜以企业年度营业收入和利润作为主要评定指标，每年发布一次。过去一年来，中国房地产市场的蓬勃发展推动了房企营业收入大幅增长。 榜单显示，今年世界500强中，13家中国内地公司首次上榜，其中房地产企业就占到23%。中国三家房地产龙头企业，万科(000002)、恒大集团(03333.hk)以及万达集团(03699.hk)，首次共同出现在榜单当中。 其中万科凭借2015年度293.29亿美元位列榜单第356位，万达排名第385名，恒大则以211.84亿美元的营业收入排名496位。 在此之前，仅绿地控股(600606)一家进入世界500强。今年，绿地控股在世界500强榜单中位列第311位，这是绿地连续五年入围该榜单，目前绿地也…	12.3万	股友dbCGi4		3
1819	2016/12/3	谁卖的到目前为止还没有出来，关键是流通盘已明显不多了，股价如何走？只能佩服老许的算计。	1510	神算子之股友之友		2
1820	2016/12/2	来源：21世纪经济报道 受政策利好不断释放、高价地频出等影响，北京万科公司拟全面提高旗下楼盘价格。 2月23日晚间，万科北京公司发布项目推介广告称，将在3月1日，对旗下的“金域东郡”和“万科天地”项目进行“全面涨价”，但万科并未公布涨价幅度。 据悉，涨价的直接导火索为当日北京拍出的一宗“地王”。2月23日下午，北京南部大兴区黄村一宗住宅用地以39亿元的总价竞出，楼面价高达4.7万元/平方米，为该区域有史以来的最高价。 此次北京万科涨价的两个项目也均位于南城。其中，金域东郡为住宅项目，位于亦庄，去年8月最近一次开盘均价约为35000元；万科天地为商住公寓项目，位于大兴区，今年1月开盘均价为33000元。 接近万科的人士向21世纪经济报道表示，今年北京万科将有十几个项目入市，未来公司将对这些项目进行全面提价，价格调整幅度约在10%-20%之间。 但此次涨价仅限于北京项目，恐不会蔓延至全国其它…	91747	南柯一一一梦		0
1821	2016/12/1	随着中美贸易对中国股市的影响。我们一直选择防守！77已过（七月七），星期一开盘，是时候选择进攻了！目测，星期一中国股市有所大涨！房地产，也会因此受益！加油！先礼后兵，兵家之道也！	8414	上海网友		2
1822	2016/11/30	万科总股本110.3亿股，其中A股97.1亿股，H股13.2亿股；大致分配如下：1，宝能：25.4%2，华润：15.24%3，恒大：10%4，万科管理层（含资管计划）：8.41%5，安邦：6.18%6，国家队：2.98%7，刘元生：1.2%8，各种基金：2%9，各种暗盘：估计3-5%；10，扣除香港H股：11%左右以上合计后A股流动的只有18%，不到550亿，所以现在的筹码很珍贵。	2245	牛刀括骨之英雄		2
1823	2016/11/29	买过万科，也卖过万科，目前坚决不介入万科，不确定性太大了，市场上又不是只有万科一只股票，何必执着呢。看了这么多天的万宝大战，实在是不理解有些人，如果不是水军的话，为什么要叫嚷着支持姚老板，坚信他有底牌，有资金实力，这不是掩耳盗铃么，你们见过姚老板的面么，你们知道姚老板地产项目的情况么，你们知道前海人寿和宝能的关联交易么，你们知道宝能和银行的合作关系么。监管部门不表态，不是认为没有发现，而是木已成舟，只能等到尘埃落定秋后再算账。现在华润、深圳地铁、安邦、宝能、背后的资金方、发债机构都被摆在明处了，各家只能自求多福，把自己救出来，哪有余力相互掩护和支持，大难来时各自飞吧。作为一个资深的业内人士，我只能说，神仙打架也要参与，就是无知者无畏，自己找死也就算啦，请不要忽悠害别人，买的时候和姚老板一起买没问题，卖的时候就不必和姚老板一起排队卖了吧。各位，风险自己掂量掂量吧。水军们，好好提高一下自己的…	735	上海手机网友		2
1824	2016/11/28	高手慧耕思说下周机构们会借深港通利好出货，将收大阴！他以前的发帖基本都正确了！	2238	上海网友		2
1825	2016/11/27	拉高，出货………哈哈！	874	刘春来发财		2
1826	2016/11/26	自大自利自私不顾股东利益的人，难道不应该早点退休？政府就应该加大力度支持高科技公司做大做强，科技兴国家盛。汇顶科技；高科技，高成长，高盈利，还有优质资产注入预期。研发人员占总人数80％，截至2016年8月，已申请取得国际国内专利愈计521件，拥有全球首创自主知识产权的活体指纹解决方案可以杜绝假指纹，应用前景十分广阔，客户用户遍布全球，在A股很难找到第二家	861	尤瑞星系9535		2
1827	2016/11/25	万科A恒大许家印：恒大套路最后20分钟扫货	3618	抄底专业户8186038		2
1828	2016/11/24	谁在抛压万科，大盘涨万科跌！	732	上海手机网友		2
1829	2016/11/23	603328依顿电子,2014年6月上市的老次新股，业绩稳定增长，市盈率很低，明年6月份大股东和高管所持股份全部解禁，这是高送转动力所在；300403地尔汉宇，2014年上市，业绩持续稳定增长，业务领域拓展到机器人、新能源汽车和新材料等领域，极具发展潜力，年报高送转确定性极高；300194福安药业，年报业绩爆发增长，2017年仍会保持50%以上增长率，新药不断投放市场，具有极高的业绩安全边际，股本较小，有高送转动力。	5697	有一种梵		2
1830	2016/11/22	王蔚蓝老公是谁	1376	天向上上2020		2
1831	2016/11/21	快换	2407	心向阳无往不胜		1
1832	2016/11/20	不要把期望值升在24元左右，套的不要割肉吧。调仓是上策，现在不是时机	2321	沪龙男		2
1833	2016/11/19	万科马上就没有流通股了，还不赶紧抢？？？	1300	买骨论斤5716		2
1834	2016/11/18	恒大恒大恒个，出个利好就套一批	1276	上海网友		2
1835	2016/11/17	全聚德今定展翅起舞弄倩影 2016年11月16日晨 全聚德今定展翅起舞弄倩影 2016年11月16日晨 狼来的故事，大家都听过。狼今日绝对绝对绝对百分百光临！ 小鸭全聚德蜕变天鹅的故事，今日绝对绝对绝对百分百闪亮登场表演。 中华百年老字号全聚德昨收22.08元。经研做如下研判，信者绝对发财。 一、本厨紧急的郑重的诚挚的提醒您：全聚德技术指标已经发出强烈的狂飙信号。日线ＭＡＣＤ已在零线之上金叉后向上发散，ＫＤＪ在50附近反复整固后即将金叉。激动人心的时刻到啦！跑步进场的时机到啦！可以说万事俱备，小鸭全聚德今周三（2016年11月16日）绝对绝对绝对百分百启动最少27个涨停连板。如中间不停牌，未来两个月，其将向三百元裸奔。 二、今日绝对绝对绝对百分百是最后的最佳的满仓良机。请您筹集巨资于今日集合竞价任意价位从速坚决满仓全聚德，11月绝对有惊喜，未来两个月您更会乐翻天。 三、从今日开始，小鸭将…	1374	柔不可守111		2
1836	2016/11/16	快买，要到500元，支持明星暴富！	1566	上海手机网友		2
1837	2016/11/15	万科a是恒大11月10号增持的，可是11月11号星期五没涨，反跌，说说，吧里那么多唱多的，用意何在？ 是托吧？恩？	3329	上海手机网友		2
1838	2016/11/14	恶意炒作，必须严查。	2586	股友9T8JxD		2
1839	2016/11/13	AOT理财进入中国四年多了，正步入稳定上升期。AOT无需消费购物旅游，T 0交易，可随时买卖提现，拿回来的都是现钱。AOT纯静态也有奖金也有分红也赚大钱。AOT股权一年至少配送三次，每次配送2~4倍，倍增收益比其它平台高很多。AOT有银行，房地产与基金公司，专业辅导公司企业在欧美上市，专业人做专业事，赢利能力超强，AOT基金将获得的高额原始股收益给会员分红，与全体会员共享。AOT投资理财七个级别的档次套餐（人民币）二星级别：3600元三星级别：7200元四星级别：1.8万元五星级别：3.6万元宝石级别：7.2万元翡翠级别：18万元钻石级别：36万元根据自己的经济能力选择注册，以后还可以升级。AOT投资理财网址：www.otvip.netAOT注册开户需要资料：1:身份证号码2:真实姓名：3:手机号码：4:邮箱：5:银行账号：建，农，中, 工	9021	上海手机网友		2
1840	2016/11/12	万科A 嘉麟杰今日关注	4213	高乐高3vzsft2289		2
1841	2016/11/11	手里有票的一定拿住了，千万别听贴吧里那些人瞎bb，叫你卖了的都是自己手里没票了，下车容易上车难，反正现在赚了十个点，顶天来个跌停白玩，所以拿住了，死也不卖。	1688	鸿投创势		2
1842	2016/11/10	随你！	2061	上海网友		2
1843	2016/11/9	惊天大逆转，最大黑天鹅被杀死了，希拉里笑到最后	1443	内部权威知情人6224		2
1844	2016/11/8	牛刀刮骨，你混出股吧吧，你究竟是个什么鬼？	2837	武林高手885368		2
1845	2016/11/7	有十个老婆比有一个情人磊落。姚卖菜磊落吗？许家印磊落吗？傅育宁磊落吗？吴向东磊落吗？王石磊落，他给你他的女人尊严，给了他自己尊严，给了爱尊严！	9896	股友160698O5H7		2
1846	2016/11/6	26买的还能解套吗	7253	天588爱上6883397		2
1847	2016/11/5	今天又哭了。唉	2201	堆金满腹de游坦之		2
1848	2016/11/4	注意换手率！	1746	股友EeVF4K		2
1849	2016/11/3	幸好昨天跑了	1448	股友jj8kOo		2
1850	2016/11/2	证监会通报操纵股价四种方式：关联账户，自买自卖，虚假申报，拉高卖出原文转帖如下：证监会通报3宗案件 超级牛散操纵12只股票被罚四千万2016年09月24日在证监会昨天的新闻发布会上,邓舸另外披露，近日证监会依法对3宗案件作出行政处罚及市场禁入。包括一宗信息披露违法违规案，即成都前锋股份信息披露违法违规案；两宗操纵市场案，其一是肖海东以连续买卖拉抬股价，后反向卖出的手法，操纵通光线缆等12只股票价格；另一宗是赵晨以开盘虚假申报后反向卖出等手法，操纵影响网宿科技等3只股票价格。 据了解，证监会认定超级牛散肖海东操纵通光线缆等12只股票价格的行为构成操纵证券市场罪，没收肖海东违法所得1341万元，并处以4024万元罚款。有私募人士表示，超级牛散很容易操纵小盘股，一般都有自己的流程，而其手法因人而异，但都是利用小散们崇尚找庄、跟庄、抬庄等，诱导散户跟进，抬高价格，从中牟利，但不是所有的操纵市场行…	31411	浩东7gi3mg		2
1851	2016/11/1	今天危险，造谣广告太多	1409	上海网友		2
1852	2016/10/31	失望走了。	586	富贵险中求94888A		2
1853	2016/10/30	阳痿，得治！	1371	上海网友		2
1854	2016/10/29	开始建仓。目标价再创新高。	9662	未來五年		2
1855	2016/10/28	生意宝，拥有完善的中国大宗电子商务闭环圈领军人作为大宗商品领域（企业与企业），第三方支付的电子商务平台的发展始终缓慢。原因是因为整个交易需要过多环节：全国企业电商平台信息，巨额资金流转及安全，企业融资担保贷款，货品交付，仓储，运输物流，产品检验验证，以及对企业的电子支付交易意识培养。生意宝，目前唯一拥有中国乃至全球大宗商品电子商务的完整闭环圈的每个环节。1. 电商平台：生意宝“小门户＋联盟”的生意宝平台(www.toocle.cn)和旗下行业网站集群(如中国化工网、中国纺织网、医药网)。积累了上千万家企业买卖家数据库，涵盖3个国际站，打开了B2B海外市场。 电商战略发展现状：生意宝网站涵盖了约100家自营与战略合作子站，约200家二级行业电子商务门户，约3000家联盟网站成员的国内最大专业电子商务产业集群。每天发布150万条商机、建立了2000余万家企业资源数据库，3万多个SNS“生意人…	7269	十年壹亿		2
1856	2016/10/27	厉害	1483	联通新势力1831		2
1857	2016/10/26	他妈的，昨天涨一点今天大跌。	783	股友JWoE8k		2
1858	2016/10/25	老大呀!天天出货该进点货了。快空了	884	上海手机网友		2
1859	2016/10/24	买进	1342	上海手机网友		2
1860	2016/10/23	严查老鼠仓！！！！！！！	1610	上海手机网友		2
1861	2016/10/22	恒大出钱出力， 协助里皮执教国足年薪1550万欧	2105	环保001		2
1862	2016/10/21	你不怕王老板和妖老板是一伙的。想控股发言，买港股。又便宜有好买，为什么不买。技术政策都没有障碍。差价百分之三十以上。购买最高价：2.62港币/股；购买最低价：2.42港币/股；	2178	万科A资讯		2
1863	2016/10/20	最后的晚餐。	1839	上海网友		2
1864	2016/10/19	万科A纷纷跑步进场，资金走势深度解析	1972	万科A资讯		2
1865	2016/10/18	这几天是不是天天流出第一了	1448	铁律资本		2
1866	2016/10/17	看多做多吃肉赚钱；看空踏空吃屁赚气。	2161	半桶水5个点		1
1867	2016/10/16	公告日期：2016-06-23 万科企业股份有限公司关于召开2015年度股东大会的第二次提示性公告证券代码：000002、299903 证券简称：万科A、万科H代公告编号：〈万〉2016-081本公司及董事会全体成员保证公告内容真实、准确和完整，没有虚假记载、误导性陈述或者重大遗漏。特别提示：1、表决方式：2015年度股东大会（以下简称“年度股东大会”或“股东大会”）采取现场投票和网络投票相结合的方式。内资股（A股）股东可以通过深圳证券交易所交易系统和互联网投票系统（http://wltp.cninfo.com.cn）进行投票。合格境外机构投资者（QFII）、证券公司客户信用交易担保证券账户、证券金融公司转融通担保证券账户、约定购回式交易专用证券账户等集合类账户持有人，如通过网络投票方式进行投票，仅能通过互联网投票系统投票，不能通过交易系统投票；在香港联合交易所有限公司主板上市的境外上市…	96023	遇了个林		3
1868	2016/10/15	龙哥2014这个人是托	1401	股友6HEaGj9514		2
1869	2016/10/14	万科还在上升通道中，耐心持有	1532	一周一票		2
1870	2016/10/13	46岁的姚振华是今年的“大黑马”，财富增长最多，翻了9倍到1150亿元，比去年上升200多名到第四。最近一年万科使这位神秘的潮汕大佬备受瞩目。胡润表示：“姚振华财富平均一周涨了20个亿。”	1310	带头大哥第一游资		2
1871	2016/10/12	明天27．99收盘	2051	网球肘3416		2
1872	2016/10/11	万科的庄家现在傻了吧？	14412	是真的吗2014		2
1873	2016/10/10	给予3个月目标价12的强力买入评级!600790从前期放量看,突破6.86是必然的,目标8元！600483突破12.48是早晚的事！风电+太阳能+核电!002191主力吸筹中，目标15！000005四大地产奠定价值,国内外PPP未来将爆发!谁举牌雅化,谁将拥有亚洲最大锂矿!!600067,20亿锂电池投产在,即房地产利润爆发,目标18!!潜力股推荐: 600067,002497,002191,600483，000005!1.冠城大通(600067)基本面:大股东增持+2期员工持股计划完成后,在二级市场买入市值将达到10亿元.对控股的创鑫科技,主要从事锂电池添加液,新的3条生产线即将投产!20亿锂电项目投产在即.第二期元供持股开始买了！下半年高利润率地产进入结算期. 技术面:多家机构拉涨停建仓,2家机构共买入1.34亿!把握二次买入机会,目标16!2.雅化集团(002497)基本面:公司是…	2319	上海网友		2
1874	2016/10/9	因为能瞬间换位思考，更能设身处地为对方着想。	1485	上海手机网友		2
1875	2016/10/8	其主子炒得赔了内裤，它捡了主子的马甲继续招摇撞骗。	3929	先河后海2014		2
1876	2016/10/7	昨晚梦到万科大跌，千真万确，大家卖了吧，信我梦	8410	叠加原理		2
1877	2016/10/6	周一万科继续高开高走，让唱空踏空的到27.5高位追去吧。	9316	牛在天上飞15sjot		2
1878	2016/10/5	近期万科A吧被一群网人，推价银行股中极品贵阳银行，看k线该股已九连阴，九阴白骨吃人不吐骨，各位万科小散当心不耍被骗	5780	上海网友		2
1879	2016/10/4	10号开盘涨停	1989	莲蓬山		2
1880	2016/10/3	000002万科涨到35元很正常！沪深地产股最低估！沪深的高泡沫集中在次新股指数，要调整15个月！	9825	sdgstykjfr3618		2
1881	2016/10/2	俺要融点券	9627	上海网友		2
1882	2016/10/1	又来害人了	593	带头大哥l		2
1883	2016/9/30	我27.3卖出41万股，谢谢主力节日快乐	8785	上海手机网友		0
1884	2016/9/29	速度下来！！！！！	2651	股友wNvwi1		2
1885	2016/9/28	中国恒大再次买入万科，今天有望涨停	1085	财神的金元宝		2
1886	2016/9/27	我说得底裤都穿了，你们就真的不在乎～～	1191	上海网友		2
1887	2016/9/26	老妖以为鼻孔插两根葱，就可以来跟散户装象！太几把假了	9955	上海网友		2
1888	2016/9/25	开盘跌停？	1713	心静如白水		2
1889	2016/9/24	国际上钛白粉价狂涨产品供不应求！000545金浦钛白将爆发国际上钛白粉价狂涨产品供不应求！金浦钛白将爆发，股价严重超跌，重点关注国际上钛白粉价狂涨产品供不应求！金浦钛白将爆发	974	冰河时代2020		2
1890	2016/9/23	还有人买地产股吗？泡沫、崩盘！	2520	上海网友		2
1891	2016/9/22	万科A目前表面上形势一片大好，大有创新高之势！但广大韭菜们要注意两大风险，国家队和王石拉闸停牌！	2253	股友N8r4iK		2
1892	2016/9/21	集合竞价3.8万手 大手笔	1510	上海网友		2
1893	2016/9/20	蔫了三个交易日，看万科那个坏样！	755	前无古人丶		2
1894	2016/9/19	小甜甜快出来挺你老公王十块，看看能不能成为王一元，取代北京张一元	995	再见孙悟空艸		2
1895	2016/9/18	。付出600亿，控制百分之二十，四年回本。 现在收购价已比二年前的安邦成本还低。	999	抱股睡大觉01		2
1896	2016/9/17	明年初50元	9912	龍耀88		2
1897	2016/9/16	宝能让他的资产增加一倍，难道他是要等着王石他们的资管计划一点点的夺取万科的股权他就满意了吗	9567	牛刀括骨之英雄		2
1898	2016/9/15	万科很可能要收购恒大了，收购了恒大万科会涨么？	9745	首席龙头		2
1899	2016/9/14	姚振华参股恒大，万科参股恒大，大家形成联盟，与马云一起统治半个中国	3640	lifengda98984205		2
1900	2016/9/13	明天开始停牌……	1608	宁静致远229		2
1901	2016/9/12	300093军工概念,涉足军工航空航海机器人等工业4.0领域,高送转10送30,短线目标价45-66元600433收益于人民币汇率政策,短线上涨幅度50%603223高送转高收入高回报300077 600802 600116是优质潜力股	97953	a143940		2
1902	2016/9/11	未来低点，2245点。	727	zfj68198278		2
1903	2016/9/10	美股放量暴跌400点 要起风了这种已经涨上天的票 自求多福吧	1065	先河后海2014		2
1904	2016/9/9	[大便]	1831	明月晨风2312		2
1905	2016/9/8	嘉凯城暴涨，地产有的涨了	670	内部权威知情人士2907		2
1906	2016/9/7	截至昨日午盘上证成交量小幅放大，	1016	绍兴股铭		2
1907	2016/9/6	手贱，早晨最高点买入万科	3706	思贝克		2
1908	2016/9/5	北巴传媒格力股东此票近日要补涨。	864	股灾一样的结局0016		2
1909	2016/9/4	天猫上面评论都是假的还不许差评	1175	沙克其		2
1910	2016/9/3	人民日报点赞刘士余：投资者保护重如泰山 严管才是真保护来源：人民日报 编辑：东方财富网 我国资本市场目前直接参与市场的有1亿多人，其中99%以上为个人投资者，间接涉及约3亿人次。切实维护投资者合法权益，既是关系亿万百姓利益的民心工程，又是市场长远发展的基础工程。 资本市场运行以投资者参与为基础。没有投资者，市场便成了无源之水，无本之木。然而，投资者保护与市场监管的具体关系如何，却是一个认识逐步深化的过程。 严格监管才是真的保护 中国证监会主席刘士余今年初上任伊始就提出：依法监管、全面监管、从严监管，加强监管本身就是保护投资者的合法权益；投资者保护重如泰山。这是严肃的承诺，也赋予了市场监管更明确的内涵——投资者保护是市场监管的出发点和落脚点，是监管的核心价值。 严监管才是真保护。“今年的监管更严了”，这是很多市场人士的共同感受。回顾这一年资本市场监管的种种举措，可以发现，投资者合法权益是否…	9980	优秀的双子星		2
1911	2016/9/2	为什么新股不特停？	999	上海网友		2
1912	2016/9/1	怨声载道的，人心所向。他滚蛋，万科就能消停不少。	2964	先河后海2014		2
1913	2016/8/31	无法预测	691	上海手机网友		2
1914	2016/8/30	2016-03-14 万科A2015年年报查看更多>>操作秘笈！[爱心提示]穷鬼们，哭喊叫骂有屁用，有钱买万科H股啊大笑穷鬼们，有钱买万科H股啊呵呵哭喊叫骂有屁用，只能说明你们无知无能又无钱提示：强烈支持王石未来继续爬山滑雪游学吃红烧肉，以后也是一样提示：用户在社区发表的所有资料、言论等仅代表个人观点，不对您构成任何投资建议。用户应基于自己的独立判断，自行决定证券投资并承担相应风险。	7612	上海手机网友		3
1915	2016/8/29	凡事股吧有水军的，必大涨。	3097	上海网友		0
1916	2016/8/28	国企改革人工智能	1815	内部权威知情人士2907		2
1917	2016/8/27	因为他们也得获利跑	3679	先河后海2014		3
1918	2016/8/26	万科王石无故停牌，已属犯罪！	1194	内部权威知情人仕4778		2
1919	2016/8/25	大家说说王石坐牢的几率有多大	12008	天天股事会4000		2
1920	2016/8/24	万科经历了那么多涨停，不涨停都不习惯了	1072	内部权威知情人士2907		2
1921	2016/8/23	最好的结局是万科交给想要的人，王石郁亮等创建“新万科”	888	内部权威知情人士2907		2
1922	2016/8/22	女排危急时，许家印出马请郎平，万科危急时，许家印百亿救广大股民！这就是功绩！	1748	楼管教		2
1923	2016/8/21	哦呜	1659	先河后海2014		2
1924	2016/8/20	围猎场下星期一开始撕B大战：狮子，豹子、猎狗、狐狸开始围猎山羊。王石很哪儿跑。	1678	先河后海2014		2
1925	2016/8/19	大D会来了，李嘉诚也要加入战团？！	1366	先河后海2014		0
1926	2016/8/18	今天庄家大举收集筹码。 小散都洗出去了 明天直接高开5个点。一字涨停。	5909	先河后海2014		2
1927	2016/8/17	万科独董华生：大佬们竞相抢入是为了万科这个可再融几千亿资金的平台 华生今日发布微博称，我说过万科在恒大举牌后已转为喜剧闹剧。恒大救了太多人的场，而拯救者是不受指责的。资本大佬竞相抢入，当然不是为管理团队，也不是为越来越高的估值，更不是为帮散户，而是为了万科这个可再融几千亿资金的平台。大佬们醉翁之意不在酒，羊如何与狼共舞虎口夺食并在潮退前逃亡，需要智慧，更需要运气。如果沪深的股票都有宝能万科这样的醉翁大佬，真是所有散户的万幸了，只要持有万科，有谁不赚钱你？为这样的大佬烧香磕头都不为过吧！难道要害群之马王石一伙停牌大半年，让宝能爆仓，让股票暴跌，才是造福散户股民吗？万科独董华生就是一垃圾，一泡狗SHI	3723	晨风明月		2
1928	2016/8/16	恒大增持未达二次举片为何公告？	3127	浪种2356		2
1929	2016/8/15	上周五到底是谁在买入？到现在还没有公告啊，难道是新的野蛮人？	3710	内部权威知情人士2907		2
1930	2016/8/14	王石：是谁让我哭了一整夜？	5177	鬼谷司南		2
1931	2016/8/13	记者：今年股票炒得怎么样？散户：我已经用了洪荒之力了。记者：能不能把你今年的股市经历总结一下？散户：鬼知道我都经历了什么，有时都觉得生不如死！记者：你是不是对管理层有什么意见？散户：没有没有，我已经很满意了！记者：今年炒股经历你自己怎么评价的？散户：我都不相信自己能活到今天！记者：有这么惨？股民利益不是都得到保护了么？散户：可能因为我腿短吧，跑得没别人快！记者：感谢您接受采访，再见。	2394	北私募1484		2
1932	2016/8/12	大盘发力啦，创业板连续倍量大阳线！	3310	明月晨风2312		2
1933	2016/8/11	算算中粮系今天前海拍地价 此次出让的两宗用地均位于桂湾片区四单元。该区域被前海官方列为新城建设的突破口，提出集中力量及重点配套推进该区域建设。中英人寿地块土地面积为5454.94平方米，地上建筑面积为6.2万平方米，楼面地价为每平米2.62万元。中粮投资地块土地面积为6262.81平方米，地上建筑面积为6.7万平方米，楼面地价为每平米2.60万元。 此次出让的两宗用地均位于桂湾片区四单元。该区域被前海官方列为新城建设的突破口，提出集中力量及重点配套推进该区域建设。中英人寿地块土地面积为5454.94平方米，地上建筑面积为6.2万平方米，楼面地价为每平米2.62万元。中粮投资地块土地面积为6262.81平方米，地上建筑面积为6.7万平方米，楼面地价为每平米2.60万元。	1238	先河后海2014		2
1934	2016/8/10	上海银行[601229.sh]要点一：所属板块 次新股 上海板块 银行要点二：经营范围 (一)吸收公众存款;(二)发放短期、中期和长期贷款;(三)办理国内外结算;(四)办理票据承兑与贴现;(五)发行金融债券;(六)代理发行、代理兑付、承销政府债券;(七)买卖政府债券、金融债券;(八)从事同业拆借;(九)买卖、代理买卖外汇;(十)从事银行卡业务;(十一)提供信用证服务及担保;(十二)代理收付款项及代理保险业务;(十三)提供保管箱服务;(十四)提供资信调查、咨询、见证业务;(十五)经中国银行业监督管理机构、中国人民银行和国家外汇管理局等监管机构批准的其他业务。(涉及行政许可的凭许可证经营)要点三：主营业务--公司金融业务、零售金融业务和资金业务等 公司金融业务、零售金融业务和资金业务等要点四：竞争优势--独特的上海市区域优势带来巨大的市场机遇 上海市是我国最重要的金融中心以及全球成长速度最快…	6523	亘古皓月万点哥		2
1935	2016/8/9	万科本周涨幅约十点	1947	内部权威知情人士2907		2
1936	2016/8/8	不要脱离房地产单独看万科！万科只是适逢其会 这两天幅度大一点而已最牛叉的肯定不是万科...	1975	环球财经连线		2
1937	2016/8/7	可怜之人必有可恨之处。必须把内幕交易的一致行动人华润宝能相关人等做彻底调查。保护中小投资者。	1356	股友oE3oKt1044		2
1938	2016/8/6	周一完蛋	993	股友mKhuhj		2
1939	2016/8/5	看到这么多唱多的，偶就放心了，走着瞧，先震荡，后下行～	1988	史粮890126		3
1940	2016/8/4	“万科25年来的投资回报----万科A，上市首日收盘价每股14.58元，截至上月底收盘价每股约17元”。到底是谁创造的？关键是宝能。没有宝能购买，股价可能还不到10元！回报率在16%的基础上只能打5折！这对得起高速发展的中国房地产业吗？	1438	万科A资讯		2
1941	2016/8/3	有一种胜利叫撤退，另外有一种假多头叫持股待涨坐轿满仓坐轿者随时会抛、是真正空头放量对倒、急拉急跌 都是机构震荡出货的惯用手法聪明的是趁一片兴奋声中从容撤出	13975	卧底小蜗牛		2
1942	2016/8/2	各位股友，不要攻击王10了，没有万科，没有王10，谁来建房子给你住呢，谁来发行万科a给你吵呢	2609	悬壶济世9999999		2
1943	2016/8/1	不能发言为哪般？！	2011	财报照妖镜		2
1944	2016/7/31	潮汕地区貌似是最多人造假，什么假烟，假酒，假饮料，甚至假币，大多都出自潮汕地区。。。。都是一些朋友告诉我的，他们当中还曾经有人参考过造假行为，都说尼玛的潮汕人都喜欢造假东西，特别是假烟最多，这都快是不成文规定了。凡是去士多买烟，只要老板是潮汕人，基本就不要买，假的可能性实在太高。然后就是酒类，如果是潮汕人，假酒的可能性也很高。我朋友之前在村里也造个假，他说同伙的都是潮汕人，搞假冰红茶。。。。假怡宝。。。。。。我叼。。。。这些都能造假，说沟些什么香料化学原料就调出来。。。。。。很恶心，连怡宝都说用自来冰随便过滤一下就封装了。。。。。说得很恐怖啊。今天看新闻，说揭阳又捣破一宗假币案，价值2亿元。。。。。我顶，这么多造假都是潮汕地区啊。。。。。貌似潮汕有三大产业，假烟，假酒，赌球。在我小区里，有一档士多表面是卖烟酒的，是潮汕人开的，但很奇怪，这间店从来都没什么生意，都没人光顾买烟或酒，但开了有…	6329	先河后海2014		2
1945	2016/7/30	如果我是股东，遇到这种管理层，我宁可拆了这种公司	3131	蒜者X		2
1946	2016/7/29	都不守规则了，情怀引发出虎区漫步，情怀引发出股市大跌，情怀引出了---	781	先河后海2014		2
1947	2016/7/28	一股没有的人在叫嚣，上市的万科不知谁话事。在资本市场出现这情况也叫市场化？王石借用了特权创造了万科，该拿的他都拿了，不该拿的他也要了。万科属于全体股东，谁控股谁管理，王石滚出去!	906	先河后海2014		2
1948	2016/7/27	王石的情怀论将终结：上海第一财经频道开始评论万科，你可以谈情怀但资本是冷血的，资本市场用资本说话。	5469	先河后海2014		2
1949	2016/7/26	000002宝能股份，这个价位进安全吗	1632	上海网友		2
1950	2016/7/25	一个帖子五毛今天收获几千个五毛了呀？	1679	楼管教		2
1951	2016/7/24	股市专冶各种不服、错了就得认、就得改、不认不改的人市场自然会惩罚他。有病就得冶、有癌细胞就得忍痛切除、而不是让IE细胞扩散	2827	掇明月		2
1952	2016/7/23	王石应该满门抄斩。	808	上海网友		2
1953	2016/7/22	事到如今小负要么被“下课”要么被调走	4128	红色3149		2
1954	2016/7/21	我代表全体广州人，反对王10	2872	先河后海2014		2
1955	2016/7/20	国家队，不管接着谁做大股东，宝能系否爆仓，但是有一点是谁是大股东国家队就支持谁，也就是谁是大股东谁就有权改写董事会，如有不服者一律开除，还有国家队打算要把万科打造成为第二伯克希尔·哈撒韦公司，也就是说以后万科跌，那么全球或是小部分会下跌或是暴跌啦，还有中小股东如果你看好就持有看不好就买，万科不强求任何人留下来。	4779	上海网友		0
1956	2016/7/19	一个跌停就是爆仓 然后继续3个跌停 再买	1705	上海网友		2
1957	2016/7/18	炖汤喝喝喝喝醉	1894	我是好哥哥		2
1958	2016/7/17	高端装备产业规划正在酝酿 这四类股或掀炒作热浪 涨停可期 哏跑不掉队	1072	中庸心静		2
1959	2016/7/16	今天盘面显著特征有：一是深市带头低开低走，创出下半年最大日跌幅。沪市权重板块特别是银行石化板块高开后走弱。二是成交量放大，且全天缺乏有效抵抗，说明资金有杀跌出逃之嫌。三是板块全面走弱，除银行板块小幅度收红外，其他板块全面走弱。综上，本人认为，后市抢反弹需要进一步谨慎，资金从深市撤出有加速迹象，大盘做空力量尚未有效释放。至于大盘调整到何点位，建议关注下发均线支撑。	7145	二熔修复3965		2
1960	2016/7/15	宝能自以为有钱大的潮汕做后台，就在资本市场为所欲为。可是别忘了，中国股市是国家的。现在这社会，没钱是不行的！有钱胡搞也是不行的！炒股，也要讲规矩。靠资金又是挑战国家金融秩序，这是作死的节奏。宝能明显不懂政治。	1631	股道乃人道		2
1961	2016/7/14	？！！	17532	股友OUNs1e0060		2
1962	2016/7/13	万科这部"权力的游戏"带给你怎样的启示?	1334	上海网友		2
1963	2016/7/12	想当老大，拿钱说话没钱，就不要咋忽，既想做婊子，又不想失身岂有此理？不能我买了房，是因为按揭的，就没权住？	1821	万科还我交易权3468		2
1964	2016/7/11	再走！	1279	上海网友		2
1965	2016/7/10	买几张万科股票的小散如何会死？老王还有啥毒招？	5152	股友y8Pn1f		2
1966	2016/7/9	万科卖房时查了买房人的资金来源了吗？	2143	上海网友		2
1967	2016/7/8	555	997	上海手机网友		1
1968	2016/7/7	股票价格定损在13.6元	1870	财报照妖镜		2
1969	2016/7/6	卖出40亿资金	614	qdtbjk		2
1970	2016/7/5	明天增吃一百股，支持老摇。	578	股友cNBS5c2131		2
1971	2016/7/4	宝能就是来收购万科的，你一把鼻涕一把泪也没用，今天宝能已经是第一大股东啦！应该有所作为了！你还等什么？机不可失！	909	万科A资讯		2
1972	2016/7/3	股票买卖是自由的，市场经济。宝能增持增持再增持！	1516	coagenbaixing		2
1973	2016/7/2	从证监会的表态和深交所要求发布的万科董事会议事规则来看，虽然没直接说，但董事会大换血的可能性几乎不可能。“把保护投资者利益、促进公司长远发展放在首位”，就是说，别瞎折腾，要保持稳定。没有充分理由（无故）不能罢免董事	2326	万科A资讯		2
1974	2016/7/1	王石时代的万科就是个死卵。中小股东利益长期被忽视。王石自己过得很滋润。	1957	上海网友		1
1975	2016/6/30	万科就是一场闹剧，丢中国股市的脸呀，互相掐，好好咬吧，丑闻越来越多。现在托，水军，砖家，叫兽，评估，恐吓，威胁都来了。真为万科未来想过吗，今后还有人敢买万科吗？好好协商吧，给大家一个较圆满的结局。快复牌吧！	1601	八百年感动		2
1976	2016/6/29	来源：华夏时报 这个行业必须洗牌，应该洗牌，而且非洗牌不可，先洗主动，后洗被动，宝能、华润、恒大，对于他们而言地产已经完成了原始积累的使命，相应的业务交出去，让万科去盘活，让万科为自己打工，何乐而不为？ 鸟鸣，天籁或者噪音，一定程度上取决心志或者说是心境。 毕竟，这个世界上美丽的误会太多。 莫名的兴奋、激动与失落、绝望、困惑或者迷茫，最后就是懵圈、呆萌。 不是我不明白，而是这个世界变化实在太快。 万科之争已经持续一年有余，最新的搅局者谁也没有想到是来自恒大的许家印。8月4日午盘，一则来自媒体的报道引起了市场的巨大波澜，报道声称，恒大和许家印已经买入了大约2%的万科股票，受此刺激，万科股价旱地拔葱迅速从17.88元直冲18.88元。蹊跷的是，此后媒体却发出恒大的澄清声明否认买入万科，盘中万科从19.45元回落到18.85元，之后缓慢回升，尾盘封住涨停。而盘后龙虎榜表明，买入前三者均为恒大总…	10.0万	顺势不执		3
1977	2016/6/28	万科复牌走势：第一天一字跌停板； 第二天一字跌停板；第三天一字跌停板开盘，下午一点半后，被直线强行拉起，收跌一到二个点。第四天，低开高走，收涨停板； 第五天，放出天量，横盘。	2040	M只做妖股M		2
1978	2016/6/27	买万科的股票肯定要亏了，复牌后估计会有30%到40%的补跌，伤心流泪呀！！！	1616	Rothschild_Chang		2
1979	2016/6/26	让我想起了加多宝和广药	1828	一入股市深似海呀		2
1980	2016/6/25	或仍将而广佛我刚发	996	一鸣惊人60887		2
1981	2016/6/24	长期以来拿着股东给的薪水，公司承担的全部费用，家里摆着老的，外面公开带着小的，全世界哪里好玩就去哪里，吃喝玩乐加泡妞，早已将公司一切事务抛到九霄云外。公司市值管理无人问津，公司股价长期爬在地板上。“野蛮人”“野蛮”收购，不间断举牌，期间无任何举措，直至“野蛮人”控股。此时的王石才从小田身上爬起来。如今是提着裤子耍“老懒”。	6794	股友h971936g92		2
1982	2016/6/23	中通客车：公司只有纯电动将迎来并超过05年之后苏宁家电下乡政策带来复权的50倍涨幅，目标100倍，目前就一壳的市值110亿，37元，客车纯电完全替代已成中期必然，调研完全国，刚刚起步只有少数几个发达城市有，相比也是个别，绝大部分仍旧没换，纯电动客车占比只1%附近，一般8年退役了基本就上纯电了，纯电公交车比普通公交车动力强推背，噪音小，客车，出租车是油换电第一批，首当其冲，使用率高，节能环保效果好同时没有大资金卖，大资金惜售，少量资金即可撬动，中通客车纯电动比重最大，几乎是纯正的单一纯电动客车厂家，无其他业务拖后腿，纯电动客车发展无限量，发展飞快，如搭火箭，此次锂电回调之后望第一个起飞之牛股，会甩开其它锂电800里，甩大盘80000里	1189	上海手机网友		2
1983	2016/6/22	感谢华润投反对票	1598	股友mKhuhj		2
1984	2016/6/21	中纪委即将进入万科啦，小心了	2175	万科A资讯		2
1985	2016/6/20	万科停牌价24.43元，增发15.88元，自宫4个跌停板多一点。	1197	万科A资讯		2
1986	2016/6/19	明天是最后一天，老王怕到了极致。	6359	股友rWXXfL9215		2
1987	2016/6/18	现在是让股民给深圳的高房价买单，深圳地铁的物业地产市值肯定估值超高。	1644	万科A资讯		2
1988	2016/6/17	实在找不到跌的理由	9542	股友7rlci84300		2
1989	2016/6/16	[大便]	1821	河南老老崔		2
1990	2016/6/15	宝能败相以露，必败无疑，大家拭目以待	12582	一年只做两个票6864		2
1991	2016/6/14	大家来说说，万科开盘会怎样？如果跌停大盘又会是怎样？	8299	股友mKhuhj		2
1992	2016/6/13	我持股万科，我看多唱多，如你认为我是托，那我们散户都是万科的托——	9041	上海网友		2
1993	2016/6/12	因万科已提示走人，短期内将不再跟踪	8570	明月晨风2312		2
1994	2016/6/11	万科复牌跌五个停板没问题，请注意。	9769	股友mKhuhj		2
1995	2016/6/10	假如下跌几个点开盘，你如何操作?假如上涨几个点，你又如何操作？上涨几个点，尾盘涨停，你是加仓，还是清仓？	9040	穆丞卿看盘		2
1996	2016/6/9	有些人关久了快要疯了，用自己的语言来误导别人。我也有持有万科，理智的说，开盘补跌应该的。	5250	股评师秦国安		2
1997	2016/6/8	万科应该是16日复牌，出来3个跌停，先跌到17左右， 然后弱势反弹到20边完成第一波，第二波跌到12内，大家可以验证	8536	鑫森胜犇牛髖		2
1998	2016/6/7	65了，该收敛些了	5110	明月晨风2312		2
[truncated: 2,014 more rows]
