# Supplementary material for: Hybrid deep learning models with multi-classification investor sentiment to forecast the prices of China’s leading stocks
Source: PLoS One. 2023 Nov 27;18(11):e0294460. doi: 10.1371/journal.pone.0294460 (PMC10681238; doi:10.1371/journal.pone.0294460)
Supplement: S1 Data — (ZIP) [file pone.0294460.s001.zip › code and data/data processing -python/5:word2vec+sentiment classification/stock-comments/csv(add score)/002594(add score).csv]

	日期	评论	阅读数	评论数	作者	emotion
0	2021/11/27	来源：上海证券报 [videoId=4057244##videoType=1##videoFrom=news] 新能源汽车的安全警钟再次敲响！ 11月22日晚间，一辆疑似比亚迪秦Pro EV起火，事发地点在北京中关村壹号地下车库。事发前，该车辆正在使用充电桩充电。到了11月23日晚间，该事件在互联网上受到较大关注。 网上流传消息显示，涉事比亚迪车主在微信朋友圈发布动态称：“没想到会亲身经历电动汽车爆炸，当时在车上突然听见声音感觉不对，赶紧抱孩子下车逃跑，很幸运人都没事。” 这已经不是比亚迪电动车首次出现事故。公开信息显示，去年5月，一辆秦Pro EV在公共充电站发生起火。去年12月，一辆比亚迪唐新能源汽车起火。 随着新能源汽车销量持续上涨，安全问题成为各方关注的重点。比亚迪10月销售数据显示，公司乘用车全系销售88898辆，同比增长90.9%，环比增长12.5%。其中新能源车销售8000…	29885	380	比亚迪资讯	0
1	2021/11/26	牛逼	818	21	和气兴隆得小乔	2
2	2021/11/25	可以加仓了	1330	36	基民2109M67q72	2
3	2021/11/24	安全，才是电动车最大的豪华。刀片电池将“电池自燃”从新能源汽车的字典里彻底抹掉2021年4月，比亚迪纯电乘用车全系开始切换刀片电池。	386	2	股友1155r226U5	0
4	2021/11/23	转发	214	0	涨涨更健康哦	2
5	2021/11/22	震荡上行无疑，但不会一帆风顺	133	0	股友e83LVv	2
6	2021/11/21	不谋全局不足以谋一域，今天跟股友们分享一下，深刻解读咱们国家的新能源大战略。吃透这篇文章，各位股友们以后在操作方向上就会高屋建瓴。2020年中国正式提出2030年前碳达峰、2060年前碳中和的战略目标,（记住这两个时间点）首先咱们要弄明白，国家为什么要大力发展新能源汽车？难道仅仅是为了弯道超车和碳达峰的承诺吗？ 股友们先来看一组数据：2020年中国的汽车年产量为2500多万辆，市场保有量接近3亿辆，进口原油5亿多吨。中国是全球最大的汽车产销国和原油的进口国。极度依赖进口原油。原油的进口比例国际警戒线是50%，咱们国家超过了70%，这不仅仅是消耗了大量的外汇财富，最关键的是原油进口是需要靠海运的，一旦在马六甲海峡这个海运通道被人扼住了咽喉，那后果将不堪设想，害处有多大，就不用我多说了。泱泱大国企能仰人鼻息？所以那问题来了，咱们中国人该如何破局呢？三个字，碳中和！而新能源车就是实现碳中和的重…	9041	29	只买核心资产股	1
7	2021/11/20	星期一清仓，员工为公司贡献12年，唉	361	6	股友73G6I66658	2
8	2021/11/19	“很多所谓厉害的人，其实仅仅是因为他们一直在老老实实地做他们该做的事情而已，单看每件事情是很难看出来他们厉害在哪里的。厉害是攒出来的。”	1294	1	金石策论	2
9	2021/11/18	目前，电瓶车已经占到了汽车销售量的15%，就算全部取消燃油车，销量再提高十倍，利润又能达到多少了？现在的市盈率已经达到了几百了，除以10也不低。当年的德赛电池专做手机电池，也是被炒的老高，现在也无声无息了，当时给的定调就是手机销量会不断的攀升，电池需求会不断的增长。结果就是一地鸡毛。	199	3	股友578666Mc61	2
10	2021/11/17	比亚迪今天要大涨5个点	170	3	老窖小粉	2
11	2021/11/16	来源：东方财富Choice数据 以下是金发拉比在北京时间11月12日10:03分盘口异动快照：11月12日，金发拉比盘中快速反弹，5分钟内涨幅超过2%，截至10点03分，报11.46元，成交9493.51万元，换手率4.30%。分笔10:03:2411.46147↑10:03:2111.407↑10:03:1811.39125↑10:03:1511.371841↑10:03:1211.35360↓10:03:0911.35387↓10:03:0611.3517↓10:03:0311.35111↑10:03:0011.3588↑10:02:5711.3328↓报价卖五11.5581卖四11.4953卖三11.4854卖二11.4720卖一11.464买一11.451买二11.4443买三11.48买四11.3924买五11.381最新：11.46涨幅：-0.61%涨跌：-0.07换手率：4…	673	5	金发拉比资讯	0
12	2021/11/15	美股新能源汽车大涨	155	1	二零四五	2
13	2021/11/14	特斯拉大跌	301	2	财富天下赵	2
14	2021/11/13	特斯拉人家减持，与你何关系。	158	0	长期互赞	2
15	2021/11/12	巴菲特在慢慢减仓比亚迪，成本已经收回，剩余的全是利润，预计明年初清仓。	972	6	股友b3jLHl	2
16	2021/11/11	公告日期：2021-11-13证券代码：002594 证券简称：比亚迪 公告编号：2021-138比亚迪股份有限公司关于召开2021年度第二次临时股东大会会议通知本公司及董事会全体成员保证信息披露的内容真实、准确、完整，没有虚假记载、误导性陈述或重大遗漏。特别提示：鉴于当前新冠肺炎疫情形势，为避免人员聚集，降低交叉感染和传播风险，比亚迪股份有限公司 2021 年度第二次临时股东大会保障参会安全建议如下：1、建议 A 股股东优先通过网络投票方式、H 股股东优先通过委托大会主席投票方式参加本次会议。2、参加现场会议的股东及股东代表应采取有效的防护措施，配合做好参会登记，出示“粤康码”和行程绿码，会议全程须佩戴口罩。3、为保护股东健康、防止病毒扩散，不符合防疫要求的股东及股东代理人将无法进入会议现场。比亚迪股份有限公司（以下简称“公司”）于 2021 年 11 月 12 日召开第七届董事会第十…	935	13	比亚迪资讯	3
17	2021/11/10	公告日期：2021-11-13香港交易及結算所有限公司及香港聯合交易所有限公司對本通告的內容概不負責，對其準確性或完整性亦不發表任何聲明，並明確表示概不就因本通告全部或任何部份內容而產生或因倚賴該等內容而引致的任何損失承擔任何責任。比亞迪股份有限公司BYD COMPANY LIMITED（在中華人民共和國註冊成立的股份有限公司）（股份代號：1211）網站：http://www.byd.com臨時股東大會通告茲通告比亞迪股份有限公司（「本公司」）謹訂於二零二一年十一月三十日（星期二）上午十時正假座中華人民共和國深圳市坪山區比亞迪路3009號公司會議室舉行臨時股東大會（「臨時股東大會」），以審議及酌情通過下列決議案：以特別決議案方式1. 考慮及批准列於本公司日期為二零二一年十一月十三日的通函（下稱「該通函」）附錄一所載的對公司章程之修訂：2. 考慮及批准列於該通函附錄二的本公司董事會議事規則…	997	0	比亚迪资讯	3
18	2021/11/9	怎么每天这么多公告	180	2	深圳丽琳	2
19	2021/11/8	来源：智通财经网 太平洋酒吧(08432)披露截至2021年9月30日止6个月的中期业绩，公司收益4672.7万港元，同比增长21.84%；公司拥有人应占期内亏损410.3万港元，同比收窄29.95%；基本每股亏损0.48港仙。 公告显示，经营酒吧及餐厅业务期间收益为4640万港元，同比增加21.5%。强制关闭令于2021年4月29日终止，导致本期间的收益与上个期间相比有所增加。（文章来源：智通财经网） [点击查看原文]	308	0	财经评论资讯	0
20	2021/11/7	都在看空时候就是加仓的时候！	120	0	为名族谋复兴	0
21	2021/11/6	有钱就会加速提高电池，芯片，整车产量，大利好！	98	0	股友XAlmRz	2
22	2021/11/5	【BYD长线信仰不变，短期昨天已走光，跌下到我心理价位我就接】也许今天我就买回了，也许下周再买回。跌到我的心里价位，就可以。在这个位置就算新高，也是要下来滴。	891	12	江边一孤鹰	2
23	2021/11/4	喜讯！比亚迪半导体参与完成的项目荣获国家科技进步二等奖2021-11-06 06:10??新能源资讯2021年11月3日上午，备受关注的2020年度国家科学技术奖在北京人民大会堂举行。由比亚迪股份有限公司牵头完成的《高性能电动汽车动力系统关键技术及产业化》项目荣获国家科学技术进步奖二等奖。高性能电动汽车动力系统关键技术及产业化项目，在电池系统、电驱核心部件IGBT和驱动总成三方面取得了重大突破，并快速产业化，取得骄人成绩。该项目关键技术的运用，实现了整车动力性、经济性、安全性的协同提升，解决了当前电动汽车安全、续航、动力等性能协同提升的难题，有力的推动了新能源汽车产业电动化转型。比亚迪半导体作为该项目的主要参与单位，承担电驱IGBT课题，负责组织车规级IGBT芯片设计与制造、模块设计、封装工艺等核心技术研发，并跟踪课题的终端应用效果。比亚迪半导体功率半导体产品中心副总监吴海平为该项目的第…	908	5	春暖花开兔摇号	2
24	2021/11/3	挂而不交，交而不挂，是主力挂单操作的典型手法。挂而不交的意思是，单委托在买卖盘上，但目的不是为了成交，而是通过大卖单压盘，达到恐吓散户卖出筹码，或者通过大买单托住价格，吸引散户买入的目的。而且，大买单和大买单往往就挂在买卖五档盘口，因为大部分人的软件只显示买卖各五档，只有开通level2数据，才能看到从跌停到涨停所有的挂单，但那没必要去看。交而不挂的意思则是主力想要买入或者卖出，是不会在乎几分钱差价的，想买入就会对着现价高几个价格扫货入场，想卖出，也会挂低几分钱甚至几毛钱卖出。看下图：所以，我们常说，外行人看热闹，内行人看门道，外行人每天看盘，只是看看哪些涨了哪些跌了，很难看懂市场主力的行为。而股票的盘口，就像人体的基因一样重要，把主力的行为暴露得明明白白。盘口是资金必争之地，就像战争时的重要关卡城池，有盘口的挂单买卖，才有分时图的波动，有了分时图，才有k线、均线、指标的变化，所以，能看…	963	7	春暖花开兔摇号	2
25	2021/11/2	转发	96	0	熊熊奥特曼	2
26	2021/11/1	天时地利人和，比亚迪大哥你就差点利润，希望尽快跟上不要辜负广大股东对你的殷殷期望和深切关怀～	992	0	比比迪东	2
27	2021/10/31	来源：中国电子报 10月26日，比亚迪股份有限公司发布公告称，香港联交所同意公司分拆所属子公司比亚迪半导体股份有限公司至深交所创业板上市。 根据Omdia统计，比亚迪半导体在中国新能源乘用车电机驱动控制器用IGBT模块全球厂商中排名第二，市场占有率达到19%。而排名第一的是全球车用功率半导体的领军企业——英飞凌。 比亚迪半导体此次拆分上市，很容易让人联想到同样脱胎于母公司西门子的英飞凌。正因为这个原因，在全球功率半导体市场上，比亚迪给予了人们较大的想象空间——比亚迪半导体能成为中国的英飞凌吗？ 拆分之路：“去母公司化”学不了英飞凌 比亚迪半导体的前身为2003年比亚迪组件的汽车半导体事业部。2004年，比亚迪半导体事业部以比亚迪微电子为名正式注册成立。2005年，比亚迪半导体开始组建IGBT研发团队，正式布局IGBT产业。当前，比亚迪半导体是目前国内唯一一家拥有IGBT完整产业链的企业。…	969	6	比亚迪资讯	0
28	2021/10/30	参照港股这票该上去的.但目前看来需要再踩一脚270.上攻动能才够.	254	1	股友70h31V5766	2
29	2021/10/29	可以参考一下，不一定就是对的有息债务大幅降低：长期借款从去年末的147亿降到今年9月末的106亿，负债率下降30%；短期借款从去年末的164亿，降到今年9月末的155亿。公司账上的存款（货币资金）从去年末的144亿大幅上涨到今年9月末的362亿，存款上涨151%。经营活动产生的现金流净额，从去年同期的287亿增长到本期的319亿。存款大幅上升，同时负债率大幅下降，说明公司经营过程中确实收到了现金收益，公司对上游产业链的控制力也强化了。公司销售收入增长38%，今年在车市整体销售下滑的情况下，公司销售收入能够逆势上涨，难能可贵。以上均扣除了去年同期由于生产疫情防护产品而获得的额外收益。结论：在过去的9个月中，公司经营确确实实获得了现金收益，公司资金实力得到大幅提高，为公司未来的投资和经营提供了强有力的资金保障。另外，大家不要太在意公司的账面利润，账面利润很容易被操控的，账面利润不能真实的反映…	528	1	金银如意de楚留香	3
30	2021/10/28	10 月 25 日 - 特斯拉公司(TSLA.O)周一市值超过 1 万亿美元，此前该公司从租车公司赫兹那里获得了有史以来最大的一笔10万订单！大多数汽车制造商不会吹嘘向汽车租赁公司的销售情况，汽车租赁公司通常以折扣价出售滞销车型。但对特斯拉及其投资者而言，赫兹决定在 2022 年底前订购 10 万辆特斯拉汽车。特斯拉的翅膀就硬起来了！股价就暴涨到难以想象的高度！那么比亚迪100万订单，股价应该怎么涨？滴滴D1是滴滴与比亚迪联合研发的首款定制网约车。到2025年，比亚迪将为滴滴生产100万台D1并搭载自动驾驶技术。这个订单计划是2020年形成的。2021年第一季度，比亚迪已经交货6000辆。二季度交货12000辆。目前，长沙，广州，深圳开始普及了！现在，主要还是产能的问题！因为比亚迪目前新能源汽车整个生产状况十分紧张。各款新能源汽车订单全部爆款。所以比亚迪目前正在极力扩大新能源汽车生产基地…	1023	32	春暖花开兔摇号	3
31	2021/10/27	转发	217	1	熊熊奥特曼	2
32	2021/10/26	明早看到350	255	1	先giao个100W	2
33	2021/10/25	大家快跑	258	1	朗月凡心	2
34	2021/10/24	转发	186	0	大头小爱9520	2
35	2021/10/23	rnm，提车	124	0	勇于实践地杜鹃	2
36	2021/10/22	比亚迪H股配售定价为276港元/股	545	2	股友IhrbT4	2
37	2021/10/21	总有人不听，这不就好了吗哈哈哈，跌吧，意料之中跌多点，	135	0	有影有迹2	2
38	2021/10/20	今天站上300以上，加油	219	5	wkhh奈何	2
39	2021/10/19	冰冻三尺，非一日之寒。创业板现价3440点，不看好。雨朦胧个人认为垃圾股东方财富现价35元，还有垃圾股宁德时代现价665元，还有垃圾股比亚迪现价315元大家最好都要逢高出货，逢高出货为好。还有垃圾股药明康德现价131.74元，都要逢高出货，逢高出货为好，都是垃圾呀雨朦胧在第一时间通知客户出掉了以上雨朦胧点名批评的垃圾股宁德时代，比亚迪，东方财富和药明康德以后，雨朦胧在25.21元，25.18元分别开出了垃圾股中信证券的空单盆友们呀盆友们，上证的道路真的很难很难呀，今天才是11月11日，一定要过了11月15日下周一才知道呀，切记，11月15前有喜新厌旧的主力要出货炒新三板，所以11月15前雨朦胧并不看好，11月15日下周一后到时看吧，应要好一点了，盆友们呀盆友们，注意风险呀，注意风险	480	1	散户雨朦胧	3
40	2021/10/18	比亚迪，本来打了很多技术分析，但是都删掉了，简单点说吧：比亚迪今天收盘价基本市值9300亿，很多人一直都讨论比亚迪值不值万亿市值？目前看股价如果到349基本就是万亿了，那么你会选择349挂单清仓比亚迪吗？我只说自己的看法，没有让你去买哦。那就是：万亿市值对于比亚迪而言，仅仅是一个开始。	8279	110	趋势中军	2
41	2021/10/17	坚定持有 等待冲击万亿市值	322	2	把炒股当成慈善	1
42	2021/10/16	转发	89	0	股友2Zv6582377	2
43	2021/10/15	2021 上海车展众多具备爆款潜质的电动智能车型集中亮相，自主OEM 在电动智能时代的品牌力提升，造车新势力强化科技卖点，合资/海外品牌加速电动化转型，智能化解决方案供应商赋能整车厂造“好车”。车展优质车型持续投放推动新能源汽车行业景气向上，全球新能源汽车步入高速成长阶段，整车环节优选车型周期占优的比亚迪，供应链建议继续把握电动化、智能化的优质标的，尤其是特斯拉供应链、大众MEB 供应链、宁德时代及LGC 供应链等。? ? 自主品牌：电动智能助力品牌向上，“个性化”渐成趋势。本次车展多家自主品牌携优质车型亮相：如比亚迪发布全新e 平台3.0、代号EA1 的纯电车和XDream 概念车；吉利汽车展出豪华猎装纯电轿跑极氪001，并同时展出了下一代旗舰SUV星越L；广汽埃安推出独立运营后首款科技潮流风紧凑型SUV AIONY；上汽带来高端智能纯电动汽车智己L7、LS7 和R 汽车ES33 等。…	2000	0	日子封起	3
44	2021/10/14	年中到300	390	4	爱割韭菜的汤姆猫	0
45	2021/10/13	220的朋友还有吗？山顶的朋友们出来打个卡吧	398	3	股友f70176908e	2
46	2021/10/12	还嘚瑟呢，也不看看比亚迪以前多少机构持有，现在还有几个，看看就明白了，今天汽车板块大涨，龙头比亚迪居然挣不到钱	984	6	股友s691BV	2
47	2021/10/11	310的，路过	228	3	小鹏玩一玩	2
48	2021/10/10	近日，深圳市发改委发布《关于新能源汽车停车收费减免优惠有关事项的通知（征求意见稿）》。《征求意见稿》显示，新能源汽车的停车优惠时限和使用范围将更为灵活。深圳鼓励实行市场调节价的停车场，对新能源汽车予以停车优惠。此次发布的《征求意见稿》提出，新能源汽车在实行政府定价或者政府指导价管理的停车场停放，在现有充电期间（每天首2小时内）减免停车费基础上，享有当日免1小时内（含本数）停车费优惠。	519	0	希望1983	1
49	2021/10/9	王传福你要想想办法了。。。。。	439	2	股友6VdqH3	0
50	2021/10/8	在人生的道路上，即使一切都失去了，只要一息尚存，你就没有丝毫理由绝望。因为失去的一切，又可能在新的层次上复得。大家好，我是震哥，欢迎来到A股周三复盘。指数方面：三大指数小幅高开后全天单边震荡走高，创业板涨超2%领跑两市。宁德时代等权重股大涨带动指数，个股也出现普涨行情，超3000只个股上涨。热点快速轮动，医美、新能源汽车、核电等板块轮流走强。整体看，交易量较昨日小幅缩量，市场仍处于混沌期短线资金弃高就低。截至收盘，沪指涨0.60%，报收3416点。深成指涨1.55%，报收13738点。创业板指涨2.24%，报收2804点。沪股通净流入1541亿，深股通净流入41.91亿。盘面上，今日共89股涨停，收涨个股达到3156只，收跌个股960只。板块上，医美、旅游酒店、次新等板块相对强势，养殖业农业、电力等板块跌幅居前。今天指数经过连续的下跌后，迎来一个普涨的反弹，但是市场量能方面继续萎缩，量能…	1576	6	震哥jy	3
51	2021/10/7	不及预期 。给你300倍市盈率 你白瞎啊 要到120左右长期横了	969	9	任珂慧	2
52	2021/10/6	捂好了，不创新高不下车	576	6	A股_开花韭菜	2
53	2021/10/5	经历了2020年的短暂低谷后，氢燃料电池车在2021年强势开局！据统计，2021年刚过1个多月，公开采购招标的氢燃料电池汽车数量已达到680辆，占到2020年全年燃料电池汽车总产量的56.7%。就在本周，中国石化宣布了未来5年内建设1000座加氢站或油氢合建站的目标。作为燃料电池领域发展的主力军之一，上市公司也在近期纷纷披露有关动态。记者以投资者的身份分别致电雄韬股份和上汽集团，他们均表示，正在加大氢燃料电池车的投放和生产力度，未来也将把该领域作为公司发展的重要方向。	2566	4	嬴道资本	3
54	2021/10/4	比亚迪，世界新能源龙头，技术为王，创新为本	902	6	小庄一枚	2
55	2021/10/3	赚四万到赚四千，我日	925	10	喜欢天天吃韭菜	2
56	2021/10/2	有高手60块钱买入，一直持有到现在吗？	988	11	股友32923CK669	2
57	2021/10/1	有人问我比亚迪新能源你买他干嘛赶紧卖，国家都限电了你还买他干嘛，没电怎么开，我回了他一句，有那个企业不用电我想请问，然后我又问了他，你吃饭用不用电，喝水用不用电，加油站没有电能加油吗，证券公司没电能看电脑吗能看大盘吗，他回了我一句我终于醒悟了，回了我一句谢谢大哥。记住谁都不要相信，要相信的自己选择，	895	3	韩流英俊哥	2
58	2021/9/30	只能说混到现在这样，业绩真的配不起这个股价，希望公司好好反省，现在连苹果 华为 小米这些科技领军企业都加入，比亚迪未来可能很艰难希望再接再厉吧。	3714	8	佛系叔叔	2
59	2021/9/29	快跑，又是暴跌的一天	169	0	基民m7jcDv	2
60	2021/9/28	没戏，250以上大胆卖	136	0	空仓看牛市	2
61	2021/9/27	绿了绿了	147	0	基民m7jcDv	2
62	2021/9/26	近些天，本不应该高频出现在汽车媒体圈的华为在上海车展期间屡屡登上头条，华为汽车板块负责人余承东（同时也是华为云业务CEO/消费者业务CEO）不仅亲临车展现场卖车，同时还以华为独有的方式高调进军汽车行业。实际上，华为之前就曾不止一次地表示“不造车”的决策，但如果您足够了解华为，就一定知道当年华为作为聚焦通信业务的公司并在中国市场崭露头角的时候，掌门人任正非也曾表示坚决不做手机业务。看到了么，这似乎成为了华为独有的凡尔赛体，标志性的官宣背后，其实表露出的是不为人知的野心，不造车的华为远比造车可怕得多。华为由幕后走向台前仅2020年一年的时间，华为就豪掷超过5亿美元在汽车业务上，将ICT（信息与通信技术）与汽车行业深度捆绑，聚焦智能驾驶、智能座舱、智能网联、智能电动和智能车云五大领域，并陆续与18家企业达成生态合作或者软件合作，共建5G生态圈。如果说去年华为在以自嗨的形式慢慢布局汽车板块业务的…	2417	0	财运有余古戈尔	1
63	2021/9/25	171的本！现在该怎么办？我是相信它可以翻倍的啊！	1154	8	正能量导师	2
64	2021/9/24	比亚迪真的不行？如果你都知道比亚迪不行了，那伯克希尔在高点早砸了！	1180	3	家财兴隆地蝶舞	3
65	2021/9/23	大家怎么看比亚迪最近的连续下跌呢？158是底部吗？今年还能回到260吗？	953	8	诸葛抄股	2
66	2021/9/22	明说比亚迪是值得投资的，时间会证明，这个价位摸了一个月了，成长与价值同在，然而成长股投资之难就在它没有具体的安全边际	5766	7	格雷厄姆铁粉	2
67	2021/9/21	继续做空特斯拉，8月份360见！	366	0	呵护韭菜的大叔	2
68	2021/9/20	迪东的烦恼：复杂问题简单化迪东的烦恼，比亚迪每次季报，都需要仔细的找亮点（），希望这个烦恼从明年开始消失。今年把重点看营业收入的增长，以及每个月的汽车销量(EV车销量，DMi车销量)上面，其它事情，暂时放开：复杂问题简单化对于第一季报，我们看看最近几年的营业收入：2017第一季度：210亿 +3.75%2018第一季度：247亿 +17.54%2019第一季度：303亿 +22.50%2020第一季度：196亿 -35.06%2021第一季度：409亿 +108.31%2021第一季度的营业收入相比2017年增加95%。这当然是所有主要车企中，最好的数据了。同特某比较？ 不要给自己找烦恼（），暂时不比较，明年也许可以了。	2585	3	大雷David	0
69	2021/9/19	一年前在他身上亏了一千多，一年后回来看看你们，当时如果头铁拿到260再卖，仅仅4手就能赚8万，也只有机构才能做到，小散翻倍到120可能就已经下车了。	861	4	全年无假期	2
70	2021/9/18	特斯拉倒霉利好比亚迪	586	1	BJ777	1
71	2021/9/17	比亚迪进入宝马供应链, 公司拆分初见成效！未来之路难以评估！微微燃烧的木头原创19小时前关注特斯拉最近大火，基本处于全网霸屏状态，看得很是烦，咱们聊聊别的。近日，有消息传出，宝马ix系列使用的5G模块由三星设计，比亚迪制造、封测，比亚迪正式进入宝马供应链。比亚迪的拆分之路比亚迪做新能源汽车之初，市场完全没有供应链，技术进步只能靠自己研发，导致比亚迪只能选择核心技术垂直整合的模式，并在汽车动力电池等核心技术领域领先。因为又造整车有做电池等核心部件，导致比亚迪错失动力电池做大的良机，宁德时代异军突起，才出现比亚迪拆分零部件公司之举。近两年，比亚迪几乎将所有核心、非核心零部件产业从比亚迪汽车各事业部拆分出去，目前已经独立多家公司，包括弗迪电池、弗迪动力、弗迪科技、弗迪视觉、弗迪模具、比亚迪半导体等等。拆分之后，各子公司不再是比亚迪汽车下所属事业部，实现了业务分离，为外供提供了前提条件。比亚迪各…	2974	2	股友1vx2397365	3
72	2021/9/16	看看港股跌成啥样子了	352	0	宁静以致远at	2
73	2021/9/15	19日油价大涨，最明显的新能源汽车大利好，下周三盘前竞价抢着进吧！	607	1	一买就跌一卖必涨	2
74	2021/9/14	公告日期：2021-09-17证券代码：002594 证券简称：比亚迪比亚迪股份有限公司投资者关系活动记录表编号：2021-34投资者关系活 □特定对象调研 □分析师会议动类别 □媒体采访 □业绩说明会□新闻发布会 □路演活动□现场参观■其他 （电话会议）参与单位名称 泰康资产、研究员、程翔等 7 人及人员姓名时间 2021-9-17 10:00-11：00地点 比亚迪六角大楼上市公司接待 黄悦人员姓名问题一：公司发布 DM-i 超级混动的意义是什么？答：DM-i 超级混动是公司厚积薄发的力作，将扮演燃油汽车颠覆者的角色。它的出现，是汽车市场的一次“供给侧改革”，有能力改变中国汽车市场的消费结构，加速实现绿色投资者关系活 出行的梦想。公司希望让 DM-i 超级混动进入传统燃油车占动主要内容介 绝对主导地位的细分市场，在红海中杀出一片蓝海。绍问题二：DM-i 超级混动的市场反响？答：凭借超…	907	3	比亚迪资讯	3
75	2021/9/13	和长安汽车太臭了。	133	0	股友dWKc1M	2
76	2021/9/12	甲醇汽车再次出发！生态环境部正式打开甲醇汽车公告申报端口甲醇汽车再次出发！生态环境部正式打开甲醇汽车公告申报端口上海证券报继电动车、氢能汽车等新能源车概念被市场追捧后，甲醇汽车也加速驶入人们视野。日前，生态环境部正式打开甲醇汽车公告申报端口，甲醇汽车被纳入国家汽车工业统一管理范畴。吉利等公司以及山西等地方政府近期也加快了推动甲醇汽车的节奏，中国甲醇汽车开始进入新一轮市场推广阶段。	1636	1	股友qt6ylR	3
77	2021/9/11	今天，以润和股份为代表的鸿蒙概念股全面复苏，早市纷纷封涨停板，升势十分劲捷，对大盘、包括对能源股的冲击太大了！老能源全面回落，新能源在分化，也出现些许疲态。从整体效应来说，鸿蒙热度恐怕要延续一段时间。但是，能否带动芯片、电子、通信全面回暖？在接下来的这半个月，板块重心是否向科技板偏移？新能源是否会降温？这些问题很重要，将影响投资方向的判断和选择。股民追涨鸿蒙是必然的。在板块牛市，科技股的赚钱效益从来就超越能源股。比如润和升一月，抵得上西矿升一年。鸿蒙热会在多大程度上影响西矿包括锂矿股的走势呢？明后天就会给出初步的结论。我很看重价值投资。但在资本市场，你要充分意识到市场的趋势特征和投机特征。必须尊重市场。毕竟，入市的目标是为了获取利润。我想，最近投资于新能源的股民，肯定有部分向科技股分流。这样会导致新能源板块失血。那么，本来刚刚回稳的西矿，换手率仅10％，比较低迷，其上攻动能明显地不足。从…	1342	11	岭海渔夫	3
78	2021/9/10	上周五市场继续小碎步上攻，上证指数站上了3700点关口，收盘点位刷新了6年新高。我在上周二讲到，接下来突破今年2月18日高点3731点，将创下2015年8月份迎来近6年的新高。这一小目标实现就在眼前，而且是板上钉钉的事。让很多投资者爱过、恨过、伤过被称为渣男的芯片半导体上周五终于大反弹了，因此他们的集中营科创板指数也终于反弹了，科创50放量上涨1.76%。市场价量齐升，两市成交额连续第38个交易日突破万亿，外资也在不断流入。在前面部分投资者朋友担心市场大涨后短线调整的时候，我指出资本市场目前正是黄金发展时期，这两年是明显的局部大牛市行情，已经形成了巨大的赚钱效益。令这几年没地方去的社会各类资金在涌入股市，因为房住不炒使得大量炒房资金只能陆续进入市场。以前直接投资实业的资金也因为投融资环境的改变，只能通过资本市场的方式，最后再进入实业，去为实体经济服务。外面各路资金在不断的往股市里冲，所以…	1092	1	微微WW	0
79	2021/9/9	来源：智通财经网 国信证券发布研究报告称，维持比亚迪(002594.SZ)“增持”评级，预计全年的汽车销量可达62万辆。上调前盈利预测，预计21-23年的EPS为1.74/2.86/3.78(原为1.56/2.09/2.89元)，对应PE为156/95/72x。 事项：1)2021年9月，比亚迪E平台3.0重磅发布，主打安全、智能、高效、美学。同时，基于E平台3.0打造的全新概念车ocean-X在发布会上完成首次亮相。 2)2021年9月，比亚迪公布8月产销数据。公司8月总销量为68,531台，同比增长86%，环比增长19%；新能源销量为61,409台，同比增长302%，环比增长22%。 国信证券主要观点如下： E平台3.0实现了电池车身一体化，整车刚度提高一倍，对安全性的高度关注正成为比亚迪品牌在市场上独树一帜的亮点。此外，800V高压充电、八合一动力总成、智能域控架构、自研操作系统B…	953	19	比亚迪资讯	0
80	2021/9/8	可能跌 只是说可能……不喜勿喷	996	16	飞云派小闯	2
81	2021/9/7	资讯 | 比亚迪近5年获新能源汽车补贴39.8亿元，位居所有车企之首懂车帝报道15小时前 优质汽车领域创作者文：懂车帝原创 常思玥[懂车帝原创 行业] 日前，懂车帝在工信部官方网站获悉，2020年新能源汽车补贴清算工作已经正式开始，并将资金清算审核初审情况进行公示。懂车帝注意到，在这份通知中，2020年被核准的车辆数最多的是比亚迪，被核准了11.7万辆车，此次清算的补贴资金也有20.5亿元。而比亚迪自己公布的2020年新能源汽车销量为18.9万辆，本次清算的车辆约占比亚迪2020年销量的62%。比亚迪仅2020年就获得补贴20.5亿元2016-2020年，比亚迪被核准15.5万辆车，可获得的补助资金为39.8亿元，排名所有车企第一，占总金额的12%以上。长亚迪体验中心比亚迪在2021年的的新能源汽车销量又有进一步增长，数据显示，比亚迪乘用车8月共售出68,531辆汽车，同比增长86.3%…	1095	2	股友HKzUTq5656	1
82	2021/9/6	转发	149	0	海纳百川88898	2
83	2021/9/5	中共中央、国务院：加快构建特色芯片设计、测试和检测的微电子产业链华尔街见闻快讯1小时前 关注中共中央、国务院印发《横琴粤澳深度合作区建设总体方案》。方案提出，大力发展集成电路、电子元器件、新材料、新能源、大数据、人工智能、物联网、生物医药产业。加快构建特色芯片设计、测试和检测的微电子产业链。建设人工智能协同创新生态，打造互联网协议第六版（IPv6）应用示范项目、第五代移动通信（5G）应用示范项目和下一代互联网产业集群。（新华社）	5914	7	HXM89K2	0
84	2021/9/4	厉害	262	0	勤恳的赛门	2
85	2021/9/3	三次到达271，，有病	244	0	捂股丰登登登	2
86	2021/9/2	比亚迪参投纵慧芯光新乐居财经讯邓如菲9月1日，企查查显示比亚迪股份有限公司（以下简称“比亚迪”）新增一则对外投资，投资企业为常州纵慧芯光半导体科技有限公司（以下简称“纵慧芯光”），具体投资比例不明。纵慧芯光成立于2015年11月18日，法定代表人为赵励，注册资本为2518.15万元人民币，经营范围包括芯片设计；芯片制造；集成电路、电子产品、电子元器件等。赵励为该公司实际控制人。	4625	2	HX68734	2
87	2021/9/1	不要和趋势作对	233	0	基民m7jcDv	3
88	2021/8/31	一、食品和饮料产业链各类龙头(1) 白酒: 贵州茅台、五粮液、洋河股份、泸州老窖、山西汾酒(2)酱油: 海天味业（中炬高新、千禾味业）(3)火锅底料：日辰股份、颐海国际(4)乳制品: 伊利股份、（妙可蓝多，天润乳业，新乳业）(5)榨菜：涪陵榨菜(6)面包: 桃李面包(7)坚果零食: 洽洽食品、良品铺子、盐津铺子(8)啤酒: 青岛啤酒、重庆啤酒、华润啤酒(9)月饼：广州酒家、（元祖股份）(10)速冻食品: 安井食品、（三全食品）(11)卤制品: 绝味食品、煌上煌(12)酵母：安琪酵母(13)泡椒凤爪：有友食品(14)餐饮: 海底捞、九毛九(15)火腿肠：双汇发展(16)醋：恒顺醋业(17)米面：克明面业(18)鸡尾酒：百润股份二，医疗龙头股 （一）医疗领域各类细分龙头1. 【医疗器械龙头】鱼跃医疗2 【体外诊断医械龙头】迈瑞医疗3. 【心血管医械龙头】乐普医疗4. 【再生医学龙头】正海生物…	9881	3	股友n6wN5b	3
89	2021/8/30	业绩透支五十年，比它每股收益还高的，而且多年收益稳定的股票，好多只有几元钱一股，比亚迪却高达290元，对比这些股票透支了未来五十年到一百年！	484	0	股友Q2wUbl	2
90	2021/8/29	还是来说说半年报吧，肯定是不及预期，研发费用太高，半年45亿的研发费用，全年会接近100亿的研发费用。摊子铺的太大，搞了5年的云巴，投入大量的研发费用，一直没看到什么前景，半年报中提到最多的反而是这个云巴，完全本末倒置。如果同样扣除研发费用，汽车板块和长城汽车比较，也差不多。总得来说，这个云巴太坑，这么多年简直就是一个无底洞。	991	3	浪小涛2015	2
91	2021/8/28	也不知道是我克比亚迪，还是比亚迪克我，只要一买入，必跌！已经验证8次了！！我服了……	417	0	股友gUMtyZ	2
92	2021/8/27	这股废了	255	0	yi神驾到	2
93	2021/8/26	比亚迪半导体电子被终止审核上市了，家人们，这算利空吗？	1390	17	凡少有只招财猫ya	2
94	2021/8/25	可能回踩20日线这几天都是买点，等到大盘止跌后企稳回升	834	6	招财腾达地白沉香	2
95	2021/8/24	来源：东方财富Choice数据 作者：财智星 08月20日，比亚迪被深股通减持31.38万股，最新持股量为5017.34万股，占公司A股总股本的2.77%。近五日持股量数据持股量及股价变动图注：文中持股数量经过前复权处理，可能存在与港交所披露不一致的情形。免责声明：本文基于大数据生产，仅供参考，不构成任何投资建议，据此操作风险自担。（文章来源：东方财富Choice数据） [点击查看原文]	982	2	比亚迪资讯	0
96	2021/8/23	今天估计又得大跌因为美国新能源汽车全面大跌	344	0	股友uoonym	2
97	2021/8/22	管你们怎么说。老子成本180 赚了好多，气死你们这些空狗，老子就不卖，我就天天做t跌也能赚钱	513	3	稳定复利白马股	1
98	2021/8/21	8月13日，公司与爱驰汽车合作的首家新能源汽车新零售门店正式开业，并迎来了爱驰汽车新款车型U6于深圳的首秀。在公司对新能源汽车赛道的高度重视下，一支具备专业背景、充满活力的新团队应运而生，成为公司在新能源汽车领域不断探索与拓展的新生力量。爱驰汽车成立于2017年，是一家用户深度参与的智能出行服务公司，拥有符合工业4.0标准的整车工厂，并在德国设有研发中心和欧洲市场销售中心，是中国新能源汽车全球化先行者。资料显示，电动汽车的普及速度预计将在未来几年大幅加快，预计到2025年，电动汽车的销量将从2020年的310万辆跃升至1400万辆，占据全球乘用车销量的16%，预计德国和中国的电动汽车市场份额将会更高，分别接近40%和25%。此次与爱驰汽车的合作是公司对新能源汽车赛道的新布局，也是公司坚持看好新能源汽车行业的新尝试、新探索。未来，爱施德将积极发挥自身线上、线下渠道优势，充分借助行业领先的全…	2953	5	oilo	1
99	2021/8/20	对对对	334	0	XiebdHag510	0
100	2021/8/19	转发	182	0	水灵灵的穆婉清	2
101	2021/8/18	宁德时代定增，新能源锂电都要崩了	488	3	红精灵Z	2
102	2021/8/17	5月19日，《人民日报》以“中国智造”给海外消费者带来新体验”为题，深度报道比亚迪等中国品牌发力创新、注重质量，不仅在国内影响力与日俱增，还与国外市场精准对接，给海外消费者带来更多智慧和绿色新体验。其中，关于比亚迪报道节选如下：???????电动巴士——满足高品质公共交通运输需求 在英国伦敦街头，比亚迪制造的纯电动“红色双层巴士”穿梭而过，为这一英伦文化符号增添了一抹中国元素。自2015年亮相以来，比亚迪与英国巴士制造商亚历山大丹尼斯合作，生产的纯电动巴士颇受当地欢迎，目前已有超过400台上路，占60%以上的市场份额。“中国制造正助力英国的道路空气清洁革命。”英国一家大型公交运营商伦敦地区负责人如是说。 如今，在欧洲20多个国家的100多个城市，都能看到比亚迪纯电动巴士的身影。随着欧洲国家加速推进交通领域新能源化，比亚迪纯电动巴士累计行驶里程超过6000万公里，减少二氧化碳排放约6万吨。…	4422	19	牛股天下无敌	3
103	2021/8/16	本大师认为：公募基金火线调仓了茅台，药明康德，招商银行，中国平安，来追捧比亚迪了！比亚迪股价不上1000元，怎对得起公募基金的良苦用心呢？？？？？？？	941	2	大王叫我来巡山g	0
104	2021/8/15	看中	430	0	股友8pc33l	1
105	2021/8/14	今天盘面预计很精彩，各种消息，多空对决来围观	276	0	小菜776534	0
106	2021/8/13	这已经不是市盈率不市盈率的说法了，这是比白酒还要白酒的大泡沫，估计接下去股灾2.0就是这些玩意砸的	363	2	沧海潜蛇	2
107	2021/8/12	今天会突破300	467	1	股友RxQ5wr	2
108	2021/8/11	我们公司在高位分批出庄8亿股比亚迪，我们公司撤离出来的资金去接下跌建仓华泰证券做庄去啦。散户朋友你们拿好比亚迪我们公司吧好机会给你们了。最后比亚迪要涨到3元一股去的。是向下涨。	2728	19	股友d7Jy00	3
109	2021/8/10	明天赶紧跑，比亚迪没有连续涨停的记录	312	1	一叶知秋1119	2
110	2021/8/9	新能源车产业链上的股票再往上涨50％也不会见顶！?江河之水终有入海之日2小时前??优质财经领域创作者新能源车产业链类有关的锂电，储能，光伏，整车等大部分股票可能还会涨百分之50以上也不会见中期顶！这个观点可能招大多数人恨，招大多数人骂。但是，市场就是这么残酷，就是这么反人性，你越不敢买的涨得越好，你越敢买的涨得越差。何故？道理很简单：财富永远掌握在少数人手里，这是大自然的法则，所以，你不敢买意味着大多数人也不敢买，你敢买的意味着大多数人也敢买，而财富只往少数人敢买的地方去流动。大多数人是害怕泡沫的，但是只有少数人敢去拥抱泡沫，泡沫越大，利润越丰厚。新能源题材很广，碳中和是世界性的历史潮流，几百万亿的市场规模，不造就史诗级的泡沫是不可能见终极大顶的。别嘲笑那位分析宁德时代（543.88，-2.36%）的分析师，扯到2060年确实有点远，其实股价的泡沫与估值没太大关系，中国石油（4.55，-…	3848	24	春暖花开免摇号	3
111	2021/8/8	比亚迪登上《人民日报》头版头条来源:IT1682021-07-31 15:07:197月30日,《人民日报》头版头条刊发了“年中经济观察”《经济辩证看 发展信心足》文章,对我国“十四五”开局之年,经济“稳中加固、稳中向好”做了深度报道,比亚迪新能源汽车发展成绩成为“看发展活力,新动能快速增长,新市场主题较快增长”的典型代表。文章指出,“5月,第100万辆下线;6月,销量同比增长207.1%……比亚迪新能源汽车产销量屡创新高。”作为最早进入新能源汽车行业的中国品牌,比亚迪以解决问题为导向,以技术创新为驱动,在解决社会问题过程发展企业,持续开发符合国家战略方向和社会需要的产品,用技术创新满足人们对美好生活的向往。通过掌握电池、电机、电控及芯片等全产业链核心技术,比亚迪实现产业链自主可控和创新链标杆引领,已累计专利申请3.3万件、专利授权2.1万件,稳居新能源车专利榜单第一。王传福向深圳V5电…	4156	18	春暖花开免摇号	0
112	2021/8/7	【盐湖股份即将恢复上市！巨无霸级锂电池材料龙头已牵手比亚迪】转7月30日晚间，*ST盐湖发布公告，8月10日恢复上市。公司证券简称也会改回盐湖股份。这家地方国企被暂停上市，2020年迎来涅槃重生。2020年净利润为+20.40亿，今年上半年预告净利润为+20亿至+22亿之间，由于今年新能源汽车火爆之势，碳酸锂价格居高不下，预计今年全年能达到50亿的净利润。说到盐湖股份，最有想象力且最值钱的当属碳酸锂业务，一个是子公司蓝科锂业公司，一个是和比亚迪的合资公司盐湖比亚迪公司。今天重点说说第二个，盐湖比亚迪公司和那个3万吨电池级碳酸锂的建设项目。2016年10月24日，比亚迪发布公告称，比亚迪与盐湖股份、深圳市卓域成投资有限公司，经各方协商，拟共同投资设立成立新公司青海盐湖比亚迪资源开发有限公司（简称“盐湖比亚迪公司”），注册资本人民币50,000万元，公司出资人民币24,500万元，合资公司专…	1688	1	股友SgO2Vx	2
113	2021/8/6	十字架看到没有，有良心的主力	250	0	涨停板终结者者	2
114	2021/8/5	来源：东方财富Choice数据 作者：财智星 08月02日，比亚迪获深股通增持118.3万股，最新持股量为5164.32万股，占公司A股总股本的2.85%。近五日持股量数据持股量及股价变动图注：文中持股数量经过前复权处理，可能存在与港交所披露不一致的情形。免责声明：本文基于大数据生产，仅供参考，不构成任何投资建议，据此操作风险自担。（文章来源：东方财富Choice数据） [点击查看原文]	492	0	比亚迪资讯	0
115	2021/8/4	比亚迪你好，今年的成本就是下面我说的放量的那一天，我一直告诉大家今年目标500左右，不离不弃，大盘3300国家底部，这个目标问题不大。同时期待明天你的大涨。聊聊大盘，昨天就告诉大家大盘今天压力非常大，下跌是大概率，本来以为上午会涨一会，没想到，明天继续下跌回调，操作还是自己的股票明天高开几个点的卖了在说。	3738	7	短线题材股涨停板	2
116	2021/8/3	不知是否麦飞	303	1	欧气逼人	1
117	2021/8/2	明天赶紧跑，比亚迪没有连续涨停的记录	292	1	一叶知秋1119	2
118	2021/8/1	比亚迪大家看到多少?保守点我看到500，但是短期可能回调	999	11	A股传奇人物	2
119	2021/7/31	比亚迪比亚迪调整完毕。向下目标300元芯片。刀片电池，马上出新电池，钠锂子电池短速度快充电不久年开发出10几分钟就可以充满电新电池。。电动大巴卖向全世界。	6395	4	真心人分析师1	2
120	2021/7/30	主力加仓你跑路，所以说为什么小散亏钱死不足惜	971	19	qaqaqaqaq	2
121	2021/7/29	来源：东方财富Choice数据 作者：财智星 07月28日，比亚迪获深股通增持50.64万股，最新持股量为4880.2万股，占公司A股总股本的2.69%。近五日持股量数据持股量及股价变动图注：文中持股数量经过前复权处理，可能存在与港交所披露不一致的情形。免责声明：本文基于大数据生产，仅供参考，不构成任何投资建议，据此操作风险自担。（文章来源：东方财富Choice数据） [点击查看原文]	640	1	比亚迪资讯	0
122	2021/7/28	我觉得它在高位震荡出货	379	3	股友789U5860m2	2
123	2021/7/27	测试，都是在人的控制下，非随机，有选择，有操控，所以非官方的机构测试毫无意义，而且存在利益黑幕。要看现实中的车祸现场状态，随机，我人为选择，无有意操控过程，才有真实性。	599	4	不得不价值投资	2
124	2021/7/26	细看下两者的安全性能对比根本就不是一个数量级的或者比亚迪前面吹得有些过了或者极狐远超公众预期要么就只能是视频做假了先声明本人持有两只股各半仓对明天的市场反应及应对也很纠结	4877	11	稚拙流交易设计师	0
125	2021/7/25	想想各位老师惊慌失措滴大喊：周一比亚迪要暴跌就兴奋！周一又能搞到便宜货了，主力白送钱，开心！梦里弄不好要笑醒！	401	0	股友7YvpJj	2
126	2021/7/24	如果我是王传福，立即做以下几件事：a停产燃油车，b出售口罩业务，C扩产动力电池和新能源汽车生产线.并推出40万以上高端车型，d向表哥吕向阳取经，国内外收购锂矿，f，弗迪电池千万不能分拆上市，比亚迪电子，比亚迪半导这二个垃圾分拆出去上市是完全正确的	663	12	工行一枝花	2
127	2021/7/23	之前跌到140的时候，我看高比亚迪，我说很快回到170.年内回到220，没有一个人信，一堆吐槽我说我不适合买股票，说什么不遵从客观事实？？然而事实呢？？140到260我一股也没卖，前两天清仓了诺安，今天迪迪245的时候还加仓了，继续看多！这个月破新高，今年内破300！！欢迎继续来喷！！	994	2	帆哥要吃饭	2
128	2021/7/22	未来锂电池热点，硅负极，固态电池。正极现在瓶颈就到了三元正极，磷酸铁锂，未来可能发展为富锂材料，做正极材料的可以说10年内没有更好的突破了。负极现在用的大部分是石墨，小部分是硅碳，未来10年，硅碳必商业化，抓住硅负极龙头。电解液，现在液态大部分是六氟磷酸锂，碳酸酯类溶剂，做锂盐的不会有太好的改变，但是做溶剂公司的，只要丰田发布无机固态电动车，就等着完蛋吧。所以尽量不要去碰做锂电池溶剂的公司，让他们使劲去涨，怎么涨的怎么掉下来。另外，最重要的一个板块，就是锂电池回收板块，这个板块未来一定是个大热门，锂电池处理非常非常非常重要！丰元应该处在一个正极板块，还有半个固态电池板块，未来能不能发展起来就看崔老师课题组了，崔老师课题组现在年均经费在4000万左右，配有中式车间，各种高水平实验平台。	9513	12	中科小zhou	1
129	2021/7/21	大家不用再炒销量了，前几天就发布了，股价照样跌，说明这点增量市场并不认可。也不用去和特斯拉比，因为压根比不过，特斯拉二季度20万+，均价30多万，你比啥？现在毛豆Y又降价7万，提车还快，比亚迪十几二十万的车等半年，你比啥？比亚迪现在只有一条路：把产能提上来，三季度前消化目前所有的订单，缩小和特斯拉的差距。	2011	10	比比迪东	2
130	2021/7/20	苍天饶过谁，贪婪必将付出代价	596	8	吧费忒	1
131	2021/7/19	? 特斯拉跌落神坛，比亚迪反超特斯拉的位置终于被比亚迪坐上了。根据乘联会的数据，5月份，特斯拉中国批发销量33463辆，环比增长29.5%，同比增长202%。其中，零售销量21936辆，出口11527辆，零售销量说的是在中国国内的销量。上海车展维权事件爆发后，有关特斯拉的舆论就没有停歇过，或多或少会波及到销量，但是，相比较4月1.1万辆的零售销量，5月份的零售量还是出现大幅度的增长，说明买特斯拉的车主更加理性，自己试驾的体验是驱动购车的因素，忽略了媒体的舆论。需要说明的是，特斯拉的销售模式是采用直销，根据订单安排生产，4月份的销量是根据3月份的订单，5月份的销量是根据4月份的订单，而上海车展维权事件恰恰是在4月末尾了，负面舆论发酵的时候影响的是5月份的订单量，最终波及的可能就是6月份的销量。这一点可以从特斯拉取消在上海扩建的计划得到印证，取消扩建意味着不对产能进行提升，而产能是与订单息息…	1324	8	牛股天下无敌	3
132	2021/7/18	顶转赞！	276	0	知足好福气	3
133	2021/7/17	期待140的再次到来。有本事把价格打下来	284	1	庄托恶报	2
134	2021/7/16	比亚迪又要在合肥长丰建厂了恭喜	1029	1	牛牛牛发达仔	2
135	2021/7/15	到底为何北方华创市盈率值560倍，赣锋锂业市盈率值114倍，比亚迪市盈率值750倍，而中兴通讯市盈率只值16倍。我认为这是失去理智过度炸作，而中兴通讯明显打压的结果。	962	5	股友22238Gq657	2
136	2021/7/14	大盘成交量从8000亿升到11000亿，各类指数不升反跌，说明大家全体在做短线玩心跳，这种市场环境绝非牛市，稍不注意就会买亏吃套，观望为好。	999	2	面向大海123	2
137	2021/7/13	上周五市场继续小碎步上攻，上证指数站上了3700点关口，收盘点位刷新了6年新高。我在上周二讲到，接下来突破今年2月18日高点3731点，将创下2015年8月份迎来近6年的新高。这一小目标实现就在眼前，而且是板上钉钉的事。让很多投资者爱过、恨过、伤过被称为渣男的芯片半导体上周五终于大反弹了，因此他们的集中营科创板指数也终于反弹了，科创50放量上涨1.76%。市场价量齐升，两市成交额连续第38个交易日突破万亿，外资也在不断流入。在前面部分投资者朋友担心市场大涨后短线调整的时候，我指出资本市场目前正是黄金发展时期，这两年是明显的局部大牛市行情，已经形成了巨大的赚钱效益。令这几年没地方去的社会各类资金在涌入股市，因为房住不炒使得大量炒房资金只能陆续进入市场。以前直接投资实业的资金也因为投融资环境的改变，只能通过资本市场的方式，最后再进入实业，去为实体经济服务。外面各路资金在不断的往股市里冲，所以…	1073	1	微微WW	0
138	2021/7/12	比亚迪终将一鸣惊人	120	0	我们的歌lyf	2
139	2021/7/11	大牛股	1511	66	仓佑迦挫	2
140	2021/7/10	比亚迪：上游企业，宁德股价是你两倍，石大股价快赶上你了。脑子瓦特了吧？	355	0	震荡ABC	2
141	2021/7/9	比亚迪陆续看跌，大行情不稳定，买白酒是最理想。同意点赞	491	2	努力赚钱来炒股票	2
142	2021/7/8	垃圾比亚迪快交车本人5月22号交的定金，到现在120天了，还没见到车，杭州地区多少无辜的车主在等车，我在杭州四五个200人的车主群，一个个都在抱怨吐槽交车慢，订车时说好3个月提车，我们都忍了，现在基本上半年起步，还有多名销售私下收钱加塞提车。对待客户就是这样的吗，请问王传福董事长这就是你们企业的价值观，还是故意让大家等车，造成较好的市场形象，让自己的股票价格高涨，然后套现走人，成为第二个恒大？？？？	851	5	中联妇科办	3
143	2021/7/7	以“I-DREAM”为名，迪迪邀你一起打造新生代年轻人专属的明日梦想之车！即日起，#比亚迪汽车设计大赛# 向全球在校学生征稿啦！比亚迪全球设计总监艾格及内饰设计总监帕加内蒂亲任评委，更有万元奖金、实习机会等你来赢！详情请戳长图获取，投稿截止时间：2021年11月30日。	982	2	Yux1	2
144	2021/7/6	这次的新能源革命，是一个10到20年超级大风口！国家发改委新闻发布会透露万亿级市场开启消息！抽水蓄能、风电光伏、新型储能迎来利好！再商务部就送来的大利好，支持新能源汽车加快发展，开展新能源汽车下乡活动，今天的风电，抽水蓄能、光伏等都大涨，这就意味着这次国家新能源发展的决心很大，这是一场新的能源革命！另外，多家公司将光伏封装膜价格上调35%，原因是原材料价格不断攀升，说实话，这个力度真不小！这也说明了光伏的高景气！?这次的新能源革命，是一个超级大风口，看好未来10年的机会，不过今年已经开启，	972	7	春暖花开兔摇号	0
145	2021/7/5	证券市场突发三大利好消息，股民惊喜难眠！A股明日还要继续上涨?新能源还能持续多久？郑重地提醒各位，这一次的方向不容错过，如何去看赶快来看看吧！第一条重大消息： 上海临港的氢能产业要发力了！重点发展以燃料电池为核心的科创产业 9月22日，上海发布《临港新片区打造高质量氢能示范应用场景实施方案(2021-2025年)》(下称《实施方案》)。《实施方案》计划，到2025年，把临港新片区打造成为上海氢能发展先行先试区、综合示范区和产业引领区。为实现“双碳”目标，上海积极布局新能源开发建设，培育“一环”“六带”的氢燃料电池汽车产业创新生态。临港在“一环”“六带”中氢燃料电池汽车产业中定位为综合性功能区域，将重点发展以燃料电池为核心的科创产业。个人观点：目前我们的一切都是在碳中和的基础上来实现产业的升级和替代，燃料电池作为一个重要方向，目前参与者基本处于同个起跑线上，所以竞争也尤为激烈。我们在氢能源…	2886	3	n115913589371632	3
146	2021/7/4	拿着就是了，等巴菲特卖了再考虑卖就行了。他大多都是顶峰高点前2.3个月卖的。看到巴菲特卖了，都还能继续冲高，那时候在落袋为安。锁仓就对了。别换来换去，让利润奔跑。茅台可以2000，这个也可以。	992	6	古无敌	2
147	2021/7/3	下文转自今日头条。 6最新最全整理！2021年中国各行业最全龙头股名单（建议收藏 ） 叶秋的投资哲学23小时前 优质财经领域创作者6一、化工行业各类细分龙头1、强力新材：主营产品为光刻胶用光引发剂，为电子化学品。2、恒力石化：主营传统炼化。国内民营龙头3、荣盛石化：主营产品聚酯纤维。国内龙头4、浙江龙盛：主营产品为分散染料、活性染料。全球龙头。5、龙蟒佰利：主营产品为钛白粉。国内龙头，全球第四。6、巨化股份：主营产品为第三代氟制冷剂。国内龙头，细分全球龙头。7、安迪苏：主营产品为蛋氨酸，为动物营养添加剂。国内龙头，全球龙二。8、扬农化工：主营产品农药菊酯。国内龙头9、新洋丰：主营产品为农资必需消费品复合肥。国内龙头。10、金禾实业：主营甜味剂(安赛蜜、三氯蔗糖)，为食品添加剂。单寡头垄断，全球龙头。11、红太阳：主营产品为农药吡啶碱。全球龙头。12、兴发集团：主营产品为草甘膦、磷矿石。国…	4646	1	用一两手钓庄的鱼	0
148	2021/7/2	公司买了5台比亚迪汉，当做员工奖励，看好比亚迪	498	0	股友825737U35t	2
149	2021/7/1	你要做大哥才对	126	0	龙抬头99	2
150	2021/6/30	研报院06-30关注全球库存告急，锂电和光伏带来纯碱新增需求超千万吨，天然碱矿成最稀奇资源！纯碱作为光伏玻璃和锂盐材料制造中的必需原料，需求量只需增长，安信证券指出，近期海外天然碱价格已经大涨，行业景气度持续超预期。1）库存售罄，海外天然碱大幅提价根据美国天然碱协会（ANSAC），继3月份提高纯碱出口价格以后，其将对纯碱出口价格进一步提高25.00美元/吨。据Genesis Energy，2021年全球天然碱生产商库存已售罄。安信证券指出，随着需求增长和中国出口减少，叠加海外天然碱资本开支推迟，全球纯碱景气度有望超预期。2）锂电和光伏的纯碱需求增量超千万吨纯碱在碳酸锂的制程中必不可少。碳酸锂的提取工艺主要分为以锂辉石为原料的矿石提取和从盐湖卤水中进行提取两大类，但无论哪种工艺均大约需要2单位纯碱来制出1单位碳酸锂。据测算，中性预测2025年及2030年全球对于碳酸锂需求量有望分别达到11…	1256	1	斗牛士官	0
151	2021/6/29	今天希望打板创新高	295	1	半导体光伏锂电	2
152	2021/6/28	王传福的话值得我们所有人深思。王传福在2021中国汽车重庆论坛上表达出自己的观点：比亚迪和特斯拉真正的差距不是技术上，而是国人对进口的“盲目崇拜”！王传福的目光很远，比亚迪这些年的发展迅猛，手机电池的商机，汽油车以及布局混合动力汽车研发，自主研发刀片电池，在技术上，比亚迪和特斯拉不分上下甚至更胜一筹！比亚迪很自信在2030年整个新能源车市场就可以达到70％。遗憾的是，“盲目崇拜”的思想始终是我们的短板，家电也好，手机也好，其它消费电子也好，哪怕中国品牌无一例外地主导了中国市场，很多国人对于国产制造仍然保持偏见。好在这个问题得到一定的改善！面对故障频发的特斯拉，更多人愿意相信比亚迪，国人消费自信正在被唤醒。??	2651	18	牛股天下无敌	3
153	2021/6/27	6余承东的权力得到进一步增强，华为智能汽车业务6华为再次作出了重大的人事变动，原华为智能汽车业务一把手、总裁王军职位变成了COO，向余承东汇报，这意味着余承东已全面负责华为智能汽车业务。华为此次调整，代表着它对余承东能力的认可，此前王军和余承东分别担任车BU的总裁及CEO，这种双重领导岗位设置被媒体认为容易出现权责不清，而无法集中全力发展智能汽车业务。由于众所周知的原因，华为的第一大业务--手机业务从去年三季度开始出现连续下滑，至今年二季度已跌至全球第八，而在去年二季度曾夺下全球第一，手机业务的快速衰退迫使华为寻找新的业务方向。智能汽车业务就成为华为的重点业务，华为也显示出了它的强大执行力，迅速与重庆小康、北汽新能源达成合作并推出相应的智能汽车。其中华为与重庆小康的合作最为迅速，双方合作的塞力斯SF5在4月发布，5月即开始向消费者交付，不过据相关机构统计的数据显示这款车型近3个月的上险量…	2339	4	歼31战斗机	1
154	2021/6/26	车子要涨价了！	244	0	张多元	2
155	2021/6/25	特斯拉卖10w一15w，比亚迪直接倒闭，没任何反驳机会，一次都没！！！！	984	14	跌买涨等	2
156	2021/6/24	转发	241	0	多财为富de卡卡西	2
157	2021/6/23	有啥可说的，散户改变不了比亚迪的走势	413	2	基民Ed	2
158	2021/6/22	夏佐全先生明天起可以开始减持了，各位迪友要小心操作。	998	12	skyspeed9490	2
159	2021/6/21	中共中央、国务院：加快构建特色芯片设计、测试和检测的微电子产业链华尔街见闻快讯1小时前 关注中共中央、国务院印发《横琴粤澳深度合作区建设总体方案》。方案提出，大力发展集成电路、电子元器件、新材料、新能源、大数据、人工智能、物联网、生物医药产业。加快构建特色芯片设计、测试和检测的微电子产业链。建设人工智能协同创新生态，打造互联网协议第六版（IPv6）应用示范项目、第五代移动通信（5G）应用示范项目和下一代互联网产业集群。（新华社）	3562	7	HXM89K2	0
160	2021/6/20	比亚迪现获利盘太多，现在进去就是帮别人接盘	662	2	基民ZRZdaA	2
161	2021/6/19	闪崩是定的！迟早崩待定！崩九成正常。	381	2	物有其值	0
162	2021/6/18	当地时间6月16日，比亚迪携手英国巴士制造商合作伙伴亚历山大丹尼斯（ADL）宣布赢得195台纯电动巴士订单，客户来自伦敦交通局（TfL）旗下公共交通运营商RATP。这是迄今为止，英国单笔最大的纯电动巴士订单。该订单囊括比亚迪和ADL合作的单层和双层两款纯电动大巴车型，计划在今年夏季开始交付，服务伦敦多条公交线路。本次采购进一步印证了RATP通过实际行动支持伦敦交通局实现公交电动化的承诺，这也是《2018伦敦市长交通战略》的主要目标。根据这个计划，伦敦交通局旗下所有公交车需要在2037年前替换为零排放大巴。到2022年初，RATP也将成为伦敦最大的电动巴士运营商，公交电动化渗透率达25%。	820	1	因此我5864	2
163	2021/6/17	今天看到有人拿去年的比亚迪，与现在的奥园美谷进行比较，我实在觉得可笑。我的回复是：“买你看得懂的股票不好吗？比亚迪是新能源车龙头、科技电子、还正在给华为、小米代加工手机、它还能自己研发和生产刀片电池，自己造车，甚至疫情时连口罩都能自己生产，比亚迪是有实打实的业绩预期。而奥园美谷有什么？有精美的网站和华丽的广告，已经各种利好消息。一个地产商跨界做医美，可见目前医美技术含量有多低？任何企业老板只要控股几家民营医院，借壳上市就能讲故事，可见竞争有多激烈，门槛有多低，后市堪忧。”	1261	1	海哥牌韭菜	3
164	2021/6/16	今天不涨，明天涨	2008	73	盘古的鱼	2
165	2021/6/15	感觉最近跑的太快了，犹豫要不要减点仓	305	1	昌昌昌888	3
166	2021/6/14	【自研自产自用，装车破千万颗，比亚迪车规级MCU再迎里程碑】日前，比亚迪官方宣布，旗下半导体车规级MCU量产装车突破一千万颗，这是国产MCU在汽车领域又一重大里程碑。2007年，比亚迪半导体进入工业MCU领域，工业级触控MCU市场占有率国内第一。比亚迪半导体在2018年率先推出第一代8位车规级MCU芯片，2019年推出第一代32位车规级MCU芯片，批量装载在比亚迪全系车型。比亚迪半导体车规级与工业级MCU芯片，累计出货已突破20亿颗。车规级MCU的研发难度具体表现在四个层面上：工作温度-40℃～125/150℃，交付不良率0ppm，工作寿命大于15年，满足ISO26262功能安全等级要求。技术难度远大于消费级MCU和工业级MCU，并存在较高技术壁垒，具有研发周期长、设计门槛高、资金投入大和认证周期长等特点。车规级MCU及电子产品品质达到AEC-Q100 Grade1标准，并依据ISO26…	1677	10	牛股天下无敌	3
167	2021/6/13	苹果在中国没有造整车资质，大概率找比亚迪代工。	775	5	股市小可靠	2
168	2021/6/12	去看看美股新能源车股票谁在买的，在看看丰田混动是不是真的三毛公里，汽油是包含养路费的，电动车如果收养路费是不是也达到二毛公里，正常家用车买电动一万公里能省个一千块钱，综合成本电动车不知道多高。小日本研究氢能，美国研究生物汽油。	913	6	GLDP	2
169	2021/6/11	比亚迪下周会暴跌，一个垃圾股，靠概念，靠几个大佬聘用媒体宣传行吗？事实终究会水落石出的！	526	4	王老实3	2
170	2021/6/10	为什么比亚迪会进入高考题？就凭这点，证明未来中国新能源车比亚迪会走向世界各国，万亿市值今年就会到！	5925	5	大吉大利噢	2
171	2021/6/9	今天出了大部分，剩下不到2成仓位了，要是回调我就买点。感觉今天要跌	438	2	散户救星V	2
172	2021/6/8	大家都说好，有点危险了	270	1	阳光阳光AAAA	2
173	2021/6/7	即将跌停	494	3	盆满腾达地伯南	2
174	2021/6/6	下周一销售数据汉如果一万台下周股价230，如果8000台，有望冲200，如果6000台回调到160！	6113	21	迪迦小怪兽	2
175	2021/6/5	6余承东的权力得到进一步增强，华为智能汽车业务6华为再次作出了重大的人事变动，原华为智能汽车业务一把手、总裁王军职位变成了COO，向余承东汇报，这意味着余承东已全面负责华为智能汽车业务。华为此次调整，代表着它对余承东能力的认可，此前王军和余承东分别担任车BU的总裁及CEO，这种双重领导岗位设置被媒体认为容易出现权责不清，而无法集中全力发展智能汽车业务。由于众所周知的原因，华为的第一大业务--手机业务从去年三季度开始出现连续下滑，至今年二季度已跌至全球第八，而在去年二季度曾夺下全球第一，手机业务的快速衰退迫使华为寻找新的业务方向。智能汽车业务就成为华为的重点业务，华为也显示出了它的强大执行力，迅速与重庆小康、北汽新能源达成合作并推出相应的智能汽车。其中华为与重庆小康的合作最为迅速，双方合作的塞力斯SF5在4月发布，5月即开始向消费者交付，不过据相关机构统计的数据显示这款车型近3个月的上险量…	2339	4	歼31战斗机	1
176	2021/6/4	明天走势好关键，缩量回调了二天，8日线支撑，boll线中轨牵引。	564	3	高冷麒麟	2
177	2021/6/3	2021.4.28公告扩产投资140亿：4月28日晚间，宁德时代公告称，公司与ATL签署两份《合资合同》，拟共同出资设立两家合资公司，从事应用于家用储能、电动两轮车等领域的中型电池的研发、生产、销售和售后服务。其中，电芯合资公司投资额为120亿元；电池包合资公司投资额为20亿元。2021.2.25公告扩产投资105亿：宁德时代宣布，控股子公司时代上汽动力电池拟在江苏溧阳投建生产线扩建项目，总投资不超过105亿元。2021.2.2公告扩产投资290亿：宁德时代2月2日公告称，公司投资不超过人民币120亿元，拟在四川省宜宾市临港经济技术开发区内投资建设动力电池宜宾制造基地五、六期项目。拟在广东省肇庆市投资建设宁德时代动力及储能电池肇庆项目(一期)，项目总投资不超过人民币120亿元。控股子公司时代一汽动力电池有限公司拟在福建省宁德市霞浦县投资建设时代一汽动力电池生产线扩建项目，项目总投资不超过…	747	2	股友21J5532v13	3
178	2021/6/2	新车夏	282	1	闲人日雞	2
179	2021/6/1	恭喜昨天跑了的兄弟	248	0	高冷麒麟	2
180	2021/5/31	市盈能过千，快快买入	290	0	股友3y893H	2
181	2021/5/30	看谁跑的快	573	0	投资理财只当游戏	2
182	2021/5/29	真佩服把减持当利好的韭菜们！	631	6	站在风口等雨	2
183	2021/5/28	昨天卖出白酒，178追高买的，不知道接下来是吃肉还是吃面	379	1	巴菲特的梦2	2
184	2021/5/27	每天高开低走	409	0	快乐的赢钱	1
185	2021/5/26	终于突破压力位了	325	0	jeff_sun	2
186	2021/5/25	华友钴业，目标过前高，且跑的快，优于比亚迪的上涨速度。	414	0	看着账户作股票	2
187	2021/5/24	看着这市盈率就恶心	237	0	涨婷婷是也allin	2
188	2021/5/23	中共中央、国务院：加快构建特色芯片设计、测试和检测的微电子产业链华尔街见闻快讯1小时前 关注中共中央、国务院印发《横琴粤澳深度合作区建设总体方案》。方案提出，大力发展集成电路、电子元器件、新材料、新能源、大数据、人工智能、物联网、生物医药产业。加快构建特色芯片设计、测试和检测的微电子产业链。建设人工智能协同创新生态，打造互联网协议第六版（IPv6）应用示范项目、第五代移动通信（5G）应用示范项目和下一代互联网产业集群。（新华社）	3562	7	HXM89K2	0
189	2021/5/22	这个位置唱空的无非想跌下来买便宜筹码，唱多的无非已重仓想涨了出货	524	3	足智纳福de令狐冲	3
190	2021/5/21	中国首家完成一百万新能源乘用车下线的车企比亚迪，提速国际化战略私家车探?05-19 20:13??阅读数：995月19日，比亚迪第100万辆新能源汽车正式下线仪式5月19日，比亚迪第100万辆新能源汽车正式下线仪式，成为首个进入新能源汽车“百万辆俱乐部”的中国品牌。政府行业主管部门、行业协会的有关领导，比亚迪的供应商伙伴代表、400家媒体及比亚迪近百位车主代表在仪式现场，一同见证。政府行业主管部门、行业协会的有关领导及比亚迪供应商伙伴代表共同见证仪式现场，比亚迪向深圳V5电子竞技俱乐部董事长兼CEO何猷君先生交付比亚迪第100万辆新能源汽车——汉EV。同时，在挪威王国驻华大使馆商务参赞安若夫的现场见证下，比亚迪宣布，计划在年内向挪威交付1500台唐EV，首批100台下线，月底发运，三季度交付当地消费者。比亚迪国际化战略持续提速。比亚迪完成中国首个100万辆新能源汽车下线自2003年进入汽…	1712	18	牛股天下无敌	0
191	2021/5/20	那么好的票，怎么没有人买呢？	179	0	广西钦州那丽仔	2
192	2021/5/19	今天唱空的居多	271	0	股里求生	0
193	2021/5/18	华夏幸福助力龙电华鑫百亿级锂电铜箔项目顺利开工金融界2021-05-17 14:44字号：?小大5月17日，总投资100亿元的龙电华鑫集团华东总部——南京龙鑫电子科技有限公司奠基仪式在南京溧水产业新城举办。这是龙电华鑫在华东区域建立的首个锂电铜箔生产基地，填补了南京在锂电铜箔领域空白，完善了动力电池产业链，标志着南京打造新能源汽车产业地标迈上新台阶。南京市溧水区委常委夏云、龙电华鑫控股集团董事长曾祥新及华夏幸福南京事业部负责人等出席奠基仪式。龙电华鑫集团华东总部顺利奠基国内高端铜箔材料第一品牌、国内锂电铜箔出货量第一的深圳龙电华鑫控股集团股份有限公司（以下简称龙电华鑫）是一家集新能源、新材料、电力装备为一体的国家级高新技术企业，主营业务为动力锂电池材料（铜箔）、用电信息系统、配网自动化、新能源、新一代5G通信电源及HPLC通讯模块等，在河南灵宝、陕西宝鸡、山东东营等地均有布局。龙电华鑫是…	778	0	龙头查数据库	0
194	2021/5/17	起飞，起飞！	328	0	韭菜丛中一只菊	0
195	2021/5/16	股友们注意了先不要建仓星期一大概率往下调整到147元左右大胆介入	988	5	火神舍得	2
196	2021/5/15	星期五美股新能源汽车大涨，星期一比亚迪可期…	969	1	邹佳妮	2
197	2021/5/14	美股稳住了，特斯拉稳住了，明天安全的，比亚迪涨停！	738	6	股友jdNBMw	0
198	2021/5/13	竞价别太高，低调点，慢慢拉升	362	0	家财兴隆得洪七公	2
199	2021/5/12	公告日期：2021-05-12中国国际金融股份有限公司关于比亚迪股份有限公司分拆所属子公司比亚迪半导体股份有限公司至创业板上市的核查意见根据中国证券监督管理委员会（以下简称“中国证监会”）《上市公司分拆所属子公司境内上市试点若干规定》（以下简称“《若干规定》”），以及比亚迪股份有限公司（以下简称“比亚迪”、“上市公司”）于 2020 年 12 月 30 日召开的第七届董事会第四次会议审议通过的《关于拟筹划控股子公司分拆上市的议案》，于 2021 年 5月 10 日召开的第七届董事会第十一次会议审议通过的《关于分拆所属子公司比亚迪半导体股份有限公司至创业板上市的预案》等相关披露文件，中国国际金融股份有限公司作为比亚迪分拆所属子公司比亚迪半导体股份有限公司（以下简称“比亚迪半导体”）至创业板上市项目（以下简称“本次分拆”或“本次交易”）的独立财务顾问，对本次分拆是否符合《若干规定》，本次分拆…	2630	18	比亚迪资讯	3
200	2021/5/11	今天你害怕吗？特斯拉跌6个多点，	521	1	价值投资是骗局	2
201	2021/5/10	一些券商还在推荐比亚迪，你们摸摸自己的良心，50万中小投资者被你们忽悠，套在了200元之上！100年不会解套！大股东，高管，基金拼命跑路，套现，研报一天到晚讲未来的故事!中小投资者的钱都是他们的血汗钱！	998	4	工行一枝花	2
202	2021/5/9	坚决看空这股到10块	810	2	股友6666k02d50	2
203	2021/5/8	50可以进场	504	0	阿弥陀佛223	2
204	2021/5/7	150.35抄底买入7500股比亚迪，	293	0	春春春春春春春春	2
205	2021/5/6	垃圾股，反正今天我走了	287	0	股友Ozg51D	2
206	2021/5/5	你说，信他们那个嘴，都不信，就是不买，根本没有跌到位，没有止跌企稳信号！	365	2	小小文韭菜	2
207	2021/5/4	回六十再抄底	538	1	多财有余的展翔	2
208	2021/5/3	彻底废了	572	0	股友Ozg51D	2
209	2021/5/2	比亚迪真的不行？如果你都知道比亚迪不行了，那伯克希尔在高点早砸了！	1155	3	家财兴隆地蝶舞	3
210	2021/5/1	美股新能源全线暴跌	576	4	基民m7jcDv	2
211	2021/4/30	我发起了一个投票。	335	0	皮卡皮卡秋	2
212	2021/4/29	迪东的烦恼：复杂问题简单化迪东的烦恼，比亚迪每次季报，都需要仔细的找亮点（），希望这个烦恼从明年开始消失。今年把重点看营业收入的增长，以及每个月的汽车销量(EV车销量，DMi车销量)上面，其它事情，暂时放开：复杂问题简单化对于第一季报，我们看看最近几年的营业收入：2017第一季度：210亿 +3.75%2018第一季度：247亿 +17.54%2019第一季度：303亿 +22.50%2020第一季度：196亿 -35.06%2021第一季度：409亿 +108.31%2021第一季度的营业收入相比2017年增加95%。这当然是所有主要车企中，最好的数据了。同特某比较？ 不要给自己找烦恼（），暂时不比较，明年也许可以了。	2551	3	大雷David	0
213	2021/4/28	2021比亚迪有可能跌到100元附近	999	4	富贵生财的八戒	2
214	2021/4/27	一个字烂！老子亏了100万	792	4	船夫家的保姆	2
215	2021/4/26	大家来预测下今天啥走势	501	3	a军jun	2
216	2021/4/25	关于大宗交易这事，我专门请教了专家，专家说如果是溢价交易，表示买方看好卖方，后续股价会大涨，4月19日比亚迪溢价9%完成大宗交易，我热血沸腾，看来是要大涨了啊，但是这几天却一直在跌，有时我在想，王传福是不是太傲慢了，联想到年后股价大跌时高翎225元定增比亚迪股份，想多买点还不行，只买到了2亿美元，据说比亚迪还不情不愿地，当时高翎定增，我们以为看到了希望，结果现在跌得一塌糊涂！我相信比亚迪中长期看好，但是建议王传福看清现在的形势，姿态摆低一些，都跌成这样了还溢价交易，我觉得跌停价交易更真实一些！把筹码低价多给些机构，可能还有利于拉高一些股价！	2619	1	马谡得街亭	3
217	2021/4/24	进入2021年以来，中国铁塔陆续对到货磷酸铁锂电池组产品进行抽检，发现不合格供应商，涉及南都电源、比亚迪。	691	1	zhawk	2
218	2021/4/23	建议船夫哥分拆出来个品牌打造高端新能源车，参考丰田本田的雷克萨斯和讴歌。技术重要，品牌打造也很重要。	446	2	电信行业分析师	2
219	2021/4/22	美股新能源全线暴跌	576	4	基民m7jcDv	2
220	2021/4/21	趁着机会干掉特斯拉！	356	0	一顽强的烤韭菜	2
221	2021/4/20	250块还有很多筹码没抛，什么时候割肉啊，等不及了	600	3	持好股当好人	2
222	2021/4/19	小单接盘能力有点强啊 今天买入十几亿	214	0	股友3zyoe7	2
223	2021/4/18	纯碱、锂矿、汽车、保险、化工等板块领涨，军工、光伏、储能、家电等板块领跌。北向资金全天单边净买入62.03亿元，本周5个交易日均呈净买入态势，累计净买入近180亿元。钢铁。自然资源部将铁矿列为战略性矿产国内找矿行动主攻矿种。医美：市场监管部门依法整治各类医疗美容广告乱象，着力解决危害性大、群众反映集中的问题。锂电池：产业链中的正负极材料、隔膜、电解液等龙头们也都在受到资金的追捧，估值不断提升。部分机构资金正在减仓宁德时代。券商：低估值的券商板块有高的配置性价比，其中护城河优势明显的头部券商及具有差异化竞争力的券商更值得关注。从净利润增速来看，中原证券、太平洋、国盛金控、东方财富、财达证券等5家净利润同比增速超100%，表现亮眼。资金：本周主力资金合计净流出991.8亿元，大幅净流出证券、银行、集成电路、储能板块，净流入光伏、有色、白酒、钢铁等板块。中信建议：继续在成长制造和价值消费间保持…	971	0	威尼斯马	0
224	2021/4/17	乘联会数据出来了，长安是比亚迪的5倍，长城吉利是比亚迪的3倍，比亚迪国产里面排名11。就这个b样的车企，靠着吹牛逼吹出来这么大市值？天天笑话恒大，你比亚迪跟恒大不都是五十步笑百步吗，靠着吹牛迟早有一天会挨打的	998	8	股友船夫是个鸡	2
225	2021/4/16	在人生的道路上，即使一切都失去了，只要一息尚存，你就没有丝毫理由绝望。因为失去的一切，又可能在新的层次上复得。大家好，我是震哥，欢迎来到A股周三复盘。指数方面：三大指数小幅高开后全天单边震荡走高，创业板涨超2%领跑两市。宁德时代等权重股大涨带动指数，个股也出现普涨行情，超3000只个股上涨。热点快速轮动，医美、新能源汽车、核电等板块轮流走强。整体看，交易量较昨日小幅缩量，市场仍处于混沌期短线资金弃高就低。截至收盘，沪指涨0.60%，报收3416点。深成指涨1.55%，报收13738点。创业板指涨2.24%，报收2804点。沪股通净流入1541亿，深股通净流入41.91亿。盘面上，今日共89股涨停，收涨个股达到3156只，收跌个股960只。板块上，医美、旅游酒店、次新等板块相对强势，养殖业农业、电力等板块跌幅居前。今天指数经过连续的下跌后，迎来一个普涨的反弹，但是市场量能方面继续萎缩，量能…	1521	6	震哥jy	3
226	2021/4/15	市梦率啊，还有宁德时代	184	0	cyuughuvb	3
227	2021/4/14	比亚迪又成立新电池公司，8月以来第三家红星资本局发布时间: 08-2700:47成都商报经济新闻?8月24日，比亚迪 控股的济南弗迪电池有限公司正式成立。红星资本局注意到，这是比亚迪8月份成立的第三家新电池公司。天眼查APP显示，济南弗迪电池有限公司法定代表人为何龙，注册资本5000万元人民币，主要经营范围包括电池制造；电池销售；新材料技术研发等。股权结构图显示，济南弗迪电池有限公司由弗迪实业有限公司100%持股。弗迪实业有限公司系比亚迪全资子公司，该公司名下有包括济南弗迪电池有限公司在内的6家子公司，其中无为弗迪电池有限公司、盐城弗迪电池有限公司均于2021年8月份成立。8月3日，无为弗迪有限公司成立，法定代表人为何龙，注册资本为5000万元人民币。主要经营范围也主要是电池制造；电池销售；新材料技术研发等。8月6日，盐城弗迪电池有限公司正式成立，法定代表人同样是何龙，注册资本依旧是50…	902	3	牛股天下无敌	3
228	2021/4/13	今天必须下探到155附近	458	2	股友628569u88N	2
229	2021/4/12	3-5年的世界级新能源主升浪已经开始，错过了茅台，你还想错过比亚迪吗？比亚迪最大的风险不是股价下跌的风险，而是你拿不住的风险	406	1	在9号线上操盘	2
230	2021/4/11	比亚迪为丰田、斯柯达生产电动汽车比亚迪汽车正为丰田、斯柯达两大国际汽车品牌提供电动汽车设计、研发及生产工作。而且不同于简单的技术输出，据悉新车从底层技术、电控系统、电机和电池等核心技术层面，都全面由比亚迪负责独立完成，后续交由丰田验收。更重要的是，新车将直接悬挂正品丰田牛头标识。2019年11月，比亚迪与丰田汽车就成立纯电动车的研发公司签订合资协议。主要经营范围为纯电动汽车及其衍生车辆以及纯电动汽车及其衍生车辆用零部件的设计、开发；纯电动汽车及其衍生车辆用零部件、组件以及总成的进出口及销售、售后服务及其相关咨询的提供。随后，比亚迪丰田电动车科技有限公司公司于 2020 年 4 月在中国正式成立，丰田与比亚迪各出资 50%。相对而言，斯柯达与比亚迪的合作则让人感到非常意外。作为大众汽车集团的子品牌，首款采用大众MEB纯电平台的斯柯达ENYAQ iV车型，已经正式在捷克共和国姆拉达博莱斯拉夫…	996	0	股友SgO2Vx	2
231	2021/4/10	众泰神车，机会来了，百年未有之大变局	404	0	特斯拉重泰	2
232	2021/4/9	明阳集团副总裁温建仁和施耐德电气全球执行副总裁、中国区总裁尹正共同出席并见证了此次合作备忘录的签署仪式 近日，全球能源管理和自动化领域数字化转型专家施耐德电气与广东明阳新能源投资控股集团有限公司(以下简称：明阳集团)基于未来业务规划成功签署合作备忘录，明阳集团董事长张传卫和施耐德电气全球执行副总裁、中国区总裁尹正对深化和扩大双方的合作进行了深入交流并明确方向，双方将本着“优势互补、合作共赢”的基本原则，进一步加强在新能源发电等领域的合作，并在彼此共同关注的市场领域和行业应用再开展更多探索。 自去年“3060”目标提出以来，绿色与高效发展已经成为我国能源体系建设和转型的重点方向。今年“两会”发布的2021年《政府工作报告》明确指出要大力发展新能源，并在2030年前将单位国内生产总值能耗和二氧化碳排放分别降低13.5%、18%，这无疑再次为新能源行业发展注入了催化剂。 政策利好带来行业高速发…	2101	0	昊仔哥哥	1
233	2021/4/8	发布会刚结束，EV（纯电）全系换刀片，对比之前三元锂电的车型价格便宜了一点。EV、DM、DM-i，总有一款适合你！加油涨，涨快慢决定我们何时换新比亚迪车	800	3	老迪粉	2
234	2021/4/7	如果一个企业新能源汽车产销量增速低于行业平均增幅，这个企业至少在这个领域是差等生	325	0	工行一枝花	2
235	2021/4/6	快跑，不信走着瞧！五十以下才是价值回归！	995	8	阳光灿烂45	2
236	2021/4/5	2020年由于特殊原因，全球芯片半导体产能严重下降，加上今年经济复苏预期强烈，导致各种芯片非常缺货，不仅仅在手机领域缺货，汽车芯片也十分缺货，而且可预计的两年之内都难以得到缓解，全球各大公司都在大力增加产能。同时，国内半导体板块调整已经非常充分了，未来一段时间内也许会有不错的投资机会，这里整理了一部分芯片半导体龙头股，感兴趣的朋友可以参考下。设计：韦尔股份，兆易创新，紫光国微，澜起科技，圣邦股份，卓胜徽功率：斯达半导体，捷捷微电，杨杰科技，闻泰科技，新节能，华润微电封测：长电科技，华天科技，通富微电，晶方科技，深科技，环旭电子设备：北方华创，中微公司，华峰测控，沪硅产业，深南电路，立昂微代工：中芯国际，立讯精密，比亚迪	3294	1	苍龙四月天	0
237	2021/4/4	看看今天涨了多少！只有下跌才是你的出路。不要听砖家讲故事。	405	0	姜子雅意3681	2
238	2021/4/3	雷军和王传福	984	4	z8899x8383	2
239	2021/4/2	我做空100手，现在好慌啊……，明天估计要涨！	430	3	股友WrHuG7	2
240	2021/4/1	比亚迪市值4600亿，对比小米准备做汽车PPT猴年马月生产汽车市值5600亿、恒大汽车PPT听说5年后生产汽车5600亿。比亚迪一季度利润3亿，科研投入80多亿，拥有23万名员工，基本面很好，全球氢能源技术最先进的丰田公司己和比亚迪合作，大街小巷有车必见比亚迪，汽车产能标准化复制极快，再大的泡沫浓度很快会稀释，大街小巷有车必见比亚迪，是国内汽车行业龙头企业，民族汽车工业华为！貌似砖家有板有眼批评比亚迪再来一堆跟贴，哪来天天那么多坏消息吓唬散户，自己悄悄吸筹，洗盘也不要这么干净，留点油花给可怜的小散，鄙人实在看不下去，敬请广大散户擦亮眼睛！	983	1	股友xB27150255	2
241	2021/3/31	我昨天的分析，你们有多少人认真看了？但凡看懂了，今天都回加仓，我今早调仓了，因为子弹没到账，实在是没得卖，恒瑞，隆基，万华，三一，白药我没一个想卖的，都很喜欢，无奈各挤出一点点加上招商清仓的子弹，勉强增持了2000股比亚迪。谢谢朋友们!159白捡了2000筹。	996	4	招财满腹的大雁	2
242	2021/3/30	完犊子了，45万股东，股票都在散户手里，主力机构还拉个毛线！踢出自选股，2年后再看吧。	2689	9	人心紫黑	2
243	2021/3/29	“如果无人驾驶技术实现了，最大的利好是哪个行业？最大的利好是白酒行业，因为不怕酒驾了。	7065	21	顺涨涨2108	2
244	2021/3/28	这么热的（碳中和）题材，最完美的还是比亚迪！！！	617	2	海雨l天风	2
245	2021/3/27	如果，假如阿里和比亚迪合作打造中国的特斯拉比亚迪股价会不会上天？	594	6	首中京沪高铁	3
246	2021/3/26	看比亚迪新车上市的热况，大家守下去，到300不是梦！	730	6	万事满腹de曹操	2
247	2021/3/25	美盘电动4强小理特蔚大跌，今天惨了	362	2	一路有你856997	2
248	2021/3/24	在跌只能吃西北风了，割韭菜的股票	291	2	股友xwXcKF	2
249	2021/3/23	隔夜美股新能源汽车和托拉斯大涨，预计今天比亚迪估计4-6点涨幅。大家看看上周五股吧唱空狗托乌云密布，由此我们知道了那些拿着庄家钱的空狗越唱空说明股价将上涨，因为他们想让大家割肉拿到廉价的筹码。。。。。其实这也是风向标。	992	9	股友6VdqH3	2
250	2021/3/22	一叶看早盘，1，连着几天缩量上涨，都不见大量放出，表示没有主力愿意进场，逆水行舟不进则退，小心回落风险，2.白马股一样是缩量上涨，这种上涨无以为继，不放量则高卖，3，板块轮动加快，长得高个股注意技术面变化，如出现背离等，要坚决离场！	3707	25	一叶一如来2022	2
251	2021/3/21	中国电动汽车百人会副理事长兼秘书长张永伟表示，据预测，2030年前后，中国电动汽车保有量在8000万辆的规模区间，这会在中国催生出一个世界最大规模的电动化汽车产业链。“这个链条当中，会成长出一批营业收入过千亿，市值甚至超万亿的电动化上市公司”，他以半导体为例，“现在半导体在一辆汽车上的价值大概在700到800美金，如果实现了无人驾驶L4的水平，半导体在一辆车里的价值超过2000美金，这也意味着汽车的核心价值链已经发生了变化”。	1758	3	股友98zOBx	0
252	2021/3/20	真的要赶尽杀绝吗，都亏了八万多了，还要跌下去吗	812	4	股友L1C67B	2
253	2021/3/19	起床看了一下美股三侠，心情不好……	318	1	股友v6685H6222	2
254	2021/3/18	只要特斯拉下半夜大涨就说明不加息！！！	712	5	生意是一门艺术	2
255	2021/3/17	你大哥特斯拉大跌了。	410	1	zhujiang147258	2
256	2021/3/16	春暖花开免摇号和牛股天下，两个托不消失，比亚迪活不了，真的，他两一唱一和，千万不要买	2902	3	小葡萄买面包	2
257	2021/3/15	很想知道，刀片电池也是算专利产品，锯片电池刀尖电池针尖电池算不算侵权，如果不算，形状的改变是不是又可以申请专利，从而威胁到刀片电池的销量，	3584	10	五G方舟	2
258	2021/3/14	下跌空间远远小于上涨空间，别人恐惧，我贪婪。	918	3	ttydz0181	2
259	2021/3/13	尔等小散之所以成为韭菜，就是在一支好的股票面前三五个月的波动就能把你们割得六神无主，不知所谓了！当时间的周期拉长到未来几年，小散们也只有傻傻的仰望着了，因为他们只在乎短期的波动	480	1	骑扬为富得向问天	2
260	2021/3/12	比亚迪反正亏了30个点……慢慢等他回本吧……哎260站岗的我，无话可说	469	1	猴子请来的helang	2
261	2021/3/11	广汽有点抢风头了，比亚迪你得出来辟谣	391	4	瓜农666	2
262	2021/3/10	刷一波价值投资观，长线支持比亚迪，愿不久就拿下下一个千元股名额充电桩全国已紧锣密鼓布局～	2489	10	皮久亚	2
263	2021/3/9	看着觉都睡不着!快崩溃，，一天快看24小时!不想割BYD!	460	3	佛系叔叔	2
264	2021/3/8	侠之大者，为国接盘！	996	11	生意是一门艺术	2
265	2021/3/7	比亚迪完全撑得起100倍市盈率，所以合理价格超过160	436	1	二手机收售	0
266	2021/3/6	比亚迪周一有不有可能赶上特斯拉的跌幅。	378	3	股友5H00Ik	2
267	2021/3/5	强强联合 比亚迪携手德国联邦铁路公司开启绿色交通新篇章中国经济网03-04 09:53中国经济网关注当地时间3月3日，比亚迪宣布与德国联邦铁路公司（Deutsche Bahn）旗下的巴士集团（DB Regio Bus）签署纯电动巴士年度合作框架协议，首批5台比亚迪全新一代12米纯电动大巴订单将成为双方首度合作的良好开端。这也是继2020年10月德国鲁尔区首批车队顺利交付后，比亚迪再度赢得德国著名公共交通运营商认可。比亚迪全新一代12米纯电动巴士德国联邦铁路公司是德国私营铁路运输公司，主要从事铁路货运和客运业务，是世界最大的铁路运输公司之一，也是德国最大的巴士运营商，拥有超过1万余台巴士，车辆遍布德国30多家巴士分公司，2019年客运量超过5亿人次。首批5台纯电动大巴将于2021年投入德国巴登-符腾堡州埃特林根市运营。巴登-符腾堡州在工业、科技和科研方面被视为欧盟最具创新力的地区，具备超强…	735	3	春暖花开免摇号	0
268	2021/3/4	睡觉吧，明天稳了，全红！	770	6	股友WrHuG7	2
269	2021/3/3	加仓2700股，我就不晒单了！当然，你可以说我骗人的！	992	6	生意是一门艺术	2
270	2021/3/2	比亚迪这公司优秀是毋庸置疑的，横跨电动车，储能，两个特别大的行业，还做电子代工 ，未来也和立讯精密竞争，但是它的估值昂贵，受特斯拉股价的影响，属于确定性高 赔率低的公司	4446	4	秦川小小牛	2
271	2021/3/1	比亚迪确认是公认的好票没错，可巴佬是8块钱买的，他卖与不卖跟我们有鸡毛关系，都赚了20多倍了，要我8块钱成本，我也丢那里懒得看，抓20年都行。巴佬2.3亿美金买的，硬是涨到了十大重仓股57亿美金。短期MACD死叉 布林中轨破了。摆在眼前的事实。如果大家都确认有的反弹出现，那不是割了主力的韭菜。反人性多想想。保护本金永远第一，本金不要放在巨大风险处。	1187	3	股友2Y767I9921	2
272	2021/2/28	此股也就值五十元	309	1	只做潜伏	2
273	2021/2/27	特斯拉被约谈。是否利好比亚迪？自己仔细想想	956	8	我是来股市抢钱的	2
274	2021/2/26	暴跌刚刚开始，跌到100元用不了多久。	277	1	面阪业绩释放阶段	2
275	2021/2/25	每天实图发布，从不马后炮，可以查看发布的时间，目前走势一模一样，比亚迪涨不涨明天见真章	3195	8	股友0l60981G07	3
276	2021/2/24	看着今晚的电动三沙和特斯拉！明天大家知道该怎么做了么，连夜排队挂单吧，只能说到这了。	9550	12	一碰键盘我无敌	2
277	2021/2/23	不知道再下杀10到20个点能不能走稳？	291	1	基民yi0WZh	2
278	2021/2/22	比亚迪的刀片产能不足，去年全年产能是12GW(含刀片)，宁德增发290亿全部用于扩产电池，比亚迪300.亿港元还要分开用，刀片连自己都满足不了，请问现代能指望你供应电池？何况在整车上有竞争？所以比亚迪应尽快分拆弗迪并大规模扩产。	997	2	困惑123	2
279	2021/2/21	$比亚迪(SZ002594)$ 日前，国轩高科企业标准Q/GX 001-2020《GX307104型锂离子动力蓄电池》经中国汽车工程研究院股份有限公司评估，入选2020年度车用动力电池企业标准“领跑者”名单。$宁德时代(SZ300750)$	2596	8	操盘必读	1
280	2021/2/20	说一下今早看到的高瓴清定之事：第一，高瓴并不是什股神，才想参与比的定增，说明他对新能源车中的新势力看走眼了，走了毫无意义的玩软件之路。第二，如果它参与了225的H定增，基本也和其他200多家机构分食股份差不太多，也没啥了不起的，不需要把它太当回事儿，有本事你就拿出额外资金炒作，没本事就和别人一样等着抬轿的人来，不要忽悠大众为其抬轿。还是那句话，当满世界都知道的时候，也是收割的季节来临！	3012	7	看着账户作股票	2
281	2021/2/19	18号跌是因为市场情绪杀龙头，杀大白马，不需要几天还是会恢复的。大家安心持股就好。看好比亚迪，2021年再翻倍	605	3	只吃鱼身不吃头尾	2
282	2021/2/18	主力故意放消息 高瓴资本的事 最近新能源负面消息多	473	1	君凡皮草	2
283	2021/2/17	1月24日，恒大汽车引入260亿投资的消息引发了恒大汽车股价暴涨，市值一度突破4000亿。此后虽然市值有所回落，但截止2月1日，恒大汽车总市值仍超过3900亿元，远超母公司中国恒大。尽管威马汽车创始人沈晖在微博上有些“酸溜溜”地调侃，“恒大汽车就差汽车了”。	965	2	爱赌就会赢	0
284	2021/2/16	国内所有车企一月增长秒杀B丫D。	309	1	雲海松涛	2
285	2021/2/15	下午我去4S店咨询下秦唐的订单交付日期	987	3	王三木烟酒	2
286	2021/2/14	港股30分钟死叉翻绿。	726	2	看着账户作股票	2
287	2021/2/13	在A股，逻辑驱动远比技术分析重要的多！	688	1	MyNameIs王传福	2
288	2021/2/12	蚍蜉寿命短，所以跌20块钱要死，拿一个月就是活埋！我每次加仓蚍蜉都说我死定了，却不知我是要最少拿一年的！今年年初买入是最佳时间！	894	4	生意是一门艺术	0
289	2021/2/11	我压上了全部身家性命帮助比亚迪前进，别的股涨的再多都不眼红，有钱还继续加仓，只有跟着传福总才能实现梦想。	4664	11	MF629	2
290	2021/2/10	商务领域促进汽车消费工作指引稳定和扩大汽车消费是全面促进消费的重要内容。为贯彻落实党中央、国务院决策部署，推动汽车由购买管理向使用管理转变，进一步释放汽车消费潜力，制定本工作指引。一、适用范围本工作指引适用于商务主管部门组织、协调、指导开展的商务领域促进汽车消费工作。二、工作目标以新时代中国特色社会主义思想为指导，深入贯彻党的十九届五中全会和中央经济工作会议精神，按照全国商务工作电视电话会议部署要求，把握新发展阶段，贯彻新发展理念，构建新发展格局，立足新时期汽车市场新情况、新特点、新趋势，从汽车全生命周期着眼，将扩大汽车消费和促进产业长远发展相结合，不断完善汽车消费政策，有序取消行政性限制消费购买规定，推动汽车由购买管理向使用管理转变，加快建设现代汽车流通体系，助力形成强大国内市场，促进汽车市场高质量发展。三、基本要求市场有效，政府有为。充分发挥市场在资源配置中的决定性作用，激发市场主体…	2229	2	梦之蓝海	1
291	2021/2/9	蔚来的车门店都已经开到大型商场里面了，不再是必须在4s店展示了。大家逛商场的时候就可以看看车。赶紧完善营销思路吧。还把车放在4s店等着上门试驾太落后了。	3162	11	关注新能源发展	2
292	2021/2/8	关键是自动驾驶；与是否新能源，与品牌关系不大。谁最先推出完全自动驾驶，经过各种路况验证过，谁就能胜出。	500	4	股友JtIBcQ	2
293	2021/2/7	转发	337	2	趋势强于价投	2
294	2021/2/6	人民群众的呼声？//@路亚钓鱼 :全民都应该把基金赎回，坚决不买白酒股，不买次新股，不买银行股，不买高价股。	306	1	乾坤得明阳	2
295	2021/2/5	我收集到的信息，比亚迪的大多数产品是自己生产的。怎么和特斯拉比！所有的技术迭代款式各方面！都不如特斯拉外包型的，轻装上阵！。自产率越高越是质检语义。开始挺美好。后来不堪一击！	777	1	n727413348981812	2
296	2021/2/4	晚上做了一个梦。比亚迪用"明"系列打入全球市场;比亚迪DMi混动平台取代燃油车，和两田打得有来有回;比亚迪半导体和刀片电池事业部分拆上市并向全球车企供货。	3388	8	A股就要炒情绪	2
297	2021/2/3	基金拉高股价，泡沫巨大，若高位出不了货，终将一地鸡毛	267	3	无奈有雨	2
298	2021/2/2	转发	200	1	和气有余得小乔	2
299	2021/2/1	国轩高科1月29日晚间披露2020年度业绩预告。报告期内，公司预计盈利1.3亿元-1.7亿元，比上年同期增长153.64%-231.68%；扣非净利润亏损2.37亿元-2.77亿元。上年同期，公司实现净利润5125万元，扣非净利润亏损3.45亿元。$比亚迪(SZ002594)$ $宁德时代(SZ300750)$	2605	3	操盘必读	1
300	2021/1/31	汽车板块当中的茅台，比亚迪总是先知先觉，比亚迪电动汽车都上市两年了，贾跃亭，恒大汽车还在路上，这就是时间观念，市场谁抓住先机谁就胜利了，比亚迪老大脑子就是好，不服不行	996	1	热点游击大队长	2
301	2021/1/30	远远的看这车灯像比亚迪汉，果然是比亚迪汉，嗖的一声，开的连拍才拍到！对了，你们想不想看看内部代号的“海豚”长啥样的？？？	427	1	生意是一门艺术	2
302	2021/1/29	来源：贝壳财经K图 PSAC_0 1月28日，Faraday Future(FF)和特殊目的收购公司(Property Solutions Acquisition Corp。 以下简称“PSAC”)(NASDAQ交易代码：PSAC)宣布，双方已就业务合并达成最终协议，合并完成后将在纳斯达克证券交易市场上市，股票代码为“FFIE”。 FF表示，本次合并交易大约将为FF提供约10亿美元的资金，其中包括PSAC以信托基金拥有的2.3亿美元现金(假设没有赎回)，以及价值7.75 亿美元的普通股PIPE(上市公司私募股权)，每股10.00 美元。这笔资金为FF 91的大规模量产和交付， 后续产品FF 81和I.A.I系统的开发提供了足够的资金支持。 FF和PSAC的董事会都一致批准了拟议的业务合并，预计合并将于2021年第二季度完成。以每股PIPE认购价格为10.00美元计算，合并完成后FF的估值…	1958	3	来兮盛阳	0
303	2021/1/28	变红，变红，今天变红我请在座的各位吃车厘子	2133	59	刘蕊蕊	3
304	2021/1/27	操盘必读：磷酸铁锂涨价推升行业基本面盈利能力，13只概念股获北上资金抢筹。$比亚迪(SZ002594)$ $宁德时代(SZ300750)$	688	1	操盘必读	1
305	2021/1/26	想看看呢。	836	11	能割善捂369369	2
306	2021/1/25	来源：东方财富Choice数据 作者：财智星 比亚迪融资融券信息显示，2021年1月22日融资净买入1.63亿元；融资余额93.06亿元，创历史新高，较前一日增加1.78%。融资方面，当日融资买入13.66亿元，融资偿还12.03亿元，融资净买入1.63亿元，净买入额两市排名第13，连续3日净买入累计15.1亿元。融券方面，融券卖出22.46万股，融券偿还22.22万股，融券余量137.66万股，融券余额3.34亿元。融资融券余额合计96.4亿元。比亚迪融资融券交易明细（01-22）比亚迪历史融资融券数据一览免责声明：本文基于大数据生产，仅供参考，不构成任何投资建议，据此操作风险自担。（文章来源：东方财富Choice数据） [点击查看原文]	550	0	比亚迪资讯	0
307	2021/1/24	公募踏空了，比亚迪会狠狠地扇公募的脸	520	2	在9号线上操盘	2
308	2021/1/23	刚刚看了广告，有点想买双龙登场，汉为观止！全球超安全智能新能源旗舰轿车——汉综合补贴后指导价：汉EV 22.98~27.95万元汉DM 21.98万元	525	0	WarreN巴菲特	2
309	2021/1/22	世纪大顶，不可能在涨了	337	1	基民m7jcDv	2
310	2021/1/21	就不能再压一下让我再捡点廉价筹码吗？mp，害得我今早上开盘灰溜溜的再加了半仓，生怕飞了	1577	19	心静u如水	2
311	2021/1/20	芯片缺货涨价潮还在继续，芯片制造企业成倍抢购晶圆材料，但依然是供不应求，产业链涨价不断，继上游硅片抛出50亿扩产之后，今天又一家封测抛出51亿扩产，接下来还会有更多公司进入扩产行列，今年这个芯片分支缺货最明显，下游企业被迫停产，未来将成为芯片领域最大的单一市场，预期空间最大 芯片股最近才全面爆发后，隔天又出现了大幅调整，风格切换太快，股民直呼心脏接受不了！那么，芯片板块是“假摔”还是“真摔”？ 在我看来，今天的大幅调整，只是一个“假摔”动作！股民经过多次过山车，担惊受怕，轻易把手中优质筹码割出。 我这么说不是空穴来风，而是整个芯片行业的景气度高到超乎市场预期：业内人士透露，进入2021年，芯片行业的缺货涨价潮还没有缓解！在缺货潮中，不少终端企业按以往几倍的采购量恐慌性加价下单，而芯片制造企业也忙着从他们的上游抢购用于制造芯片的原材料晶圆。除此之外，头部企业订单拿到手软，需要扩充产能才可以…	2337	2	论市赢家	0
312	2021/1/19	凭这个能不能涨	414	1	收购华尔街的男人	2
313	2021/1/18	砸盘！	376	0	丁蟹7777777	3
314	2021/1/17	什么时候出年报？	391	1	生情聚魂	2
315	2021/1/16	偶遇……汉，外观看来看去其实并不是太惊艳。自我看法，没有蔚来的外观好看，还需要进步！	461	4	SUN150991	2
316	2021/1/15	弯道超车？关于比亚迪DM-i混动的10个问题，一次性告诉你老司机侃侃车儿3天前 优质汽车领域创作者1月11日，比亚迪的比亚迪发布DM-i超级混动，同时启动秦Plus DM-i 、宋Plus DM-i和唐DM-i三款车的预售，并计划于3月起正式上市。在骁云-插混专用涡轮增压1.5Ti/1.5L高效发动机、EHS电混系统动力总成的共同配合下，比亚迪的DM-i混动可以实现最高120KM的纯电续航里程最高120km，1245km的综合续航里程，最低亏电油耗低至3.8L。虽然发布会已经结束，但是很多人对于比亚迪的DM-i混动的原理和实际效果依然有疑问，今天我们就来用十个问题把DM-i混动一次性说透。问题一：比亚迪DM-i混动和DM-P混动有什么区别？两个混动系统取向不同，一个偏重动力，一个偏重燃油经济性。去年刚刚推出的唐DM、汉DM等均属于DM-p车型，可以实现4秒左右的零百加速。而MD-i混动，…	1649	18	春暖花开免摇号	0
317	2021/1/14	你们整天买卖累不累？比亚迪明显会追赶甚至超过特斯拉的市值，拿着放五年，十年，翻十倍不好嘛，都有毛病啊，卖核心稀缺资产！比亚迪可是新能源汽车总龙头，甚至沪深两市的总龙头！	711	1	众泰张五哥	2
318	2021/1/13	比亚迪今天不跌就不错了，大盘如果不好就会跟着大跌，不要看美股涨了就唱高	199	0	大神F2全网通	2
319	2021/1/12	丰田终究还是扛不住了，比亚迪这次稳了！汽车界最近传来两个消息，第一，丰田大规模停产，日本本土14家工厂都调整了产能。丰田9月份全球的产能从90万缩水到了40万台，暴跌40%。这次丰田停产最大的原因，除了零部件供应链出了问题，最根本的原因还是因为全球的芯片荒。值得注意的是，这次丰田确的芯片，不是7nm，也不是5nm，而是28nm。第二，比亚迪的刀片电池开始对外出售了。红旗正式宣布，E-QM5车型将搭载刀片电池。在比亚迪传出对特斯拉供应电池之后，比亚迪再进一步，拿下国内厂商。当丰田陷入困境的时候，比亚迪却在高歌猛进。刀片电池外供，手机电池上打入苹果供应链，未来苹果造车更是透露了希望比亚迪提供电池和代工的信号。一方面是丰田的艰难转型，一方面是比亚迪在电池、代工制造等领域的全面崛起，这是完全相反的一幕，却是中国制造崛起的最真实写照	1429	1	股友P3gscG	1
320	2021/1/11	弗迪系“单飞”进程加快 比亚迪斥资1亿成立弗迪研究院公司聚焦弗迪系“单飞”进程加快 比亚迪斥资1亿成立弗迪研究院新浪财经APP??原标题：公司聚焦弗迪系“单飞”进程加快?比亚迪(219.900,?13.14,?6.36%)斥资1亿成立弗迪研究院 来源：我爱电车网重庆弗迪电池研究院有限公司于2021年1月4日成立，注册资本1亿元，法定代表人为何龙，经营范围含电池制造，电池销售，电子专用材料研发，电子专用材料销售，电子专用材料制造，石墨及碳素制品制造等。比亚迪 再添弗迪系公司！电池网从企查查获悉，重庆弗迪电池研究院有限公司于2021年1月4日成立，注册资本1亿元，法定代表人为何龙，经营范围含电池制造，电池销售，电子专用材料研发，电子专用材料销售，电子专用材料制造，石墨及碳素制品制造，石墨及碳素制品销售，高纯元素及化合物销售，新型膜材料销售等。就在上周（2020年12月30日），蚌埠弗迪电池有…	1564	5	牛股天下无敌	3
321	2021/1/10	全国能源信息平台 本周，能源信息署(EIA)在一份报告中称：去年，美国的大规模电池发电能力跃升了35%，达到1650兆瓦(MW)，自前几年开始便持续增长。报告显示，近五年，美国的大规模电池容量增长了两倍。未来几年仍将保持指数级增长。美国能源信息署（EIA）预计，公共事业公司计划于今年到2023年期间在美国安装超过1万兆瓦发电能力的大规模电池。新电池的容量将是2019年的10倍。美国能源信息署（EIA）称，电池系统与太阳能发电项目共同协作或相连，这一体系在最近的大规模新电池容量中占了很大一部分。政府发现，截至2020年12月，有5个州电池储量占美国总电池储量的70%以上，分别是加利福尼亚州、德克萨斯州、伊利诺伊州、马萨诸塞州和夏威夷。不出所料，加州安装的电池容量最大，占全美总容量的31%，即506兆瓦。德克萨斯州、伊利诺斯州、马萨诸塞州和夏威夷州均装有超过50兆瓦容量的大规模电池。伍德麦肯…	986	1	基民中的站岗卫士	3
322	2021/1/9	DMi，燃油车颠覆者秦PLUS来了	1166	4	阜康之仓	0
323	2021/1/8	今天封板了	256	0	哥有点累	2
324	2021/1/7	很明显，受半导体上市中止影响低开，能否高走就看了	324	0	冷静的鹰	2
325	2021/1/6	电解二氧化锰~锰酸锂=供不应求~湘潭电化在互动平台上表示，目前公司锰酸锂正极材料产品供不应求，价格有所上涨。产品价格主要受供求关系和市场竞争情况影响，看好未来锰酸锂正极材料市场。目前镍钴锰酸锂已经成为最重要、占比最大的新能源车电池正极材料	447	1	六倍牛002454	2
326	2021/1/5	比亚迪真的比上汽还牛？自已想一想	385	4	ZJCCYWW进	2
327	2021/1/4	那些说特斯拉降价，利空比亚迪的踏空者好好看看，你们想低位买比亚迪是不可能得了，摆在你面前的的只有两条路，要么追高买进，要么把比亚迪删除自选，永不关注	994	2	股友XJE0ie	2
328	2021/1/3	新能源车产业火爆全球2021最强的亮点是汽车智能化重点公司有：得润电子：子公司Meta是欧洲领先的车联网解决方案提供商，公司在车联网领域与全球ADAS龙头Mobileye、华为、清华深度合作。目前Meta已是PSA、保时捷Taycan、宝马i3和MiniCooper等OBC的核心供应商（2）为特斯拉供货部分数据线；3订单饱满，充分受益于欧洲汽车电动化。华阳集团 ：公司与腾讯公司一直有合作，包括微信在汽车场景中的应用。预计实现归属于上市公司股东的净利润7000万元—9000万元，同比大幅增长320.79%—441.02%	387	0	六倍牛002454	2
329	2021/1/2	绝对利好我跑了	513	1	小徐秋	2
330	2021/1/1	年终总结：今天看了好多帖子，今年盈利多少多少。玩了半年的股票（有点入迷），我觉得股票风险还是很大的，除非赚一波就走否则早晚都要吐出来。自己从一开始有赚就跑（赚不到多少钱），再到反复做T（有可能赚到，更有可能T飞赔钱），感觉还是“价值投资”长远，长久持有，不为一天，一周，一月的波动影响自己的最初判断。本人从事新能源汽车行业10年有余，还是十分看好新能源行业的前景的，从今年起建仓筑底不再频繁操作，不再发帖影响股友的判断。2020年估计大多数人或多或少都赚到了，恭喜恭喜！2021年祝大家发大财，新年快乐！	912	3	温言1818	2
331	2020/12/31	来源：中国证券网 作者：邱德坤 比亚迪12月30日晚间公告称，公司董事会审议议案同意，比亚迪半导体股份有限公司(下称“比亚迪半导体”)正式筹划分拆上市事项，并授权公司及比亚迪半导体管理层启动分拆上市的前期筹备工作。 比亚迪半导体的分拆上市计划，最早是在4月15日。彼时，比亚迪通过下属子公司之间的股权转让和业务划转，完成了对全资子公司深圳比亚迪微电子有限公司的内部重组，并正式更名为比亚迪半导体，“积极寻求适当时机独立上市”。 随后，比亚迪半导体在短时间内，引入了两轮知名战投，投后估值也达到了102亿元。比亚迪介绍：“经过十余年的研发积累和于新能源汽车领域的规模化应用，比亚迪半导体已成为国内自主可控的车规级IGBT领导厂商。” 比亚迪半导体成立于2004年10月15日，注册资本4.5亿元，法定代表人陈刚，主要业务覆盖功率半导体、智能控制IC、智能传感器及光电半导体的研发、生产及销售，拥有包含…	2854	3	比亚迪资讯	0
332	2020/12/30	卖出5000股！	639	13	生意是一门艺术	2
333	2020/12/29	卖了股票买不回来，不想降低仓位。想出去打个野都不行	793	5	耐心等确定性	2
334	2020/12/28	新能源汽车板块趋势龙头，调整即将结束，预计下周二启动（个人观点，不作为买卖依据）	999	15	KeepModest	0
335	2020/12/27	来源：中国基金报 7月10日股市明显“降温”，沪指跌近2%失守3400点，同时，恒指震荡收跌1.94%。不过两市汽车股却多数收涨，表现亮眼。 7月10日，比亚迪AH股逆市齐涨，总市值一举超越上汽集团，成中国市值最大车企。 比亚迪市值超越上汽集团成国内车企市值“一哥”其中，比亚迪AH股齐涨，比亚迪(002594.SZ)上涨5.38%，报89元/股，股价再创新高，最新总市值达2252亿元，一举超越上汽集团，成为中国汽车企业“一哥”。另外，在港股上市的比亚迪股份(1211.HK)今日涨近3.49%，报77.3港元/股。 消息面上，此前有消息称比亚迪全资子公司“比亚迪半导体”将于科创板或创业板上市。对此，比亚迪半导体方面回应称：以公告为准。 另外，今日上汽集团却随大盘走势，收跌2.02%，报18.93元/股，最新总市值为2212亿元，市值不敌比亚迪。 在国内龙头车企中，市值千亿级别的的车企还有吉…	39806	210	比亚迪资讯	0
336	2020/12/26	未来一周到2021年1月8号，一切皆有可能	977	7	生意是一门艺术	2
337	2020/12/25	跌这么一点，慌什么？盘中低点180，后面4个低点都没破180，就算前面3个低点不敢进，最后一个低点总该进了吧？给了你们至少一个稳稳做T的机会，就算181进的尾盘183卖，一手差不多190块到手	950	12	巴韭特韭菜王	2
338	2020/12/24	12月23日（周三）比亚迪（002594）报收186.79元，上涨1.52%，换手率3.73%，成交量42.71万手，成交额79.83亿元。隔夜美股三大股指涨跌不一，纳指收跌0.29%，道指收涨0.38%，标普500指数收涨0.07%。主力资金：前一交易日主力资金净流出3.96亿元比亚迪2020年12月23日主力净流出3.96亿元，居两市第四。两融数据：前一交易日融资净偿还1.88亿元，融资余额82.96亿元比亚迪融资融券信息显示，2020年12月23日融资净偿还1.88亿元；融资余额82.96亿元，较前一日下降2.21%。北向资金：比亚迪12月23日被深股通减持211.84万股12月23日，比亚迪被深股通减持211.84万股，最新持股量为6765.42万股，占公司A股总股本的3.73%。	475	0	股友蓝胖子	0
339	2020/12/23	最近会跌的很惨，建议韭菜赶紧撤离	225	0	哒瀏	2
340	2020/12/22	记得破新高加仓，加仓加仓	200	0	阳光红火	2
341	2020/12/21	来源：东方财富Choice数据 作者：数据中心 ?? ?比亚迪2020年12月21日发布消息,2020年12月17日公司接待东吴证券调研，接待人员是吴越,黄悦,常恩铭，接待地点坪山比亚迪。调研主要内容问题一:"刀片电池"有何技术优势及特点?答:"刀片电池"是比亚迪磷酸铁锂电池采用刀片电池技术,集成效率大幅提高。公司"刀片电池"产品具有从电极材料、电芯到电池包等多维度的安全性,并通过了对电芯要求最为严苛的针刺试验,在模拟电池发生内部短路的极端情况下也能保证不发生爆燃。问题二:公司今年在重庆的新动力电池工厂生产的哪种技术路线的动力电池?答:公司今年在重庆的动力电池工厂所生产的是技术路线为基于磷酸铁锂路线的刀片电池产品。问题三:公司新车型"汉"的性能情况?答:受益于公司深厚的三电技术积累以及产品设计带来的超低的风阻系数等因素,"汉"的百公里加速最快可达3.9s,百公里制动距离仅32.8米,续航…	233	0	比亚迪资讯	0
342	2020/12/20	逼样迪，国产最垃圾的没有之一	514	4	打工为印纪	2
343	2020/12/19	富时中国A50指数新纳入比亚迪、泸州老窖、爱尔眼科 12月18日收盘后生效$泸州老窖(SZ000568)$$比亚迪(SZ002594)$	3195	7	金钅钅金	1
344	2020/12/18	明天不涨6个点以上，我食十，立贴为证	989	14	就BYD和三一	2
345	2020/12/17	近日，比亚迪向欧洲公共交通运营商凯奥雷斯集团（Keolis）荷兰分公司正式交付全欧洲最大规模的纯电动大巴车队。此订单合计259台，首批246台将投入该国艾塞尔-维赫特地区运营，线路覆盖荷兰东部及中部区域，贯穿兹沃勒、阿珀尔多伦和埃德等多个城市，其余13台大巴将按原计划于2021年春季陆续投入运营。	831	3	股友SgO2Vx	2
346	2020/12/16	股票总是胜过货币，将来依然如此，长期看，股票是最好的资产没有之一。而且股票是唯一一个能够跑赢通胀的资产，只要有货币超发或者通货膨胀，股票必然涨的更多。所以你不用的钱，长期投资的钱，应该尽量的保留在股市之内。除非是过度泡沫，否则不要轻易离场。比亚迪是最好的选择！	4271	4	谷仓满满	2
347	2020/12/15	明日大盘如果低开，此股是以裂口方式即向下跳空再继续给我往下走…今天阳线让形态内人看到点希望	827	6	幽灵背后的作手	2
348	2020/12/14	比亚迪啊，国内新能源汽车的领军者，但是你看新能源汽车销量对比去年还下降啊，但是股价涨了几倍，要说今年利润还真对比去年增长率比较满意，但是销量是同比下降啊，那利润从何而来呢，那就是口罩增加很大一部分利润，除了口罩卖的比较好，其他每一个单品都呵呵了！说刀片电池厉害吧，DM车型都还是三元里锂电池，说刀片电池产量不足吧，还准备外销。汉是拿得出手的车型，但是特斯拉又降价阻击，人家单一销量2万多，汉7000多，差别太大，其他的单品都没啥名气，每每只看到网上几个月销量不行的车型的时候，一下子在一个月内窜得得很高的量，这就是比亚迪！这高的股价超过宝马奔驰的市值！想想吧！对我们这韭菜说还是谨慎些好点，免得让割的血淋淋的！	3015	12	生命如云1106	2
349	2020/12/13	今天我满仓持股不动，并且不会做T。	9612	204	一一蓑烟雨任平生	2
350	2020/12/12	在85元左右准备买入，犹豫不决3天过百元，一直放在自选股里，未在年初50元左右买入的人点赞，到200元左右应该是有高估了，想想大比例高位融资盘主力正常会大幅度下杀，我预测未来一二个月会到120～150天线附近，不排除破百的可能性。	7587	20	龙凤诞麒麟	2
351	2020/12/11	德国大众23亿美元投资是否利好比亚迪？	1586	2	啊啊嗯嗯哦哦	2
352	2020/12/10	美股新能源暴跌啊这是	372	1	趋势强于价投	2
353	2020/12/9	不要害怕被套，沉的越深捞的越多，高手都是主动求套！天冷了，快过年了，总得包些韭菜饺子吃起来暖暖和和的。	1070	2	生意是一门艺术	2
354	2020/12/8	蔚来。理想，小鹏在美国遇到了麻烦！股价这几天连续下跌完全正常！与比亚迪有半点毛关系？谁让他们到美国上市了？	3027	5	春暖花开免摇号	3
355	2020/12/7	拉高出货被骗，明天还不上让立力自动投降吧	409	1	牛利明股市赢家	2
356	2020/12/6	客观的讲一下：不会因为我有就一味儿看涨，目前因为突然出现增发这件事，所以暂时会改变该股的生态环境。第一，由于没有确定批文，时间、价格、对象，所以该股暂时不会涨，反正我们是长期投资，也不在乎这一时一会儿。第二，机构会刻意打压，但是它们又不敢轻易把手里的货全部放出去，所以每天在开盘后狂砸，然后全天大部分时间再吃回来，之后又在尾盘狂砸，逼迫股价向下，这个希望大家要有心理准备。第三，只要发行消息出来，便会开启一波主升浪.信号时即此。	6441	15	看着账户作股票	2
357	2020/12/5	下一只翻倍牛股是中天火箭，爱信不信，中天火箭是下一只大牛股，大题材造大牛，比亚迪五十元当初大队长就极力推荐，接下来大队长再推荐中天火箭	9907	13	热点游击大队长	0
358	2020/12/4	12月3日（周四）比亚迪（002594）报收171.09元，上涨0.79%，换手率3.19%，成交量36.56万手，成交额62.51亿元。隔夜美股三大股指涨跌不一，纳指收涨0.23%，道指收涨0.29%，标普500指数收跌0.06%。主力资金：前一交易日主力资金净流入3.79亿元比亚迪2020年12月3日主力净流入3.79亿元，居两市第四。两融数据：前一交易日融资净买入1.58亿元，融资余额79.69亿元比亚迪融资融券信息显示，2020年12月3日融资净买入1.58亿元；融资余额79.69亿元，较前一日增加2.03%北向资金：比亚迪12月03日获深股通增持509.15万股12月03日，比亚迪获深股通增持509.15万股，最新持股量为6952.98万股，占公司A股总股本的3.83%。	391	1	股友蓝胖子	0
359	2020/12/3	截止今日15：00最新消息：比亚迪汉预售仅一个月，预售破三万辆！	19434	275	千里龙湾	0
360	2020/12/2	天大利好，才176一股的比亚迪，在香港的增发价格是300一股。	666	3	T00491	2
361	2020/12/1	在机构调研TOP20榜单中，新能源车产业的机构调研总数为373家，占TOP20个股调研总数的39%，智能驾驶领域最受机构关注高鸿股份 自动驾驶标准的制定者，百度 ，阿里，华为都采用高鸿的自动驾驶模组芯片……巨大的想象空间……	219	0	六倍牛002454	2
362	2020/11/30	特斯拉如果聪明，应该控股比亚迪	297	1	观点观点	3
363	2020/11/29	比亚迪三季度净利17.5亿，四季度随着汉、唐热销，预计仅汉销量相比三季度净增2万辆以上，按每辆净利4万（部分研究报告指出汉顶配每台净利7-8万），在不考虑其它车型销量相比三季度提升情况，预计四季度单季净利在25亿以上，考虑明年秦plus、滴滴车型以及新车型投放，净利环比按季应会持续上升，没有特别情况下明年全年净利应至少在100亿以上，考虑新能源市场长周期景气，明年对应市值10000亿没有太大问题。	3534	12	量子纠缠态	2
364	2020/11/28	中国火箭军继续推荐：比亚迪002594【比亚迪】：既是中国新能源汽车行业中的华为，又是中国新能源汽车行业中贵州茅台！核心价值：一，公司拥有强大的新能源汽车芯片、电池、电机、电控技术护城河：拥有全球领先并且是唯一的超低成本、超高安全性能、超高续行里程、超长循环使用使命的刀片状磷酸铁锂电池核心专利技术并已规模化量产！二，拥有强大的新能源汽车品牌，与特斯拉并列的全球着名的新能源电动汽车第一品牌！三，拥有比亚迪电子、比亚迪IGBT功率半导体芯片、比亚迪电池、电机、电控三大核心技术护城河！四，拥有领先的光伏逆变器和异质结电池技术！五，拥有先进的智能手机IDM代工生产线！六，拥有城市轨道交通云轨核心技术！七，未来5～10年世界各大着名车企：日本丰田、日本日野、德国奔驰、德国保时捷、美国通用、英国劳斯莱斯、意大利马沙拉地、中国吉利、中国长安新能源汽车、中国北汽新能源等等都将会争先恐后抢购比亚迪刀片状超…	3786	13	中国金库	2
365	2020/11/27	来源：中证网 1月11日，比亚迪(002594)董事长兼总裁王传福在中国电动汽车百人会论坛(2020)上透露，比亚迪近期开发的“刀片电池”将于2020年3月首次量产。该刀片电池“体积比能量密度”比传统铁电池提升了50%，比亚迪“汉”将是搭载这款“刀片电池”的第一款车型，比亚迪“汉”将于2020年6月上市，续航600公里。 王传福表示，从安全角度来看，铁电池是乘用车领域较好的电池。近年来，比亚迪开发了一个“刀片电池”——铁电池产品，将于今年3月在重庆工厂首次量产。重庆工厂是一座现代化动力电池工厂，新推出的刀片电池“体积比能量密度”相比传统铁电池提升了50%，具有高安全、长寿命等特点，整车寿命可达百万公里以上。“刀片电池”搭载的第一款车型将是比亚迪“汉”，这款车将于今年6月上市，续航600公里。（文章来源：中证网） [点击查看原文]	19158	60	比亚迪资讯	0
366	2020/11/26	哎，早知道17号那天吸点，到今天也不会站在95.36的山顶上面了	673	5	萌新王一一	2
367	2020/11/25	现在当垃圾！	282	2	蓝色星球1969	2
368	2020/11/24	第一次见真车	203	0	ljy314159	2
369	2020/11/23	弗系一个个必定走资本融资发展道路！比亚迪股权增值可以预期的。以电池为例，以后弗系电池销售不仅东家也会卖给其它车企，销售量大增无悬念！	816	1	东方经典故事	2
370	2020/11/22	迪仔就是爽，145入场190退场，等其回落到165又进场，又是九个点，下星期一继续雄起。	6019	21	13725640628	2
371	2020/11/21	北京时间今天早上美股收盘，在美国上市的三只中国三新能源汽车股价继续大涨！其中小鹏汽车股价一马当先！小鹏汽车今天早上收盘竟然暴涨了11。99％！股价达到了惊人的53。85美元！一举超过了蔚来汽车股价！成为目前在美国上市的股价最高的股票！蔚来汽车股价继续上涨了1。63％！收盘达到了49。24美元！目前已经屈居亚军！理想汽车股价继续大涨了3。76％！收盘时达到了38。12美元！特斯拉股价下跌了1。93％。收盘价为489。61美元。因牛股昨天早上出差，特委托本人播报相关信息。	1265	37	春暖花开免摇号	1
372	2020/11/20	美股已经开盘，新能源概念中概股在涨，特斯拉继续上涨，蔚来汽车继续上涨，理想汽车继续上涨，比亚迪明天应该会涨的。	5025	14	寂寞荒野	2
373	2020/11/19	迪哥不跟电车三傻，跟特斯拉的。	370	3	最厚血	3
374	2020/11/18	特斯拉暴拉，明天看你表演了	269	1	每次假牛都是坑	2
375	2020/11/17	我发起了一个投票。	291	4	北幕之狼资本	2
376	2020/11/16	上周五吧里有位托自己在天天看盘发言，却劝散户说不要看盘拿着就好。呵呵，已经验证了	395	5	抱团牛股被禁言	2
377	2020/11/15	周六美股中概新能车收盘价：	999	9	乾隆官窑霁红釉	2
378	2020/11/14	美股新能源要暴跌咯，今天追高的下周全部活埋	398	4	富可暴富的袁承志	2
379	2020/11/13	看提车作业，说比亚迪汉的音响很糟糕，同事周末去试驾，一起去感受一下。	2097	5	yrtuueqw	2
380	2020/11/12	第二个支撑点120左右，现在在第一个支撑点，空跳升起的，怎么升怎么回	280	1	良唐资本	2
381	2020/11/11	这么好的中国企业，不上百，天理难容，迪迪加油	930	4	a股海1122	2
382	2020/11/10	特斯拉大跌了，比亚迪也会大跌的	423	6	大神F2全网通	2
383	2020/11/9	听我一句劝吧，赶紧减仓	356	1	藏器伺时	2
384	2020/11/8	早起刷了一圈贴吧，看到好多凌晨还在努力工作发帖的银，都点了赞，太敬业了你们，满仓的我开心那，为了表示谢意，周一准备点钱加仓！！！！！^_^！！！！！！！！！！！！	373	2	Buildyourd	2
385	2020/11/7	100元就想买，被套到垃圾股结果翻倍	365	1	股友nttIli	2
386	2020/11/6	市值1600亿的中兴通讯，今天涨停了。比亚迪从10月13号到今天涨了43%了。市值1600亿的中兴通讯，今天涨停了。到尾盘封单资金还有2亿8千万，带动了整个5G和通信设备板块的涨停潮。把时间拨回2020年11月5日09:15之前，甚至13:00之前，谁都无法预料到，会出现这种局面。2020年10月13日，这是我第一次看到中兴通讯。 2020年11月3日，这里看到了通信设备板块。 所以，今天中兴通讯的涨停、5G和通信设备板块的涨停潮，在情理之中。不累述了，继续维持观点，各大指数要先出新高。“汽车”，还没走完。不过，现在已经不是可以“随便买”的时候了	15363	5	招财进宝studio	3
387	2020/11/5	特斯拉降价了 特斯拉怕比亚迪汉 降价了 说明什么 汉的技术碾压特斯拉毛豆3和y 不降价就要失去很多中国客户 中国中低收入是在廉价中找物美的产品 中高收入是在物美中找廉价的产品 按这个逻辑 比亚迪在这次新能源汽车中定能弯道超车 成为下一个新能源汽车界的“华为”	918	5	骑扬满斗得文泰来	2
388	2020/11/4	得割一波了，至少回调到140	248	1	颂2020	2
389	2020/11/3	月底上300，满仓干就是了	293	2	别跑那熊	2
390	2020/11/2	【富瑞：比亚迪股份（01211）是新能源车先驱 予目标价211.3港元】富瑞发表研究报告指出，比亚迪股份（01211）第三季度业绩强劲，主要受比亚迪电子（00285）的扩张和汽车市场的恢复推动，上调公司今年和明年盈利预测34％和40％，上调比亚迪H股目标价至211.3港元，	9882	7	guohongh	2
391	2020/11/1	什么时候跌，我买，我占卜，此股一直走上坡，大后年，才真正飞跃到最高	241	1	生财高升de林平之	2
392	2020/10/31	年初有多落魄，比亚迪现在就有多风光。7月13日，比亚迪市值突破2671亿元，超越上汽集团成为A股市值最高的车企，此后，比亚迪市值持续攀升，目前已高出上汽集团约1300亿元人民币。相较三月最低点时，比亚迪港股、A股的股价分别翻了三倍、四倍——这一涨幅堪比特斯拉。但仅在半年之前，比亚迪面临的形势还分外惨淡。二月，受疫情影响比亚迪汽车销量暴跌80%。四月发布的2019年报显示，比亚迪净利润大降42%，这揭露出新能源补贴退坡后比亚迪自身造血能力的不足。三月下旬，比亚迪股价已跌至冰点。今时不同往日，如今的比亚迪显然又成为了市场宠儿。刺激市值走高重要因素是业绩的持续增长，10月29日晚，比亚迪交出了一份超出市场预期的Q3财报：三季度，比亚迪实现营收445亿元人民币，同比增长40.72%；实现归属于上市公司股东的净利润17.5亿元人民币，同比大涨1130%；短短几个月，比亚迪上演惊天逆转，但在真实市场…	607	1	瞄准2021	3
393	2020/10/30	明天低开是一定的，就不知道会不会拉红了	266	2	就BYD和三一	2
394	2020/10/29	来源：全景网 富临精工(300432)2019年度业绩网上说明会周四在全景网举办，公司董事长谭建伟在活动中表示，公司与比亚迪建立了长期合作关系。（文章来源：全景网） [点击查看原文]	6819	39	富临精工资讯	0
395	2020/10/28	mate40这么火爆，比亚迪能不涨?	339	1	钰芯宝贝	2
396	2020/10/27	比亚迪盘子其实已经砸完，关键是没砸下去，上周五流出9亿多只跌了3.多 看看今天2万亿市值的茅台砸13亿跌了多少。。。。。。	2630	5	Buildyourd	2
397	2020/10/26	周五三季报就要来了，主力资金肯定要在前四个交易日做盘，拭目以待比亚迪成绩。加油	2533	6	冲在2020	2
398	2020/10/25	虽然自己也觉得周四周五操作略有不妥，但有时候看到你那类唱簑之人又突然有点高兴了，走吧走吧，快点走吧，等看好的人少了又是主力适当拉升之时～～～除非这个市场不用炒了，大家各散各家～ ，我期望下周五个交易日可突160，虽然异想天开～～～	630	2	万事高雅地段正淳	2
399	2020/10/24	这是什么股吧呀？！我今天下午发的几个贴全部给删了？！但我还是要在这里不断地发，看你能把我怎么样！！！近来比亚迪的利好不断，它至少欠特斯拉5个涨停，欠蔚来2个涨停，欠华为2个涨停，欠金风2个涨停，欠口罩2个涨停，欠云轨和云巴2个涨停，欠汉2个涨停.....它的股份价至少应该有10个以上的涨停才正常！但恶庄根本不想让它的股价上涨，还在不断的砸盘和来回折腾；所以它至少还要有2个以上的跌停砸盘之后，才可能开始拉升股价； 那你就快点砸吧，如果能砸到70、60以下我们好加满仓！	682	3	慢慢陪你涨	0
400	2020/10/23	明天敢不敢买了，我真想把其他套着的割肉，买一下，从tm105看到现在。前两天132追了一下。133卖了，现在又140+。我该怎么办。	784	8	于顶看景于底抓狂	2
401	2020/10/22	140的都不慌 你们的慌什么 要有信仰	366	2	基民Wen同学	2
402	2020/10/21	冲鸭，元旦上600！	277	1	慢慢等风来	2
403	2020/10/20	下调比亚迪未来六个月目标价至33元。	939	5	中信上海分行	2
404	2020/10/19	洪荒之战！25日道琼斯暴涨2112.98点 特斯拉暴涨16.28%！3-25在美国有史以来最大力度的救市之下。道琼斯终于迎来1993年以来的最大涨幅。暴涨了2112.98点。涨幅达到了11.37%！技术走势上看，首次站在5日均线之上。达到10日均线。短期见底。特斯拉3月25日，也同时暴涨。收盘涨幅16.28%.股价再次超过500美元大关。达到了505美元！收盘后交易达到520美元。继续上涨2.97%！特斯拉的走势远远好于道琼斯指数。大大超过了10日均线《477美元》。目前接近中线指标20周线《524美元》。从月线上看，已经初步达到5月均线的514.37美元附近。如果明天超过以及站稳524美元大关，则说明特斯拉完成中期反转。可能再次成为大牛！但是这些，还要看美国疫情的开始好转。另外，比亚迪最近一个时期股价连续暴跌，也与特斯拉股价暴跌有很大的直接关系。随着特斯拉股价短线见底。比亚迪股价也将在…	9313	20	牛股天下无敌	0
405	2020/10/18	广汽传祺一辆自主品牌车获取的利润等于三辆合资品牌车（广汽本田，广汽三菱，广汽丰田）的利润之和！名词解释合资车，国外的原装配件运到中国组装（合资车中国只能赚组装费的一半，配件都是日方提供，中方根本赚不到几个钱）。 广汽传祺自主品牌已经是广汽集团里面盈利最大的，而且是净利润最大，广汽集团自主车企广汽乘用车在2016年营业收入为328.08亿元，净利润为30.43亿元。这意味着，广汽乘用车对广汽集团62.88亿元净利润贡献近半，单车利润约为8000元。广汽传祺创造的净利润基本上接近广汽集团总净利润的50%，而广汽传祺的销量只占集团总销量的25%。 换句话说，广汽从一辆自主品牌车获取的利润等于三辆合资品牌车的利润之和。 除了公司净利润高以外，还有员工收入的增加。广汽在2007年开始策划做自主品牌，2011年才有第一辆车投放市场，早期组织自主品牌力量，主要是从集团内部的广汽本田和广汽丰田招人。吴松…	1484	5	oo正月初五oo	0
406	2020/10/17	今年初开始买入比亚迪，一直做t，持续盈利，最近两月t飞多次，错过了不少，接下来128满仓比亚迪，不再t，长期持有！！！	973	3	飞黄发财地段智兴	2
407	2020/10/16	京威股份：业绩反转暴增+特斯拉+蔚来汽车京威股份发布公司前三季度业绩：预计公司前三季度净利润2亿元-2.4亿元，归属于上市公司股东的净利润较上年同期增长200%-225%，主要原因为：2020年前三季度经营业绩稳步提升，营业毛利率上涨明显，各项费用控制有效，使得净利润扭亏为盈。业绩走出低迷迎来反转，新能源汽车业务重回快车道！受国家新能源汽车积极政策，在美上市电动车企蔚来汽车股价持续暴涨，近一年期涨幅高达26倍市值逼近380亿美元，一度超越法拉利、福特、上汽、比亚迪。与蔚来汽车产业链相关公司股价应声而涨。据深交所互动平台京威股份回复投资者：公司与蔚来汽车、特斯拉目前配套的零部件占公司总产品比例不大，按照协议初步估算营收，对公司业绩不会产生重大影响。$宁德时代(SZ300750)$ $比亚迪(SZ002594)$	4475	4	中泰欢乐海岸	1
408	2020/10/15	比亚迪A股，H股，美国存托凭证	738	2	Seagullfan1974	2
409	2020/10/14	满屏牛股宣传帖子的时候，如果还是好心老乡别走的意思的话，黄飞出来蛮不讲理的嗡嗡得时候，比亚迪就一定要下跌的！就是这么灵验！	2017	23	有理智有节制	2
410	2020/10/13	今天t飞了，损失了三分之一的仓位，唉，悔恨。只能等回调再入了	404	2	招财纳福得楚留香	2
411	2020/10/12	125，如果下跌准备115补仓，105补仓，不可能跌过一百的，真跌过，全仓进，赌了，今年剩下的两个半月目标价一百五十	564	1	股友8jGSUm	2
412	2020/10/11	比亚迪真的帅爆了。	962	3	HHHHTennessee	2
413	2020/10/10	下周会摸到160左右，有可能一月内冲击到180-200区间为短期极值。	847	5	大雨Rain	2
414	2020/10/9	比亚迪的刀片电池在安全性上不折不扣的取得了第一，看起来三元锂的末日到了，其他家的磷酸铁锂更是躲在角落里瑟瑟发抖。刀片电池宛如那屠龙宝刀，即将一统江湖，一刀斩下特斯拉的龙头。然而，就这样剧终了么？特斯拉粉丝期待着特斯拉在电池日能够拿出无敌黑科技，犹如那倚天长剑，与比亚迪来一场倚天屠龙之争！	4263	5	财财小散户	2
415	2020/10/8	你若不爱，时光又如何？时光无爱，却总会告诉你，什么是爱什么不是爱；岁月无声，却总能告诉你，什么是合适什么是值得。时光带不走思念，梦里梦外皆是你；往昔带不去深爱，云里雾里皆有你。我摊开心中的愁，你只见眼前的秋。你说秋本是愁，何必再分秋和愁。我只知你本我心。爱过已然有幸，何必贪杯，醉了自己，醒了思念。我想会错过的大概不是最好的，时间会把最好的人给你留在最后，毕竟喜欢是一阵风，而爱是细水长流。$比亚迪(SZ002594)$ $光线传媒(SZ300251)$	973	0	股市精通高手	1
416	2020/10/7	大江东去浪淘尽 六朝箱体似水流 峥嵘岁月稠-纪念2020-7.10 今天，2020年7月10日，是比亚迪投资者永远值得纪念的日子--比亚迪股价长达六年的超级大箱体，就是这样被破了！ 这一天，比亚迪，终于突破股价长达六年的超级大箱体，创造收盘的历史新高了！尽管这一天来的有点晚，但是，它，还是终于来啦！为了这一天，比亚迪投资者用了 2190个的日日夜夜。呕心沥血，匍匐前行。 今天，终于功德圆满！尽管比亚迪未来上涨之路仍然曲折漫长，但是，向天奋进的云梯已经立好，那么，等待比亚迪投资者的光辉灿烂之门既然敞开，“喝令三山五岳开路，我来了！”突破比亚迪六年超级大箱体理论是今年二月份提出来的。 开始之初，有不少人怀疑。然而，突破六年超级大箱体理论并不是谁的发明创造。而是一种历史的必然趋势。是瓜熟蒂落，水到渠成的客观规律。是比亚迪全体志士仁人共同努力的必然结果。回顾六年超级大箱体里面的日日夜夜，耗干了多…	17999	176	牛股天下无敌	3
417	2020/10/6	冲上去	557	2	脩之羽	2
418	2020/10/5	等A股开市时港股已超过10%了吧！	870	2	白云仙人	2
419	2020/10/4	二者都各有一个王牌竞争力比亚迪汉，全球独一无二的刀片电池特斯拉3， 对于中国人来说最好的装逼道具	1467	7	oo正月初五oo	1
420	2020/10/3	比亚迪虽好，假期归来必有调整！	965	10	嫩草天涯牛	2
421	2020/10/2	蔚来3月低点2.11，现在刚好10倍。要不要来一波比价效应	4380	2	仓优嘉措	0
422	2020/10/1	1000手，1000多万？500手，500多万？主力不想上龙虎榜，不想被监看？接下来继续涨？	953	3	顶级酒蔡de王大哥	2
423	2020/9/30	不管tsl昨晚表现如何，国产整车尤其是新能源车的水平上来了，也逐渐得到认可！不管如何对标，不管如何传递，个人认为比亚迪今天应该能站上110，今天我做t的卖出点就在110。买入点在118附近。	1390	4	面向未来FF	2
424	2020/9/29	看看我昨天说的，今天卖出一些，明天再买进，跟上节奏	362	2	自古民间出股王	3
425	2020/9/28	礼拜五买了2万股，不知道有没有机会解套	767	4	主力形象代言人	2
426	2020/9/27	来源：每日经济新闻 9月25日，北上资金净买入的个股共有642只，北上资金加仓比例超1%的有556只。其中，天山股份(000877.SZ，收盘价：17.88元)加仓比例最为明显，最新持股比例3.73%，环比增加1.26个百分点。其他北上资金加仓比例较多的个股还包括亿纬锂能(300014.SZ，收盘价：49.96元)、中国外运(601598.SH，收盘价：3.7元)、帝尔激光(300776.SZ，收盘价：130.45元)。 9月25日，按照北向资金增持市值排序，亿纬锂能(300014.SZ，收盘价：49.96元)增持市值最大，增持市值3.872亿元，环比增加18.19%。其他北上资金增持市值较多的个股还包括比亚迪(002594.SZ，收盘价：105.09元)、中国中免(601888.SH，收盘价：219.2元)、京东方A(000725.SZ，收盘价：4.86元)。 *榜单已剔除计算区间内涉…	7532	21	京东方A资讯	0
427	2020/9/26	同志们，你们还没有看到比亚迪老板老表减持套现的消息？	992	3	卧龙股侠	2
428	2020/9/25	这位大哥，你就要这么玩？一次性买进不行？	684	8	牛逼响当当	2
429	2020/9/24	中报利润9亿市值3000亿，今世缘盈利10亿市值300亿	687	7	渔夫58	2
430	2020/9/23	109还是没回本呀	294	2	万员外	3
431	2020/9/22	比亚迪尾盘为什么要拉高？主力资金太多无聊吗？大家分析一下看法！个人看法是为了周一更高价格的出货，另外稳定今天高位进来的新韭菜，也许会加仓干起。同时也可以让外面没有进来的继续买进来。不然他们操盘手可不是慈善家！所以周一得到自己想要的高度即可出货，千万不要手软！	2384	14	墨一先生	2
432	2020/9/21	赶紧跌呀，跌倒80让我上车	427	2	北上大游资	2
433	2020/9/20	融捷投资坚持其实散户不用担心 比亚迪长期看好不容置疑 第一 融捷减持可以带动市场的流动性 长期是好事 第二 这么多年持股确实是获利颇丰 落袋为安 可能有更好的投资标地 第三个原因 自己嫡系部队经营和布局需要资金投入 再说减持占总股本很小 巴菲特不坚持担心什么 价值投资嘛 巴老爷坚持再担心也不晚	914	1	骑扬满斗得文泰来	2
434	2020/9/19	转发	446	2	退市常态化	2
435	2020/9/18	比亚迪致敬最美逆行者比亚迪汽车昨天自疫情防控工作开展以来有一批勇于担当的“逆行者”冲在战“疫”一线，负重前行迎难而上的他们是这个时代最大写的人	4448	2	北京OptionGirl	2
436	2020/9/17	87的时候没敢加仓，92的时候又没敢加，现在105了再加有多大风险？	557	6	股神殿下	2
437	2020/9/16	新能源汽车梭哈对局特斯拉：我涨比亚迪：跟特斯拉：我大涨比亚迪：再跟特斯拉：我暴涨比亚迪：梭哈封板！特斯拉：算你狠，咱俩没完！下一局！比亚迪：不要走！决战到天亮！	2248	4	牛逼响当当	2
438	2020/9/15	【比亚迪：不断逆袭的内在基因】张军智 | 文比亚迪董事长王传福是位“狂人”，在比亚迪的成长历程中，他说过很多“大话”：一辆上百万的车，在我看来其实也就是一堆钢铁；我们造汽车就像造玩具一样，很快，一辆接一辆；比亚迪计划在2015年成为中国第一汽车生产企业、2025年计划销售突破1000万辆，超越丰田成为全球第一；家庭消费一旦，比亚迪“分分钟”就可以造出特斯拉；比亚迪将来至少要利用塔克拉玛干1/2的地方发电，并通过提高光伏电池的转换效率，深度整合太阳能电池产业链；迈克尔波特是谁啊？杰克韦尔奇是谁啊？我知道我的企业是什么样子，我知道该如何领导比亚迪……https://mr.mbd.baidu.com/r/9AevPfV45O?f=cp&rs=3304182406&ruk=93X3FTZlDp3XiYN51QoaZQ&u=d1687a004ae65818	1241	4	yrtuueqw	2
439	2020/9/14	比亚迪一定要做踢	955	1	财财小散户	2
440	2020/9/13	除了做股票不要做别的不熟悉的东西，尤其是不能把本金转到私人账户。更多相关诈骗团伙的信息可搜索华兴会伦敦金诈骗，国华会诈骗。目前已知的弘兵学院已是第六个了。	984	1	strive45053	1
441	2020/9/12	特斯拉制造出四氟硼酸锂电池，西藏矿业大股东宝武已向特斯拉新能源供货特斯拉开发制造出LiDFOB和四氟硼酸锂长寿命电池，再次改变行业西藏矿业拥有亚洲第一锂矿，硼矿！关键是：西藏矿业大股东宝武已向特斯拉新能源供货特斯拉开发制造出LiDFOB和四氟硼酸锂长寿命电池，再次改变行业特斯拉:开发制造出LiDFOB和四氟硼酸锂长寿命电池，再一次改变行业特斯拉最新专利批露了：用于锂金属和无阳极的电解质，容量保持率将有所提升！ 2020-07-12 10:38	965	1	朋友mmmwww	3
442	2020/9/11	对特斯拉在上海设厂、股价连续飞涨，关注比亚迪的产生了极大的分岐。一部分人认为特斯拉的飞涨，挤压了比亚迪的发展空间，更有极端人士认为对比亚迪是灭顶之灾。但也有人看到了新能源汽车的发展潜力，同时对比亚迪的比展更有信心。对此我认为特斯拉与比亚迪的关系是对手与兄弟的关系。说对手是在新能源汽车竞争中是对手，说兄弟是新能源汽车与传统燃油汽车的拚杀中是同一战壕中兄弟。因此只要新能源汽车能消灭燃油汽车，比亚迪就是胜者、就是王者。就是投资人的福份。	8018	7	再小的山也有国	0
443	2020/9/10	特斯拉—22%比亚迪估计要最低-6%起步了	792	12	导演别走我去筹钱	2
444	2020/9/9	来源：全景网 道氏技术(002709)2019年度业绩网上说明会周四在全景网举办，道氏技术董事、副总经理、董事会秘书张翼在本次活动上表示，在新能源电池材料领域，佳纳能源是国内重要的钴盐和三元前驱体制造商之一，佳纳能源拥有先进的湿法冶炼技术，以及完整的原材料采购、湿法冶炼、钴盐及三元前躯体生产和销售的体系。公司主打产品粗颗粒硫酸钴，产品的各项理化指标一致性好，三元前躯体产品技术成熟、质量稳定、单晶和高镍前驱体均实现量产并通过下游客户验证，并拥有振华科技、厦门钨业等优质客户。青岛昊鑫为国内导电剂行业的领先企业，研发实力和技术工艺水平教高，产品性能和质量获得了比亚迪等知名锂电池制造企业的认可。佳纳能源和青岛昊鑫都凭借其较强的技术储备、稳定的大客户渠道及高效的管理团队，把握市场发展机遇，分享行业发展红利。（文章来源：全景网） [点击查看原文]	5178	7	道氏技术资讯	0
445	2020/9/8	比亚迪王朝开门大吉，神秘“一号客户”是谁。	946	2	青春不颓废i	2
446	2020/9/7	这货在等均线粘合，走出老鸭头形态，150是打底目标。	346	2	乘风破浪的小散	2
447	2020/9/6	今天不跑，明天跑不了，看到65元	882	7	股友5zvVqk	2
448	2020/9/5	马斯克天天吹牛逼！喜欢开所谓高科技公司引人注目，成为了最好的营销，省了的营销费用用来开别的公司。除了自动驾驶，除了外观设计，特斯拉的车样样不如比亚迪，至少比亚迪内在稳稳比他好！！！！特斯拉凭什么3万亿市值 ，而比亚迪就是2000多亿市值。是谁高估谁低估？？比亚迪电池绝对世界第一！！！！！！！！！比亚迪今年股价必定站上140元！！	955	4	王者归来之PK	2
449	2020/9/4	这个算不算好消息？	999	12	木中木1	2
450	2020/9/3	白天直接暴跌吧，特斯拉这都大跌10%以上了蔚来也跌，新能源汽车和汽车整车板块直接凉了	500	2	苍凰羽	3
451	2020/9/2	来源：万隆证券网 一、大势研判 今天指数再度陷入无方向状态，如果不是尾盘出于作图的需要，资金拉升指数的话，上证指数大部分时间震荡空间在10个点以内，量能则比昨日减少了1500亿。主板风格与创业板风格轮动切换，受券商看空大消费影响，创业板再度成为市场焦点。 由于市场无明确主线，那么，消息就成为市场突破口。比如，昨日美印制造事端，今日军工再度崛起，而美股特斯拉1拆5后，继续大涨，市值高达4600亿美元，已牢牢占据全球汽车行业的市值宝座。 而创业板+军工+特斯拉的银邦股份、华昌达、双飞股份等则被资金轰上涨停，日内妥妥20%涨停，吸引更多资金流向创业板。 在过去8月份的行情里，美股再获丰收，道指录得1984年以来8月最大单月涨幅，标普指数则产生了1986年以来的单月纪录，纳斯达克指数更为疯狂，年内历史新高不断，破纪录就是如此简单。而这应该归功于苹果与特斯拉的惊艳表现。其中，特斯拉一年来暴涨了10…	5513	12	中芯国际资讯	3
452	2020/9/1	特斯拉又开始表演了！半年报出了，业绩能亮瞎眼，但，冲高回落，绿了！看了下吧里，又在指望汉10月过万，有用吗，小散们？大家心知肚明，股价涨不涨，大户特大户说了算！那么，凭什么大户特大户为什么要现在拉啊？反过来问就是：现在为什么不拉啊？还是我来回答吧：大户特大户都跑得差不多了，带着钱钱走的，如果要拉，筹码不够！买了就够了吗？当然，这话对，买了就够了，但，应该在现在的价位上买吗？个个都知道割韭菜，可韭菜到底是怎么割的？韭菜们认真想过吗？我自说自话，把割韭菜的过程数字化、具体化。设，大户特大户资本金=400元，他们在低价，比如以平均价40元买进10股，共花了400元，拉到90开始出，一直出到80、甚至70，设平均卖出价为80，这样，共可卖得800元，净利润=800-400=400元，资本金净利润率=400/400=100%，白话就是用400元赚了400元。但是，这只是我们大多数韭菜认为的，认为他…	999	5	qaz113355	2
453	2020/8/31	来源：极速侠 作者：编辑：潘磊 捷豹路虎或将与比亚迪在电池供应方面达成合作。 据Automotive News Europe援引知情人士消息称，比亚迪正与捷豹路虎正在进行谈判，以从英国的一家工厂中向后者供应动力电池。 该知情人士表示，比亚迪计划在英国开设欧洲的第一家电池工厂，同时也考虑在欧洲其他地方建设工厂。 在1月31日正式脱离欧盟后，英国与欧盟不确定的贸易关系推迟了比亚迪的决定。目前双方仍在进行谈判，争取在今年底过渡期结束之前达成新的贸易协议。 消息人士补充称，比亚迪更倾向于与捷豹路虎达成一项更结构化的合作协议，而非直接的供应商关系。 此外，比亚迪和捷豹路虎也在考察是否要在电驱动技术开发方面开展合作，作为双方供应协议的一部分内容。 财经网汽车就上述内容向捷豹路虎进行核实，捷豹路虎回复称：暂时不做评价。 英国研究机构Faraday Institute在此前的一份报告中指出，在全球电池厂…	4304	18	比亚迪资讯	0
454	2020/8/30	比亚迪不要搞什么云轨光伏半导体了，聚焦新能源电芯刀片电池的深度研发和改进，聚焦新能源电动汽车吧。。。	968	5	唐僧11111	2
455	2020/8/29	来源：数据宝 证券时报数据宝统计，近三日上证指数下跌1.05%，A股成交金额较前三日增加5.50%，中小创个股主力近三日资金净流量共为-526.04亿元，其中主力资金净流入前列的个股是奥海科技、比亚迪、迈瑞医疗，分别净流入14.32亿元、4.47亿元、4.01亿元；净流出最多的个股为欧菲光、东方财富、立讯精密，分别净流出12.67亿元、10.83亿元、8.50亿元。 净流入主力资金最多的中小创个股证券代码证券简称涨幅(%)相对大盘涨幅(%)主力资金(亿元)002993奥海科技25.7026.7514.32002594比亚迪4.895.944.47300760迈瑞医疗3.004.054.01300529健帆生物7.858.892.42300015爱尔眼科9.3310.382.33300759康龙化成11.2212.272.31300160秀强股份19.1920.242.11002044美年…	2969	5	康龙化成资讯	0
456	2020/8/28	我不知道做E9出来干嘛？	780	8	生意是一门艺术	2
457	2020/8/27	93进的，还有希望吗？	1445	21	百亿先生V	2
458	2020/8/26	反正比蔚来强	252	0	lmig	2
459	2020/8/25	比亚迪刀片电池宣传力度不够，要让所有想买电动汽车的人认识了刀片电池安全可靠性，比亚迪的股票腾飞将一飞冲天！	980	4	财运利市地洪七公	2
460	2020/8/24	上周一7月13日比亚迪发起了向百元前的冲锋，当日以97.90封涨停，次日后跟大盘一路下探，16日又来了个跌停板，让上周进来的和加的好多人及站上了97.90的高高的小山包上，我也在16日那天， 以94.6加了16手，17日再加，。比亚迪却一路直掉，所以：成功路上，要埋了几多枯骨，看多做多比亚迪，看到帐户上直掉的报表业绩，20%的利润一扫而空，不由：一路叹息，泪眼蒙胧！下周是走是留，我不信，中国的股市就只有一周的牛市，更不信，比亚迪长不过特斯拉！比亚迪口罩，比亚迪igbt半导体，比亚迪刀片电池，比亚迪云轨，哪一个拿出都要让世界抖三抖！比亚迪百元梦已近在眼前，当明年这时候比亚迪股价冲上300元时，你我还会因为72020年7月13日，各路英雄冲上97.90而后悔，成了站在97.9高地的比亚迪而掉泪吗？	16429	98	言迟总动员	2
461	2020/8/23	今天姐在6元大胆扫货格林美200股！昨天3喜临门，今天预测会涨停的！想不到格林美狗庄居然拉到快涨停价格后反手下杀！收盘后姐浮亏近4个点！$宁德时代(SZ300750)$$比亚迪(SZ002594)$@西红柿子番茄子 @老怪中国 @淘气天尊直播	2462	26	国民超级小韭菜	1
462	2020/8/22	电动汽车六大核心配件，电控IGBT芯片 电池 电机 汽车电子 自动驾驶软件 自动驾驶芯片 前四类比亚迪自研，后二类特斯拉自研。 比亚迪全球独创的刀片技术铁电池不自燃，寿命比零德的三元电池长三倍，不含三元电池钴铘二种贵金属成本低，刀片技术弥补了比三元电池续航短的特点。比亚迪设计 制造 封装的电控IGBT芯片是国内唯一汽车用IGBT芯片，中车的IGBT芯片是火车用的。中芯国际是国内唯一制造14纳米芯片公司。比亚迪最新自研的骁云1.5T发动机，最大功率136KW, 峰值扭矩288Nm，性能相当出色。最高热效率38%，追平本田1.5T发动机 比亚迪唐SUV（9.5升）比本田CRV （10升）还省油（SUV的越野性能较CRV更强更重） 比亚迪汉 电动汽车数据 1、麋鹿测试成绩80km/h+还很稳， 2、充电10分钟续航135公里，最快充电；25分钟充电30%到80%，真实续航超过600km，搭载最…	3879	24	oo正月初五oo	1
463	2020/8/21	恶庄	658	6	杏枝闲栖	1
464	2020/8/20	股价涨跌无所谓，主要是我买了不卖就是比亚迪的股东，也算搞实业的，利好我找女朋友，到时候丈母娘问我做什么工作，我会低调的告诉他，我和别人合伙造电动汽车～比亚迪！	982	2	纳西境地	1
465	2020/8/19	那个庄托 牛股天下无敌 呢，这个时候怎么不出来吠了，继续自问自答，刷屏忽悠啊，怕挨骂吧！	581	3	基民V2ZATP	2
466	2020/8/18	每天跌跌不休	213	0	经纶万贯得宁荣荣	2
467	2020/8/17	88进的集合！	714	10	科比24号先生	2
468	2020/8/16	大家预估宋PLUS EV会定什么价？	924	1	gzxyhj0231	2
469	2020/8/15	来源：新华网 近日，新疆金风科技股份有限公司(下称“金风科技”)与比亚迪股份有限公司(下称“比亚迪”)在深圳市比亚迪研发中心举行战略合作签约仪式，旨在通过双方在储能应用领域的深度跨界合作，共同为电源侧储能场景打造最优的解决方案和产品服务，为可再生能源在能源转型中扮演更重要的角色提供技术支撑。 金风科技执行副总裁王海波、金风科技全资子公司天诚同创总经理胡江、比亚迪副总裁何龙、比亚迪储能业务总经理尹韶文等出席了当天的战略合作签约仪式。 此次合作，金风科技与比亚迪将集中优势资源，强强联合，共同推动清洁能源储存应用的发展，实现跨界共赢。 金风科技在风电装备制造行业以及可再生能源项目的策划、投资、建设及运营方面积累了多年经验，优势显著，同时也在分布式能源、智能电网、储能技术等新能源应用系统解决方案上进行了积极的探索和实践，并依托电控产品、风储控制、电站运营及现货交易平台，有效提升了清洁能源占比和能…	4333	11	金风科技资讯	0
470	2020/8/14	严重怀疑比亚迪每年高额的研发投入，具体的去向是培养了一大批网络水军，以企图在舆论上粉饰比亚迪！	2972	14	听风清扬	2
471	2020/8/13	产能是个大问题！！！	959	6	生意是一门艺术	2
472	2020/8/12	大唐高鸿受邀参加天津车联网先导区产业撮合对接会并发表主题演讲车联界 今天 8月5日，天津市车联网产业撮合对接会及签字仪式在西青区成功举办。会议由天津市副市长王卫东主持，金湘军副市长发表讲话，并现场连线工信部领导远程致辞。腾讯车联、京东物流、大唐高鸿等60余家上下游配套企业及20余家金融机构代表出席会议并现场签约。作为唯一一家现场签约提供C-V2X系统解决方案的企业，中国信科集团旗下大唐高鸿副总经理赵德胜受邀发表演讲。现场签约仪式金湘军指出：“车联网是一项融合了网络通信、电子信息、汽车制造等诸多领域的新兴产业形态，将成为继5G之后中国又一个可能引领全球的领域，必将成为“十四五”期间的产业热点，此次撮合对接会，旨在通过‘撮合’达到‘牵线搭桥促合作’的目标，精准打通供应链堵点断点，畅通产业循环、市场循环，持续推进产业链条‘强筋壮骨’，着力打造更具活力、更加健康的产业生态，充分体现了天津市凝心聚…	1803	5	持股喝茶	3
473	2020/8/11	真是	266	1	经纶满腹de李秋水	2
474	2020/8/10	死垃圾、还好我88回本走了、不然现在几个利空都跑不掉、还大佬天天减持、恶心的渣渣	506	1	股友MSkQos	2
475	2020/8/9	我发的还会跌的帖子不见了，你猜……	513	1	耳朵耳朵	2
476	2020/8/8	营收高 利润低 经营乱 投入多 产出少是其特色 投资者跟着BYD追梦.....	995	2	股友M6Czgk	1
477	2020/8/7	今天涨停	689	2	买到吃肉8888	2
478	2020/8/6	2020年2月5日，如果特斯拉是十年前的苹果，那比亚迪就是十年前的华为	1672	14	好运2008哥	0
479	2020/8/5	恒大汽车牛逼了，你说这气人不？	855	4	潜伏_2018	2
480	2020/8/4	95站岗还有吗	817	25	LOVE666888	2
481	2020/8/3	来源：北京商报 近日，金风科技股份有限公司(以下简称“金风科技”)与比亚迪股份有限公司(以下简称“比亚迪”)签署战略合作仪式，通过双方在储能应用领域的深度跨界合作，共同为电源侧储能场景打造最优的储能解决方案和产品服务，为可再生能源在能源转型中扮演更重要的角色提供强大技术支撑手段。 此次合作，金风科技与比亚迪将集中优势资源，强强联合，共同推动清洁能源储存应用的发展，实现跨界共赢，双方将针对可再生能源领域不同的能源储存场景，开发可靠性更高，成本竞争力更强的储能产品及系统解决方案。 金风科技执行副总裁王海波表示，储能技术是可再生能源产业的核心技术之一，是推动可再生能源高比例发展的催化剂，也是助力能源转型的关键所在。通过储能产业的变革，可以提升可再生能源的消纳与利用，推动能源生产与消费方式的转型升级，践行能源安全新战略，为“六稳”“六保”注入绿色新动能。同时，通过双方的合作，我们可以根据区域特点…	4155	11	金风科技资讯	0
482	2020/8/2	公告日期：2020-08-08证券代码：002594 证券简称：比亚迪 公告编号：2020-067比亚迪股份有限公司关于持股 5%以上股东减持股份的预披露公告持股 5%以上的股东融捷投资控股集团有限公司保证向本公司提供的信息内容真实、准确、完整，没有虚假记载、误导性陈述或重大遗漏。本公司及董事会全体成员保证公告内容与信息披露义务人提供的信息一致。比亚迪股份有限公司（以下简称“比亚迪”、“本公司”） 近日收到本公司股东融捷投资控股集团有限公司（以下简称“融捷投资控股”）出具的《关于拟减持比亚迪股份有限公司股份的告知函》（以下简称“本减持计划”），现将有关情况公告如下：一、股东基本情况截止本公告日，融捷投资控股持有本公司 162,681,860 股 A 股，占本公司总股本比例 5.96%，其中，无限售条件流通股为 162,681,860 股，限售股为 0 股。二、本次减持计划的主要内容(一)…	9031	97	比亚迪资讯	3
483	2020/8/1	软银能源战略投资奥动新能源坚定看好换电模式 提前布局全球业务广州2020年8月1日 -- 近日，Softbank日本软银集团旗下子公司 -- 软银能源，与奥动新能源正式达成战略投资合作。作为全球换电模式开创与引领企业，奥动新能源在换电技术与城市分布式储能领域拥有全球1000多项核心专利，深耕换电服务多年，已积累大规模商业化运营经验。软银能源认为，奥动新能源具备远大的发展潜力。软银能源战略投资奥动新能源软银能源首席执行官Shigeki Miwa先生表示：奥动换电商业运营，是从可持续发展角度来促进汽车工业网联化、自动化、共享化、电动化的关键，为电动汽车市场未来发展前景的突破作出贡献。奥动换电，通过将可再生能源转换为车辆行驶里程的方式，实现了电能分时转换。软银能源非常高兴能与奥动合作，通过电池与可再生能源的结合应用，带来电能运输范式转变，共同为实现低碳社会可持续发展而努力。奥动新能源董事长兼首…	2326	3	归隐田园2015	0
484	2020/7/31	来源：e公司 据金风科技消息，近日，金风科技、比亚迪在深圳市比亚迪研发中心举行战略合作签约仪式。双方将集中优势资源，强强联合，共同推动清洁能源储存应用的发展，实现跨界共赢。 （文章来源：e公司） [点击查看原文]	11438	32	金风科技资讯	3
485	2020/7/30	转发	209	1	财财小散户	2
486	2020/7/29	今天盘面是明牌，机构资金在撤，散户在补，又它马套一堆散户 ，散户越补越跌！	294	0	星辰大海之舵手篇	2
487	2020/7/28	来源：东方财富Choice数据 作者：数据中心 ?比亚迪(002594)2020-07-27融资融券信息显示，比亚迪融资余额2,997,670,276元，融券余额96,242,936元，融资买入额236,259,974元，融资偿还额255,607,274元，融资净买额-19,347,300元，融券余量1,152,334股，融券卖出量35,900股，融券偿还量74,200股，融资融券余额3,093,913,212元。比亚迪融资融券详细信息如下表：交易日期代码简称融资融券余额(元)2020-07-27002594比亚迪3,093,913,212融资余额(元)融资买入额(元)融资偿还额(元)融资净买额(元)2,997,670,276236,259,974255,607,274-19,347,300融券余额(元)融券余量(股)融券卖出量(股)融券偿还量(股)96,242,9361,152,334…	515	0	比亚迪资讯	0
488	2020/7/27	这几年净利润一直跌 看不出为什么一直涨	572	6	fyixixi	2
489	2020/7/26	刷了一晚上的汉EV，深度中毒啊	431	0	无昵称12318	2
490	2020/7/25	看不到亮点，全是迷雾重重	1127	18	电智车	1
491	2020/7/24	加州将向比亚迪追加4.2亿个口罩订单 07月23日 加州将向比亚迪追加4.2亿个口罩订单2020年07月23日 08:39 新浪财经新浪财经APP 纽森在周三的疫情发布会上表示，加州目前每月耗用4600万个口罩，但需要更多，美国国内的公司仍然无法满足如此庞大的需求。 他说，他将扩大与比亚迪的合同，追加订购1.2亿个N95口罩和3亿个外科口罩。	971	5	牛股天下无敌	1
492	2020/7/23	港股比亚迪尾盘暴跌，明天又要，	979	2	BYD稳住	2
493	2020/7/22	有一种好，是byd觉得好。刀片电池，IGBt，同行笑而不语！宁德懒得搭理！	1069	13	电智车	2
494	2020/7/21	来源：第一财经 美晨生态在互动平台上表示，公司减振系统产品、流体系统产品都可以应用于新能源汽车，目前公司给奇瑞新能源、上汽大通、长城汽车、比亚迪汽车、吉利汽车、长安汽车、东风柳汽乘用车等生产的新能源汽车均有供货。公司具备供货特斯拉的能力，但是目前尚未与特斯拉有业务合作，非常期待能和特斯拉建立合作关系。（文章来源：第一财经） [点击查看原文]	7912	64	美晨生态资讯	0
495	2020/7/20	来源：e公司 深圳华强(000062)6月15日晚披露投资比亚迪半导体进展称，近期，公司与比亚迪半导体、比亚迪、比亚迪半导体的实际控制人签署《投资协议》和《股东协议》：公司以自有资金向比亚迪半导体投资2000万元，认购比亚迪半导体80万元新增注册资本。此次投资完成后，公司将持有比亚迪半导体0.196%股权。 （文章来源：e公司） [点击查看原文]	2095	7	深圳华强资讯	3
496	2020/7/19	转发	244	0	财财小散户	2
497	2020/7/18	啥时分红？这事没人管了？	662	4	上局公子	2
498	2020/7/17	我发起了一个投票。	397	0	财财小散户	2
499	2020/7/16	巴菲特不卖我不卖	170	0	股友apaZCT	2
500	2020/7/15	今天主力大量出逃，我不可能没走！	927	10	生意是一门艺术	2
501	2020/7/14	比亚迪现在给人的印象是什么都做，但是什么都做不到老大，也赚不到钱，所以就电动汽车来说，特斯拉2400亿美元市值，比亚迪2400亿人民币！就电池来说，宁德时代4500亿人民币，比亚迪只有它的一半，就代工来说立讯精密4000亿，也差不多比亚迪的两倍，但是与华为深度合作之后，这一切可能会发生根本性改变！任正非的野心远远不是现在的5G或者终端，而是物联网万物互联，而智能汽车在未来就像现在的手机将会成为物联网的核心终端，可以说得汽车者得天下，这也是特斯拉市值高得让人认为匪夷所思还不断往上得原因。华为在智能驾驶，动力电池等方面持续多年巨额投入，在电动车“智”的这一方，华为的技术储备和技术水平应该丝毫不亚于谷歌和特斯拉，而在动力电池领域，华为手机的电力系统，充电技术以及续航都甩开苹果一大截，相对于拍照技术，我认为华为手机电力系统才是它真正的核心科技，因为拍照技术很大一部分是借助于徕卡等强大的硬件实现的…	977	1	kent1681	2
502	2020/7/13	证券代码：002594 证券简称：比亚迪比亚迪股份有限公司投资者关系活动记录表编号：2020-24投资者关系活 特定对象调研 分析师会议动类别 媒体采访 业绩说明会新闻发布会 路演活动现场参观其他 （电话会议）参与单位名称 Torq Capital、研究员、胡文涛及人员姓名时间 2020-7-9 15:30地点 坪山比亚迪上市公司接待 吴越、常恩铭人员姓名问题一：公司下半年的车型规划情况？答: 公司下半年会有全新车型“汉”以及宋 Plus 上市。除此投资者关系活 之外，公司其他车型如“秦”、“唐”、“元”等系列车型动主要内容介 均会有改款车型上市。公司部分车型信息已体现在工信部绍 《新能源汽车推广应用推荐车型目录》中。问题二：公司轨道交通业务情况？答：公司积极推进轨道交通相关产品。目前拥有云轨及云巴两款产品。2020 年 1 月 3 日，在巴西巴伊亚州首府萨尔瓦多建设的首条海外云轨线的整…	95	0	比亚迪资讯	3
503	2020/7/12	我预计汉的预售量为3.6万辆。能超预期吗？	937	7	需要眼光和耐心	2
504	2020/7/11	肯定有炒作成分，但是又有什么办法嘞？巴菲特跟马斯克是老冤家啊，老巴好歹有比亚迪10%股份呢	991	0	虎杀猴	2
505	2020/7/10	来源：智通财经网 比亚迪电子(00285)发布公告，有关集团根据供应框架协议向比亚迪集团提供医用口罩。继签署供应框架协议，公共卫生事件在全球范围内持续、快速蔓延，国内外口罩的需求始料未及地激增，导致预期供应框架协议项下的交易金额将高于现有年度上限人民币12亿元。于2020年5月26日，公司与比亚迪(01211)订立补充协议以扩大将予供应的口罩种类、修订现有年度上限及修订支付条款。公司建议将现有年度上限修订为人民币127.50亿元。（文章来源：智通财经网） [点击查看原文]	2910	11	比亚迪电子资讯	0
506	2020/7/9	来源：证券时报网 作者：彭飞 星源材质(300568)在互动平台表示，公司是比亚迪“刀片”电池隔膜的主要供应商。公司将高度重视与比亚迪刀片电池合作项目，并持续的跟进以及加大刀片电池隔膜投入。 （文章来源：证券时报网） [点击查看原文]	11013	8	星源材质资讯	0
507	2020/7/8	今天77.77建的仓，能跟牛市吃波肉吗？	955	7	你在教我做事117	2
508	2020/7/7	我发起了一个投票。	983	9	股友gUHSPr	2
509	2020/7/6	凭啥特斯拉的车型一预售都是几十万辆，BYD预售就那么几千啊！BYD的车不差呀？为什么总是这样？难道是因为我过度粉BYD，完全看错了问题？	2855	20	忍_精_韧	2
510	2020/7/5	明天十点前必须清仓至两成！今日成交量放大，量价齐升，明天早上十有八九惯性高开拉升，但必定随后随着获利盘卖出而调头向下。所以，我个人操作建议，明天高开冲高后十点前必须止盈卖出落袋为安，管他大盘涨还有跌。一定要记住：机会天天有，不必买在山顶上的！保住收益才是真的的赢家！	952	7	ericyuan308	2
511	2020/7/4	比亚迪欧灲再次获得国产车荣誉！醉绾青丝蛊1807-04 05:49关注近年来，随着消费者消费观念的转变，国产车在中国越来越受欢迎。如果要说我们的自主品牌在新能源领域表现突出，那一定是比亚迪。早期的唐DM一直是20万级的价格，而百万级的表现则暂停。开张的比亚迪唐EV再次将比亚迪推上了一个热点，因为这款车获得了国产车的荣誉，这款车出现在欧洲中，作为国内一家汽车制造商在销售欧洲，比亚迪唐EV在欧洲中600D的价格为47750欧元，折合人民币37万余元，由于欧洲中唐EV的最新价格据信在这个价格区间内，而国内的EV预售价版本为259900。外观：采用比亚迪evDrgonFace封闭式前脸，外观精致灵活。普通封闭式进气口格栅，通过镀铬饰板和矩阵LED前大灯增强了前脸层次感的设计，此外，包围设计和两侧的包围设计让这款车感觉更具运动感。车身侧面轮廓为圆弧线，长4980mm，轴距为2920mm，四门车的运…	512	0	凰飞鸿37892	1
512	2020/7/3	评我二十年的炒股经验我好象引引觉得牛市启动了，如果牛市真象我说的那样，比亚迪股价应在二百元以上	1105	12	鹰翱翔	2
513	2020/7/2	夏佬做为比亚迪元老创始人没功劳有苦劳减持很正常的，改善一下生活没什么大惊小怪的，况且他手里还有一个多亿，他要那么多票捏手上干嘛，减持无可厚非，最好全减持给看好比亚迪的机构比亚迪才能做大做强！	890	4	财运利市地洪七公	2
514	2020/7/1	来源：中国证券报 英威腾6月16日晚公告，公司全资子公司英创盈拟以自有资金向比亚迪半导体投资不超过1500万元。公司表示，本次投资为参股投资，投资金额比例较小，不会对公司的财务状况及经营生产带来重大影响。 英威腾表示，公司在工业自动化、新能源汽车、能源电力、轨道交通四大业务领域均涉及原材料半导体的应用，与比亚迪半导体合作，可以促进双方形成较为稳定的合作关系从而推动全方位的深度合作，有利于公司产品定制化元器件的共同研发、测试、应用等，增强公司产品竞争力；同时双方在产品上优先推荐使用双方的电机控制器单元、集成式电控、智能功率模块IGBT、碳化硅、电流传感器等产品，可达成战略协同、共同发展的目的；另一方面，比亚迪半导体的发展将会汇聚较多产业链上下游资源，公司有望享受比亚迪半导体在半导体和汽车等产业发展的大背景下迅速发展的红利。 6月15日晚，比亚迪公告，公司控股子公司比亚迪半导体拟以增资扩股的…	4018	8	英威腾资讯	0
515	2020/6/30	中信证券分析，比亚迪半导体对外分拆有望起到催化效应。比亚迪业务结构由垂直整合转向战略开放，价值正逐步显现，其后续更大的投资价值是作为中性的“新能源汽车一站式解决方案提供商”，包括锂电池（刀片电池技术等）、半导体（IGBT）、三合一电机/电控技术、电动车平台等，对比亚迪合理的市值判断维持1800亿-1900亿元。众所周知，多年以来，IGBT核心技术一直掌握在日本、欧洲等国外厂商手中，制约了国内新能源汽车的大规模商业化。现在，比亚迪半导体独立，将一举打破“卡脖子”技术，实现供应链自主，未来发展可期。比亚迪半导体目前价值按着各个方面出资额计算，为100亿元。上市以后，资本市场炒作情况下，市值可能增加20倍！	6088	57	牛股天下无敌	0
516	2020/6/29	看多的太可怕了，都魔怔了，帖子我都看不下去了	959	5	烽火连天长	3
517	2020/6/28	哈哈哈哈哈！比亚迪继续好戏连台！	988	8	凰飞鸿37892	0
518	2020/6/27	71.2的成本，求指导，呜呜	944	12	金银满腹的丘处机	2
519	2020/6/26	[cp]【#特斯拉失控事件现场视频#曝光：车子高速行驶 险些撞上迎面来车】6月23日，江西一特斯拉Model 3被指失控一事现场视频曝光。6月16日，南昌一辆特斯拉Model 3起火，车主陈先生称，事发前，车子在行驶状态下突然自动提速到127km/h，他踩刹车没反应，一路躲避四五十辆车，最后在道路尽头撞上土堆，车子停下并起火。http://t.cn/A6LTeMmT http://t.cn/A6LY3h04[/cp]	961	0	介源	2
520	2020/6/25	汉到底卖出了多少台？不和特斯拉比和其他国产品牌比！	1063	3	梨园缘	2
521	2020/6/24	周一盘面上，以半导体为代表的科技股表现最为强势，集成电路板块全天大幅领涨。科创板公司安集科技大涨20%，收获涨停；瑞芯微、中环股份等同样收获涨停。 消息面上，时隔数月再次有科技主题ETF获批。公开信息显示，华宝中证电子50ETF、易方达中证人工智能ETF同于6月8日获批。在此之前，最近一次获得批文的科技类ETF是博时中证50ETF，获批时间是2020年2月27日。 近日，创业板指不断刷新今年以来高点，累计涨幅逼近30%，不但跑赢上证综指和深证成指，更在全球各大重要股指中涨幅高居首位。 随着市场风险偏好的逐步提升，科技成长风格是否会卷土重来？国盛证券策略张启尧团队认为，当前三重驱动力正推动行情回归科技主线：一是近期外部制约出现缓和信号；二是下半年科技成长板块景气度有望边际改善；三是近期科技创新政策持续加码。此外，该团队预测，科创板牛市也有望于三季度开启，回调是较好的配置良机。	884	4	凰飞鸿37892	3
522	2020/6/23	来源：新京报 特斯拉这次将国产Model 3采用磷酸铁锂电池，将三元锂电池与磷酸铁锂电池的竞争推向台前，动力电池的技术路线可能出现一场新变革。 6月11日，工信部发布新能源汽车推广应用推荐车型目录(2020年第7批)，特斯拉中国的Model 3标准续航版显示搭载的是磷酸铁锂电池。 这是特斯拉首次采用“无钴电池”。特斯拉早前已表示，公司将在“电池日”上公布新的技术进展，外界期待这将是“无钴电池”的登场。但由于疫情原因，特斯拉“电池日”迟迟未到，不过这似乎未影响在国产Model 3上使用不含钴的电池。 相较于三元锂电池，磷酸铁锂电池的优势在于成本更低，原因在于钴的价格高昂，新能源车企一直希望降低钴的使用比例从而降低动力电池的成本。随着技术进步，磷酸铁锂的电池密度正逐步提高，并有望与三元锂电池再次一较高下。 因此，今年国内的动力电池企业正掀起一股“无钴”电池浪潮，无论是比亚迪的“刀片电池”，还…	5680	27	特斯拉资讯	0
523	2020/6/22	现在入手比亚迪还不晚，中长线来说	980	8	逃脱被割韭菜的命运	2
524	2020/6/21	汉的销量要到8月3号才公布！	978	4	生意是一门艺术	2
525	2020/6/20	比亚迪旗下有专门负责设计制造工业设备的部门，针对刀片电池的需求，开发出了超宽幅的极片生产设备。据介绍，弗迪电池工厂的涂布设备，可以实现1300mm宽度的极片双面涂布，单位面积的涂敷重量小于1%，宽度尺寸偏差小于0.5mm，速度为每分钟70米。在辊压工序，弗迪工厂的辊压设备可以实现1200mm宽度的极片辊压，可以将极片厚度差控制在2微米以内，速度为每分钟120米。可以说，比亚迪之所以可以生产长度960mm的刀片电池，其关键就在于其宽幅极片生产工艺。当然，极片并不是生产刀片电池的唯一难点。刀片电池采用了叠片工艺，相较卷绕工艺实现了更高的能量密度，但如此长的极片，要保证分切地一致、堆叠时对齐，才能保证生产出的电池拥有良好的一致性。通过完全独立自主开发的设备和裁切方案，弗迪电池工厂的叠片在960mm宽度的基础上，实现了每分钟200片的叠片速度和小于0.3mm的对齐公差控制。按照官方说法，这一速度…	492	0	生意是一门艺术	2
526	2020/6/19	来源：中华网财经 比亚迪6月15日发布公告称，公司控股子公司比亚迪半导体以增资扩股的方式引入多位战略投资者，本轮投资者按照目标公司的投前估值人民币75亿元，拟向比亚迪半导体合计增资人民币约8亿元，本轮投资者合计将取得比亚迪半导体增资扩股后7.84%股权。 信息显示，本次引入战投意味着比亚迪半导体完成A+轮融资。这是今年比亚迪半导体第二次引入战略投资者。今年5月，比亚迪半导体已完成首次融资，引入包括红杉资本中国基金、中金资本、Himalaya Capital等多家投资机构。 据悉，本轮投资者包括湖北小米长江产业基金合伙企业、湖北省联想长江科技产业基金合伙企业、深圳市碧桂园创新投资有限公司等30位战略投资者。其中，碧桂园创投在其中投资金额2000万元，认缴注册资本80.05万元，增资扩股后持股比例0.196078%。 公告中比亚迪于表示，未来拟继续引入韩国SK集团、小米集团、招银国际、联想集…	1007	1	碧桂园资讯	0
527	2020/6/18	来源：界面新闻 深圳华强：拟以自有资金向比亚迪半导体投资不超过2000万元，进一步积累、拓宽电子全产业链的行业资源。（文章来源：界面新闻） [点击查看原文]	9936	14	深圳华强资讯	0
528	2020/6/17	别听忽悠了，这个补贴政策下，利空最大的就是比亚迪，不知道是不是得罪什么人了，呵呵，一句话概括就是，新能源汽车行业将会惨不忍睹，而比亚迪更深受其害。我到时会详细解释下政策	1034	5	股友hnazrU	2
529	2020/6/16	来源：中国证券网 6月15日，比亚迪最新披露的投资者关系活动记录表显示，在公司市场化发展的战略布局下，比亚迪半导体作为中国最大的车规级IGBT厂商，仅用42天即成功引入红杉资本中国基金、中金资本、国投创新等知名投资机构，迈出了比亚迪市场化战略布局的第一步。本轮比亚迪半导体引入19亿元战投，投后估值近百亿元。 比亚迪表示，后续公司将加快推进比亚迪半导体分拆上市工作，并着手培育更多具有市场竞争力的子公司实现市场化运营，不断提升公司整体价值。（文章来源：中国证券网） [点击查看原文]	988	1	比亚迪资讯	0
530	2020/6/15	来源：证券时报网 1月18日，合力泰(002217)在互动平台表示，公司与特斯拉暂时没有合作，目前公司有为比亚迪、上汽等企业供货。公司与小米供应链进行了全方位的合作。（文章来源：证券时报网） [点击查看原文]	30235	37	合力泰资讯	0
531	2020/6/14	下破62離場。破位了。後市美指會下破概率大 股票離場。近期不買入	622	0	LILY0755	2
532	2020/6/13	来源：全景网 深圳华强(000062)晚间公告，董事会同意公司向比亚迪半导体有限公司投资不超过2000万元。公司本次拟投资比亚迪半导体为小比例参股投资，投资金额较小，不会对公司的财务状况和经营成果等产生重大影响。（文章来源：全景网） [点击查看原文]	1829	9	深圳华强资讯	0
533	2020/6/12	从盘口来看轻轻一拉就能上72，如果不是夏佐全减持主力不会这样轻轻砸慢慢拉！等着吧，24号之后定让你扬眉吐气！比亚迪今年应该有大动作！	917	7	生意是一门艺术	2
534	2020/6/11	来源：21世纪经济报道 对车企来说，供应链抗风险能力非常重要。影响比亚迪产品外供的一大原因在于，车企会衡量使用竞争对手生产的电池的风险。 中国第二大动力电池供应商比亚迪，正在向行业霸主宁德时代发起反攻。 6月1日，工信部网站显示，长安福特申报的一款插电式混合动力车型，将搭载比亚迪子公司西安众迪锂电池有限公司生产的动力电池。 这是比亚迪首次为一家主流跨国车企在华合资公司供应电池，这家原本依靠电池优势，从而领跑中国新能源整车市场的公司，转而通过对外供应自己最核心的动力电池技术，收获新的利润空间。 比亚迪动力电池最大的竞争对手是宁德时代(300750.SZ)，中国汽车行业市值最高的公司，几乎相当于两个“比亚迪”。 竞争的号角已经吹响。不久前，因为针刺测试引发的“口水仗”，将两家公司彼此之间的明争暗斗摆到了台面上。引发双方唇枪舌战的，则是比亚迪试图撬动动力电池市场的武器——刀片电池。 比亚迪以“…	12655	20	宁德时代资讯	0
535	2020/6/10	请教大家，这波行情能到多少？	934	6	心魔0717	2
536	2020/6/9	计划年内增加8条生产线，比亚迪“刀片电池”疯狂收割市场中国能源报2020-06-17核心阅读比亚迪刀片电池推出后，获得众多车企青睐，带动整个磷酸铁锂电池强势回暖。尽管高续航优势仍将助力三元锂电池进一步扩展市场，但当前三元锂电池“一家独大”的局面或发生改变。比亚迪刀片电池自今年3月亮相后就备受业内关注，近日更是因与宁德时代的“针刺实验”之争频频进入人们视野，引发热议，连带着其市场预期也同样走高。“目前已有多家国际品牌与比亚迪洽谈刀片电池合作事宜，鉴于市场反馈高于预期，比亚迪已决定着手扩大重庆弗迪刀片电池生产线，从目前6GWh的年产能扩充至今年底的13GWh以上。”比亚迪方面表示，比亚迪刀片电池对外配套的车型也预计在2021年下半年或2022年初陆续上市。（文丨本报记者 黄珮）刀片电池“疯狂收割”市场资料显示，刀片电池是比亚迪于今年3月推出的一款磷酸铁锂电池产品，将长96厘米、宽9厘米、高1…	646	0	WikiLeaks	2
537	2020/6/8	今天终于破了前高63.34，上方抛压不大，筹码越来越集中，上方压力位66.53，明天高开大概率，一旦破了66.53，肯定是涨停板	978	5	fy51770	0
538	2020/6/7	电车汇消息：6月5日，西安高新区村村通公交新车交付仪式在比亚迪高新厂区南区举行。34台比亚迪K6纯电动公交车正式交付西咸公交集团运营，并服务于高新区“村村通”城乡客运线路，打通群众绿色出行“最后一公里”。比亚迪将以全球领先的新能源技术和成熟的运营经验，助力高新区完善绿色公共交通体系，加快城乡公交一体化进程，促进乡村振兴战略的深入实施。此次交付的34台比亚迪纯电动公交车K6，将投入高新区“村村通”11条客运线路运营，以绿色产品、领先科技，搭建“让村民家门口上车、下车就到家门口”的便捷出行方式，高品质服务人民群众。本次投运的比亚迪K6，整车长7.1米，转弯半径小，驾驶灵活便捷，可完美适应多种复杂路况；车内空间宽敞开阔，车身以田园绿为主基调，绘有钟楼、沣河大桥等地标性建筑，既诠释了西北浓厚的历史文化积淀，又契合了绿色发展的理念。K6传承了比亚迪客车全铝合金车身、动力电池热管理系统、双向逆变充放…	889	0	金之福w888168118	0
539	2020/6/6	买了比亚迪的股民是多么的可怜，这么久了，好不容易拉了五个点就这么欢呼雀跃，看吧你们乐得……看看其他股票吧，这轮行情绝大多数都比它涨得多	905	2	梦醒时分6363887	2
540	2020/6/5	【比亚迪：刀片电池被多家全球车企看中 产能要再多扩一倍】比亚迪作为国内新能源车企的领军品牌，除了在电机和控制方面具有深厚的技术优势之外，也是国内为数不多的，包括电机、电池、车身部件都自研自产的车企。近日，比亚迪发布的刀片电池，因其成功通过了国内最严苛的“穿刺测试”不起火，而迅速在网络上走红，并且也引发了公众对于电池安全和性能的热烈讨论。	999	3	牛股天下无敌	0
541	2020/6/4	我就问一句，比亚迪可以开去摆摊吗？	706	3	一手都买不起	2
542	2020/6/3	现在买还能有赚头吗...	764	5	奇迹传奇	3
543	2020/6/2	来源：东方财富研究中心 周四(5月28日)，顺络电子、比亚迪等4家股票评级被调高。与此同时，万兴科技等17家被首次覆盖。 顺络电子等4家被上调至“买入” 近日，顺络电子发布2020年非公开发行预案，本次非公开发行拟募集资金净额不超过14.8亿元，发行价格为17.94元/股，非公开发行股票数量不超过24189.55万股(含)，不超过本次发行前总股本的30%。募集资金扣除发行费用后，拟用于片式电感项目、微波器件扩产项目、汽车电子产业化项目、精细陶瓷扩产项目，拟投入资金分别为5.3/3.5/3.0/3.0亿元。 对此，西部证券点评称，本次非公开发行认购对象包括先进制造产业投资基金二期、湖北小米长江产业基金合伙企业、深圳安鹏资本创新有限公司、深圳市荔园新导创业投资合伙企业，认购比例分别达到27.0%、13.5%、6.8%、12.2%。公司将借助认购对象的产业资源大力拓宽市场渠道，其中小米长江是小…	10267	6	顺络电子资讯	0
544	2020/6/1	宁德时代是因为沾上了特斯拉，国轩高科是因为和大众深度绑定，比亚迪呢？弗迪需要加快推进速度！	879	3	生意是一门艺术	2
545	2020/5/30	加快刀片电池的推进速度！	442	0	生意是一门艺术	2
546	2020/5/29	大众控股国轩了，比亚迪前狼后虎，我压错宝了，尴尬	496	2	满仓卧倒卧倒	2
547	2020/5/28	夏左权年年都在控盘主力身后割韭菜，主力只能多年高抛低吸割散户的韭菜，它根本不敢往上做，螳螂捕蝉黄雀在后！比亚迪多年股价不涨的祸根是夏左权年年减持，这货手上筹码太多啦！再卖十年都卖不完。	957	1	星辰大海之舵手篇	2
548	2020/5/27	公告日期：2020-05-30证券代码：002594 证券简称：比亚迪 公告编号：2020-045比亚迪股份有限公司关于公司董事减持的预披露公告本公司及董事会全体成员保证信息披露的内容真实、准确、完整，不存在虚假记载、误导性陈述或重大遗漏。比亚迪股份有限公司（简称“公司”、“本公司”） 近日收到董事夏佐全先生出具的《关于拟减持公司股份告知函》（以下简称“本减持计划”），现将有关情况公告如下：一、股东基本情况截止本公告日，公司董事夏佐全先生持有公司 101,377,432 股 A 股，占公司总股本比例 3.72%，其中，无限售条件流通股为 25,344,358 股，限售股为76,033,074 股。二、本次减持计划的主要内容(一)、减持原因：公司董事夏佐全先生创立深圳市正轩投资有限公司（以下简称“正轩投资”），该公司从事股权投资业务。新型冠状肺炎爆发以来，全球各行业公司的业务均受到不同程度…	5846	45	比亚迪资讯	3
549	2020/5/26	5月20日消息，天眼查数据显示，5月18日，比亚迪汽车有限公司发生多项工商变更，王传福卸任公司法定代表人及董事长，与此同时，公司高级管理人员备案也发生变更，吕向阳等卸任公司董事，新增董事为廉玉波等，此外公司经营范围新增餐饮服务等。20日晚比亚迪汽车对《中国企业家》回应称：“比亚迪汽车有限公司只是上市母公司旗下的子公司，非集团上市母公司，请大家勿混淆概念。近期比亚迪已对多家法人子公司的法人进行工商变更，是将法人子公司的负责人变更为实际业务负责人。除法人变更外，公司的经营、股权结构等均未发生变化。集团上市母公司的高管未发生改变，请勿听信和误传信息，上市公司如有高层变更会发布公告的。基于上述缘由，公司近期可能还会对部分子公司的法人进行调整。”王传福逐渐退出子公司的董事长是好事情。可以集中抓比亚迪大的，方向性事务。 让比亚迪子公司有更加灵活的经营方式。这是一种进步。（中国企业家）	7916	51	牛股天下无敌	0
550	2020/5/25	售5.99-13.99万 比亚迪秦系列上市	331	1	一只酷宝贝	2
551	2020/5/24	比亚迪汉百公里制动32.8米，号称量产新能源第一2020/5/25 19:16:02来源：IT之家作者：问舟责编：孤城评论：197IT之家5月25日消息 日前，比亚迪新能源系列旗舰——比亚迪汉正式开启预售，比亚迪汉系列包含三款纯电动车EV型与一款插混车DM型共计四款车型，预售价区间23万元-28万元。目前，比亚迪汽车官方公众号开始为比亚迪汉进行预热，其中包括CST舒适制动功能、麋鹿测试突破80km/h、百公里提速3.9秒。今天比亚迪宣布汉拥有百公里32.8米的制动性能，号称量产新能源第一。据IT之家了解，比亚迪汉系列四款车型将会在今年6月正式上市。比亚迪汉搭载比亚迪最新研发的全新一代磷酸铁锂“刀片电池”，外观上采用了全新Dragon Face设计语言，前脸采用的是半封闭式设计，舒适配置方面，新车配备12向电动调节座椅、菱形缝线工艺座椅、后排出风口、后排USB以及220V电源等；而科技配置…	831	1	牛股天下无敌	3
552	2020/5/23	王传福卸任董事长？比亚迪官方回应：简化流程，业务不受影响封面新闻发布时间：05-2115:13封面新闻 5月21日，国家企业信用信息公示系统官网显示，比亚迪汽车有限公司发生多项工商变更，王传福卸任法定代表人并不再担任公司董事长，接任者为何志奇。这个事件一时引起今天股市开盘比亚迪股价一时波动，在不明真相的比亚迪投资者中，引起了恐慌与迷惑。 对于这次法人变更，封面新闻记者电话采访了比亚迪汽车公关部相关负责人，据介绍，本次涉及法人变更的“比亚迪汽车有限公司”是集团旗下众多子公司之一，集团母公司为比亚迪股份有限公司，作为A+H上市主体，其法人、董事长兼总裁依然是王传福先生，并无变化。 同时，该人士还表示，近期，集团陆续将旗下子公司的法人变更为实际业务负责人，主要是为了简化行政流程，便于公司各项业务开展。除法人变更外，公司的经营、股权结构等均未发生变化，公司各项业务开展不受影响。封面新闻记者 张海军	13314	40	牛股天下无敌	1
553	2020/5/22	比亚迪账面业绩最好的时候，分过多少红？	328	1	电智车	2
554	2020/5/21	估值100亿 比亚迪芯片到底什么水平？车市物语 2020年06月19日 06:00 原创 来源：汽车之家收藏 分享 (83条) 纠错 [汽车之家 行业] 比亚迪半导体有限公司最近财运不断，继5月26日融资19亿元人民币之后，6月15日又获8亿元融资。一个月内两度融资，估值已达102亿元，并明确将于适当时机独立上市。王传福曾说过：“其实我当年要是不造车的话，我们就造半导体”。看来，干芯片，比亚迪真的要搞事情了。 芯片，是中国先进制造业的隐痛。在国内整体芯片工业不力的大背景中，一家造汽车的，造的芯片能有多优秀呢？技术行不行，专利最有发言权。于是，我们把比亚迪申请的所有IGBT芯片专利撸了下，分析结果来了—— IGBT，学名绝缘栅双极型晶体管，俗称电力电子装置的“CPU”。IGBT是能源变换与传输的核心器件，与动力电池一样，也是新能源汽车的核心技术。 IGBT芯片的设计和制造工艺难度都很高，我…	15135	61	牛股天下无敌	2
555	2020/5/20	高位套人，下午跌停	311	3	广东中金投资	2
556	2020/5/19	现在还在低点，可以买入	203	0	王子炒股追追追	2
557	2020/5/18	一次性医用口罩每天要换一个！上午一个。下午一个！N9口罩在医院医生看病用，每天一只！所以，比亚迪口罩尽管大量出口美国，但是，就是因为它是易耗品！加州以及其他州还会大量定比亚迪口罩的！特别是比亚迪的口罩质量好！价格低！	9139	37	牛股天下无敌	0
558	2020/5/17	星期一半导体爆发，比亚迪半导体加油	663	0	阿健981股市人生	0
559	2020/5/16	加仓加仓，看涨	295	0	唔好理	2
560	2020/5/15	来源：第一财经 5月13日上午，海航集团与比亚迪在深圳比亚迪总部举行战略合作签约仪式。比亚迪董事长兼总裁王传福，海航集团执行董事长顾刚、联席CEO任清华等出席。比亚迪采购处总经理王渤、海航集团高级副总裁兼海航航空董事长包启发代表双方签署战略合作协议。此次签署战略合作协议，海航集团旗下海南航空等航司将为比亚迪抗疫物资国际运输提供更多助力，也将建立战略合作伙伴关系，在品牌合作、宣传推广、新能源车采购等领域开展合作，还将积极寻求在海南自贸港建设中共同贡献力量。（文章来源：第一财经） [点击查看原文]	16894	74	*ST海航资讯	0
561	2020/5/14	来源：第一财经 作者：李溯婉 因为疫情，卖车的比亚迪也造起了口罩，还将其卖到了国外，不过比亚迪最近因此遇到了点麻烦。 近日，有消息传出，美国加州紧急事务办公室表示，由于未能拿到认证，比亚迪将退还该州为一单口罩购买合同所支付预付款4.95亿美元的一半，即2.475亿美元。如果到5月31日前，比亚迪尚未取得美国认证，比亚迪将要退还全部订金。 此前，加州政府计划在2个月内向比亚迪采购3亿个N95口罩，每个口罩采购价3.3美元；另外再采购1亿个医用外科口罩，每个采购价为0.55美元，总的采购金额超过10亿美元。4月25日，300万个一次性医用外科口罩已运到加州，这是比亚迪与加州政府签订合同后交付的第一批货。如果口罩生意进展顺利，这将让车市中压力陡升的比亚迪好好喘口气。 4月28日，比亚迪在一季度财报中预测，由于“口罩生产预计将为集团的销售收入及盈利增长带来正面贡献”等因素，该公司2020年上半年…	6511	41	比亚迪资讯	0
562	2020/5/13	看准了byd新能源汽车就上	338	0	日日饮凉茶	2
563	2020/5/12	目前，比亚迪半导体主要业务覆盖功率半导体、智能控制IC、智能传感器及光电半导体的研发、生产及销售，拥有包含芯片设计、晶圆制造、封装测试和下游应用在内的一体化经营全产业链。据了解，作为电动车“CPU”的车规级IGBT（Insulated Gate Bipolar Transisto：绝缘栅双极晶体管）技术是比亚迪半导体的核心业务。具体来看，IGBT属于汽车功率半导体的一种，是轨道交通、智能电网、航空航天、电动汽车、新能源装备，以及工业领域等应用中的核心技术。但因设计门槛高、制造技术难、投资大，被业内称为电动车核心技术的“珠穆拉玛峰”。目前，IGBT单车价值量高达1000-5000元，2020年全球空间接近百亿元，伴随全球电动车产销快速增长，预计行业2025年空间有望达370亿，CAGR约+30%。	999	8	牛股天下无敌	0
564	2020/5/11	5.05亿dollar，死球了	406	1	颂2020	0
565	2020/5/10	跌是要跌的，剩下的一半啥时候退了啥时候见底	928	1	独孤求最123	2
566	2020/5/9	星期一开盘竞价跌停，谁也跑不掉，口罩纠纷亏损5亿元	966	8	只进潜力股	2
567	2020/5/8	有道理！比亚迪四月份销售量下降说明很多人在等着汉上市。有个股友有点破了四月份汽车销售为什么不理想的真正原因。原来是很多人拿着钱在等汉上市！真是诸葛亮在人间！这个分析绝对令人拍案叫绝，真是那么回事儿。一语道破！实在是高！	7798	26	凰飞鸿37892	2
568	2020/5/7	汽车行业存在上涨的基础	232	0	故事与旧友	2
569	2020/5/6	我去这一波真的赚了	344	0	薄荷柠檬水	2
570	2020/5/5	我是LILY,股票持有股東來來去去很正常。所謂鐵打的營盤，流水的兵。特別是金融表現會更突出。我不認為機構是神。汽車面臨整體更新換代，持有比亞迪是不錯的選擇。心態放寬鬆些，長線持有。	978	0	LILY0755	2
571	2020/5/4	来源：财富动力网 作者：周军 比亚迪(01211)2019年度实现营收1277.39亿元，较2018年下降1.78%，自2012年以来首次下滑；实现净利润16.14亿元，同比下降41.93%，为近五年来新低。4月初，比亚迪曾在业绩快报中表示，公司净利润下滑的主要原因为行业及政策变化及本期研发费用上升影响所致。具体到业务而言，公司主营的汽车业务收入、销量、市占率均明显下滑。2019年，公司汽车及相关产品实现营收632.66亿元，同比下滑16.8%。其中，新能源汽车业务实现营收401.45亿元，同比下滑23.4%，占集团总收入的31.4%。 比亚迪指出，2019年，中国新能源汽车市场迎来有史以来补贴降幅最大的一年，补贴退坡及部分地区提前切换国六标准拖累行业首次出现产量及销量均同比下降，集团新能源汽车销量同比亦有所下滑。值得一提的是，比亚迪的手机部件及组装业务逆势增长，2019年公司手机部件及…	2746	13	比亚迪股份资讯	0
572	2020/5/3	转发	842	0	老佛顶	2
573	2020/5/2	中国人要有骨气，多支持国货，这样企业和国家才会更强大。	988	2	Okasd	2
574	2020/5/1	第二个汉能	982	2	富贵如意de珮青	2
575	2020/4/30	花旗：上调比亚迪股份(01211)目标价至92.2港元 予“买入”评级来源：智通财经网K图 01211_0 花旗发表研究报告，比亚迪股份(01211)预期上半年纯利同比升10%至24%，至介于16亿至18亿元人民币，明显高于券商预期达3亿至4亿元人民币。 该行表示，将其目标价由80港元升至92.2港元，以反映四项潜在催化剂，包括政策补贴、技术升级、自由现金流改善及口罩生产，以及第二季的增长引擎，并预期其今年纯利为51亿元人民币，2021年起长远纯利年均复合增长率预计达31%，予“买入”评级。（文章来源：智通财经网）	1183	1	时证评论	2
576	2020/4/29	建仓完毕	263	0	一只酷宝贝	2
577	2020/4/28	加仓了，稳赚	181	0	日日饮凉茶	2
578	2020/4/27	新车能做出2.9秒，太秀了	194	0	快乐每一天147	2
579	2020/4/26	？	982	16	DFGJHGGFFD	2
580	2020/4/25	04月24日比亚迪深股通持仓数据收盘价：58.73涨跌幅：0.82%持股量：2842.41万股持股变化：68.82万股数据显示，截至04月24日比亚迪于深股通持股量为2842.41万股，占其A股股本比例为1.57%，比上一交易日增加68.82万股。据数据统计，该股近一个月内累计涨幅为18.10%，深股通累计减仓130.05万，深股通持仓累计变化比例为-4.38%。数据来源:东方财富	967	0	聚焦沪深港	0
581	2020/4/24	来源：全景网 纳尔股份(002825)2019年度业绩说明会周四下午在全景网举办，公司副总经理、财务负责人、董秘游爱军在本次活动上介绍，向比亚迪供货100吨为目前采购合同，预计对公司收入和利润带来积极影响。但受原材料、设备运行等多因素影响，可能存在一定波动。 上海纳尔实业股份有限公司成立于2005年底，历经10余年发展，成长为研发、生产、销售为一体的数码喷印材料行业龙头企业。2016年公司在深圳中小板成功上市，股票代码：002825，跨入产业和资本双重驱动的快车道。公司凭借科学的治理结构、不断创新的产品、高效供应链管理，为全球90多个国家及地区客户提供品质稳定、易用环保的产品及专业化服务，实现客户利益最大化。（文章来源：全景网） [点击查看原文]	5258	13	纳尔股份资讯	0
582	2020/4/23	来源：证券时报网 作者：赵黎昀 作为国内氟化工行业的龙头企业，多氟多(002407)近日一则“拟增加熔喷无纺布产能的公告”吸引市场关注。公司缘何要涉足防护防化产业？目前是否已形成实际产能及销售？熔喷布与公司氟化工主业又有怎样的关联？近日，多氟多董事长李世江接受记者采访，阐述了公司在防护防化领域的布局及规划。 七月有望实现日产10吨 3月31日多氟多公告称，为响应国家和地方政府的号召，以实际行动支持新型冠状病毒的防疫工作，公司拟利用原有技术储备，在现有厂房及生产线的基础上，投资新建4条自动化熔喷无纺布生产线，增加公司熔喷无纺布产能，以解决市场生产口罩关键原材料不足的问题。 “多氟多早年间就为辅助锂电池生产研发，配备有锂电池隔膜生产设备，且隔膜产品质量水平较高，也曾外延委托第三方生产过口罩等产品，所以此番涉足熔喷布生产，并不是一时兴起。”李世江告诉记者，由于在2014年，多氟多“PM2.5高…	9999	45	多氟多资讯	0
583	2020/4/22	托狗群吠，今日必跌。	278	0	星辰大海之舵手篇	2
584	2020/4/21	来源：第一财经 作者：武子晔 4月20日晚间，北汽蓝谷新能源科技股份有限公司(600733.SH)(下称“北汽蓝谷”)发布的2019年财报显示，2019年实现营业收入235.89亿元，同比增长30.39%；归属于上市公司股东的净利润9201.01万元，同比增长25.54%。 公告显示，北汽蓝谷子公司北汽新能源2019年销量达15.06万辆，位于中国纯电动汽车销量第一。同时，产品结构进一步优化。随着新能源补贴逐步退坡，2019年北汽新能源开始从最初10万元以下的国民车品牌向12万元以上的中高端品牌调整，其中，以EU5为代表的中高端车型销量占比超80%。 此外，北汽蓝谷在公告中指出，2019年新能源汽车行业面临三重压力：一是汽车市场持续下行的压力，二是新能源汽车补贴急剧大幅退坡导致市场信心不足产生较大市场波动的压力，三是外资品牌、新势力、国内传统汽车企业纷纷进入新能源汽车行业的竞争压力。同时…	3459	14	北汽蓝谷资讯	0
585	2020/4/20	一个车企靠零时口罩副业做救命稻草，才能苦苦支撑，这样的事情还好意思拿来吹捧，难道不觉得害臊吗？这样的企业靠讲一帮水军在那里无脑吹牛，一吹就是十年八年了，能有什么前途	834	7	环球踏古城	2
586	2020/4/19	现在乱世出英雄，比亚迪眼光独到，技术也过硬，从跨界生产能力和规模就能看出来，全球最大口罩工厂不是吹牛的，股价基础上翻倍是最少的，抛开刀片电池创新加成不用说，口罩在美国就签署了两个洲各10亿美金，加上日本5月开始孙正义定的3亿只，今年全球缺口罩是常态，俄罗斯周末疫情已经大爆发，每日新增即将赶上意大利，印度也爆发起来，这都是巨额市场，就算2.3月免费为国家做贡献，4.5.6月订单金额人民币200亿，下半年口罩需求至少还有个200亿，400亿口罩销量，而且都是先打款，签署几个月的合同，部分都签署了全年合同，收入有保障，现在可谓最挣钱的行业了，今年光口罩利润破百亿很轻松，想想都恐怖，利润同比往年新增加100倍，股价增3倍到150元最基本的，现在还在犹豫，就是眼光极度缺失的表现，老是徘徊在新能源车的逻辑里是不对的，比亚迪从来就不是只能造车的，代工也是他的主要特色，什么能挣钱就抓紧做什么，还以为过去…	995	4	股友HrTyol	2
587	2020/4/18	跌停咯	252	0	核动力印钞机2021	3
588	2020/4/17	来源：中国基金报 新冠肺炎疫情对上市公司的影响，开始逐步从财报方面体现出来了。 近期随着一季报的披露，上市公司开始了“比惨”大赛，格力电器一季度净利润同比预降70%-77%，苏宁易购一季度亏损4亿元-6亿元，万达电影第一季度亏损至少5.5亿，科大讯飞预计一季度亏逾1.25亿或创下首亏记录，比亚迪一季度净利同比预降至少80%，新能源车销量降近70%。 不过大家也不用慌，因为疫情面前，经济停摆，亏损是正常的现象。 基金君做了一些整理。 格力电器：一季度净利润同比预降70%-77% 2019年净利润同比下降5.84% 14日晚间，格力电器发了两份财报，一份是2019年年报，一份是一季报。 先看年报，2019年实现净利246.72亿元，同比下降5.84%。 公司称，公司于第四季度开展了“百亿大让利”活动，让利于市场，让消费者得到价格优惠和品质享受。报告期内，公司实现营业总收入 2005.08 亿…	98064	116	格力电器资讯	0
589	2020/4/16	距离斯坦利惠廷厄姆制成首个锂电池不过半个世纪，能量比高、使用寿命长、额定电压高的锂电池先是在数码产品上大展拳脚，随后搭上了新能源汽车的东风，装机量不断攀升。得益于“世界工厂”的身份，中国锂电池行业发展迅速，早在2011年，我国锂电池的产量就达到29.66亿支。2012年，随着《节能与新能源汽车产业发展规划(2012―2020年)》印发，纯电驱动成为我国汽车工业转型的战略方向，锂电池又找到了动力电池这个新主场。在电子产品和动力电池两股洪流的推动下，中国企业已经掌握全球近一半的锂资源开采量和60%的锂电池产能，产业链日趋完整。位于锂电池行业上游的长远锂科，就是电池正极材料厂商中的佼佼者。2016到2019年，长远锂科稳居国内三元正极材料出货量前两名，电池行业巨头宁德时代(300750)、比亚迪(002594)、亿纬锂能(300014)和欣旺达(300207)均是其客户。尽管遇到新能源汽车补贴…	568	1	蒲公英的翅膀666	2
590	2020/4/15	作为电动车“CPU”的IGBT（Insulated Gate Bipolar Transisto：绝缘栅双极晶体管）核心技术，正是处于上述平台中，且未来将扩大外供，在IGBT赛道已占先机的比亚迪，认为半导体业务或将迎新的历史节点。	373	0	生意是一门艺术	2
591	2020/4/14	比亚迪汉会出汽油版吗	560	1	落榜美术生回归	2
592	2020/4/13	王传福：要将“自燃”从电动汽车的字典里抹去	327	0	唔好理	2
593	2020/4/12	比亚迪绝对是今年的医疗股的接力棒！从软银的情况来看，也许周一会开启连板模式，口罩概念一直是市场追逐的热点！比亚迪资讯里都还没看到这个，应该是主力刻意不给发布吧	563	2	股友交流apa	2
594	2020/4/11	比亚迪 作为电动车国际领军企业，扩大宣传，让车主和投资人更懂比亚迪。请公布一下微信公众号。 您好，比亚迪的微信公众号有比亚迪人、比亚迪汽车、比亚迪电子等。感谢您的支持和关注！ 你好请问刀片电池 除了汽车端 还有别的应用空间吗？ 例如 基站、医疗器械、航天军工电源能等等。希望董秘能科普一下刀片电池的未来可能的应用领域 谢谢！ 您好，刀片电池也可以在储能等领域应用。感谢您的关注！ 公司目前口罩的产能是多少?开始出口了吗? 您好，口罩产能目前还在提升中，口罩已开始出口。感谢您的关注！ 建议公司做电动自行车的锂电池，其实对你们公司来说很简单，只要价格有优势，销量绝对好，我国有几亿辆自行车，比电动汽车更赚钱！！ 感谢您的关注和建议！ 董秘你好，口罩有出口美国的资质吗？？ 您好，公司具备出口口罩的资质。感谢您的关注！ 请问贵司的刀片电池重量能量密度是多少？ 您好，公司刀片电池目前公布的能量密度是14…	5108	28	牛股天下无敌	0
595	2020/4/10	不砸坑拉不动	236	0	tomborry	2
596	2020/4/9	下午三点国务院新闻发布会啊，汽车消费的啊！今天谁会卖呢？	405	3	向钱冲啊啊啊啊	2
597	2020/4/8	来源：中新经纬 3月25日，比亚迪丰田电动车科技有限公司正式成立，落地深圳市坪山区，该公司注册资本3.45亿元，法定代表人为比亚迪汽车院总体部经理赵炳根，董事长为丰田全球原动力总成内部公司总裁岸宏尚，其中丰田汽车公司和比亚迪股份有限公司分别持股50%，认缴出资额均为1.725亿元。 与比亚迪合资公司的落地，使“保守”的丰田电动化之路又进一步。而专家指出，丰田的新能源产品已在中国补贴黄金期“掉队”，此次的合作未来还将继续观望。 纯电动布局丰田仍“保守” 不止比亚迪一家，中新经纬记者注意到，丰田近日公布将与松下成立动力电池合资公司——泰星能源解决方案有限公司，专注于大容量高功率方形锂电池，以及全固态电池的研发、生产和销售。合资公司将于4月1日成立，丰田持股51%，松下持股49%。 这是继牵手宁德时代、比亚迪之后，丰田与又一家电池厂商达成合作。业内人士认为，丰田希望通过全面布局动力电池产业链，…	4763	6	比亚迪资讯	0
598	2020/4/7	比亚迪打造全新“刀片电池”再次定义动力电池安全新标准	232	0	枯守一座城	2
599	2020/4/6	比亚迪的口罩有医用二个字哦，淘宝上已经在卖了，一百多一包（五十个）可以想象一下一天1200万个！周二跟随口罩概念高开涨停	6684	11	倚窗听雨230	2
600	2020/4/5	周二开盘能解套吗	995	6	伪虎鲸交易体系	2
601	2020/4/4	沙特将支持产油国之间的合作以稳定油市！受到这一消息影响油价期货价格开始暴涨！21.411 +1.101 +5.42%	803	11	牛股天下无敌	0
602	2020/4/3	像第一目标36挺进！	312	0	生财发财的欧阳锋	2
603	2020/4/2	凉凉	221	0	股友7DULmy	2
604	2020/4/1	来源：东方财富Choice数据 作者：数据中心 ?比亚迪(002594)2020-03-30融资融券信息显示，比亚迪融资余额1,599,183,813元，融券余额20,827,592元，融资买入额181,467,216元，融资偿还额218,953,667元，融资净买额-37,486,451元，融券余量370,400股，融券卖出量99,800股，融券偿还量71,599股，融资融券余额1,620,011,405元。比亚迪融资融券详细信息如下表：交易日期代码简称融资融券余额(元)2020-03-30002594比亚迪1,620,011,405融资余额(元)融资买入额(元)融资偿还额(元)融资净买额(元)1,599,183,813181,467,216218,953,667-37,486,451融券余额(元)融券余量(股)融券卖出量(股)融券偿还量(股)20,827,592370,40099,8…	999	1	比亚迪资讯	0
605	2020/3/31	为什么说比亚迪是十倍股，因为比亚迪的市值才1000亿，以王传福的志向，能力，比亚迪的研发能力，必然将来是万亿市值的国际性巨头公司！这才是真正要建仓的股票，比亚迪的未来不是普通一般的股票可以比的。	9392	34	龙在原野	2
606	2020/3/30	什么情况，瞬间飙到第一…	993	4	劳资不怕亏	2
607	2020/3/29	这次比亚迪上150计日可待了，宁德时代回80已成定局了	654	2	时证评论	2
608	2020/3/28	请新主力硬庄们去做庄有263亿订单的菲达环保!已上CCTV的低价小盘股，基本面好极了CCTV报道 浙江省成为全国首个环保生态省, 是最优样板第一省 http://tv.cctv.com/v/v1/VIDE3zlSS3MAqgJJtA3tp5QP200515.html请新主力硬庄们抄底菲达环保!有业绩和263亿订单， 低价小盘股垃圾分类业务! 去茅台招行 平安 上50等大股吧发帖引大资金来抄底菲达坐庄. 所有大资金都是这几年获利几倍的,高位出来进低位菲达环保 , 又买的多 何乐不为? 指数牛并越涨越高!而这票仅有上证一千点左右的价值!严重被低估了!菲达环保已经参与制作修订国家标准、行业标准和浙江制造标准115项，承担实施国家“863计划”项目2项，国家重大研发计划项目3项，国家国际科技合作、国家重大装备创新研制等国家级项目30多项，获国家科学技术二等奖1项、省部级科学技术一等奖11项等等。…	3893	72	开启吉祥牛股	2
609	2020/3/27	丰田汽车股份有限公司至少可以80	313	0	股友8Ro6dL	2
610	2020/3/26	拉高出货啦	261	0	嫩芽新绿	2
611	2020/3/25	比亚迪DiLink推出车内“高温消毒杀菌”新功能	213	0	买边只都涨停	2
612	2020/3/24	都是买了垃机，涨的时候连大盘跟不上，跌的时候就比大盘翻倍的跌	178	0	才望兴隆得洪七公	2
613	2020/3/23	年前赚了一大笔，希望年后也能赚一大笔啊	219	0	故事与旧友	2
614	2020/3/22	当前全球疫情蔓延，中国率先抗疫取得成效，复工复产，如何扩大内需，汽车是居民最大的一个消费，拉动汽车消费是国家拉动内需的首选项目，接下来国家支持汽车发展的政策将会超出市场预期，支持新能源汽车发展的政策更会超出市场预期。	966	0	雪球下山	2
615	2020/3/21	比亚迪汉要量产了，就问你怕没？	289	0	唔好理	2
616	2020/3/20	来源：东方财富研究中心 点此进入东方财富证券7×24小时在线开户入口>> 沪指站上3000点，白酒板块大涨。免税、超级品牌、在线旅游等概念涨幅居前，智能电视、数字货币、医疗等概念领跌。截至发稿，沪指上涨0.91%，报3011.77点；深成指上涨1.02%，报12114.21点；创业板指下跌0.36%，报2429.54点。 今日消息面： 1、100%中签机会：新三板打新今日开启 空仓也能“打新”！能赚多少？怎么打？ 2、什么信号？时隔多年央行再度下调两大政策工具利率 有何影响？来看最新解读 3、最高赚83.17%！医药基金狂揽上半年股、混榜单前十！估值仅次2015年大牛市 4、特斯拉大涨 股价创历史新高！A股概念龙头股名单来了 5、中央力推六项改革 四大板块迎风口！北上深也有密集行动 三大主题成基石？ 6、上海端午新房成交量创十年新高！有中介团队人均月入8万 前滩再现“日光盘” 关于后市走…	34356	10	财经评论资讯	0
617	2020/3/19	现在是进场的时机吗？	390	1	股友8XC90P	2
618	2020/3/18	比亚迪是未来的华为？从这些方面可以看出 有保障.说起比亚迪，我认为是一个传奇企业，在当初电池起家时就极富传奇色彩。打败日本三洋公司，官司打赢索尼等就不在这里一一细说。即使在造车领域也能做得风生水起，加上目前新能源汽车的推广，小编就认为比亚迪就是最有优势的国内造车厂。从最近比亚迪披露2019年前三季度业绩报告中可以看到，比亚迪前三季度实现营业收入938.22亿元，同比增长5.44%；归属于上市公司股东的净利润为15.74亿元，同比增长3.09%；并且预计2019年全年净利润为15.84亿-17.74亿元。即使是国内新能源补贴下坡、整体车市低迷，也挡不住比亚迪前进的步伐。 更新迭代快速官方数据显示，1-9月，比亚迪汽车累计销售33.58万辆；其中，新能源汽车累计销售19.26万辆，同比增长34.31%，国内占率继续排行第一。今年上市的宋Pro持续热销，月销量连续破万，8月、9月分别销售127…	2812	3	牛股天下无敌	0
619	2020/3/17	早上媳妇说：老董，你今天不清仓，以后没得荤腥吃？我能是那种人？立马清仓吃荤～	969	5	铁_公鸡	2
620	2020/3/16	建议比亚迪和五洋停车合作，互补优势，五洋停车给比亚迪的新车做立体停车，省了停车场的场地费，又可以隐藏这些上牌新车！	1135	9	二零一二年入市	2
621	2020/3/15	如题	990	1	职业卖空	1
622	2020/3/14	美国将部分从中国进口的医疗产品取消加征关税2020年03月13日 12:11:04来源：央视网1827人参与630评论据路透社报道，美国贸易代表处当地时间周四宣布，不对部分从中国进口的医药品加征关税。这些医药品包括口罩、听诊器、血压计袖带等。这一决定出于目前新冠疫情正在对美国健康医疗体系造成冲击。此前美国贸易代表处已将洗手液、医用手套等进口产品移出征税清单。	948	0	艾特闹小散	2
623	2020/3/13	针对你提出的问题，以上几只股票近期都会反弹继续持有不动，待反弹后逐个进行逢高减持。放宽心好了，没事，用人不疑疑人不用。可以给我点个关注，有问题随时@我就可以（由于咨询的人太多不能详细回答请见谅！）。	66	0	北港不夏85	2
624	2020/3/12	荣耀30终于是要来了已经申请入网但是你永远想不到的是，其中一款手机的生产厂是比亚迪精密制造有限公司！	1596	8	牛股天下无敌	3
625	2020/3/11	若干年后，当你回头看的时候，现在的价格就是山脚下一眼看不到的风景	360	1	十三少8883843	1
626	2020/3/10	来源：21世纪经济报道 合纵科技(300477.SZ)的新产品有了进展。 4月1日下午，合纵科技在回复投资者提问时表示，其应用于比亚迪(002594.SZ)相关产品的电池小试已经通过，但目前暂未开始合作，其正在积极与比亚迪接洽中。 合纵科技还透露，其在湖南雅城年产2万吨磷酸铁自动化智能工厂，于2019年12月启动投产，是业内首个最先进的智能生产线，一期建设磷酸铁产能为2万吨/年，加上原有老厂产能1万吨/年，湖南雅城磷酸铁总产能达到3万吨/年，将是行业内产量最大、产品最全的磷酸铁供应商。 根据此前合纵科技公布的资料，湖南雅城主要生产磷酸铁锂电池正极前驱体产品，主要用于磷酸铁锂正极材料的制造加工。电池级磷酸铁供下游制备磷酸铁锂，再加工成电池后用在动力电动车、电动工具、电动自行车、电网储能及通信等领域。 “公司原创性研的产品GYP型磷酸铁，产品压实密度达到2.65，达到国内先进水平。” 合纵科…	10279	28	合纵科技资讯	0
627	2020/3/9	朋友你好！个人经验，炒股如果短线持仓，大资金持仓票坚决3只以内，中等资金坚决2只以内，小资金坚决1只，然后仓位控制重中之中，以大盘板块走势来定仓位比，以及多票持仓仓位占比，否则，你赚钱概率最多6%，结果只有一个字，亏。1.比亚迪，从以往走势看，中线两个目标价60.1和72.5都已达成，阶段回调是必然，下一目标就是站上历史高位，至于回调暂时看到58一63，建议近几日反弹后出局，比亚迪适合低吸波段操作。2.国轩高科，从前期运行看，中期目标26.8已达成，阶段性回调是必然，下一中线目标32.3，中长线看好。目前股价破30日线，K线大概率被动靠近1020日线，短期破前高29.6概率小，如板块配合反弹最多看到25.3，可及时止赢出局，下周交易日如收盘破22.5，坚决出。3.华金资本，专蹭概念票，适合短线炒，股价上前方几座大山压着，基本面又不太理想，没有超强独有概念，预期空间太窄，这票宁换股勿加仓。…	125	3	韭慎911	2
628	2020/3/8	我觉得一个不懂浪漫的男人是很可怜的，一个没有信仰的男人是迷茫的，所以你珍爱手里的股票这并不傻而是你真的懂它真的坚信它！成功的男人变来变去的可以是眼光但绝不是心！（这个是合肥一个车主上个月买的车，滨湖车管所周六上班不要有疑问）	927	1	生意是一门艺术	2
629	2020/3/7	不说话，静静地等待！	999	0	生意是一门艺术	2
630	2020/3/6	今年下半年比亚迪会发力	400	1	日日饮凉茶	2
631	2020/3/5	来源：澎湃新闻 新冠肺炎疫情对于汽车行业的冲击开始显现。 近日，各大车企陆续发布销量快报，2月汽车销售情况可谓一片惨淡，不少车企遭遇断崖式下跌。 其中，上海汽车集团股份有限公司(上汽集团，600104)2月销量4.73万辆，同比下降86.95%；比亚迪汽车销量5501辆，去年同期为2.68万辆，同比下降79.5%；北汽新能源2月汽车销量为1002辆，同比下降65%。 有分析认为，受新冠疫情影响，各大车企线下门店的销售受冲击明显，零部件的供应短缺还拖慢了节后的复工节奏，这些都导致了2月份汽车销量的暴跌。 不过，随着国内疫情逐渐得到控制，车企与经销商逐步复工，消费者购车活动正慢慢恢复正常。而且，各地政府正在积极出台政策稳定汽车消费，这也都将对国内车市形成一定利好。 2月车企销量齐跌 3月6日晚间，上汽集团(600104)、比亚迪股份有限公司(比亚迪，002594)和北汽蓝谷新能源科技股份有限…	86282	114	上汽集团资讯	0
632	2020/3/4	公告日期：2020-03-07证券代码：002594 证券简称：比亚迪 公告编号：2020-010比亚迪股份有限公司2020年2月销量快报本公司及董事会全体成员保证信息披露的内容真实、准确、完整，没有虚假记载、误导性陈述或重大遗漏。比亚迪股份有限公司(以下简称“本公司”) 2020年2月销量快报数据如下：单位：辆项目类别 本月 去年同期 本年累计 去年累计 累计同比新能源汽车 2,803 14,429 9,936 43,097 -76.95%-乘用车 2,739 14,005 9,759 42,010 -76.77%-纯电动 2,533 7,960 7,677 24,179 -68.25%-插电式混合动力 206 6,045 2,082 17,831 -88.32%-商用车 64 424 177 1,087 -83.72%-客车 29 232 138 786 -82.44%-其他 35 …	31674	89	比亚迪资讯	3
633	2020/3/3	肉眼可见的一波利好，就是这个月的刀片电池	343	0	糖果控	2
634	2020/3/2	广电传媒这段时间持续在5.9至7之间进行宽幅震荡，这次下跌也不例外，基本还是下跌回调到5.9左右，然后上涨到7块，至于怎么上涨方式不知道，所以后面6.6是能收复的。就是要一段时间了。中公教育在做双顶，所以周五这个收盘位置就是高点了，下周有个回调5天线的过程，要小心，之后慢慢再做一个缓的震荡反弹，最后一举跌破5天线。所以中公教育要小心。比亚迪周一下跌到5天线产生反弹，反弹68至73之间吧，这个不好测。然后震荡。后面别跌破5天线，跌破5天线后面就直接看到57左右了。	90	0	前行的水墨	2
635	2020/3/1	转发	871	4	生财有计	2
636	2020/2/29	务实造车，唯比亚迪！潜心研发，唯比亚迪！科技报国，唯比亚迪！亲民安全，唯比亚迪！	3159	12	老迪粉	2
637	2020/2/28	[图片]	992	0	隔壁老王是个股神	2
638	2020/2/27	比亚迪打造“刀片”电池 守护新能源汽车“生命线”！汽车年轮AAR发布时间：02-2416:48谁都没有想到，在2020开年之时，新能源汽车动力电池技术路线发生巨大逆转，磷酸铁锂电池再一次爆发出巨大前景。在新一轮的动力电池和新能源汽车之争中，比亚迪再次展现了自己的实力，作为行业标杆，引领中国车企从单纯追求高密度，往高安全和长寿命方向发展。在新能源汽车砥砺前行的发展道路上，两家最大的整车制造商不约而同地发力磷酸铁锂，被业界认为，标志着2020年动力电池的技术路线即将发生空前逆转。汽车电池发展之道 安全至上国内两大电池巨头引领潮流，吸引着全球车企的目光。宁德时代推出“CTP（Cell To Pack）”电池包；比亚迪推出“刀片”电池，以无模组方式直接成组为电池包。据报道，特斯拉与宁德时代就在中国生产的汽车中使用后者生产的无钴电池进行了谈判，目前谈判已进入最后阶段。近些年来受到国家相关政策的影响…	968	0	牛股天下无敌	1
639	2020/2/26	特斯拉宣布重要决定，比亚迪押对宝股票涨停！新能源市场要变天了老司机侃侃车02-20 21:36汽车达人关注本文为老司机侃侃车平台原创首发文章，未经允许，严禁转载。要说目前的新能源市场，特斯拉依然是一枝独秀的领头羊，目前特斯拉市值超1400亿美元，超越大众（838.8亿欧元，约合927亿美元）与宝马（426.4亿欧元，约合471亿美元）市值之和，仅次于当前市值2270亿美元的丰田汽车。在北美市场，Model3的销量比宝马2、3、4、5、6、7、8系的销量总和还要多。而特斯拉攻城略地的法宝就是自动驾驶技术和出色的电控技术，另外特斯拉旗下车型广泛使用的能量密度在300Wh/kg左右21700电池，也是目前最先进的三元锂电池之一。不过，最近特斯拉公布了两则重大消息：与宁德时代合作无钴电池，并且将自主研发新电池！特斯拉全新研发的电池将使用无钴设计，也就是LFP（磷酸铁锂）电池，特斯拉这一做法也标志…	9918	6	牛股天下无敌	0
640	2020/2/25	比亚迪居然是全球第二大充电电池生产商，佩服	318	0	薄荷柠檬水	2
641	2020/2/24	来源：e公司 工信部、国税总局发布《享受车船税减免优惠的节约能源使用新能源汽车车型目录》(第十四批)，涉及新能源插电式混合动力乘用车21款，比亚迪、长城汽车、吉利汽车等汽车厂商在列。 （文章来源：e公司） [点击查看原文]	4932	5	比亚迪资讯	0
642	2020/2/23	管它什么电池的，无钴也好，锂电也好，走自己的路，掌握核心技术。下次把续航争取到1000km	1032	0	别跑那熊	2
643	2020/2/22	比亚迪产业链多但没有高精端，汽车设计像小学生水平，公司能人少混饭的多吧？	1519	4	M时W势	2
644	2020/2/21	来源：每日经济新闻 2月18日，业内传出消息，新能源车龙头特斯拉正在与宁德时代(300750，SZ)商讨中国工厂使用不含钴电池的事宜。一石激起千层浪，中信证券等陆续召开电话会议，市场热议无钴对于锂电池产业链的影响。 而对于无钴电池，多家券商分析师认为大概率是磷酸铁锂电池。受上述消息影响，2月19日华友钴业(603799，SH)、寒锐钴业(300618，SZ)两家钴材料生产商双双跌停。 有趣的是，作为直接合作厂商，宁德时代2月19日股价不涨反跌，收报153.20元，下跌2.18%。与之相比，国内另外两大动力电池巨头比亚迪(002594，SZ)、国轩高科(002074，SZ)虽也是高开低走，但表现相对较好，收盘分别上涨4.10%、2.93%。 无钴电池来了 目前，新能源汽车(不包括客车)大部分使用的是三元电池(NCM/NCA)，而钴材料能使电池的稳定性增强，因而成为三元电池不可或缺的一部分。…	78980	131	特斯拉资讯	0
645	2020/2/20	去逛了一下蔚来和理想汽车的帖子，貌似看好蔚来和理想汽车的也不少，我觉得是这样的： 第一：比亚迪已经做汽车有十几年了，（特斯拉也做了十几年汽车，前十五年一直都是亏损），常理来说这种技术活是很难在短时间内被其他同行超越的，因为这不比得做微信、抖音、微博这样的APP简单。 第二：做新能源和无人驾驶汽车非常烧钱，很可能投资几十几百个亿下去连个浪花都打不出来，所以比亚迪副加了口罩、电池、云轨来填补亏损，甚至可能拿了股民投资的钱去填补亏损，股价一直不涨。很多股民说比亚迪不务正业，做的行业太多，我的理解是做汽车非常烧钱，如果不做副业赚钱止损继续投入研发，那么比亚迪早在几年前就已经垮掉了，所以针对这一点我也是可以理解的。所以想的不太明白的是为啥他们愿意相信一个才做汽车没两三年的蔚来、理想会成为中国的特斯拉？我觉得两年的汽车研发技术跟一个做汽车十几年的技术是无法抗衡的，这些公司急于在美国上市是因为没钱了，…	6056	19	程洋2020	2
646	2020/2/19	他们拿了比亚迪的股票很不令人放心。	860	0	木新久	2
647	2020/2/18	早盘快拉，全天慢割。	391	2	星辰大海之舵手篇	2
648	2020/2/17	来源：中国证券报 特斯拉一路上扬的股价屡屡让人震惊，尽管如此，质疑的声音仍一直存在。 这次质疑的声音，来自一位重量级的人物——“股神”巴菲特的老搭档、96岁的查理·芒格(Charlie Munger)。 近日，伯克希尔副总裁在其担任主席的每日期刊公司(Daily journal corp)年度会议上发表讲话，讲话内容翻译过来是：不会去买特斯拉的股票，但也不会去做空；埃隆·马斯克有点特别，他可能高估了自己；但他也不总是错的…… 其实他此次观点不过是对过去看法的重新强调，只不过在特斯拉股价一骑绝尘的当下，更加受人关注。 这位96岁的“投资老将”，说得还算客气，他自己不买，也不做空，特斯拉的老板有点特别，但也不总是错的。所以你们买不买，自己看。 事实上，海外围绕特斯拉的各种声音不绝于耳，空头也是前赴后继。 早在2013年，空头们便盯上了特斯拉。知名“大空头”詹姆斯·查诺斯(James Chan…	35346	148	特斯拉资讯	0
649	2020/2/16	周一大涨有可能，周一跌到52以内也有可能！以后就是继续不断向上！	994	2	生意是一门艺术	2
650	2020/2/15	一线人员每天要用好几个口罩，国内十几亿人口，每天消耗各类口罩数十亿只，百日消耗千亿只口罩，不紧国库需要储备，国民也需要储备。听说国外埃博拉复发，国内外原材料紧缺，价格必然会上涨，适当限制人口流动，有利于控制疫情，同时也能缓解口罩紧缺避免价格上涨。	9846	20	牛逼响当当	2
651	2020/2/14	发个图，其他地方不知道，至少现在杭州跑滴滴的电动车都是比亚迪	995	0	哦吼旺财呀	3
652	2020/2/13	来源：智通财经网 疫情就是命令，防控就是责任。面对突如其来的疫情，社会各界纷纷加入到阻击疫情的战斗当中，尤其是各大企业担纲起践行社会责任的中坚力量。 然而，与17年前抗击SARS疫情不同的是，此次新冠肺炎由于病毒传染力更强，给人们日常工作、学习、出行等方方面面带来更加严重的影响，并非简单的捐资捐物便能有效应对，还要求立志承担社会责任的企业，发挥更为革新的力量。 抗击“新冠肺炎”企业各有“高招” 根据智通财经的了解，如果说，2003年后逐渐流行的电商平台，极大地减少了人们出门购物的行为，降低了人群规模化集聚的概率，也就降低了疫情爆发的机会，电商成为帮助全民抗击SARS的主力之一。那么，2020年后，更多在线医疗、大数据、AI智能等互联网企业参与进来，在技术和数据层面给出更多的判断、解决方案，使得这些创新型企业不再单纯的是疫情的受害者和旁观者，转而为制疫情贡献属于这个时代的力量。 比如，平安…	2133	22	比亚迪股份资讯	0
653	2020/2/12	好好做口罩 做啥电动车	646	0	不常有的两个月亮	2
654	2020/2/11	一个有爱国情结的企业，一百上去也应该的	425	0	湖计划	2
655	2020/2/10	比亚迪太难了，营销不会营销，还不受国人待见，这么好的车就这点销量，营销真的是太lj了。14款酷黑秦路过，这车我开起来是真香，其他车主就不知道了，中间免费换过电池，现在随便跑70km，电池安全性放心。当然要买比亚迪的新能源车前提是你能充电，我4个月没加油了，还有这么多油，你能信？快11万公里了。咱自己不支持国产就算了，请不要无脑黑。当然比亚迪的股票跟销量一个吊样，是要骂骂，太不会讲故事了。这么好的汉快上市了，还一个死样的消息，就那几个销售高管发发微博什么的，真的是能把人气死。口罩的广告比你汽车的受众面还广啦，唉，国产车还是太难了，特别是新能源车你就不能用个子品牌？你看看人家吉利领克，长城哈佛魏派的，子品牌玩得多溜？还有车型也是的，人家国产几家溜背SUV都上市多久了，你们都没规划的？真的是怪不得人家黑，我这个车主都想黑了。	965	5	小荒火	2
656	2020/2/9	比亚迪现在拥有双重概念，短期来看，特斯拉受美股做空影响，国内短线下调，但比亚迪借助口罩概念，未来1个月可以屹立不倒；疫情结束后，口罩股一定回调，那时候上海特斯拉开工交付，比亚迪依然可以有特斯拉概念。短期来看比亚迪是收益与风险可以兼顾的最佳标的。	990	1	达摩院实习生	2
657	2020/2/8	刀片电池、云轨、纯电智慧汽车、弗迪系配套产业链纷纷破壁而出，大基金纷纷入局，与华为开放合作，动作频频，与强敌特斯拉展开公平竞争，是并驾齐驱，还是一骑绝尘？	1619	14	千里龙湾	3
658	2020/2/7	央妈“及时雨”！3日向市场投放1.2万亿资金 据央行微信号消息，为维护疫情防控特殊时期银行体系流动性合理充裕和货币市场平稳运行，2020年2月3日中国人民银行将开展1.2万亿元公开市场逆回购操作投放资金，确保流动性充足供应，银行体系整体流动性比去年同期多9000亿元。	6363	16	牛股天下无敌	1
659	2020/2/6	建仓完毕，趋势到位，一飞冲天	382	1	太平南路之虎	0
660	2020/2/5	要涨停了感觉	341	0	保护我方阿紫	2
661	2020/2/4	要炒就龙头炒宁德时代，比亚迪这种垃圾涨得少跌的多。特斯拉到2000亿美元市值也跟比亚迪没有关系。大家都不敢买的股票才会涨，大家都看好的一定是垃圾中的垃圾。	951	0	台铃电动车4461	1
662	2020/2/3	[图片]	620	6	股友02270Sl555	2
663	2020/2/2	跌多一点，好建仓。	891	0	金牛江湖	2
664	2020/2/1	控盘比亚迪股票的机构，一直在打压比亚迪的股价中收集筹码，因为看好比亚迪的散户都不会轻易交出筹码，所以，打压的过程会很长很长，大家不用急，耐心持有，必有丰厚回报，一年之内，股价必上150以上。	986	2	新能源225225	2
665	2020/1/31	特斯拉疯涨，比亚迪带着刀锋电池紧追，开盘一字涨停，让空头目瞪口呆！	8443	10	波波理论	0
666	2020/1/30	转发	952	0	亿10年	2
667	2020/1/29	每天发一贴，200目标不变，期待。。。。	11433	185	触摸天堂	2
668	2020/1/28	预计2020年比亚迪的年利润将超过20亿元	473	6	古雪娃	2
669	2020/1/27	请等一下，让裤衩跟上吧	2837	1	股友YweAMr	2
670	2020/1/26	在争议中前行，热度很高，有核心技术，厚积薄发，过100是大概率事件。看好比亚迪。	4237	3	学艺不精瞎折腾	2
671	2020/1/25	未来5年，10倍牛股。不要羡慕，不要嫉妒。	2969	9	卖电动摩托dtyzam	3
672	2020/1/24	工信部：尽快编制发布《新能源汽车产业发展规划（2021年-2035年）》工信部部长表示，预计今明两年汽车产业会企稳回升。2020年新能源汽车补贴退坡政策正在研究，有可能延缓。尽快编制发布《新能源汽车产业发展规划（2021年-2035年）》，围绕着电动化、网络化、智能化、共享化的发展趋势，坚定不移、坚持不懈地推动新能源汽车产业融合创新、高质量发展。从去年下半年开始，随着企业有序调整应对和相关促进消费政策的逐步落实，汽车的产销量同比降幅在不断收窄。11月当月，产量同比出现了正增长，市场的信心有所恢复。机构认为，正如苹果的崛起为中国智能手机行业发展培育完整的产业链和一大批优秀的供应商，未来10年，中国智能手机产业链的发展历程有望在电动车行业得以复制。相关上市公司中，比亚迪（002594）将在3月推出新一代刀片电池，体积能量密度比传统铁锂电池提升50%，将应用在重庆工厂下线的全新轿车比亚迪“汉”…	6276	4	心如莲花不着水	2
673	2020/1/23	有病吧	410	0	股友BgCBuV	2
674	2020/1/22	哈哈，再来一波拉升红	361	0	鲲鹏展翅6789	2
675	2020/1/21	比亚迪开火箭啦	313	0	糖果控	2
676	2020/1/20	比亚迪补涨是必然的，但绝不是短线操作。中国的新能源汽车比亚迪的地位毫无疑问是龙头，这样的公司都没有信心，这样的公司都不能受到市场垂青，则什么资本市场改革，什么倡导价值投资理念都是废话。我现在考虑的，是怎么较为精准地降成本，适当做T，坚定长期持有。	4455	15	生财大展的苗若兰	2
677	2020/1/19	塑料污染治理龙头股，002019亿帆医药	986	0	亿10年	1
678	2020/1/18	100见	960	3	youcan13611679	2
679	2020/1/17	来源：第一财经 比亚迪方面今日接受记者采访时回应称，在刀片电池领域，比亚迪申请专利320多项，其中大部分为发明专利，这些专利优先在国内申请，海外专利也在同步申请中。比亚迪作为全球最大的电池厂商之一，在电池领域的专利超过4000项，不存在核心专利在欧美厂商的情况。 （文章来源：第一财经） [点击查看原文]	9737	14	比亚迪资讯	0
680	2020/1/16	特斯拉是苹果，比亚迪就是华为！	981	0	稳稳的豆荚	2
681	2020/1/15	小散坑小散，叫散坑	373	1	asdfcvb	2
682	2020/1/14	盐湖钾肥还真没关注多少，比亚迪投资了盐湖真还不知道，但从股东结构上看，西部的上市公司就像特宝儿一样受到保护，退市的概率较低……至于K线形态还是向上的，可以持有……	770	6	东海鹏	3
683	2020/1/13	自2015年世纪大股灾前33元买进持股与公司共成长，今天清盘以资纪念，感恩利亚德！下一个5年成长之旅与比亚迪相伴！相信回报是此单的10倍！因为钱贬值了	1041	4	只投科技成长股	2
684	2020/1/12	割韭菜，圈迪粉，股价搞得烂又烂~~~	993	0	行云流水Bruce	1
685	2020/1/11	之前40多的时候没胆抄底，现在后悔莫及	987	7	买边只都涨停	2
686	2020/1/10	放	322	1	一买就套B	2
687	2020/1/9	比亚迪即将推出比亚迪”强”新款suv车型！示意着中国新能源汽车的强大！ (strong，suv)	979	3	龙腾虎耶	2
688	2020/1/8	迟早st亚迪	346	0	罗卡拉lch	2
689	2020/1/7	今天操作不错，连做t带满仓，支持比亚迪！	360	5	GoranDragic	2
690	2020/1/6	撒上	320	0	一买就套B	2
691	2020/1/5	只要肯坚持，BYD一定会送辆车给您的，条件是：赚到钱了，送车给您，您一定要去兑现，不然那钱就不属于您的！您要啥车，您自由挑选！	4657	13	长线眼光1	3
692	2020/1/4	嗨嗨的...4年盈利超过100万啦.啦啦啦啦啦.坚定持有不动摇	892	8	成就梦想byd	2
693	2020/1/3	比亚迪前三季度营收938亿元	607	0	枯守一座城	2
694	2020/1/2	王传福说再造一个比亚迪我看是再吹一个比亚迪出来吧	539	1	小宇宙强强强	2
695	2020/1/1	补贴又退坡，大铁侍候！！！	467	4	雲海松涛	2
696	2019/12/31	新能源三元电池没有比亚迪的碳酸锂电池安全性能好。三元电池不能用于客车大巴车，因为国家规定，不安全，比亚迪有三元电池和碳酸锂电池。比亚迪超级电池	968	1	财财小散户	0
697	2019/12/30	现在选择相信比亚迪就行了，肯定能上80大关的	299	0	古雪娃	2
698	2019/12/29	预计下周一5点	1103	0	临风御浪2019	2
699	2019/12/28	满满的套路	990	1	好好的白菜	2
700	2019/12/27	和中联重科合作环保汽车	891	0	魅影dos	2
701	2019/12/26	比亚迪毕竟算是个龙头企业！！	319	0	唔好理	2
702	2019/12/25	2019年12月23日 上海 雨我这里天气凉凉的,你那里呢？给大家来点背景音乐哈！今天是不是很酸爽？3288的美梦仅仅维持了一个周末就碎了，还碎得那么彻底。上周五的时候，有不少人跟我说要上3200了，我就默默地给他一个眼神，让他自己领会。然后马上打开了公众号网页，利用午休时间奋笔疾书，终于赶在13:02的时候发出了本应该晚上发的文章。封面配图的BYD$比亚迪(SZ002594)$ 价格是47.00，当天最高价47.28是13点04分。然后配了一篇10月11日写的关于心态的文章。因为我知道，肯定有很多人不舍得卖，因为涨得挺好的啊。当然，买卖肯定是由你们自己决定的。我能做的，只能是把特意标识出来的文字再贴一遍。希望今天的你会有不一样的读后感。想一想，我叫你们减仓的时候，你们舍不舍得减。（无条件信任我的除外，不具调研价值哈。）如果我喊买，你马上想买的，那你就别买或者减半买；你不敢买的，那你可以…	2621	4	是因为我们	1
703	2019/12/24	新能源电池概念股$恒久科技(SZ002808)$，$比亚迪(SZ002594)$星期一涨停	709	3	天下无名大哥	2
704	2019/12/23	深圳比亚迪王传福吹牛比	351	0	财财小散户	2
705	2019/12/22	这股市值太大，涨停不容易。	1382	2	月光宝盒661	2
706	2019/12/21	比亚迪：DM是未来新能源行业的重要发展方向2019.12.21 00:36:00第一电动汽车网原标题：比亚迪：DM是未来新能源行业的重要发展方向 来源：第一电动汽车网DM——是“双模”（DualMode）缩写，也是比亚迪插电式混合动力车型名称上会带着的标识，早在2005年，比亚迪便开始研发插电式混合动力技术，2008年，搭载DM1.0技术的比亚迪车型投入量产。2019年12月20日，“智无止境 驭车有道 2019比亚迪技术体验创享会”在广州盛大开启，比亚迪携DM 3.0技术及其赋能的多款双模车型夺目亮相。“比亚迪全球首创双模技术，体现了中华文化在产品规划上的延续。”会议现场，比亚迪产品及汽车新技术研究院院长杨冬生在谈到“电动化”发展时，谈了自己独到的理解，“如果把‘燃油’到‘纯电’的转变比喻成汽车界的一场’革命‘，双模技术弱化了’燃油’和’纯电’间的矛盾，让传统燃油车的发动机、变速器的技…	977	0	牛股天下无敌	3
707	2019/12/20	开始拉了吗？	840	0	我心费祥	2
708	2019/12/19	坐等明年增值	400	0	一只酷宝贝	2
709	2019/12/18	比亚迪是我们的骄傲	384	0	鲲鹏展翅6789	2
710	2019/12/17	比亚迪向全球创新者、创业者、开发者,全面开放汽车上的341个传感器和66项控制权	920	1	故事与旧友	2
711	2019/12/16	今日大盘大涨，比亚迪逆势大跌，继续做绿毛龟。目标价36。	9680	1	天亮再见	2
712	2019/12/15	大屎们该你们分析分析他了	990	1	富贵利市de夏雪宜	3
713	2019/12/14	宁德时代老大，国轩高科老二，他们的走势配得上。比亚迪老三，走的跟屎一样。	961	0	Comman	2
714	2019/12/13	有钱不一定有女朋友，有车就一定有	332	0	故事与旧友	2
715	2019/12/12	比亚迪今天大涨5个点，坐等发财	985	1	天亮再见	2
716	2019/12/11	同比增长能到5％吗	298	0	奇迹传奇	2
717	2019/12/10	为什么说比亚迪上涨还没有到顶	347	0	苮喥瑞柆	0
718	2019/12/9	比亚迪研究下了血本	396	0	枯守一座城	2
719	2019/12/8	震荡筑底，蓄势待发。	972	0	波中动	2
720	2019/12/7	比亚迪奔向衰败，新能源车销量一路下滑，电池11月份的装机量也被国轩高科超越。现在，比亚迪除了资格老之外已没有多少优势。下周一跌停稳稳当当，30块不远了	1311	0	啦了啦	2
721	2019/12/6	.	373	1	寻找2082	2
722	2019/12/5	我就想知道比亚迪你到底是不是做电池的？是生产车的，你怎么就这么差呢？难道说你只会吹牛吗？	857	1	财财小散户	2
723	2019/12/4	比亚迪还可以阿	509	0	奇迹传奇	0
724	2019/12/3	比亚迪这个弱鸡！神仙也扶不起的阿斗	360	0	色即是空2025	2
725	2019/12/2	自评：我家的新车宋非常好用	380	1	糖果控	2
726	2019/12/1	比亚迪历史最高点在哪里	432	0	苮喥瑞柆	0
727	2019/11/30	我们的汉太漂亮了，颜值的人最爱	634	0	快乐每一天147	2
728	2019/11/29	比亚迪的核心资产新能源汽车，正在被特斯拉上海超级工厂取代，傲视群雄的电池已经被宁德时代取代，电子产品组装利润极低（抢富士康的单），2020年国家对新能源汽车补贴取消，我看不出比亚迪未来的优势和利润增长点……	1278	1	西野牧風	2
729	2019/11/28	来源：智通财经网 比亚迪电子(00285)发布公告，于2019年11月27日，公司与比亚迪订立建造服务框架协议，比亚迪集团须按照当中的条款及条件向集团提供与集团的厂房及生产设施有关的建造服务。 比亚迪为公司控股股东，间接于公司已发行股本中拥有约65.76%的权益。（文章来源：智通财经网） [点击查看原文]	3664	9	比亚迪电子资讯	0
730	2019/11/27	预感马上过年了，除了茅台，其他股都得跌	340	0	海丛里的鱼	2
731	2019/11/26	来源：国际衍生品智库 记者获悉，奥迪与比亚迪股份(01211.HK)正在进行电池供应合作谈判，“我们正在与比亚迪进行对话，但是我不能透露细节。”奥迪中国区总裁武佳碧对此表示。此外，大众汽车集团(中国)CEO 冯思翰透露，大众集团目前正在进行相关资质的认证，希望通过与多家电池供应商达成合作的“欧洲模式”，解决中国市场的电池供应问题，“包括通过资本合作的方式”。（文章来源：国际衍生品智库） [点击查看原文]	4850	4	财经评论资讯	0
732	2019/11/25	比亚迪电动车有先发优势	442	0	古雪娃	2
733	2019/11/24	低端车降低成本难度不小。	947	0	火箭发射者	2
734	2019/11/23	吹牛比，亚迪，散户惨不忍睹	912	0	财财小散户	2
735	2019/11/22	来源：证券时报 11月18日，第四届“深圳工业大奖”揭晓，大疆、海能达、比亚迪、鹏鼎控股等10家企业和比亚迪股份有限公司董事长兼总裁王传福、鹏鼎控股(深圳)股份有限公司董事长沈庆芳、华讯方舟科技有限公司董事长吴光胜、海能达通信股份有限公司董事长陈清州等10位工业家荣获第四届“深圳工业大奖”。 （文章来源：证券时报） [点击查看原文]	7299	8	财经评论资讯	0
736	2019/11/21	来源：东方财富Choice数据 作者：数据中心 ?? ?比亚迪2019年11月19日发布消息,2019年11月18日公司接待中信证券调研，接待人员是吴越,常恩铭，接待地点坑梓比亚迪。调研主要内容问题1:公司电池外供情况?答:除了已有的国内客户外,目前海外客户也取得了积极成果,公司还在进一步拓展更多的海内外客户。问题2:公司电池技术路线规划?答:今年我们商用车使用的是磷酸铁锂电池,乘用车使用的是三元电池,在这两个技术领域我们会持续投入研发,稳步推进电池的技术进步。问题3:公司三元的能量密度大概是多少? 答:今年我们三元电池的能量密度达到160wh/kg,磷酸铁锂电池的能量密度最高可以做到140wh/kg。问题4:和丰田合作具体内容有哪些? 答:合资成立纯电动车的研发公司。合资公司设计、开发的产品将充分使用比亚迪现有的电动平台技术及电动零部件供给,并融入丰田的品质及安全控制标准要求。合资公司…	628	1	财经评论资讯	0
737	2019/11/20	比亚迪汉234黑科技，百公里油耗2升，百公里加速3秒，极速电4驱。	812	0	庄家的狗	2
738	2019/11/19	比亚迪特大利好！特斯拉中国国内价格正式公布！10一2910月25日，特斯拉公司宣布起售价为人民币355,800元！美国国内24万元。中国国内卖35。5万元！洗洗早点睡吧！	16934	68	牛股天下无敌	2
739	2019/11/18	多涨点，巴菲特笑死了	458	0	鲲鹏展翅6789	2
740	2019/11/17	易会满：要尽快出台上市公司分拆上市规则.比亚迪电池分拆上市有希望了11-03 10:24来源:证券时报网134 评论摘要：【易会满：要尽快出台上市公司分拆上市规则】易会满表示，部分论证充分、条件成熟的改革举措已陆续出台，目前正抓紧制定提高上市公司质量行动计划，要尽快出台上市公司分拆上市规则，推动证券法修改，加强资本市场法治供给与投资者保护，加快转变证监会职能，进一步简政放权等。目前，比亚迪电池分拆上市正紧锣密鼓抓紧进行。（证券时报网）	5962	20	牛股天下无敌	2
741	2019/11/16	日前，网友通过北方网《政民零距离》栏目留言咨询云巴T2最新进展。西青区政府回复：经查，目前云巴T2线一期工程处于前期手续办理阶段，规划路由站点已基本确定，张家窝逸阳文思国际学校目前没有站点直达，距离最近的站点在社会山。居民出行问题一直是政府关注的问题，T2线和T3线都在附近规划有停站点，正在努力推进工程建设。根据今年2月西青区住房和建设委员会公布的《西青区接驳轨道交通线网规划（2017-2035年）》，西青云巴T2线规划西起杨柳青，东至大寺新家园，全长约45公里，途经新华道、柳霞路、津静路、高泰路、祥和大道、枫雅道、瑞达路、才智道、民兴北路、迎水南路、京华道、祥遵路、天祥道、赛达二经路、芦北路、泽恩路等。T2线不仅能实现杨柳青与天津南站之间的通勤，更能方便张家窝的居民去南站乘坐地铁，在时间和通行效率上将有更大保障。	984	3	股友AitRys	3
742	2019/11/15	比亚迪的股吧全部沦陷，到处都是一些无脑唱多的	496	3	星星之火365	2
743	2019/11/14	别装死了，赶紧拉升吧	311	0	天亮再见	2
744	2019/11/13	来源：东吴证券 作者：曾朵红 事件：丰田与比亚迪各出资50%成立纯电动车的研发公司，将于2020年成立，主要开展纯电车及所用平台、零件的设计、研发等相关业务。 对于丰田：有效借鉴比亚迪纯电经验，推开中国纯电市场大门：丰田加紧建设纯电动平台e-TNGA，预计2020 年后推出。比亚迪e 平台成功推广，在成本控制、规模化生产、平台研制上有更充分的经验和优势，有望帮助丰田在纯电赛道上实现弯道超车。 丰田以普混为主，插混车型少销量弱。2019 年1-9 月，丰田全球电动车累计销量112.7 万辆(含普混)，同比增长9%。其中，PHEV 销3.7 万辆，占比3.3%，同比增长19%；HEV 销109 万辆，占比96.7%，同比增长9%。PHEV 主要有三款车型，普锐斯、卡罗拉、雷凌PHEV 版，其中卡罗拉PHEV 和雷凌PHEV 于2019 年在国内推出，而丰田拥有HEV 产品超过30 款。纯电车…	3632	6	财经评论资讯	0
745	2019/11/12	来源：中国证券报 作者：崔小粟 11月7日，新能源汽车板块利好消息不断：产业方面，工信部表示正牵头编制《2021年-2035年新能源汽车发展规划》(简称《规划》)，目前《规划》正处于征求意见阶段。公司方面，特斯拉通过官方微博首次公布了中国制造的Model 3照片；丰田汽车公司与比亚迪就成立纯电动车的研发公司签订合资协议，新公司将于2020年在中国正式成立，丰田与比亚迪各出资50%。业内人士表示，基于对能源政策、科技进步、产业化进程的研究，长期看好新能源汽车产业的发展前景。 利好消息不断 最近，从特斯拉上海工厂传来的好消息不断。11月7日，特斯拉通过官方微博首次公布了中国制造的Model 3照片，而这直接源于上海超级工厂进度“超预期”地进入了试生产阶段。另有媒体报道，特斯拉上海工厂生产的Model 3将于11月11日正式亮相，国产Model 3预计今年年底开始小规模交付，明年第一季度大规模…	23086	4	特斯拉资讯	0
746	2019/11/11	汉的新车简直无敌	462	0	糖果控	2
747	2019/11/10	来源：东方财富Choice数据 作者：数据中心 ?? ?比亚迪2019年11月21日发布消息,2019年11月20日公司接待国海证券等共3家机构调研，接待人员是吴越,常恩铭，接待地点坪山比亚迪。调研主要内容问题1:和丰田合作具体内容有哪些? 答:合资成立纯电动车的研发公司。合资公司设计、开发的产品将充分使用比亚迪现有的电动平台技术及电动零部件供给,并融入丰田的品质及安全控制标准要求。合资公司设计、开发的纯电动汽车可以使用丰田品牌,双方希望通过开发和普及受消费者喜爱的纯电动车,努力满足消费者需求。问题2:公司电池技术路线规划?答:今年我们商用车使用的是磷酸铁锂电池,乘用车使用的是三元电池,在这两个技术领域我们会持续投入研发,稳步推进电池的技术进步。问题3:磷酸铁锂技术路线的特点? 答:在目前的市场中,相对于三元电池,磷酸铁锂电池在价格以及安全性上都有一定的优势。问题4:公司三季度研发费用情…	740	1	财经评论资讯	0
748	2019/11/9	感觉今天一下子来了好多托在唱多。。。托得也太明显太没技术了吧！都是一个标题一句话的五毛吗？	795	2	疯牛追我	3
749	2019/11/8	明天外资来操底了	980	2	绍兴胜利路	2
750	2019/11/7	来源：经济网 比亚迪全新秦燃油和秦EV正式上市(比亚迪供图) 中国经济周刊-经济网讯 (记者孙冰) 11月5日，备注市场关注的比亚迪全新秦燃油和全新秦EV正式上市。 比亚迪王朝车系，因开创性技术和超强价值曾突破了中国品牌价格天花板，而秦作为王朝车系的“开山之作”，从2013年上市至今，靠品质和口碑成为了同级车型的品质标杆。目前，秦车型已积累超20万车主用户，秦DM连续多年获得CRC SAE组别冠军，是市场和赛场上名副其实的“双冠王”。 而此次推出的新款车型延续了秦系列的高品质和极具诚意售价。据悉，全新秦燃油上市抢鲜价售价区间为5.99万—7.69万元(2020年1月25日前首批车主专享)，全新秦EV售价区间为12.99万—13.99万元(综合补贴后)。在2020年1月25日前购买，还可享受最高达1.7万元的优惠。比亚迪秦售价极具诚意(比亚迪供图) 全新秦燃油：6万级卡罗拉瞄准合资畅销车型…	2413	3	财经评论资讯	0
751	2019/11/6	软的时候你不来撩，硬的时候由不得你。	422	0	波中动	2
752	2019/11/5	补贴退坡 市占率提升 比亚迪三季报显头部企业实力10月31日 08:11原标题：补贴退坡 市占率提升 比亚迪三季报显头部企业实力 来源：大众证券报“10月29日，比亚迪发布2019年第三季度业绩报告，前三季度，公司实现营收938.22亿元，同比增长5.44%;净利润15.74亿元，同比增长3.09%。数据显示，2019年前三季度，比亚迪继续保持全球新能源汽车领域的行业领导地位，市场占有率为22.08%，分析人士认为，尽管补贴退坡带来行业阵痛，但比亚迪仍具有头部优势，爆款车型继续引领国内市场。”公司业绩优于大市，市占率超22%目前，国内汽车消费动能不足，汽车产销量已连续15个月同比下降。据中国汽车工业协会统计，2019年1-9月，汽车产销分别完成1814.9万辆和1837.1万辆，比上年同期分别下降11.4%和10.3%。在汽车行业整体下行的背景下，比亚迪三季报表现已经优于大市。公司前三季…	997	1	牛股天下无敌	2
753	2019/11/4	虽然清仓了，但是长期依旧看好	311	0	茵茵茵茵啊	2
754	2019/11/3	来势汹汹肯定会涨	320	0	鲲鹏展翅6789	2
755	2019/11/2	比亚迪现在和华为、百度、考拉FM、花椒直播、滴滴出行，阿里巴巴等很多生态合作伙伴都在合作。	662	1	蜜汁菠萝包	2
756	2019/11/1	汽车业务有新的突破点	375	0	薄荷烟灰缸	2
757	2019/10/31	别意淫唱多，这位置估计还是半山腰，四季度没有收益，这个雷已经预埋了，明年也不见得能改善！目前还在下跌趋势中，底在哪里还不知道！！！	867	1	时来运转520	2
758	2019/10/30	跑步进场抄底	1157	0	章婷属牛	2
759	2019/10/29	吉利让员工爱上这家公司，比亚迪让员工讨厌这家公司，管理是个问题！	586	2	生意是一门艺术	2
760	2019/10/28	改变世界的企业，比亚迪第3！对于国产车，只有我们自己看不起！9-22	447	0	慕容婵素	2
761	2019/10/27	来源：券商中国 白马股再度出现批量跌停，业绩暴雷？还是被机构资金抛弃？ 10月29日，A股市场出现异象——白马股批量大跌。业绩成为市场讨论的重点，不过显而易见的是，业绩只是这波白马股回调的借口，或只是其中一个小小的因素。 仔细观察可以发现，此番暴跌的白马股，实际上都属于典型的小白马，从市值的角度看，29日大跌的公司，绝大部分公司的市值都很难称得上真正的白马股。 在市场人士看来，白马股一方面也会因业绩出现内部的分化和切换，另一方面，白马股不会过时，而是白马股的定义随时都会发生变化，或者说，如何定义白马股在不同的机构投资者眼里是不同的，在季报披露前和披露后，在同一个机构投资者眼中也是不同。 白马股的业绩没有白起来 很多散户在10月29日被白马股给跌懵了。易方达、社保基金联手重仓的白云机场开盘后直奔跌停，这次跌停也成就了白云机场的十连跌！ 什么原因？业绩！但可能也只是一个借口。 白云机场10月…	15.3万	158	财经评论资讯	0
762	2019/10/26	比亚迪今天必将暴涨！10一25特斯拉在公布第三季度开始赢利以后，股价暴涨！截止今天早上收盘，暴涨17。75％！创造历史最大涨幅！可以断定，比亚迪等新能源汽车公司的股价在这一消息刺激下，也将暴涨！	9760	57	牛股天下无敌	2
763	2019/10/25	今天必涨	938	0	半取半舍	2
764	2019/10/24	比亚迪# 最新进展｜天津西青区云巴&津南区云巴！西青云巴，原计划之T1线暂缓（因大运河文化保护细则未出），目前先推T2线，站点已定，开工在即。津南云巴，《天津市津南区线路踏勘报告》已完成，近期正在积极商讨、研究建设云巴线网的具体投融资模式。 09月30日 12:27	9855	14	牛股天下无敌	0
765	2019/10/23	来源：证券市场红周刊 6108亿！！ 华为用一份超亮眼的成绩单，再次证明了实力。 10月19日，华为发布2019年三季度经营业绩。截至2019年第三季度，华为实现销售收入6108亿人民币，同比增长24.4%；净利润率8.7%。 中国实业崛起需要领头羊。 除了任正非的华为，王传福的比亚迪、曹德旺的福耀也正百尺竿头更进一步。 (一) 9月19日，华为在德国慕尼黑举行新品发布会，来自各国的几百家媒体扛着“长枪大炮”齐刷刷对准了舞台上的华为Mate30！ 5G！四摄+麒麟990+取消音量键，专打iPhone软肋，不少网友直言前两天定的iPhone 11想退了…… 慕尼黑交通提醒您：道路千万条，安全第一条；往前一直开，华为发布会。 华为，又一次惊艳了世界。 穷人用苹果，富人用华为。 前几年手里拿着个土豪金就好像能彰显自己的身份，走到哪都要炫到哪，甚至小年轻搞个网恋都要找iOS系统的。十年河东，十年…	48247	23	财经评论资讯	0
766	2019/10/22	47.4的本，留着长期能回本？	995	8	十手森哥	2
767	2019/10/21	比亚迪C端新能源乘用车确实需要加快出口了，特别是车型漂亮的全新唐、宋pro、秦pro、e2及e3。@唯电新能源汽车社区 比亚迪唐EV（TANG EV)悄咪咪出口老挝了[[哆啦A梦吃惊]][[哆啦A梦吃惊]][[哆啦A梦吃惊]] 转发 4评论 6 1710月20日 18:14	992	0	牛股天下无敌	0
768	2019/10/20	来源：信息时报 新能源汽车告别高补贴，步入“后补贴时代”，潮退之后谁在沙滩上裸泳成为现实。 从进入汽车领域开始即带有“新能源”标签的比亚迪，尽管受车市下行、新能源政策补贴退坡等影响，但其新能源车的增势依然保持着业界领先的态势，唐EV、元EV等更是成为爆款。走向集成化、一体化、标准化的e平台，成为比亚迪“降本”优化及全面革新的一剂良药。 产品平台化，最重要的一点就是为车企降低车辆的开发成本。大众MQB平台、沃尔沃和吉利联合开发的CMA平台都是其中的代表。而比亚迪通过e平台的研发，能有效减少纯电动车的开发成本，提高生产效率，从而能更好的为消费者提供高性价比、高性能、高品质、丰富且具备差异化的产品。 2018年，e平台推出时，比亚迪就宣布要将e平台向全行业开放共享。目前，在国产品牌里，北汽、长安、东风等企业已经与比亚迪就共同利用e平台技术开发电动车进行合作，戴姆勒和丰田在今年也陆续和比亚迪展开…	2798	3	财经评论资讯	0
769	2019/10/19	全国9月新能源乘用车比亚迪占全国20％宜昌市华晟比亚迪新能源旗舰店 10-17 15:33 阅读数：3142019年9月比亚迪新能源乘用车销售13048辆，占当月乘用车总销量33％。1-9月比亚迪新能源乘用车累计销售185919辆，同比增长37.4%。比亚迪新能源乘用车产销量突破70万辆！9月王朝系列新能源版销售10101辆，e系列销售2726辆。全国9月新能源乘用车销售65015辆，比亚迪占全国20％。	3995	2	牛股天下无敌	0
770	2019/10/18	来源：东方财富Choice数据 作者：数据中心 ?比亚迪(002594)2019-10-17融资融券信息显示，比亚迪融资余额1,517,240,988元，融券余额7,327,584元，融资买入额15,733,562元，融资偿还额22,227,991元，融资净买额-6,494,429元，融券余量154,200股，融券卖出量1,400股，融券偿还量5,900股，融资融券余额1,524,568,572元。比亚迪融资融券详细信息如下表：交易日期代码简称融资融券余额(元)2019-10-17002594比亚迪1,524,568,572融资余额(元)融资买入额(元)融资偿还额(元)融资净买额(元)1,517,240,98815,733,56222,227,991-6,494,429融券余额(元)融券余量(股)融券卖出量(股)融券偿还量(股)7,327,584154,2001,4005,900深市全部…	937	0	比亚迪资讯	0
771	2019/10/17	买了几个月，还在跌！亏我比亚迪哥哥这么支持你	543	0	股友EP10Vp	2
772	2019/10/16	昨日，比亚迪发布2019年7月销量快报，7月公司整体销量3.1万辆，其中新能源汽车销量1.66万辆，同比下滑11.84%；传统燃油车销量1.44万辆，同比下滑22.16%。今年1-7月，公司累计销量25.91万辆，其中新能源汽车累计销量16.22万辆，同比增加73.17%；传统燃油车累计销量9.68万辆，同比减少42.41%。 数据显示，比亚迪7月新能源汽车销量在同比下滑11.84%的同时，环比下滑达到37.65%，其中，新能源乘用车销量在7月仅为1.6万辆，而今年6月新能源乘用车销量达到了2.6万辆，同比减少了近1万辆，安信证券汽车分析师表示，同比销量的话下滑主要是因为B端网约车大客户采购波动较大所致，比亚迪e5相比去年同期少了近3000台，另一方面在C端，由于受到了6月抢装透支影响，导致7月销量环比出现了比较大幅度的下滑。 新能源汽车车型方面，7月销量环比下滑较多的车型除e5外，还有…	631	0	股友YJ0OBr	0
773	2019/10/15	为什么多了这么多未满月的水军？？？？	986	0	锋哥爱生活	2
774	2019/10/14	来源：东方财富Choice数据 作者：财智星 比亚迪融资融券信息显示，2019年10月11日融资净买入444.98万元；融资余额15.47亿元，较前一日增加0.29%。融资方面，当日融资买入3917.11万元，融资偿还3472.14万元，融资净买入444.98万元。融券方面，融券卖出4600股，融券偿还1.31万股，融券余量15.89万股，融券余额769.55万元。融资融券余额合计15.54亿元。比亚迪融资融券交易明细（10-11）比亚迪历史融资融券数据一览免责声明：本文基于大数据生产，仅供参考，不构成任何投资建议，据此操作风险自担。（文章来源：东方财富Choice数据） [点击查看原文]	848	0	财经评论资讯	0
775	2019/10/13	，比亚迪王朝再添“猛将”！明年6月上市 对标特斯拉Model S网上车市11-04 16:00枞树（北京）科技有限公司 关注比亚迪e-SEED GT概念车今年上海车展中正式发布，该车被视为比亚迪旗下轿跑车-“汉”的雏形，未来汉量产后外观造型将采用e-SEED GT的设计理念。网上车市日前获得比亚迪汉的最新谍照，新车采用比亚迪家族式“Dragon Face”前脸风格设计。比亚迪汽车销售有限公司总经理赵长江日前在接受采访时透露，汉只推出新能源版本车型（插电式混动和纯电动版），并将于2020年6月份上市。新车定位为中大型轿车，整体采用了四门轿跑式车身设计。根据此前官方信息，新车轴距达到2940mm，上市后汉纯电版将与特斯拉Model S竞争。比亚迪王朝系列目前仅秦一款轿车，全新秦即将于本月5日正式上市，汉将对王朝系列轿车产品线进行补强。作为比亚迪王朝系列第二款轿车，汉定位高于秦。根据官方公布的…	1900	9	牛股天下无敌	1
776	2019/10/12	看下周一了	2036	0	高老庄二师兄	2
777	2019/10/11	新能源汽车现在不是科技重点，等那天全球雾霾天气占全年天气的一半，大机构看到时间到了这股马上变高科技企业，第二个华为	1140	2	股友CPBeAK	2
778	2019/10/10	高开低走，收在最低点	744	0	天亮再见	2
779	2019/10/9	比亚迪在艰难的转型	992	0	神农架野人部落	2
780	2019/10/8	嬉皮，天天跌	993	0	玉米粒688	2
781	2019/10/7	很多迪粉告诉我，比亚迪会成为世界第一。	4287	3	股市小散牛哥	2
782	2019/10/6	为什么有轻轨比亚迪还要搞云轨？因为星火计划！	3346	2	生意是一门艺术	2
783	2019/10/5	中国储能企业“出海记”比亚迪储能排名全球第三。2019年10月03日 19:11 高工锂电网新浪财经APP 原标题：中国储能企业“出海记”比亚迪储能排名全球第三。 来源：高工锂电网包括比亚迪(48.780, 0.20, 0.41%)、宁德时代(71.500, 0.04, 0.06%)、阳光电源(11.300, -0.18,-1.57%)、派能电池、科陆电子(4.750, -0.02, -0.42%)、圣阳电源等一大批国内企业都在紧盯海外储能市场。 储能市场，国内得看天(zheng)意(ce)，真正具备市场化条件的，还是得靠海外。也因此，诱惑着不少国内企业“迈开了腿”。目前来看，海外储能市场主要分为两类，一是像欧洲、美国、日本、澳大利亚等成熟市场的稳定需求增长；二是巴西、爱尔兰、印度、非洲等新兴市场，正在爆发出新的需求增量。成熟市场以欧洲为例，主要集中在家庭住宅储能领域，进入2020年代，…	3506	1	牛股天下无敌	1
784	2019/10/4	车好卖的时候，比亚迪不整设计，不搞外观，如今外观搞好了，设计也越来越完美了，车却不好卖了，这是怎么一回事	5768	5	YOUZI_77777	1
785	2019/10/3	下周五个涨停了	5811	2	多财腾达得周伯通	2
786	2019/10/2	公告日期：2019-09-301证券代码：002594 证券简称：比亚迪比亚迪股份有限公司投资者关系活动记录表编号：2019-22投资者关系活动类别■特定对象调研 □分析师会议□媒体采访 □业绩说明会□新闻发布会 □路演活动□现场参观 □其他 （电话会议）参与单位名称及人员姓名 德意志资产管理、基金经理、Tobias Rommel时间 2019-9-26 13:30地点 坪山比亚迪上市公司接待人员姓名 吴越、常恩铭投资者关系活动主要内容介绍Q1：A brief introduction to BYD. Answer：BYD is principally engaged in four businesses, which are auto business、handset components and assembly business、rechargeable battery and s…	6929	1	比亚迪资讯	3
787	2019/10/1	来自比亚迪与北京环卫集团联合打造11台全新T8纯电动洗扫车，在70周年盛典上首次全球亮相，为盛典路面清扫工作提供坚实保障，并向世界展示中国顶尖的纯电动重卡技术，以优异表现献礼新中国成立70周年！	7522	0	人生没有	2
788	2019/9/30	1证券代码：002594 证券简称：比亚迪比亚迪股份有限公司投资者关系活动记录表编号：2019-23投资者关系活动类别特定对象调研 分析师会议媒体采访 业绩说明会新闻发布会 路演活动现场参观 其他 （电话会议）参与单位名称及人员姓名 兴全基金、渠道经理、马银沛一行14人时间 2019-9-27 14:00地点 坪山比亚迪上市公司接待人员姓名 吴越、常恩铭投资者关系活动主要内容介绍问题1：上半年公司各业务情况？ 答：比亚迪上半年营业收入620多亿，同比增长14%左右，汽车板块业务占比约55%，手机部件及组装业务占比约38%，二次充电电池及光伏业务收入占比约7%。其中，新能源汽车业务收入同比增长39%，占公司整体收入的40%左右。公司净利润同比增长200%多至14.5亿，主要是新能源汽车业务带来的增长。问题2：2019年车型规划？答：今年王朝系列车型除了改款以外，我们还推出了纯电动版唐EV6…	875	0	比亚迪资讯	3
789	2019/9/29	比亚迪三季度业绩会差些，所以大资金没有理这只股。公司基本面良好，前途一片光明。我们散户左右不了股价走势，那就保持观注。	6210	2	面向大海123	2
790	2019/9/28	降准之后预计还会有降息，比亚迪迎来超级利好！9月7日经济观察报： 9月4日国常会强调要加快落实降低实际利率水平的措施，加大金融对实体经济特别是小微企业的支持力度。我们认为，国常会定调暗示降准之后还会有降息，未来央行大概率降低MLF利率以引导LPR下行，预计降息空间在15BP。利率市场化的加速推进，逻辑来自供给侧降成本而非需求侧，也就是通过利率市场化两轨合一轨，将贷款市场报价利率(LPR)与政策利率挂钩，提高利率传导效率，通过降低政策利率引导企业融资成本下行。我们预计在降准降息操作的引导下，10年期国债收益率可能到2.8%。比亚迪为了发展的需要，长期以来一直负债较高水平。目前，各种债累计已经达到580亿元左右。降准与降息，以及目前降3％的税，将对比亚迪抅成巨大的长期利好！另外，新能源汽车7，8两个月的销售拐点已经过去了。从9月份开始，将开启暴发新行情！9月份开始，比亚迪将迎来全新的发展趋势…	6522	18	牛股天下无敌	2
791	2019/9/27	比亚迪这种技术全靠吹牛的企业，你看看他有啥技术可言？连那些新势力造车企业都不如，什么牛逼的汉啊明啊，全TM从13年吹到现在快2020年了，出来了吗？请问出来了吗？什么技术，扯蛋就是，比亚迪非常不要脸	4042	6	环球踏古城	2
792	2019/9/26	我要买一辆比亚迪电动车，为股票做一下贡献	974	1	我待股市如初恋1	2
793	2019/9/25	来源：东方财富Choice数据 作者：财智星 比亚迪融资融券信息显示，2019年9月24日融资净买入240.5万元；融资余额16.46亿元，较前一日增加0.15%。融资方面，当日融资买入4296.79万元，融资偿还4056.3万元，融资净买入240.5万元。融券方面，融券卖出5.72万股，融券偿还5500股，融券余量15.4万股，融券余额768万元。融资融券余额合计16.54亿元。比亚迪融资融券交易明细（09-24）比亚迪历史融资融券数据一览免责声明：本文基于大数据生产，仅供参考，不构成任何投资建议，据此操作风险自担。（文章来源：东方财富Choice数据） [点击查看原文]	885	0	财经评论资讯	0
794	2019/9/24	我觉得横盘调整几天 抛单大	919	0	小仙奴玩股票	2
795	2019/9/23	今天低开，证明要大涨了	999	6	股友P1Keiz	2
796	2019/9/22	警钟长鸣	2752	4	雯军巴90	2
797	2019/9/21	华为新机发布了，不开始量产吗？比亚迪还不涨吗？	987	2	炒股人生梦	2
798	2019/9/20	来源：中国基金报 重大利好传来，汽车股彻底“沸腾”了！刚刚，东风广汽吉利长城比亚迪集体飙升，行业春天来了？ 9月12日下午2点左右，贵阳市打响了全国取消“汽车限购”的第一枪。 A股市场，在该消息的刺激下，汽车指数狂拉近60个点。虽然最终以微跌收盘，但是却给13日仍旧开市的港股带来示范效应。 港股市场汽车板块暴动 13日中秋节，A股休市，但是港股仍然开市。 今日的恒生指数一路高开高走，指数成份股中吉利汽车领涨。 截止收盘，恒生指数上涨0.98%，其中吉利汽车保持领涨姿势，上涨4.75%。 今天港股中最要耀眼的明星，当属汽车与汽车零部件板块。 截止收盘，香港汽车与汽车零部件板块上涨3.78%，全天成交22.16亿港元 虽然汽车板块的仙股涨幅居前，但丝毫没有影响“正牌”汽车股的上涨。东风集团上涨5.42%，广汽集团上涨5.28%，吉利汽车上涨4.75%，长城汽车上涨4.35%。 新能源汽车预期…	73865	168	财经评论资讯	3
799	2019/9/19	别怂啊	993	0	安笑天	3
800	2019/9/18	今年以来最高位赶紧跑	867	0	送你去极乐世界了	2
801	2019/9/17	开盘卖就对了	756	0	没用得阿吉	2
802	2019/9/16	符合条件的粤B新能源汽车拟可申领国家补贴和地方补贴2019-08-30 07:50深圳晚报 深圳晚报讯 （记者 吴洁） 近日，深圳市发改委发布《深圳市2019-2020年新能源汽车推广应用财政补贴实施细则》（征求意见稿） ，规范新能源汽车推广应用财政专项资金管理。征求意见稿显示，在深圳市行政区域范围内依法注册登记并符合本政策规定条件的新能源汽车，在获得国家车辆购置补贴后，可按要求申领深圳市车辆购置补贴。 征求意见稿显示，享受补贴的车辆须为纳入工业和信息化部《新能源汽车推广应用推荐车型目录》的纯电动汽车、插电式混合动力汽车（含增程式）和燃料电池汽车。 征求意见稿明确，此次新能源汽车（燃料电池汽车除外）购置财政补贴标准按以下三种情况执行：2019年1月1日至2019年3月25日上牌的新能源汽车，按照《财政部 工业和信息化部 科技部 发展改革委关于调整完善新能源汽车推广应用财政补贴政策的通知》…	9207	16	牛股天下无敌	1
803	2019/9/15	半个月！比亚迪再获挪威23台纯电动巴士订单小迪快报 11-12 09:00 阅读数：3974 当地时间11月7日，在挪威第十四届零排放峰会召开期间，比亚迪宣布斩获挪威公共交通运营商Unibuss 23台纯电动巴士订单。这距离上一次斩获挪威Vy巴士公司的55台纯电动巴士订单，仅仅过去不到半个月，也意味着比亚迪新能源交通整体解决方案再获认可，进一步巩固了比亚迪在北欧地区的领先地位。签约仪式现场（左：Unibuss首席执行官ystein Svendsen；右：比亚迪欧洲有限责任公司总经理何一鹏） 据了解， Unibuss是挪威市政公共交通集团Sporveien旗下最大的子公司，该公司在挪威境内拥有200余条公交线路，每年为数千万乘客提供公共交通出行服务，此番是比亚迪首次赢得该公司纯电动大巴订单。 作为挪威核心公共交通运营商，Unibuss本次采购的车型是比亚迪当前在欧洲最具吸引力、且备受当地政…	969	3	牛股天下无敌	1
804	2019/9/14	宝马开始与比亚迪合作！9一13在参加几天前的“中国发展高层论坛”时，宝马集团大中华区总裁兼首席执行官高乐表示，今年前7个月，宝马在中国的销量达到了40.4万辆，同比大涨16.6%。对于宝马集团来说，在当前汽车行业面临百年一遇的技术革命的情况下，可以说什么都能丢，但就是不能丢掉中国市场。所以如果能够率先稳住中国市场，并培育出包括自动驾驶和电动化为代表的全新模式，不但有利于扩大市场份额，同时还能向全球其他市场推广经验，因为中国不但是全球第一大汽车市场，也是全球第一大新能源汽车市场。从技术层面来说，前沿技术本地化的另一个好处，就在于这些技术合作方都是本土企业，对于本土市场的了解显然更加充分，这对于类似于自动驾驶研发这样的高风险项目而言，等于说可以在一定程度也分散了项目风险，比如腾讯、中国联通和四维图新这样的公司，都是行业里的头部公司，信通院还拥有官方背景。从现实角度来看，今年似乎是奔驰宝马奥迪…	2675	2	牛股天下无敌	1
805	2019/9/13	比亚迪比上半年报告时在合力泰上现在已经赚了3.43亿元！9-13截至2019年6月30日比亚迪的上半年业绩报告统计时，合力泰的股价是5.53元！截至到2019年9月12日收盘时，合力泰的股价为 6.52元。每股比2019年6月30日的5.53元，多赚了0.99元！34636.10万股就是 3.43亿元！	6663	28	牛股天下无敌	0
806	2019/9/12	汽车行业都在涨，你却在跌，你说你嘛，怎么就那么突出呢	896	0	反邊緣得愛	2
807	2019/9/11	宁德时代真是你爹呀	813	0	赵兴华1	2
808	2019/9/10	如题	999	0	主力想报复的对象	1
809	2019/9/9	马上整理后突破	979	1	木工先生	2
810	2019/9/8	如果比亚迪在这一次的汽车工业变革中失败了，这意味着中国的汽车工业彻底沦陷了，除了比亚迪我真不知道谁有这个潜力当中国的汽车老大，吉利还是算了，没有核心技术，整天抱沃尔沃的大腿，我想说的是在电动汽车时代，沃尔沃又算老几，长城只是一家非常优秀的民营企业，没有颠覆性的技术，国企到现在还没断奶，已经指望不上了，美国政府现在又在禁售比亚迪大巴，不管你是否讨厌比亚迪，就像华为一样，你一定要站在中国这一边，因为这是一家不断进步的企业，这是我持有它的理由	5449	12	王小永	2
811	2019/9/7	丰田、比亚迪合资落地 对等合作方能实现共赢中国经济时报11-11 00:00中国经济时报社 关注邢锐11月7日，丰田汽车公司（以下简称“丰田”）与比亚迪股份有限公司(以下简称“比亚迪”)就成立纯电动车研发公司签订合资协议。据悉，新公司将于2020年在中国正式成立，丰田与比亚迪各出资50%。新公司将开展纯电动车及该车辆所用平台、零件的设计、研发等相关业务。该公司将由双方从事相关业务的人员组建。对于本次合作，业内认为，电动化是大势所趋，奔驰、大众、宝马、丰田等均要抢滩登陆，而在电动汽车技术及产业链具备着强大优势的比亚迪成了合作的“香饽饽”，这说明，中国自主品牌已经有了和国外品牌平等对话的地位，“中国企业在电动车领域，未来或将替代欧美日等汽车巨头，引领汽车新技术变革和行业发展。”多家证券机构也在第一时间发布了研究报告，他们认为，从最初合资中方缺少话语权，到如今比亚迪以技术与丰田“对等”合作，充…	1351	5	牛股天下无敌	1
812	2019/9/6	有空了我来喷一下比亚迪！姑且不说比亚迪股票值几块钱的问题，先说比亚迪是一家什么样的公司！最简单一句话，铁公鸡，而且很铁！比亚迪上市圈了好多钱，赚了多少钱，分红多少？对比看有多铁！和比亚迪做生意而且还要格外留意，挖你的技术人才，相信和富士康打了几年官司很多人知道，还有杭州一家焊锡片公司，挖湖南浩威特公司的人，开始自己做的完全是不合适产品也要滥竽充数卖给坪山比亚迪汽车公司，以次充好，欺诈客户！再说比亚迪的车，造了这么多年电瓶车可以说开始设计师绝对就是脑残，设计的前两代公交车电池车身里面几个大柱子，后来车顶，请问这符合重力学吗？安全吗？轿车也是多丑大家有眼，只是近来设计师换了勉强可以说入眼能看！再来说续航，小刀现在生产的电动自行车都可以跑150公里了，也就五个电池，大概4000人民币，我们的比亚迪生产这么多年吹了这么多年最多也就500公里，名义上当然是轿车啥子，值十多万，几十万？值吗？对比一下…	1620	1	深圳刘百亿	2
813	2019/9/5	辣鸡辣鸡	995	0	庄家shigou	2
814	2019/9/4	什么鬼，天天跌，天天跌	697	0	股友Nct7Qj	2
815	2019/9/3	企业安全的隐患——不稳定的现金流如果要评选2017年中国互联网的”年度人物和企业“，我猜一定会有他的名字： 曾几何时，乐视生态何等巨大！曾几何时，多少人喜欢贾跃亭（现在应该也不少）！这么多产品线、这么大的企业，怎么说没就没了呢？关于乐视的分析，我不必做太多的赘述，有很多原因导致它的失败，但一定有一个非常重要的原因是”现金流“的断裂，这点毋庸置疑。最近，有自媒体作者在发问：”为何都在提生态，阿里和乐视会有不同的结局？“阿里有着稳定的现金流去补贴它的生态系统中其他薄弱的部分，而乐视只能依靠融资，这是最大的区别。如果没有太阳这个能量之源？地球这个生态系统中的其他模块还能存在吗？我想应该不会。现金流是如何决定企业生死的呢？聊这个问题之前，我们先来看看下面这个故事：美国德州有一个炎热慵懒的小镇。居民百无聊赖、债台高筑，靠相互借债度日。一天，从纽约来了一位有钱的客人。他走进一家旅店，拿出一张100元…	520	1	牛股天下无敌	1
816	2019/9/2	来源：券商中国 作者：时谦 没什么可讨论的！这12家公司都是中国核心资产该有的样子！英雄华为、印钞机平安…半年吸金2万亿。 用数据说话胜过一切雄辩！ 从6月份以来，市场一直在讨论中国的核心资产是什么，到底怎么样？其实没有什么可以讨论的，以业绩数据说话，就可以说明一切。从最近中国的大公司披露的业绩来看，贸易争端至少暂时还未给这些拥有核心竞争力的“大家伙”带来过多困扰。 据券商中国记者统计，华为、阿里、腾讯、中国平安等12家大型中国公司上半年营收总计达1.98万亿元，净利润来到了2743.21亿元。最为得要的是，在贸易争端加剧的背景之下，这些公司的业绩增速也还不错。 从这些大家伙的表现来看，可以说，从科技、金融、商业等多个层面，上半年都取得了相当大的成绩，展示出中国核心资产该有的样子。同时，从这个角度来观察，也显示出中国经济的韧劲，根本不像特朗普在其推特上说的那么不堪。 英雄华为 7月30日…	47700	105	财经评论资讯	1
817	2019/9/1	来源：中国新闻网 近日，财富中文网发布2019改变世界的52家公司榜单，其中高通、万事达卡、比亚迪排名前三。今年共有3家中国公司上榜，除了比亚迪，还有阿里巴巴、百度。 3家中国公司上榜 对于比亚迪，榜单介绍，比亚迪最初是一家手机电池制造商，直到2003年才生产出了第一辆汽车。但过去3年，它已经成为世界上最大的电动汽车厂商——直到最近才被特斯拉超越。 比亚迪开发的电动汽车设计和生产平台“E平台”是其成功的关键。一辆低配版比亚迪电动汽车的价格仅约为8500美元。 阿里巴巴在这份榜单排名37，其介绍称，阿里巴巴的农村淘宝平台已经在全国3万多个村庄建立服务中心，帮助农村卖家在线销售。2018年，中国最贫困地区的卖家通过阿里巴巴的渠道销售了价值89亿美元的商品。 阿里巴巴旗下的淘宝直播是蓬勃发展的视频直播平台，主持人可以在线进行销售。淘宝直播承诺教会1000名农村卖家通过视频进行营销，还计划今年在…	3313	2	财经评论资讯	0
818	2019/8/31	比亚迪:新能源汽车行业，经过调整仍然前景光明，比亚迪值得期待。	2549	0	一月投资	2
819	2019/8/30	能制造出这种电动车的人就已经是在给地球减负了	618	0	股友gJRjrh	1
820	2019/8/29	那个托狗 你能买一手算我输	579	0	黄道第八宫	2
821	2019/8/28	靠，一下子又打回原型	623	0	玉米粒688	2
822	2019/8/27	五天号，刷个鬼哦	740	1	股友e7jFA5	2
823	2019/8/26	庆幸我在最适当时机买了比亚迪！。	638	0	飘落的雨1	2
824	2019/8/25	我们这边买那个高端比亚迪的开始变多了，因为logo变了又很浑厚。听说它的电动车质量挺好的。希望它的电动车竞争领域可以扳回面子	4240	2	小鱼叮叮	2
825	2019/8/24	来源：格隆汇 美银美林发报告指参与了比亚迪(01211.HK)在业绩後的分析员会议，所得知是公司对下半年电动车销售看法更保守；推出的新型号「汉」将搭配磷酸铁锂电池；新的混能车可能於2020年推出，希望抢占插电混能车市场份额。 管理层预期第三季纯利为1-3亿元人民币，该行降2019-21年每股盈利预期14%、17%及7%，以反映销售增长放慢，和因补贴下降而造成利润下降，维持“跑输大市”评级，目标价由30.3港元降至30港元。（文章来源：格隆汇） [点击查看原文]	5954	10	比亚迪股份资讯	0
826	2019/8/23	跌的时候什么空都出来了，随便，我看看。	930	0	股友WFQ9Aa	2
827	2019/8/22	来源：东方财富Choice数据 作者：财智星 比亚迪融资融券信息显示，2019年8月21日融资净买入2819.5万元；融资余额16.59亿元，较前一日增加1.73%。融资方面，当日融资买入6328.27万元，融资偿还3508.76万元，融资净买入2819.5万元。融券方面，融券卖出3.31万股，融券偿还7100股，融券余量12.56万股，融券余额648.35万元。融资融券余额合计16.65亿元。比亚迪融资融券交易明细（08-21）比亚迪历史融资融券数据一览免责声明：本文基于大数据生产，仅供参考，不构成任何投资建议，据此操作风险自担。（文章来源：东方财富Choice数据） [点击查看原文]	949	0	财经评论资讯	0
828	2019/8/21	比亚迪的品牌寓意深刻，BYD——BuildYourDreams！现在的汉字品牌同样的有文化含义，有代表性	827	1	Dy也许	3
829	2019/8/20	天下名车，逐鹿中国，一派喧嚣。望大江南北，新品频出；合资国产，各出奇招。 广告轰炸，断臂降价，招来车黑做营销。战正酣，比亚迪王朝，横空出世。品质如此卓越，引专业车评频惊叫。惜吉利长城，略懂营销；大众丰田，技术稍好；一代名车，奔驰宝马，只知高价弄风骚；惧往矣，开豪车新风，还看比亚迪王朝！	936	3	股友AitRys	0
830	2019/8/19	讨伐深圳大片子大吹牛深圳狂犬福吹牛片子云鬼光伏电池还上万亿？看比亚迪股票？	586	0	财财小散户	2
831	2019/8/18	比亚迪的股价今年应该超过宁德时代，这是综合实力战胜单打独斗的必然结果。50元应该是这波下调的合理支撑位，跌到49.05元是受大盘干扰造成的，可忽略。51.2元以下应该视为低部区域，逢低吸纳无大错。通讯已经炒了二年，在护盘阶段大资金肯定不会动用太多的5G概念股，反而是比亚迪、五粮液等大盘股有更多的发挥机会。	7014	2	面向大海123	2
832	2019/8/17	公告日期：2019-08-16债券代码：112748 债券简称：18亚迪 02比亚迪股份有限公司2018 年面向合格投资者公开发行公司债券（第二期）2019年付息公告本公司及董事会全体成员保证信息披露的内容真实、准确、完整，没有虚假记载、误导性陈述或重大遗漏，并对其内容的真实性、准确性和完整性承担个别及连带责任。特别提示：比亚迪股份有限公司 2018 年面向合格投资者公开发行公司债券（第二期）（以下简称“本期债券”）本次付息的债权登记日为 2019 年 8 月 21 日，凡在 2019年 8 月 21 日（含）前买入并持有本期债券的投资者享有本次派发的利息；2019 年8 月 21 日卖出本期债券的投资者不享有本次派发的利息。比亚迪股份有限公司（以下简称“公司”）于 2018 年 8 月 22 日发行的比亚迪股份有限公司 2018 年面向合格投资者公开发行公司债券（第二期）（简称“18 …	5411	5	比亚迪资讯	3
833	2019/8/16	比亚迪股票上涨。	609	0	神圣仲裁者	0
834	2019/8/15	看到这么多一个月的托，果断割肉出局。	721	1	取个名字这么慢	2
835	2019/8/14	比亚迪称霸新能源领域，意味着比亚迪股票的增长空间无限	943	0	绵长海岸线	0
836	2019/8/13	比亚迪股东们：买不起比亚迪汽车，就去买华为手机吧。	991	0	股友AitRys	0
837	2019/8/12	多头行情来看，比亚迪表现特别好，这支股票后市可期	785	0	股友29r2L8	0
838	2019/8/11	尽管上半年销量差强人意，7月份第一次出现销量同比下滑，比亚迪依旧没有下调65万台的乘用车销量目标，甚至王传福将之前30万台新能源销量目标提高到了42万台！注意:上半年已经悄悄完成60%的新能源销量目标，一般人我不告诉他	4036	5	生意是一门艺术	0
839	2019/8/10	割了吧。炒股票最重要的是要选择业绩好或者有成长性的公司买入，并且长期持有。或者有未来想象空间的，比如巴菲特长期持有比亚迪，比亚迪业绩也很差，但是想象空间是存在的。换只股票吧。	133	3	独享客	2
840	2019/8/9	看看你爷爷涨的和市值	807	1	财财小散户	2
841	2019/8/8	比亚迪不要担心。巴菲特都持有大量股票。只要你肯耐心持有，肯定发财！这样的优质股票，不适宜快进快出。	143	5	珠宝海洋	2
842	2019/8/7	本轮下跌主要是中美贸易争端的影响，加之个股前期上涨积累了一定的获利盘。资金顺势而为积极出货造成的。假设没有此次外部了环境改变本轮上涨很可能涨幅会更大一些，但冲高后获利盘出货是必然的。今年以来车企的销量和利润率都同比下降。而比亚迪作为新能源汽车的龙头对比广汽和上汽等车企存在其优势的同时也要面对新能源补贴滑坡的压力。新能源补贴大幅滑坡直至取消是对整个新能源汽车行业的大考。如何俘获消费者？又如何找到自己的定位在新能源产业链中找到自己的一席之地是每一个新能源汽车企业的问题和努力方向。整体来看汽车销售进入传统淡季，新能源汽车由于补贴滑坡问题进入阵痛和调整期。再基本面确定的情况下。此类股票很难有较大的涨幅。应以中短期波段操作为主。同时留底仓等待行业整合完成后的爆发期。	96	0	封清扬	2
843	2019/8/6	来源：重庆日报 作者：白麟 “我搞水肥一体化农业，6月份申请增加泵房电压，没想到7个工作日就给弄好了，更没想到，牵线接线自己没花一分钱。”8月1日，重庆璧山区来凤镇三星村，“果正辉果园”老板刘正辉看着园内158亩果苗绿意盎然，脸上洋溢着浓浓的喜悦。 近一年来，国网重庆电力全面推广小微企业零上门、零审批、零投资“三零”服务，全力提升电力营商环境，特别是落实巩固小微企业电力安装与增容环节的“零投资”服务，一年来为全市客户节省费用超3000万元。 刘正辉的泵房离当地的低压供电线路大约有200米，按他之前估计，就算璧山供电公司安装不收费，牵线的物料成本至少也要好几千元。结果一分钱没收，这让他感叹政策好。 除了推广小微企业“三零”服务，市电力公司近期还全力落实大中型企业省力、省时、省钱“三省”服务，积极对接市、区两级政府，推动政府部门压缩涉电行政审批程序和时间，相关举措在推进璧山比亚迪集团、永川长…	3011	2	财经评论资讯	0
844	2019/8/5	来源：东方财富Choice数据 作者：数据中心 比亚迪(002594)2019-08-02融资融券信息显示，比亚迪融资余额1,598,092,795元，融券余额8,577,248元，融资买入额50,926,151元，融资偿还额58,294,143元，融资净买额-7,367,992元，融券余量157,699股，融券卖出量11,400股，融券偿还量17,100股，融资融券余额1,606,670,043元。比亚迪融资融券详细信息如下表：交易日期代码简称融资融券余额(元)2019-08-02002594比亚迪1,606,670,043融资余额(元)融资买入额(元)融资偿还额(元)融资净买额(元)1,598,092,79550,926,15158,294,143-7,367,992融券余额(元)融券余量(股)融券卖出量(股)融券偿还量(股)8,577,248157,69911,40017,100深…	2574	6	比亚迪资讯	0
845	2019/8/4	具有一定的技术实力，多项技术打破了国外壁垒	805	0	Taizi巨蟹	1
846	2019/8/3	举报吹牛忽悠的	2661	0	财财小散户	2
847	2019/8/2	比亚迪H股也受影响	961	3	牛股天下无敌	0
848	2019/8/1	比亚迪自主研发的动力电池占领新能源市场的一半份额。	632	0	世基协理事长	0
849	2019/7/31	比亚迪新能源汽车引领者	702	0	经典软包红塔山	0
850	2019/7/30	技术储备薄弱，大招就是吃国家补贴，脱离补贴，还能不能活下去？	612	0	龙北风	2
851	2019/7/29	来源：证券时报网 上海证券发布比亚迪的研报指出，公司1-6月汽车累计销量为22.81万辆，累计同比增长1.59%，同期行业销量增速仅为-12.4%，公司销量表现远好于行业水平。从销量结构来看，公司1-6燃油汽车累计销量为8.24万辆，累计同比下降44.91%，新能源汽车销量为14.57万辆，累计同比增长94.50%，逐步实现销量重心从燃油汽车向新能源汽车的转换。上半年公司在国内新能源乘用车市场占有率达25%，同比上升近4个百分点，行业龙头地位稳固。预计公司2019年至2021年归属于母公司股东的净利润分别为40.73亿元、49.25亿元、58.56亿元，对应的EPS为1.49元、1.81元、2.15元，对应的PE为36倍、30倍、25倍，维持“增持”评级。（文章来源：证券时报网） [点击查看原文]	3447	3	财经评论资讯	0
852	2019/7/28	沉默是另一种争辩！——切.格瓦拉	925	0	生意是一门艺术	2
853	2019/7/27	铁塔也干翻！	1697	0	生意是一门艺术	2
854	2019/7/26	只要能保持65以下到明年我就能再买150万！	996	3	生意是一门艺术	2
855	2019/7/25	利好消息不断的比亚迪	1256	2	阜阳哪的爱	0
856	2019/7/24	虽然不是在最适合的时期买的，但这个时期买也会赚的，我相信	688	0	股友WdRrbv	0
857	2019/7/23	涨三个点收盘	630	0	陕西西安股友1682378	2
858	2019/7/22	任何股票背后的企业动态发展是后续股价波动的最直接上涨或者下跌的动力，目前比亚迪出现了今年一季度季报同比增长和二季度季报预告较高的同比增长，这个能说明今年比亚迪公司有很好的转变，那么对应的股价看，尚低估中，故按照目前股价位置看，可先看溢价73.2元的完成情况，后续股价在完成这里后能不能继续完成极限溢价区间109.75——146.35区间，可先看溢价73.2完成后再说，另外后续公司发展从季报上看，比如今年三季报、年报都必须同比增长才行。故您42成本是在低估区内的，不高。另外你采取本金不动和阶段融资盘的高抛低吸，是很好的操作，我本人也是这样操作的，且融资融券有了就开始这样操作。在没有融资融券之前，我是采取半仓始终不动，半仓结合区间波动和趋势变化进行高抛低吸，融资融券有了后，针对不是融资融券的标的，我还是之前办法，针对融资融券的股票，我采取的就是和你一样的方法。说明您虽然入市晚，但还是入手很快，…	31	3	牛年2021墨语	2
859	2019/7/21	来源：华夏时报 作者：王瑞斌 翟亚男 一向对电动车不感冒的丰田，此次动作不可谓不小。 7月19日，比亚迪官方发布，比亚迪与丰田就联合开发电动车达成合作，并在一起开始探讨纯电动车及动力电池开发。双方表示，未来产品包括轿车与低底盘SUV的纯电动车型，并计划于2025年前投放中国市场，同时双方将共同开发上述车型所需的动力电池。 比亚迪再受友商认可 无论是比亚迪还是丰田，在汽车电动化领域都有着自己的建树，比亚迪先进的三电系统在世界范围也能排进前列，旗下新能源车型更是连续四年位居销量榜首。而丰田在混动技术上更是有着业界领先的优势，目前其混动技术已经逐步扩散到多个车型，并获得市场认可。 丰田为何选择比亚迪，一位业内人士指出，比亚迪最早从电池产业起步，逐渐掌握了电池、IGBT、电机、电控等电动汽车产业链的核心技术，如果再加上整车研发和制造，比亚迪可能是全球唯一一家掌握全产业链核心技术的企业。 从比亚迪…	3183	41	比亚迪资讯	0
860	2019/7/20	无论是造车经验还是电池技术的研发上，比亚迪在国内车企中都名列前茅，尤其是在新能源领域方面更是行业的标杆。在去年3月份，比亚迪e5的升级版车型比亚迪e5 450正式上市，跟老款车型相比，电池组方面有了很大的变化，用三元锂电池代替了先前的磷酸铁锂电池，具有了400km的综合续航。本人不是迪粉，但最近在研究这家公司。这家公司感觉上已经有帝国雏形。类比三星这种，商业帝国模式。	80	0	二十二载股盲	2
861	2019/7/19	比亚迪潜心研究自己的技术，期待爆发的那一天	579	0	想清楚干活	2
862	2019/7/18	死叉出现了	656	0	绝盖连007	2
863	2019/7/17	为国内的好多新能源汽车提供动力电池，这就是技术优势	570	0	包立刚	2
864	2019/7/16	比亚迪带头节约能源	975	0	夏末sds	2
865	2019/7/15	能站稳55吗？	837	1	骑扬满斗得说不得	2
866	2019/7/14	随着中国资本越来越开放，外资持股的份额越来越大。。有着美国股神著称的《股神巴菲特》所持有的比亚迪，本身就注定不平凡，注定外资也会不断加仓比亚迪持股份额，成就股神巴菲特，功成名就。。中报预增，未来新能源汽车，更是各国普及推广目标，本身就符合各国政策，可以说比亚迪未来堪比贵州茅台。。	7283	10	a1585909	0
867	2019/7/13	跟着趋势走就行	1438	0	西祠重新6651	2
868	2019/7/12	今天如果能上55，下周应该还有一波	1053	2	呵呵哈hi	2
869	2019/7/11	前几天老公带我去北京看车展了，想着换车呢就过去北京车展看了下，综合比较下果断入手比亚迪全新一代唐！	981	0	流浪前行的召唤师	3
870	2019/7/10	中国发展新能源汽车势不可挡，燃油车没有未来回顾世界各国对新能源汽车的发展历程，不难发现当下的新能源汽车已经是片地开花的景象，已经不再是最初的新能源汽车的发展规划及喊口号的阶段，燃油车已经处在被强烈冲击的惊醒阶段，危险信号随处可及，警钟长鸣已响起——燃油车没有未来。为保护和改善我国人们的生活环境，提升大气环境质量，降低汽车尾气排放对大气环境的污染，中国开启了新能源汽车发展规划及实施，势必弯道超车赶超世界一流水平。大力发展新能源汽车，重塑中国保护环境的决心在中国最恶劣的大气环境污染之一是雾霾,其最主要的来源就是燃油汽车尾气的排放物。其中烧柴油的汽车尾气排产主要是细微颗粒物,烧汽油的汽车尾气排放主要是气态污染物,比如氮氧化物、碳氢化物、一氧化氮等,碰上雾天很容易转化为二次颗粒污染物,加重雾霾。根据中国石油消费总量控制和政策研究项目发布的《中国传统燃油车退出时间表研究》报告，其中对燃油车的退出时…	973	0	一代名相719	2
871	2019/7/9	我买了此票肯定希望大涨/哪个白痴想跌啊	628	1	我要退吧	2
872	2019/7/8	宋MAX还配备65英寸无分割全景天幕，车内更明亮、视野开阔无遮拦	479	0	股友JnNmmS	2
873	2019/7/7	前几天去北京车展，看了那么多车子，相对来说还是比亚迪的车性价比比较高觉得！	905	0	雨子的田	2
874	2019/7/6	城轨发展待破局:比亚迪争夺三四线市场 2019年06月17日 14:59 中国经营报新浪财经APP 城轨发展待破局中国经营报《等深线》记者 孙丽朝 北京报道 在2016年之前，中国城市轨道交通行业长期被国企垄断。2016年10月，比亚迪(49.100, -0.25,-0.51%)进军轨道交通行业，为行业带来了新的变革。 中国城轨地铁行业曾长期实行企业定点资质，国内有7家企业拥有城市轨道车辆生产资质，可生产地铁、轻轨等轨交产品，其中包括中国中车(8.070, 0.03, 0.37%)的6家子公司——南京浦镇、中车长客、中车唐山、青岛四方、中车株机、中车大连，另一家是京投公司所属的北京地铁车辆装备有限公司（以下简称“京车装备”）。而中国中车和京车装备的主要精力都在地铁车辆生产上，对中小运量轨道交通并未投入太多精力。 接近国家发改委的人士2016年时曾对《等深线》记者透露，城轨业务垄断在央企和…	3294	6	牛股天下无敌	0
875	2019/7/5	比亚迪的电池技术，同行业中没有能超越的，相信在经过比亚迪的研发，比亚迪将更加耀眼	516	0	菜场有菜	0
876	2019/7/4	看好比亚迪，今天上车还来得及吗	963	3	把握住筹码	2
877	2019/7/3	来源：东方财富Choice数据 作者：财智星 比亚迪融资融券信息显示，2019年7月2日融资净买入483.02万元；融资余额17.42亿元，较前一日增加0.28%。融资方面，当日融资买入1.07亿元，融资偿还1.02亿元，融资净买入483.02万元。融券方面，融券卖出5.93万股，融券偿还9200股，融券余量18.74万股，融券余额996.59万元。融资融券余额合计17.52亿元。比亚迪融资融券交易明细（07-02）比亚迪历史融资融券数据一览（文章来源：东方财富Choice数据） [点击查看原文]	953	0	财经评论资讯	0
878	2019/7/2	全世界都大力推动新能源发展，所以看好比亚迪长长久久的发展，投资理财当然它是首选	533	0	股友钟鲮A0	2
879	2019/7/1	预测今日收盘价52.97。欢迎诸位道友打贫道的脸	998	10	江湖怪胎	1
880	2019/6/30	这水军真是没谁了，一边是机构托，一边是官方托，把买比亚迪的散户骗的一愣一愣地	1721	4	环球踏古城	2
881	2019/6/29	来源：智通财经网 花旗发表研究报告表示，中国汽车股股价已反映6月零售数据强劲的因素，建议投资者现时出售股份以锁定利润。该行认为，若未有任何刺激政策出现，汽车板块最快可于9月底开始复苏，维持比亚迪(01211)为行业首选，紧接看好华晨中国(01114)、北京汽车(01958)及汽车零件制造商。 花旗分析师预料，7月乘用车保险零售额将下跌17.7%、8月跌13.5%，而9月则减少8.7%，令汽车制造商今年下半年盈利或被下调，2020年估值也面对压力。该行相信，只有新能源汽车及豪华汽车板块于2020年前有最佳的增长可见度。（文章来源：智通财经网） [点击查看原文]	3159	1	比亚迪股份资讯	0
882	2019/6/28	蔚来因车辆自燃召回4803辆ES8特斯拉会紧随其后吗？6月27日，蔚来汽车公布了近期几起蔚来ES8自燃事件的调查结果，同时宣布召回4803辆相关车辆。过去三个月，蔚来汽车ES8车型共发生三起自燃事件，分别是4月22日的ES8西安自燃事件、5月16日的ES8上海自燃事件以及6月14日的ES8武汉自燃事件，引发外界对蔚来汽车电池安全性的持续关注。根据蔚来汽车的调查结果，西安ES8自燃事件系汽车底盘遭到撞击致使电池短路进而引发电池起火，其余两起自燃事件则与蔚来汽车的电池存在直接联系。因此，蔚来汽车宣布召回相关车辆，免费为车主更换相关电池包。值得一提的是，除了蔚来汽车，特斯拉近期也接连发生自燃事件。虽然截至目前特斯拉方面仍未公布调查结果，但有业内人士分析认为，特斯拉发生自燃或也与电池相关。因此，在蔚来汽车宣布召回计划后，特斯拉后续是否也会采取召回行动引发市场关注。召回成本过亿蔚来汽车的调查报告显…	9810	0	牛股天下无敌	2
883	2019/6/27	比亚迪应该请陈道明代言！！！	935	13	生意是一门艺术	2
884	2019/6/26	来源：每日经济新闻 国家税务总局最新数据显示，今年1~5月，全国累计新增减税降费8930亿元，其中新增减税8168亿元，新增社保费降费762亿元，深化增值税改革、个税改革等一系列减税降费政策集中发力，有效促进经济高质量发展。 税费改革，惠及民生与企业；特别是一些创新性企业，在此轮税收改革中受益明显。以深圳市比亚迪集团为例，2019年1月~4月，比亚迪已享受各项税费优惠5.5亿元。 2018年，中国汽车市场整体出现下滑，但比亚迪电动车却保持了60%的高速增长。谈到逆势上扬的原因，比亚迪集团税务总监钱扬俊表示：“减税降费就是我们最大的底气，深圳坪山的税务干部也给了我们很多帮助。”今年制造业增值税税率从16%降到13%新政实施，预计比亚迪集团一年将减税超2亿元。而且目前动力电池实行免征消费税政策，去年比亚迪享受动力电池免征消费税达13.84亿元。2017年国家四部委专门制定了《促进汽车动力电池…	3297	3	财经评论资讯	0
885	2019/6/25	来源：东方财富网 作者：数据中心 ?? ?比亚迪2019年06月24日发布消息,2019年06月18日公司接待新时代证券等共2家机构调研，接待人员是吴越,常恩铭，接待地点坪山比亚迪。调研主要内容问题1:新能源汽车行业情况? 答:新能源汽车行业5月份销量为10.4万辆,同比增长1.8%,1-5月份销量为46.4万辆,同比增长41.5%。问题2:比亚迪未来市场竞争情况? 答:近年来,公司设计团队的国际化,进一步提升公司产品的竞争力。 比亚迪新能源汽车在中国市场的占有率从2017年的16%提升到2018年的20%左右,2019年1-5月新能源汽车市占率提升至25%左右。随着新车型的不断上市和换代,其市场竞争力有望进一步提升。问题3:2019年电池出货量情况?答:截止2019年5月份,公司电池出货量累计达到6.9GWh。问题4:公司目前设计团队的变化?答:比亚迪目前的设计团队更加国际化,其中包括…	948	1	财经评论资讯	0
886	2019/6/24	还汽车界华为，拉几七倒吧，华为综合实力多起，这垃圾给华为提鞋都不配	1371	1	股友vTuv8V	2
887	2019/6/23	来源：智通财经网 世界汽车工业不会忘记朱卡尔·木茨和戈特利布·戴姆乐，因为正是这两个德国人在1886年1月29日获得第一辆汽车的专利权，将世界汽车工业带入璀璨的发展时期。 世界汽车工业也不会忘记美国通用公司，因为通用公司在1927年成立“色彩艺术部”，通过借鉴服装潮流更替的理念，对车型进行换代更新。通用公司把职业设计师带入汽车工业，也将汽车工业带入了艺术设计的殿堂。 毫不夸张的说，汽车制造工艺是汽车的“里子”，而汽车设计是汽车的“面子”。在汽车制造工艺愈发成熟，消费者愈加注重生活品质及个性化的今天，汽车设计的差异是汽车差异化最大的来源，也是触动消费者感官神经直接的要素。 纵观中国汽车工业发展长河，在初期，由于经济发展水平落后，工业技术研发水平、生产能力较为薄弱，汽车工业的发展跌宕起伏。行业内形成具备绝对市场地位、市场份额占绝对优势的设计公司，并且大多数公司集中在汽车设计的某一环节，如创意…	3675	1	比亚迪股份资讯	0
888	2019/6/22	不得限购新能源！比亚迪有望成国产一哥，网友：政策也要开后门？用户1915033426 昨天20:41由于大家的购买力增长，有钱人会把自己的目光以及脚步慢慢的转向买房和买车这件事情，尤其是买房，房子作为一个不动产，可以升值，可是这几年随着政府政策的不断出台，颁布了限购汽车以及限购房子，不过从2019年开始汽车限购令已经成为历史。不得限购新能源！比亚迪有望成国产一哥，网友：政策也要开后门？国家发改委第三部门发布宣称严禁各地出台新的汽车限购规定，尤其是不得对新能源汽车实行限行，限购，从这一规定当中，大家也看的出来，国家对于汽车制造业看的非常的重要，尤其是汽车作为我国的一大重工业，他的状态可以拉动国内的内需。政策的颁布，更是对比亚迪等新能源车企来说是一个天大的好消息，从6月6号发改委通知之后，比亚迪股票暴涨5.76％，北汽新能源汽车以及长城新能源汽车的股价也会相应的增长。这一次国家相当于是新能源…	6490	8	牛股天下无敌	0
889	2019/6/21	来源：东方财富Choice数据 ???2019年6月20日，比亚迪董事夏佐全以成交均价50.04元减持76.75万股，共计3840.6万元，占总股本的0.4233‰，变动后持股数为1.01亿股。??详细持股变动信息如下表：变动日期代码简称6-20002594比亚迪变动人姓名变动股数(股)变动平均价格变动后持股(股)夏佐全-76.75万50.041.01亿变动比例(‰)董监高人员姓名职务变动人与董监高的关系0.4233夏佐全董事本人比亚迪全部高管持股数据?沪深两市全部高管持股一览注：以上信息仅供参考，不对您构成任何投资建议。（文章来源：东方财富Choice数据 ） [点击查看原文]	4016	7	比亚迪资讯	0
890	2019/6/20	06月19日比亚迪深股通持仓数据收盘价：49.60涨跌幅：0.81%持股量：1725.10万股持股变化：25.72万股数据显示，截至06月19日比亚迪于深股通持股量为1725.10万股，占其A股股本比例为0.95%，比上一交易日增加25.72万股。据数据统计，该股近一个月内累计涨幅为-1.23%，深股通累计加仓115.98万，深股通持仓累计变化比例为7.21%，近三个月内累计涨幅为-11.41%，深股通累计加仓254.75万，深股通持仓累计变化比例为17.33%。数据来源:东方财富	712	0	聚焦沪深港	0
891	2019/6/19	久吾高科与五矿盐湖签订2.6亿元合同证券之星2018-04-09上海美宁计算机软件有限公司久吾高科（个股资料操作策略盘中直播独家诊股）久吾高科9日早间公告，近日，公司与五矿盐湖签署了《五矿盐湖有限公司1万吨碳酸锂项目镁锂分离成套装置采购合同》。合同金额26,556万元，占公司2016年度经审计营业收入的107.97%。本次交易合同的合同金额为26,556万元，占公司2016年度经审计营业收入的107.97%。本次交易合同顺利履行后，预计将对公司经营业绩产生积极影响。	660	0	股友E117X59051	2
892	2019/6/18	这是看好的，但就是股价不涨，短期应该没戏。	961	0	一次涨停都没有	2
893	2019/6/17	垃圾股 都是套	996	1	机电王思聪	2
894	2019/6/16	来源：智通财经网 近日，比亚迪(01211)向葡萄牙科英布拉市公交运营商SMTUC交付8台12米纯电动大巴，为葡萄牙未来可持续交通运输体系做建设，并意味着进一步开拓南欧新市场，正式交付仪式在科英布拉市蒙德哥绿色公园举行，市议会主席Manuel Machado以及葡萄牙环境和能源转型部长Jo？o Pedro Matos Fernandes出席见证。 比亚迪作此次交付是继今年在西班牙、意大利交付多批纯电动大巴车队后，比亚迪欧洲新能源版图再拿下一城，当地政府、运营商以及公众对于零排放电动化交通也表示大力支持及欢迎。截至目前，比亚迪累计向全球合作伙伴交付纯电动客车超过五万辆，足迹已经遍布全球6大洲、超过300座城市。 对此，葡萄牙环境和能源转型部长Jono Pedro Matos Fernandes表示，引入此批电动巴士印证了科英布拉市对于加快能源转型，建设环境友好型城市强有力的决心和承诺，为居…	2954	41	比亚迪股份资讯	0
895	2019/6/15	我是比亚迪坚定的多头，从未减持，陪大家一起套。从51到54到49一共增持500万全套！至今一股未减持，我相信今年是比亚迪转折年！一定牛起！	6301	8	生意是一门艺术	2
896	2019/6/14	开始加仓	1995	0	啦了啦	2
897	2019/6/13	最近一直投资汽车方面，也是浮浮沉沉，直到了解了比亚迪，才知道比亚迪的厉害，技术，云轨等都是有好前景，决定就长线投资比亚迪	961	0	股友YpyCH0	0
898	2019/6/12	为什么这么垃圾	996	0	ffdddddddds	2
899	2019/6/11	比亚迪确实找了很多很多的水军	1242	1	财财小散户	2
900	2019/6/10	来源：澎湃新闻 中国工程院2019年院士增选第一轮评审工作已经结束，各学部经过审阅材料、专业组评审、学部评审和投票等程序(工程管理学部候选人在相关专业背景学部评审)，产生了进入第二轮评审的候选人222位，根据《中国工程院院士增选工作实施办法》的规定，现予以公布，欢迎社会各界监督。 根据工作安排，7月1日-30日，进入第二轮评审候选人的材料将在其单位进行公示。 中国工程院2019年院士增选进入第二轮评审的候选人名单： (按照候选人姓名拼音排序)（文章来源：澎湃新闻） [点击查看原文]	90543	77	财经评论资讯	0
901	2019/6/9	三大部委联手发文，不得对新能源汽车实行限行限购新能源汽车概念股：比亚迪（002594）、北汽蓝谷（600733）、长安汽车（000625）、江铃汽车(000550)	5501	1	宁德时代全球第一	2
902	2019/6/8	来源：第一财经 一直在电池领域与松下紧密合作的丰田汽车公司(下称“丰田”)，突然调整原有的布局，通过更多样化的关键零部件供应链加速电动化进程。 丰田汽车公司于6月7日宣布，将与全球电池厂家合作以应对电动车的高速增长，与中国电池制造商宁德时代、比亚迪开展电池供应及开发合作，同时还与松下、东芝、汤浅在电池供应领域结盟。第一财经记者今日从丰田方面获悉上述消息。 丰田与宁德时代签署了电池供应方面的相关协议。不过，关于具体细节，丰田与宁德时代都拒绝透露。丰田方面还称，为增加电池供应，还与比亚迪合作。第一财经记者了解到，关于丰田与比亚迪、宁德时代两家合作伙伴的合作，目前仅限在中国。未来会不会拓展到其他国家地区，会在今后进行探讨。 按丰田的计划，到2030年，该企业销售电动化车辆达到550万辆以上，占其全球总销量的一半，而混合动力(HEV)和插电式混合动力车型(PHEV)将占450万辆，燃料电池(FC…	7718	4	宁德时代资讯	0
903	2019/6/7	丰田的电池供应商好几家，前期把比亚迪加入也只是做备胎，用来比较优劣而已，丰田这种有具有国际规划的大集体肯定是要摸清各种供应商的优劣性，其实对于丰田来说比亚迪可有可无，也许只是前期试试后期就扔了，这也不是不可能，毕竟比亚迪在世界电池领域不管是质量还是性价比都排不到前三，这个是业界做过对比排行的	8271	6	环球踏古城	2
904	2019/6/6	现在比亚迪车销量还行啊，我老家人一般都买比亚迪，价格不贵，能接受。	807	0	跑太快绊一扑爬1493	3
905	2019/6/5	1证券代码：002594 证券简称：比亚迪比亚迪股份有限公司投资者关系活动记录表编号：2019-8投资者关系活动类别特定对象调研 分析师会议媒体采访 业绩说明会新闻发布会 路演活动现场参观 其他 （电话会议）参与单位名称及人员姓名 Hub Investment Management Co、Analyst、Joseph ChangHub Investment Management Co、Director、Jay Hong时间 2019-6-5 10:00地点 坪山比亚迪上市公司接待人员姓名 吴越、王怡华投资者关系活动主要内容介绍问题1：公司目前设计团队的变化？答：比亚迪目前的设计团队更加国际化，其中包括前奥迪设计总监沃尔夫冈艾格先生，目前担任比亚迪全球设计总监；前奔驰S级内饰设计师米开勒帕加内蒂先生，目前担任比亚迪全球内饰设计总监；前法拉利造型设计师胡安马洛佩兹先生，目前担任比亚迪全球外饰…	520	0	比亚迪资讯	1
906	2019/6/4	比亚迪真的是没用了	819	0	n861613484647774	2
907	2019/6/3	来源：格隆汇 作者：komafan 花旗发表研究报告指，比亚迪(1211.HK)公布首季业绩，纯利按年升6.31倍至7.5亿元人民币，符合预期，主要是受新能源汽车销量上升所带动，予其H股“买入”的投资评级，目标价90港元。 报告指，比亚迪首季经营现金流按年上升3.5倍至4.08亿元人民币。该行对此感到“鼓舞”，指出这是比亚迪过去4年首次录得正数，相信其第二季销售组合改善将会进一步带动经营现金流改善。 花旗指出，比亚迪今季纯利及现金流表现均符合预期，料其今年第二季的催化剂包括：财务成本按季改善；4月份新能源汽车销量达4万辆，即按年升186%及按月升33%；以及受益于竞争对手面对电池的技术瓶颈问题，新能源汽车价格持续上升等。（文章来源：格隆汇） [点击查看原文]	9638	19	比亚迪股份资讯	0
908	2019/6/2	国产特斯拉太贵！碾压国产电动车？今后是比亚迪的天下！2019-06-01 21:15:19 你最可爱了640 国产特斯拉真的来了！32.8万元起售、2万元订金、460公里续航里程、最高时速225KM/H……5月31日一大早，相信很多人的朋友圈都被国产版Model 3起售价霸屏了。在公布起售价后，特斯拉随后在官微上称："新同事入职第一天人气满分，在预订开放3分钟内便完成第一单。"按照特斯拉官方说法，预定国产版Model 3的车主可以在6-10个月内提到车。车企：我不怕从特斯拉宣布要在中国建厂，国内就用“狼来了”来形容这种威胁。然而，当国产版Model 3真正进入中国市场时，车企们倒显得异常淡定。声称“国产版Model 3毫无竞争力”的何小鹏认为，“现在和5年前已经完全不同，Tesla的电池优势、智能差异和我们相比都已经没有，在拿了政府这么多政策和补助后还是这个价格，要不然是成本控制有问题，…	4530	11	牛股天下无敌	3
909	2019/6/1	明年比亚迪将推出4到5款新车型，而且云轨签约城市也增加到20多个，业绩肯定大大上涨听说当初决定买比亚迪的是查理芒格芒格可以说是巴菲特的老搭档了，当初是他给巴菲特打电话要买比亚迪股票，还说不买会后悔，而巴菲特也说，选择比亚迪是芒格的决定。	774	0	无效的D	2
910	2019/5/31	很多人都说比亚迪有望破100点，那就坐等喽	584	0	幽灵公主阿珊	0
911	2019/5/30	来源：东方财富网 作者：数据中心 比亚迪(002594)2019-05-29融资融券信息显示，比亚迪融资余额1,745,441,622元，融券余额8,440,680元，融资买入额39,361,051元，融资偿还额25,942,221元，融资净买额13,418,830元，融券余量170,175股，融券卖出量13,000股，融券偿还量25,500股，融资融券余额1,753,882,302元。比亚迪融资融券详细信息如下表：交易日期代码简称融资融券余额(元)2019-05-29002594比亚迪1,753,882,302融资余额(元)融资买入额(元)融资偿还额(元)融资净买额(元)1,745,441,62239,361,05125,942,22113,418,830融券余额(元)融券余量(股)融券卖出量(股)融券偿还量(股)8,440,680170,17513,00025,500深市全部融资融券…	5259	2	比亚迪资讯	0
912	2019/5/29	比亚迪吧水很深，第一财经关于广东可能要取消汽车限购的新闻为何不让发	1238	3	Crappyshark	3
913	2019/5/28	这支股是跟散户数量曲线反向走的	577	0	宏仔2018	2
914	2019/5/27	机构对于比亚迪的评级比较高，这个股票值得买入	695	0	闲人牌香烟	0
915	2019/5/26	半导体行业核心技术是芯片和加工设备，汽车行业也是一样，核心技术就是发动机变速箱和控制系统，这些我们一直无法突破，认为重新研发不划算，成本高，从国外买多好啊！殊不知，每一家跨国汽车公司都有自己的发动机和变速箱，丰田，日产，本田，奔驰，宝马等等，就不说了，国产车如果不能在发动机和变速箱上面突破，永远没有出头之日！就算现在的国产低端发动机，有些核心零部件都是进口的，至于发动机控制芯片，不要提了，都是德国博世的，我们的国产车，大家都把重点放在眼睛看得到的地方，大屏幕，真皮打孔手工缝线座椅，真皮仪表台，全景看蓝天白云的大天窗，震耳欲聋的低音炮，增加风阻系数的夸张大嘴，照瞎人眼睛的杀气腾腾LED灯，龇牙咧嘴张牙舞爪的前保险杠等等，眼睛看不到的，恰恰是最核心的，发动机，变速箱，控制系统，关键零部件等等，也是懂车的人最关心的东西，没有一样是国产的！没有一家公司愿意去研发这些基础技术，都想着怎么赚快钱，怎…	4446	7	涨买vwvwvw16888	2
916	2019/5/25	财政部下发2015-2017年新能源公交车运营补助资金第一电动快讯雷达2019-04-26 13:214月24日，财政部发布关于下达2019年节能减排补助资金预算（第一批）的通知指出，36个省市的2015-2017年度新能源公交车运营补助资金共876958万元。2015-2017年度新能源公交车运营补助资金汇总表（不发地方）单位：万元序号地区2015年度2016年度2017年度地方小计1北京10784107842天津10263102633河北71359713594山西40948409485内蒙古625162516辽宁14746147467大连12416124168吉林810381039黑龙江171811718110上海211392113911江苏522885228812浙江822330543387613宁波4777477714安徽275212752115福建976206962167216…	5279	6	牛股天下无敌	0
917	2019/5/24	下面没支撑，开盘就要绿了	506	0	卡洛特112	2
918	2019/5/23	MD今天看要跌的节奏呀	742	0	股友CVOOGO	2
919	2019/5/22	来源：英才 作者：胡锟 近年来，新能源汽车蓬勃发展，各大汽车生产商也纷纷开始加大在新能源领域的布局。产业繁荣的背后自然离不开政府的补贴，然而自2016年以来，新能源汽车产业补贴持续退坡，无论从供给端还是需求端，都受到了不同程度的影响。 然而激烈的市场竞争并没有降低补贴退坡的速度。2019年3月26日，财政部等四部委联合发布《关于进一步完善新能源汽车推广应用财政补贴政策的通知》。根据此次发布的政策，乘用车领域国补下滑将超过50%，燃料电池汽车和新能源公交车补贴政策将另行公布。 同时财政部也设置了三个月的过渡期，在过渡期期间根据不同的技术标准制定了对应的补贴政策，并且在过渡期之后将取消地补(不包括新能源公交车和燃料电池汽车)。 补贴持续下降，各大车企的压力不言而喻。 退补后的新能源汽车产业，将迎来几年内最大的变局。 小型车企受影响较大 “只有当大潮退去的时候，才能知道谁在‘裸泳’”，这句名言…	6349	2	财经评论资讯	0
920	2019/5/21	以比亚迪为例，比亚迪kdj高位向下形成死叉，短期股价有回调风险，中长期看好。	477	0	红木果	3
921	2019/5/20	跌时没抵抗，反弹时有压单的股暂时不要碰啊	596	0	卡洛特112	3
922	2019/5/19	来源：21世纪经济报道 近期将推出第二款量产新车。 5月17日晚间，比亚迪(002594.SZ)发布公告称，将对腾势新能源增资1.5亿元，腾势的另一股东戴姆勒大中华区投资有限公司同时增资1.5亿元。双方股东增资后，比亚迪和戴姆勒仍各持有腾势50%的股权。 比亚迪表示，此次股东双方的增资用来日常经营及新产品研发，主要用于研发费用、专用设备及模具投资、新产品宣传费用、银行本金的偿还及利息支出及服务网络建设等。 三年亏损26.65亿 这是比亚迪和戴姆勒今年第二次对腾势新能源“输血”。今年2月，比亚迪和戴姆勒曾对腾势各增资2亿元。2011年，比亚迪和戴姆勒共同出资设立了深圳比亚迪新技术有限公司(腾势的前身)，注册资本为6亿元。在2012年-2018年间，比亚迪和戴姆勒曾分别向合资公司进行了5次增资，双方各为腾势相继注入资金4.5亿、1.5亿、2.8亿、5亿和4亿。据21世纪经济报道记者统计，加上…	8554	7	比亚迪资讯	0
923	2019/5/18	来源：上海证券报中国证券网 作者：骆民 比亚迪公告，公司董事会会议审议通过《关于拟对参股公司深圳腾势新能源汽车有限公司增资的议案》，公司控股子公司比亚迪汽车工业有限公司对腾势新能源增资1.5亿元。腾势新能源的另一股东戴姆勒大中华区投资有限公司同时对腾势新能源增资1.5亿元，双方股东增资后，公司通过控股子公司比亚迪汽车工业有限公司持有腾势新能源的股权比例保持为50%。（文章来源：上海证券报中国证券网） [点击查看原文]	5844	2	比亚迪资讯	0
924	2019/5/17	来源：证券时报网 据比亚迪瑞典消息，近日，北欧最大的公共交通运营商Nobina宣布向比亚迪追加20台18米纯电动铰接式大巴。加入该订单后，比亚迪已累计赢得该运营商纯电动大巴订单达138台。 （文章来源：证券时报网） [点击查看原文]	9850	11	比亚迪资讯	0
925	2019/5/16	主力这波不计成本的出逃，高点下来20%都没有超过三个点的反弹，看来补贴下降是致命的，威力远超想象。	514	0	股友hnazrU	2
926	2019/5/15	比亚迪自燃但电池安然无恙！蔚来、特斯拉：这没法做朋友了第一电动大牛作者 氢云链2019-04-26 07:404月21日，上海某小区一停车库里一辆特斯拉无故自燃；4月22日，西安一台蔚来ES8在露天停车场无故自燃；而就在昨日，武汉一中学附近，又一台比亚迪新能源车发生了自燃，一时间电动汽车的安全性遭到了空前的质疑。自燃事件发生后，比亚迪方面在第一时间派出了调查团队，并在随后给出了初步反馈：起火燃烧位置在后备箱，动力电池完好。而对比蔚来烧到只剩骨架，比亚迪的电池安全性得到了充分的验证。从“电动汽车自燃”到“电池安然无恙”，这次比亚迪E5“自燃”的事件，反而起到了一波反宣传的作用。自燃事件频发，究竟是怎么回事？短短一周的时间里，接连爆发几起新能源车自燃时间，不得不说有些过于巧合。从目前的数据看，2018年电动汽车自燃事件超过40起，数量并不算多，但对比电动汽车自身的保有量，电动汽车自燃概率相对…	9268	5	牛股天下无敌	0
927	2019/5/14	又到一年红包时，俯拾皆是好酸爽！	960	1	股友AitRys	3
928	2019/5/13	byd，bye了；王先生，您的理想很丰满，我的账户很骨感。持了四年赔的钱可以买一个王朝系列了。以后也不逢人推荐也不买byd的车了。	876	3	股友vTuv8V	2
929	2019/5/12	那些“好人”唯一的目的就是让你放弃筹码，让你认为你买贵了！	999	0	A狮子王卍	2
930	2019/5/11	比亚迪必将是一个我大的企业	1673	2	永恒坚持__伟大	2
931	2019/5/10	这款车的颜值没什么好说的，毕竟是由奥迪设计总监艾格及其团队一手打造的，总体设计风格上的大气，尤其是前大灯，4颗悬浮式的LED大灯让车子看着有国际范儿，确认过，是我的真爱。	684	0	only刘小狸号	1
932	2019/5/9	比亚迪车如其股，就是个辣鸡	998	5	阿拉丁666	2
933	2019/5/8	现在空气越来越差，汽车尾气是最主要的原因只一，特别是我们国家的空气，政府对环境保护的决心是巨大的，绿水青山就是金山银山，这是比亚迪作为新能源汽车龙头的长期福利。坚决长期持有比亚迪股份。	377	0	连绵不绝1	2
934	2019/5/7	好车，买点	980	0	猫毛熊	2
935	2019/5/6	来源：中国证券报 作者：杨洁 中国工程院院士候选人，李彦宏王传福榜上有名！除了他们，还有这些上市公司高管 4月30日，中国工程院网站公布2019年工程院院士增选有效候选人名单。经中国工程院主席团审定，最终确定的有效候选人共531位。值得注意的是，微软、百度、比亚迪、阿里巴巴等多位民企技术领袖也在其中。 中国工程院院士是中国工程科学技术方面的最高学术称号，为终身荣誉，为什么他们能够成为院士候选人呢？ BAT微软比亚迪等高管上榜 中国科学院和中国工程院于今年1月1日同时启动了2019年院士增选工作。中科院将增选71名院士，工程院将增选不超过80名院士。 此次中国工程院531名候选人的名单中，来自企业界的候选人有114人，同比2017年增加了24位，其中不乏大家耳熟能详的企业及其技术领袖，也有不少A股上市公司。阿里巴巴首席技术官王坚，百度创始人、董事长兼首席执行官李彦宏，百度高级副总裁王海峰，…	14748	46	财经评论资讯	0
936	2019/5/5	明天跌停吧！上海车展	963	0	风险最可怕	2
937	2019/5/4	比亚迪汽车 发布关于西安交通事故的情况说明：关注到发生事故现场的外部视频显示，碰撞中未见车辆制动灯点亮，碰撞发生后，制动灯可以点亮。目前比亚迪已配合警方提取肇事车辆后台相关数据信息，将全力配合交警调查处理此事。 04月29日 23:06 来自 微博 weibo.com	9611	20	牛股天下无敌	0
938	2019/5/3	本人判断巴菲特增持比亚迪的消息应该是假消息。理由如下：1）从年报和季报看，巴菲特通过其哈撒维公司购买的比亚迪仓位未有任何变化。2）巴菲特如果是通过其它帐户增持比亚迪，相信比亚迪的股价早就会出现几个涨停了，因为巴菲特那样的资金实力，如果增持的话，股价一定会强劲上涨，而去年至今年一季度，比亚迪的股价一直表现很弱。基于上述两点，本人判断巴菲特增持的消息应该是个假消息。	7050	17	股友AitRys	2
939	2019/5/2	想了解比亚迪新能源汽车安全性的网友，搜索下面几篇文章看一看会有所帮助：1.《起底电池大王比亚迪 搭载50万辆的秘密》2.《理念为先 BNA架构让汽车安全与生俱来》3.《比亚迪研究院钟益林：四个维度详解比亚迪的安全架构》4.《比亚迪动力电池研发是如何保障安全性的？》	1740	0	股友AitRys	0
940	2019/5/1	大唐高鸿亮相第三届中国国际自动驾驶大会车联界 今天2020年7月16日至7月17日，第三届中国国际自动驾驶大会在上海隆重举办。本次大会以"抓住自动驾驶的脉搏"为主题，针对当下技术创新和挑战，探讨功能安全和网络安全，ADAS行业标准制定，感知算法， 5G与V2X，自动驾驶，无人驾驶商业运营，自动泊车，电气化智能交通系统等热点问题。自动驾驶 C-V2X不可或缺作为国内车路协同领域的引领者，大唐高鸿携C-V2X系列产品、解决方案及落地案例应用亮相此次大会。依托中国信科集团在移动通信领域的技术积累，大唐高鸿从2012年即展开C-V2X（LTE-V2X和NR-V2X）技术标准研究、产品开发和市场推广工作，拥有完整的车路协同解决方案及端到端产品系列，是集团车联网产业的骨干载体。大会现场，大唐高鸿展示了旗下最新的C-V2X智能终端系列产品，包括车规级通信模组DMD3A，支持4G/5G的车载终端（OBU…	3607	2	持股喝茶	0
941	2019/4/30	年产值将达20亿元！桂林比亚迪新能源商用车产业基地正式竣工投产乐居买房 2019-04-30 10:08:45当今，全球汽车工业正在经历电动化、智能化的深度变革，行业新旧动能加速转换。4月27日，桂林比亚迪新能源商用车产业基地正式竣工投产，首台“桂林制造”的比亚迪新能源商用车总装下线，填补了我市新能源汽车技术和产业空白，我市工业振兴迈出坚实的一步。4月27日，桂林比亚迪新能源商用车产业基地投产仪式举行，赵乐秦等出席并为首辆桂林比亚迪新能源商用车下线剪彩。记者何平江 摄在热烈的气氛中，市委书记、市人大常委会主任赵乐秦与企业负责人共同为首辆桂林比亚迪新能源商用车下线剪彩，并搭乘体验。他鼓励比亚迪公司再接再厉，乘势而上，充分利用好国家的新能源车政策，立足桂林的基础，加大新能源车的销售网络拓展辐射力度，不断做大做强企业。据悉，作为比亚迪商用车在西南地区的重点项目，桂林比亚迪新能源商用车产业基地除…	981	0	牛股天下无敌	1
942	2019/4/29	肯定要来一波行情了！	997	1	Au8888	2
943	2019/4/28	http://my.tv.sohu.com/us/335942252/130067432.shtml	991	1	牛股天下无敌	1
944	2019/4/27	第二届“一带一路”国际高峰论坛开幕之际，由中央广播电视总台摄制的三集“一带一路”主题纪录片《共筑未来》于4月22日至4月24日在央视综合频道晚间黄金时段八点档陆续播出。比亚迪被选入主题纪录片第三集《美美与共》开篇，为入选企业中唯一一家交通及能源领域企业代表。	2777	0	江湖怪胎	2
945	2019/4/26	自己搞能源	996	0	股友VIPNOr	2
946	2019/4/25	http://gslb.miaopai.com/stream/nqaxmaFc0bXEuwCvwG8EXraIV89WANL2AKTZ5Q__.mp4?vend=miaopai&ssig=1b47219843f1b25c740ebc933edeb8aa&time_stamp=1556186223890&mpflag=32	978	0	牛股天下无敌	1
947	2019/4/24	.	975	0	寻找2082	2
948	2019/4/23	4月16日一天竟有1300个电话打给比亚迪急问超跑何时上市？工作人员回答：“根据总部正式通知，目前正在积极进行各种排产准备。计划在明年上半年之前正式上市！如有提前，将另行通知！目前价格未定！”！	9510	48	牛股天下无敌	2
949	2019/4/22	中国的技术，外国人只怕华为和比亚迪，日本鬼子上海车展拿皮尺量的是比亚迪。中国的骄傲，新中国的产物。市值不应该是1000多，应该是10000。	653	0	连绵不绝1	2
950	2019/4/21	希望比亚迪能上70甚至100,！！呵呵，坚决放空！	953	0	龙北风	2
951	2019/4/20	来源：21世纪经济报道 一季度比亚迪获得政府补助3.31亿，占公司净利润超四成。 4月28日，比亚迪(002594.SZ)公布了2019年一季报。报告期内，比亚迪实现营业收入303.04亿元，同比增长22.5%；净利润同比暴涨631.98%，达到7.5亿元，扣除非经常性损益净利润为4.12亿元。 尽管比亚迪净利增长了6倍多，但新能源汽车补贴仍然是其利润的重要来源。今年一季度，比亚迪获得政府补助3.31亿元，占当期净利润超四成。不过，随着新能源汽车补贴退坡，外界也对全国新能源销量第一的比亚迪未来的企业经营状况极为关注。 值得注意的是，4月26日，比亚迪收到深交所下发的年报问询函。在这份问询函中，深交所要求比亚迪就业绩“增收不增利”、新能源汽车补贴退坡对公司的影响、研发投入资本化金额增幅较高等15个方面的问题进行补充说明。 2018年比亚迪营收2018年比亚迪总营收为1300.55亿元，同比…	3832	0	比亚迪资讯	0
952	2019/4/19	新的汽车整车，总结一句话，从补贴汽车增量市场转为补贴汽车存量市场中新能源升级市场。升级市场需要有点升级市场的样子，像北汽那样的骗补车型肯定是升级市场不需要的。	993	0	青春不颓废i	2
953	2019/4/18	港股都拉起来了，你还装死吗？草，起来吧比比，别演戏了	672	2	锋哥爱生活	2
954	2019/4/17	一顿饭钱我先走了一直在关注比亚迪在车市的动向，股市没关注，车展前知道要发布新车，所以前一天搞一手玩玩，可以吃一顿饭了19年竞争会比较激烈，特斯拉国产，造车新势力入局。但在新能源上国内只看好比亚迪，算产业链布局，在动力电池，IGBT，电动化e平台等方面都是领先的。	2498	6	睡过无痕	3
955	2019/4/16	比亚迪有先发优势，燃油车和新能源汽车，是完全不同的结构，需要市场检验和积淀，更重要的是生产过程的质量控制，比亚迪已经过了这一关，在日渐成熟的市场里，必将体现出来。	1140	1	stk1689	2
956	2019/4/15	又上当了！比亚迪鉴定是真垃圾！上万别上当了	541	0	凝视深渊2021	2
957	2019/4/14	比亚迪“神秘”车型将首发2019上海车展中新网4月12日电 继3月28日在春季新品发布会连发9款新车之后，在即将到来的4月16日，以“共创美好生活”为主题的第十八届上海国际汽车工业展览会在国家会展中心(上海)盛大开幕。比亚迪汽车将携神秘车型、宋Pro、e系列全新车型等在内的23款展车组成的强大中国车阵容盛装亮相8.2号展馆，展台面积近3000平方米，向现场观众全面展现比亚迪强大产品矩阵以及“向新而行”的品牌魅力。全球首发：设计体系能力全面展现此次上海车展的最大看点是一款展示全新设计理念的比亚迪神秘车型将全球首发。这款全球首发的神秘车型将揭示比亚迪下一代产品的风格，并塑造比亚迪王朝系列的运动与豪华形象。它是比亚迪国际设计大师团队共同操刀完成的力作，展现了沃尔夫冈艾格、胡安马洛佩兹、米开勒帕加内蒂等三位国际设计大师在外观与内饰设计领域的深厚造诣，以及比亚迪设计团队对未来美好出行的前瞻思考。具…	8772	6	牛股天下无敌	2
958	2019/4/13	好车！	911	0	生意是一门艺术	2
959	2019/4/12	当初东风和比亚迪选择了比亚迪[弱][弱][弱][弱]	666	0	股友o4X7uC	2
960	2019/4/11	来源：每日经济新闻 科创板的开启，让不少企业心动起来。振华新材，这家原在新三板挂牌的企业，去年8月向股转系统报送终止挂牌申请材料，并计划“集中精力申请境内A股上市”，目前，其已瞄准科创板上市。 振华新材主要涉足锂电池相关业务。今年2月，贵州省证监局局长带队调研的该省拟在科创板上市企业中，就包括振华新材。 振华新材披露的最近一份定期报告是2017年年报，2017年，其经营业绩同比有较明显提升。同年，振华新材还曾发行股份募资，上市公司深科技(000021，SZ)参与其中。 宁德时代为前年第一大客户 贵州省证监局2月的消息显示，该局局长杨光带队赴振华新材等拟上市大数据、高端装备、新能源企业开展专题调研，并结合科创板特点进行专题指导。贵州省证监局方面表示，下一步，将根据科创板推出的进度，通过组织培训、案例分析等方式，帮助贵州企业积极抢滩登陆科创板。 振华新材的主要产品为动力三元、钴酸锂等锂电池正…	12360	4	财经评论资讯	0
961	2019/4/10	你真是个烂货的超级品牌，超级烂货品牌吧	653	0	股往金来赢不停	2
962	2019/4/9	.	608	0	寻找2082	2
963	2019/4/8	靠比亚迪增资续命的背后，腾势“新车型”却悄然入市对于站在销量边缘的腾势汽车，比亚迪决定将连续第三年再次增资其与戴姆勒合资的电动车品牌。近日，比亚迪官方就《关于拟对参股公司深圳腾势新能源汽车有限公司增资的议案》发布公告。公告称，比亚迪汽车工业有限公司将对参股公司腾势新能源增资人民币2亿元，并全部作为注册资本，且在增资完成后，比亚迪与戴姆勒对腾势汽车的股权比例仍将保持50:50不变。仅靠东家增资续命，腾势已站在市场边缘2014年，腾势迎来了第一款量产车，然而时至今日，经过9年发展、5年量产的腾势汽车，仍然仅只有一款车型（现款车型名为腾势500）。在纯电动车型市场，451公里的续航以及拥有两大品牌的背书，是腾势品牌的一大优势。然而在终端市场，腾势的销量表现则令人不可满意，去年全年累计销量仅近两千辆，不仅如此，自2014年上市至今，腾势的总销量仍未能突破万辆大关。那么，腾势将会是首位被淘汰的新能…	5363	16	牛股天下无敌	2
964	2019/4/7	国内卖200万的比亚迪，美国卖800万！特斯拉想造这辆车却束手无策2019年4月1日，比亚迪又干了一件惊天地泣鬼神的事情，将不可能变成了可能。比亚迪历史性的打造了全球最长纯电动大巴——27米的比亚迪K12A。是为全球BRT系统量身打造的纯电动、大运量公交客车产品，也是电动公交界的又一突破。27米的比亚迪K12A就是一个黑科技集合体三年前，伦敦前市长鲍里斯约翰逊不信会有双层电动大巴的出现。于是比亚迪双层纯电动“伦敦红”大巴风靡全球。而今天，27米长的比亚迪K12A横空出世。K12A可以满载250人，最高时速可达70公里，最大功率600kW，相当于同尺寸柴油大巴的2倍，相当于6台高配特斯拉Model X。K12A最大的技术突破点在于其搭载的纯电动分布式四驱系统。驱动桥和驱动电机都是比亚迪的“传统强项”。当车辆在平地行驶时，采用单桥驱动，节省能耗，当爬坡时，可切换至双桥驱动，增强动力性，保证爬…	3590	5	牛股天下无敌	2
965	2019/4/6	重大利好：比亚迪宋出现自燃，又有下跌的理由了，加油干，搙起袖子加油跌！	5462	12	阿拉丁666	2
966	2019/4/5	比亚迪的电池、汽车整车、云轨云巴、储能电站、汽车核心零部件等业务发展到一定阶段，都应走向市场化和独立化，即都可能分拆上市。目前的比亚迪将来很可能发展为一家高科技控股公司。	4526	16	股友AitRys	3
967	2019/4/4	大家去汽车之家宋MAX论坛看看吧。一群根本不想买宋MAX的人却对宋MAX的中保研测试成绩极为关心，不断发帖抹黑宋MAX。	995	2	股友AitRys	0
968	2019/4/3	特斯拉在后面追，比亚迪可咋办呀	970	2	历经风雨捡彩虹	3
969	2019/4/2	比亚迪与四川省机场集团签绿色机场战略合作协议利好04-01 15:38 2096人阅读语音播报中性比亚迪 中性比亚迪股份证券时报e公司讯，今天，比亚迪与四川省机场集团签署绿色机场战略合作协议，双方将在新能源车辆保障、充电基础设施、能源管理利用、机场智能物流等领域展开一系列紧密合作,以共建绿色机场，共树全球典范。查看比亚迪净利润等数据	991	0	财财小散户	2
970	2019/4/1	营销团队不撤换！逼养得永无出头之日……	527	0	股友daaHn4	2
971	2019/3/31	有高人预测说，明天直接一字板20个，我说最少40个	982	3	东方女财人	0
972	2019/3/30	我先提醒一下，要不了多久翻百倍。真爽	942	1	东方女财人	3
973	2019/3/29	绝对是万里挑一的好股票。拿好。三十倍的	984	2	东方女财人	0
974	2019/3/28	今天股价冲高回落是大概率事件，涨停是极小概率事件，拭目以待！	943	2	股友AitRys	0
975	2019/3/27	赶紧出，小单托，大单砸	463	0	东方女财人	3
976	2019/3/26	今天比亚迪感觉像过山车一样的	568	0	jivin	2
977	2019/3/25	别有幽愁暗恨生，此时无声胜有声。	960	0	贵腹是瓶好酒	2
978	2019/3/24	比亚迪目前在新能源汽车目录上的乘用车大部分都已换装160wh/kg能量密度的电池包，并且比亚迪除了磷酸铁锂电池外也在同步开发三元锂电池，而如果吧两者的技术特点结合在一起的话对原有用石墨作为负极材料的做法进行调整，在2020年左右，比亚迪计划将磷酸铁锂电池的单体能量密度提升到200Wh。在三元电池方面，比亚迪也有较为充分的量产条件，并且其研发目标是在2020年达到300Wh/kg。	8389	9	生意是一门艺术	2
979	2019/3/23	继腾讯后，阿里也入股中国国际金融股份有限公司，成为第三大股东。2月19日，据媒体报道，阿里巴巴集团透露称，已于近日完成对中国国际金融股份有限公司(3908.HK，以下简称“中金公司”)的入股，持有中金公司港股约2.03亿股，占其港股的11.74%和总已发行股份的4.84%。阿里对于入股中金的举动给出的表述为“阿里巴巴集团和中金公司此前有多年业务合作。通过本次入股能结合双方各自在金融、科技、数据等领域的专长，为客户提供更创新、更全面的产品及服务。”而中金对于阿里入股回应为，欢迎国内外长期投资者成为公司股东。我们会以开放的态度与信息科技领先者合作，并将积极探索信息科技在金融领域的应用，为客户提供更好的服务，为股东创造更好的回报。阿里或将成中金第三大股东此前，另一大互联网巨头腾讯（0700.HK）已持有中金公司4.95%的股份。2017年9月份腾讯耗资24亿元人民币认购中金2.075亿H股新股…	5891	50	小黑如我	1
980	2019/3/22	比亚迪获央视点赞，成民营企业标杆老司机聊汽车 今天10:35 每年的315前后，大大小小的企业都恨不得隐身，一点都不想被注意到，因为这个时候往往会曝光很多质量问题，一不小心就是满盘皆输。不过在今年晚会之前，比亚迪却高调出现在了新闻联播节目，大大的刷了一把存在感。网友不禁奇怪，比亚迪会被新闻联播报道，竟然这么棒的吗？在央视这一段宣传节目中，重点提到了比亚迪的发展历程，作为典型的民营企业，比亚迪诞生于深圳，但是在下海的王传福的带领下，由一个小小的电池厂，逐渐发展为手机行业的大佬，巅峰时期我国不少手机品牌都跟比亚迪打交道。之后比亚迪大转弯，研究起了汽车制造，当时非常出人意料。没几年，比亚迪开始将重点放到了新能源上，有之前研究电池的基础，生产的新能源车性能非常优越，逐渐发展成新能源车的领军者。这时的比亚迪依然没有满足，春晚上出现的云轨，是它的又一份考卷，这种全新的交通方式，重新定义了城市交通系统…	3813	1	牛股天下无敌	0
981	2019/3/21	今年是比亚迪由新能源汽车转型上升到新型新型轨道交通爆发之年！注意了！看好了！新型轨道交通！这是一个无与伦比的超级稀有的大题材！	9833	46	牛股天下无敌	0
982	2019/3/20	这周的表现已经远好于预期！	971	0	生意是一门艺术	2
983	2019/3/19	长沙年内比亚迪计划生产30万辆新能源汽车 以微型电动车为主一品汽车 2019-01-18 12:19:33在2019年比亚迪计划在长沙工厂生产30万辆新能源汽车，产品可能将覆盖e1、e2、e3等多款微小型电动车。与此同时，比亚迪还将加快卡车研发中心建设，在长沙打造研发、生产、销售三位一体的电动卡车及专用车全球总部。比亚迪在新能源汽车市场无疑是成功的，在2018年销量的销量数据中，比亚迪全年累计销售52.07万辆，同比增长27.09％。在这其中，新能源汽车销量为24.78万辆，燃油汽车27.29万辆。由此来看，新能源汽车与燃油车基本达到同一水平的局面。值得一提的是，比亚迪在新能源汽车方面顺利完成了年初既定的20万辆销量目标，并且连续三年夺得全球新能源汽车销量冠军。据悉，在2019年比亚迪计划在长沙工厂生产30万辆新能源汽车，产品可能将覆盖e1、e2、e3等多款微小型电动车。与此同时，比亚迪…	7517	24	牛股天下无敌	0
984	2019/3/18	今日比亚迪主力净流入额达2750.62万元，净占比3.19%，其中超大单净流入额1769.83万元,净占比2.07%，大单净流入额980.79万元，净占比1.15%。比亚迪资金流向数据类型流入(万元)流出(万元)超大10126.04-8356.20大单24999.65-24018.86中单32996.47-33687.46小单17186.93-19246.56资金解读比亚迪收盘涨幅0.49%， 其中，成交最活跃的价格分别为56.43、56.44、56.40，成交密集的手数区间分布于100-150、70-100、200-300手，小单介入居多。成交活跃统计9:30-15:00 成交均价 55.62 成交价格主买累计成交量主卖累计成交量主买占比主卖占比56.4344300367000.29%0.24%56.447962200.52%0.00%56.403320092000.21%0.06%5…	981	0	资金解密	0
985	2019/3/17	来源：经济通中国站 《今日窝轮》美股周三(13日)晚升148点，但未能助港股今早(14日)进一步上扬。此外，国家统计局公布，今年首两个月社会消费零售总额同比增8.2%，略优于市场预期，却较去年12月的增幅为低。恒指今早于10天线附近争持，上落范围约28700至28900点，250天线成支持。 比亚迪(01211)股价未能重上50天线，今早继续寻底，最低曾见46.45元，并受制于多条平均线之下，支持位于今年初低位42.9元，MACD负差距扩大。如看淡比亚迪，可留意比迪认沽证19603，行使价33.88元，10月初到期。 腾讯控股(00700)将于下周四(21日)公布业绩，其股价今早随大市回吐，但仍守在250天线之上，10天线刚上穿250天线现黄金交叉，MACD呈正差距。如看好腾讯，可留意腾讯认购证14756，行使价390.88元，6月初到期。 小米集团(01810)股价今早轻微高开后走势回…	8156	3	财经评论资讯	0
986	2019/3/16	就是我想问一下，让我割肉那个大哥，你是怎么想的，难道是黑粉？	987	1	外面的月亮圆而亮	2
987	2019/3/15	03月13日比亚迪深股通持仓数据收盘价：52.00涨跌幅：0.02%持股量：1493.29万股持股变化：-43.48万股数据显示，截至03月13日比亚迪于深股通持股量为1493.29万股，占其A股股本比例为0.82%，比上一交易日减少43.48万股。据数据统计，该股近一个月内累计涨幅为0.83%，深股通累计减仓38.76万，深股通持仓累计变化比例为-2.53%，近三个月内累计涨幅为-10.96%，深股通累计加仓81.54万，深股通持仓累计变化比例为5.78%。数据来源:东方财富	989	0	聚焦沪深港	0
988	2019/3/14	谨防今天补跌。	576	0	锋哥爱生活	2
989	2019/3/13	我觉得宋DM这车的语音助手功能很实用，真心希望比亚迪发展的越来越好	1835	2	那诗情画意太假	2
990	2019/3/12	来源：格隆汇 格隆汇3月8日丨大和发表研究报告指出，比亚迪(01211.HK)上月汽车销售稳定，新能源车表现尤其突出，估计今年盈利持续受压，但明年在销售规模扩大下，盈利可望复苏，予“买入”评级，12个月的目标价为64港元。 大和报告指出，内地可能调低新能源车补贴的影响，已大致反映于比亚迪的股价上，而政府可能推出支持新能源车政策，估计将提振今明两年新能源车的销量。报告又提到，比亚迪2月份汽车销量2.68万辆，较去年同期升2.1%，其中新能源汽车销量1.44万辆，升72.6%，但燃油汽车销量下降31%，至1.24万辆。新能源车销量大增，主要因为电池电动乘用车(PV BEV)销售由去年的600台大增至今年的8000台，而插电式混合动力乘用车(PV BEV)销售减少21%至6000台，可能与今年农曆年提早有关。（文章来源：格隆汇） [点击查看原文]	9854	11	比亚迪股份资讯	0
991	2019/3/11	今年一定会创新高！65元见真知！	789	2	接盘侠2030	2
992	2019/3/10	来源：经济通中国站 比亚迪(01211)(深：002594)指2月汽车销量2.68万辆，较去年同期升2.1%，其中新能源汽车销量1.44万辆，升72.6%，但燃油汽车销量降30%，至1.24万辆。至于首两个月销量增3.1%至7万辆，当中新能源汽车销量升1.7倍，抵销燃油汽车销量降47.7%的影响。（文章来源：经济通中国站） [点击查看原文]	8095	1	比亚迪股份资讯	0
993	2019/3/9	来源：中国经营报 作者：梁锶明 童海华 近日，深圳腾势新能源汽车有限公司(以下简称“腾势新能源”)产生多项工商变更，其中注册资本由41.6亿元人民币变更为45.6亿元人民币，出资情况由56.6亿元人民币增长至60.6亿元人民币。另外，高管也有变动。 而在不久前，比亚迪股份有限公司(002594.SZ，以下简称“比亚迪”)董事会通过了《关于拟对参股公司深圳腾势新能源汽车有限公司增资的议案》。公开资料显示，自腾势新能源成立以来，比亚迪与戴姆勒大中华区投资有限公司(以下简称“戴姆勒”)已多次增资。比亚迪方面提到，未来公司仍将会为腾势提供技术、人才和资金支持。 股东再次增资 2月28日，腾势新能源发生多项工商变更，其中注册资本由41.6亿元人民币变更为45.6亿元人民币，出资情况由56.6亿元人民币增长至60.6亿元人民币。另外，高管也有变动。国家企业信用信息公示系统显示，腾势新能源股东仍为比亚…	7662	3	财经评论资讯	2
994	2019/3/8	来源：东方财富Choice数据 作者：财智星 比亚迪融资融券信息显示，2019年3月7日融资净买入2134.96万元，融资余额17.35亿元，较前一交易日增长1.25%。融资方面，当日融资买入1.61亿元，融资偿还1.39亿元，融资净买入2134.96万元，连续4日净买入累计1.69亿元。融券方面，融券卖出1.65万股，融券偿还2.75万股，融券余量46.64万股，融券余额2489.49万元。融资融券余额合计17.6亿元。比亚迪融资融券交易明细（03-07）比亚迪历史融资融券数据一览（文章来源：东方财富Choice数据） [点击查看原文]	2920	0	财经评论资讯	0
995	2019/3/7	清仓了，你可以涨停了	678	0	懿牛默	2
996	2019/3/6	来源：格隆汇 摩根士丹利发表研究报告指比亚迪(01211.HK)去年收入同比升23%至1,301亿元人民币，惟纯利跌31%至27.91亿元人民币，低于该行预期8%，低於市场预期更达31%；这属公司刊发去年第三季业绩时，纯利指引的下端。 报告引述比亚迪称，纯利倒退主因纯内燃机汽车市场竞争激烈、手机业务市场需求疲弱、政策转变致太阳能业务亏损扩大、减值损失，以及财务开支上升。大摩维持予比亚迪“减持”评级，主因该行料今年新能源车补贴料大幅减少，目标价30港元。（文章来源：格隆汇） [点击查看原文]	12857	27	比亚迪股份资讯	0
997	2019/3/5	03月04日比亚迪深股通持仓数据收盘价：53.68涨跌幅：-0.22%持股量：1539.39万股持股变化：39.19万股数据显示，截至03月04日比亚迪于深股通持股量为1539.39万股，占其A股股本比例为0.84%，比上一交易日增加39.19万股。据数据统计，该股近一个月内累计涨幅为11.21%，深股通累计加仓141.12万，深股通持仓累计变化比例为10.09%，近三个月内累计涨幅为-4.69%，深股通累计减仓155.82万，深股通持仓累计变化比例为-9.19%。数据来源:东方财富	901	0	聚焦沪深港	0
998	2019/3/4	来源：第一财经 比亚迪正不断挑战新的赛道。马上24岁的比亚迪，去年在深圳举行了全球开发者大会，这是汽车133年发展历史上的第一次开发者大会，比亚迪希望作为智能汽车硬件标准平台提供商，开放汽车所有的传感系统和执行系统，引领汽车业态从封闭走向开放。 结合DiLink智能网联系统和加入D++生态的众多开发者，比亚迪智能出行生态体系已经构架完成。比亚迪董事长兼总裁王传福要抓住汽车电动化和智能化两大变革的契机。不过，开放平台存在安全隐患等难题，360董事长兼CEO周鸿祎对于王传福这一设想直呼：“王总，你疯了吗？” “选择走别人没走过的路，走别人现在还走不了的路”，技术狂人王传福又一次冒险尝新，比亚迪选择加速向前冲。去年上半年，比亚迪的“期中考”成绩并不尽如人意，上半年净利润4.79亿元，同比降72.19%，扣非后亏损6.73亿元。新能源汽车补贴逐年退坡，比亚迪的盈利能力面临不小的压力，王传福承压前…	10058	27	财经评论资讯	0
999	2019/3/3	来源：格隆汇 比亚迪电子(00285.HK)宣布，于2019年3月1日，公司与比亚迪订立供电服务协议，据此，集团将根据其项下条款及条件向比亚迪集团提供供电服务。根据供电服务协议，集团将向比亚迪集团提供电力，以满足比亚迪集团在中国深圳宝龙工业园区的日常营运及生产需求。 公司估计，于截至2021年12月31日止各三个年度，供电服务协议项下的交易金额分别不会超过人民币9043.32万元、人民币9554.14万元及人民币1.18亿元，该等金额因此被设定为建议年度上限。 （文章来源：格隆汇） [点击查看原文]	9178	1	比亚迪电子资讯	0
1000	2019/3/2	再次阐述比亚迪为什么要卖掉整车业务！！未来是新能源汽车的天下，比亚迪因为技术优势完全可以成为一个领先的汽车新能源方案供应商，向所有厂商提供新能源解决方案，其他车厂只负责要搞好壳子，也不用费钱自己搞三电研发，所以这个市场大的无法想象，由于国内汽车制造的激烈竞争，你造自卖终成不了大的气候，要不是宁德时代的出现让比亚迪有了危机感，比亚迪现在恐怕只会自产自销拒绝对外合作。宁德时代为什么能够成功，因为他不造整车，和车厂没有竞争关系，所以不管是宝马等国际大厂还是自主品牌都愿意和他深度合作，而比亚迪正好相反，谁愿意自己把自己的竞争对手养肥？如果比亚迪不造整车，完全有可能成为特斯拉的供应商，现如今特斯拉是不可能选择比亚迪的电池，因为他们是竞争对手。造好三电卖给其他车厂，那么特斯拉的竞争对手就不是比亚迪一家了，而是所有使用比亚迪三电的汽车品牌！！！	8495	13	杨sir2	2
1001	2019/3/1	比亚迪这个品牌的产品很有诱惑力，非常有购买的价值。	1424	4	背上趴着楚人美	2
1002	2019/2/28	这股四十块钱我都不要	542	0	刘铁锤	2
1003	2019/2/27	低开高走，上摸59	950	0	股往金来赢不停	2
1004	2019/2/26	02月25日比亚迪深股通持仓数据收盘价：55.06涨跌幅：6.13%持股量：1570.70万股持股变化：64.93万股数据显示，截至02月25日比亚迪于深股通持股量为1570.70万股，占其A股股本比例为0.86%，比上一交易日增加64.93万股。据数据统计，该股近一个月内累计涨幅为11.96%，深股通累计加仓226.39万，深股通持仓累计变化比例为16.84%，近三个月内累计涨幅为1.96%，深股通累计减仓198.84万，深股通持仓累计变化比例为-11.24%。数据来源:东方财富	974	0	聚焦沪深港	0
1005	2019/2/25	早评：上周A股再次走出了一波大涨行情，尤其是下半周走出了一波逼空上行趋势，北上资金持续流入，场内资金融资客下半周也是疯狂涌入。上周五大盘早盘经历惯性洗盘之后在利好作用下上攻。上周五的大金融，多远金融，互联网金融大涨，主要消息面一个是中证协向券商征求减税降费意见以及领导提及的深化金融供给侧改革利好。以及央行的未来更具空间的货币政策等等利好，涨停的140来只股票有超过三分之一来自于金融领域股票，而另一小半来自于妖股，壳资源，创投，5G基建等领域为主。上周四和周五妖股太过疯狂。市场上周给大家分析过小牛 基础可期，但是还是那句话，任何一个牛市都有暂时性震荡调整，不可能一次性吃饱。基本上后期的时间就是让踏空者追高了，很难大调整，要大调整的话也只能等北上资金出货为主。上周五建议太高的个股尽量少追，尤其类似妖股更不能追，一旦下来有时候连续一字跌停很可怕。反倒是行情较好的时候，继续挖局超跌补涨科技优质股…	893	0	hb121327猎鹰	2
1006	2019/2/24	你他m就是个笑话吧	779	1	阿拉丁666	2
1007	2019/2/23	#苏州龙杰苏州恒铭达立华股份必成江苏省仨股王，	644	0	红色宝石5	2
1008	2019/2/22	来源：国海证券 作者：谭倩 尹斌 张涵 事件： 公司发布1月销量快报以及电池装机总量：1月份汽车销量43920辆，环比减少-37%，同比增长4%。其中新能源汽车28668辆，环比减少-39%，同比增长291%，燃油汽车销量15252辆，环比减少-34%，同比增长-56%。与此同时，公司1月份新能源汽车动力电池及储能电池装机总量约为1.55GWh。 燃油车让位于电动车：公司新能源汽车销量从2018年下半年开始逐渐超越传统燃油车，逐渐迈入相对纯正的新能源整车标的。1月份汽车销量4.39万辆，环比减少-37%，同比增长4%，其中新能源汽车销量2.87万辆，同比增长291%。其主要的原因是公司的新车型的客户认可度高叠加补贴退坡前的抢装带来的高速增长。 2019年维持45万辆以上的新能源汽车销量预期：基于公司当前的销量，我们就公司主打新能源汽车车型做相应地销量推断：1)唐DM:2019年预期月均销…	9771	25	财经评论资讯	0
1009	2019/2/21	明天出货	997	0	唯有追高才能发财	2
1010	2019/2/20	02月19日比亚迪深股通持仓数据收盘价：51.74涨跌幅：-1.35%持股量：1413.39万股持股变化：-31.34万股数据显示，截至02月19日比亚迪于深股通持股量为1413.39万股，占其A股股本比例为0.77%，比上一交易日减少31.34万股。据数据统计，该股近一个月内累计涨幅为10.51%，深股通累计减仓30.04万，深股通持仓累计变化比例为-2.08%，近三个月内累计涨幅为-5.41%，深股通累计减仓343.39万，深股通持仓累计变化比例为-19.55%。数据来源:东方财富	881	0	聚焦沪深港	0
1011	2019/2/19	来源：格隆汇 比亚迪(01211.HK)公布，2018年11月20日-2019年2月15日，公司高级管理人员吴经胜累计减持60万股A股，减持均价51.75-57.12元/股。 截止公告披露日，吴经胜持有公司385.758万股A股，占公司总股本比例0.14%，其中无限售条件流通股约81.44万股，限售股约304.32万股。（文章来源：格隆汇） [点击查看原文]	10840	10	比亚迪股份资讯	0
1012	2019/2/18	来源：华夏时报 作者：翟亚男 比亚迪1月销量快报显示，2019年首月新车销售达4.39万辆，同比上升3.74%；其中，新能源汽车销量达到2.87万辆，累计同比上涨291.11%。在递上一份喜报的同时，前法拉利外饰设计总监欢马？洛佩慈和前奔驰意大利设计中心总监米歇尔？帕加内蒂正式加盟比亚迪设计团队的消息，让比亚迪的“开门红”再添惊喜。 集大咖杠豪车 比亚迪官方表示，洛佩慈和帕加内蒂将分别担任首席外饰总监和首席内饰总监，与艾格组建成新的设计团队，有望为比亚迪后续车型设计作出新的提升和贡献。 前奥迪设计总监沃尔夫冈？艾格加盟比亚迪汽车之后，给其整体造型带来了巨大的变化。艾格领导设计的“DRAGON FACE”，于内提升了产品整体颜值和竞争力，让产品更具辨识度；于外提高了产品的影响力，体现自主品牌研发能力。欢马？洛佩慈从2010年开始担任法拉利设计总监，并先后参LaFerrari系列、法拉利45…	10393	3	财经评论资讯	0
1013	2019/2/17	02月15日比亚迪深股通持仓数据收盘价：51.67涨跌幅：-3.82%持股量：1571.71万股持股变化：36.73万股数据显示，截至02月15日比亚迪于深股通持股量为1571.71万股，占其A股股本比例为0.86%，比上一交易日增加36.73万股。据数据统计，该股近一个月内累计涨幅为5.88%，深股通累计加仓149.19万，深股通持仓累计变化比例为10.49%，近三个月内累计涨幅为-0.27%，深股通累计减仓223.14万，深股通持仓累计变化比例为-12.43%。数据来源:东方财富	997	0	聚焦沪深港	0
1014	2019/2/16	比亚迪 有机会的，近期肯定是在调整。新能源的优势明年更加明显，我是比亚迪经销商的销售经理。销量预计仍会有 40%左右的增幅。	3372	11	胤9696	2
1015	2019/2/15	来源：智通财经 花旗发表研究报告称，随着2019年初销售改善，买入中国汽车股的时机已到。该行上调比亚迪(01211)、华晨中国(01114)的目标价，将它们列为首选股。 花旗还预测，中国汽车销售的转折点可能出现在3月份，早于预期。（文章来源：智通财经） [点击查看原文]	11910	6	比亚迪股份资讯	0
1016	2019/2/14	可以的，我老婆也总说这车的内饰做的可以，还经常推荐给她朋友呢	993	9	清风曳杨柳	2
1017	2019/2/13	继续市场瞎成这样，这样一家不给投资人赚一分钱的公司反而股价高成这样这个饼画的好圆，让你看着好开心，真的吃到吗？！炒作在现在的环境下还有多少钱途	994	0	巴菲痔	3
1018	2019/2/12	明天开盘了，大过年的，呵呵……	650	0	可舍可得	2
1019	2019/2/11	比亚迪的电池值得市场推进，市值不应该这么低。	409	3	Lesgirl	2
1020	2019/2/10	来源：格隆汇 2月1日丨比亚迪(01211.HK)公布，于2019年2月1日召开的第六届董事会第二十四次会议上，经审议，董事会通过了《关于拟对参股公司深圳市迪滴新能源汽车科技有限公司增资的议案》，同意公司控股子公司比亚迪汽车工业有限公司对参股公司深圳市迪滴新能源汽车科技有限公司(简称“迪滴”)增资人民币2,233.852万元，并授权公司管理层办理迪滴增资所需手续。比亚迪汽车工业有限公司对迪滴增资完成后，公司通过控股子公司比亚迪汽车工业有限公司持有迪滴的股权比例保持为40%。 迪滴为公司联营合营企业，公司副总裁吴经胜曾于过去十二个月内担任迪滴董事长之职。（文章来源：格隆汇） [点击查看原文]	5721	1	比亚迪股份资讯	0
1021	2019/2/9	港股暴雷了，玩完	4824	4	春风习习暖人心	2
1022	2019/2/8	85的时候看看想上车没上，今天过来看看有点吃惊	243	1	炒股炒乐趣	2
1023	2019/2/7	请问大股东吕向阳那880万开始减持了吗,那时8亿啊	741	7	投资养家777	3
1024	2019/2/6	开始减持了，不然涨肯定不止这点，……	384	2	真实散狗	2
1025	2019/2/5	云贵晕吧上春晚，有几亿人看吧？	1773	0	又飘了禁声	2
1026	2019/2/4	新能源回家过年……太坑了	4342	4	环球踏古城	2
1027	2019/2/3	瞧瞧	2962	0	小米大缸	2
1028	2019/2/2	来源：证券日报网 作者：王珂 11月22日，蓝海华腾发布《关于与深圳比亚迪微电子有限公司签署战略合作框架协议的公告》，公司与比亚迪微电子有限公司就电机控制器单元、集成式电控、IGBT模块及晶圆、SiC模块及晶圆、电流传感器等产品的应用与推广达成合作共识，共同拟定战略合作框架协议书。 此次协议内容包括：比亚迪微电子将保证蓝海华腾优先供货；提供行业内有竞争力的价格支持；合作开发专用IGBT等产品；在汽车三电控制器等产品上优先推荐使用双方的电机控制器单元、集成式电控、智能功率模块IGBT、碳化硅、电流传感器等产品；在与第三方合作时有义务向第三方推荐使用双方产品等方面。 公司负责人表示，本协议的签署旨在充分发挥双方各自优势，资源共享，协同合作，相互扶持，全面提高服务质量和运营效率，降低运营成本，增强市场综合竞争力，互利共赢。实现双方未来的市场扩张策略并获得市场份额，并且为双方合作创造更大的商业价…	5587	5	蓝海华腾资讯	0
1029	2019/2/1	比亚迪还会跌。内幕消息。会跌到40以下	731	0	好好的白菜	2
1030	2019/1/31	未来是氢能源燃烧电池不是锂电池天下了	974	1	kecpyn7097	2
1031	2019/1/30	这个牛股天下无敌就是来霸屏的，没什么新鲜东西，都是老生常谈，这家伙就是来灌迷汤的，不要被这小子迷惑，退补政策落地才能绝对方向，政策落地当天会有一个大幅下跌，那时再考虑介入	1059	2	HX5V39V	2
1032	2019/1/29	比亚迪F0电动版要来，双门四座，续航300公里，最新代步神器车轮EV百家号01-1110:55别看现在国内汽车市场是SUV的天下，回想前几年那可是微型车的天下，奇瑞QQ、奥拓、比亚迪F0满大街都是，现在逐渐看不到它们的身影了，不过最近几年国家提倡节能减排，新能源车型成为主流，小巧玲珑的微型车再度成为市场新宠，比亚迪F0也迎来第二春，推出新能源版。外观上和燃油版车型保持高度一致，造型非常经典想必各位都相当熟悉，并没有采用封闭式进气格栅，前脸有蜂窝状散热孔，前保险杠使用黑色护板装饰，增添了一丝时尚感， 尺寸方面长宽高分别为3465mm1618mm1500mm，轴距为2340mm，典型的买菜车。尾灯分布在车柱两侧，内置LED灯源夜晚亮起以后辨识度还是挺高的，底部使用镂空饰板装饰，和前脸相呼应， 配置方面，新车可以选装轮毂、后摄像头、倒车雷达、无后摄像头、无倒车雷达、鲨鱼鳍天线等配置，满足家用基…	8823	17	牛股天下无敌	0
1033	2019/1/28	来源：第一财经 1月12日，比亚迪集团董事长王传福在2019年电动汽车百人会论坛上表示，我国当前在发展电动汽车方面的首要任务就是要尽快制定汽车全面电动化的时间表。“新能源汽车的发展正在从过去单纯依靠政策的单轮驱动，转变为了”政策+市场“的双轮驱动，这种增长方式更加健康和更具有可持续性，到2030年实现全面电动化完全可行。”王传福如是说。 目前，很多国家已提出电动车计划。2010年前后，加州政府率先推行零排放积分政策，中国很快把新能源汽车上升为国家战略。2016年，欧洲多国政府提出限售传统燃油车的时间表。2017年，欧盟提出更加严格的排放标准，要求2025年新型客车和轻型车百公里二氧化碳排放减少15%，2030年减少30%。2017年9月，国家工信部形国斌副部长在泰达论坛也提到，我国正在考虑拟定禁止生产燃油车的时间表，去年4月，海南省成为首个宣布2030年禁售燃油车的省份。“实际上，海南要…	13991	30	财经评论资讯	0
1034	2019/1/27	一天24小时在线发破帖 谁是水军 你猜猜呗 那个牛股天下无敌 真是此地无银三百两 见你一次骂你全家一次	956	0	飞黄腾达2	2
1035	2019/1/26	来源：中证网 作者：齐金钊 11月22日晚间，蓝海华腾(300484)公告称，公司日前与深圳比亚迪微电子有限公司(以下简称“比亚迪微电子”)签署《战略合作框架协议》。协议指出，此战略合作，旨在帮助双方进一步提升整体运营效率、降低运营成本，实现双方未来的市场扩张策略并获得市场份额，并且为双方合作创造更大的商业价值。 公告显示，比亚迪微电子是比亚迪集团旗下的独立子公司，于2004年开始致力于集成电路及功率器件的开发，并提供产品应用的整套解决方案。比亚迪微电子通过不断完善产品线，立足自主研发，结合国际先进技术，从最早的锂电池保护芯片及功率MOSFET，逐步扩展到功率半导体器件、IGBT功率模块、电源管理IC、CMOS图像传感器、指纹识别芯片、触摸控制IC、LED、智能安防监控等多个产品线，应用领域覆盖了对光、电、磁等信号的感应、处理及控制。目前比亚迪微电子产品已广泛应用于汽车、能源、工业、通讯…	10664	12	蓝海华腾资讯	0
1036	2019/1/25	S啦，绿油套S你们	467	0	Ta696	2
1037	2019/1/24	比亚迪股份目标价71港元，给予买入评级点击查看PDF原文研报日期：2019-01-18 比亚迪股份(01211) 大和资本发表报告称，比亚迪(43.25,-0.05,-0.12%)（01211）去年12月份的整体汽车销量同比上升33%至6.96万辆，全年销量同比上升23%至52.07万辆，大致符合该行预期，予“买入”投资评级，目标价71港元。 报告称，比亚迪去年12月份的纯电动车（NEV）销量同比上升197%至4.67万辆，但内燃引擎汽车（ICE）销售则同比下跌38%示2.3万辆。该行预期，受NEV销量，以及内地政策支持ICE及NEV的政策带动，其盈利有望于2019-2020全年复苏。[大和证券	912	1	还好吧不	2
1038	2019/1/23	同为汽车股，这个股可以割肉了，推荐拓普集团，马上翻倍的牛股	861	6	江淮小家	2
1039	2019/1/22	唱多得，你们看，我预测的准不，听我的没错	912	0	d三千	2
1040	2019/1/21	2019-01-18J.P. MORGAN BROKING (HONG109.33万5118.81万2019-01-17J.P. MORGAN BROKING (HON47.34万2248.15万	988	2	cdrrcd	2
1041	2019/1/20	全宇宙无敌的比亚迪	946	0	专擒妖股	1
1042	2019/1/19	看好36-59-46，正常调整再往上走，不悲观。	974	0	学艺不精瞎折腾	2
1043	2019/1/18	来源：东方财富Choice数据 作者：财智星 比亚迪2019年1月23日收报48.8元，涨跌幅2.31%，换手率0.85%。当天该股主力资金流入1.75亿元，流出1.15亿元，净流入6035.07万元。其中，超大单流入3553.98万元，流出1294.44万元，净流入2259.54万元。以下为资金流向具体情况：数据来源：Choice数据数据来源：Choice数据从两市排名来看，比亚迪今日主力资金净流入额居两市第11。今日沪深两市主力资金净流出65.34亿元，其中沪市净流出32.14亿元，深市净流出33.20亿元（中小板净流出15.62亿元，创业板净流出7.95亿元）。以下为两市净流入前二十个股：数据来源：Choice数据（文章来源：东方财富Choice数据） [点击查看原文]	4334	0	财经评论资讯	0
1044	2019/1/17	想问下各位有没有知道比亚迪准备上市新款车车标是用什么材料做咯	865	1	守得云开见紅日	2
1045	2019/1/16	来源：盖世汽车 13秒，57台一口价26.59万元的路虎极光售罄，40台一口价25.99万的路虎发现神行售罄后立即补货。数据显示，天猫双11至今，不到三个月的时间，天猫平台共卖出近五万辆一口价的定价车，相当于50个4s店卖一整年。透明、实惠的一口价购车模式已经成为汽车行业在2019年的新趋势。 从去年开始，国内汽车行业进入“寒冬”，汽车零售行业首次出现负增长，面临洗牌。但汽车行业的寒冬真的来了吗？ 拥抱新趋势的汽车品牌仍在逆势增长。比亚迪同比逆袭上涨超20%，整个新能源首次占比接近50%，实现了22万台以上的新能源销量。2018年比亚迪和天猫合作，限量首发了一款一口价9.99万的元EV360定制车，几百台一上线49秒就立即售罄。 比亚迪副总经理熊甜波认为，天猫新零售对其产生了极大的助力，天猫让品牌更懂消费者。 天猫推出的一口价卖车模式，除了透明、实惠外，消费者还不用再往4S店跑，而且现在…	12419	2	财经评论资讯	0
1046	2019/1/15	纯充电的电动汽车历史结束了，氢能燃料才是最终汽车发展的方向！比亚迪走错了方向	955	2	把把梭哈个股点评	2
1047	2019/1/14	比亚迪？	8426	0	明明还在	2
1048	2019/1/13	弯道超车的契机快被有些领导耽误了 耽误了 耽误了	888	0	n14030560324baba	2
1049	2019/1/12	我的小宝贝，等你哦	849	0	青春不颓废i	2
1050	2019/1/11	来源：财通证券 公司发布销量快报：12月销量7.0万，同比增长31.2%。其中新能源乘用车3.7万，同比增长135.9%；传统动力乘用车2.3万，同比下滑35.3%；新能源客车2340辆，同比增长25.9%。2018年，累计销量52.1万辆，其中新能源汽车24.8万辆 新能源汽车销量延续三位数增长，强产品周期持续验证 公司新能源乘用车销量同比连续5个月保持三位数的增长，全年累计销量22.7万辆，同比增长116.1%。新能源乘用车销量数据表现强劲，主要是主力车型集中换代，产品力大幅提升带来了可观增量。唐、秦Pro两款主力车型分别在2018年6月底和9月底上市，换代车型由内而外的颜值大幅提升，带动了销量高增长。新能源商用车销量明显改善，12月销量略超预期。受年底财政压力叠加补贴新政推迟影响，新能源客车行业年底抢装整体不及预期，但公司12月新能源客车销量同比增速仍实现了同比增长，表现亮眼。电动…	13687	9	财经评论资讯	3
1051	2019/1/10	求你了 别砸了	988	2	逆势点金	2
1052	2019/1/9	妈的，跌停！什么意思？	936	1	小鱼儿19800311	2
1053	2019/1/8	讲个故事，以前村里一个人赌博很厉害，忽悠了不少钱。最后，一个外来户来到村里赌术更加精湛。你们说，村里那个人未来还会好过吗？	977	1	feng3947	2
1054	2019/1/7	想买唐，可是钱都被你套着，买个锤子	951	0	xuelh5455	2
1055	2019/1/6	来源：证券日报 作者：乔川川 随着国内外新能源汽车市场的快速发展，近几年动力电池产业的市场需求也持续增长。动力电池应用分会研究部统计数据显示，2018年我国新能源汽车动力电池装机总量为56.89GWh，同比增长56.88%。分企业来看，国内前两家寡头企业宁德时代和比亚迪2018年装机量占比分别达到41%、20%，合计占据了六成以上的市场份额，第三名的国轩高科去年装机量占比为5.4%。 对此，安信证券表示，动力电池市场空间巨大，按照2020年全球500万辆产销、单车50kwh保守估计，市场规模将超1700亿元，2025年预计超6000亿元。当前宁德时代在国内动力电池市场领先地位稳固，并逐步进入到海外供应链中，有望2019年-2020年转化为实质订单，将率先受益。 二级市场上，宁德时代等龙头股也表现出较高的抗跌性。宁德时代自去年6月22日上市后的连续涨停板打开以来，截至昨日累计上涨9.75%…	42428	5	宁德时代资讯	3
1056	2019/1/5	炒这玩意全凭信仰	870	0	诗远方梦想	2
1057	2019/1/4	01月03日比亚迪深股通持仓数据收盘价：48.06涨跌幅：-2.26%持股量：1520.86万股持股变化：22.95万股数据显示，截至01月03日比亚迪于深股通持股量为1520.86万股，占其A股股本比例为0.83%，比上一交易日增加22.95万股。据数据统计，该股近一个月内累计涨幅为-14.30%，深股通累计减仓171.60万，深股通持仓累计变化比例为-10.14%，近三个月内累计涨幅为-2.12%，深股通累计减仓863.61万，深股通持仓累计变化比例为-36.22%。数据来源:东方财富	640	0	聚焦沪深港	0
1058	2019/1/3	希望2019新能源汽车中的插电混动的补贴政策把纯电续航里程提到100公里。	980	0	Au8888	2
1059	2019/1/2	来源：中证网 三丰智能(300276)12月31日晚公告，公司中标常州比亚迪新能源汽车总装车间输送线及公用系统总包项目，中标金额1.16亿元，占公司2018年度营业总收入的6.47%。（文章来源：中证网） [点击查看原文]	5554	10	三丰智能资讯	0
1060	2019/1/1	读懂市场、建立技术优势 比亚迪着力发展插混技术12月20日 22:53 关注原标题：读懂市场、建立技术优势 比亚迪着力发展插混技术 来源：经济日报新能源的引领者——比亚迪深信，作为传统燃油车和纯电车型间的“中和”车型，插电式混合动力车型结合了两者的众多优势，因此在未来很长时间内，其都将成为市场重要的车型。比亚迪双模技术不断进化比亚迪产品及汽车新技术研究院院长杨冬生首先阐释了对双模车型的理解，“如果把‘燃油’到‘纯电’的转变比喻成汽车界的一场‘革命’，双模技术弱化了‘燃油’和‘纯电’间的矛盾，让传统燃油车的发动机、变速器的技术得以延续。”基于此，比亚迪提出了研发双模的理念，即长途用油，超强动力，短途用电，经济节省，系统兼顾性能与节能。同时，比亚迪早在2005年就开始研发插电式混合动力技术，并于2008年上市第一代双模技术DM 1.0；至2018年，DM 3.0技术也已开始应用。11年间，比…	5599	14	牛股天下无敌	0
1061	2018/12/31	比亚迪：未来确定性最高的新能源车寡头原创 红刊财经 2018-11-20 20:08:34红刊财经 吴国平从最新披露的比亚迪三季报业绩数据来看，受上半年补贴退坡影响，公司“增收不增利”。不过，从第三季度单季数据来看，业绩下滑态势得到明显改善。这主要得益于比亚迪乘用车新品的逐步发力，以及电池产能瓶颈的逐渐缓解。在笔者看来，虽然当前新能源汽车领域竞争激烈，但比亚迪作为新能源领域中的老牌企业，目前“底子”还是不错的。根据公开数据测算，比亚迪每年将有2887亿元的市场空间，但截至11月15日收盘，比亚迪的总市值仅1400多亿元，仍有巨大提升空间。比亚迪增收不增利困局迎转机比亚迪前三季度实现归属上市公司股东净利润15.3亿元，同比下滑45.3%。前三季度扣非净利润为-1.65亿元，同比下滑108.38%。上半年补贴退坡，汽车业务整体净利润较去年同期下滑明显，是增收不增利的主因。不过，从第三季度来看…	9079	25	牛股天下无敌	0
1062	2018/12/30	了解下长安汽车，看怎么样	888	0	房奴翻身把歌唱	2
1063	2018/12/29	比亚迪是新能源汽车，目前国家比较支撑，就目前来看，可以价值投资	1	22	孤心泪80209	2
1064	2018/12/28	比亚迪唐换“字母串”车标，钥匙亮出来，10个9个车主都想提车星座运势盘 2018-11-29 11:34要说起国产车之光，相信不少人都会想到比亚迪，毕竟它的科技含量非常的高，所以只要是比亚迪参与的竞标没有输的。因此，它的很多车型也一度在其他国家卖的很好，但是它的车型却一度被国人吐槽丑，现在比亚迪高薪挖奥迪总监，现新车完美蜕变!钥匙一出比奥迪还有面，一起来看看，我们都知道，近几年新能源汽车的发展势头良好。而比亚迪在这方面做的更好，比如它的燃油车，价格便宜，性价比高，油耗量小。唐二代燃油版的出现，拉低唐的入门售价，我们都知道之前比亚迪的车标及外形，一直是人们广为吐槽的一个点，而如今在高薪挖来奥迪总监后，它也终于完美蜕变，龙元素称把比亚迪未来车型，其中比亚迪唐2代三征也大面积上市!而同样用这一元素的比亚迪宋Max一上市就遭到了大范围的哄抢。在外形上，采用奥迪的前脸栅格和造灯技术，尤其是它的大灯…	9667	24	牛股天下无敌	1
1065	2018/12/27	来源：汽车商业评论 作者：张屹鹏 从十五世纪到二十世纪，欧洲为夺走财富并征服世界，开始了长达几个世纪的殖民扩张和殖民掠夺，北美洲、南美洲、澳洲、非洲以及亚洲等均未幸免于难。 今日的“战争”一词，更多时候被赋予形容市场激烈程度的功能，优胜劣败、短兵相接。不过，一方独大的局面仍存在，独角兽在本土的势力一旦变得无敌且寂寞，谋求海外扩张将成为必然的趋势，时下的动力电池领域便是这般景象。 以中日韩为首的动力电池大军，正在前赴后继地抢滩欧洲土地，后者显然认为，此等动作已被视为一种“侵略”。在这样一个欧洲人不曾入眼的风口行业，数百年前的角色被反转了。 如此形容也许只是玩笑，但欧洲人却是认真的，“长期内，我们一定不能依赖于几家亚洲制造商！”大众集团CEO赫伯特·迪斯终于坐不住了，义愤填膺的口气，是否意味着局面已非常不堪，欧洲人又将如何打破此局？ 亚洲动力电池在欧洲的“殖民” 中国、日本、韩国，这三个亚洲…	9425	1	财经评论资讯	3
1066	2018/12/26	今日比亚迪主力净流入额达-2386.70万元，净占比-5.95%，其中超大单净流入额-1229.10万元,净占比-3.23%，大单净流入额-1157.60万元，净占比-3.04%。比亚迪资金流向数据类型流入(万元)流出(万元)超大2224.96-3454.07大单10646.23-11803.84中单14656.75-13742.46小单10578.21-9105.80资金解读比亚迪收盘涨幅-2.34%， 其中，成交最活跃的价格分别为52.64、52.65、52.67，成交密集的手数区间分布于70-100、100-150、200-300手，小单介入居多。成交活跃统计9:30-15:00 成交均价 51.70 成交价格主买累计成交量主卖累计成交量主买占比主卖占比52.64870021000.11%0.03%52.65420000.05%0.00%52.67270000.03%0.00%52…	974	0	资金解密	3
1067	2018/12/25	比亚迪汽车，云轨，动力电池，芯片哪一个不是领先	984	0	王小永	2
1068	2018/12/24	来源：东方财富网 【比亚迪：法国多个城市已下达多批纯电动大巴订单】2018年，比亚迪法国工厂正式投产。目前，三款纯电动大巴已成功在法国工厂下线，并分别交付至博韦市、敦刻尔克市和奥尔良市。比亚迪欧洲责任有限公司总经理何一鹏表示，“自比亚迪在法国建厂以来，市场开拓旗开得胜，成果丰硕。目前，法国多个城市已为2019年绿色出行下达多批纯电动大巴订单。我们也期待比亚迪与法国各公交运营商携手进一步合作。”	9772	8	财经评论资讯	1
1069	2018/12/23	吉利Mvp嘉际上市，如果定价同宋MAX, 宋max就要凉了，不吹不黑，嘉际不管在豪华感和车身优势都超过宋max，比亚迪历来车型都是后劲不足，哎	5319	4	环球踏古城	2
1070	2018/12/22	策略至上 全新一代比亚迪唐为何能够逆势而上？老司机聊汽车 今天12:14比亚迪近几年出尽风头，艾格、汉斯的加入为比亚迪旗下的车型注入了新力量，全新前脸设计“dragonface”，加上比亚迪出色的技术和奔驰级底盘调校，唐、宋等车型持续热卖。最近比较火的便是麾下的唐DM，出色的电池技术，华丽的外观造型，豪华感、科技感强烈的内饰配置，最令人惊讶的是它不到五秒的百公里加速，堪比某些跑车的性能，一经推出，不断收获好评，即使定价在20万-30万的售价区间，它的销量依然可观。10月份，唐新能源共售出6037辆新车，非常不错。即使是燃油版，也有超过4000的销量。无论从价格还是配置方面来说，唐燃油版的实力不可小觑。产品力分析全新一代唐的尺寸达到了4870*1940*1720mm，轴距达到了2820mm，汉兰达的轴距也只有2790mm。亲身体验过后，你会发现，它比想象中还要大。五座版本空间非常大，座椅也…	2701	1	牛股天下无敌	0
1071	2018/12/21	亚迪跌成狗了的。集泰股份减持完了的。	991	0	Xiaoting小婷	2
1072	2018/12/20	来源：小康 作者：麦婉华 1966年出生的王传福，今年已经52岁。用他自己话来说，“我们这代人就是闲不住，要是真的闲下去，那才是最大的痛苦。” “我本人90年代在北京一个研究院任职，工作稳定。但是那时我们不安现状，就到了深圳。这里有公平竞争的环境，又是特区。当时有一些兄弟们加入比亚迪，都是放弃铁饭碗，辞职来创业的。”这位说出创业宣言的正是比亚迪股份有限公司董事局主席兼总裁王传福。 王传福，1966年2月生，安徽芜湖人，1987年毕业于中南大学冶金物理化学专业，同年进入北京有色金属研究总院攻读硕士，1990年毕业后留院工作，1995年辞职，创办比亚迪公司。短短几年时间，比亚迪发展成为中国第一、全球第二的充电电池制造商。2003年，王传福进入汽车行业。现为比亚迪股份有限公司董事局主席兼总裁、比亚迪电子(国际)有限公司主席，广东省第十二届工商联副主席。他研发的电动车被誉为“中国特斯拉”。 王传…	9482	1	财经评论资讯	0
1073	2018/12/19	来源：21世纪经济报道 12月10日，一向低调的WEY用一场高调的庆典迎来了自己两岁的生日。 有意思的是，一汽集团董事长徐留平、东风汽车董事长竺延风、北汽董事长徐和谊、吉利汽车董事长李书福、比亚迪汽车董事长王传福，五位车企掌门人隔空庆贺WEY的两岁生日，将整个庆典推向高潮。 竞争对手发来贺电，不仅扫清了此前汽车圈“黑公关”事件的阴霾，更是打破了自主品牌“内讧”的局面。 “在世界汽车的舞台上与国际品牌同台竞技，让中国汽车跑遍全世界。我愿意和所有立志向上突破的中国品牌携手并进，开放技术合作、平台合作，促进共同发展，携手突破合资品牌和外资品牌把守的大门。” 当天，WEY品牌创始人、长城汽车董事长魏建军表示。 随着股比放开，关税下调，合资品牌价格不断下探，在全球经济扑朔迷离的2018年，中国自主品牌汽车风雨飘摇。 更为重要的是，今年下半年以来中国车市的不断“降温”，在“高手林立”的中国市场，自主…	21094	9	财经评论资讯	0
1074	2018/12/18	12月17日比亚迪深股通持仓数据收盘价：54.89涨跌幅：-4.21%持股量：1376.20万股持股变化：-3.27万股数据显示，截至12月17日比亚迪于深股通持股量为1376.20万股，占其A股股本比例为0.75%，比上一交易日减少3.27万股。据数据统计，该股近一个月内累计涨幅为6.48%，深股通累计减仓394.13万，深股通持仓累计变化比例为-22.26%，近三个月内累计涨幅为22.49%，深股通累计减仓782.32万，深股通持仓累计变化比例为-36.24%。数据来源:东方财富	967	0	聚焦沪深港	0
1075	2018/12/17	49我来一发	917	1	Ta696	2
1076	2018/12/16	来源：时间财经 作者：胡飞 中国真的需要一张燃油车禁售表吗？ 在近日举行的全国政协双周协商座谈会上，比亚迪董事长兼总裁王传福建言说：“当前我国新能源汽车产业正处于爬坡过坎的关键时期，为使整个产业有稳定的发展预期，建议尽早明确禁售燃油车时间表。” 宁德时代董事长曾毓群也建言献策，“应该给燃油车一个禁售时间表，进而推动新能源汽车企业努力把智能化、自动化、电动化结合起来。” 上述消息传出后，再度引发市场热议。赞成者认为，“禁售燃油车”是大势所趋，制定时间表有利于政策明朗化，给国内电动汽车市场发展提速。反对者则提出，要减少“无形之手”的干预，电池厂商作出上述提议可以理解，但过于自私。 事实上，自2017年9月工信部相关领导提出“已启动传统能源车停售时间表研究”以来，“禁售燃油车”一直是行业热议话题。 从中国汽车工业发展弯道超车来讲，当前全球汽车产业正加速向智能化、电能化方向转变，“禁售燃油车”有…	61556	48	财经评论资讯	3
1077	2018/12/15	都看好了: 按照宁德时代目前的估值和3年后的市场需求情况，比亚迪拆分上市的电池业务至少值3000亿，按科创板平均市值10亿算，至少值300家科创板企业。大家可能觉得我在吹牛，但我可以明确告诉你们，3000多家A股公司市值总和不过6个苹果公司的市值！在中国能与欧美科技公司抗衡的唯有华为与比亚迪！ 今天下英雄，惟使君与操尔！	8331	6	价值规律的作用	2
1078	2018/12/14	油价下跌到三四十那就伤害比较大，五十对新能源汽车没很大伤害	982	0	旅游15116102002	2
1079	2018/12/13	真特么弱不禁风	860	0	aliang316	2
1080	2018/12/12	丽鹏股份：联合中标14.5亿元工程项目	862	0	yw95989954	2
1081	2018/12/11	跌了。。。卖了。。。。清了	823	0	Ta696	2
1082	2018/12/10	发改委印发《提升新能源汽车充电保障能力行动计划》的通知10分钟前发改委网站30评论智能语音版约2分钟关于印发《提升新能源汽车充电保障能力行动计划》的通知发改能源〔2018〕1698号各省、自治区、直辖市发展改革委、能源局、工业和信息化主管部门、财政厅，北京城管委，各派出能源监管机构，国家电网公司、南方电网公司：为加快推进充电基础设施规划建设，全面提升新能源汽车充电保障能力，推动落实《电动汽车充电基础设施发展指南(2015-2020年)》，根据《国务院办公厅关于加快电动汽车充电基础设施建设的指导意见》(国办发〔2015〕73号)要求，国家发展改革委、国家能源局、工业和信息化部、财政部制定了《提升新能源汽车充电保障能力行动计划》，现印发你们，请遵照执行。国家发展改革委国家能源局工业和信息化部财政部2018年11月9日附件： （文章来源：发改委网站）分享到微信 朋友圈 微博	942	0	还好吧不	2
1083	2018/12/9	来源：每日经济新闻 “趁年底，赶紧下订单，要不到了明年，你买车的钱就不只是这些了。”12月4日，北汽新能源4S店的一个销售顾问对前来看车的人如是说。 2019年新能源汽车补贴将进一步退坡。现在距离2019年还有不到一个月的时间，记者在走访中发现，各大新能源车商面对政策的变化，当前并没有采取惯用的年底促销手段。 北京金长风长安汽车4S店的一位新能源汽车销售顾问告诉《每日经济新闻》记者：“今年与往年不同，年底各新能源门店打的不再是价格战，而是拼哪家有现车。” “新能源汽车补贴退坡是趋势，无论对消费者还是车企，影响都不会像前两年一样。”中国汽车工业协会秘书长助理许海东对记者说，“虽然补贴政策有变化，但我国新能源汽车市场增量仍将保持稳步增长。” 明年补贴至少再降三成 我国新能源汽车市场，一年一道“槛”。根据规定，从2017年开始，国内新能源汽车补贴将逐步退坡，到2020年年底补贴将完全退出。 日…	8574	2	财经评论资讯	3
1084	2018/12/8	大盘回升了，抓紧买	990	0	dxz951623	2
1085	2018/12/7	T+1的恶，上套关门	999	0	sunhos	2
1086	2018/12/6	做T2块。	3875	0	Jicky	2
1087	2018/12/5	32元，，，月底见，，五个地板	985	1	Ta696	2
1088	2018/12/4	早盘银行板块的带动下继续	953	0	郑能量998238	2
1089	2018/12/3	海马汽车板了	728	0	八方高雅地白鹤	2
1090	2018/12/2	来源：智通财经 比亚迪股份(01211)公布，公司全资子公司深圳市比亚迪云达股权投资管理有限公司于近日在中国证券投资基金业协会登记为私募基金管理人，登记编号为P1069322，登记时间为2018年11月28日，机构类型为私募股权、创业投资基金管理人。（文章来源：智通财经）（来源：智通财经 2018-11-30 17:28） [点击查看原文]	8089	9	比亚迪资讯	0
1091	2018/12/1	来源：经济通中国站 比亚迪(01211)现价升3.39%，报57.9元，盘中高见58.45元，破250天线(57.642元)；成交约465万股，涉资2.66亿元，暂升幅最大国指股，主动买盘69%。 A股(深：002594)现价57.1元人民币，升5.43%。现价A股对H股呈溢价11.14%。 现时，恒生指数报26367，跌8点或跌0.03%，主板成交440.41亿元。上证综合指数报2586，升10点或升0.42%，成交603.08亿元人民币。 表列同板块或相关股份表现： 股份(编号) 现价变幅 ---------------------------- 吉利汽车(00175) 15.22元升0.26% 五菱汽车(00305) 0.31元跌3.13% 东风集团(00489) 7.46元跌0.93% 华晨中国(01114) 6.89元升1.32% 北京汽车(01958) 4.58元升2.46%…	8889	2	财经评论资讯	0
1092	2018/11/30	比亚迪，全年业绩下降，今天缩量上涨创出近阶段新高，但上方缺口58.68-60.58压力较大，短期各项指标有超买迹象，不建议追高，可在回调至10日均线附近，少量介入，快进快出为主。这样的股票，我是不想买，支撑股价走高的逻辑是概念还是题材？没有业绩支撑，没有成长性做基础的，还是不安全，不可靠。	459	1	欢乐趣雪睛云淡	2
1093	2018/11/29	差个涨停，今年炒股就不亏钱了，	882	0	忍_精_韧	2
1094	2018/11/28	#深圳市超烂股比亚迪必狂跌到上海市新文化零头！	928	0	aas红色宝石	2
1095	2018/11/27	出货高手。造图高手。强庄。强装。收绿3.85%，回到32	773	0	Ta696	2
1096	2018/11/26	来源：经济通中国站 据外电引述比亚迪(01211)(深：002594)高管称，已搁置开设其首家加拿大电动卡车生产厂的计划，但可能在商业理由充足时重启项目。比亚迪A股微跌0.2%，H股仍升近1%。（文章来源：经济通中国站）（来源：经济通中国站 2018-11-26 10:12） [点击查看原文]	9577	0	财经评论资讯	3
1097	2018/11/25	我又卖出半仓。。。40见	3765	4	Ta696	2
1098	2018/11/24	15年，我的天。相当于白送60亿。 比亚迪(002594)11月23日晚公告，公司当日收到发改委出具的批复，同意公司发行绿色债券不超过60亿元，所筹资金30亿元用于新能源汽车及零部件、电池及电池材料、城市云轨等领域符合国家产业政策的项目，30亿元用于补充营运资金。本次债券期限不超过15年(含15年)。 （文章来源：证券时报）	3523	0	青春不颓废i	2
1099	2018/11/23	秦pro我觉得是这个家族里最漂亮的线条和前脸很适合	4466	7	努力减肥的小羊	2
1100	2018/11/22	祝教师和主力节日快乐	980	0	股友aMqE0v	2
1101	2018/11/21	小白投资拿不准，瞻前顾后，但是必须记着比亚迪绝对新能源第一，买了能拿住，看好它	2933	7	诺森德的征程	2
1102	2018/11/20	11月19日比亚迪深股通持仓数据收盘价：54.70涨跌幅：6.11%持股量：1756.78万股持股变化：-13.55万股数据显示，截至11月19日比亚迪于深股通持股量为1756.78万股，占其A股股本比例为0.96%，比上一交易日减少13.55万股。据数据统计，该股近一个月内累计涨幅为16.33%，深股通累计减仓639.42万，深股通持仓累计变化比例为-26.68%，近三个月内累计涨幅为28.86%，深股通累计减仓240.21万，深股通持仓累计变化比例为-12.03%。数据来源:东方财富	971	0	聚焦沪深港	0
1103	2018/11/19	收盘52	748	0	Ta696	2
1104	2018/11/18	比亚迪在品牌战略上有致命错误，还有吹牛逼上按市场话说营销上差得还远	5071	13	罐头40457	1
1105	2018/11/17	我买比亚迪的股票理由只能是两点，低估值，高成长，最好两者皆备。	6764	17	骑着飞机打蚊子	2
1106	2018/11/16	11月15日比亚迪深股通持仓数据收盘价：51.81涨跌幅：-0.17%持股量：1794.86万股持股变化：-86.12万股数据显示，截至11月15日比亚迪于深股通持股量为1794.86万股，占其A股股本比例为0.98%，比上一交易日减少86.12万股。据数据统计，该股近一个月内累计涨幅为10.40%，深股通累计减仓708.07万，深股通持仓累计变化比例为-28.29%，近三个月内累计涨幅为23.39%，深股通累计减仓240.28万，深股通持仓累计变化比例为-11.81%。数据来源:东方财富	1004	0	聚焦沪深港	0
1107	2018/11/15	比亚迪的战略非常可观全面，这样的企业家值得尊重、学习	2591	9	Year石门老将	2
1108	2018/11/14	买入后果。。。。	540	0	Ta696	2
1109	2018/11/13	来源：证券市场周刊 作者：王梓良 中国汽车业正在遭遇30年未见之大变局，新能源则给了自主品牌弯道超车的机会，必将出现中国式丰田、本田这样大型自主品牌公司。 中国汽车行业正在遭遇30年未见之大变局。 苏宁金融研究院高级研究员赵一洋在一份报告中表示，“金九银十”已成往事，汽车行业的寒冬降临。 中国汽车工业协会(下称“中汽协”)此前发布的公告称，2018年9月，面向经销商的乘用车销量同比下降12%至206万辆。这是中国汽车销量连续第三个月出现下滑。数据显示，2018年1-9月，国内汽车累计产销均完成2049.1万辆，产销量比上年同期分别增长0.9%和1.5%，比前8个月增速分别回落1.9百分点和2个百分点，总体表现低于年初预期。 中汽协同时表示，预期四季度销量同比数字仍将充满挑战。果然，车市在渡过成色不足的“金九”之后，“银十”更是秋风瑟瑟。 根据全国乘用车市场信息联席会(下称“乘联会”)发布…	46424	14	财经评论资讯	3
1110	2018/11/12	恐怖下跳。。。下午。。。48.60	823	0	Ta696	2
1111	2018/11/11	30分钟异常放量，非奸即盗。	3448	5	片片疯夜情	3
1112	2018/11/10	刚上市就斩获一万订单，全新秦Rro助力比亚迪股票大涨！	994	0	三国羽白	2
1113	2018/11/9	11月07日比亚迪深股通持仓数据收盘价：47.25涨跌幅：-0.80%持股量：2093.28万股持股变化：-19.00万股数据显示，截至11月07日比亚迪于深股通持股量为2093.28万股，占其A股股本比例为1.15%，比上一交易日减少19.00万股。据数据统计，该股近一个月内累计涨幅为-3.77%，深股通累计减仓291.19万，深股通持仓累计变化比例为-12.21%，近三个月内累计涨幅为24.76%，深股通累计减仓112.90万，深股通持仓累计变化比例为-5.12%。数据来源:东方财富	1109	0	聚焦沪深港	0
1114	2018/11/8	未来的新三板创投板那么好吗？请看王亚伟的下场！11月7日王亚伟新三板一级市场“折叠记”：从狂赚2700%，到如今连续“踩雷”华尔街见闻来源：华尔街见闻（ID：wallstreetcn），作者：孙建楠，文中观点不构成投资建议。王亚伟创立私募后，将投资版图迅速扩大到新三板一级市场，成为“公奔私”基金经理中少有的跨界人物。华尔街见闻发现，王亚伟投资多家新三板挂牌公司和创投企业，参与方式各异。比如，他以个人名义投资和君商学；成立股权私募“千合投资”，以法人主体身份参与投资；千合投资以投顾身份通过资管计划参与投资（涉及产品包括瑞元千合木槿系列、中铁宝盈祥云系列等）；以千合资本身份参与战略投资等等。从上图中可以看出，王亚伟在2015年大量布局新三板和创投企业，集中于在线教育、互联网广告营销、母婴、在线医疗、社交等领域。由于信息有限，在上述部分公司投资中，王亚伟是否仍继续持有还无法确定，但可从这些公司…	4900	1	牛股天下无敌	1
1115	2018/11/7	跑。不行了	803	0	Ta696	2
1116	2018/11/6	吃完记得散席	969	0	股友p9Rt0D	1
1117	2018/11/5	广告门类似事件还会出现 不信走着瞧	815	0	贾跃亭快跑	2
1118	2018/11/4	比亚迪 黑呀	898	0	贾跃亭快跑	2
1119	2018/11/3	明天会涨还是会跌？	1938	1	巴菲特认识我吗	2
1120	2018/11/2	破位了不跑等死！	883	0	greenA99	2
1121	2018/11/1	比亚迪秦pro还没上市就已经赢了，吉利缤瑞也不是对手！睿哥说车百家号09-1919:52比亚迪已经发出通告，将在本月20号上市最新款秦pro，但是现在大部分4s店都没有展示这款车让大家前来体验，但是我知道大家都特别期待，所以小编我提前放出一批照片供大家欣赏。这款车的外形就没什么可说了，相信喜欢这款车的小伙伴已经非常熟悉了，但是由于不是专业相机拍摄，图片和汽车还是有一定差距的，但是我敢保证的是原汽车真真切切的比照片要好看很多！在动力方面，现款与老款差别不是很大，依然是加速需要5.9秒，那么就有一些朋友会讲，为什么比亚迪不来个4.5秒或者4.9秒的四驱秦pro呢，你也知道答案，肯定是一个字"贵"，因为这款车型走了就是便宜车路线，如果价格太贵，那么它的销量可咋搞呢。再来看看这款车的内饰方面，虽然内饰说不上有多么好，但是档次感还是非常可以的，也同时对得起比亚迪给出的这个价，对于这款车内的旋转式中…	19981	13	牛股天下无敌	2
1122	2018/10/31	无量。。。。假拉。。。44上车	604	0	Ta696	2
1123	2018/10/30	红旗品牌亮相第三届国际氢能与燃料电池汽车大会	974	0	低估启动时	0
1124	2018/10/29	加仓3000股	872	0	Ta696	2
1125	2018/10/28	比亚迪助力尼泊尔开启电力交通新时代2018年10月24日 15:50 中国网作者：刘峻凌 原标题：比亚迪助力尼泊尔开启电力交通新时代 尼泊尔总理奥利在交付仪式上发表致辞。 加德满都俯瞰图。中国网 李小华 摄 中国网10月24日加德满都讯（记者李小华）10月23日，中国汽车制造企业比亚迪向尼泊尔当地公交公司交付了首批5辆C6纯电动巴士。 该批巴士也是尼泊尔历史上首个纯电工巴士车队。待蓝毗尼景区的新机场建好后，该车队将被用于蓝毗尼与机场之间接送旅客。佛教圣地蓝毗尼是释迦牟尼佛的诞生地，于1997年被联合国教科文组织列为世界文化遗产，数百年来它吸引了无数的游客和朝圣的佛教徒。目前，蓝毗尼备受空气污染的困扰。 尼泊尔总理奥利及多位尼政府部长级高官、亚洲开发银行官员、中国驻尼泊尔大使馆临时代办张帆、比亚迪亚太汽车销售事业部总经理刘学亮等出席了此次交付仪式。 尼泊尔的石油严重依赖进口。奥利总理在致辞…	4970	1	牛股天下无敌	0
1126	2018/10/27	来源：东方财富网 作者：数据中心 比亚迪(002594)2018-10-25融资融券信息显示，比亚迪融资余额1,578,097,138元，融券余额14,012,000元，融资买入额90,445,624元，融资偿还额93,824,267元，融资净买额-3,378,643元，融券余量282,500股，融券卖出量26,600股，融券偿还量20,600股，融资融券余额1,592,109,138元。比亚迪融资融券详细信息如下表：交易日期代码简称融资融券余额(元)2018-10-25002594比亚迪1,592,109,138融资余额(元)融资买入额(元)融资偿还额(元)融资净买额(元)1,578,097,13890,445,62493,824,267-3,378,643融券余额(元)融券余量(股)融券卖出量(股)融券偿还量(股)14,012,000282,50026,60020,600深市全部融资…	6738	3	比亚迪资讯	3
1127	2018/10/26	极度危险。。。套牢区。。获利区。。。48.20	864	0	Ta696	2
1128	2018/10/25	44等你哟	990	0	Ta696	2
1129	2018/10/24	到现在还没出公告，看样子没戏。出来30个跌停妥	1290	0	n1429316820e0c18	2
1130	2018/10/23	比亚迪全新一代唐EV申报，最大续航里程达600km，百公里加速4.3s精诚径话百家号10-1618:184个月前，比亚迪全新一代唐上市发布会的场馆外，唐EV500首次亮相，网友直呼将“王朝概念车”直接量产，像素立体式的点阵进气格栅装饰让“Dragon Face”前脸更具气势。近日，工信部第313批新车《公告》公示了这款比亚迪全新一代唐EV——BYD6490SBEV。从申报图来看，量产版的唐EV同发布会亮相的展车完全一致。纯电版与双模版均采用悬浮式造型，尾标的“Build Your Dreams”虽然出现了三种字体，但依照DM版数字申报选装图的先例，量产车或许会与现款唐DM的字体相同。发布会的宣传图显示，唐EV“综合续航里程”将超过500km。申报选装图同时出现了“EV500”、“EV550”和“EV600”字样，若尾标的数字是采用的等速续航方式，那么“EV600”的版本综合续航能够超过5…	2774	2	牛股天下无敌	0
1131	2018/10/22	牛股	971	0	顺风顺水66	2
1132	2018/10/21	近日，比亚迪储能持续发力，再次攻克新市场，成功签约巴西首个锂电池集装箱式储能项目。此项目不仅是比亚迪在巴西的首个集装箱式储能项目，同时也是巴西的第一个Utility级别锂电池储能项目。1.26MW/1.36MWh储能系统将配合已建成的5MW光伏电站接入当地配电网络，用于可再生能源平稳出力和电网辅助服务等，成为当地首个光伏 储能的示范项目，项目将于2018年12月交付完成。 在前期市场开拓的基础上，8月28日至8月30日，BYD携最新光伏组件产品及模块化电池储能柜技术亮相巴西圣保罗InterSolar，为客户提供优质的产品和全方位的光储系统解决方案。为迎合不同市场需求，在集装箱储能系统的基础上，BYD设计并研发了更匹配小型工商业的纯电池柜储能系统，可满足不同等级的电池容量需求，系统设计更灵活，安装和应用将更为便捷。 得益于充足的光照条件和政府对可再生能源事业的投入，使得巴西成为下一个新兴的…	9939	4	牛股天下无敌	1
1133	2018/10/20	德国大众集团董事长专程来中国试驾比亚迪全新一代唐DM，私下找车友借的车，没想到在上海超速被拍。10月8日出关数据显示，日本某著名车企从中国进口了6台比亚迪唐，估计是准备回去拆解研究的。比亚迪造了个20多万600马力的怪兽，老外慌得一逼	7827	3	金玉大展得傅红雪	3
1134	2018/10/19	不信你可以翻红，涨3.25%	1178	0	Ta696	2
1135	2018/10/18	来源：东方财富网 作者：数据中心 比亚迪(002594)2018-10-17融资融券信息显示，比亚迪融资余额1,509,401,346元，融券余额15,025,040元，融资买入额98,959,163元，融资偿还额56,963,572元，融资净买额41,995,591元，融券余量317,587股，融券卖出量5,100股，融券偿还量3,400股，融资融券余额1,524,426,386元。比亚迪融资融券详细信息如下表：交易日期代码简称融资融券余额(元)2018-10-17002594比亚迪1,524,426,386融资余额(元)融资买入额(元)融资偿还额(元)融资净买额(元)1,509,401,34698,959,16356,963,57241,995,591融券余额(元)融券余量(股)融券卖出量(股)融券偿还量(股)15,025,040317,5875,1003,400深市全部融资融券数据…	6293	2	比亚迪资讯	0
1136	2018/10/17	沉默表示。。。。。	993	0	Ta696	2
1137	2018/10/16	每出一款皆爆款，大牛之兆	999	0	如来神堂	2
1138	2018/10/15	一帮托看涨	992	0	人心何所逝	2
1139	2018/10/14	在的出来呐喊一声	7879	6	麦田里的守候者	3
1140	2018/10/13	市盈率这么高	5862	5	阿基米德000	2
1141	2018/10/12	明天低开	2137	0	炒股就是要心态好	2
1142	2018/10/11	今天手贱没忍住，倒在了黎明前，哭晕在卫生间…就知道9月销量迟迟不出有猫腻，可还是没挺住，明天能不能再来个低开啊，求安慰啊…	9472	7	涉市未深2015	2
1143	2018/10/10	10月09日比亚迪深股通持仓数据收盘价：47.09涨跌幅：1.16%持股量：2419.84万股持股变化：-14.39万股数据显示，截至10月09日比亚迪于深股通持股量为2419.84万股，占其A股股本比例为1.33%，比上一交易日减少14.39万股。据数据统计，该股近一个月内累计涨幅为9.97%，深股通累计加仓217.85万，深股通持仓累计变化比例为9.89%，近三个月内累计涨幅为1.56%，深股通累计加仓826.32万，深股通持仓累计变化比例为51.86%。数据来源:东方财富	980	0	聚焦沪深港	0
1144	2018/10/9	油价还在涨，全球温度还在变暖。只有解决了新能源汽车。才能控制	956	0	股市坑里抓泥鳅	2
1145	2018/10/8	指数都比你厉害	931	0	股友EChHwb	2
1146	2018/10/7	明天补跌！跌停板！	978	0	hechalundao	2
1147	2018/10/6	9月4日，宜昌·泛珠三角地区投资洽谈会暨项目签约活动在深圳举行。其中，比亚迪智能制造产业园项目签约落户夷陵区。该项目总占地面积约500亩，包括车辆厂、轨道梁厂等核心产品制造；项目总投资约15亿元，全部建成达产后年综合产值达100亿元。今年2月，宜昌市与比亚迪签订合作协议。比亚迪将在宜昌建设不少于100公里的跨座式轨道交通，并投资建设年综合产值达到100亿元的轨道交通产业园。（三峡日报）	7671	11	牛股天下无敌	2
1148	2018/10/5	比亚迪反弹到位，节后爆跌回调44元左右	5139	1	炒股赢家2020	2
1149	2018/10/4	给老王的建议，我听说老王是做技术出身的，我不知道是真是假，但是剧我这次买比亚迪的来看，比亚迪的管理确实差劲，很差劲，非常差劲。策划销售，品牌的打造，4S店门店的服务和售后的服务，这些都是没一项做得好的。唯独车子做得好可以，所以在国人观念中，比亚迪的车子就是低端，垃圾，没素质代名词。可以看得出来比亚迪缺一个好的CEO。个人觉得，比亚迪需要挖一个好的总裁过来，调整这些管理是的漏洞。然后老王可以学习长城和吉利的做法，成立新的高端品牌，把所有混沌和新能源车型剥离出来做成高端品牌，从新打造好的口碑，做成中国新能源汽车高端第一品牌。另外，一定要注重客户体验，4S店的销售人员素质，服务一定要提升。蔚来五十万都有很多人买，比亚迪唐可以碾压蔚来ES8，如果比亚迪能够成从新成立做好一个高端品牌，新款唐混沌价格可以卖到50万。销量业绩赶超BBA指日可待。	4056	0	Ocean111	2
1150	2018/10/3	一帮都认为利好得比亚迪。呵呵之后会怎么走	5522	1	博通投资	2
1151	2018/10/2	根据原油连续两天大涨，特斯拉大涨17%，所以港股比亚迪这几天大涨是确定的，能涨多高呢？可惜比A休假。预测如下：比H到下周一较A高9%最可能，二是比H较A高20%左右，那么A下周一开始只能连续涨停了	9698	1	Hegong	2
1152	2018/10/1	利好尽出该跌了 而且王朝系列并没有外界预测的那样热销 目前在路面上没看见一台新款王朝系列车型	7080	1	买屏幕选京东	2
1153	2018/9/30	比亚迪发布了最新财报，今年上半年，比亚迪营业额为521.63亿元，同比增长19%	2912	5	爱过那悲伤	2
1154	2018/9/29	慢慢上涨	2483	5	小股民哟	2
1155	2018/9/28	耐心 耐心 耐心	990	0	股友vTuv8V	2
1156	2018/9/27	喜欢比亚迪宋MAX设计?一切都是那么美，说实话	2757	6	你跟我耍呢问	2
1157	2018/9/26	来源：投资快报 国海证券谭倩 旺季冲量/需求提速+量/价边际改善+市场回暖，重视龙头布局机会抢装行情将现、中游需求将明显提速：1)随着传统“金九银十”销量旺到来，叠加2019年补贴退坡预期，2018年底的抢装行情一触即发。我们预期9~12月份车企抢装，月均产销达12~14万辆，即年内我们给予110万辆以上的产销预期。2)目前各细分龙头企业的排产有不同程度的提速，部分头部企业如宁德时代、比亚迪处于满产状态。3)年底电动商用车与专用车占比将会大概率大幅提升。因此，终端总量需求大幅提升将对中游产业链的需求明显拉动，头部企业受益将相对显著，我们再次强调中游龙头的配置机会。 部分产品价格企稳回升，边际改善相对利好行业：1)钴：受益于3C电子产品季节性需求回升以及动力三元的快速增长，价格企稳回升，或持续上行；2)电解液及溶剂提价：受电解液溶剂价格上涨被动提价，价格企稳回升，仍有提价空间；3)六氟磷酸…	26612	2	财经评论资讯	3
1158	2018/9/25	垃圾，请仓，收47.85	963	0	Ta696	2
1159	2018/9/24	到时我也不会买	9795	16	虚假口号忽悠人	2
1160	2018/9/23	9月21号，晚上财政部发文，研发费用抵税，大家去找找文件，对企业大利好，对上半年研发投入37亿的比亚迪更是利好！	8497	3	连绵不绝1	2
1161	2018/9/22	昨天最后47.01竞价降一块，今天早上高开最后低走，最后刚好拉回到47.01！真是高手不服不行	9135	4	依麦酒长	2
1162	2018/9/21	既然获利了，还是不要出了，因为它的趋势现在有所改变，成交量也开始有所放大。站上了多条均线。比亚迪的业绩也出现了增长，而且它是新能源车的代表，他的很多新能源车得到了很多地方政府的批量采购，后期业绩有望继续增长。如果你觉得高了，你可以卖出一小部分，等待它回调的时候可以接回来。把成本降低下来，这个是一个中长期的个股。都是纯手写，如有帮助请阅后点赞，小放牛在此谢过。	2592	19	蜻蜓小放牛	2
1163	2018/9/20	来源：21世纪经济报道 在现金为王的当下，部分应收账款高企的中小上市公司正面临潜在危机。 9月18日，金轮股份(002722.SZ)公告，在多年追讨未果后，核销了359.34万无法收回的应收账款。所幸应收账款已于以前年度全额计提坏账准备，不会对公司2018年度及以前年度损益产生影响。 但对A股市场上部分企业而言，坏账损失已经成为侵蚀业绩的重要指标。据21世纪经济报道记者不完全统计，8月以来，已经有25家上市公司发布公告核销坏账或对应收账款计提坏账准备。 中国重汽(000951.SZ)、新希望(000876.SZ)等上市公司，因应收账款逾期计提了大量坏账准备，进而影响当期业绩。 随着金融环境趋紧，大量中小上市公司回款周期显著拉长，高企的应收账款和坏账准备成为潜伏在上市公司业绩中的隐形杀手。 “我们非常关注企业的现金流，对于一些资金链紧张的企业、回款周期比较长的行业，都在刻意回避。应收账款占…	24511	2	财经评论资讯	0
1164	2018/9/19	宁德时代90多元要去	998	0	金玉大展得傅红雪	2
1165	2018/9/18	玩求了	910	0	Ta696	2
1166	2018/9/17	私募加仓新能源汽车产业链个股记者近日了解到，部分知名私募6月份以来开始加仓新能源汽车产业链上的龙头股，加仓方向既包括汽车整车生产商，也包括上游原材料、电池、隔膜、正负极和电解液等产业链上的龙头公司。在部分私募投资经理看来，新能源汽车产业链龙头公司从估值上已经进入买入区间。一位已经加仓新能源汽车产业链的投资经理表示，经过前期下跌，新能源汽车产业链上的个股估值已经降到了相当具有吸引力的程度，前期看好但不敢下手买入的公司股价目前已经跌到买入区间，比如部分整车厂商动态市盈率已经降至8倍左右，部分业绩高速增长的上游原材料上市公司的估值已经降至20倍以下。从短期来看，部分高端新能源汽车持续大热，二三线城市对高端新能源汽车的真实需求开始放量，将刺激新能源汽车产业链上相关公司的短期表现。中国汽车工业协会的统计数据显示，6月，新能源汽车产销分别完成8.6万辆和8.4万辆，比上年同期分别增长31.7%和42…	9715	20	凰飞鸿37892	2
1167	2018/9/16	巴菲特入股苹果第二股东。会加大比亚迪成为更大的苹果手机供应商	8486	16	还好吧不	2
1168	2018/9/15	疯狂了！亏损百亿的尉来汽车竟然暴涨76％！总市值逼近比亚迪！11.60075.76%5.000	4257	4	凰飞鸿37892	2
1169	2018/9/14	来源：天天基金网 今日早盘，两市高开低走，汽车板块表现突出，截至发稿，奥特佳、诚迈科技、文灿股份、德联集团、江淮汽车涨停，常熟汽饰、旭升股份纷纷大涨。 据悉，刚刚在美股上市蔚来汽车股价在第二个交易日迎来暴涨，盘中股价一度飙涨超90%，蔚来汽车报收11.6美元，涨幅达75.76%，当前市值高达119.02亿美元。 近日，中汽协数据显示，新能源汽车销量稳步增长，8月份实现销量10.1万辆，同比大增49.5%。分析人士指出，环保限行、三四线消费崛起和“双积分”政策的实施将分别从供给和需求两个角度支撑新能源车万亿市场的到来，相关产业链将呈现较多投资机会。 新能源车如何从“野蛮生长”步入精细化时代！点此查看详情>>> 产业链维持高景气度 新能源汽车总体销量稳步增长，商用车增速略有下降 根据中汽协数据，8月份新能源汽车实现销量10.1万辆，环比增加20.9%，同比增加49.5%。其中，新能源乘用车销…	71239	11	财经评论资讯	0
1170	2018/9/13	港股，比癌股强了	996	0	冲高就撤退	2
1171	2018/9/12	比亚迪40块便宜得很啊	928	0	亏损那是不可能的	2
1172	2018/9/11	有巴F特要退出	925	0	Ta696	2
1173	2018/9/10	下去下去下去	998	0	Ta696	2
1174	2018/9/9	比亚迪拐点来了！第三季度单季起码8个亿到12个亿才对，中报才4.79亿，而且现金流开始好转！4季度有可能到30亿！！这个还要看后续的新车能否保持爆款！销量跟得上来！！这个是大家紧密关注的！！这个时点主力有可能反手打压下去！！关紧是看明天走势！！……	7894	11	大投奔	2
1175	2018/9/8	比亚迪秦pro亮相，低调沉稳有内涵，颜值不输雷克萨斯爱划拳的小猩猩 今天12:54比亚迪秦pro亮相，低调沉稳有内涵，颜值不输雷克萨斯。提到自动驾驶汽车，大多数人想到的大概是车顶上硕大的激光探测装置，以及安装在车辆四周零零散散颇有机械味道的摄像设备。而比亚迪这位“理工男”，一改之前的工业气息。在全国开发者大会亮相的秦Pro开发者版，可以说是自动驾驶装置与秦Pro原车高度融合，是自动驾驶汽车大家庭中为数不多既有“里子”又有“颜值”的车型。秦Pro延续了比亚迪Dragon Face设计理念，拥有极具辨识度的家族面孔，占据车头大部分的横向多辐式进气格栅显得很霸气。外观方面，比亚迪秦汽油版和插混版均采用全新的Dragon Face家族化前脸设计，进气格栅尺寸更大，一条镀铬装饰条贯穿中网延伸至两侧大灯组。车身侧面线条较为流畅简洁，其溜背式的造型看起来十分动感，A柱下方的鲨鱼鳍装饰进气孔十分抢眼。车…	3247	0	牛股天下无敌	2
1176	2018/9/7	跌到43我再接回来	993	0	heihahei2018	2
1177	2018/9/6	来源：东方财富网 东方财富网6日讯，美东时间周三，美股午盘全线走低，科技股集体大跌，拖累纳指跌逾1%。消息面上，美国和加拿大两国的谈判官员将于周三晚些时候召开会议，试图消除双方之间的分歧，以达成一项贸易协议。值得注意的是，京东股价继续重挫，盘中一度跌逾8%。 美股午盘行情表现如下：指数最新价涨跌幅(%)道琼斯工业平均指数25948.74-0.01%标普500指数2894.66-0.40%纳斯达克综合指数7993.59-1.21% 30个道指成分股多数走低，强生和3M贡献最大涨幅；苹果和微软贡献最大跌幅。 消息面上，美国和加拿大两国的谈判官员将于周三晚些时候召开会议，试图消除双方之间的分歧，以达成一项贸易协议。此前，美国和加拿大在上周五未能达成一项新的贸易协议以取代现有的北美自由贸易协定(NAFTA)。 但加拿大总理贾斯廷·特鲁多(Justin Trudeau)周二表示，在本周与美国方面举…	12590	2	财经评论资讯	3
1178	2018/9/5	比亚迪不能陷入价格竞争，而应该独树一帜，造出至少外观超凡脱俗的车来。	955	0	冷静之伏特加	2
1179	2018/9/4	主力干嘛一直跑？？？不看好比亚迪唐吗。	943	0	未知领域123	2
1180	2018/9/3	天天慢刀剌肉，你个比养的啥时候能雄起一次	992	0	墨尔根小红牛	2
1181	2018/9/2	来源：第一财经 随着补贴政策退坡，新能源汽车市场化临近，较早进入该领域的自主品牌正在加码在新能源领域的布局。 即便是处于西部市场的成都车展上，不少车企也发布了新能源汽车，其中多数为自主品牌，包括比亚迪新款宋DM、上汽荣威MARVEL X以及东南汽车DX3等。其中，北汽新能源人工智能轿车EC3也在成都车展正式上市，补贴后价格区间为6.58万元-7.18万元，该车搭载了达尔文系统，具备多个智能功能。在成都车展前夕，造车企业新特也发布了新车，其首款纯电动车DEV1正式上市，补贴后售价6.19万元起，这也是造车企业中目前推出的最低价格的产品。传统车企与造车企业价格如此贴近，行业竞争态势愈演愈烈。 “新势力造车给我们带来了冲击，也给整个行业带来了活力，比如用户体验等方面对传统企业有借鉴意义。但一些造车企业连产品都还没有推出，他们凭借什么来颠覆？”北汽新能源党委副书记、新闻发言人连庆峰对包括第一财经…	92683	3	财经评论资讯	0
1182	2018/9/1	比亚迪	981	0	冷静之伏特加	0
1183	2018/8/31	来源：证券日报网 作者：王小康 比亚迪今日发布今年上半年度业绩报告。今年上半年，比亚迪营业额为521.63亿元，同比增长19%，归属上市公司净利润约为4.79亿元。比亚迪预计今年前三季度净利润约为12.8亿元-16.8亿元。同时，比亚迪董事长王传福指出，“比亚迪汽车业务将迎来新一轮成长周期，且公司下半年新能源汽车盈利能力将得到显著提升。” 谈及上半年度业绩，王传福表示：“在上半年汽车行业增速大幅放缓的背景下，比亚迪多个新车型赢得市场热烈反响，累积大量在手订单。新能源汽车销量同比增长121%至约7.58万辆，继续保持全球销量冠军地位。此外，比亚迪成功接获智能手机领先品牌厂商的高端旗舰机型订单，带动金属部件及玻璃机壳业务收入持续增长。” 汽车业务迎来新一轮成长周期新能源汽车盈利能力将显著提升 比亚迪财报显示，其汽车业务上半年销售收入同比上升24.93%至280.26亿元。其中，新能源汽车营收…	75106	2	比亚迪资讯	3
1184	2018/8/30	来源：经济观察报 作者：耿慧丽 考验自主品牌新能源汽车的真正时候已经到了。一方面，已经投了几千亿元的国家新能源补贴计划将在两年内结束，自主品牌将走出“温室”；另一方面，经过前几年的布局和探索之后，跨国车企开始通过在华合资企业推出本土化的新能源车型。粗略统计，今明两年之间，包括东风日产、上汽大众、上汽通用、北京现代、广汽本田、东风本田、神龙多家合资车企将推出多款新能源国产车。 与此前市场试探色彩更浓，以进口车身份推出的新能源车型不同，这一轮跨国车企推出的基本都是最畅销车型的电动化版本，价格也更加亲民，一登场就摆明了对于实际销量和市场份额的渴望。 业内有观点认为，经过前期的市场培育之后，跨国车企踩准市场节拍，在新能源汽车市场大爆发前夕纷纷推出国产化的车型，在自主品牌前期的摸索探路之后进场集中发力“割韭菜”。凭借更胜一筹的品牌号召力和市场营销能力，外资品牌电动车将对自主品牌目前在新能源汽车的主…	10854	0	财经评论资讯	3
1185	2018/8/29	对不起，我要放量	982	0	Ta696	2
1186	2018/8/28	明天49.85	991	0	Ta696	2
1187	2018/8/27	蔚来汽车将于9月18日美股上市，募集10亿美元，市值60～80亿美元。蔚来汽车上市前的最后一轮私募融资估值为50亿美元。蔚来汽车顺利成为中国电动车赴美上市第一股。本次IPO拥有超豪华的承销商阵容：摩根士丹利、高盛、摩根大通、美银美林、德意志银行、花旗银行、瑞士信贷、瑞银证券和WR Securities。关注概念股文灿股份。哈哈	977	0	Ant49954	2
1188	2018/8/26	总投资28亿元的比亚迪云轨试验段项目完成备案 日前，市发改委主动对接服务淮安云轨示范线项目，对项目推进过程中遇到的疑问和难点现场会办，完成了“淮安云轨示范线淮涟试验段”备案。验段全长约13公里，总投资28亿元，试验段起于涟水县医养中心，经滨河教育中心、保滩生态旅游镇，止于西游记主题乐园，全段设车站4座，全部采用高架敷设方式，分南、北段建设，为比亚迪产业项目的配套项目。“淮安云轨示范线淮涟试验段”备案的完成宣告了比亚迪云轨建设的全面启动。---------------------------------------------------------------------------这是淮安市政府网站2017-9-18对比亚迪云轨项目的描述。明确说明，首先是“试验线”，其次是“为比亚迪产业项目的配套项目”。这是国家新近轨道交通政策明确反对的，属于挂羊头卖狗肉行为，猥琐没前途。	9388	6	一路向北1l55	2
1189	2018/8/25	这标题估计不会删，但我没违心。作为理性投资者，只有股票暴跌、猛跌才有机会。你们说是吗？	2619	0	必雅迪	2
1190	2018/8/24	今天应该没搞头了	985	0	Au8888	2
1191	2018/8/23	万红丛中一点绿	985	0	韭黄抄鸡蛋	2
1192	2018/8/22	今日板	988	0	Ta696	2
1193	2018/8/21	每次王讲话之后就是套牢	3369	11	yx龙	2
1194	2018/8/20	比亚迪和致癌物酒全部换买到豪能603809垄断	1836	2	扫描黑马	2
1195	2018/8/19	公告日期：2018-08-20模分别为215.19亿元、417.68亿元和518.81亿元，年均复合增长率达55.27%，需关注公司应收账款对其运营资金占用的影响。? 面临一定资本支出压力。公司电池和汽车项目在建扩建厂区等工程规模较大。截至2017年末，公司主要的在建扩建工程14个，计划总投资为184.08亿元，预计未来公司尚需投入工程建设金额82.03亿元，加之云轨项目的持续推进，公司将面临一定的资本支出压力。3 比亚迪股份有限公司2018年面向合格投资者公开发行公司债券（第二期）信用评级报告信用评级报告声明中诚信证券评估有限公司（以下简称“中诚信证评”）因承做本项目并出具本评级报告，特此如下声明：1、除因本次评级事项中诚信证评与评级委托方构成委托关系外，中诚信证评、评级项目组成员以及信用评审委员会成员与评级对象不存在任何影响评级行为客观、独立、公正的关联关系。2、中诚信证评评级项目组…	7144	0	比亚迪资讯	3
1196	2018/8/18	byd资金抽出，准备全打入豪能603809	3315	3	扫描黑马	2
1197	2018/8/17	比亚迪坚决换到豪能603809	999	0	扫描黑马	2
1198	2018/8/16	深圳比亚迪王传福又玩套路骗人了。房价上天了一个字高！买中国股票亏损如下：人民币兑美元亏损10个点，买比亚迪股票亏损50%个点，持有十个月股票，假如不买股票十个月利息………算算你亏多少？还有手续费和税费。亏损百分之六十多比亚迪成为美国乔治亚州零排放车辆供	6423	15	还好吧不	2
1199	2018/8/15	大资金护盘啊这是	983	0	wan1免5mpger888	2
1200	2018/8/14	来源：虎嗅网 作者：艾略特·扎格曼 最近，一家中国知名车企接连爆发的两起公关危机引来了世界的目光。很多人纷纷表示，这样的公关危机足以令他们重新审视正在进行全球化的中国公司们。 这样的论调虽然有些小题大做，但也并非全无道理。虽然近年来，中国企业在海外扩张方面表现积极，大手笔交易层出不穷，但喧嚣散尽，众多投资者、消费者和普通雇员们得到的却是无从兑现的空头支票和数量惊人的未结账单。 如今，这些失败的扩张案例已经影响到了那些在海外投资中有着不错信誉的中国企业，不少观察者甚至都懒得去深究那些公司是否真的有违规行为，就匆匆忙忙地发表各种针对的质疑言论。从这个意义上讲，最近的这两起公关危机揭示出的正是中国出海企业所面临的深层次困境。 处于风暴漩涡中的企业是比亚迪，这家中国汽车生产商因为获得了沃伦·巴菲特掌管的伯克希尔·哈撒韦公司的支持而闻名于世。 欺诈、足球，以及一连串的问题 这起公关事件即是所谓的“…	15.6万	65	比亚迪资讯	0
1201	2018/8/13	上当	1581	0	总账	2
1202	2018/8/12	试问大家都知道去比亚迪的质量，哪个有钱人开比亚迪汽车，在路上丢人，关键开一年基本上各种毛病出来。特斯拉进来谁买比亚迪？上海这边路上见不到比亚迪。	8393	12	赚钱吃西瓜	2
1203	2018/8/11	来源：证券时报 作者：舒令 近日，多家车企发布公告称已收到2016~2017年度国家新能源汽车应用推广补贴清算资金，不过，大部分车企所获补贴金额较往年大幅减少。另一方面，在新能源补贴政策进一步收紧的情况下，车企利润也受到挤压，半年度业绩预报纷纷预减甚至预亏。车企下半年业绩将面临更为严峻的考验。 补贴金额大幅缩水 近日，按照新的新能源补贴政策所计算的新能源补贴已经逐渐下发到合规车企手中。证券时报记者通过梳理公告发现，新能源补贴新政实施后，大部分新能源车企所获得的补贴已经大不如从前。 例如，江淮汽车7月底公告称已收到2017年及以前年度部分国家新能源汽车应用推广补助清算资金1.9亿元，而其2015年度收获新能源补贴为4.5亿元。其他已收到2016~2017年度新能源国家补贴的企业，如亚星客车收获补贴4.22亿元、福田汽车收获补贴4.9亿元，均低于其2015年度收获补贴金额。 在新能源客车领域…	61050	8	财经评论资讯	3
1204	2018/8/10	比亚迪在西安的每一天都充满希望——访比亚迪汽车有限公司总经理刘振宇西安晚报＞ 2018年08月02日 ＞ 版次： ＜06＞ 专题 刘振宇 记者 张宇明 摄 在市委十三届五次全会上比亚迪汽车有限公司总经理刘振宇对西安下一步的发展和现状有了新的认识，他说西安这么多年一直在经济发展上进行探索，今年西安要建设国家中心城市的定位，让他感受颇深。建设国家中心城市明确了西安今后的发展会从地理板块、产业构成、包括各项指标上找准对标，进一步清晰和明确了西安的定位。 今年是改革开放40周年，西安地处“一带一路”的重要节点，刘振宇说回想起来过去的这些年，内陆城市受制于区位条件，很多改革开放的好政策都无法享受，眼睁睁看着经济水平与沿海城市越拉越大。如今得益于“一带一路”和国家中心城市建设的契机，相信西安一定能借此机遇实现跨越发展。 今年上半年，西安经济开局相当好，尤其是工业领域。刘振宇说：“目前比亚迪新能源汽车…	8941	8	牛股天下无敌	2
1205	2018/8/9	七月消销量还不出来？应该两万以上	3417	4	金玉大展得傅红雪	2
1206	2018/8/8	快跑	978	0	股友daaHn4	2
1207	2018/8/7	其实股价下跌并不一定是专家如何咂，人家左手倒右手就可以让股价迅速下跌或上涨（配合一些媒介手段看起来合理合法的操作），而不是说转家把筹码砸下去砸空了，怕你们买光了，拜托不要这么幼稚好吗？没文化也不要没常识，没常识也不要没智商就来炒股，靠你们散户买光筹码？BY迪没这个影响力，再说了，股价要想上去一定是散户卖了多了，像大家都唔手里或者低位都进货了，转家给你抬轿？你做梦会吧，大多数散户盈利的情况都是转家拉升时散户买进，然后刚好踩对节奏赚钱，节奏越接近赚的越多，但风险就是专家何时出货，但如果说低位大家进货肯定只会打的更低，那样对散户来说才叫带血筹码，所以说不要做融资盘，做做波段，不要靠意淫度日以为可以发财，靠那个王骗不如靠自己，一个任人唯亲的会有什么使命感？派几个跳梁小丑在这里吹嘘大家赶紧进货，怕被专家吃光？脑袋也是有问题，专家只会左手倒右手降低成本已经赚爆了，散户去吃货迟早被噎死，不要被几个小丑…	5392	3	环球踏古城	2
1208	2018/8/6	特斯拉起火几十起也挡不住热销的势头（图1），model3销量已16000。北汽最近两个月已经五次起火（图2是第五起），但北汽ec系列纯电动小车作为占号神车卖的挺好。作为新能源汽车引领者的比亚迪，鲜有起火新闻，难道比亚迪电池就不会出问题？有些人不服。前两天有人把两年前的老款混动秦自燃图翻出来当新闻（图3），老款秦电池在后排座椅和尾箱之间，那场事故是因为燃油系统而非非电池系统自燃。今天在上海有一辆混动宋自燃了（图4-图6），根据现场起火图片判断，这一次仍然与电池无关（宋的电池在底盘最下方的中部），底盘未过火，着火点在发动机位置。总结：除了6年前的那一场526事件，比亚迪e6被跑车极速严重追尾发生两次碰撞，导致车辆起火（电池被动燃烧，剩余3/4电池组完好），至今为止，还没有一起比亚迪新能源汽车电池组引发的自燃事故。我不知道这个记录什么时候会打破，虽然我知道自燃对于汽车来说不可避免，也是正常的事…	9637	9	牛股天下无敌	2
1209	2018/8/5	来源：英才 作者：杨旭然 新能源汽车和智能汽车被看作是下一个“大风口”，百年历史的汽车产业，似乎迎来了一个全面变革的历史节点。 在坊间报道中，设计绚丽的新品牌汽车夺人眼球，似乎立刻就可以投入量产，并带来市场的轰动，并且快速取代传统汽车。 但现实的情况与宣传层面的片面之词相比，总是更加错综复杂。最成功的电动车企业特斯拉虽然吸睛无数，但深陷产能泥潭，即使是创业之王马斯克也无可奈何，压力之大甚至一度飚泪。 在国内，除比亚迪、北汽、江淮等成熟车企之外，有大量创业型企业诞生问世，获得高额融资甚至是准备上市，但无一例外的是，它们和曾经风光无限了乐视汽车一样，至今都无法实现真正的量产，更不用说什么骄人的业绩。 那么在中国的资本市场中，怎样才能在兼顾价值的同时，参与到仍然具有非常强概念性的新能源和智能汽车发展的浪潮中呢？我们整理了20家兼具这两方面特点的企业，他们都是A股市场中，具有货真价实盈利能力的新…	78153	6	财经评论资讯	3
1210	2018/8/4	税收政策助力新能源汽车发展 逾5亿元大单抢筹9只概念股2018年08月03日 00:31作者：王珂来源： 证券日报 编辑：东方财富网【税收政策助力新能源汽车发展 逾5亿元大单抢筹9只概念股】 近日，财政部、税务总局、工业和信息化部、交通运输部印发《关于节能新能源车船享受车船税优惠政策的通知》(以下简称《通知》)，其中提出，对新能源车船，免征车船税。免征车船税的新能源汽车是指纯电动商用车、插电式(含增程式)混合动力汽车、燃料电池商用车。纯电动乘用车和燃料电池乘用车不属于车船税征税范围，对其不征车船税。 分析人士指出，车船税作为小税种之一，在促进汽车行业结构调整等方面发挥了积极作用。此次《通知》的出台，提出对新能源汽车免征车船税，既符合国家减税降费的总体要求，同时也有利于引导绿色消费，加速高污染、高排放车型淘汰出清，鼓励推广使用清洁能源，推动新能源汽车产业高质量发展。 对于新能源汽车板块后市…	9337	3	牛股天下无敌	2
1211	2018/8/3	那些曾经喊比亚迪一万亿的现在要破一千亿了。还有比亚迪如果没有补贴，100也不值，云轨一战的古董拿出来忽悠人。	3265	2	秦時明仴	2
1212	2018/8/2	公告日期：2018-07-271证券代码：002594 证券简称：比亚迪比亚迪股份有限公司投资者关系活动记录表编号：2018-34投资者关系活动类别■特定对象调研 □分析师会议□媒体采访 □业绩说明会□新闻发布会 □路演活动□现场参观 □其他 （电话会议）参与单位名称及人员姓名 花旗，分析师，Jeff一行9人时间 2018-07-16 14:30地点 坪山比亚迪上市公司接待人员姓名 王海进、吴越投资者关系活动主要内容介绍问题1：今年公司新能源汽车的发展预期如何？答：今年对于公司新能源汽车来说将是非常重要的一年。下半年我们将会推出全新一代唐、秦和元EV360，外观设计上将会采用家族式的前脸Dragon Face，整体设计上被赋予了中国元素同时又很具有时代感。目前全新一代唐和元EV360已上市，整车性能有了很大的提升，将会给客户带来全新的体验。问题2：上半年新能源汽车行业销量如何？答：201…	13689	2	比亚迪资讯	3
1213	2018/8/1	庄家在哪里?	976	0	有心事的男人	2
1214	2018/7/31	定投，都是选择有发展潜力，不会亏损的股，我就选择的比亚迪，未来新能源趋势在哪儿放着呢	1868	14	辉夜圆舞曲	2
1215	2018/7/30	cnm又创新低	992	0	剑利俊鹏	2
1216	2018/7/29	前段时间广告门事件发生伊始，某菲菜童鞋在哥的帖子巧言狡辩说现在的股价只是回到了几年前，至少几年前买入的投资者没有亏损。随后，仅仅过了几天时间股价再次下跌至5年前，我想这位童鞋改改口了：我们没有亏损，至少5年前买入的不会亏！自欺欺人的童鞋在股市里不会有任何收益，哥并不会感到意外！请童鞋们闭上眼睛认真思考下面这个问题，只有你把这个答案搞清楚了你的亏钱的投资生涯才会结束，搞不清楚你将长期处于“被套”与“解套”的怪圈中！哥要提的问题如下：即使股价已经跌回5年前，为什么船夫仍无动于衷，他为什么不关心股价？	8911	15	麦田里的守候者	2
1217	2018/7/28	来源：中国经营报 李娟是谁？11亿元为何不翼而飞？供应商们召开媒体发布会却又三缄其口。比亚迪“广告门”事件的幕后“黑手”至今未出现。联想到这几年的车企高管频被“带走”，当中到底隐藏了多少不可告人的“利益”，这个事件或许只是个导火索，而这背后隐藏的是一个亟待净化的生态圈。 近日，比亚迪股份有限公司(002594.SZ，以下简称“比亚迪”)“广告门”事件持续发酵。 7月19日，《中国经营报》记者采访了上海一家广告公司负责人王新(化名)以及上海竞智广告有限公司(以下简称“竞智广告”)相关负责人，对方均表示暂未与比亚迪进行沟通。王新表示，据其了解，已经有供应商和比亚迪联系。而竞智广告负责人则表示，或将采取法律诉讼途径。 事实上，比亚迪“广告门”事件的集中爆发是在7月16日。随着事件的持续发酵，一个由代理商垫资并获取高额利息的利益链条浮出水面。 7月16日，王新对本报记者表示，在上海雨鸿文化传播有…	14.5万	29	比亚迪资讯	3
1218	2018/7/27	新能源汽车产销提升，1-5月积分比例达8.9% 比亚迪新能源积分高达惊人的141%赚大啦！崔东树第一电动大牛说 崔东树8小时前根据测算17年1-12月新能源汽车积分比例占比达6.8%，18年1-5月达到8.9%，这也是很好的表现。由于18年1-5月的的新能源车销量大幅提升，18年1-5月新能源汽车积分比例较17年1-5月的3.7%提升5.2个百分点。17年自主品牌的新能源汽车积分比例达到15.9%，18年1-5月达到22%大幅领先于合资品牌，这也是自主品牌自主掌握产品规划和政策支持的结果。未来自主品牌的新能源仍有巨大的潜力，但政策推动未来合资品牌也会加速推动新能源车的产销提升。1、新能源积分实际值计算https://cdn-fs.d1ev.com/d/file/custom/152697/file/201806/1529366060896909.webp!w720.jpg我们根据工信部的…	9689	16	牛股天下无敌	2
1219	2018/7/26	内部员工签到处，走过路过点个赞。	917	0	猫眼力	2
1220	2018/7/25	这什么要来栽赃陷害这么好的公司？明显是和比亚迪帮免费推广，签订免费合同，然后出去招摇诈骗。只是涉及面比较广，幕后黑手，权利比较大罢了。	1709	1	花落执谁手	2
1221	2018/7/24	惨啦	812	0	Au8888	2
1222	2018/7/23	给喀什市， 16辆k8援疆！	2211	9	自古以来888	2
1223	2018/7/22	放心，现在大家都在骂疫苗，没空管你广告造假	905	0	神的耳语者	1
1224	2018/7/21	一级踏步 比亚迪2018款K8纯电动公交车亮点解析时间：2018/5/31 14:44:14来源：本站作者：责编：王瑞昊共：1394 字作为纯电动大客车的销冠车型，比亚迪K8集高颜值、高性能、高安全于一身，历经多次技术升级，不断将品质推向新的高度。为更好体现城市人文关怀，2018款K8由此诞生。据悉，2018款K8采用全新一级踏步，低入口设计，传承轮边驱动系统、动力电池热管理系统等核心科技，并提供多种电量、配置、充电方式等选择，可满足城市公交体系多样化需求，进一步巩固比亚迪在纯电动大客车市场的领先地位。一级踏步 比亚迪2018款K8纯电动公交车亮点解析.png一级踏步设计 尽显城市人文关怀2018款K8长10.5米，外观简约、时尚、大气，内部空间宽敞，座位数可达34个。在整车结构上，2018款K8延续全铝合金车身、高强钢车架以及多合一控制器等设计，通过高度集成、一体控制，实现了整车重量的…	5743	15	牛股天下无敌	2
1225	2018/7/20	王传福：比亚迪实行“开放”欲衍生“超级汽车生态”2018-07-04 07:25:00 耿慧丽 经济观察网比亚迪，王传福,比亚迪,比亚迪唐，插电混合动力，吉利日前，比亚迪宣布新一代唐上市。在官方对该车由外到内的多方面亮点介绍中，那块14.6英寸、屏幕尺寸刷新车载屏幕记录、还能自动旋转的大屏无疑是重中之重。通过这块车载大屏，驾乘者不仅可以玩“吃鸡”（一种游戏），还能刷“抖音”。但这块看上去颇为吸睛的大屏不仅仅是比亚迪紧跟车载信息娱乐系统升级、向时下年轻人示好的武器，其背后的“DiLink智能网联系统”以及“e平台”两大平台，还代表着比亚迪领跑智能汽车下半程赛事的野心。“如果说电动化是汽车变革的上半场，那么，下半场更多的将是智能化和网联化。布局下半场，比亚迪的策略是开放。比亚迪正搭建“DiLink系统”，向全球开发者提供一个多维的开放平台，这将是汽车行业史无前例的开放。”此前在北京车展上，比…	4713	7	牛股天下无敌	2
1226	2018/7/19	比亚迪全新一代	5165	14	mayoo712	2
1227	2018/7/18	07月17日比亚迪深股通持仓数据收盘价：43.55涨跌幅：-0.91%持股量：1584.07万股持股变化：8.91万股数据显示，截至07月17日比亚迪于深股通持股量为1584.07万股，占其A股股本比例为0.87%，比上一交易日增加8.91万股。据数据统计，该股近一个月内累计涨幅为-9.61%，深股通累计减仓31.47万，深股通持仓累计变化比例为-1.95%，近三个月内累计涨幅为-18.73%，深股通累计减仓156.95万，深股通持仓累计变化比例为-9.02%。数据来源:东方财富	903	0	聚焦沪深港	0
1228	2018/7/17	07月16日比亚迪深股通持仓数据收盘价：43.95涨跌幅：-4.35%持股量：1575.16万股持股变化：-17.46万股数据显示，截至07月16日比亚迪于深股通持股量为1575.16万股，占其A股股本比例为0.86%，比上一交易日减少17.46万股。据数据统计，该股近一个月内累计涨幅为-8.78%，深股通累计减仓40.38万，深股通持仓累计变化比例为-2.50%，近三个月内累计涨幅为-19.97%，深股通累计减仓188.06万，深股通持仓累计变化比例为-10.67%。数据来源:东方财富	981	0	聚焦沪深港	0
1229	2018/7/16	准备跳水，下跌模式开启，等待下跌企稳后在来	998	4	股友idzoFw	2
1230	2018/7/15	垃圾	883	2	milo123	2
1231	2018/7/14	完善规划管理规定。《意见》指出，严格建设申报条件。城市轨道交通系统，除有轨电车外均应纳入城市轨道交通建设规划并履行报批程序。地铁主要服务于城市中心城区和城市总体规划确定的重点地区，申报建设地铁的城市一般公共财政预算收入应在300亿元以上，地区生产总值在3000亿元以上，市区常住人口在300万人以上。引导轻轨有序发展，申报建设轻轨的城市一般公共财政预算收入应在150亿元以上，地区生产总值在1500亿元以上，市区常住人口在150万人以上。提高建设规划质量，加强城市轨道交通与其他交通方式的衔接融合，鼓励探索地上地下空间综合开发利用。严格建设规划报批和审核程序，确保建设规模同地方财力相匹配。强化建设规划的导向和约束作用，已经国家批准的建设规划原则上不得变更，进一步明确了规划调整和新一轮建设规划报批条件。	6105	1	践行价值	2
1232	2018/7/13	比亚迪车辆，颜值、配置都很好，特别是电池技术更是先进，也奠定了比亚迪是电动车之王的宝座	988	0	你装葱吧	2
1233	2018/7/12	中国制造 民族制药国粹 以岭制造002603自主知识产权的 行业领跑者一则产品入围H7N9禽流感诊疗方案的公告，直接推高了以岭药业的股价Q123 中66 中国制造 民族制药国粹 以岭制造002603自主知识产权的 行业领跑者一则产品入围H7N9禽流感诊疗方案的公告，直接推高了以岭药业的股价Q123中国制造 民族制药国粹 以岭制造002603自主知识产权的 行业领跑者一则产品入围H7N9禽流感诊疗方案的公告，直接推高了以岭药业的股价。 受近期禽流感H7N9疫情影响，在防治过程中，部分药企迎来利好，以岭药业就是其中一例。日前，以岭药业公告称，公司接到通知，公司产品连花清瘟胶囊被列入国家卫生和计划生育委员会发布的《人感染H7N9禽流感诊疗方案(2013年第1版)	867	2	马宇萱	2
1234	2018/7/11	对于比亚迪送MAX5月份的七冠王，我是很佩服，不知道大家是什么想法，可以出来说说了	985	0	软糖爱宝	2
1235	2018/7/10	痛苦指数影响幸福指数	936	0	n169713179510938	2
1236	2018/7/9	16.48亿财政奖励瞬间本年利润大增	5585	21	股友x91epg	2
1237	2018/7/8	比亚迪啥时候能来个涨停板？有没有来个预测的说说	887	0	桦锐锐	2
1238	2018/7/7	~~真正的独角兽是什么真正的独角兽就是从10亿美元市值起步，进入快速发展阶段，成长为100亿，1000亿甚至10000亿美元市值公司。例如：微软。亚马逊，脸书，谷歌，苹果，奈飞等公司，中国是阿里和腾讯公司。小米。宁德时代，工业富联 药明康德等已经进入快速发展的末期，甚至由平稳期转入衰退期。它们真正的成长期是N年之前10亿美元市值起步的时候，利润都被当时的VC，PE他们拿走了，现在不应该是独角兽了。恭喜中签300747的朋友，你们拿到的才是刚刚起步真正的独角兽	8386	9	伟大复兴壹号	0
1239	2018/7/6	公告日期：2018-07-06瑞银证券有限责任公司关于比亚迪股份有限公司公开发行2011年公司债券重大事项受托管理事务临时报告瑞银证券有限责任公司（以下简称“瑞银证券”、“受托管理人”）作为比亚迪股份有限公司（以下简称“公司”）公开发行2011年公司债券（第二期）（“11亚迪02，债券代码112190”）的受托管理人，持续密切关注对债券持有人权益有重大影响的事项。根据《公司债发行与交易管理办法》、《深圳证券交易所公司债券上市规则（2015年修订）》《公司债券受托管理人执业行为准则》等相关规定及本期债券《受托管理协议》的约定，现就本期债券重大事项报告如下：根据公司提供的2018年当年累计新增借款资料，截至2018年6月30日，公司2018年1月至6月累计新增借款情况如下：一、主要财务数据概况2017年12月31日净资产（归属于母公司所有者权益）（经审计）：人民币550.04亿元；2017年…	9759	0	比亚迪资讯	3
1240	2018/7/5	我不玩股票，上个月就想着比亚迪股票要涨	2449	7	没有心软0507	2
1241	2018/7/4	不知这算不算是一个利好。很幸运我深圳限牌前买了车，这次海南限牌前也买了。以后全国各地限牌政策的出台。对于未来要买车的人新能源车只能是首选了。我看好你比亚迪。	3924	5	小庞47646	2
1242	2018/7/3	专访比亚迪汽车副总李云飞 抓住中国主流家庭用车需求易车网 今天15:51易车北京报道 近日，比亚迪在北京举办了媒体沟通会，比亚迪汽车副总裁李云飞先生莅临现场，并与媒体展开了深度沟通，畅谈了比亚迪的造车理念以及未来的规划布局，易车也有幸参与了此次专访。比亚迪汽车副总裁 李云飞问：现在宋MAX上市以后销量特别好，也是比亚迪里面销量最好的一款，去年很多新的车型都没有做起来，这个宋MAX表现还是不错，您认为比亚迪到底做对了哪些事情，让这款车比较成功，成功的经验接下来会复制在哪一款车型上面？答：过去几年我们把精力资源主要投入在新能源车上，虽然同一时间我们也推出了全新的燃油车，但数量不多。2015到2017这3年，在宋MAX之前我们在传统燃油市场只投入了宋和元，市场策略和品牌传播策略上也没有向传统燃油车倾斜。从宋MAX开始，我们已经在进行调整，这款车从去年9月上市开始一路热销，已经连续6个月销量破万…	9882	26	牛股天下无敌	2
1243	2018/7/2	巴菲特是比亚迪的定时炸弹，可能很不满。1.比亚迪前次高达150亿的增发，巴菲特没有参加。表明巴菲特并不看好比亚迪的未来，传闻的希望持股20％而王传福舍不得纯粹就是意淫。2.巴菲特从来不承认购买比亚迪股票与自己有任何关系，只说一切是芒格的决定。本年度股东大会，巴菲特更是直接跳过任何有关比亚迪的问题，这是不太礼貌的事情，可见巴菲特对比亚迪相当不满。3.从收益率来说，巴菲特持有比亚迪整整十年，账面收益率低于其平均收益率，比亚迪已经成为其股票池中拖后腿的一员（感兴趣的可以自己计算一下）。而且巴菲特购买比亚迪股票后再没有买过任何中国股，表明这只股票实际没有给他留下好印象。4.比亚迪的经营管理极其混乱，业绩起伏不定，而且总是依赖补贴和政府类项目，在技术和市场、管理方面乏善可陈，例如小学生哥哥提拔副总裁，农村亲友大量招进公司，以致内部裙带关系严重。。。十年观察下来巴菲特应有耳闻，怎能不痛心疾首？目前比…	5550	2	行云流水Bruce	2
1244	2018/7/1	赶紧跌停，我等着呢	938	0	义欢2099	2
1245	2018/6/30	就是2008年收购的宁波中纬。下图就是被水军吹的神乎其神的比亚迪IGBT，我都要吐了	6474	20	搂耙子	2
1246	2018/6/29	byd,你这坑货	994	0	Au8888	2
1247	2018/6/28	贬值利好啊，成交超千亿，百分之一的利润也有十亿。加上要注销5500多到8600万股。000626等着暴富	988	0	n1401302305db685	2
1248	2018/6/27	顶得住就是乖宝宝	981	0	Au8888	2
1249	2018/6/26	什么时候放量呀，成交量太小了，涨不起来。	920	0	股友d6e9qr	2
1250	2018/6/25	我就是靠着比亚迪股票，挣的钱买了一台笔记本电脑	9711	32	白的飞早	2
1251	2018/6/24	丰田员工数： 348877 2017年利润：168.99亿美金2017年营业收入：2547亿美金福特员工数：199000 2017年利润：45.96亿美金2017年营业收入：1518亿美金比亚迪：190000-50000（比亚迪电子）=1400002017年利润：40.66亿-13亿（电子）=27.66亿（补贴为主）2017营业收入：1059亿-404亿（电子）=654亿综合上述数据：丰田单员工年产值474万人民币营额，福特495万，比亚迪汽车部只有43万产值营业额综合上述，应该属于公司管理问题	9172	3	股友2xC4qy7479	2
1252	2018/6/23	哥成本48的股份仍然用巨石压着谁也抢不走，继续坚定持有48年不动摇，你也许会卖，哥当然不会。哥对小迪的喜爱有如滔滔江水连绵不绝。	9969	16	麦田里的守候者	2
1253	2018/6/22	5454	967	0	Z那小子真帅z	1
1254	2018/6/21	你这家伙不敬业啊~老板没发高温补助费	992	0	magsync123	2
1255	2018/6/20	中国IC产业最高荣誉 比亚迪实至名归！太平洋汽车网05-23 10:30 中美贸易战让不少朋友了解到了一些关于芯片(IC)行业的知识，今天我们来聊一下汽车行业的芯片。近期，比亚迪车用IGBT模块荣获由全球电子技术领域最大媒体集团AspenCore 颁发的“2018年度中国IC设计公司成就奖之年度最佳功率器件”称号。这是中国电子业界重要的技术奖项之一，是中国IC产业的最高荣誉。 什么是IGBT? IGBT的全称是“绝缘栅双极晶体管”，是能源变换与传输的核心器件，控制交流电和直流电的转换及高低电压的转换。比如充电时，需要通过IGBT把交流电变直流电，同时把220V电压转换为适当电压才能充电;放电时，通过IGBT把直流电转变为交流电，进而驱动车辆，俗称电力电子装置的“CPU”，应用于直流电压为600V及以上的变流系统，比如纯电动汽车。IGBT是纯电动汽车的核心技术之一，也是比亚迪的核心技术之一…	9958	21	凰飞鸿37892	1
1256	2018/6/19	再论比亚迪一季度同比大幅下降及全年业绩展望 84 3-28一。比亚迪一季度同比大幅下降仅仅是一种特殊情况下的财务做帐的结果。并不能够证明今年一季度业绩远远不如去年同期！正相反，今年一季度的业绩远远超过了去年一季度的真实业绩。事实如下：2016年的年底，包括比亚迪在内的所有车企都知道了马上要对明年的新能源汽车补贴进行大幅度的下调。所以都在最后的年底进行了抢生产抢销售。利用最后的机会争取在公布大幅度下调补贴之前多销售新能源汽车。比亚迪当然也不例外。因此，在当年年底给深圳的公交集团发去了3000多台纯电大巴。当时约定是先接货，后结帐。因此，这3000多台纯电大巴是2017年的一季度结的帐。那么，这3000多台纯电大巴都是当时卖的是200万一台的。其中，国家与地方两级补贴每台总共是100万元，3000多台纯电大巴总销售价是60个亿 。总补贴是30个亿。按照30%的利润计算就是18个亿。那么，这1…	71561	154	春暖花开免摇号	2
1257	2018/6/18	来源：智通财经网 比亚迪股份(01211)发布公告，于2018年6月13日完成发行2018年度第二期超短期融资券，实际发行总额20亿元，利率为5.8%。 该期超短期融资券募集资金人民币9亿元用于补充营运资金，人民币11亿元用于偿还银行借款。（来源：智通财经网 2018-06-15 20:52） [点击查看原文]	7755	0	比亚迪资讯	0
1258	2018/6/17	不断刷新新高的。。。	9971	18	magsync123	2
1259	2018/6/16	美国加税对比亚迪没有半毛钱关系，主力卑鄙，恶意砸盘，大家不要上当，割出带血的筹码，黎明就在眼前了	5423	3	我心飞翔224	2
1260	2018/6/15	炒股炒的就是预期，要是想着现在买了，明后天就有大笔钱赚，那是做的大头梦，建议看好的还是要继续做长线	4661	18	暮光迟滞	2
1261	2018/6/14	瑕不掩瑜	915	0	股市坑里抓泥鳅	2
1262	2018/6/13	看看人家特斯拉涨的多好啊	853	0	Au8888	2
1263	2018/6/12	快放点量吧，急人啊	987	0	Au8888	2
1264	2018/6/11	中国制造 民族制药国粹 以岭制造002603自主知识产权的 行业领跑者一则产品入围H7N9禽流感诊疗方案的公告，直接推高了以岭药业的股价Q123中国制造 民族制药国粹 以岭制造002603自主知识产权的 行业领跑者一则产品入围H7N9禽流感诊疗方案的公告，直接推高了以岭药业的股价。 受近期禽流感H7N9疫情影响，在防治过程中，部分药企迎来利好，以岭药业就是其中一例。日前，以岭药业公告称，公司接到通知，公司产品连花清瘟胶囊被列入国家卫生和计划生育委员会发布的《人感染H7N9禽流感诊疗方案(2013年第1版)	873	0	马宇萱	2
1265	2018/6/10	比亚迪这么重视新能源车，国家应该给予相应的奖励吧！	2740	19	Fly换悸	2
1266	2018/6/9	业内质疑特斯拉上海建厂：进驻中国为圈钱续命作者：王欣 来源：21世纪经济报道 发布时间：2018-6-7 12:14:23中国储能网讯：一种观点认为，在汽车交付这件事上，特斯拉把国内的造车新势力带坏了，不少新创车企在交付上遇到麻烦时，就学习特斯拉的方式。有汽车业内人士质疑：“此时特斯拉进驻中国市场是想圈钱，从而回暖资金链，寻求中方投资人，重新取信华尔街。”值得怀疑的是，特斯拉在美国遭遇的产能问题，用了两年多时间都未能解决，在上海建设的工厂就能保证不会出现类似的问题？美国时间6月5日，在特斯拉股东大会上，特斯拉披露了在中国上海建设美国以外首个工厂的计划，目前正在与上海当地政府谈判，最快将于下个月达成协议并宣布。此时的特斯拉正麻烦不断。产能受困、Model3大面积退订、特斯拉破产、马斯克下课等传闻出现在各大媒体的报道中，在本次股东大会上都从不同层面认证特斯拉在漩涡中。特斯拉可能希望通过一个利…	5809	2	牛股天下无敌	2
1267	2018/6/8	惊天地，泣鬼神，新昌嵊县朋友，你们可好？	1642	1	股友9Y2bWO	2
1268	2018/6/7	比亚迪1-5月新能源车累计销量57796辆 20万年目标恐难达成，整天吹牛，超遥撞骗，到处圈钱，套现。。。。http://guba.eastmoney.com/news,002594,765067348.html	981	0	行云流水Bruce	2
1269	2018/6/6	看看港股再看看a股，是比亚迪真不行吗？是国内短视的鸡狗们不行	997	0	股友vTuv8V	2
1270	2018/6/5	韭菜的思考要发18、19了，韭菜设置我禁止回复哦，一切尽在不言中拉	1775	14	巴神好搞笑2259	2
1271	2018/6/4	完犊子了，又要到50以下	975	0	股友qp9Ej3	2
1272	2018/6/3	比亚迪海外搞几个项目，不是赚钱的，而是赚吆喝的。尽搞些别人不搞的玩意儿，比如公交车市场，很小的市场，装装门面而已。没规模自然一直都亏本。真正的乘用汽车销售，比亚迪是不敢面对海外企业竞争的。所以进入美国、欧洲市场这么多年，只敢搞搞小众的公交车还亏本，巨大的乘用车市场，比亚迪压根就没勇气进去！	7608	10	搂耙子	2
1273	2018/6/2	丰田研究车，本田研究发动机，马自达研究技术，日产研究沙发，现代起亚研究颜值，众泰研究抄袭，五菱研究拉货，比亚迪研究电池，路虎研究费油，沃尔沃研究安全，奥迪研究灯，宝马研究操控，奔驰研究舒适豪华，大众研究中国人，我也在研究，我一直研究价格……	5065	2	奔跑中的巴菲特	2
1274	2018/6/1	不知道外资进来没	987	0	股市坑里抓泥鳅	2
1275	2018/5/31	2:30跌停	988	0	披着牛皮的熊24	2
1276	2018/5/30	来一记爆辣吧	998	0	Au8888	2
1277	2018/5/29	继云轨后，比亚迪云巴也准备落户西安？爱吃爱玩的胖子 昨天05:42昨天我写了篇文章，主要介绍了一下西安轨道交通的发展和我的一些浅薄观点，今天中午就看到了这样一篇新闻，与大家分享讨论一下。4月3日，西安市质监局在西安比亚迪实业有限公司，组织召开比亚迪"云轨"标准征求意见稿编制组审查会，研究加快推进比亚迪“云轨”标准制定等相关事宜。20余位专家、学者应邀参加会议。比亚迪“云轨”项目自从来到西安就一直备受瞩目。西安市委、市政府高度重视“云轨”建设工作，全力推进“云轨”标准化制定工作。审查会上，受邀参会的20余位专家、学者，逐条评审了700多条关于《中运量跨座式单轨交通系统设计规范》、《中运量跨座式单轨交通系统施工及验收规范》和《中运量跨座式单轨交通运营管理规范》三项地方标准的修改意见，“云轨”标准得到有效完善，为即将开始的行业内公开征求意见打好坚实基础。前不久，西安市副市长董劲威一行赴深圳比亚…	10392	19	牛股天下无敌	2
1278	2018/5/28	新手一枚，k线图之类的还看不太懂，但我知道只要公司业绩好的股票，就可以长期持有	4610	17	杉吧外交组乘水	2
1279	2018/5/27	公告日期：2018-05-271证券代码：002594 证券简称：比亚迪比亚迪股份有限公司投资者关系活动记录表编号：2018-26投资者关系活动类别■特定对象调研□分析师会议□媒体采访 □业绩说明会□新闻发布会 □路演活动□现场参观 □其他 （电话会议）参与单位名称及人员姓名 Wellington, Portfolio manager, Simon C. HenryWellington, Managing Director, Paul CaveyWellington, Managing Director, Santiago MillanWellington, Managing Director, Aidan C. Fisher时间 2018-05-21 14:30地点 坪山比亚迪上市公司接待人员姓名 王海进、吴越投资者关系活动主要内容介绍Q1：What kind of battery d…	8815	0	比亚迪资讯	3
1280	2018/5/26	公告日期：2018-05-25关注新能源相关政策的实施及动力电池原材料价格上涨短期内对企业利润产生一定影响。2017年新能源汽车补贴的持续退坡，补贴监管加强以及双积分制度高标准考核的实施在短期内对新能源车企盈利空间影响较大；同时锂、钴等原材料的价格上涨使得动力电池生产成本有所承压，短期内对企业利润有所影响。2017年比亚迪经营性业务利润及利润总额同比分别下滑34.43%和14.42%。债务规模增长较快，债务期限结构有待改善。截至2017年末，公司总债务规模持续上升，短期债务增长较快，长短期债务比（短期债务/长期债务）进一步上升至5.77倍；同期末，公司主要在建扩建工程合计约14个，未来资本支出将继续加大，公司以短期债务为主的债务期限结构有待改善。2 比亚迪股份有限公司2011年公司债券（第二期）跟踪评级报告（2018）信用评级报告声明中诚信证券评估有限公司（以下简称“中诚信证评”）因承做…	41018	2	比亚迪资讯	3
1281	2018/5/25	拿了你快十天，今天跑了，	884	0	顺势而伟大	2
1282	2018/5/24	近日，备受关注的“3·28”百亿元项目——中山比亚迪轨道交通产业项目已正式立项并通过复核，该项目已正式落户中山市民众镇产业平台（民众园）。据民众镇投资服务中心主任邱庆华介绍，中山比亚迪轨道交通产业项目已完成签约工作，并已在民众镇注册公司，正在进入土地招拍挂工作程序，预计本月底或挂网进行公示。据了解，在去年3·28中山招商引资洽谈会上，比亚迪智能终端及轨道交通产业项目受到万众瞩目。，根据合作意向，该基地建成后，将会是比亚迪在珠江西岸和粤西及周边地区的区域总部。项目将建设钢结构厂房总建筑面积为1.6万平方米（包含1栋面积为400平方米的配件研发楼、配件仓库等生产配套设施）；拟建设生产300节轨道交通装备产品、车体配套件、转向架、内装等配件的能力；建设轨道交通车辆配件的检修、维护保养、检测、校正、组装，静态、动态测试调整及局部修补焊接等车间。（中山日报）	9886	25	凰飞鸿37892	2
1283	2018/5/23	比亚迪股价与回报就是个神话	971	0	低估启动时	2
1284	2018/5/22	比亚迪正在研发名为“云巴”的空中巴士系统，正式的报道来了喝伏特加的车神 昨天05:42【财新网】（记者 孙丽朝）比亚迪股份有限公司（下称比亚迪，002594SZ/01211.HK）继续在交通领域发力。财新记者获悉，比亚迪正在研发名为“云巴”的空中巴士系统，该产品目前已在比亚迪位于深圳的厂区测试。与比亚迪正在推广的“云轨”类似，“云巴”也是通过轨道支撑在空中行驶。二者区别在于，“云巴”车身更轻巧，不利用轨道供电，车辆搭载比亚迪研发的电池，属于小运力交通运输系统。接近比亚迪人士透露，“云巴”配备了无人驾驶系统，主要市场定位是小区内部或者商业街区使用。“云巴”车体容量类似小型巴士，可根据客流多编组，其轨道梁比“云轨”更简单，建设成本大幅降低。比亚迪称，“云巴”的定位是“空中巴士”而非“轨道交通”。	5287	18	牛股天下无敌	2
1285	2018/5/21	辣鸡辣鸡	988	0	阿鲁two	2
1286	2018/5/20	孔孟旅游云轨快线邹城段已于4月1日正式复工。西安也开工了。曙光就在前方听说比亚迪云轨停工了呀？那修完的邹城段怎么办？曲阜段还能开工吗？如果开工大约多久？不会烂尾吧！丨回复：感谢您对交通工作的关心和支持。因近期大气污染严重，全市范围内所有涉及土石方作业的工程项目3月份一律暂停施工。邹城段将于4月份重新开始施工。云轨线路需跨越京台高速、日兰高速、兖石铁路、鲁南高铁，情况比较复杂，现正积极与相关部门进行协调解决中。云轨曲阜段正在进行前期设计中，前期手续的办理审批及各项专题报告正在编制完善。而3月22日，济宁市交通局再次对云轨建设相关问题进行答复：丨提问：近日听闻云轨邹城段将于4月重新施工，曲阜段也正在进行前期工作，请问云轨不需要上报国家发改委批准就可以建设了吗？望答疑解惑，我市云轨不会搁浅了？丨回复：感谢您对交通工作的关心和支持。云轨项目已按照国家的有关规定进行报批，我们将按照有关规定推进项目…	9214	1	青春不颓废i	2
1287	2018/5/19	中国对美产进口车关税再加25%至60%，8月23日起实施政策凤凰网汽车19小时前经国务院批准，国务院关税税则委员会决定对《国务院关税税则委员会关于对原产于美国500亿美元进口商品加征关税的公告》（税委会公告[2018]5号）中对美加征关税商品清单二的商品作适当调整后，自2018年8月23日12时01分起实施加征25%的关税。图1此次调整对于美国产进口车来说，无疑是一次沉重的打击，此前关税就已经达到了40%，此次加征25%后，美产进口车的关税提升至60%。除此之外，此次“加税”列表中，增加对汽车领域细化的产品类型，可以说汽车品类无一幸免、也无一漏网。特斯拉因为这个消息，昨天股价大跌了18美元！跌幅接近5%！	20386	40	牛股天下无敌	2
1288	2018/5/18	本周卖出的今后只有高价来买了，五年内再也见不到53元以下了，立贴为证！	967	0	道法自然走天下	2
1289	2018/5/17	潜龙饮水	937	0	连中三元	2
1290	2018/5/16	比亚迪将死于云轨项目带来的流动性枯竭。两个月后看大家收湿。待验证	9912	5	卜楞头	2
1291	2018/5/15	你造的是不是假车，人家都涨就你这样，电池涨的时候你也不涨，你做的是不是真的东西	988	0	LEO1314	1
1292	2018/5/14	没有大事件活跃不了！今天就这样了，，散了散了。	916	0	懒羊羊先森1	2
1293	2018/5/13	造火车“云轨”还不够，比亚迪将推出“云巴”汽车行业关注（76889人已关注）我们都知道比亚迪公司引以为傲的解决城市道路交通拥堵、大幅降低建设成本和施工周期的“云轨”项目，是比亚迪自主研发的跨座式单轨列车系统。目前银川已开通云轨列车，汕头、深圳、蚌埠、桂林等十多个也是签约城市。除此之外，比亚迪还在密谋着另一个重大轨道交通项目：“云巴”，比亚迪官方非常严密，几乎没有透露出任何消息。虽然比亚迪内部还是没有对外公开“云巴”的项目，但从网上的一些蛛丝马迹，已经证实该项目已有了实质性的进展。首先，政府机构深圳市大鹏新区综合办公室在今年3月2日曾发布一篇文章，讲述调研比亚迪云轨、云巴项目建设情况，文章中提到云巴同样是无人驾驶项目。而且，比亚迪公司已经注册了“比亚迪云巴”的官方微博，但资料仍未完善，没有微博更新，仅仅是占了个号。另外，有网友已经拍摄到比亚迪云巴建设及试运行中的图片，预计云巴将是自带电动驱…	8906	6	牛股天下无敌	2
1294	2018/5/12	4月销售13105辆，比亚迪用销量“回应”亏损3.9亿的传言第一电动大牛说新能源观察 5月8日比亚迪官方公布了4月新能源销量数据，其中纯电动车型销量达到5657辆，插电式混合动力车型销量达到7448辆，同比上涨261%，总销量达到13105辆。其中比亚迪秦4月销量达到4134辆，保持国内插混保有量第一的车型，比亚迪宋DM则以3137辆的成绩担任了插混SUV销量冠军。截止4月比亚迪新能源乘用车销量已经达到41604辆。2017年11月17日，比亚迪汽车销售有限公司总经理赵长江在广州车展宣布，比亚迪新能源提前两个月完成了10万辆的年销量目标，并表示2018年王朝车型将全面迭代，2018年新能源销量目标为20万辆。对尚处于发展成长阶段的新能源市场来说，20万辆的销量目标能否完成让不少人都画上了一个问号。补贴退坡影响比亚迪新能源决心？近期更有不少比亚迪扣除非经济性损益后净利亏损3.9亿的消息传出…	8951	3	凰飞鸿37892	0
1295	2018/5/11	你是不是做了一个二手电池，还是假电池[不屑][不屑][不屑]	901	0	LEO1314	2
1296	2018/5/10	成交量太小了，全是散户在玩，没有什么搞，卖出为主。	994	0	股友d6e9qr	2
1297	2018/5/9	都看清楚，记好了，在比亚迪50下方的时候，本楼是反复提示中长线布局，半仓介入，越跌越买的。等到有一天过百翻倍的时候，别说本楼没有提醒过你～	9736	4	诊股堂359	1
1298	2018/5/8	RT	876	0	小红小明	2
1299	2018/5/7	电动车造得越多亏越多，巴菲特不敢来中国投资，只拿了很少的钱来赌一下，不管谁来中国股市必须得亏。中国炒房肯定的赚体制所决定	996	0	全球旅游通	2
1300	2018/5/6	水军忽悠2个月，股票跌了一半，于是水军又说，再等2个月，七八月份上1000.	4489	5	大城小故事1	2
1301	2018/5/5	深圳三星已经撤销，其它三星工厂据传只出不进，三星制造转向东南亚已经不可逆转。比亚迪电子将逐渐失去三星这个大客户，失去35%的营业收入。本来比亚迪用电子部分利润弥补汽车补贴下降大窟窿，但是现在已经不可能了，电子业务一季度利润已大幅下降。这对已经深入债务泥潭的比亚迪无疑是雪上加霜。	8843	9	搂耙子	2
1302	2018/5/4	只要是比亚迪的好消息我看了都开心，这种出彩的财报给我看，今天晚上肯定要喝一杯开心一下去	9920	62	前来未来	2
1303	2018/5/3	耐心等待，要跌到五元人民币以下！	999	0	星际闪耀	2
1304	2018/5/2	跌停，跌停，跌停，跌停，跌停，跌停，跌停，跌停，跌停。	840	0	犯下滔天大罪的帅	2
1305	2018/5/1	比亚迪的预减是有真实的一面，他的预减；一反馈在商用车领域补贴大幅减少，二反馈云轨方面几乎全额亏损，新能源乘用车虽高速增长但利润因成本的增高却低速增长，比亚迪唯一的办法剥离云轨产业。云轨只是一个利于新能源而自己本身并不产生利润的企业。随着云轨的审核制的开始，有利于比亚迪推广新能源汽车的效应逐渐减少。从多个方面看比亚迪已病人膏肓。	8954	8	必雅迪	2
1306	2018/4/30	2018新能源汽车补贴新政出台 几家欢喜几家愁？易车网03-03 16:582018新能源汽车补贴新政终于在一片喧嚣中正式落地，2018年春节前夕，财政部、工信部、科技部、发改委等联合发布了《关于调整完善新能源汽车推广应用财政补贴政策的通知》（下文称：补贴新政），新政策对资源配置进行了一定优化。新政的出台标志着中国新能源汽车市场将会“回归正轨”，同时，新政将成为新能源汽车产业迈向高端化的重要拐点。那么，新政的出台将会影响哪些企业呢？首个冲击波 鼓励长续航里程车企从上表中首先我们看到，相比于2017年的补贴金额，2018年补贴新政对于低续航里程车型补贴减少，150km以内的补贴取消；续航里程300km以下的车型补贴比2017年减少，平均工况续航300km的产品补贴进行了提高，而对于400km平均工况续航的车，则直接将补贴金额提升到5万元。也就是说2018年新政，对于续航越高的车企，拿到的补…	8334	12	凰飞鸿37892	2
1307	2018/4/29	来源：智通财经网 比亚迪股份(01211)发布公告，2018年第一季度，该公司营业收入247.38亿元人民币，同比增长17.54%；归属于上市公司股东的净利润1.02亿元，同比减少83.09%；归属于上市公司股东的扣除非经常性损益的净亏损为3.29亿元，而上年同期溢利4.46亿元；每股收益0.02元。 此外，公司预计2018年上半年归属于上市公司股东的净利润为3亿至5亿元，同比减少70.98%至82.59%。 公司称，2018年第2季度，预计公司新能源汽车业务延续第1季度强劲的发展势头，销量同比继续保持高速增长，但受补贴退坡影响，包括电动大巴和新能源乘用车在内的新能源汽车业务的整体盈利较去年同期相比有较大幅度的下降。传统汽车业务方面，尽管第2季度属于行业传统淡季，宋Max的持续热销依然推动了公司传统汽车销量的快速增长，但激烈的行业竞争仍较大程度的影响了该业务的盈利水平。 此外，手机部件及…	8990	3	比亚迪资讯	3
1308	2018/4/28	还能上60吗？	999	0	年轻既出发	2
1309	2018/4/27	谁哪个庄故意打压	995	0	自我俢術	2
1310	2018/4/26	也该反弹了	1549	2	张鹏飞25	2
1311	2018/4/25	比亚迪现在就是一坨	987	0	股友BcxNVR	2
1312	2018/4/24	再不跑就没机会了……	889	0	旺盛的韭菜	2
1313	2018/4/23	来源：东方财富网 比亚迪(002594)2018-04-20融资融券信息显示，比亚迪融资余额1,867,547,349元，融券余额3,224,442元，融资买入额38,350,761元，融资偿还额51,260,081元，融资净买额-12,909,320元，融券余量61,700股，融券卖出量7,700股，融券偿还量17,200股，融资融券余额1,870,771,791元。比亚迪融资融券详细信息如下表：交易日期代码简称融资融券余额(元)2018-04-20002594比亚迪1,870,771,791融资余额(元)融资买入额(元)融资偿还额(元)融资净买额(元)1,867,547,34938,350,76151,260,081-12,909,320融券余额(元)融券余量(股)融券卖出量(股)融券偿还量(股)3,224,44261,7007,70017,200深市全部融资融券数据一览 比亚迪融资…	14897	3	比亚迪资讯	0
1314	2018/4/22	经过中美贸易开打得出的结论！比亚迪走的是底端次级的定位！迟早会被市场淘汰！还有商标B不Y要D的，BYD（不要的）	6371	8	沙里淘金168	2
1315	2018/4/21	哦垃圾	956	2	股友daaHn4	2
1316	2018/4/20	不利因素：17年末总资产1777.9059亿，负债率高达69.07%，可能导致财务费用高达7--8亿元（三季度财务费用已高达6.5291亿）。有利因素：1-2月汽车收入已超过去年一季度的收入总和，收入超50%的增长比较确定。云轨是去年同期没有的业务，目前来看至少有济宁·广安·桂林的部分路段可以确认收入。预计比亚迪一季度：收入280亿左右，净利润13亿左右，增长100%以上。	9250	9	诺基亚9039035	2
1317	2018/4/19	你们不是特别看好比亚迪啊，你们倒是给我买啊，反正我已经买完了，你们这些吹牛逼的赶紧给我买啊，一点成交量都没有	990	0	股友Y7hQDk	2
1318	2018/4/18	开盘买入 鞍重股份002667	981	0	中国创世神	2
1319	2018/4/17	主要是水军多	971	0	搂耙子	2
1320	2018/4/16	比亚迪前景不妙，2020必定ST。一季度降点补贴，就把比亚迪打击成这样，利润暴跌90％。2020完全取消补贴，呵呵～	1020	0	搂耙子	2
1321	2018/4/15	二十天内跌幅百分之二十。	3455	17	必雅迪	2
1322	2018/4/14	公告日期：2018-04-14证券代码：002594 证券简称：比亚迪 公告编号：2018-027比亚迪股份有限公司关于公司高管退休辞职的公告本公司及董事会全体成员保证信息披露内容的真实、准确和完整，没有虚假记载、误导性陈述或重大遗漏。比亚迪股份有限公司（以下简称“公司”）董事会近日收到公司副总裁张金涛先生(以下简称“张先生”)提交的书面辞职申请。张先生因已到退休年龄申请退休并辞任公司副总裁职务。根据法律法规、规范性文件及《公司法》等有关规定，张先生的辞职报告自送达公司董事会之日起生效。张先生辞职后将不再担任公司任何职务，其所负责的工作已平稳交接，其辞职不会对公司的生产经营产生影响。截止本公告日，张先生持有公司A股股票1,657,460股，其所持有的公司股票将严格按照《深圳证券交易所中小企业板上市公司规范运作指引》、《上市公司董事、监事和高级管理人员所持本公司股份及其变动管理规则》等相关…	48817	11	比亚迪资讯	3
1323	2018/4/13	半死不活的	948	0	阿拉阿克巴	2
1324	2018/4/12	2018第1批新能源目录 纯电动车续航“升级” 大公汽车01-31 18:442018第1批新能源目录 纯电动车续航“升级”大公汽车01-31 18:44节能减排、绿色环保是当下汽车行业最为重要的理念，为鼓励新能源汽车发展，国家也在汽车领域实施不少新能源优惠政策，除对购置的新能源汽车免征车辆购置税外，还根据购买车型续航里程大小不同，而有不同的程度的补贴政策。日前，网通社获得2018年国家首批新能源车目录，其中纯电动乘用车有25款（32款车型）入选，其中所有车型的百公里综合工况续航里程均高于150公里。根据2017年国家新能源汽车补贴政策，续航在100公里（含）至150公里区间的车型，可享受2万元的补贴金额；续航在150公里（含）至250公里区间的车型，可享受3.6万元的补贴金额；续航在250公里以上车型，可享受4.4万元的补贴金额。而根据2018年新能源补贴政策（讨论稿），我们可以推出2…	9255	16	股友D7OGJ4	2
1325	2018/4/11	重磅！4.5秒就破百！比亚迪全新一代唐正式亮相！搜狐汽车03-06 22:47经过一些列的谍照、申报图、官图等等的曝光之后，比亚迪全新一代唐终于在3月6日正式首次公开亮相了！话不多说，赶紧看一看它的“庐山真面目”！当我第一次看到它的真容时，还是被它那种突破性的设计和气场震住了，嘿...路转粉的老铁有木有？其实这辆全新一代比亚迪唐是2018年比亚迪达成累计30万辆新能源车产销规模、宣布全面开启“造车新时代”后，首个亮相的重磅旗舰产品。所以，在这一次发布会当中，比亚迪设计总监沃尔夫冈·艾格当然没有缺席，他向所有人全面介绍了全新一代唐Dragon Face的设计理念。按照官方的说法就是，这个理念以“印象”、“科技”、“文化”三大关键词为核心。什么？很难理解？没关系，我们继续看一下这全新一代唐就知道！首先当然是要从外观说起了，相信大家第一眼看到的就是这张“龙脸”，的确是非常的霸气，巨大的进气格栅…	4253	7	凰飞鸿37892	2
1326	2018/4/10	祝兄弟们发财，等50再进来	988	0	东方接盘侠	2
1327	2018/4/9	现在就是底部，还有得升。	1150	0	游手好贤戏山水	2
1328	2018/4/8	关注上涨潜力巨大极有可能翻倍概念股：科华控股、积成电子、歌尔股份、先锋电子、力源信息	8026	25	很快涨停123	0
1329	2018/4/7	华为和百度共同投资的威马EX5纯电动SUV订单突破10000台，补贴后售价15万，续航600公里。我说过，比亚迪所有的优势会在后期电动车群雄并起的混战种被逐步赶超，尤其拥有自动驾驶技术优势的百度阿丽腾讯等互联网企业所颠覆。那些托子们不断唱多的底气何在？	8226	5	股友虚度年华	2
1330	2018/4/6	宁德时代上市有人看利空，比亚迪电池分拆上市还看成是利空，有点意思！出来个假利空吓尿了吧？	8747	11	凰飞鸿37892	2
1331	2018/4/5	重大新闻！宁德时代今天顺利过会！记者从投行人士处获悉，今日首发上会的3家企业中，2家顺利过会，1家被否。具体情况如下：宁德时代新能源科技股份有限公司、深信服科技股份有限公司获通过；北京博睿宏远数据科技股份有限公司被否。焦点关注24天！消息称宁德时代成功过会 刷新IPO过会纪录这家估值200亿美金的超级独角兽，上市进程如此迅猛。4月4日，宁德时代(全名：宁德时代新能源科技股份有限公司)顺利闯关过会，成为继富士康(36天)和药明康德(50天)之后，A股市场又一火速上会的高端制造巨头。从招股书披露到IPO成功过会，宁德时代前后仅用时24天，一举刷新IPO过会纪录。接下来要做的，就是择个良辰吉日上市了。宁德时代是中国动力电池制造龙头企业。据宁德时代欧洲区总裁马蒂亚斯·岑特格拉夫说，宁德时代是全球第三大电池供应商，市场份额占比超20%，已进入宝马、奔驰、大众等国际一流车企的供应体系。而据GGII(…	8554	24	凰飞鸿37892	2
1332	2018/4/4	比亚迪首次推出元EV车型，该车前脸部分采用了比亚迪最新的Dragon	6122	15	轻白蓝折	2
1333	2018/4/3	比亚迪公布2018纯电动汽车战略北京青年报02-072月1日，比亚迪在京举办纯电动汽车全产品矩阵战略沟通会，正式宣布2018年将陆续推出e5 450、秦EV 450、宋EV 400、元EV 360四款新车型。新一年，比亚迪将继续专业技术、卓越品质，构建全产品矩阵满足用户多元化需求，持续引领纯电动汽车产品各细分市场。2018年比亚迪将推出一款面向年轻先锋用户、售价低于10万元的全新专业级纯电动汽车——元EV 360。元EV 360续航达到同级别最高的360公里，完美演绎家族化脸谱“Dragon Face”，搭载比亚迪最新的智能网联系统，并基于五星安全标准打造了比亚迪最新的电池智能温控管理系统。元EV 360融合比亚迪十年技术积淀，以深厚的新能源造车底蕴、领先的三电核心技术和尖端的安全技术，汇聚全球智慧，刷新A0级纯电动汽车新标准。同时，全系升级产品均大幅提升续航里程，继续领衔同级别细分市场…	14723	21	凰飞鸿37892	2
1334	2018/4/2	真实B样的	988	0	吉祥凤凰1	2
1335	2018/4/1	比亚迪错过了战略性发展的最好时机！宁德时代的上市是比亚迪电池的噩梦。比亚迪最大的错误是自己的电池还领先市场的时候不给别人供货，不占领市场，给宁德时代有了发展时间。现在比亚迪想再重新占领市场，太难了！	7196	4	股市乘浪	2
1336	2018/3/31	比亚迪2018年收益分析：1、一季报只卖了2、5万辆新能源车就盈利了，太有账算了，至同比2017，那是深圳集中买了3000辆大巴（60亿）2丶今年新能源车20万辆，将有15亿。3、积分15亿4、大客，15亿5、云轨，10亿6、电池外卖，5亿7、电子公司10亿合计：70亿，自己去算，没有夸大。这种企一旦顺利，利润将超出一般人想想！	7183	1	智叟19985	2
1337	2018/3/30	取消补贴更利于新能源汽车发展作者：王金玉 来源：中国汽车报 发布时间：2018-2-12 17:57:35中国储能网讯：“大家担心补贴政策会调整，实际上调整是势在必行的。如果我们都推到2020年底一次性调整，还不如分段释放调整的压力，使大家能够平稳渡过退坡阶段。”随着工信部部长苗圩在2018中国电动汽车百人会论坛上对新能源汽车补贴退坡问题的回应，此前一直在业内引发强烈关注的补贴加速退坡终于明确，只待正式方案公布。可是，就是这个“待”让业内忐忑不安。其实，补贴退坡一事，业内人士早有共识，尤其是相关企业已有心理准备，可是具体的退坡政策尚未明确，企业难免悬着心，导致相关规划、产品布局等未能按时推进，影响正常的生产和销售进程。回顾我国新能源汽车市场发展历程，几乎每到岁末年初，类似问题都会出现，企业和市场患上了政策焦虑症。究其根本，还是与对政策依赖过强有关。于是，有新造车势力打出“不靠补贴造车”的…	88476	19	牛股天下无敌	2
1338	2018/3/29	比亚迪，你是中国的特斯拉，强烈看好你	906	0	爱萌1987	2
1339	2018/3/28	认赌服输，割肉清盘！	1262	0	股舅	2
1340	2018/3/27	比亚迪的三个重点城市太原、桂林、深圳成首批国家可持续发展议程创新示范区2018-03-23 16:50:25 来源:证券时报摘要：从国务院新闻办公室23日召开的新闻发布会上获悉，山西太原、广西桂林、广东深圳成为首批国家可持续发展议程创新示范区。据新华网报道，科技部副部长徐南平介绍，《中国落实2030年可持续发展议程创新示范区建设方案》印发以来，科技部会同有关部门遴选出山西太原、广西桂林、广东深圳为第一批备选地区。国务院近日正式批复同意太原市、桂林市、深圳市建设国家可持续发展议程创新示范区。从国务院新闻办公室23日召开的新闻发布会上获悉，山西太原、广西桂林、广东深圳成为首批国家可持续发展议程创新示范区。据新华网报道，科技部副部长徐南平介绍，《中国落实2030年可持续发展议程创新示范区建设方案》印发以来，科技部会同有关部门遴选出山西太原、广西桂林、广东深圳为第一批备选地区。国务院近日正式批复…	10211	4	凰飞鸿37892	2
1341	2018/3/26	来源：东方财富网 比亚迪(002594)2018-03-23融资融券信息显示，比亚迪融资余额2,116,868,773元，融券余额6,001,532元，融资买入额146,964,883元，融资偿还额153,104,809元，融资净买额-6,139,926元，融券余量100,900股，融券卖出量48,900股，融券偿还量29,200股，融资融券余额2,122,870,305元。比亚迪融资融券详细信息如下表：交易日期代码简称融资融券余额(元)2018-03-23002594比亚迪2,122,870,305融资余额(元)融资买入额(元)融资偿还额(元)融资净买额(元)2,116,868,773146,964,883153,104,809-6,139,926融券余额(元)融券余量(股)融券卖出量(股)融券偿还量(股)6,001,532100,90048,90029,200深市全部融资融券数据一览…	6517	1	比亚迪资讯	3
1342	2018/3/25	看见52动手抄底，跟我一起坐比亚迪电动车环游中国，目标价100～	8977	4	诊股堂359	2
1343	2018/3/24	中国城轨严重过剩，城轨车辆中适用范围最广、产量最大、产能过剩最严重的是地铁车辆。单轨作为城轨车辆板块里的小众产品，近两年来，由于其灵活的应用方式、低廉的建设成本和快速工期开始受到中国二三线城市的青睐。上文中提到的中国中车等五家国企和民营企业比亚迪先后布局单轨车辆产业，分食蛋糕，单轨车辆有复制地铁车辆产能过剩老路的趋势。	6745	1	股友vP6Rmn	2
1344	2018/3/23	比亚迪造出“国产特斯拉”！续航里程超6百公里，但售价有点吓人东方汽车03-21说到新能源电动车，国外自然是特斯拉占据主要地位，而国内的新能源领导品牌无疑是比亚迪，虽然现在两个品牌好像基本不存在竞争关系，但不论是未来比亚迪要抢占国外市场还是特斯拉引进中国国产，这两个新能源品牌迟早都会有一场不可避免的战争，与其说未来，现在比亚迪推出的产品就已经有那么一点与特斯拉针锋相对的意思了。比亚迪除了自身品牌以外，还有当年和奔驰一起合资的腾势品牌，也算得上是比亚迪旗下的高端国产电动品牌了，虽然近些年来腾势一直没有太大的成就，但作为比亚迪的高端品牌，要想和特斯拉竞争，腾势必将会成为比亚迪重点打造的品牌，近日，腾势就发布了一款60km/h等速情况下续航里程高达635KM的新车，续航实力直指特斯拉，今天咱们也是借此机会带大家来看一下这辆新车。新车的名字叫做腾势500，听名字也是能够了解到这辆车就是相对于老款在…	9915	2	凰飞鸿37892	2
1345	2018/3/22	长期看涨	989	0	Ch1naVAw8B	2
1346	2018/3/21	来源：中国证券网 鼎胜新材11月1日在互动平台上回答投资者提问时表示，近期公司电池箔订单稳定增长，与动力电池生产厂商如比亚迪集团、合肥国轩高科动力能源有限公司、宁德时代合作稳定。 公司介绍，宁德时代(CATL)是重要的电池箔客户之一，近日，宁德时代获宝马47亿美元巨额订单，并在德国设立生产基地这一利好消息，公司也将持续跟进。 对投资者提问公司股价并没有跟着最近大涨的的新能源及锂电池板块走的具体原因，对此，公司作出上述回应。（文章来源：中国证券网）（来源：中国证券网 2018-11-01 14:20） [点击查看原文]	34356	10	财经评论资讯	0
1347	2018/3/20	既然电池容量和充电速度指标提升都遇到瓶颈，那就再车内节能上下功夫吧，还有夏天开空调的时候，也是外面最热的时候，能不能利用比亚迪太阳能板提供电能制冷呢	3698	0	YOUZI_77777	2
1348	2018/3/19	近1.5万辆车拿超30亿元补贴，工信部公示2016年新能源汽车第二批补助清算结果比亚迪最多！政策第一电动网16小时前2018年1月18日，工信部对“2016年度新能源汽车推广应用第二批补助资金补充清算申请材料初步审核情况”进行公示，企业申报的新能源汽车推广数为15131辆，企业申请清算资金31.79亿元，专家组核定的推广数为14729辆，应清算补助资金30.65亿元。1.jpg未通过核定的原因主要包括电池单体型号与公告备案参数不一致、电池成箱型号与公告备案参数不一致、企业申报产品技术参数与推荐车型目录不一致、行驶证注册时间为2015年不满足此次审核要求、累计行驶里程不足三万公里不满足此次审核要求等。从推广地区（不按行政区划，按推广城市（群）单位）来看，深圳申报6443辆最多，陕西5165辆，广东1583辆，重庆1176辆，江苏323辆，辽宁230辆，上海79辆，四川73辆，湖南59辆。2…	9563	10	牛股天下无敌	2
1349	2018/3/18	下跌有量，散户勿进，等待下跌	1283	3	小股民亏钱了	2
1350	2018/3/17	深圳一辆“绿牌”车车主疑路怒症爆发，与一辆电动车在公路上演惊险追逐，双方因等红绿灯时电动车占据机动车道，并且急刹车，导致后方“绿牌”车与其发生轻微追尾，之后“绿牌车”不依不饶，连续追上电动车，撞击其车尾两次，最后电动车主连车带人被撞上公交车站道…受伤不轻！我想补充说明的是：肇事“绿牌”车是一辆“上汽荣威”油电混合动力车…	6512	0	涉市未深2015	2
1351	2018/3/16	花园生物300401:十倍大牛逻辑：花园生物300401股价翻倍逻辑怎样从一季报中寻找一年数倍股？2009年苏常柴Ａ（涨幅521%）2010年包钢稀土（涨幅519%）2011年三爱富（涨幅324%）2012年欧菲光（涨幅542%）2013年华谊兄弟（涨幅485%）2014年大富科技（涨幅302%）2015年恒顺众昇（涨幅852%）2016年的当升科技（涨幅348%）2017年方大炭素（2016年半年报净利润为1499万元，2017年半年报增加2647%，全年涨幅451%）2018年神话待续（涨幅300%以上）----花园生物？几乎每只爆发式增长大牛股都具备一个吸引新投资者的独特题材，激发投资者的想象力、乐观情绪、狂热心理和炒作动力。这些上市公司为何都能在一年内出现多番暴涨？它们有共性：一，背景，行业超高景气度；二，实力，全年业绩超历史纪录多倍暴增；三，推手，各路主力资金齐聚一堂;四，股价…	5193	12	潜力大白马9002	2
1352	2018/3/15	意大利皮埃蒙特大区刚刚宣布，要向比亚迪采购13台纯电动中巴。比亚迪成为了目前为止唯一一家成功进入意大利纯电动大巴市场的中国企业	4867	13	白飞用发干	2
1353	2018/3/14	巴黎招标千辆12米电动大巴，比亚迪有机会吗？如果成功，真有可能短期70，长期更厉害。宇通混动有优势，电动和比亚迪有一拼，市场上相同续航里程哪家价格高还真不知道。	4841	10	乐乐萱	2
1354	2018/3/13	比亚迪今年的新车续航和加速度均有提升，在银川云轨运营成功仅仅4个月后就推出了无人驾驶云轨，还是走不断创新不松懈的路线	3520	10	猥琐之处	2
1355	2018/3/12	成熟呢把电脑	991	0	东骅邦培旺6678	2
1356	2018/3/11	呵呵	948	0	王师看股6289	2
1357	2018/3/10	03月09日比亚迪深股通持仓数据收盘价：65.55涨跌幅：1.05%持股量：2224.34万股持股变化：1224股数据显示，截至03月09日比亚迪于深股通持股量为2224.34万股，占其A股股本比例为1.22%，比上一交易日增加1224股。据数据统计，该股近一个月内累计涨幅为15.71%，深股通持仓累计变化比例为-11.31%，近三个月内累计涨幅为9.71%，深股通持仓累计变化比例为8.01%。数据来源:东方财富	13474	2	聚焦沪深港	0
1358	2018/3/9	通往世界汽车巨头的竞技路上，比亚迪还缺什么？2018-01-20 汽车人内参 飞灵汽车点击上方“飞灵汽车”，选择“置顶公众号”关键行业资讯，第一时间送达！————————文：邹春华自2016年起，吉利汽车(HK:00175)的崛起及在港股市场的强势表现，唤醒了自主品牌久违的自信。民众和市场，逐渐认识到自主品牌也可以在国内甚至全球市场与外资品牌角逐，吉利成为自主品牌龙头及世界巨头的蓝图日渐清晰。但是以国内及全球市场的容量，自主品牌就只能诞生一家世界巨头吗？我认为不止。在通往世界汽车巨头的竞技路上，至少仍有一家自主品牌手握门票，那就是比亚迪（HK：01211)/SZ：002594)。01 比亚迪的现状【1】总体状况2015年以来，比亚迪的营收持续增长，从12年到14年的500亿级别，增长到16年的1000亿级别，实质性地上了一个台阶。推动公司营收增长的主要业务板块是新能源汽车和手机部件及组装…	9896	10	lili原上草	2
1359	2018/3/8	比亚迪销量表	8500	5	爆阳来了	2
1360	2018/3/7	全球首条!华为联手比亚迪发布“云轨”砸50亿实现最强无人驾驶网络影音 今天02:06没错，便是谁人卖车造车的比亚迪。便是谁人，你曾经能够不太看得起的国产汽车品牌比亚迪。一出发。2018年1月10日，一声令下，一列“飞在”空中的火车，满载着来自天下各地的乘客，在中国宁夏咆哮驶过。它的名字叫“云轨”，这不是测试，是正式通车。是比亚迪处理中国拥堵问题，推出的划期间全新交通工具。没有一个驾驶员:你看驾驶舱，一个屏幕也没有，一个档杆也没有，就连启动的按钮都没有。这一次，是真的不需求驾驶员了。这是中国首条无人驾驶的跨座式单轨线路，比亚迪银川云轨也就此成为环球首条搭载100%自主知识产权无人驾驶系统的跨座式单轨。现在比亚迪云轨的无人驾驶系统曾经到达最高等级--全主动无人驾驶(Unattended Train Operation)，并且还具有安全追踪距离最小、断电无人驾驶、主动诊断、休眠唤醒、客流及时监…	99329	11	牛股天下无敌	2
1361	2018/3/6	对倒狂拉放量涨停！漂亮50机构抱团买入！	997	0	中泰深圳欢乐海岸	2
1362	2018/3/5	比亚迪60出头已经数月，冲上80不知啥年代，我那千股长线真想卖了。	2036	0	乐乐萱	2
1363	2018/3/4	每次老王出来吹一次牛，比亚迪股价就会涨一下，看好下周一比亚迪大涨，只是后面很可能又要重新回调	7994	2	心越	2
1364	2018/3/3	我现在发觉一个很严重的问题，就是这个吧里基本上不分析股票走势，而都是在分析公司和行业	9852	5	股友z9vRHW2054	2
1365	2018/3/2	2017年比亚迪在京售2万辆电动车易车网01-24 09:50北京市场一直是全国电动汽车市场的晴雨表。近日，比亚迪发布的2017年北京市场销量数据让同行“羡慕嫉妒恨”。据比亚迪统计，2017年，比亚迪电动车在北京市场销量超过2万辆。值得一提的是，其中绝大多数是私人用户，显示了比亚迪在私人电动车市场强大的号召力和用户信心。这已经是比亚迪电动汽车在京年销量第二次突破2万辆，2016年，比亚迪电动汽车在北京的销量也突破了2万辆。从单月销量看，12月份，比亚迪电动车在全国销量达6370辆（含腾势），而这些电动车绝大部分都卖给了北京市场用户。尤其是在电动SUV细分市场，宋EV300获得了12月份北京上险量冠军。交强险是上牌必需的资料，因此，由上险量冠军可以看出北京消费者对于宋EV300领衔的比亚迪电动汽车的喜爱。综合来看，宋EV300有如下优势：动力强劲，续航靠谱作为比亚迪新能源王朝家族中最耀眼的…	9888	8	凰飞鸿37892	2
1366	2018/3/1	短线我不太适合，看盘不是我的优势，我就选那些公司基本面好的，买了比亚迪	5156	7	乱码青春	3
1367	2018/2/28	不看好的就卖，别影响明天涨停	971	0	股友XHrA5u	2
1368	2018/2/27	02月26日比亚迪深股通持仓数据收盘价：64.91涨跌幅：3.36%持股量：2561.16万股持股变化：6.77万股数据显示，截至02月26日比亚迪于深股通持股量为2561.16万股，占其A股股本比例为1.41%，比上一交易日增加6.77万股。据数据统计，该股近一个月内累计涨幅为-0.90%，深股通持仓累计变化比例为16.23%，近三个月内累计涨幅为-8.19%，深股通持仓累计变化比例为56.81%。数据来源:东方财富	9324	0	聚焦沪深港	0
1369	2018/2/26	比亚迪这个票，像鳯飞凰那样的死多是赚不到钱的。	13509	0	Comman	2
1370	2018/2/25	今日比亚迪主力净流入额达3862.04万元，净占比11.96%，其中超大单净流入额2577.63万元,净占比8.09%，大单净流入额1284.41万元，净占比4.03%。比亚迪资金流向数据类型流入(万元)流出(万元)超大4678.79-2101.16大单9623.98-8339.57中单10645.07-12542.84小单6906.27-8870.54资金解读比亚迪收盘涨幅2.33%， 其中，成交最活跃的价格分别为47.00、46.96、46.99，成交密集的手数区间分布于150-200、100-150、200-300手，小单介入居多。成交活跃统计9:30-15:00 成交均价 46.28 成交价格主买累计成交量主卖累计成交量主买占比主卖占比47.002290000.33%0.00%46.961080089000.16%0.13%46.991690000.24%0.00%46.9711…	1352	0	资金解密	0
1371	2018/2/24	也许比亚迪的小散太多，太坚定了，所以庄家为了在年报出来之前拿到更多的筹码，和赶走更多的小散，一定会采取多种方法来达到目的：1.利用大宗交易吓唬小散2.利用“补贴大退坡”忽悠并吓唬小散3.利用2017年业绩比2016年下滑来忽悠并吓唬小散4.利用2017年应收账款增加来继续忽悠并吓唬小散5.利用春节将至的资金回笼机会发力打压股价这几板斧下来之后，股价也许会被打到2017年下半年以来的新低？！你做好了可能会出现以上情况的心理准备了吗？你手中已经准备好了补仓的现金了吗？当然，我们大家都不希望最坏的情况会出现，但是心里有点准备就会有备无患，以免到时候手忙脚乱了！感觉今天上午庄家好象已经开始磨刀了，也许下午就会开始乱砍了吗？（希望我的感觉是错的！）	9751	21	慢慢陪你涨	3
1372	2018/2/23	股市分析：持有比亚迪到底是不是好的投资？??跟我读研报4小时前?·?头条号财经原创作者比亚迪由于不是传统的汽车厂商，业务复杂，增加了投资者对比亚迪现金流的估算难度，下面我们将比亚迪各项业务分拆开来进行估值：比亚迪电子，比亚迪电池，比亚迪汽车（传统+混动），云轨业务。比亚迪电子：前面说过比亚迪电子业务属于公司的现金奶牛，翻开该公司的资产负债表，没有有息负债，应付账款票据基本每期都要比应收账款多10亿，说明企业在整个供应链上还是比较有话语权的，虽然行业遭遇天花板，但整个行业寡头竞争格局已形成，现金流每年20%增长没多大问题，由于今年利润比较异常，我保守起见以给今年利润打个6折按15亿净利润，20PE进行估值，给予300亿估值，比亚迪占比亚迪电子65%股份，大概200亿。（为什么如此保守，因为整个行业有天花板，今年的利润大概率无法延续，估值方面保守点没有错)2020年按年增长20%250亿估值…	9716	1	笑看风云1777	2
1373	2018/2/22	山东金盛源锂电池铜箔6-8微米m	992	0	文利山风1	2
1374	2018/2/21	休市日怎么涨停了？	9602	0	xingdong1999	2
1375	2018/2/20	中国制造快发展，中国长安大发展，投资价值要翻翻-惊天牛股！！长安 长安 绩优牛股 18必翻翻！ 未来长安电车+充电桩同发展，投资收益欢又欢！！！18年快速启动巴蜀充电桩，非长安汽车充电费用翻翻！18年利润预计218亿，18年利润预计280亿，爽歪歪！！！	757	0	俺只猜暴跌惨惨惨	2
1376	2018/2/19	首先我相信笔者是个无良之徒，其次相信数据的＂真实性＂，但掩盖了大多数股民亏损累累的真相，我想说的真相：假如一百位投资者其中有一个是机构盈利一个亿、其它99个投资者每位亏损10万，那么100位投资者人均浮赢90万。	8361	1	必雅迪	2
1377	2018/2/18	比亚迪不愧是国产一哥，唐二代车展刚亮相，大家就拿着钱准备买了用户1914863271 2018-05-12 07:54比亚迪汽车作为国内新能源汽车的领头羊，相继推出了比亚迪唐、宋、元等电动车型，其中最为火爆的当属比亚迪唐这款车了。在刚刚举行的北京车展上，比亚迪展出了全新一代唐，这让大家对它无比期待，很多人早就准备好了预算，就等它到店了。那么比亚迪新一代唐到底有什么魅力呢，今天我们就来见识一下。新一代唐首先说一下它的外观，比亚迪车型的外观一直以来可以说是广为诟病，颜值不高也是比亚迪销量低迷的主要原因，这次换了奥迪的国际一流设计师之后，新一代唐的外观造型果然有了较大的变化，让人有了眼前一亮的感觉。首先最大的亮点就是它最新的“龙颜”造型，帅气威武的前脸加上犀利的大灯，简直美的没有边际。还有它修长的车身，用大量的线条加以修饰，更能凸显出它的速度感和力量感。现在大家完全不用担心新一代唐开出去被人说…	9791	24	牛股天下无敌	2
1378	2018/2/17	002594 比亚迪 1、国内新能源汽车第一股，在电动车领域具有领导者地位，多项技术处于世界前列。2、 多地电动车补贴不再继续，对公司业务拓展影响较大，且公司应收账款数额巨大。3、新能源汽车板块整体大幅回落，此股也受到波及，出现震荡下行的走势，虽低部止跌反弹但力度有限。4、预计此股短期内低位震荡将继续，反弹难度加大。	6739	18	梦若神机V	2
1379	2018/2/16	已经重仓比亚迪的飘过！	9926	2	跌是机会涨是风险	2
1380	2018/2/15	不如一汽富维好	1884	0	低估启动时	2
1381	2018/2/14	409461.96平米	9679	14	诺基亚9039035	2
1382	2018/2/13	比亚迪欧洲首批纯电动铰接大巴登陆挪威比亚迪汽车 2018-01-04 19:19:25 阅读数：1303据挪威消息，比亚迪欧洲首批纯电动铰接大巴已于近日在挪威奥斯陆正式投入运营。首批两台18米比亚迪纯电动铰接大巴由奥斯陆交通局Ruter旗下运营商Nobina运营，已投放在挪威最繁忙的31/31E线路上。该线路往返于奥斯陆格鲁德（Grorud）和童森哈根（Tonsenhagen），总线路长为17和24公里。日均客流量约5万，年均客流量约1500万。Nobina也是欧洲首个使用中国制造纯电动铰接大巴的运营商。https://wx2.sinaimg.cn/large/681538e1gy1fn4ndhb5rjj21jk15oe7v.jpg公交运营商Nobina首席执行官Jan Voldsdal表示，“我们期待从这些环保、低噪音大巴中吸取到宝贵的运营经验。31号线路是挪威第一条试运营纯电动铰接大…	9927	15	牛股天下无敌	2
1383	2018/2/12	这里都没人发帖玩么	1653	0	心里没点b数	2
1384	2018/2/11	逼样的	1394	0	阿拉做人心平3104	2
1385	2018/2/10	高位跑掉的居然说被洗，继续洗啊，洗到50元再接回来，哈哈哈哈。	7382	2	游手好贤戏山水	2
1386	2018/2/9	李先生: 公司(002594)盐湖提锂技术方面的良率在国際同行中處於什麼的水平呢?	6724	1	股友Z2P290	2
1387	2018/2/8	又想套三星了吗？与大股东做伴！	8000	17	慢慢陪你涨	2
1388	2018/2/7	刚刚得到的比亚迪最新消息，如果明天涨停，我将全部出货。跟庄耗不起了。	7241	15	心行天下1	2
1389	2018/2/6	上当了	2419	0	浩瀚银河9251	2
1390	2018/2/5	第304批新车目录公示， 比亚迪元EV、北汽EX360、长城欧拉iQ5等车型抢眼搜狐汽车01-17 20:231月16日，工信部公示了申报第304批《道路机动车辆生产企业及产品公告》，其中申报新能源汽车产品的共有73户企业的167个型号，其中纯电动产品共68户企业153个型号、插电式混合动力产品共7户企业9个型号、燃料电池产品共3户企业5个型号。第304批目录中，新能源乘用车/轿车共36款，新能源客车产品共65款（包括底盘产品），新能源专用车产品共66款（包括底盘产品）。当然，我们最关注的还是新能源轿车，这一次又有哪些新车会带给我们惊喜呢？一：比亚迪元EV目录中显示，比亚迪元EV长宽高分别为4100/1785/1680毫米，轴距2535毫米。整备质量1470kg，轮胎规格205/60R16,205/65R16，最高车速120km/h。此次比亚迪元EV采用比亚迪家族最新的设计语言，动力方面…	9042	14	凰飞鸿37892	2
1391	2018/2/4	下周奔5	5706	2	上海吕布	2
1392	2018/2/3	曾国潘:”决定成败不在高处而在低处，不在隆处而在洼处”。关键看你能否守得住繁华耐得住寂寞！结呆阵打硬战，稳打稳扎，步步为营，以拙胜巧，看似慢实则快！持有比亚迪就是要以曾公此种心态！	7372	37	价值规律的作用	2
1393	2018/2/2	前段时间有同事买了比亚迪的股票，现在天天都非常开心，笑得合不拢嘴。	3537	11	馊葡萄水	2
1394	2018/2/1	都是大单砸盘，小单接货，惨了小散，大家快跑。	1746	2	游手好贤戏山水	2
1395	2018/1/31	比亚迪海外市场获巨额订单，开启从1到无限的新征程?杭州542NB2小时前泰国，被称为日系车的"后院"。来自中国的比亚迪却杀出重围，将在3个月内投放100辆。从被围剿到被追捧，从一台一台试运营，到成百上千台批量出售新能源车，耕耘海外市场多年的比亚迪显现出迎来规模化订单收割期的势头。泰国陆路运输厅厅长主持"VIP计程车-比亚迪e6"合作备忘录签字仪式日本"后院"捧出中国车3月19日，泰国陆路运输厅厅长沙匿主持"VIP计程车-比亚迪e6"合作备忘录签字仪式，宣布将在3个月内在曼谷投放100辆比亚迪e6，目标是至2019年有1000辆电动出租车提供服务。VIP出租车在泰国是一个新"物种"，相比普通车更环保、舒适、高大上，服务更好、收费也更高，类似中国滴滴专车与快车的区别。据了解，市场上暂没有VIP出租车投入运营。泰国陆路运输厅选用中国比亚迪e6作为泰国首款纯电动出租车，且设为VIP出租车，可见泰…	6152	16	江山美人我有	2
1396	2018/1/30	1月29日比亚迪股价下跌3.97%，收盘价62.9元，成交额8亿。我知道股价一下跌很多人又开始垂头丧气哭爹喊娘了，这样的现象早已不是第一次看到，当然也不会是最后一次。股票只要正常交易，市场上就会永远有两种情绪如影相随，兴奋与沮丧。股价上涨的时候兴奋不已，股价一下跌垂头丧气。但是很少有人能真正控制自己的情绪，不让市场噪音来打搅自己的投资心情。格雷厄姆称之为“市场先生”的人每天根据他的情绪来为股票定价，有时候他情绪高亢为股票报高价，有时候他情绪低落又报出低得吓人的价格。但是，作为有血有肉有思想的你，如果你对你投资企业的价值了解的透彻的话，你会根据市场先生每天的出价来决定自己的买卖行为吗？答案是显而易见的。我已经多次提到在一季报预告出来前，股价难有起色仍然区间震荡，如果你对它目前的股价表现提前预期是不是就不会感到意外了？今天我想聊聊如何保持持股的心情，不受市场情绪的干扰。那怎么样才能保持一颗平…	15360	15	麦田里的守候者	2
1397	2018/1/29	买啥啥跌！	997	0	Anina	2
1398	2018/1/28	妈的大盘都快3600点了，你还在这跌跌跌	9008	0	像蚂蝗样	2
1399	2018/1/27	股吧里一点交流的帖子都没有尽是些复制粘贴来的文章，这些人能不能滚蛋啊，占着茅坑不拉屎	8178	1	扬帆远航66	2
1400	2018/1/26	就它绿	987	0	黒銫毒葯	2
1401	2018/1/25	涨啊	2465	20	股友Ugk8vM	2
1402	2018/1/24	来源：经济参考报 在过去一年中，无论是乘用车还是商用车还是轨道交通，比亚迪公司都有着显著的进步。 2018年，比亚迪新能源汽车预计完成20万辆的销量目标。我们将进一步的推动交通电动化，建设全国乃至全世界的绿色大交通体系。让越来越多的城市像深圳一样，把所有的公交车都替换为纯电动车辆，出租车能够像太原一样，也全都替换为纯电动车辆。同时，比亚迪也将会推出更多的新能源乘用车车型，满足不同消费者的需要。 在轨道交通方面，比亚迪的云轨一直是明星产品。比亚迪已与国内外多个城市达成战略合作，并为越来越多的中小型城市提供立体的交通解决方案。（来源：经济参考报 2018-01-18 02:31） [点击查看原文]	88964	13	比亚迪资讯	3
1403	2018/1/23	个人认为改革先锋，要从三方面理解:1、改革方式，要么从无到有，要么从好到精；2、是否符合大师发展方向，也即生产力发展方向；3、改革后公司在行业里的地位，也即是否有品牌效应。从这三点看，比亚迪算一个，仅供参考	10.2万	40	苏天宝	2
1404	2018/1/22	该股已调整到位，业绩优秀，后市看涨。	1902	39	股海波段为王	2
1405	2018/1/21	新华网北京1月20日电 1月20日，以“把握全球变革趋势，实现高质量发展”为主题的中国电动汽车百人会论坛（2018）在北京召开。在做客新华网访谈间时比亚迪汽车销售公司总经理赵长江介绍了比亚迪2018年新能源汽车市场发展规划。比亚迪汽车销售公司总经理 赵长江2017年对比亚迪来说是颇具有丰收的年份。赵长江介绍，2017年比亚迪总体销量为41.6万辆，其中新能源汽车销量为11.3万辆，同比增长13.4％，连续三年实现全球新能源汽车销售冠军。 同时，在燃油车车型销量方面，例如王朝品牌的燃油车车型、智联家轿F3等车型也持续热销。在谈及2018年的规划时，赵长江表示，比亚迪希望在好的产品和理念下实现更大的突破，为中国汽车产业和消费者的升级，以及蓝天白云贡献一份企业的力量。比亚迪将在2018年会推出一系列全新产品和迭代产品。在全新产品上面，比亚迪在2018年上半年将推出创新一代的唐，下半年年中将推出…	9213	5	飘过清新	2
1406	2018/1/20	这个真不叫发利好，发利好不是你们俩该管的事，是BYD董秘的事，你们只不过是转贴，真不不要自已为是。我觉得你们俩的成本价比较高，可能在70元以上，且已经没有钱补仓了，所以只好无力的在股吧“呐喊”真正的有钱人，最好BYD能跌出个低点出来补仓，哪象你哥俩，一跌就怕的要死，连几个月前的老贴都顶上来了好好想一想，为什么会输钱！有时间多学习基本面，通过财报做出自已的分析，这样才是好文章，别拿自已当回事！	14766	36	当然777	2
1407	2018/1/19	汽车板块都涨了0.5左右，你还戴绿帽，唉。	996	0	股友EndHHG	2
1408	2018/1/18	别装了，快点下来，我要补仓	990	0	专业屠牛大师	2
1409	2018/1/17	可以去工信部官网看，最新消息2018年1月18日，工信部官网发布了2016年度新能源汽车推广应用第二批补助资金补充清算申请材料初步审核情况。电动君从中获悉，此次共有14家来自广东、湖南、江苏、辽宁、陕西、上海、深圳、四川、重庆等地的车企申报补助，企业申报新能源汽车推广总数量为15131辆，申报补助总金额为317879.3万元。在经过工业和信息化部通信清算中心组织专家对第二批补助资金补充清算申请材料进行了技术审查后，获得国家新能源汽车推广补助的企业共有13家车企，专家组核定的推广数为14729辆，清算补助总金额为306510万元。在这14家申报车企当中，比亚迪成为大赢家，总计获得242162万元补助；而沈阳五洲龙新能源汽车有限公司申报的230辆新能源汽车未能通过专家组的审核，国家补助金额为0元。	9403	2	正方形大512647205	2
1410	2018/1/16	墨迹	979	0	中兵	2
1411	2018/1/15	垃机	999	0	待茅房痴史	2
1412	2018/1/14	为什么上海街头几乎看不见一辆吉利，而吉利的销量却超百万。秦的数量很多	5846	0	股友z9vRHW2054	2
1413	2018/1/13	抄换中华网盾，第五疆城，国产化去ioe！中国长城:关于收购天津飞腾部分股权的进展公告点击查看PDF原文公告日期：2017-12-27证券代码：000066 证券简称：中国长城 公告编号：2017-118中国长城科技集团股份有限公司关于收购天津飞腾部分股权的进展公告本公司及其董事会全体成员保证信息披露内容的真实、准确、完整，没有虚假记载、误导性陈述或重大遗漏。特别提示1、公司前期签署的仅为框架协议，具体事宜尚需根据审计或评估相关结果等作进一步协商判断，最终具体内容以交易双方签署的正式股权转让协议为准，存在正式协议与框架协议有所差异的可能。2、公司将根据项目进展及双方磋商情况，按照《深圳证券交易所股票上市规则》等法律法规及《公司章程》的相关规定，提请董事会或股东大会（如适用）等内部决策机构审议批准后签署正式股权转让协议，并依法及时履行各项信息披露义务。3、本次股权转让最终能否达成尚存在不确定…	4424	6	稽山土	2
1414	2018/1/12	能涨停不	991	0	轴两毛钱的	2
1415	2018/1/11	诡异	936	0	冷血狙击手1号	2
1416	2018/1/10	唱多啊，这股基因就不行，公司还行	1055	0	曲枉洼	2
1417	2018/1/9	比亚迪这部烂车，太多人在股吧里唱好，这么多散户入的股票，庄家跟本不会拉升，你们入这只股简直浪费时时间，入一个死一个	978	0	流浪者14	2
1418	2018/1/8	怎么不死啊	997	0	shuke518	2
1419	2018/1/7	来源：中新经纬 近期，一辆蔚来ES8在广州市海珠区行驶时，驾驶员不慎将车开上路基，导致车辆正面撞上路灯柱。从事故现场图片来看，该车车头严重变形，但车内安全气囊却并未弹出，事故随后引发了消费者对新能源汽车安全性的质疑。 蔚来ES8在上市前后并没有公布新车碰撞测试成绩，而事实上，包括比亚迪、北汽新能源以及小鹏汽车等在内的很多品牌的新能源车型也均未公布测试成绩。 值得注意的是，由于新能源汽车的特殊性，其安全隐患也不仅仅存在于碰撞事故，还存在于其作为能量来源的动力电池。 中国版标准已做多项调整 新车碰撞测试(新车评估项目 NCAP)是用来评估车辆的耐撞性等车辆安全水平， 并直接面向公众公布试验结果的项目。NCAP一般由地区政府部门或汽车行业协会发起， 选择本地区的畅销车型及在市场上随机购买的车辆进行规定项目的试验， 将试验结果向消费者公布。 碰撞测试成绩由星级表示，共有五个星级，星级越高表示该车…	14439	9	财经评论资讯	3
1420	2018/1/6	云轨无人驾驶，与华为合作，牛了	8437	1	he640992826	2
1421	2018/1/5	来源：第一财经 在广州某国企上班的陈嘉丽一直想买一辆新能源汽车，但观望了整整两年，她最终还是买了一辆燃油车。在看到一系列与新能源汽车有关的负面消息后，她更坚信自己选择是对的。 这些负面消息不仅包括续航里程的问题，更重要的是各种因素叠加导致新能源汽车起火事件越来越多。诸多因素当中，电池的质量问题是关键所在。 “现在电动汽车发展得太快了，汽车生产能力的发展速度快于电池生产，电池生产又快于技术和原材料的技术进步，有拔苗助长之嫌。”在接受第一财经1℃记者采访时，国家气候战略中心原主任李俊峰研究员直指问题要害。 不过，多位受访者提醒记者，“国家显然已经关注到这个问题了”，即将于2019年1月10日施行的《汽车产业投资管理规定》，对电动汽车产业的相关规定作了一些修正，释放了对电动汽车动力电池质量稳健发展的信号。 主要是电池出问题 2018年，是国内电动汽车行业的多事之秋。 2018年12月7日，江淮…	21730	11	财经评论资讯	3
1422	2018/1/4	下午64.85	998	0	像蚂蝗样	2
1423	2018/1/3	来源：21世纪经济报道 “希望我们的股东能把眼光放长远一点，蓝思团队一定能完美完成目标。” 5月18日下午，蓝思科技(300433.SZ)2017年年度股东大会，董事长周群飞回答股东关于一季度业绩下滑问题时说道。 当天，昔日内地第一女首富周群飞身着红色小西装，以一头利落的过肩卷发亮相股东大会。 一季度业绩滑坡真相 刚刚过去的2017年，蓝思科技交了一份优异成绩单，实现营业收入237亿元，同比增长 55.6%；实现归属于上市公司股东的净利润 20.47亿元，同比增长 70%。 不过，这一态势并未在2018年前三个月持续，一季度公司净利近乎腰斩，实现归属于上市公司股东的净利润1.10亿元，同比下降50.15%。 “每年一季度我们都会遇到相同问题，第一大客户(苹果公司)处在研发阶段，但今年一季度我们销量很多，因为承接了很多国内品牌的业务，不过因为良率问题利润不高。另外当时我们做了很多玻璃后盖，…	15.3万	24	蓝思科技资讯	0
1424	2018/1/2	比亚迪涨停未来最具增长潜力的十大行业之二：新能源汽车产业作者简介：曹剑飞，2009-2014年公募基金五年期业绩冠军，因一直坚守成长股投资理念，被业界称为“中国成长股之王”。导读作为能源、经济、科技等多方面的重要载体，汽车的变革和进化正在以我们无法想象的加速度进行。在之后的10年，新能源汽车数量将以每年56%速度增长，预计到2030年将有近2.3亿辆新能源汽车，足足是现有数量的75倍！未来随着新能源汽车行业的不断发展，其上下产业链以及带动的周边产业发展空间将超乎想象，很快在不久的将来，我们将见证一场颠覆行业式的革命。从燃油车到新能源汽车：不可逆的趋势新能源汽车出现是具有划时代意义的，其自身拥有的三大优势决定了它取代燃油车是必然趋势。首先新能源汽车摆脱了对石油的依赖，这是应对石油资源紧张，更加节能环保的有效解决方案；其次，新能源汽车性能表现远在燃油车之上，它在传统汽车基础上进行了全面升级，…	8775	35	还好吧不	2
1425	2018/1/1	比亚迪车之所以不行，是因为名字没有取好，范了中国人的大忌，听起来像骂人。车标也难看。如果重新换名字换车标，比亚迪将来一定是国际一流的车。	8941	1	股价均线成交量	2
1426	2017/12/31	我没有买电动汽车。我们的城市比较多了，不少绿牌的电动车。其实，我只有一个问题，能解决了，我也会换量电动车玩玩。主要的问题是电池的质量，听说比亚迪的电池也不便宜。我想假如充电时间短约20分钟，运行距离合适约400公里，使用时间约5年，更换电池价格合理。真是可以考虑了。	922	1	品寒夏	2
1427	2017/12/30	公告日期：2017-12-291证券代码：002594 证券简称：比亚迪比亚迪股份有限公司投资者关系活动记录表编号：2017-79投资者关系活动类别■特定对象调研□分析师会议□媒体采访 □业绩说明会□新闻发布会 □路演活动□现场参观 □其他 （电话会议）参与单位名称及人员姓名 东吴证券, 分析师, 阮巧燕华夏基金，分析员，杨宇时间 2017-12-28 13:30地点 坪山比亚迪上市公司接待人员姓名 吴越投资者关系活动主要内容介绍问题1：云轨目前发展情况？答：在国内市场，目前与公司签订云轨项目的城市大概有20个左右，在建的项目已经有7-8个，分别是济宁、安阳、广安、汕头、蚌埠、深圳、桂林和淮安等。预计明年会相继完工通车。与此同时，我们也在积极拓展国外市场，目前与菲律宾、埃及和摩洛哥签订了意向合作协议。随着云轨业务的不断拓展，未来我们有望拿到更多国内外的订单。问题2：公司云轨的市场格局和优…	53131	3	比亚迪资讯	3
1428	2017/12/29	请问比亚迪和盐湖股份的合资公司未能按约定时间公布合资进展，是不是意味着合资公司一事已经失败？另外盐湖股份是否受到了青海生证幅、锅紫尾的权力压力，导致盐湖股份公司傀儡灵岛为了保住乌纱帽而选择了出卖蓝科锂业股权给比亚迪？低价贱卖如日中天的蓝科锂业股权给民企BYD明显属于锅有资产流失，请问盐湖股份公司灵岛是否存在权钱全瑟交易？请问比亚迪公司为了巧取豪夺蓝科锂业股权是否存在向青海声个别败类行会色诱行为？谢谢！	9948	6	伏底狂魔	2
1429	2017/12/28	明天吃肉吗	2510	1	vincentwah	0
1430	2017/12/27	赶快买入，肯定能板	789	0	即刻投资	2
1431	2017/12/26	来来来，谁能解释下取消地补是利好？	1808	1	旷野中雄狮	3
1432	2017/12/25	茅台又要过700了，你还在这死噌死噌的，怎么差距这大啊	998	0	像蚂蝗样	2
1433	2017/12/24	发表于 2014-07-13 16:58:49 股吧网页版论比亚迪A实际流通数量对股价等技术分析的意义 84 7月13日论比亚迪A实际流通数量对股价等技术分析的意义 84一。 问题的提出当我们很多的比亚迪投资者在选择投资比亚迪时，都会不约而同的先要看看它的盘子有多大。很多人也都会觉得无论是其总股本24。76亿，还是目前实际流通A股6。6亿的盘子，都觉得太大了。都会担心这样大的盘子会对股价的未来发展有一定的抑制作用。因为谁都清楚，在相同的业绩下，流通盘的大小与股价是成反比关系的。那么，现在就让我们认真分析一下，目前在二级市场实际已经发生的流通盘到底有多大，数量到底有多少，盘子是大还是中，还是小。一切让我们来用数据说话。因为，科学地分析得出的结论，对我们广大的比亚迪投资者对研判其股价高低，换手率及趋势成本分析，庄家或者机构控盘程度及心理分析，股价的未来发展等方面，都有着重要的参考意义。二。比…	7566	25	牛股天下无敌	2
1434	2017/12/23	其中深股通减持比亚迪超过1亿元。	14797	0	股友7cf6fo	2
1435	2017/12/22	又是在对着洗盘吧，拉升再给打下来	990	0	像蚂蝗样	2
1436	2017/12/21	你妈吊样	998	0	有龙则灵7	2
1437	2017/12/20	你真是行业龙头的领跌羊，操！！	932	0	n141242580006ef1	2
1438	2017/12/19	转到美国上市算了，国内市场都是一些网吧蛋在坐庄	1169	0	股友vTuv8V	2
1439	2017/12/18	信雅达看多的理由:详细分析 信雅达是中国A股含金量最高的金融壳资源重组股票，信雅达就像山洞里的一个聚宝盆金矿，信雅达是支付接口最大的金融龙头，信雅达和阿里巴巴有深度的金融支持合作，信雅达和全国几百家银行、保险、证券等金融公司进行深度大数据软件合作。信雅达一身上下都是高科技武装，总市值53亿流通盘4.2亿是含金量壳。未来估计会被支付或阿里巴巴支付给收购。总而言之是A股最牛逼的金融重组收购壳资产。一旦被列强重组收购股价必将重新突破历史新高210元，必将成为中国最伟大的股票之一。散户们信雅达股价在13元下方丢失我都会心疼得睡不着觉，因为信雅达是珍珠和钻石。	966	0	股友V2K2Ii	2
1440	2017/12/17	的第三代	996	0	靓颖唱得好听	2
1441	2017/12/16	续航差，品牌差，销量差，股价能好？	9432	2	游手好贤戏山水	2
1442	2017/12/15	比亚迪300台新能源物流车 助力中国邮政构建绿色物流体系2017年11月02日 随着“互联网+”时代的到来，国内的配送行业欣欣向荣，而城市配送在整个物流链条内起着极为重要的作用。但传统燃油物流车会给城市造成大量的污染，今天，中国邮政速递物流股份有限公司，携手中国新能源汽车引领者——比亚迪，共同构建绿色物流体系。http://n.sinaimg.cn/translate/20171101/qSrb-fynhhaz1395138.png 下午，比亚迪与中国邮政速递物流有限公司举行了盛大的签约仪式。根据协议，双方将会在新能源物流车方面展开密切的合作。面对快递业即将到来的“双11”旺季生产，上海邮政速递物流不仅积极应对，而且积极响应国家关于“推动能源生产和利用生产方式变革，构建安全、稳定、经济、清洁的现代能源产业体系”的号召，通过与比亚迪股份有限公司深入合作，将在“双11”期间，全面启用新能源物…	4233	19	牛股天下无敌	2
1443	2017/12/14	城市雾霾这么严重，像比亚迪这样的纯电动汽车应该更多一些。	4334	20	苏醒的棒棒糖3573	2
1444	2017/12/13	公告日期：2017-12-121证券代码：002594 证券简称：比亚迪比亚迪股份有限公司投资者关系活动记录表编号：2017-74投资者关系活动类别□特定对象调研□分析师会议□媒体采访 □业绩说明会□新闻发布会 □路演活动□现场参观 ■其他 （电话会议）参与单位名称及人员姓名 德意志银行、Sales、Cathy及其客户时间 2017-12-11 14:00地点 坪山比亚迪上市公司接待人员姓名 王海进投资者关系活动主要内容介绍问题1：云轨目前发展情况？答：在国内市场，目前与公司签订云轨项目的城市大概有20个左右，在建的项目已经有7-8个，预计明年会相继完工通车。于此同时，我们也在积极拓展国外市场，目前与菲律宾、埃及和摩洛哥签订了意向合作协议。随着云轨业务的不断拓展，未来我们有望拿到更多国内外的订单。问题2：云轨目前市场格局？答：目前全球拥有跨座式单轨技术的厂家相对较少，国际上主要在加拿大和…	9665	1	比亚迪资讯	3
1445	2017/12/12	出动老王和国王会谈，必有大动作！摩洛哥国王穆哈默德6世12月9日在卡萨布兰卡的皇宫接见了来访的比亚迪总裁王传福先生。	6824	2	HK之友	2
1446	2017/12/11	来源：东方财富网 比亚迪(002594)2017-12-08融资融券信息显示，比亚迪融资余额2,321,830,200元，融券余额8,723,500元，融资买入额107,140,799元，融资偿还额106,971,134元，融资净买额169,665元，融券余量146,000股，融券卖出量12,700股，融券偿还量700股，融资融券余额2,330,553,700元。比亚迪融资融券详细信息如下表：交易日期代码简称融资融券余额(元)2017-12-08002594比亚迪2,330,553,700融资余额(元)融资买入额(元)融资偿还额(元)融资净买额(元)2,321,830,200107,140,799106,971,134169,665融券余额(元)融券余量(股)融券卖出量(股)融券偿还量(股)8,723,500146,00012,700700深市全部融资融券数据一览 比亚迪融资融券数据（来…	8798	0	比亚迪资讯	3
1447	2017/12/10	港股比亚迪开始暴跌了，看A股怎么撑，傻多快跑。	1937	2	游手好贤戏山水	2
1448	2017/12/9	今年估计盈利不到50亿，按50块股价算，大概是30倍左右的市盈率。明年我估计盈利在70-100亿，大概是20倍左右。要能达到100亿，100块的价格估价才20几倍。后年的还能保持增长。那股价要提前反应，那突破100是很简单的事。	6478	4	salor123	2
1449	2017/12/8	低吸一避险龙头	992	0	股友DJap190074	0
1450	2017/12/7	比亚迪60明显高估，我在50等你回来。	3049	3	没得拆哪	2
1451	2017/12/6	比亚迪处于补跌阶段，大家赶快换股不要浪费时间。	1773	2	游手好贤戏山水	2
1452	2017/12/5	比亚迪独得4.8亿元，2017年北京市第三批新能源汽车补助资金公示电动汽车时代12-04 19:1312月4日，北京市经信委对《2017年北京市拟拨付第三批新能源汽车补助资金明细》进行了公示，2017年北京市拟拨付第三批新能源汽车补助资金共涉及15728辆，拟拨付资金81486.719万元。具体详情 如下：一、企业方面：A.比亚迪旗下两家公司共取得4.8亿元北京地补，B.北汽旗下两个公司共取得1.9亿元北京地补，C.浙江吉利公司共取得1.2亿元北京地补。二、产品方面：A.紧凑型轿车补助4.8亿，主要为秦EV300/比亚迪e5；B.小型轿车补助1.4亿，主要为北汽EV系列；C.紧凑型MPV补助0.9亿，全部为比亚迪e6；三、销量方面：紧凑型车补贴10555台小型车补贴4239台微型车补贴612台中型车补贴322台仅从第三批补贴来看，北京纯电动市场以紧凑型及小型车销量为主。附：补贴明细	4468	1	凰飞鸿37892	2
1453	2017/12/4	无语，跌了	975	0	股友rXF7qo	2
1454	2017/12/3	比亚迪星期一低开低走暴跌破60元，快跑啊。	8681	14	游手好贤戏山水	2
1455	2017/12/2	周一会大涨吗？	7266	7	領衔主演	2
1456	2017/12/1	港股比亚迪会调整到55元，A股跌到哪自己算。	979	0	游手好贤戏山水	2
1457	2017/11/30	这是有多弱啊	987	0	我们来晚了1234	2
1458	2017/11/29	涨	932	0	股友LK7Xgu9104	2
1459	2017/11/28	反弹不起来的，大主力都跑光了，跌破50元。	999	0	游手好贤戏山水	2
1460	2017/11/27	比亚迪可怜，电池客户东风又被宁德抢走了。牛股报道，2018年4月份东风采购了一批比亚迪电池。没想到7月份就爆出东风跟宁德合资建设电池厂了。这才三个月就被东风抛弃，根本留不住客户啊！看来比亚迪电池跟宁德差距真的很大！	8982	21	一路向北1l55	2
1461	2017/11/26	e公司记者获悉，今日，比亚迪(002594)将在青海西宁举行全球规模最大动力电池工厂下线仪式。	3827	16	真红量化	2
1462	2017/11/25	西安比亚迪场失火了......	9415	3	我是四点八哥	2
1463	2017/11/24	1证券代码：002594 证券简称：比亚迪比亚迪股份有限公司投资者关系活动记录表编号：2017-66投资者关系活动类别特定对象调研分析师会议媒体采访 业绩说明会新闻发布会 路演活动现场参观 其他 （电话会议）参与单位名称及人员姓名 East Capital, Analyst, Felicia Hong and other 17 people时间 2017-11-23 13:30地点 坪山比亚迪上市公司接待人员姓名 王海进、吴越投资者关系活动主要内容介绍Q1：What does 542 strategy mean?Answer: 5 means 0-100km/h only takes 4.9 seconds, 4 means four-wheel drive, 2 means oil consumption only need 2 liter per 100 kilometer.Q2: …	2163	0	比亚迪资讯	1
1464	2017/11/23	一直在关注比亚迪这支股票，30日均有强烈支撑	993	0	飞轻那干已6671	2
1465	2017/11/22	调研的机构要卖出了，它们在低位已经买了。	993	0	游手好贤戏山水	2
1466	2017/11/21	来源：东方财富网 比亚迪(002594)2017-09-28融资融券信息显示，比亚迪融资余额2,417,697,868元，融券余额11,714,605元，融资买入额484,962,222元，融资偿还额451,387,265元，融资净买额33,574,957元，融券余量169,900股，融券卖出量47,100股，融券偿还量10,000股，融资融券余额2,429,412,473元。比亚迪融资融券详细信息如下表：交易日期代码简称融资融券余额(元)2017-09-28002594比亚迪2,429,412,473融资余额(元)融资买入额(元)融资偿还额(元)融资净买额(元)2,417,697,868484,962,222451,387,26533,574,957融券余额(元)融券余量(股)融券卖出量(股)融券偿还量(股)11,714,605169,90047,10010,000深市全部融资融券数据…	9210	32	比亚迪资讯	3
1467	2017/11/20	用电动大巴“垄断”美国，比亚迪新工厂再投产1970-01-01 汽车头条摘要：用电动大巴“垄断”美国，比亚迪新工厂再投产汽车头条APP从比亚迪汽车官方获悉，美国当地时间10月6日，比亚迪在南加州兰卡斯特独资设立的大巴工厂三期竣工并全面投产，引来包括美国民主和共和两党代表同时现身“站台”。据悉，这是在美国投产的首家由中国企业独资运营的电动大巴工厂，也是整个北美地区最大的电动大巴工厂。工厂占地面积近4.1万平方米，相当于六个标准足球场大小，年产1500辆纯电动大巴，预计将占领美国纯电动大巴80%以上的市场份额。比亚迪董事长兼总裁王传福出席了新工厂竣工投产仪式，并在现场致辞时表示：“美国是我们最大的海外市场之一，兰卡斯特工厂代表着我们对环保事业的坚持，和对加州、美国乃至全世界的承诺，这些仅仅是一个开始，今后我们会继续推进电动公交全球化进程。”汽车头条APP了解到，为了感谢比亚迪新工厂投产对当地…	9236	42	牛股天下无敌	2
1468	2017/11/19	若把比亚迪当龙头，实在是高看了！其实就是扶不起的……！	7768	3	无齿老儿2772	2
1469	2017/11/18	比亚迪最基本的情况就是战略上的巨人，战术上的矮子（并且是带有残疾的），因此投资者对比亚迪的未来竞争力持怀疑态度。业绩带有很大的不确定性。从而为长期看好比亚迪带来困惑。也影响股价的进一步上涨空间	7219	0	西楚股客	2
1470	2017/11/17	[图片]	996	0	西门狼	2
1471	2017/11/16	跑得慢l连渣都没了，靠政府补贴没前途。	1063	0	游手好贤戏山水	2
1472	2017/11/15	已推出这么好的车，为何公司总部不正面宣传，非要等宁德时代的软文盖住？	997	0	szlz888888	2
1473	2017/11/14	我说了 每次老子刚卖它就涨，很准的。	12737	0	婉拒志玲66次	2
1474	2017/11/13	消费者的思考时间：品牌的有一个很大的作用就是减少消费者的选择的时间成本。特别是对于价格低的商品而言，消费者思考的时间就十几秒，向他们到商品货柜上看一眼，就马上选择比亚迪了自己的产品，特别是洗衣粉、洗发水、肥皂等等的。但是产品价格一旦高起来之后，消费者所花的品牌时间就开始多了起来，所以手机、电脑以及汽车有很多的测评视频来帮助消费者做出选择。所以，性价比高的丰田是当前市值最大的汽车公司。在手机行业也是如此，最厉害的苹果手机质量也是最稳定。从来就没有哪一个企业的成功仅仅是因为品牌而已。而对于当下的国产汽车，如果谁能生产出的汽车质量好又美观，谁的成本控制能力强，谁才是未来中国汽车的龙头。这一点，我信赖，全产业链布局的比亚迪！	1283	0	即刻点评	2
1475	2017/11/12	走出实验室的氢燃料电池车，破冰商业化，会成为中国新能源汽车的风向标吗？2017.11.07 14:38:00钛媒体“2017年是我们中国燃料电池的元年，行业中这么认为，我也认同这个意见。”在近日举办的第五届中韩汽车产业研讨会上，中国汽车工程学会技术发展部产业研究院王菊表示。一系列政策出台，正推动氢燃料电池车市场回暖。10月初正式施行的双积分新政中，对纯电动汽车的补贴已经开始明确退坡，而对于氢燃料电池车的补贴则将持续到2020年，同时，2016年国家发改委出台《能源技术创新行动计划》，这也是第一次从发改委的角度出台促进氢能的政策，其中指出，到2030年左右实现氢能的商业化。相比于电动汽车动力电池的能量密度、续航里程、充电效率等技术瓶颈，氢燃料电池车燃料来源广泛、零排放以及充电快和续航广等技术优势成为政府坚持扶持的基础。拥有大量氢燃料电池车技术储备的日韩车企，开始将这一技术提上战略议程的重要…	8364	2	东财网友5753513669790394	2
1476	2017/11/11	宁德时代启动上市 与比亚迪抢夺新能源车“心脏”第一财经13小时前 · 第一财经官方头条号今年以来，在动力电池领域动作频频的宁德时代新能源科技股份有限公司（下称“宁德时代”），正加快借助资本市场的力量，向动力电池市场发起新一轮猛攻。11月10日，宁德时代首次公开其在创业板发行股票招股说明书，该企业发行股数不超过 217,243,733 股，占发行后总股本比例不低于10.00%。全部为发行新股，不涉及股东公开发售股份。每股面值人民币 1.00 元。宁德与比亚迪竞争加剧宁德时代成立于2011年12月，次年与宇通客车建立战略合作关系，以及与宝马合作开发动力电池系统。目前，随着合作的车企不断增加，宁德时代业务呈现快速攀升。最近三年，宁德时代营业收入、净利润及资产规模快速增长。2014 年、2015 年及 2016 年，该公司营业收入分别为 8.67 亿元、57.03 亿元、148.79 亿元，年均…	9112	0	笑看风云1777	2
1477	2017/11/10	短期股市的预测是毒药，应该要把他们摆在最安全的地方，远离儿童以及那些在股市中的行为像小孩般幼稚的投资人。	8750	7	麦田里的守候者	2
1478	2017/11/9	比亚迪前三季度营收739.33亿元 预计四季度云轨将贡献较大利润2017-10-31 09:16:07 和讯网 王志福 华南新闻中心 王志福 发自深圳 和讯网消息 比亚迪股份有限公司近日公布其2017年第三季度报告：公司第三季度（2017年7月1日至2017年9月30日）实现营业收入288.95亿元，较上年同期增长3.76%，第三季度归属于上市公司股东的净利润达到10.69亿元，较去年同期下降23.82%。至此，比亚迪(002594,股吧)前三季度（2017 年1月1日至2017年9月30日）营业收入累计达到739.33亿元，同比增长1.56%；前三季度归属于上市公司股东的净利润为27.91亿元，同比降低23.82%。 和讯网注意到，受电动巴士销售持平以及单轨、新能源汽车利润下降影响，比亚迪今年前三季度营收增长情况略逊于市场预期。而受到新能源汽车补贴退坡影响，其新能源汽车业务毛利缩减。 …	4027	6	牛股天下无敌	2
1479	2017/11/8	上市首月订单直逼2万台，比亚迪再推爆款！对于一款全新车型而言，销量的爆发期大都在三个月甚至半年以上。因为大多数人都不愿意成为那首个吃螃蟹者，更何况半年过后，新车开始陆续会推出优惠政策。但从今年一年，国内车市频繁出现新车上市即售罄的情况，一车难求的局面普遍存在。今天要带给大家的这款车就是如此。它叫做比亚迪宋MAX。它是比亚迪家族一款全新车型，定位于MPV车型，在当前的国内市场也算小众。但是在上市一个月的时间里，它的销量就接近2万台。这样的表现放在当前的国内MPV市场，已经可以排进前三了。10月28日，以“在一起 更完美”为主题的宋MAX幸福体验季暨万人交车盛典在北京、广州、杭州、西安、郑州、武汉、成都、济南等全国26个城市隆重举行，云堆汽车和全国上万名车主一同体验了这款大美7座车。说到比亚迪宋MAX，不少车主可能感觉熟悉又陌生。之所以熟悉，是因为比亚迪目前就有一款宋车型的存在；说到陌生，则…	8489	5	凰飞鸿37892	2
1480	2017/11/7	昨日你我你	995	0	jinya66licai	2
1481	2017/11/6	比亚迪新能源年销量一百万台新能源汽车，估计不是难事	2925	5	baby凌爱语	2
1482	2017/11/5	比亚迪在埃及建设非洲首条云轨，金额超300亿！孟德说 10月23日11:28 关注当地时间10月21日，埃及最大的海港城市——亚历山大市与比亚迪签订云轨合作协议。埃及是“一带一路”沿线的重要枢纽，继菲律宾之后，其成为比亚迪在海外签订云轨合作协议的第二个国家。该云轨线路也将成为整个非洲大陆上的第一条跨座式单轨。活动现场，比亚迪中东非洲汽车销售事业部总经理黄志学（右）与亚历山大市交通管理局主席KhaledEleiwa进行签约本次云轨项目，规划总里程长达128公里。按照每公里2.5亿的单价来计算，这笔订单金额超过300亿人民币。活动现场，亚历山大市交通管理局主席Khaled Eleiwa表示：“比亚迪在埃及享有盛誉，是非常值得信赖的伙伴。很高兴能与比亚迪合作，非常期待云轨早日建成通车。”比亚迪中东非洲汽车销售事业部总经理黄志学（右）将云轨模型赠与亚历山大市交通管理局主席KhaledEleiwa…	9205	13	牛股天下无敌	2
1483	2017/11/4	带头大哥教育小弟！比亚迪新一代唐完胜WEY P8！汽车点评（30090人已关注）浏览数：49 2018-07-04 10:20随着新能源车型的不断发展，解决了普通燃油车所带来的排放污染等弊端，但同时也带来了充电难、电池续航短等新问题，而混动车型则能够很好的解决这类问题，并结合两种车型的优点。比亚迪在自主品牌中一直是比较特殊的存在，毫不夸张的说，在新能源领域甚至达到了全球领先的水准，但其糟糕的外观造型设计却一直被网友吐槽。意识到这个问题后，自从比亚迪宋的推出渐渐地转变了这一观念，这一点从宋的销量中就能看出。全新比亚迪唐对比WEY P8前不久，全新一代比亚迪唐正式发布，新车分为传统燃油版和插电混动版。其中燃油版售价为12.99-16.99万元，混动版补贴后售价为23.99-32.99万元，据说刚上市订单量就已经破万辆。俗话说，没有对比就没有伤害，所以车叔找来了另一辆关注度较高的插电混动版SU…	7172	12	牛股天下无敌	2
1484	2017/11/3	穷人为钱工作，富人让钱为他工作。哥之所以拒绝短线操作，是因为频繁买卖根本不是一种好的投资行为，每次买卖你付出的交易手续费都会影响你的投资回报率。哥很少看到有人能通过经常买卖能赚到钱，如果你偶尔侥幸能赚一次，说不定在下次的短线操作中又赔出去了。既然这种方法赚不到钱，我实在想不通为什么市场上每天那么多人还对此乐此不疲。如果都像哥一样一年半都难得交易一两次，主力会被耗死，证券公司也会破产。	9160	6	麦田里的守候者	2
1485	2017/11/2	我市在发展轨道交通的方案中选择了“云轨”，并在与青岛、济南、淄博、潍坊等众多强劲竞争对手中脱颖而出，在各方面得到了比亚迪集团的认可	9496	5	天天向上好好	2
1486	2017/11/1	皖新传媒晨鸣纸业可以关注一下	992	0	铃愉黄	2
1487	2017/10/31	德银：降比亚迪(01211)目标价至80.7元 但盈利前景正面2017年10月30日17:19 智通财经网 0比亚迪(67.6, -1.60, -2.31%)(01211)第三季净利润同比下跌两成四，公司预期全年净利润倒退一成半至两成。德银维持比亚迪“买入”评级，目标价则调低近6%至80.7元。德银表示，比亚迪对全年盈利的最新指引，相当于该行全年预测的91%至96%，该行将2017至19收入预测调低0.8%至3.6%，以反映对汽车销售较审慎的预测，以及明年补贴收入方面可能减少，将2017至19年纯利预测下调6.9%至11.8%，主要是汽车业务方面较低的利润率假设。该行称最新目标价相当于2018年预测市盈率29.8倍，为本地同业中最高，认为比亚迪在内地新能源车市场中具独特性，盈利前景正面，值得享有较高估值。	3392	3	牛股天下无敌	2
1488	2017/10/30	吃鸡刺激	993	0	mylove6	2
1489	2017/10/29	比亚迪汤阴云轨现场	5212	4	听雨僧庐下	2
1490	2017/10/28	看看国外对待比亚迪的态度，再看看国内，真是让人心寒！来源：综合自头条号-叫我锋哥就行、叙小叨“国产自主品牌的发展之路可以说是相当坎坷，特别是在与一些合资车的较量中，国产车被喷的一败涂地。除了配置、功能被喷，连外观和名字也逃脱不了被喷的命运，比亚迪就是最有代表性的受害者之一。近年来比亚迪对汽车的功能相当重视，在固化车架和保险杠的强度上下足了功夫，更是被称誉是“公路坦克”，可是有些车主却说不如吸能保险杠安全，甚至连比亚迪的车标都成了被喷的对象，好好的“bring you dream”（打造你的愿望），硬是要说成脏话.....虽然比亚迪在国内这样不受待见，但是在国外确实截然相反。在他们看来，比亚迪是中国神车，且技术先进。英国的双层巴士在全世界的知名度很高，堪称英国的“国宝车”，而他们现在已经把这些“国宝车”换成了比亚迪。泰国的旅游业一直很兴旺，但是关于车辆的需求却不如其他国家，但是他们却仍是挑…	9593	6	凰飞鸿37892	2
1491	2017/10/27	深圳、杭州、南京三个公交电动化重点城市为何都选比亚迪？2017-09-22 19:00 比亚迪/新能源/纯电近期，多国政府和一些大型车企都放出禁售燃油车时间表，中国也已启动研究传统燃油车的退出时间表。同时，备受车企关注的“双积分”政策即将发布。虽然这两条信息很抓眼球，但作为目前全球新能源汽车产销量最高的国家，中国其实早已为新能源汽车发展做好了铺垫。以禁售燃油车为例，虽然政府尚未公布燃油车退出时间表，但在公交市场，许多城市早就出台了公交电动化规划和燃油客车退出机制。相较于私人消费市场而言，公交电动化更易普及。目前，国内已有多个地区公布本地全面实现公交电动化时间表，基本集中在2020年至2025年。其中，深圳、杭州和南京三地是目前国内公交电动化率较高的城市，在这三个城市运营的电动公交中，比亚迪电动大巴获得了三地运营公司一致肯定。深圳年内实现100%公交电动化深圳目前已成为我国纯电动公交车推广…	9959	8	牛股天下无敌	2
1492	2017/10/26	000856今天涨停没问题吧	995	0	moou453	2
1493	2017/10/25	新能源车，就是支持环保的产业之一。	983	0	股友kv6znr	2
1494	2017/10/24	从现在看比亚迪上涨30%以上，但是长远看这只是小小的一涨，调整是为了更好的上涨，好事。	1097	0	名字为嘛这么长	2
1495	2017/10/23	去年我说乐视浮夸问题 今年我说新能源车未来变数大不要太着急！近期港股券商已经飞起来涨了！机构预判券商将遇黄金十年发展期 广发证券将成宇宙最大合资券商股！港股是板块行情风向标大牛股启动较A股提前十天左右 煤钢色房都是港股率先发力然后A股跟风大涨 相信判断相信价值	5822	13	天下一投广发系	2
1496	2017/10/22	世界上购买股票的最愚蠢的动机是：股价在上涨	6807	5	麦田里的守候者	2
1497	2017/10/21	比亚迪：新能源汽车“王”踏上新征途中国证券网10-21 云轨业务是比亚迪的腾飞新梦想 记者 陆桂玲 编辑 邱江 “调研新能源汽车，不到比亚迪，到哪里？”“特斯拉只是富人的玩具，比亚迪分分钟造出特斯拉！”“云轨业务将再造一个甚至两个千亿比亚迪”……比亚迪董事长王传福无愧于“技术狂人”的称号。 在王传福“心有多大、舞台就有多大”的执念、四大前瞻性梦想的牵引下，镍电池代工厂起家的比亚迪依托资本的力量，凭借持续不断的创新、坚持不懈的努力，顺利实现了五次转型跨越——从镍电池到锂电池，再到手机零部件、传统燃油车、新能源汽车，如今又跨步迈向云轨，每一次转型，比亚迪因坚定而成功。 风雨二十三载，比亚迪已发展成为全球领先的新能源汽车制造商，连续几年稳居国内新能源汽车销售冠军的宝座。比亚迪的成长壮大之路，亦是中国民族企业成长、中国民族品牌壮大之路。 创业：走不寻常路 “想和别人竞争，还要走别人走过的路，那就…	9088	0	凰飞鸿37892	2
1498	2017/10/20	能拉板吗？哥扫500000亿	1074	0	股友nzbvhp	2
1499	2017/10/19	绿色健康的出行将会成为主流的出行方式，眺望比亚迪绿色的未来	3063	6	股友ZLNjR92080	2
1500	2017/10/18	比亚迪中标432辆新能源营运车辆采购项目2017-09-01 19:07中证网讯 比亚迪(002594 )9月1日晚间发布公告，公司控股子公司比亚迪汽车工业有限公司近日参与投标深圳市西部公共汽车有限公司的"432辆新能源营运车辆采购"项目。该投标项目由深圳市西部公共汽车有限公司委托深圳市综合交通设计研究院有限公司进行采购代理。深圳市综合交通设计研究院有限公司于2017年8月31日发布了上述投标项目的中标公告信息，公司为中标单位，中标金额合计伍亿陆仟零柒拾叁万陆仟元(小写560,736,000.00元人民币)，不含国家和地方政府补贴。(陆泓)中证公告快递及时披露上市公司公告，提供公告报纸版面信息，权威的"中证十条"新闻，对重大上市公司公告进行解读。中国证券报法人微博中证网声明:凡本网注明"来源:中国证券报·中证网"的所有作品，版权均属于中国证券报、中证网。中国证券报·中证网与作品作者联合声…	8113	28	牛股天下无敌	2
1501	2017/10/17	论新能源汽车产业高估值的合理性 84 12-7点击量：2998765 回复数：1250发表于 2013-12-07 18:42:41论新能源汽车产业高估值的合理性 84专稿 2013年12月4日，在我们中国人居住的这个星球的另一面--美国，发生了两件看似寻常，其实并不寻常的事情。 一个是繁荣了100多年了的美国“汽车城”底特律破产了。一个是就在同一天，新能源汽车的代表--特斯拉电动车在德国宣布了其连续三次着火同其设计以及电池系统没有任何关系以后，特斯拉电动车的股价用暴涨了16。5 %，洗刷了自己身上的“不白之冤”。 上面的这样两件事情有什么内在的联系吗？和我们广大的投资者如何看待新能源汽车的未来发展有关系吗？ 答案是：当然有！100%的有！ 两件事情都涉及到新能源汽车产业估值标准的特殊性及重要性。 直接决定着我们对比亚迪等新能源汽车的投资决策。 一、新能源汽车，一个新兴的朝阳产业 188…	13.0万	142	春暖花开免摇号	2
1502	2017/10/16	怎么回事，好好的怎么又下来了	1623	0	cici34	2
1503	2017/10/15	比亚迪年底三十左右，错了我吃翔	9948	6	股友1Gp31N	2
1504	2017/10/14	电动汽车可以说绝大部分都是间接使用煤炭！懂吗？谈什么新能源，忽悠小市民可以，怎么科学家也信以为真？	7917	4	银河捞星	2
1505	2017/10/13	往65下走了	995	0	嫩草天涯牛	2
1506	2017/10/12	还好早上出手了 想到就后怕	1357	0	无唱空不买入	2
1507	2017/10/11	挡不住真	954	0	zuozhuhe9862	2
1508	2017/10/10	53跑啦吗	4331	28	n961613400713712	2
1509	2017/10/9	发财啦，抄到底了，可以买房买车了	950	0	股友8VhQAA	2
1510	2017/10/8	9月28日，备受关注的《乘用车企业平均燃料消耗量与新能源汽车积分并行管理办法》正式发布，办法对传统能源乘用车年度生产量或者进口量不满3万辆的乘用车企业，不设定新能源汽车积分比例要求；达到3万辆以上的，从2019年度开始设定新能源汽车积分比例要求。2019年度、2020年度，新能源汽车积分比例要求分别为10%、12%。2021年度及以后年度的新能源汽车积分比例要求，由工业和信息化部另行公布。 新能源汽车“双积分”管理办法正式出台	9380	17	凰飞鸿37892	2
1511	2017/10/7	哦2亿吨！世界上少有的优质动力煤将迎来史上最大买家！！陕西优质煤炭占全国一半！灰分小于10％、硫分小于1％的优质煤炭资源占全国探明优质煤炭储量的50％，居全国之首。神府煤田更是为世界七大煤田之一，是世界上少有的优质动力煤、气化煤。以低灰、低硫磷、高发热量为特色。陕西煤炭不但优质！而且便宜！据陕西煤业（601225）半年报显示：自产煤平均热值550大卡以上，但售价才355元/吨。真的是煤炭物廉价美哟！ 河北能源“十三五”： 压减煤炭产能5100万吨，煤炭消费2.6亿吨！但煤炭产量只有6千万吨！差额还有2亿吨煤！怎么办呢？河北已经明确了方向：严格控制劣质煤流入。积极引进陕西神木低硫煤、陕西榆林兰炭等优质煤源。此前，重庆退出产能一千多万吨指标无偿赠给陕西煤业，要求每年稳定供应一千万吨煤炭！现在看来也不算是什么大客户了！据报道湖北未来两年全部煤矿退出产能，也就是不再有煤炭生产，全部需要外面购煤！…	7626	3	寻找诗的远方	2
1512	2017/10/6	节后静等发财，我重仓啊。	8848	2	欧阳东明	2
1513	2017/10/5	访比亚迪汽车工程研究院标准法规部经理谭易工2018-06-23 03:54【专题简介】由中国、美国、欧盟和日本共同牵头制定的电动汽车安全全球技术法规(EVS-GTR)在联合国世界车辆协调论坛(WP29)第174次会议上，经《1998年协定书》缔约方投票表决，获全票通过。EVS-GTR，是我国首次以主要牵头国的身份全程主导并深度参与完成制定的全球技术法规，对我国意义重大。这标志着，中国正由国际汽车标准法规的"跟随者"向"主导者"转变，体现着世界电动汽车领域的"中国分量"。为此，我社特策划专题，邀请参与法规制定的中汽研、比亚迪及宁德时代的相关负责人进行深度解析。比亚迪成立于1965年，是一家同时掌握电池、电机、电控、充电基础设施以及整车技术的汽车企业，同时具备强大的汽车及零部件检测能力。作为TF8工作小组组长的比亚迪，在国际法规制定中发挥了怎样的作用?取得了哪些成果?法规实施中中国企业需要做…	9626	13	牛股天下无敌	2
1514	2017/10/4	比亚迪超前的战略和快速落实多种产品及时上市的能力令人惊叹不已！这样的企业很可怕的。我觉得它2020年之前能超过海康威视的市值。立帖为证！	6137	14	股友lRUpwt	2
1515	2017/10/3	现在已经是中国品牌里面的优秀代表，所以我看好比亚迪股票。	2859	12	十二陵卫	2
1516	2017/10/2	2017年6月30日比亚迪的流通股本8.63亿，减去前十大流通股东真实流通股占比为21.48%，21.48%*8.63=1.85亿2017年7月3日解禁2237.45原始股2017年7月25日解禁了2.52亿的定增共计1.85+0.223745+2.52=4.6亿流通股，乘以929收盘价68.3，实际流通值为314亿。	7931	1	修德研究3500	2
1517	2017/10/1	这个是概念，总有人会为此付出代价的。	5612	0	investor重庆	2
1518	2017/9/30	节后第一个交易日涨停无疑，所以今天筹款160多万元继续追加了。	9379	3	欧阳东明	2
1519	2017/9/29	没戏。	984	0	心如水心如净	2
1520	2017/9/28	AH准备会师井冈山，，，	994	0	总账	2
1521	2017/9/27	比亚迪每天都不能涨停，所谓天天涨不停，天天不停涨啊！不会直奔100去了吧！	1021	0	力挺NEV	2
1522	2017/9/26	顶住啊 比亚迪 都在看你 整个板块	820	0	孤独衣	2
1523	2017/9/25	血迹斑斑！	1037	1	夏农玉月夜	2
1524	2017/9/24	比亚迪宋MAX的问世到底隐含了多少信息量？2017-09-23 13:34:42新浪汽车 比亚迪宋MAX，今年4月19号在上海车展亮相，将于9月25日在北京水立方上市。这是一款什么车型呢？据称是汇聚全球智慧打造出来的比亚迪全新大美7座车型，传播主张是“在一起，更完美”。又新又大又美，但这不是这款车行业密码的全部。一、比亚迪宋MAX是比亚迪进军国际品牌雄心和力量的展示今年上海车展前夕的4.17，比亚迪搞了一个品牌盛典，提出汇聚全球智慧，铸造国际品牌的新主张和全新的造车理念同时推出王朝概念车和宋DM这一全新的插混领域当红车型，后者连续数月实现了新能源汽车销售冠军，多次连续拿下插混领域销售冠军。这意味着，汇聚全球智慧，铸造国际品牌，让比亚迪宋DM瓜熟蒂落，是新主张新理念的第一个成果。之后就是比亚迪宋MAX的发布。这意味着，宋DM和宋MAX，是全球智慧国际品牌新主张下的一石双鸟，都是战利品。全球…	8492	2	牛股天下无敌	2
1525	2017/9/23	比亚迪9月22日获外资净买入5008.88万	8576	2	山上一樵夫	2
1526	2017/9/22	研报一出就完蛋	819	0	善良投机	2
1527	2017/9/21	今天A股肯定比港股涨的好，别问为什么	820	0	印度生	2
1528	2017/9/20	追也不是，不追也不是，纠结	602	0	Echo358	2
1529	2017/9/19	或许就在明天。	11127	12	旅行者2号	2
1530	2017/9/18	今年7月底以前比亚迪可能创造历史新高！1。目前新发布的新能源汽车定单十分火暴。2。28宣布的秦100唐100目前总定单已经达到了11000台。4，17发布的宋插电与纯电极高的颜值与亲民的价格，短短3天，定单已经超过了13000台。在上海车展展出的宋7座，在还没有公布价格的情况下，表示要交定金的人已经达到了2000人！2。目前的云轨项目更是火暴！截止4月21日，到比亚迪考察与洽谈的省市多达112家。截止4月21日， 签正式合同的12家。宣布正式动工的7家。预计到今年底正式动工的超过20家以上。未来3-5年的总投资超过1万亿。现在比亚迪云轨基本让考察与洽谈的包下了。原来准备用在职工上下班的云轨只好让给考察团了。最多时一天要接待4家。现在，比亚迪是优中选优。要在当地把新能源汽车放在第一位的才可以考虑建云轨，请注意，是考虑！目前，还有一些国外的国家和地区的也表示要建云轨。比亚迪现在都是热情接待，…	14.4万	254	春暖花开免摇号	2
1531	2017/9/17	大盘像是站稳了，再迟点，可能连站的位置都没有了。虽然仍有风险，开一个A你不压，开一对还不敢压，难道开了4个A才压，这样还能赢钱吗？	7323	8	旅行者2号	2
1532	2017/9/16	看到各路诸侯都杀进锂电池，新能源汽车。很多人都为比亚迪担忧，我倒更为后来者担忧，他们的投资打水漂的概率很高，他们的产能释放正赶上拼刺刀的时候。要拼成本，比亚迪占据了先发布局，规模，全产业链的优势。我觉得船夫不是一个冒进的人，不然巴菲特也不会上了他的船。他爆炸式扩充产能，应该有他的技术底气。我们将来看见的是一个诸侯割据的时局？还是天下尽归比亚迪？我们走走瞧瞧。	3842	2	salor123	2
1533	2017/9/15	养老金加外资联手	3708	13	南京真迪粉	2
1534	2017/9/14	走了，48.5的本！就当赚点外快！祝留下和新来的朋友大赚！	994	0	熔断制	2
1535	2017/9/13	看着呢 有人砸盘 不给拉 故意的	998	0	关家二公子	2
1536	2017/9/12	鸡狗持股太多，只会砸盘。	971	1	好股一起买吧	2
1537	2017/9/11	这名名副其实，吹牛逼的也名正言顺	2092	5	一路向北1l55	2
1538	2017/9/10	比亚迪2017年8月乘用车销量：宋燃油：4485辆，宋DM：4194辆，宋EV：1240辆，秦：2293辆，秦EV：269辆，唐：905辆，元：2190辆，速锐：850辆，F0：658辆，F3：8195辆，G5：12辆，G6：271辆，S7：1511辆，M6：14辆，e5：2203辆，e6：165辆，腾势：560辆。其中，燃油车销售：18186辆，新能源车销售 ：11829辆，8月合计销售：30015辆。比亚迪乘用车1-8月总销：242046辆。	9337	6	一路向北1l55	2
1539	2017/9/9	白日依山尽，黄河入海流。何时跌到20去，白日梦愁啊愁。	9942	2	麦田里的守候者	2
1540	2017/9/8	的侧脸都没印象	815	0	股友4o86B0	2
1541	2017/9/7	黑天鹅满天飞，大家小心哦	790	0	炫月影潇梦i	2
1542	2017/9/6	来源：中国证券网 比亚迪28日晚间披露2017半年报。公司2017年上半年实现营业收入45,037,637,000.00元，同比增长0.20%；实现归属于上市公司股东的净利润1,722,914,000.00元，同比下降23.75%。（来源：中国证券网 2017-08-29 09:25） [点击查看原文]	9289	4	比亚迪资讯	0
1543	2017/9/5	牛黄又疯狂了	879	0	熊冠全求	0
1544	2017/9/4	来源：东方财富网 比亚迪(002594)2017-07-27融资融券信息显示，比亚迪融资余额1,523,884,223元，融券余额338,299元，融资买入额38,893,615元，融资偿还额32,303,565元，融资净买额6,590,050元，融券余量6,890股，融券卖出量100股，融券偿还量10,510股，融资融券余额1,524,222,522元。比亚迪融资融券详细信息如下表：交易日期代码简称融资融券余额(元)2017-07-27002594比亚迪1,524,222,522融资余额(元)融资买入额(元)融资偿还额(元)融资净买额(元)1,523,884,22338,893,61532,303,5656,590,050融券余额(元)融券余量(股)融券卖出量(股)融券偿还量(股)338,2996,89010010,510深市全部融资融券数据一览 比亚迪融资融券数据（来源：东方财富网 …	9971	38	比亚迪资讯	3
1545	2017/9/3	明天又要大跌了！	9731	1	天羽随风18935	2
1546	2017/9/2	看看中通客车，再看看“逼压得”就知道，这垃圾为什么在走下坡路了！！！	978	0	钱去流浪	2
1547	2017/9/1	只要拉丁持续唱空，比亚迪就可以持续持有	891	0	天天向上好好	2
1548	2017/8/31	宝马曝上海车展阵容 5款全球首发车亮相	4927	0	大浩哥2	2
1549	2017/8/30	业绩为王的年代业绩不好股价不会好的	885	0	n961613400713712	2
1550	2017/8/29	[大便]	1776	4	小韭菜1995	2
1551	2017/8/28	601989，别名赛茅台！！！	9918	41	SUNNY_FSH4144	2
1552	2017/8/27	买了100股被套了怎么办	8759	73	我的歌声里79705	2
1553	2017/8/26	垃圾东西天天跌，	999	0	股友LtnGl07099	2
1554	2017/8/25	宋楠的比亚迪秦宋唐车族吐鲁番高温评测手记作者：换个角度看车市 2017年08月02日 07:11 7 0 02017年7月初，比亚迪组建了最为庞大的新能源汽车测试车队，前往新疆吐鲁番进行高温测试。阅读提示：此次比亚迪全系新能源车型吐鲁番高温测试意图十分明显，包括电动和混动新能源乘用车，标配水冷散热和低温预热功能的不同种类动力电池系统；前后悬架轻量化全面引入比亚迪在售和即将上市车型（含商用车）。更换镁铝合金前后悬架的最新技术状态秦EV300电动汽车；具备热管理系统（水冷散热、低温预热）的最新技术状态宋EV300电动汽车；匹配全新超级电四驱控制策略的宋DM插电式混动汽车；搭载1.5Ti+6MT和1.5Ti+6DCT动力总成的宋 MAX燃油版；为二代唐进行整车轻量化技术验证的唐80和唐100插电式混动汽车。7月9日-12日，笔者抵达吐鲁番期间，连续两天最高地表温度都超过了80摄氏度（88摄氏度…	9841	36	牛股天下无敌	2
1555	2017/8/24	一群SB托，看着好恶心	982	0	比压迪集团	2
1556	2017/8/23	这垃圾跳水很快的，快跑啊，本月跌破40元。	970	0	游手好贤戏山水	2
1557	2017/8/22	尾盘小幅拉升，为明天继续出货做铺垫	8111	10	股友Li23kQ8465	2
1558	2017/8/21	鸡丁上班啦，你吗上个星期天过的爽，今天准备几个马甲怎么个造谣法！	1328	0	旷野中雄狮	1
1559	2017/8/20	比亚迪公司在已经进入了盈利期，公司的潜力大大的	1955	10	齐牧辛	2
1560	2017/8/19	比亚迪为什么环保 ：因为比亚迪用的电 是夜间弃电 比亚迪为什么省钱 ：因为夜间的电很便宜每一个比亚迪汽车 就相当于一个储能电站 比亚迪把夜间弃电储存起来 供白天出行使用 每辆车相当于 每天节省几十升汽油 每辆大巴 相当于每天节省1000升汽油	7657	2	冷若冰箱	1
1561	2017/8/18	飘忽	8062	0	喜欢逆流的鱼	2
1562	2017/8/17	据说分分钟造出特斯拉，干嘛还不造，散户迪粉都急死了。自动驾驶、高续航、高品质。。。50万订单呐，不眼红吗？	9133	1	一路向北1l55	0
1563	2017/8/16	今天底部又放量下跌，日K空头排列，MACD日线、周线均死亡交叉！比亚迪下一步怎么玩，我很纳闷诶！！！虽然我昨天已出清，但我依然为你祈祷，愿上帝保佑！！...........	9488	4	左爱2020	2
1564	2017/8/15	价高估没戏下来全转买*2元股一路一带丝路龙头600307酒钢宏兴最低价唯一铁铜矿石矿铁焦一体绩增第一股必5倍暴涨机会不可错过。仅剩十年大底最超跌资源龙头，主营钢品毛利率已上升到30%以上秒杀其他行业个股*受益ppp一路一带，数亿吨储量千万吨年铁铜矿石产量自给比最高兼核燃料合作军工(见F10公开资料)。国企改革整合大牛潜力。2017多热点白菜价最大黑马潜力	25367	103	牛股挖掘机777	2
1565	2017/8/14	然而只有爱	849	0	JJy	2
1566	2017/8/13	5年前我说比亚迪给上汽提鞋都不配，现在想想我错了	8767	5	麦田里的守候者	2
1567	2017/8/12	事实证明，比亚迪就是个投机主义者。如果真有情怀，就应该造百姓买得起的好口碑能源车，现在价格高的迪粪都受不了，动不动就是一辆电车利润顶多少台油车，一辆电大巴利润顶多少乘用车，核心就一个字——“钱”！。事实是真内心的最好阐述，什么绿色未来为地球降温全扯jb蛋。	9957	3	一路向北1l55	2
1568	2017/8/11	据悉：MSCI今日发布意见征询。	9138	0	eolon927	2
1569	2017/8/10	目标35快，哈哈我从60唱衰到50，继续唱衰破50，现在唱衰35。别给我说业绩和利好，就凭船夫的格局。必破35	18212	54	最后一件布衣	2
1570	2017/8/9	3. 上面的预测应该是在对美元数量和利润率统计的基础上得出的	937	0	hairuiAndroid	2
1571	2017/8/8	紧急通知！特斯拉意大利用户跑出续航1078公里的记录[好逊]，严重败坏比亚迪声誉。今晚牛股、阿黄、老四、巴股友务必紧急出洞， 分头攻击，戳破所有特斯拉轮胎！否则明天怎么吹比亚迪世界领先！	8526	5	一路向北1l55	0
1572	2017/8/7	比亚迪重新走上销量增长的轨道，预计19年20年重回销量自主品牌第一名。因为还有秦唐宋二代，和汉明等高颜值新车的加盟，长城，长安已经再走下坡路，吉利也就热不过五年。	8196	8	济南历城唐冶烧鸡	2
1573	2017/8/6	比亚迪竞争对手越来越多，销量业绩被分割只会越来越差，跌跌跌。	7305	3	游手好贤戏山水	2
1574	2017/8/5	结合市盈率的分析，精准算出比亚迪只能值16元，跑啊。	7367	9	游手好贤戏山水	2
1575	2017/8/4	比亚迪造过的跑车S8/F8，今安在？	18553	27	一路向北1l55	2
1576	2017/8/3	西安工厂，就这鸟样流水线看着都汗颜，还整天吹牛逼干掉你干掉他？——见汽车之家《全新F3/秦的诞生地 揭秘比亚迪西安工厂》	23027	68	一路向北1l55	2
1577	2017/8/2	合拍贷股东运盛医疗（600767）通过合拍贷融资，	1013	0	直播送牛股085	2
1578	2017/8/1	贝格富理财学会关上身后的门	981	0	支持小沙弥悟缠	2
1579	2017/7/31	乖乖，大宗这量真猛！一单大宗交易都能赶上一整天的总量了！50911手，49块，2.5亿，难道是我眼花了啦！多放些筹码出来吧，不然比亚迪被王老板和几个大股东高度控盘啊！不破不立，估计快要启动了，不论短快下还是长慢上，都是好事情！	8104	6	力挺NEV	2
1580	2017/7/30	未来已来，新能源车的台风正在形成，比亚迪能否成为台风的风眼，取决于比亚迪能否尽快推出能够担当销量主力的高颜值车型。从而推动股价持续突破。	10085	5	西楚股客	2
1581	2017/7/29	指数马上摸3200	9002	0	涨涨涨张赞	2
1582	2017/7/28	今年的低点已经过去，接下来便是连续爬坡!	9329	1	道法自然走天下	2
1583	2017/7/27	这些年，牛逼帮给比亚迪拉了多少仇恨？正是因为这帮吹牛逼的一次次和事实结果形成巨大反差，从而招致越来越多的鄙视和不削，比亚迪几乎和华而不实吹牛逼画上了等号，给品牌抹上巨大阴影。牛逼帮们住嘴吧，丢人！	9376	2	一路向北1l55	0
1584	2017/7/26	用50亿来赌10万亿元，比亚迪你能成功吗？2017年1月20日 地铁五分之一的造价，273个地级市超过10万亿元的潜在需求， 比亚迪你能成功吗？ 去年10月13日，比亚迪在深圳坪山举办了云轨的全球首发仪式 “在面对交通拥堵问题上，很多城市处在一个十字路口：是建设一个以车为中心的，像美国那样的‘车轮上的城市’，还是建一个以轨道为中心，像东京那样的‘轨道上的城市’？”去年11月30日，在有“全球最堵城市”之称的墨西哥参加“第六届C40全球市长峰会”时，新能源提供商比亚迪股份有限公司董事长兼总裁王传福提出了这样一个问题。 这个问题其实更像是抛给他自己的。被人们习惯上视作汽车公司的比亚迪，未来是会选择车轮还是轨道呢？ 王传福的答案，是“两个都要”。 5年前，面对全球性的城市交通拥堵问题，比亚迪认为应该大力发展轨道交通，并打造立体化的交通网络，把地下、地面、空中全部利用起来，于是，跨座式单轨项目云…	11897	26	牛股天下无敌	2
1585	2017/7/25	大盘今天的表现有些突然，着实让人望而生畏，这	8399	0	cghwcc	2
1586	2017/7/24	响应特朗普“美国制造” 比亚迪即将在加州设厂2017年07月19日 07:04:51 | 来源：华尔街见闻 本周是特朗普推动的“美国制造周”。或许谁都没想到，中国公司比亚迪将会积极的响应。比亚迪表示，其将扩张至美国市场，在加州Lancaster设厂，厂房即将于下月完工。该工厂将雇佣700人，每年能生产1500辆重型电动汽车。特斯拉在2016年销售了约7.6万辆电动车，而比亚迪的销量则超过了10万辆。 本周是美国总统特朗普推动的“美国制造周”。或许谁都没想到，中国公司比亚迪将会积极的响应。 比亚迪高级副总裁李柯表示，比亚迪计划扩张至美国市场，并在加州Lancaster设厂，厂房即将于下月完工。 该工厂将雇佣700人，每年将能生产1500辆重型电动汽车，如公共巴士。 李柯说，比亚迪还计划扩张产品线，新产品将包括电动垃圾车和叉车等。 特斯拉在2016年销售了约76000辆电动车，相比之下，比亚…	4042	5	牛股天下无敌	2
1587	2017/7/23	焦炭收盘上涨1.44%	8813	0	zhangweil9831105	2
1588	2017/7/22	比亚迪匠心20年撑起中国汽车行业的未来2017-07-21 15:51:18 凤凰汽车20年的光阴，在历史更迭中，也不过是弹指一挥间。面对时代的考验，有人轻易退避离梦想越来越远，而有人则在逐梦的路上永不气馁最终得以成就伟业。岁月不仅记录了比亚迪脚踏实地前进的步伐，也见证了中国汽车行业逐步走向辉煌的每个瞬间。20年前，比亚迪从做电池业务起步，凭借不惧困难的毅力，勇于创新的激情，克服各种坎坷，依靠卓越的科学技术和独立知识产权，成为摩托罗拉、诺基亚等知名品牌的第一个中国锂离子电池供应商，开创了中国电池行业的新纪元。1998年开始，比亚迪先后在世界各地成立分公司，参与国际化竞争，开启了比亚迪成长为IT行业巨头的第一步。2014年，不断追寻、持续创新的比亚迪发布了“542战略”，为其后续的新能源系列汽车设定了性能目标。比亚迪新能源汽车比亚迪云轨从IT产业到汽车产业再到新能源产业，从治污到治堵，从企…	3093	2	凰飞鸿37892	2
1589	2017/7/21	恶庄遭雷劈，长期以来打压股价，配合股吧里的黑嘴，收集散户带血的筹码，会有报应的。半年多了涨幅三个点的时候都没有，任何板块上涨都跟这股无关，就属于粪坑板块的。	6618	8	股海粟舟	2
1590	2017/7/20	美国乘用车市场每年销售2400万辆，而客车市场不过区区5000辆。而比亚迪在美国这么多年主要搞客车，却不敢卖乘用车，原因不说也明白。什么时候，比亚迪敢在美国销售自己的乘用车，才谈得上有勇气挑战特斯拉，才可以吹挑战特斯拉的牛逼。	7111	6	一路向北1l55	0
1591	2017/7/19	同时A-H股上市的公司中，仅此一家，不可思议。	1765	0	Mr_liu7160	2
1592	2017/7/18	来源：东方财富网 比亚迪(002594)2017-01-25高管持股信息显示：夏佐全以成交价47.43元减持所持股份6,977,060股，占总股本比例0.3848%，变动金额-33092.20万元。主要信息如下：变动日期代码简称01-25002594比亚迪变动人姓名变动股数(股)变动平均价格变动后持股(股)夏佐全-6,977,06047.43109,000,000变动比例(%)董监高人员姓名职务变动人与董监高的关系0.3848夏佐全董事本人比亚迪全部高管持股数据 沪深两市全部高管持股一览（来源：东方财富网 2017-01-26 21:46） [点击查看原文]	87620	39	比亚迪资讯	3
1593	2017/7/17	压单了吃掉	1580	0	股友qfyzRQ3313	2
1594	2017/7/16	比亚迪一直宣传的优势是铁电池，现在却向三元锂电池转向，难道是……	8733	11	熊冠全求	3
1595	2017/7/15	比亚迪就像当年的诺基亚，等大家都来玩汽车了，就没比亚迪什么事了。	9248	0	游手好贤戏山水	2
1596	2017/7/14	2016年 业绩暴增、王朝概念车，云轨、新能源汽车第一、国外、国内签大单了等等。。。。。。这次六月新能源汽车破万，11500台。似乎都合比亚迪没有任何关系，到底王传福比亚迪是得罪谁了？幕后势力宁愿花钱黑比亚迪、赔钱打压比亚迪股价，出手阔绰，经费巨大。他的仇家为何如此恨比亚迪？一定要想尽千方百计一心弄死比亚迪之路。比亚迪又是妨碍了那方的利益？	9873	11	李大侠73765	2
1597	2017/7/13	那个整天叫嚣涨停的，还是回你们巴国吧	7750	6	股友vTuv8V	2
1598	2017/7/12	重大利好！又一座城市与比亚迪签约云轨！4小时前 来自 微博 weibo.com7月4日，淮北市举行比亚迪考察座谈会暨合作框架协议签约仪式。根据协议，淮北市与比亚迪将在“云轨”建设、新能源汽车推广应用、相关产业提档升级等方面开展深层次合作（据淮北新闻网报道：争取2017年启动首期单轨线路规划建设不低于30公里，全部线路规划不低于100公里）。比亚迪副总裁兼商用车销售事业部总经理王杰、淮北市委副书记、市长戴启远，市委常委、副市长朱浩东，市委常委、濉溪县委书记李加玉出席签约仪式。朱浩东、王杰分别代表双方签约。戴启远代表市委、市政府对客商来淮表示欢迎，对合作协议的签订表示祝贺。戴启远说，淮北地处苏鲁豫皖四省交界，是安徽的“北大门”，区位优势明显、产业基础扎实、市场空间广阔。去年以来，淮北市委、市政府立足实际，提出了建设中国碳谷·绿金淮北的战略构想，以新型工业化、新型城镇化为突破口，加快产业转型升…	9994	6	凰飞鸿37892	2
1599	2017/7/11	美国股市进入第7年大牛市	8539	0	股友YsCabY	2
1600	2017/7/10	别动不动把比亚迪和“伟大”挂钩，伟大的企业都有独特的企业的文化，凝聚人才创新产品，引领潮流。有人把比亚迪和华为、特斯拉、格力相提并论，其实那些企业都有自己极为鲜明的企业文化特点。我们无法判定哪一个最好、最能长久，但起码我们知道企业的兴盛一定与这些特点有关。比亚迪的企业管理特色是什么？有什么鲜明的企业文化(可能)可以带领它持续繁荣？鄙人真看不到别跟我谈技术，比亚迪吹技术那都是扯淡	4389	3	一路向北1l55	2
1601	2017/7/9	仓壮哥，这票还会下跌吗？你抽时间看看	10024	12	剑枫康铭	2
1602	2017/7/8	造成了一定的困难——有些个股今日涨停板	8903	0	n14259722623cd63	2
1603	2017/7/7	“巴铁试验线”拆除 打了谁的脸2017-06-23 02:40:56 来源: 华商报(西安) 6月21日，河北秦皇岛市北戴河区官方表示，月底前拆除“巴铁试验线”，恢复道路正常通行。巴铁将被挪移至一个停车场内，等待下一步处理。（6月22日每日经济新闻） 轰轰烈烈地来，灰头土脸地走——被称为“治堵神器”的巴铁果真是不带走一丝云彩。“巴铁”概念曾被美国《时代周刊》评选为2010年全球50大发明之一。2016年5月19日，在第十九届中国北京科技产业博览会上惊艳亮相；同年8月，“巴铁1号”在秦皇岛北戴河区风光首秀。随后，一片质疑声中，巴铁项目逐渐沦为当地的拍照景点。 更令人瞠目的是来自新华社的调查：巴铁项目的主要负责公司为华赢凯来，其主要业务为网络金融P2P理财。巴铁项目火了后，该公司销售捆绑了巴铁项目的投资理财产品，并借此集资40多亿。今年5月20日，华赢凯来首次发布兑付方案，竟只兑付1%，而且…	9755	9	股友858zGX5047	2
1604	2017/7/6	涨停价：56.30	4653	6	麦田里的守候者	0
1605	2017/7/5	纵观拉丁言论，不论比亚迪发生什么，都能把它解读出利空；凡是都有两面，怎么解读都没错，但是一概只从黑暗面解读，这就是黑子的表现，当然拿了犬粮，不吠吠两下，也不符合常理；由拉丁的种种表现，我想到了我家的小旺，小旺除了我这个主人以外，无论是谁，无论来者何人，是好人是坏人，只要见到，老远就开始汪汪.	12555	21	片片疯夜情	2
1606	2017/7/4	上攻涨停	5036	3	小宇宙强强强	0
1607	2017/7/3	谁说国产不行的！唐100做工比特斯拉好多了，比亚迪想将它卖到美国云车信息百家号05-17 00:42从比亚迪位于洛杉矶的北美总部，开车到艺术中心设计学院（Art Center College of Design，简称ACCD），距离不远，大约只有20多公里，艾格和廉玉波的车已经提前出发，我们的车还需要去加油，开车的加拿大小帅哥一点不急，他很有信心地告诉青主：“我们会先到的。”加拿大小伙子也懂，让领导先到了等我们不合适。廉玉波是比亚迪负责产品研发的高级副总裁，艾格是刚刚加入比亚迪不久的设计总监。比亚迪美国总部的加拿大小帅哥将比亚迪唐100开得风驰电掣。加完油，小伙子把唐100开得风驰电掣，尤其是上了最后一段山路之后，青主坐在后排都能感到强烈的推背感和一阵阵眩晕。果然，我们的车先到，艺术中心设计学院大楼前已经为比亚迪的客人预留了车位。一会儿，廉玉波和艾格的车也到了，ACCD的一位老师已经迎候…	17714	71	凰飞鸿37892	2
1608	2017/7/2	此垃圾顶多10元左右	9036	1	n964194309768984	2
1609	2017/7/1	赶紧上货，50元以后就没有了	6528	19	熊冠全求	2
1610	2017/6/30	不知不觉中，街上的秦、唐和宋已经越来越多了。以广州、深圳为主的广东市场，唐和宋两款SUV已经备受认可。在北京的重点市场上，比亚迪e5的表现依然非常抢眼。魔都的天价铁牌依然困扰很多购车人，于是就有了越来越多的比亚迪秦跑在延安高架上——比亚迪正成为更多车企的目标和对手……	8669	16	白雪飘飘70004	2
1611	2017/6/29	比亚迪七月一号之前会有一波大的杀跌 这个星期破50	8895	13	淡然zxc	2
1612	2017/6/28	实盘永远是最可靠的操作依据	2000	0	专业投机原理303	2
1613	2017/6/27	跌停股近期持续不断	9217	0	n14041709564b010	2
1614	2017/6/26	底部信号明确 我今天半仓 当再次走稳反弹时满仓	6393	2	n1406626745e4ad2	2
1615	2017/6/25	住房公积金打通异地壁垒 4.5万亿缴存结余望盘活来源：华夏时报 编辑：东方财富网 2017年06月24日 08:33分享到：	9314	0	深度研报资讯	2
1616	2017/6/24	比亚迪618放大招！京津2小时狂售上千辆电动汽车2017/6/20 15:32:16来源： 阿里汽车话说618大促已经不仅仅是电商们的狂欢盛宴了，汽车行业也是别样精彩啊。比亚迪新能源携手天猫商城共同推出“618电动狂欢节”，点燃了一大波媒体千名购车者的参与热情，京津仅2小时就狂售1325台，战绩相当喜人。28930001e43d5ef0b720.jpg父亲节购物街双至，吃嗨了喝嗨了都不如剁嗨了的电动狂欢，比亚迪特邀央视的当家花旦邓丽娟作为本次活动的主持人，和现场来宾们一起抽出14轮大奖，上百份贴心好礼，更有比亚迪汽车总经理助理赵长江先生开大奖助阵，惊喜连连。而此次出场明星则是实用经济的e5 300、酷炫时尚的秦EV 300、成熟稳重的e6 400和新晋人气小生宋EV 300等新能源家族成员，话说明星出场必有欢呼声，而此次是明星产品出场，必有剁手者跃跃欲试啊。不得不说，此次“618电动狂欢…	8516	8	牛股天下无敌	2
1617	2017/6/23	跑吧	4865	0	一颗老韭菜丶	2
1618	2017/6/22	近年亚迪沐浴着国家补贴的春风，做看近乎没多大竟争的生意，的确懈怠了。然而好日子不长！这次狼真的来了，比亚迪真跌了，今天因为特斯拉在华建厂基本敲定的消息传出，特斯拉大涨3%，而比亚迪应声吓跌，连破五日线和十日线…………	5219	5	左爱2020	3
1619	2017/6/21	犹豫不前就得提防再次下杀的风险	973	0	feng_6630	2
1620	2017/6/20	呵6.18比亚迪当日狂销7805台	9960	5	股友8HZJna2693	2
1621	2017/6/19	还要吐槽比亚迪吗？网友这些感慨让喷子哑口无言！汽车宜家百家号|06-18 16:09这几年的比亚迪可谓让人，目瞪口呆，大开眼界！因为比亚迪的新车，新技术，都是具有划时代意义的车型，同时也是让合资车汗颜的车型！比亚迪唐百公里加速4.9秒，同时具备让传统燃油四驱汗颜的电四驱，移动电站等功能，很多车主都感言，这是一款比肩百万级豪华SUV的国产最强车！经常有比亚迪唐车主，与其他合资品牌的车型进行越野玩车比赛，一般都是以比亚迪唐的胜出而结束。不过还是有很多人孜孜不倦的吐槽比亚迪，一起看看网友是怎么评论，回击的吧！一：老王投资50亿研发出来云轨这个大家伙，一汽投资500亿只搞出来个汽车发动机！这就是差距！二：看到奥迪总监为比亚迪设计的车型，终于松了一口气，比亚迪之前包吃住月工资2500元的设计师终于被开除了；（哈哈，纯属网友调侃）三：成为迪粉不是偶然，是在对比亚迪全产业链深入了解和全面认识后的必然。…	9441	9	牛股天下无敌	2
1622	2017/6/18	【蚌埠比亚迪纯电动公交车开始陆续交付】市公交集团新近采购的500台比亚迪牌纯电动公交车，截至6月15日陆续到达60台。分为K8和K9两种型号，其中10.5米K8型300台，12米K9型200台。此批车辆同以往采购的车辆相比，首次采用了全铝车身、轮边电驱动桥、易燃挥发物监测告警装置及轮胎温压智能监测系统。现有43条线路（除104，111，109，118，103，138路这6条线路为燃气车辆之外）有33条线路为纯电动车营运线路，占总营运车辆比例的86.6%。纯电动车既能够实现绿色环保出行又能提高车辆营运的安全性，更好地服务市民。（蚌埠日报全媒体记者 何沛）	9802	5	牛股天下无敌	2
1623	2017/6/17	云轨有机遠销美国去了！洛杉磯市長賈西提日前在市議會上，盛讚比亞迪所研發的單軌電車系統，認為引進後可有效改善洛杉磯市交通。https://www.singtaousa.com/la/453-%E5%8D%97%E5%8A%A0%E6%96%B0%E8%81%9E/157950-%E6%B4%9B%E5%B8%82%E9%95%B7%E6%8E%A8%E4%B8%AD%E4%BC%81%E7%B3%BB%E7%B5%B1+%E9%87%8D%E9%80%A0%E6%B4%9B%E5%9F%8E%E4%BA%A4%E9%80%9A%E7%B6%B2%E7%B5%A1/發贴記得要有连结，说的是事實之全部 (拉丁听到没有？）	8437	5	HK之友	2
1624	2017/6/16	天津滨海新区“海陆空”对接京津冀 来源：经济日报 发布时间：2017年06月16日从天津滨海新区获悉:今年天津滨海新区从“海陆空”全面对接京津冀交通网络，建设“枢纽型功能引领、网络化设施支撑、多方式紧密衔接”的复合交通网络，打造对接京津冀、辐射环渤海、通达西部腹地的对外大交通体系，让交通成为京津冀协同发展先行者。 记者了解到，天津滨海新区已与河北唐山市、沧州市分别签署合作协议，按照协议内容，三方将共同加快京津冀交通一体化建设。其中，将推进滨（津）石高速、环渤海城际铁路、工农大道拓宽、沿海高速等瓶颈路、断头路建设，滨海公路、高大公路、沿海高速与滨保高速互通支线、芦台开发区及汉沽管理区与滨海新区道路连接线等重点路网建设项目。 滨（津）石高速公路是滨海新区直达石家庄的一条高速公路，将于年内启建。滨石高速公路起于天津港南部港区，终点至长深高速青泊洼，途经大港、静海，线路长度约30.4公里，沟通荣…	1314	0	深度研报资讯	2
1625	2017/6/15	没有人气和没有量能的三无局面当中	7821	0	xelnage	2
1626	2017/6/14	比亚迪能否成妖呢？	2328	1	股友EwQ6qi	2
1627	2017/6/13	上涨2点	986	0	LsjJohn9470	2
1628	2017/6/12	又跳水了，让死守小散情何以勘！？	2600	5	熊冠全求	1
1629	2017/6/11	上世纪九十年代的纯电动车	9718	15	一路向北1l55	2
1630	2017/6/10	腾讯已在今年3月17日通过旗下的黄河投资以17.78亿美元的价格收购了特斯拉816.75万股股票，其持股比例达到5%，并由此成为特斯拉的第五大股东。腾讯持股成本为217.69美元每股，昨日特斯拉收盘价370美元。不满三月，腾讯17.78亿美元的投资如今账面价值30.22亿美元，浮盈12.44亿美元合69.96%，	7046	3	一路向北1l55	2
1631	2017/6/9	广东顺德拟建跨坐式单轨，已经组织沿线居民赴重庆实地参观。计划已经上报国资委待批复。图为重庆长客生产的跨坐式单轨车辆。	8984	4	一路向北1l55	2
1632	2017/6/8	17年云轨项目收入大概是一百亿元，而明年云轨项目将会落户接近二十个城市。那销售收入将会是多少？估计得有400亿-600亿！按百分之十利润（应该不止这个）计算，18年光是云轨项目贡献利润将达到40-60亿元！（云轨建造周期半年-一年）。按照比亚迪其他业务的发展、增长，比亚迪18年的利润将会达到一百多亿元以上！	8881	9	南街村谭咏麟8450	2
1633	2017/6/7	碳酸锂的价格一个多月来一直在涨，行业供需开始紧缺。而自6月以来整个新能源汽车板块包括A股各家公司都出现很大的调整。很多人对行业的基本面有些质疑：下游新能源车的销量同比一般，为什么锂会出现这样的紧缺？这种紧缺是不是短期补库的行为？如果是又能够持续多久？让我们来看看天风有色团队最新的电话会议上对锂行业专家张江峰的访谈纪要，张江峰先生是国内对整个锂行业把握最广和最深的一位专家，长期与各大锂业公司紧密联系和企业一线的生产采购销售也保持高频的接触，以下就是中国锂业协会秘书长张江峰的观点：碳酸锂需求多年都将维持两位数增长，全球矿山资源增量有限。去年全球碳酸锂产量19.5万吨，我们认为2017年需求增长至少15%左右。近期市场有一定顾虑：现在很多锂资源突然冒出来了……包括澳洲阿尔图拉、皮尔巴拉等，甚至国内很多企业和澳洲签订了大的原矿采购合同……而全球资源目前看来2017并没有特别的增加，增加的一个是银…	9830	0	三年十倍的选择4958	2
1634	2017/6/6	资本市场从来不会给忘恩福面子	1304	0	晨曦51153	2
1635	2017/6/5	5毛与5块的区别	9776	6	熊冠全求	0
1636	2017/6/4	会不会是这样：卖云鬼给子公司100亿——＞形成当期利润20亿——＞子公司每年经营亏损3亿，总公司给补贴——＞。。。比亚迪又不肯说盈利模式，瞎猜咯	9964	34	一路向北1l55	1
1637	2017/6/3	证券代码：002594 证券简称：比亚迪比亚迪股份有限公司投资者关系活动记录表编号： 2017-17投资者关系活动类别特定对象调研 分析师会议媒体采访 业绩说明会新闻发布会 路演活动现场参观 其他 （电话会议）参与单位名称及人员姓名 金英证券，分析师，罗家亮时间 2017-05-26 14:00地点 坪山比亚迪上市公司接待人员姓名 王海进、吴越投资者关系活动主要内容介绍问题1：公司一季度新能源汽车销量如何？答：受新的补贴政策的影响，一季度公司新能源汽车销量相对较弱。但是随着三月份各地方政府补贴政策的落地，公司新能源汽车的销量开始逐渐增加，环比持续改善。问题2：公司未来新能源汽车的规划？答：公司今年已经推出唐100、秦100、宋PHEV和宋EV300，车型极大丰富。其中宋PHEV的性能和定价都非常有竞争力，预计可以为集团贡献显著销量。2018年，采用崭新设计风格的王朝系列车型将会陆续上市，…	3531	2	比亚迪资讯	3
1638	2017/6/2	云轨没有分支这是对公交的不足，但是在空中一个站点做分叉，单个站点都有多条线路，就是比地铁更具优势了，想象的空间很大，路还很长，再想象的远一些甚至淘汰地铁	8564	4	天天向上好好	2
1639	2017/6/1	@47	1555	3	麦田里的守候者	2
1640	2017/5/31	比亚迪属于八年抗战股 当好股东就可以了 什么涨不涨的 都是套路 都是坑	8699	0	懒得睡	2
1641	2017/5/30	小比，今年洗白白哟，明年上你	9396	2	熊冠全求	1
1642	2017/5/29	比亚迪=乐视	8505	6	惩罚4444	2
1643	2017/5/28	奇闻啊！比亚迪股价公司发展靠算命！这可太尴尬了啊	6583	12	熊冠全求	3
1644	2017/5/27	公告日期：2017-05-27证券代码：002594 证券简称：比亚迪比亚迪股份有限公司投资者关系活动记录表编号：2017-11投资者关系活动类别■特定对象调研□分析师会议□媒体采访 □业绩说明会□新闻发布会 □路演活动□现场参观 □其他 （电话会议）参与单位名称及人员姓名 建达证券，victor等4人时间 2017-5-24 10:00地点 坪山比亚迪上市公司接待人员姓名 王海进、吴越投资者关系活动主要内容介绍问题1：比亚迪电子的业务结构？答：比亚迪电子主要业务有手机部件和组装业务，其中手机部件中包含金属和塑胶业务，今年又多了玻璃这一块的业务。金属业务大概占集团收入的30%以上，组装业务占收入的60%左右。但是金属业务的毛利率比组装业务要高很多，是公司的主要利润来源。问题2：今年金属的增长的原因？答：市场上中低端机型金属的渗透率在不断增加，目前市面上1000多的手机也都在使用金属机壳。…	3517	0	比亚迪资讯	3
1645	2017/5/26	比亚迪国贸体验中心开业劲销339台 刷新高度2017-05-21 10:45:07 来源： PCauto 作者：maxin1 【太平洋汽车网 北京最新活动频道】这个生机勃发的季节里，北京盛世新景比亚迪新能源国贸体验中心开业仪式于2017年5月20日在北京光华路SOHO2盛大召开，现场领导嘉宾、媒体朋友们及几百位车友共同见证了这一历史性时刻。 开幕式上，比亚迪汽车销售有限公司总经理助理赵长江先生、比亚迪汽车销售有限公司VIP客户总监金鑫女士、比亚迪汽车销售有限公司京津营销部营销副总监叶庭文先生、北京盛世路骐汽车销售有限公司总经理宋志平先生和北京盛世新景比亚迪国贸新能源体验中心总经理雷海江先生一起开启了“ 盛世新景，开业大吉;盛世王朝，京城新景;盛世新景，大好前程”的激光球，标志着盛世新景比亚迪国贸体验中心正式盛大开业。比亚迪汽车销售有限公司总经理助理赵长江先生致开业辞北京盛世路骐汽车销售有…	8508	2	牛股天下无敌	2
1646	2017/5/25	云轨上来会淘汰一半公交	9987	4	股友2xC4qy7479	2
1647	2017/5/24	反弹要看次新股整个板块的表现，整个板块的一个重根人气股---第一创业，今天第一创业的走势还可以，不是前两天的一九行情了，那么就定义今天是触底反弹的第一天，超跌反弹第一步，按三天对待，持股先定不要超过三天。等待成交量和反弹的压力而定下一步目标。	2024	1	云杰看盘	2
1648	2017/5/23	比亚迪2017款K9&K8将于北京道路运输车辆展上市来源:中国电动汽车网 作者：综合报道 2017/5/22 浏览386次 [摘要]2017年5月24—26日，2017北京国际道路运输、城市公交车辆及零部件展览会（简称北京道路运输展）将在北京展览馆召开。借助这一商用车行业的年度盛会，比亚迪将发布并上市2017款K9和K8两款纯电动客车新品。2017年5月24—26日，2017北京国际道路运输、城市公交车辆及零部件展览会（简称北京道路运输展）将在北京展览馆召开。借助这一商用车行业的年度盛会，比亚迪将发布并上市2017款K9和K8两款纯电动客车新品。同时，比亚迪商用车还将携座位客车C8、纯电动物流车T5及T3等产品亮相1101展位，为新能源商用车行业带来最新的绿色科技体验。blob.png据比亚迪商用车官方透露，比亚迪即将发布的2017款K9、K8纯电动公交车在延续了原有技术特点及品质优势之…	8988	2	牛股天下无敌	2
1649	2017/5/22	只是个时间问题。	9610	6	国轩一号	2
1650	2017/5/21	王传福决意对比亚迪（002594）做一个前所未有的大手术。“比亚迪要拆分动力电池模块并进行事业部制改革，据说是董事长王传福受了巴菲特‘指点’。”进入五月，这样一条消息在业内流传，成为当月最劲爆的消息之一。比亚迪长久以来一直处于封闭的电池业务要实行开放，果真如此，它将迎来其发展史上最大的一次改革。“实际上，早在去年年初就已经定下来要进行电池业务的拆分了，除了电池业务还有其他事业部也面临改革，但是阻力一直有，进展也不顺利。”比亚迪内部一位中层管理人员告诉经济观察报记者，这是王传福的一次系统性改革。 其实在更早之前，比亚迪就曾于2015年4月7日出售旗下电子部件业务，彼时正是比亚迪遇到难得的新能源汽车发展机遇。如果说这样的做法是剥离非核心业务、聚焦新能源汽车战略，那么此次拆分动力电池模块便是王传福为比亚迪未来十年发展战略核心链接点所做的一个开始。 不论是比亚迪提出的“电动未来”理念还是最近跨界…	8436	0	马马虎虎145311	2
1651	2017/5/20	2020年都退出电动补贴了，都开始搞可燃冰，电池又没啥重大突破，这么贵而不实用的东西卖给谁啊	6413	2	一路向北1l55	1
1652	2017/5/19	中汽协的数据显示，4月，新能源商用车销量同比下滑64.2%至3883辆；前4个月销量同比下滑幅度更是达到71.6%，销售8588辆。	4742	0	迪粉小股东	2
1653	2017/5/18	来源：智通财经 比亚迪股份(01211)发布公告，考虑到深圳腾势新能源汽车有限公司业务发展需求，2017 年 5 月 16 日，该公司召开的第五届董事会第二十五次会议审议并通过了《关于拟对参股公司深圳腾势新能源汽车有限公司增资的议案》，公司控股子公司比亚迪汽车工业有限公司对腾势新能源增资人民币5亿元。 其中，腾势新能源的另一股东戴姆勒大中华区投资有限公司同时对腾势新能源增资人民币 5 亿元，双方股东增资后，公司通过控股子公司比亚迪汽车工业有限公司持有腾势新能源的股权比例保持为 50%。 公告称，此次股东双方的增资主要用于腾势新能源的营运资金，以缓解国家新能源汽车补贴政策调整而引起的补贴回款周期延长对腾势新能源营运资金的影响。 此外，增资有利于腾势新能源对新能源汽车业务的可持续拓展，“腾势汽车”作为中国高端纯电动汽车的代表，以德国戴姆勒全球领先的汽车制造技术及比亚迪全球领先的电池技术，树立…	9649	7	比亚迪资讯	0
1654	2017/5/17	比亚迪重大利好：迎来新的技术突破迪情局 2017-03-17 18:08:32 阅读数：538近日，比亚迪发布了一则“关于合作成立新公司的进展公告”，公告全文见文末。本局简单总结一下公告内容，并大胆推测一下这次技术突破将带来的影响。 首先，这次公告的核心，本局认为就是一个技术突破——“在盐湖提锂吸附剂制备技术上取得重大突破，掌握了从盐湖卤水中提锂的锂吸附剂的制备技术”。这个技术突破意味着什么？一、比亚迪的电池产能将大幅扩大。我们都知道，锂是锂电池的主要原材料，这项技术能够充分扩大原材料来源，也就能大幅扩大比亚迪的产能。目前比亚迪的电池产能已经在全球领先，这么一来可能会进一步往头部上窜。二、比亚迪各项产品的成本将大幅降低。比亚迪现在已经形成了强大的新能源产品矩阵，从轿车、SUV、大巴、卡车等到云轨、储能，都离不开电池。电池产能扩大必然带来电池成本的大幅降低，而这些产品都是以电池为核心部件，…	14309	13	牛股天下无敌	2
1655	2017/5/16	大家一定要团结起来打击牛魔发春这群伪多头势力，他们只想忽悠接盘，好让股东套现。	8644	1	就怕春暖花开8835	2
1656	2017/5/15	全球十大电动汽车制造商名单出炉时间:2017年05月08日?来源:充电桩视界核心提示：在2017年第一季度，谁是全球最大的电动车制造商？谁又是销售电动车产品最多的制造商？不同的机构似乎有不同的答案。制造商真实的电动车交付量似乎与这份排名中的数字也不一致，其原因就在于制造商与研究机构对交付量的定义有区别。 下面我们先看看福布斯网站给出...在2017年第一季度，谁是全球最大的电动车制造商？谁又是销售电动车产品最多的制造商？不同的机构似乎有不同的答案。制造商真实的电动车交付量似乎与这份排名中的数字也不一致，其原因就在于制造商与研究机构对“交付量”的定义有区别。下面我们先看看福布斯网站给出的结果JATO数据提供商公布的全球10大纯电动车制造商排名：1、雷诺-日产。2、特斯拉。3、北汽。4、ZD。5、吉利。6、江淮汽车。7、现代。8、众泰。9、宝马。10、雪佛兰 左侧数据是今年3月份交付量，右侧…	8833	8	一路向北1l55	2
1657	2017/5/14	举牌潮再次出现 国资系咄咄逼人或为混改铺路2017年05月14日08:38:25 来源：证券市场红周刊中国证券网 ＞ 新闻 ＞ 要闻	9030	0	深度研报资讯	2
1658	2017/5/13	下降是预期内的事，何因也都心知肚明，就看市场如何解读了	9491	8	提持之以恒	1
1659	2017/5/12	强大中国车｜2017比亚迪唐100媒体试驾会 纯电续航里程再次刷新至129.1公里2017-05-11 09:58:00 来自：比亚迪汽车 摘要: 强大中国车·2017比亚迪唐100媒体试驾会在来自全国各地的专业体验官们见证下，拉开了神秘的帷幕。此次试驾活动选择享有「东方夏威夷」美称的深圳大梅沙作为行程出发点这里拥有湛蓝的天空与惬意的初夏气息引得北方小伙伴各种羡慕嫉妒恨啊~迪君我还是得放些美图出来吸引一波仇恨的！此次试驾纯电体验路线大约100公里如果没有强劲且持久的续航能力一般 ...在来自全国各地的专业体验官们见证下，拉开了神秘的帷幕。此次试驾活动选择享有「东方夏威夷」美称的深圳大梅沙作为行程出发点这里拥有湛蓝的天空与惬意的初夏气息引得北方小伙伴各种羡慕嫉妒恨啊~迪君我还是得放些美图出来吸引一波仇恨的！此次试驾纯电体验路线大约100公里如果没有强劲且持久的续航能力一般人可不敢随便上路呢…	4524	4	牛股天下无敌	2
1660	2017/5/11	继续诱多，看来还有得跌啊去，快跑啊。	2408	2	游手好贤戏山水	2
1661	2017/5/10	特斯拉股价创上市新高 全球新能源汽车全面爆发（附基）2017-04-12 11:07 金融界网站 连续多天的雄安热点概念之后，什么是下一个市场热点？答案或是新能源汽车。 近期，美股特斯拉股价创上市新高，期间市值超过通用汽车。A股新能源汽车板块在4月11日出现联动。 多家机构的研报近期对新能源汽车给予了关注，比亚迪也成为近期机构研报中推荐的热点。有行业人士分析认为，虽然新能源汽车的补贴退坡，但是随着新能源汽车的市场潜力的逐步显现，未来相关产业链也会受益，可关注行业龙头和标杆性企业。（点击查看新能源汽车主题基金） 美国电动车全面爆发 今年以来，特斯拉的股价不断攀升，从2016年12月30日的213.69美元上升至4月10日的312.39美元，增幅超过46%。 特斯拉股价创历史新高，业界普遍认为与行业爆发相关。据悉，美国电动车市场一季度表现亮眼，以4万辆成绩完美收官，同比增长46.3%。截至3…	9774	13	凰飞鸿37892	2
1662	2017/5/9	旋转屏成真，比亚迪“王朝”概念车上的内饰造型有望实现量产原创 鱼雷看车 2017-05-09 10:40其实早在车展之前“王朝”概念车的内饰就已申报目录，但当时随同油泥模型一块出现的还有一个模糊的内饰图，偏轿车化，导致笔者认为这个新申报的内饰轮廓图可能是比亚迪商用车的内饰，没曾想竟然还真就是这个专利申报图中的式样，没有丝毫的变化。王朝概念车本身就是基于即将实现量产的全新SUV而做，目前该SUV的外观已经申报了专利造型，除了车头与“王朝”概念车略有区别之外，基本上身段与尾部的一模一样的，那么可以确定“王朝”概念车就是量产版的预先展示，而同期申报的就是这个内饰，对比官方公布的“王朝”概念车内饰，可以看出完全一样，没有什么区别。可以看出所有的轮廓都相同，最为关键的还是中控部分，王朝概念车提供了旋转屏的全新设计思路，其实在宋MPV上也有类似的设计，但是实车测试却并不相同，而专利申报图中涉及新款S…	2633	1	牛股天下无敌	2
1663	2017/5/8	东药巫师，你爹妈造人算不算你家“核心科技”？	1158	0	一路向北1l55	3
1664	2017/5/7	送给为定增而买股的股民：定增原来是这样玩的 帖子审核中，仅自己可见定增原来是这样玩的2015-12-27 投资研究中心假设有家公司的股票现在交易价格是15元/股，现在这家公司要搞一次定向增发或者非公开增发，以10元/股的价格发行1亿股。上市公司的大股东号称非常看好增发募集资金所投资的项目，所以要参与认购增发，另外还有一些张翔的爸、李翔的妈、这个牛散、那个私募也看好这个项目，大家凑凑就把这1亿股增发给认购了。现在的问题是这批人真的一共拿出10亿元现金把这1亿股增发的股票买回去了吗？一般不是这样的。通常的做法是这批人会拿出2亿现金，另外再向证券公司借8亿资金，凑成10亿把这1亿股增发的股票买下来。其中需要说明的是：一、因为向券商借钱了，所以这1亿股股票得押在券商那里。不过这也无所谓，因为定向增发或非定向增发一般都有锁定期，在锁定期里面反正也不能抛；二、像这种借钱利率一般是比较高的（比方说年利…	13912	8	璞真	2
1665	2017/5/6	巴菲特股东大会将关注什么？还有哪些你不得不看的投资理念2017年05月06日 16:18作者：杨德龙来源：中国新闻网编辑：东方财富网【巴菲特股东大会将关注什么？还有哪些你不得不看的投资理念】市场传言今年是巴菲特主持股东大会的最后一年，因此奥马哈体育场盛况空前，今年与会人数预计有5万人，比去年多1万人。奥马哈体育场基本已经坐满。其中中国人占到10%。（中国新闻网） 市场传言今年是巴菲特主持股东大会的最后一年，因此奥马哈体育场盛况空前，今年与会人数预计有5万人，比去年多1万人。奥马哈体育场基本已经坐满。其中中国人占到10%。 本次股东大会大家关注的焦点问题是巴菲特对苹果的投资、对航空股的投资以及对特朗普移民政策的看法。还有，对中国经济和A股的看法也是关注焦点，虽然巴菲特对A股投资不多，大家依然关注巴菲特对中国经济看法，根据去年的表态巴菲特对中国经济和A股的态度是看好。对于持股苹果，巴菲特是在…	3037	0	牛股天下无敌	2
1666	2017/5/5	比亚迪电池业务部门将拆分独立 或向所有车企供货A+A-2017-05-04 16:14:39作者头像EV世纪 据可靠消息，比亚迪汽车电子业务部门（第二事业部）将在不久后正式拆分独立运营，届时其所生产的车用磷酸铁锂及三元锂电池或将面向市场所有车企供货，这一决定已在内部通过。同时，不仅仅是汽车电子业务部，比亚迪汽车“帝国”的其他体系，包括零部件、车载软件、模具等部门未来或全部独立运营，一直处于自给自足生产模式的比亚迪汽车将迎来一次比较重大的改革转变。 电池市场不再一家独大 必须求变 以电池技术起家的比亚迪在新能源车型的制造领域拥有几乎完全闭合的生产链条，这也是相比其他汽车厂家，比亚迪拥有最大的优势所在。作为新能源车型的核心，动力电池的生产是比亚迪最为重视的部分。除了部分负极材料和电池隔膜靠外购而来，其余的电池生产主要材料都由比亚迪自己完成，这样的模式有利于电池从材料到成品的完全控制，电池组的…	3278	1	牛股天下无敌	2
1667	2017/5/4	继续下行没跌到位	7096	4	慎独慎思	2
1668	2017/5/3	房子是用来住的、不是用来炒的	970	0	macgradytb5408	2
1669	2017/5/2	砸的好	991	0	天天向上好好	2
1670	2017/5/1	一群人围着一个不 孕 不 育犯者，在研究优 生 优 育。3年了，颗粒无收。猫叼猪 尿 泡，一场空欢喜。	2007	1	避风仙境	2
1671	2017/4/30	陆良2015年人均GDP不到2万，人均收入不到2万，在云南各县排50名开外，财政收入仅仅10个亿。。。真是呵呵了，这就是所谓国内80个地方与比亚迪商谈云轨真相吧	9498	15	一路向北1l55	2
1672	2017/4/29	二季度比一季度业绩环比增加2倍。	9615	1	股友MCFdTM5537	2
1673	2017/4/28	有的跌	8486	3	yx龙	2
1674	2017/4/27	4月25日，去的不是上海，也不是广州苏州，关键时候去的是北京，大概率福田汽车600166，3元低价低估股，帮你们到这里了，有图有真相，帮你们到这里了	1967	0	小散菜菜8090	3
1675	2017/4/26	4月11号的一根大阳线，吃掉了自去年12月以来5个月的阴线；目前正在震荡整理期，未来继续来根大阳线，站到55以上，会让看空的永远离开比亚迪.	8543	10	片片疯夜情	2
1676	2017/4/25	明知今日大盘要反弹，昨日尾盘为毛要破底呢！	2387	2	九大于八	2
1677	2017/4/24	造爆款 谈战略，比亚迪品牌盛典干货汇总2017-04-19 09:08:00 来自：比亚迪汽车 查看：834摘要: 全新王朝概念车到底长啥样，王传福作何评价？电动车行业的下一个爆发点在哪？未来几年，比亚迪又将如何“出牌”？4月17日，上海东方体育中心，比亚迪品牌盛典，王传福和一众高管，为到场的粉丝们和数千名嘉宾，带来了满满的干货。王传福现场演讲电动车行业的下一个爆发点在哪？王传福掷地有声：“毫无疑问，将是私家车，并且，中短期内，插电式混 ...全新王朝概念车到底长啥样，王传福作何评价？电动车行业的下一个爆发点在哪？未来几年，比亚迪又将如何“出牌”？4月17日，上海东方体育中心，比亚迪品牌盛典，王传福和一众高管，为到场的粉丝们和数千名嘉宾，带来了满满的干货。王传福现场演讲电动车行业的下一个爆发点在哪？王传福掷地有声：“毫无疑问，将是私家车，并且，中短期内，插电式混合动力将是主流。” 他抛出…	8955	7	牛股天下无敌	2
1678	2017/4/23	看着这人气明天我要加仓，不要拦着我。	9759	4	股岁太阳	2
1679	2017/4/22	春暖你又回来了，还给小散们画了张大饼。	2366	1	选股之后静悄悄	2
1680	2017/4/21	试论比亚迪发展云轨的政治性与经济性！84随着比亚迪去年10月13日在深圳坪山自己的总部宣布自己历时5年，耗资50个亿的云轨一经推出，便震惊了国内外！其新颍的理念，独特的构思，时尚的外型，先进的设计，完美的实用，无不一片哗然，吸引了国内外广泛的关注。根据不完全统计，目前距离正式推出的短短的3个月，就有湖南，湖北，安徽，陕西，江西，四川，广东等全国几十家的地方政府前来比亚迪进行考察洽谈。不少地方政府看了比亚迪的云轨以后，无不震惊与兴奋！云轨。它就是目前我们城市人满为患，车满为灾的情况下，如何解决治污与治堵的最好工具！因此，在云轨刚刚推出之际，比亚迪就拿到了汕头与深圳总共800个亿的合同。在随后的2个多月里，7个城市正式签约。现在，一期项目总数已经达到1500个亿，包括未来5年完整地建成云轨网络，总共需要3000个亿！这还不包括目前将有越来越多的城市前来比亚迪进行考察，调研，并与比亚迪进行签约…	82709	175	春暖花开免摇号	2
1681	2017/4/20	汽车销售新规出台 将带来哪些影响？A+A-2017-04-16 08:01:22中国日报 商务部14日公布了《汽车销售管理办法》，将于今年7月1日起施行，这被称为汽车流通领域具有里程碑意义的一件大事。它将对汽车销售方式、消费者权益、我国汽车消费市场带来哪些影响？记者进行了采访梳理。影响一：汽车流通体系真正进入社会化发展阶段一直以来，在品牌授权制度下，各汽车品牌企业在我国构建了以4S店为主体的汽车流通网络，自建自用是其主要特征。这曾经对提高汽车营销和服务水平，规范汽车市场秩序起了积极作用。但随着发展，这一制度也暴露出诸多问题，比如，汽车供应商凭借“品牌授权”处于强势地位，授权经销商只能“忍气吞声”，承担高额的4S店建设、经营等成本，最终将成本转嫁到消费者身上。为改变这一现状，推进汽车流通领域的供给侧结构性改革，管理办法应运而生。国务院发展研究中心市场经济研究所原所长、研究员任兴洲表示，新办…	8740	3	牛股天下无敌	2
1682	2017/4/19	该公司就面临着退市的压力	16407	0	RainMaster	2
1683	2017/4/18	该撤啦！	992	0	星羽阳	2
1684	2017/4/17	昨天的涨幅够跌一周时间	8221	7	熊冠全求	1
1685	2017/4/16	西安将开建“云轨”横穿大城南 预计七月投产2017-04-04 08:54 那么，“云轨”到底有什么不同？这里，我们为您盘点它的三大特点： 第一，“云轨”建造特点是什么？ 在城市道路绿化带上，搭起高十米双向轨道。三个优势：一是快，运载速度快、建设周期是地铁的1/3；二是低，“云轨”每公里造价约1.5亿，地铁的1/5。三是稳，车厢舒适感大幅提升，运行噪音小。 第二，“云轨”有什么择址特点？ 以商务区、产业区和游览区等线路为主，爬坡能力强，转弯半径小。大城南片区，自然和产业资源丰富，地域非常广阔，高架敷设的云轨交通，是最经济实惠的选择。此外，对地质环境的破环更小。 第三，云轨有哪两种运营类型？ A型是干线型：城市综合交通工作，包括机场、火车站等。交通流量大、承载人群多。C型是联系型：主要用于生活区、接通接驳作用，如住宅区到商场、商务区和地铁站，疏通生活区出行压力。 ＞＞268路公交车将延伸至…	17969	13	凰飞鸿37892	2
1686	2017/4/15	比亚迪准备起飞，立贴为证。	8272	0	股友LKu9CP	2
1687	2017/4/14	[路演]比亚迪预计下半年新能源汽车销售迎来强劲增长2017-04-07 16:10 全景网 0 收藏全景网4月7日讯 比亚迪[股评]（002594）2016年度业绩说明会周五下午在全景网举行。董事长、总裁王传福表示，受政策因素影响和新车型目录限制，公司一季度销量有所下滑，特别是1月份，但公司销量恢复很快，2月份销量达到2000台，3月份销量进一步恢复。预计随着更多新车型进目录并销售，以及更多地方补贴出台，预计下半年新能源汽车销售迎来强劲增长。（全景网）	9856	5	凰飞鸿37892	2
1688	2017/4/13	来源：智通财经 4月12日，麦格理调高比亚迪(01211)目标价，由41.5元升至47.9元，评级维持“中性”。 麦格理称，削减比亚迪2017年盈利预测16%，以反映新能源车较高行政及推广销售成本及竞争加剧结果，但上调2018年盈测7%，估计新收购 SkyRail 会提供贡献及新能源车与手机业务盈利能力改善，最新目标价等同2017/2018年平均市盈率15倍。 麦格理预计比亚迪2017年纯利54亿人民币，2018年急升至75亿元人民币，升幅38.89%。（来源：智通财经 2017-04-12 10:37） [点击查看原文]	8443	0	比亚迪资讯	3
1689	2017/4/12	智能手机在中国是怎么普及的？想想吧！	9798	14	雷腰鼓	2
1690	2017/4/11	会是保险公司拉高出货吗	1927	3	YOUZI_77777	2
1691	2017/4/10	买入金叉快买快买	902	0	上海手机网友	2
1692	2017/4/9	从垂直到分拆，比亚迪竞争力会提升吗?比亚迪传统燃油车会和长城，广汽，吉利一样吗?大家意见如何?新能源这块能继续做老大，拉开和其它厂的距离吗?电池如果外供，能再造一个比亚迪吗?股价变化是否更大了?谁能发表高见。	1041	0	上海手机网友	2
1693	2017/4/8	3月新能源汽车北京销量就超3000辆，鸡丁孽畜打脸了，随着业绩越来越好，迪黑造谣又难了	9887	6	旷野中雄狮	2
1694	2017/4/7	002594大家看好锁仓等100以上在卖做长线300419一000958一300107一002500一300239一002118一000955一000965一600531一600891一600909	26397	67	一买慢慢涨	2
1695	2017/4/6	来源：经济通 比亚迪电子(00285)现价上升1.78%，报11.46元，盘中高见11.5元，创约22个月以来新高；成交约259万股，涉资2933万元，主动买盘61%。该股昨日涨5.43%，以现价计今周累涨6.1%。 表列同板块或相关股份表现： 股份(编号) 现价变幅 ------------------------------ 比亚迪电子(00285) 11.50元上升2.13% 通达集团 (00698) 2.74元上升0.37% 信利国际 (00732) 2.84元上升1.43% 瑞声科技 (02018) 91.05元下跌0.71% 富智康 (02038) 2.72元下跌0.37% 舜宇光学 (02382) 55.50元下跌0.36% ------------------------------ (tt)（来源：经济通 2017-04-06 09:51） [点击查看原文]	8769	1	比亚迪资讯	3
1696	2017/4/5	雄安区是千年大计，环保概念股该涨吗？比亚迪交通环保第一股？	4921	0	道法自然走天下	2
1697	2017/4/4	昨天港股开盘比亚迪h股开始收复失地！昨天港股比亚迪h股上涨1.28%。开始收复因为一季报业绩不理想产生的短时间下跌。	8683	6	凰飞鸿37892	2
1698	2017/4/3	人家见你一面，你就死吹牛逼这搞定那搞定，至今合同在哪？人家懒得见你，就在人民网留言，公然质问人家为何不和你谈谈云轨。呵呵，真是醉了	8865	1	一路向北1l55	2
1699	2017/4/2	“542”定义是：百公里加速5秒以内，4驱，百公里油耗2升以内。“542”是某些人常挂在嘴边吹嘘的概念，说的好像比亚迪的独门核心技术很了不起，果真如此吗？我们来剖析一番。先说说“4”。事实上，满大街的“4WD”，“4”没什么好吹的。再说说“2”。首先，工信部对插混的百公里油耗测试是可笑的，数据毫无参考价值。举个栗子，唐100的综合油耗是1.8L/百公里，唐的油箱是53L，那是不是说加满油能开53/1.8×100=2944公里？谁都不会相信。实际上网友反映，唐100满油满电能开800公里就不错了。理论2944实际800，为什么差距这么大？奥妙在工信部的测试方法里。工信部的插混综合油耗测试方法是：（纯电续航里程×纯电里程油耗+25公里×25公里油耗）/（纯电里程+25公里）。具体到唐100的测试，就是这样的：总共跑125公里，前100公里纯电动行驶油耗计为0，后25公里用油2.25升。然后这…	97937	48	一路向北1l55	2
1700	2017/4/1	中安在线：省人大代表、安庆市委书记魏晓明：将安庆打造为轨道交通装备基地 时间：2017-01-17 06:12:16相关建议:将安庆打造为轨道交通装备基地。。。 在轨道交通装备建设方面，省人大代表、安庆市人大常委会主任康正和等代表也联名建议。康正和表示，目前安庆市初步的考虑是，建设“一横两纵”3条城市轻轨，总里程120公里，总投资100亿元。线网规划，已通过省发改委和省住建厅组织的专家审查，正在编制建设规划。但安庆市最核心的考虑是，希望引进国内知名轨道交通装备生产企业落户安庆建设生产基地，使之成为构建产业新体系重要的支撑点。 目前，安庆市与比亚迪公司，就其在安庆合作发展达成了初步意向，由比亚迪公司计划，在安庆市布局大型跨座式轨道交通单轨生产、组装及维保基地，打造全国重要的先进轨道交通装备生产基地；安庆市拟建设的轨道交通示范线，优先使用比亚迪跨座式单轨车辆和技术。 康正和等代表建议，省政府…	8416	8	一路向北1l55	2
1701	2017/3/31	作为一个比亚迪里做发动机的员工，经开年以来的所见所闻来说两句，现在比亚迪发动机基本在控制生产，很多都停产了，很多部门去年都处于亏损状态，可以说是在拆西墙补东墙，股友们慎重！！！	7232	2	朝miss	2
1702	2017/3/30	新能源汽车7城调查：销售一度停滞 比亚迪3月份乐观 来源：人民网 发布时间：2017-3-29 8:25:30中国储能网讯：按照最新补贴政策，2017年，我国新能源汽车补贴退坡高达20%，加之出台了地方补贴不得超过中央补贴50%的新规，2017年，一辆纯电动小客车比2016年平均少拿到补贴4.4万元（续驶里程超过250公里）。这对于过度依赖补贴推动的新能源汽车市场无异于当头一棒，这在今年的销售数据上已经有所体现。据统计，1~2月，我国新能源汽车生产25213辆，销售24781辆，比上年同期分别下降33.5%和30.5%。其中，1月，全国仅销售新能源乘用车5000辆。6城地补未出台 北京市场已复苏 比亚迪3月份乐观 在记者探访的上述7座示范城市中，除北京外，其他6座城市的地方新能源汽车政策都尚未出台，地方补贴的缺位，让这些城市的新能源汽车销售情况无一例外进入停滞状态。即使在北京，因为地方补…	8964	2	牛股天下无敌	2
1703	2017/3/29	大黑子，不吊不舒服	985	0	easonhuang1	2
1704	2017/3/28	这个比养的退市吧	1238	0	屡败屡战250	2
1705	2017/3/27	来源：经济通 比亚迪电子(00285)上升2.2%，报10.32元，盘中曾升3.6%高见10.46元，创19个月新高；成交约158.3万股，涉资1623万元，主动买盘61%。 该股今年以来走势拾级而上，以现价计，累计升幅达69.2%。该股将于明日(28日)公布业绩。 表列同板块或相关股份表现： 股份(编号) 现价变幅 ------------------------------ 比亚迪电子(00285) 10.32元上升2.20% 通达集团 (00698) 2.770元下跌1.07% 信利国际 (00732) 2.830元无升跌 瑞声科技 (02018) 95.20元下跌2.86% 富智康 (02038) 3.100元上升0.32% 舜宇光学 (02382) 57.00元下跌1.13% ------------------------------ (tt)（来源：经济通 2017-03-…	9011	0	比亚迪资讯	3
1706	2017/3/26	比亚迪连续两年获新能源汽车单一车型销量冠军【8】作者：袁景智 来源：陕西传媒网 2017年03月22日21:02http://www.sxdaily.com.cn/NMediaFile/2017/0322/SXRB201703222102000423666444579.jpg3月22日，在位于户县秦岭大道的高新区新型工业园比亚迪草堂厂区总装生产线上，工人们按照操作程序一丝不苟在内饰线、底盘线、最终线三段完成零部件装配。作为比亚迪目前生产工艺最先进、生产规模最大的工业园，汇集了比亚迪汽车高精尖的技术和全自动化的生产设备，形成年产20万辆节能轿车，10万辆新能源轿车的生产规模，新能源汽车“秦”已获得2015年度、2016年度新能源汽车单一车型销量冠军；去年，西安比亚迪还实现产值约265亿元，同比增长37%，上缴税金约12亿元，同比增长38%。	9948	5	牛股天下无敌	2
1707	2017/3/25	增加传统汽车使用成本 补贴新能源汽车来源： 网通社 作者： 2017-03-16 10:50:56日前，在京召开的全国“两会”中，明确阐述了汽车工业依旧是新能源汽车与传统汽车之间的“战场”。对于新能源汽车的发展动向，以及传统汽车的未来又将何去何从，通过对中国汽车工业协会副秘书长许艳华的特别访谈，广大车主或许能够从中看出未来汽车市场的发展方向。中国汽车工业协会副秘书长许艳华5日做客“2017新华网全国两会特别访谈”，与网友在线交流。交流中，许艳华讲到，中国于去年的新能源汽车销量超过了50万辆，全球销量接近100万辆，中国占了全球市场的50%以上，美国仅位列全球第二大新能源汽车市场的席位。从充电桩数量来看，去年中国公共类充电桩的保有量达到了15万套，而在全球也仅为35万套左右，从推广的角度来讲，我国走在了世界的前列。http://pic.jschina.com.cn/003/004/339/…	8506	10	牛股天下无敌	2
1708	2017/3/24	以色列的mobileeye公司的智能辅助驾驶系统已经相对成熟，比亚迪自己开发智能辅助系统相对于直接采购成熟系统是不是成本更高？公司的战略考量是什么？（2017年03月15日 08:50）你好，对于智能辅助系统，公司会综合考虑外购的成本、品质和内部研发的对比，同时也会考虑供应链的安全性。谢谢！（2017年03月16日 17:32） 王传福先生过去几年一直说高速公路收费站的充电桩容易推广，请问高速公路充电桩推广有什么进展？ （2017年03月15日 08:47）你好，充电设施方面目前政策有大力支持，包括国家电网、南方电网和民营汽车都有大量建设，相信未来充电设施将逐步完善，满足新能源汽车充电需求。谢谢！（2017年03月16日 17:30） 建议在央视广告中念出 “build your dream”，再加一句“成就你的梦想”，如此才能解释清楚“比亚迪”的真正含义，树立品牌形象，不然大多数人不清…	8576	9	春暖花开免摇号	2
1709	2017/3/23	要开板了，大家别高兴太早	1643	0	修铺	2
1710	2017/3/22	垃圾	999	0	小宇宙强强强	2
1711	2017/3/21	赶紧卖了比亚迪，换股吧。各位股民	3534	2	sunns	2
1712	2017/3/20	特大利好！比亚迪内部因唐100定价失误问题，启动追责，大刀砍向哪些内部配件厂的负责人和管理人员（基本领导亲戚），改向外部采购，绝对利好！跌，我也暂时认了	9110	18	Hegong	2
1713	2017/3/19	是不是上峰要教训一下比亚迪和老王了？拿着巨额补贴，涨工资倒罢了，花巨资请戏子和网红已经很不好了，还带头大幅涨价，如此阻碍新能源汽车的推广，你让相关部门情何以堪。	9986	3	Hegong	2
1714	2017/3/18	港股上80了赶超茅台	3918	2	悠然自在1688	2
1715	2017/3/17	十年之约比亚迪必上一千元，有耐心的人持有，十年之后大家把酒言欢	5302	15	生不逢时1	2
1716	2017/3/16	几年了，还在50元挣扎。哎！~	932	0	上海手机网友	2
1717	2017/3/15	有拉稀啦这逼养滴[好逊]	895	0	上海手机网友	2
1718	2017/3/14	骗子	974	0	股友daaHn4	2
1719	2017/3/13	速度关注可能连续大涨大题材大概念牛股：星期六、北辰实业、南威软件、松芝股份、欧浦智网等等	4276	19	很快涨停123	2
1720	2017/3/12	凯莱英--第一重仓股又暴涨啦	957	0	janne1307	2
1721	2017/3/11	来源：东方财富网 比亚迪(002594)2017-03-16融资融券信息显示，比亚迪融资余额1,634,196,526元，融券余额1,380,552元，融资买入额54,809,152元，融资偿还额73,451,618元，融资净买额-18,642,466元，融券余量27,600股，融券卖出量18,300股，融券偿还量0股，融资融券余额1,635,577,078元。比亚迪融资融券详细信息如下表：交易日期代码简称融资融券余额(元)2017-03-16002594比亚迪1,635,577,078融资余额(元)融资买入额(元)融资偿还额(元)融资净买额(元)1,634,196,52654,809,15273,451,618-18,642,466融券余额(元)融券余量(股)融券卖出量(股)融券偿还量(股)1,380,55227,60018,3000深市全部融资融券数据一览 比亚迪融资融券数据（来源：…	5866	2	比亚迪资讯	0
1722	2017/3/10	解读“7+4”战略：如何撬动中国汽车40万亿市场？！胡致远爸爸 2017-03-02 08:10:38 阅读数：2725比亚迪汽车公布实现野心的磅礴计划，那么这个战略或计划是否能够撑起它的梦想呢？2015年4月20日，比亚迪以“新能源·新未来”为参展主题，携旗下唐、宋、元、商等新能源车亮相上海车展，并正式发布了新能源车“7+4”全市场战略布局，誓将电动化进行到底。 比亚迪四大梦想中的一个，汽车梦想。“7+4”战略，即 “7”代表7大常规领域，即城市公交、出租车、道路客运、城市商品物流、城市建筑物流、环卫车、私家车；“4”代表4大特殊领域，即仓储、矿山、机场、港口。那么在这战略中，比亚迪到底要发展哪些汽车产品来实施战略呢？城市公交、道路客运、机场，都采用不同长度的大巴车；城市商品物流、城市建筑物流、矿山、港口、仓储，主要需要物流车来保障，另外仓储也需要叉车；出租车、私家车，则属于乘用车。这…	9527	9	牛股天下无敌	2
1723	2017/3/9	如果证实蠢卵、牛股、黄狗确实是比亚迪员工，我觉得大家可以要求赔偿。因为他们一贯造谣蛊惑夸大宣传，如果是比亚迪支付工资，那比亚迪应该为它们的行为负责	3146	4	一路向北1l55	2
1724	2017/3/8	“可玩儿性”对于一款新能源汽车来说，非常重要。特斯拉为什么备受追捧？就是因为“可玩儿性”。比如中控配备的屏幕可以下载游戏，比如提供稳定的交流电可以做饭啊，爆爆米花等等。而这些“可玩性”使得比亚迪越来越受欢迎。	9608	16	一切重新开始27285	2
1725	2017/3/7	苗圩:有些车企骗补贴 但政府支持新能源汽车决心未变京华富媒体＞ 京华时报讯 (记者王晓飞)今日早晨8时刚过，工信部部长苗圩第一位走上部长通道回答记者提问。苗圩表示，新能源汽车起步阶段给予一定扶持是必要的，去年有些汽车企业用各种办法骗取中央财政补贴，政府依法依规处罚，但政府支持新能源汽车的决心是没有变的。今后一段时间从两方面采取措施，一是完善补贴政策，完善补贴过程监管;二是2020年补贴退出后，将用传统汽车油耗、新能源积分建立一种交易制度，完善后，我们把这个作为2020年后补贴取消后的一个取代措施。	3706	7	牛股天下无敌	2
1726	2017/3/6	连续两天（1号、4号）在比亚迪一级4S店蹲点调研唐100、秦100的销售情况，在这家店唐100明显人气很高，到店60%访客是冲着唐100来的，有不少客户是由唐80的老客户带过来，预定成功率很高，还有开着宝马X5、路虎等豪车过来看唐100的，这在以前是几乎不会发生的事。这家店已预订成功的客户约90组（截止4日上午），新增预订提车基本要60天（左右），含三月份的15天空窗期。	9563	7	Hegong	2
1727	2017/3/5	我的国轩又大涨，其他好几个也是盈利，又弄了几万现金，想进比亚迪，你们太不给力，我还没买入就要涨。比亚迪看点，云轨，艾格新车，谈积分。长城老大不重视新能源，现在急匆匆进场，看来新能源谈积分百分百下年实现了，也因为这个，我立马把长城汽车从自选股里去除了。	2886	1	济南历城唐冶烧鸡	2
1728	2017/3/4	比亚迪新能源盈利分析，大概率全年深度下滑。1.客车部分。半年过去，比亚迪大巴仅仅销售2518辆，约为去年六分之一。全年大巴销量不及去年几成定局。不仅如此，由于降补将导致每辆大巴降低收入数十万元。即使按照今年销量与去年1.5万辆持平计算，估计也将直接减少利润20亿以上。非常可怕！2.新能源乘用车部分。按照平均每辆降补3万元厂家和消费者各承担一半计算，则厂家每辆降低收入1.5万元。按原平均单车利润5万元计算，如果想保持去年乘用车利润，则比亚迪大约需要提高销量43％，即今年总销量须要达到14.3万辆以上。截止6月份，比亚迪新能源乘用车累计仅仅3.56万销量，如果需要达到去年的乘用车利润，那下半年必须每月销量1.79万辆才可实现。实现概率很小很小，即使实现了也只是保住乘用车部分去年利润不变而已。比亚迪6月份大力搞巡展优惠大约3万元促销，优惠幅度很大，也仅仅取得了11582的月销量，很难持续。所以…	18894	40	一路向北1l55	2
1729	2017/3/3	济宁云鬼，何以支撑？互董秘已在互动平台回答很清楚了，济宁云鬼就是比亚迪的全资孙公司负责运营。这跟民营个体弄辆车子自负盈亏搞运输似乎没啥区别。关键问题是建设成本相对当地而言是太离谱了，当地客流根本无法支撑，也无法和现有公交竞争。这条曲阜和邹县之间的线路，35公里投资80亿，按公交车每辆100万价格计算，合8000辆公交。也就是说，投资成本相当于在35公里路程上投入8000辆公交车运营！这需要多大的客流量才能支撑？！实际上，济宁现有同线路城际公交才不到3元票价，两地间客流远远无法支撑盈利，云鬼不亏本才是怪事。汕头、广安好不容易搞了个基金拉了点钱。济宁呢，建设费用至今有着落了吗？当初大吹了一阵子的国开行600亿云鬼合作哪里去了，至今一个子儿也没出吧。银行也是要赚钱的，如果真是好项目，它会贴上来求着你贷款。现在看来，似乎不妙。曾经吹过的港铁合作，好像现在也没谁还记得这回事了。一切看来，都不是那么…	23889	67	一路向北1l55	2
1730	2017/3/2	来源：东方财富网 比亚迪(002594)2017-03-01融资融券信息显示，比亚迪融资余额1,623,502,665元，融券余额557,109元，融资买入额29,500,516元，融资偿还额26,363,396元，融资净买额3,137,120元，融券余量11,100股，融券卖出量0股，融券偿还量200股，融资融券余额1,624,059,774元。比亚迪融资融券详细信息如下表：交易日期代码简称融资融券余额(元)2017-03-01002594比亚迪1,624,059,774融资余额(元)融资买入额(元)融资偿还额(元)融资净买额(元)1,623,502,66529,500,51626,363,3963,137,120融券余额(元)融券余量(股)融券卖出量(股)融券偿还量(股)557,10911,1000200深市全部融资融券数据一览 比亚迪融资融券数据（来源：东方财富网 2017-03-…	7450	1	比亚迪资讯	3
1731	2017/3/1	比亚迪股份有限公司投资者关系活动记录表编号：2017-09投资者关系活动类别特定对象调研 分析师会议媒体采访 业绩说明会新闻发布会 路演活动现场参观 其他 （电话会议）参与单位名称及人员姓名 瑞银证券，研究部主管，侯延焜 等14人时间 2017-02-24 10:30-11:30地点 公司会议室上市公司接待人员姓名 王海进、赵乐投资者关系活动主要内容介绍问题1：公司未来发展策略？答：公司未来重点发展着重于两上方向：一是新能源汽车，作为新能源汽车厂商的领导者，2016年公司新能源汽车收入已达到集团收入的40%左右，相信未来还有进一步增长；另一方面就是云轨，云轨业务目前在国内有巨大的市场空间，竞争却很小，同时比亚迪通过新能源车的发展积累了大量的包括电池、电机、电控等可移植到云轨业务上的技术，相信未来云轨业务会给公司带来新的增长。问题2：目前公司云轨项目的进展情况？答：目前公司在汕头的云轨项目…	9207	7	春暖花开免摇号	2
1732	2017/2/28	比亚迪明年业绩有看点，今年业绩是拐点。宁德时代上市在即，若市值超过比亚迪，可能吗？所以横向比较比亚迪目前股价是合理的，上涨的机会远大于下跌的风险	9421	17	大家都盈利	2
1733	2017/2/27	涨停！涨停！涨停！三遍！	995	0	上海手机网友	0
1734	2017/2/26	二月初二龙抬头一一一新能源汽车龙头股比亚迪！	2161	0	园的启迪	2
1735	2017/2/25	公告日期：2017-11-081证券代码：002594 证券简称：比亚迪比亚迪股份有限公司投资者关系活动记录表编号：2017-47投资者关系活动类别■特定对象调研□分析师会议□媒体采访 □业绩说明会□新闻发布会 □路演活动□现场参观 □其他 （电话会议）参与单位名称及人员姓名 中金，经理，张天力、Gloria一行4人时间 2017-11-7 9:00地点 坪山比亚迪上市公司接待人员姓名 王海进、吴越投资者关系活动主要内容介绍Q1：A brief introduction to the development of BE。Answer：BE was span off in 2007, and then it independently listed in HK. There are two major businesses in BE, handset components busines…	8453	1	比亚迪资讯	3
1736	2017/2/24	证券代码：002594 证券简称：比亚迪比亚迪股份有限公司投资者关系活动记录表编号：2017-08投资者关系活动类别特定对象调研分析师会议媒体采访 业绩说明会新闻发布会 路演活动现场参观 其他 （电话会议）参与单位名称及人员姓名 中金，分析师，奉伟等20人时间 2017-02-21 14:00-15:30地点 公司会议室上市公司接待人员姓名 李黔、王海进、赵乐、吴越投资者关系活动主要内容介绍问题1：2017年比亚迪汽车业务的预期？答：2017年，新能源汽车预计继续保持快速增长，但上半年、特别是一季度受政策影响较大，销量有大幅下滑，预计随着个地方补贴政策的出台逐渐恢复。私家车部分受政策影响相对较小，预计恢复更快。问题2：可以对云轨业务介绍一下？答：目前汕头已开始建设，汕头试验线预计在今年年中大概就能完工通车。除汕头外，还有广安、西安、吉林、深圳等众多城市都有强烈的意向希望建造云轨，公司对未…	3315	0	比亚迪资讯	1
1737	2017/2/23	买买买	954	0	上海手机网友	0
1738	2017/2/22	来源：东方财富网 比亚迪(002594)2017-02-21融资融券信息显示，比亚迪融资余额1,631,728,090元，融券余额635,508元，融资买入额81,188,111元，融资偿还额76,252,176元，融资净买额4,935,935元，融券余量12,700股，融券卖出量700股，融券偿还量2,200股，融资融券余额1,632,363,598元。比亚迪融资融券详细信息如下表：交易日期代码简称融资融券余额(元)2017-02-21002594比亚迪1,632,363,598融资余额(元)融资买入额(元)融资偿还额(元)融资净买额(元)1,631,728,09081,188,11176,252,1764,935,935融券余额(元)融券余量(股)融券卖出量(股)融券偿还量(股)635,50812,7007002,200深市全部融资融券数据一览 比亚迪融资融券数据（来源：东方财富网 …	4800	0	比亚迪资讯	3
1739	2017/2/21	2月27日比亚迪秦100上市前瞻宋楠 2017-02-162013年比亚迪秦油电混合动力赛车，首次参加中国汽车拉力锦标赛（CRC）；2016年12月秦100赛车，继续征战CRC；期间，比亚迪唐则参加了换塔克拉玛干越野赛事。至此，搭载比亚迪系油电混合动力总成（未接受任何强化和改进）的赛车，接受了长达3年有余的苛刻赛事考验。1.5T汽油机、2.0T汽油机、6前速干式双离合变速器、6前速湿式双离合变速器、磷酸铁电池组件、三元锂电池组件以及相关控制系统，没有出现因自身品质导致的故障。2016年10月，搭载全新三元锂电池组件、电驱动续航里程100公里的测试版秦，接受基本的安全层面赛事改装，以秦100赛车与老款秦赛车同台竞技参加部分2016年，和全部2017年的CRC赛事。秦100赛车参加的3站赛事主要目的，就是在2017年2月27日上市之前，通过更加激烈的赛事来检验秦100的汽油机、电动机、三元锂…	3769	1	凰飞鸿37892	2
1740	2017/2/20	价高估出下来全转买*000883湖北能源*惊天低价低估央企改革龙头三峡集团控股，核电天然气煤炭风电水域资源等成长股巨头。仅剩大盘二千点价历史大底股绩优成长3倍机会大涨在即?除大股东机构外仅20%流通盘60亿市值不到，不可错过必2017最大黑马	959	0	上海手机网友	2
1741	2017/2/19	比亚迪电动公交全球化，布局北美最大电动大巴工厂，未来10倍牛股2017-10-26 · 老布财经 未来10倍牛股必定出自新能源汽车 新能源汽车作为一个大的题材，无论是政策支持，还是现实趋势发展，都将是一个很好的方向，而且是未来的必经之路。 10月6日比亚迪在兰卡斯特纯电动巴士工厂三期竣工仪式。值得注意的是，这不仅是在美首家中国独资大巴工厂，也是北美地区最大的纯电动大巴工厂。 据比亚迪北美分公司总裁李柯透露，目前比亚迪已占据在美纯电动大巴80%以上的市场份额，“我们的新能源产品之所以广受欢迎，是为城市的减排环保提供了解决方案”。 比亚迪计划加速实现全球多点开花 虽然去年比亚迪在传统燃油车业务上仅获得同比1.78%的增长，但凭借新能源汽车业务上的大幅增长，成为比亚迪收入和利润的重要来源。 在比亚迪海外工厂，当地员工占绝大多数。比亚迪中方员工数量很少，主要从事管理、技术和售后工作。与欧美日汽车…	2185	6	牛股天下无敌	2
1742	2017/2/18	钱都去米股了	882	0	上海手机网友	3
1743	2017/2/17	哈哈，绿油油	992	0	yx龙	2
1744	2017/2/16	大涨在即赶紧买入	906	0	上海手机网友	0
1745	2017/2/15	搜狐媒体：《乐视法拉弟、江淮蔚来, 大众江淮谁更靠谱?》前段时间，几件事儿把乐视推上了风口浪尖。给大家按时间梳理一下。Faraday应支付给其总承包商Aecom的数千万美元款项逾期未付；法拉第·未来在10月末证实，六名高管已在几个月内离职；乐视手机供应商集体发难，称乐视拖款欠款问题非常严重；乐视贾总从朋友圈“圈走”6亿美元“个人或企业”投资，助力现金流。法拉第未来内华达工厂欠费停工。根据公开的信息，乐视汽车的规模是相当空前的：除了美国的法拉第未来，乐视在国内还有被称为全球第一座生态汽车超级工厂的浙江德清超级汽车工厂，号称投资200亿元；以及天津蓟县生态城，号称投资400亿元。这么长的战线在汽车界实属罕见。乐视生态圈的现金流万分窘迫，人们还有理由相信乐视支撑的起这样的汽车梦？蔚来汽车NIO EP9“真神”还是“妖怪”？说完坏消息，自然要说说“好”消息。11月21日，蔚来汽车在伦敦发布全新品…	9892	0	妖股涨婷欢乐开怀	2
1746	2017/2/14	下行趋势不变	995	1	不会骂人只会炒股	2
1747	2017/2/13	BYD的股息远超银行，安全无忧，且预计随后数年以30%~60%的速度递增，不买它没有理由	6369	4	忍_精_韧	0
1748	2017/2/12	赶快买入，大涨前最后一次探底	945	0	上海手机网友	0
1749	2017/2/11	比亚迪2款电动车 27日上市 续航大幅提升2017-02-10 14:07:25 来源：网上车市 作者：王晓辰 比亚迪在新能源汽车市场已经布局多年，在插电混动车型方面有唐、秦和元三大系列，而唐、秦系列即将迎来升级版车型的加入。网上车市从比亚迪官方获悉，秦100和唐100两款车型将于本月27日正式上市。动力方面两款新车均沿用现款车型所搭载的插电式混合动力系统，得益于电池容量的增大，两车纯电模式下续航都大幅提升至100公里。 http://c.cnfolimg.com/20170210/33/11702689685723781745.jpghttp://c.cnfolimg.com/20170210/11/2638748866841741323.jpghttp://c.cnfolimg.com/20170210/88/18432985157902133196.jpg比亚迪2款电动车-27日上…	5697	4	牛股天下无敌	2
1750	2017/2/10	因为股票烂，车也好不到哪处，成天牛逼哄哄放烟雾弹	1674	0	股友dA2NPv3315	2
1751	2017/2/9	超级大垃圾	986	0	上海手机网友	2
1752	2017/2/8	比亚迪唐100将于三月正式售卖，隐秘卖点吓哭汉兰达疯狂饮水机 2017-02-04 14:13上坡不跟汉兰达，下坡不超凯美瑞一句反应汽车短板的段子，没有阻拦汽车销量，反而因此销量大增，此外还包括三缸X1，很多人说因为他是宝马，我接受。很多人跪的太久，已经不会站了。唐100作为比亚迪中期改款重磅车型，可谓倾其所有，打造一款车，懂的人自然懂，不懂得还在看，作为竞争者的荣威，最初挖了几个比亚迪工程师才搞出插电车 ，还是用的上代F3dm老技术，可是别人不管，只知道这是插电车。全世界范围可以搞插电技术的屈指可数。好了咱们说今天的主角唐100.http://p1.pstatp.com/large/16340001547fb5874022http://p1.pstatp.com/large/162f00047b70bbb0fbbchttp://p1.pstatp.com/large/15a500075…	9555	7	牛股天下无敌	2
1753	2017/2/7	快上吧，港股已发力	982	0	上海手机网友	3
1754	2017/2/6	买入	852	0	上海手机网友	0
1755	2017/2/5	更低的价位，散户可以抢到更多廉价的筹码	879	0	上海网友	2
1756	2017/2/4	比亚迪携新能源整体解决方案亮相世界未来能源峰会比亚迪汽车 2017-01-18 12:04:03阅读数：3267【阿布扎比，阿联酋】近日，比亚迪携新能源整体解决方案抵达阿联酋首府阿布扎比，亮相中东地区最大的全球新能源展会——世界未来能源峰会暨展览会 （World Future Energy Summit），并以其高度的完整性和独具一格的创新性，赢得政企高层以及清洁能源领域专业人士的重点关注和赞赏。http://wx1.sinaimg.cn/large/681538e1gy1fbunc42v7oj21kw16o4qp.jpg比亚迪携新能源整体解决方案亮相世界未来能源峰会暨展览会比亚迪携新能源整体解决方案亮相世界未来能源峰会暨展览会在17日的清洁交通创新论坛上，比亚迪新能源全球销售总经理赵彤谈到，在城市化浪潮席卷各国的今天，许多城市已经开始或逐渐显露出交通污染和道路拥堵的“城市病”。为此，比…	9020	12	牛股天下无敌	2
1757	2017/2/3	数据出炉！比亚迪2016年再次夺得全球新能源汽车销量冠军径话 02-02 09:18 EVSalesBlog前日公布了全球2016年电动汽车销量排行，比亚迪、特斯拉和宝马包揽前三。实际上，早在一个月前多家媒体就预判比亚迪将卫冕新能源汽车销量，近日出炉的数据印证了这一大胆预测，比亚迪以全年100183台的销量成为当之无愧的2016年新能源汽车霸主，远超特斯拉的76243台和宝马的62148台。（图片来源：EV-Sales）?由于美国、欧洲和中国市场的优异表现，全球电动汽车销量12月销量首次超过10万台，达到全年最佳水平，全年累计销量774000台，较2015年增长40%。插电电动汽车市场占全球车型份额的0.85%，虽仍比预期低了1%，但相信在接下来的几个月里很快就能实现。在具体车型中，冠亚军竞争徘徊于日产聆风与特斯拉Model S，日产聆风12月销量达4843台，取得了自今年3月以来的最佳…	9342	5	凰飞鸿37892	2
1758	2017/2/2	吉利帝豪EV战胜了比亚迪？新能源汽车吉利帝豪EV 12月销量碾压式登顶了！单款车型，一个月6000多销量，比亚迪的多款车型2000多/月销量。吉利雄起了？比亚迪被后来赶超了？本人也衷心的祝愿国产新能源汽车越走越好，越百家争鸣。事实是什么呢？吉利帝豪12月销量达6200辆，单月第一，全年销量多少呢？7200台!怎么卖出去的呢？原来吉利旗下子公司，曹操专车全部买了！自己买自己的，原来也算销量哈！自己的炒作和股票的对倒拉升，还有区别？当然，对倒拉升，加上媒体宣传，对帝豪EV刷排行，冲名气还有有些帮助的。但消费者会自行判断。一个续航宣传253，一个比亚迪的谦虚续航已经达到300，实测达到350。价格还一样。消费者又怎么可能是傻逼呢？李书福的计划是，暂时拼实力搞不过比亚迪。那么我先学习 比亚迪当年在深圳成立出租车公司的模式一样。先自产自销自用一部分，消化产能，刷淘宝信誉一样先刷排名。提升的产能再降…	8946	6	李大侠73765	2
1759	2017/2/1	对于比亚迪而言，确定的利空有两个：其一是新能源补贴降低，而且降幅远大于预期；其二是其他新能源汽车如雨后春笋般出现，打破了以前比亚迪一枝独秀的局面。在这种预期下，比亚迪想维持高速发展只有另辟蹊径。目前利好是云轨的推广，但是从公布的消息看，地方政府大多是侧重于招商引资，承诺兴建云轨示范线也是为了更好的吸引投资方。另一方面，云轨的经济性、安全性也不确定，同样存在一定的风险（就如当年大建高铁时突发高铁事故，导致了中国中车（中国南北车）股票连续数年下跌）。在目前利空确定，利好又未可知的情况下，股票走低也是正常的。	8475	3	煮雨听风笑谈天下0941	2
1760	2017/1/31	以下为我上当受骗的内容！一：几年前，比亚迪E6成功打入深圳出租车市场，卖了几千台E6，几年后深刨查资料才知道是深圳鹏程是比亚迪自己开的公司。二：比亚迪大巴远销200多个国家和地区，比亚迪卖火了！这样的类似误导新闻至少出现了几十篇幅！比亚迪官方从未阻拦或澄清，甚至有些消息是比亚迪自己放出来的。80万美元一台的电动大巴难道是媒体造谣吗？给投资人误导，都在算海外能赚多少钱。结果这么多年，一直是亏损！！！三：任何一家新能源汽车公司、电池厂、均未回应新能源汽车补贴国补降低20%，地补降低75%的事实！王传福到处忽悠，国家降低20%补贴，整车只需要降低5%-10%就抵消掉了！结果是国补降低20%，原来地方补贴是1比1补贴，新政策 地方补贴不能超过国补50%，意味着地补降低了75%总降补幅度超40%，30万的唐，原来20万左右能买到，现在要花24万了！ 一下子多了4万块！你当消费者傻逼吗？汽车不但不跌…	8963	8	李大侠73765	2
1761	2017/1/30	比亚迪云轨，签约天津！2017-12-09 09:00:03 阅读数：1024312月8日下午，比亚迪与天津市津南区人民政府、天津潼橙郡科技发展有限公司“云轨及新能源汽车推广”等项目合作框架签约仪式在津南区人民政府隆重举行。津南区委副书记、区长刘惠，副区长王智毅，政府办主任杜全胜，工业经委副主任郝印杰、科委主任王文德、合作交流办主任李忠祥及八里台镇相关领导，天津潼橙郡科技发展有限公司执行董事李建，比亚迪云轨推广事业部总经理李慧，汽车销售总经理助理张为明，云轨推广事业部销售一部总监任润健，集团客户部经理孔庆国，集团客户部大区经理赵兴涛，集团客户部区域经理丁山伟等共同出席仪式。在座谈会上， 津南区委副书记、区长刘惠对此次签约表示祝贺，对比亚迪在新能源产业方面的创新能力及雄厚实力非常认可，对云轨项目在津南区落地坚定了夯实的信心。2017年、比亚迪在云轨、新能源汽车方面取得了骄人的成绩，比亚迪是…	10393	12	牛股天下无敌	2
1762	2017/1/29	比亚迪2594怎么成了烂股了？	3477	0	中国北京股民	2
1763	2017/1/28	烂菜叶总有猪去啃，合适的才是最好的。这个世界没有那个的老婆好些或差些，只有配得上和适合自己的老婆。动力电池的优劣也一样，不能说谁就是王道，非谁莫属。他们只是更适合某些用途和车型而已。我来解释一些高中低组合起来产生的意义及适用市场。乘用车关键词：里程焦虑、电池寿命、绝大部分安全。乘用车市场分为纯电和插混在纯电动乘用车，对循环次数寿命更看重，使用频率更多。特斯拉官方保障只能达到8年16万公里，每年只能跑2万公里，能量密度衰减更可怕。实际上特斯拉因为电池寿命影响，最佳体验可能只有4年以内，4年后的电池衰减，二手贬值严重。这四年，虽然有电量保护，难免不会出现因为闲置导致严重亏电损伤电池的情况。所以三元锂的特斯拉只能说是富人的玩具。比亚迪的E6出租车，最长行驶里程已经高达70万公里，也就是磷酸铁锂完全满足整车全寿命周期，不成为整车寿命短板。目前磷酸铁锂出租车已经达到续航450公里情况下，一天一冲为…	5464	0	李大侠73765	2
1764	2017/1/27	【大连公交集团】为舒适市民乘车环境，市公交集团一分公司下属的金柳路客运站今天将50台比亚迪K9F纯电动客车投入23路车队运营，替换原有的漏雨漏风现象严重的老旧客车。同时，在新年来临之际，向所有依然不辞辛苦服务群众的公交人致敬！ http://ww1.sinaimg.cn/bmiddle/006wX4F4ly1fc3zp43n81j30np0hstag.jpghttp://ww3.sinaimg.cn/bmiddle/006wX4F4ly1fc3zp4uvfuj30np0hsjsg.jpghttp://ww3.sinaimg.cn/bmiddle/006wX4F4ly1fc3zp5fulgj30np0hswfv.jpghttp://ww2.sinaimg.cn/bmiddle/006wX4F4ly1fc3zp60rqnj30hs0npwg0.jpg	7857	1	牛股天下无敌	2
1765	2017/1/26	比亚迪新能源全球化，大巴开路已经五年了。当年深圳卫视一个采访新闻，问东南亚地区总经理。你们跑东南亚市场，像泰国才终于卖了几台，如果把精力放在国内，都不知道卖了多少台了吧？为了查到负责东南亚区域经理这段视频原话，浪费我一两个小时，还是没查到。大概意思就是，区域经理微微一笑：比亚迪的战略是全球化，暂时的业绩不重要，主要是未来的市场。地区总经理说的话，就是比亚迪的话。折腾几年，研究泰国的法律，跟相关部门沟通、建议，甚至让相关部门出台相关支持电动汽车的法律。终于卖出去了几台样品试验车！像泰国一样,比亚迪的海外人员踏遍千山万水。推广自己的新能源大巴。五年多的时间，产品踏遍200多个国家和地区，基本实现全球每一个国家不落空。目的有几点：一：赚钱。二：了解熟悉国外法律、规则。三：筹建海外运营团队。四：大巴开路，最终实现比亚迪新能源汽车的全球化战略。企业的文化和基因、就是企业掌门人的文化和基因。王传福说…	8926	19	李大侠73765	2
1766	2017/1/25	用投资而非投机的视角，股票投资成为了一件值得追求的事业。它不再是兴奋或焦虑不安，不再是杀机四伏的博弈，而是一种对社会趋势的观察，对商业模式的理解，对优秀企业家的欣赏，对复杂人性的洞察，对自身性格的再认知，对世界的好奇心，对喧嚣的远离和对孤独的享受，以及对偶遇同行者的欣喜。投资需要逆向而行、独立思考、耐心、果断、看得长远，这些修炼会将我们带向更高的境界。投资不只是关于财富，它是普世智慧的一个分支。比亚迪！你值得拥有！	9828	22	过客1995	2
1767	2017/1/24	RT	862	0	上海网友	2
1768	2017/1/23	以逸待劳，以静制动，古人诚不欺我也	2940	13	心学掌萌人3249	2
1769	2017/1/22	比亚迪王朝概念车即将实现量产了，当然我是买不起，哈哈，我就等着股票上涨呢	3507	15	逆行平子	2
1770	2017/1/21	比亚迪旗下-腾势400将上市 续航里程400km国内新车PCauto陆杰豪2017-01-11 07:22分享近日我们获悉，腾势（参配、图片、询价） 400电动车将在今年第一季度正式上市。新车首发亮相于2016成都车展，新车在现款腾势电动车的基础上对三电系统（电池、电机、电控）进行了提升，续航里程（参配、图片、询价） 升至400km。腾势400 预售价格车型 预售价（万元）时尚版 未公布尊贵版 41.58荣耀版 43.28比亚迪旗下-腾势400将上市 续航里程400km新车外观及内饰与现款车型基本保持一致。配置方面，腾势荣耀版增加了包括全景式滑动天窗、三级座椅加热、环境氛围照明系统、后备箱感应开启、座椅记忆、外后视镜记忆、Easy Access主驾位自动调节等配置。自动播放开关自动播放车情报-还嫌续航不够吗？腾势400即将上市＜＞车情报-还嫌续航不够吗？腾势400即将上市车情报 - 还嫌…	9942	11	牛股天下无敌	2
1771	2017/1/20	下周大涨，重返70以上！如题	56842	171	凰飞鸿37892	2
1772	2017/1/19	对了错了希望一笑而过	999	0	股友F4CFUW	2
1773	2017/1/18	一一一此小市值.低价票即将剧升一一一	1088	0	wdeng05233344	2
1774	2017/1/17	比亚迪的股票又涨了，更看好未来趋势，我对此有信心。	3071	12	精华浓郁4685	2
1775	2017/1/16	来源：智通财经 智通财经从比亚迪微信公众号获悉，近日，比亚迪(01211)与荷兰公交公司Connexxion(欧洲运输集团Transdev的荷兰子公司)签订了8台比亚迪纯电动大巴采购合同。 此前，比亚迪曾专门为荷兰阿姆斯特丹史基浦国际机场量身定做了35台比亚迪12米纯电动机场摆渡大巴，于2015年陆续投入运行。这一次则是北荷兰省会城市哈勒姆首次引入电动大巴。这批电动大巴将于2017年9月开始投入使用，每辆车每年预计行驶里程可达8.5万至9万公里。 据智通财经了解，2016年底至今，比亚迪海外市场收获颇丰。在与Connexxion签约之前，该集团先是在意大利拿下了总价值超过1000万欧元(约7200万人民币)的19台12米纯电动大巴订单。之后比亚迪又获得伦敦首个10.8米的纯电动大巴订单，数量为14台，订单来自老客户伦敦交通局TfL及其旗下运营商Go-Ahead. 比亚迪欧洲分公司总经理何…	9698	3	比亚迪资讯	0
1776	2017/1/15	黑份来了快一个月了，相应的股价也跌了快一个月，黎明估计还有两个月才能出现	925	0	上海网友	2
1777	2017/1/14	拉丁五怎么不出来了，便宜货吃饱了？	919	1	上海手机网友	2
1778	2017/1/13	正在缩小AH股差价，低于H股价即是买入时机，之前均为卖出良机。	975	0	道法自然走天下	2
1779	2017/1/12	！	977	0	上海网友	2
1780	2017/1/11	！	998	0	上海网友	2
1781	2017/1/10	论坛3剑人：春暖、牛股、拉丁去掉他们，这个论坛才正常这3位都不是好人，配合庄家做市，发的贴子全部与走势背离	14904	38	当然777	2
1782	2017/1/9	新能源客车为什么补贴下降比较多的窍门在哪里？新能源客车补贴下降的比较多的原因是地方政府补贴最多不能够超过国补的50%？这在表面上看，确实新能源客车补贴下降的比较多。但是，大家有没有想到上面为什么这样规定？其实很简单！新能源客车都是政府采购！不是私人购买！所以，新能源客车的销售价并没有统一标准！采购价全由地方政府与新能源客车企业之间说了算！目前，虽然有了新能源客车补贴下降的比较多的原因表面上看，是地方政府补贴最多不能够超过国补的50%的规定。但是，只要地方政府把采购价提高了。还是照样通过这样的方法把新能源客车补贴下降那部分补回来！上面其实早就看到了这一点！所以，才规定了补贴上限！但是，没有规定价格的上限！所以，窍门就是在这里！上面是在给新能源客车企业留了一条后路！现在大家懂了吗？这样的规定基本不影响象比亚迪这样的大型新能源客车企业！因为它和所在地方政府都是有十分紧密的关系的！	7168	23	牛股天下无敌	2
1783	2017/1/8	经济参考报 激光产业“航母”正在武汉快速崛起2017-01-05 09:03 来源： 经济参考报一个总投资24亿元、规划面积400多亩的国家级激光产业基地在中国中部崛起。日前从中国航天科工四院获悉,斥巨资建设集研制、生产、市场于一体的激光技术全产业链企业集群——武汉光谷·激光科技园一期拟于2018年正式投入使用。未来五年涵盖产、学、研、资、用、孵等各个环节的激光产业“航母”正加快成型。“我们将以‘掌控上游、壮大中游、拓展下游’为总体发展思路，在武汉布局激光技术全产业链集群。目前，激光科技园项目一期建设工程已经启动。同时，还联合23家国内高校和行业优势单位成立了国家级激光装备创新联盟，协同在激光技术领域开展创新和创业活动。”激光研究院有限公司委书记、总经理许学军在接受记者采访时表示。	1716	0	ksjfhwe4882	2
1784	2017/1/7	比亚迪年报关于送股分红的预告：	7488	2	难得一败	2
1785	2017/1/6	如何下跌也阻挡不了牛股无敌吹牛的心	1390	0	熊冠全求	2
1786	2017/1/5	让小学生哥哥当副总，是为工作还是济私？ 请摸着良心说话，没良心的就算了。比亚迪找不出比王传方合适的人？	3188	2	一路向北1l55	2
1787	2017/1/4	不死不活横在这里。	976	0	白云绕梧桐5859	2
1788	2017/1/3	拉丁、春暖、牛股这几个刷屏ID的贴子我现在都不看内容了只看评论，内容真假已无所谓了只想其目的，凭心而论拉丁出现的这些日子比亚迪也确实是跌的，至少人家没让小散接盘侠吧，而且真看好此股要到100、200、500甚至卖房炒股的不应该感谢拉丁么，要不哪来的对手盘	1086	0	上海网友	2
1789	2017/1/2	在我眼里，比亚迪应该700元	2853	15	复兴之路789	3
1790	2017/1/1	比亚迪是最恶心的股票，没有之一	793	0	上海手机网友	2
1791	2016/12/31	周末大盘冲高回落勉强开门红，但总体是围绕半年线强势震荡蓄势，主要是前期热点题材板块还有消化浮筹需要，个人认为，虽然开门力道不强，但毕竟开门红预期落实，目前仍旧不能确认突破，还需下周再接再厉。	96.8万	188	上海网友	2
1792	2016/12/30	拉高出货，下周又是一地鸡毛，跑跑跑。	998	0	上海网友	2
1793	2016/12/29	双底形成，即将大涨？	1122	1	上海手机网友	2
1794	2016/12/28	雄安新区规划3月已征询意见：基本都将是轨道交通2017-04-06 12:56 来源: 财联社 财联社6日讯，京津冀协同发展专家咨询委员会一位成员透露，总体规划尚未出来。3月他看到征询意见中的新区规划，特别注重绿色低碳：“绿化比例达到百分之三四十，比一般城市高。基本都是轨道交通，货运都用轨道交通，减少汽油、柴油的排放。” 京津冀地区城际铁路网规划获发改委批复，总里程约1100公里、初步估算投资约2470亿元。2016年底，发改委批复《京津冀地区城际铁路网规划》，规划的目标是以“京津、京保石、京唐秦”三大通道为主轴，到2020年，与既有路网共同连接区域所有地级及以上城市，基本实现京津石中心城区与周边城镇0.5～1小时通勤圈，京津保0.5～1小时交通圈，有效支撑和引导区域空间布局调整和产业转型升级。远期到2030年基本形成以“四纵四横一环”为骨架的城际铁路网络。 分析认为，铁路建设维持高位，…	5734	10	凰飞鸿37892	2
1795	2016/12/27	横盘出货	1198	0	xu_风雨无阻	3
1796	2016/12/26	这还真是一步一个脚印，往下走	977	0	熊冠全求	1
1797	2016/12/25	今天用旧车置换了一辆F3代步。。	904	1	京都大汗	0
1798	2016/12/24	进到比亚迪股吧就只能看到这几个人 春暖 无敌 黄飞鸿 烦不烦啊 给别人留点地方好不	997	0	HX5W536	2
1799	2016/12/23	云轨欢迎你，让你体验只下不上的感觉	976	0	熊冠全求	3
1800	2016/12/22	·比亚迪：2016年11月23日投资者关系活动记录表2016-11-23·比亚迪：2016年11月21日投资者关系活动记录表2016-11-23·比亚迪：2016年11月18日投资者关系活动记录表（二）2016-11-18·比亚迪：2016年11月18日投资者关系活动记录表（一）2016-11-18·比亚迪：2016年11月17日投资者关系活动记录表（二）2016-11-18·比亚迪：2016年11月17日投资者关系活动记录表（一）2016-11-18·比亚迪：2016年11月16日投资者关系活动记录表（二）2016-11-18·比亚迪：2016年11月16日投资者关系活动记录表（一）2016-11-18·比亚迪：2016年11月15日投资者关系活动记录表（二）2016-11-16·比亚迪：2016年11月15日投资者关系活动记录表（一）2016-11-16·比亚迪：2016年11月14…	22641	29	牛股天下无敌	2
1801	2016/12/21	昨天成功抄底	711	0	上海手机网友	2
1802	2016/12/20	吃了屎了，一天说人家这也不好，那也不好，恶心	954	0	上海手机网友	2
1803	2016/12/19	银行现有符合条件的所属机构或设立的符合规定的新机构等多种类型实施机构开展债转股工作	999	0	dkdkddk	2
1804	2016/12/18	利好大把，明天照跌	1282	0	大雅之仕	2
1805	2016/12/17	集中发利好 大跌前兆！	962	0	上海手机网友	2
1806	2016/12/16	今天黑狗这么多比亚迪必升	1030	0	迪托	2
1807	2016/12/15	今天本人开始买进，毫无理由，3成仓位。	1050	0	yx龙	2
1808	2016/12/14	（比亚迪工厂偷排毒气，周边居民昼夜难眠）是2014年的假新闻！（比亚迪（BYD）工厂偷排毒气，周边居民昼夜难眠）这篇文章最早出现在2014年七八月份。当时还配了不少居民维和的照片。当时查明，这只是不良记者故意夸大事实，有意抹黑比亚迪！现在比亚迪电池工厂早就搬迁。而且早就采取最严格的环保措施！上面的（比亚迪（BYD）工厂偷排毒气，周边居民昼夜难眠）文章是新瓶装老酒，又把两年多前的假消息换头换面的弄了出来！只可惜配的一組照片是2014年的照片！迪黑们真是为了不可告人的目的，什么事情都能干出来！但是，有用吗？	96785	47	凰飞鸿37892	2
1809	2016/12/13	中国股民十人九个人亏，只要日线不收中阳以上，坚决不入，空仓最安全。	977	0	上海手机网友	2
1810	2016/12/12	呼于大家!请不要去读经常在吧里发帖人的帖。陷阱呀。也可以少来股吧，这里确实是没有什么有用的东西。而且还是有害处的。	999	0	上海手机网友	2
1811	2016/12/11	托狗还这么活跃，下周又是暴跌，跑啊。	994	0	上海网友	2
1812	2016/12/10	比亚迪挖角前奥迪设计总监，一大波换脸潮即将来袭文书车云 原创 2016-12-08 10:30:57 举报 阅读数：232作者 | 小白在眼下这个“看脸”的时代，没有好看的外表又如何奢求别人来了解自己的内心？我想，这样的道理在汽车产品上也同样适用。2016年的汽车界原本就可以用“不消停”来形容，各大车企摩拳擦掌各显神通，比亚迪也不例外。总裁王传福前脚刚声称“要再造一个比亚迪”，并且将“黑科技”云轨提上日程；后脚又挖来奥迪前设计总监，要为自己的产品“变脸”。不久之前，从比亚迪内部获悉，前奥迪集团设计总监沃尔夫冈·艾格（Wolfgang Egge）将加盟比亚迪担任设计总监，未来将主导比亚迪新车型外观和内饰的设计，从而提升比亚迪新产品的“外观形象”。沃尔夫冈·艾格（Wolfgang Egge）脚踏“七彩祥云”，无缘“盖世英雄”紫霞仙子说：“我的意中人会是一个盖世英雄，有一天，他会脚踏七彩祥云身…	8094	9	牛股天下无敌	2
1813	2016/12/9	50快了，哈哈。比亚迪不会管理和销售	980	0	yx龙	2
1814	2016/12/8	证券代码：002594 证券简称：比亚迪比亚迪股份有限公司投资者关系活动记录表编号：2016-59投资者关系活动类别特定对象调研分析师会议媒体采访 业绩说明会新闻发布会 路演活动现场参观 其他 （）参与单位名称及人员姓名 Merrill Lynch, analyst, Fujia 及其客户时间 2016-12-0813:00-16:00地点 比亚迪股份有限公司坪山总部上市公司接待人员姓名 王海进、赵乐、吴越投资者关系活动主要内容介绍问题1：公司云轨业务的发展情况答：目前公司总部第一条线已通车运行，汕头市政府也已经签署了250km框架协议，预计未来陆续开建。其他城市对云轨兴趣非常强烈，目前有众多城市在接洽中。问题2：公司经营云轨业务的核心优势在哪里答：公司在新能源汽车业务积累了大量核心技术，形成了领先技术优势，包括电池、电机、电控等，都可以平移到单轨业务。从需求上，三、四线城市的轨道交通建…	859	0	比亚迪资讯	1
1815	2016/12/7	连续两天大跌，大神说说比亚迪怎么回事?还有重上55,60的可能吗	1543	0	上海手机网友	2
1816	2016/12/6	什么情况，股价大跌	1018	0	逢纳耐	2
1817	2016/12/5	挂个55.3清仓！！	766	0	上海手机网友	2
1818	2016/12/4	雄安新区将给新能源汽车带来什么？市场nhy53252017-04-18 06:45:00河北雄安新区是继广东深圳、上海浦东之后又一个具有全国意义的新区。国家和全国人民对近乎一张白纸的雄安新区的城市建设有着很大的期望。在这个100平方公里(近期)、200平方公里(中期)、2000平方公里(远期)的土地上将建设一座智慧型的世界一流的现代化的新兴城市。作为城市基础设施的交通建设，雄安新区应该会采用能源互联网、车联网、物联网等最先进的技术，大力推广使用电力驱动的轨道交通和新能源汽车。无疑雄安新区的建设将给新能源汽车带来很大的发展机遇，我们可以沿着国家大力推广应用的新能源汽车战略路线，结合智慧城市的前沿发展技术和智能汽车的最新技术来展望一下。第一电动网新闻图片我们应该看到，国家正在推广应用的能源互联网会在雄安新区先期布局。能源互联网的核心是电网的智能化和数字化，这也是智慧型城市必不可少的基础设施建…	3693	3	牛股天下无敌	2
1819	2016/12/3	请问：美联储加息对A股是利好还是利空？	3074	2	白云绕梧桐5859	2
1820	2016/12/2	证券代码：002594 证券简称：比亚迪比亚迪股份有限公司投资者关系活动记录表编号：2016-53投资者关系活动类别特定对象调研 分析师会议媒体采访 业绩说明会新闻发布会 路演活动现场参观 其他 （）参与单位名称及人员姓名 Daiwa Securities Toru SugiuraSumitomo Mitsui Trust Bank Tomohiro Katayama时间 2016-11-30 9:30-10:30地点 比亚迪股份有限公司坪山总部上市公司接待人员姓名 王海进、赵乐投资者关系活动主要内容介绍问题1：公司2016年三季报业绩情况如何？答：2016年第三季度，集团实现销售收入约人民币278亿元（A股口径），同比增长约65%，新能源汽车及手机部件业务的持续发展带动了收入的大幅成长。第三季度实现净利润约14亿元，较去年同期略有下降。根据第四季度的业绩预测，2016年全年净利润将达到…	1296	0	比亚迪资讯	1
1821	2016/12/1	这是发展的规律，也是必然，格力的董大姐有思想但掣肘太多，有心无力，而比亚迪则不同‘扩展野心昭然若揭，天高任你飞，海阔凭你跃，这是一个属于英雄的时代，而不是固守成就的时代，苹果如果不思进取，固守手机平板，也必将没落，逆水行舟不进则退	3033	5	上海网友	2
1822	2016/11/30	我是看好比亚迪，先不说昂贵的油价，北上广的空气指数，我个人估计小迪5年市值翻翻，	916	0	上海手机网友	2
1823	2016/11/29	来源：东方财富网 比亚迪(002594)2016-11-23融资融券信息显示，比亚迪融资余额1,817,140,002元，融券余额3,504,240元，融资买入额170,950,547元，融资偿还额108,061,337元，融资净买额62,889,210元，融券余量62,000股，融券卖出量40,500股，融券偿还量0股，融资融券余额1,820,644,242元。比亚迪融资融券详细信息如下表：交易日期代码简称融资融券余额(元)2016-11-23002594比亚迪1,820,644,242融资余额(元)融资买入额(元)融资偿还额(元)融资净买额(元)1,817,140,002170,950,547108,061,33762,889,210融券余额(元)融券余量(股)融券卖出量(股)融券偿还量(股)3,504,24062,00040,5000深市全部融资融券数据一览 比亚迪融资融券数据（来…	9959	1	比亚迪资讯	3
1824	2016/11/28	在吧里一直有人在鼓吹比亚迪，有点消息就涨点然后就阴跌，估值现在明显偏高60以上风险偏高。	1012	3	上海网友	2
1825	2016/11/27	11月月18日又有gn等外资机构调研比亚迪！比亚迪：2016年11月17日投资者关系活动记录表（一）2016-11-18 00:00:00 查看原文摘要 证券代码： 002594 证券简称： 比亚迪相关股票：比亚迪证券代码： 002594 证券简称： 比亚迪比亚迪股份有限公司投资者关系活动记录表编号： 2016-46投资者关系活动 特定对象调研 分析师会议类别 媒体采访 业绩说明会新闻发布会 路演活动现场参观其他 （ 电话会议）参与单位名称及 Guotai Junan Securities, David人员姓名时间 2016-11-17 10 : 00-11 : 00地点 比亚迪股份有限公司坪山总部上市公司接待人 王海进、 赵乐员姓名问题 1： BE 的发展历史及上市情况？答： 2003 年比亚迪手机部件业务开始起步， 2007 在香港分拆上市。 产品结构主要是部件和组装，部件以机壳为主…	82903	5	凰飞鸿37892	2
1826	2016/11/26	一年内梅西	9922	0	男波丸	2
1827	2016/11/25	啊！！！！！垃圾	22825	0	沉默是金29304	2
1828	2016/11/24	只求春暖凰飞鸿不要叫。让比亚迪好好的涨。	915	0	旺盛的韭菜	3
1829	2016/11/23	近日，网络上流传了一版关于2016年新能源汽车财政补贴的最新版草案，该草案主要释放了四方面信息：乘用车补贴不变动；纯电动、插电式混合动力客车按能量密度进行补贴，将续航里程作为必要指标；装载快充型电池的纯电动客车按储能系统充电倍率进行补贴；物流车技术指标尚在拟定，补贴暂缓推出。补贴政策可能在本月内出台。如果这个补贴出台的话，对能量密度低的钛酸锂电池打击是巨大的，钛酸锂电池能量密度低，续航里程短 ，但可以快充，不知道国家政策和市场是否认可。	3964	0	济南历城唐冶烧鸡	2
1830	2016/11/22	一汽300亿造换壳车，比亚迪只用50亿造出了轻轨！车域无疆 11-03 16:32 比亚迪在众多自主汽车品牌里，一直是一个像本田一般特立独行的存在，甚至可以说是一个“不务正业”的家伙。其实，由于比亚迪并不是正儿八经的传统汽车企业出身，而是造铁电池出身的，然后再通过造车来进军新能源领域，所以比亚迪虽然造车，却看上去像一个非常激进的互联网企业。因此，比亚迪也比国内其他自主品牌有着更可怕的创新能力和胆识。当别的自主品牌还在为推新车占领市场绞尽脑汁，而一汽、东风等企业还在大巴砸钱玩换壳车、山寨车的时候，比亚迪竟然造出了轻轨！这是在今年10月13日首度公开亮相的比亚迪轻轨车，被命名为“云轨”，是历时5年、投资50亿元研发的跨座式单轨列车，它的出现，也宣告比亚迪进入了继IT、新能源、汽车之外的第四个领域——轨道交通领域。其实，云轨并不是什么很神奇的高新科技。早在1888年，爱尔兰就已经第一次出现了跨…	28059	4	凰飞鸿37892	2
1831	2016/11/21	比亚迪会不会高送转呢？来个意外动作呗！以前老是盼着比亚迪估计到100	5446	0	天天都有新希望	2
1832	2016/11/20	比亚迪宋盖世版去掉了前脸的黑条，比亚迪元的前脸黑条为什么还不去掉？	9291	0	YOUZI_77777	2
1833	2016/11/19	比亚迪停牌公告：19日20日停牌两天特此通知	34820	0	盲人养鸡	2
1834	2016/11/18	公告日期：2016-11-18证券代码：002594 证券简称：比亚迪比亚迪股份有限公司投资者关系活动记录表编号：2016-44投资者关系活动类别■特定对象调研□分析师会议□媒体采访 □业绩说明会□新闻发布会 □路演活动□现场参观 □其他 （）参与单位名称及人员姓名 摩根士丹利 Eddy Wang及其客户一行15人时间 2016-11-1615:00-16:00地点 比亚迪股份有限公司坪山总部上市公司接待人员姓名 王海进、赵乐投资者关系活动主要内容介绍问题1：公司2016年三季报业绩情况如何？答：2016年第三季度，集团实现销售收入约人民币278亿元（A股口径），同比增长约65%，新能源汽车及手机部件业务的持续发展带动了收入的大幅成长。第三季度实现净利润约14亿元，较去年同期略有下降。根据第四季度的业绩预测，2016年全年净利润将达到50-52亿元，较2015年增长77%以上。问题2：公…	483	0	比亚迪资讯	3
1835	2016/11/17	格力电器发布公告：停止发行股份收购珠海银隆2016年11月16日 18:39 来源：腾讯财经 格力电器以发行股份方式收购电动车公司珠海银隆的计划,在经历了一波三折后,宣告终止。11月16日,格力电器(000651.SZ)发布公告称,该公司决定终止筹划发行股份购买珠海银隆。 终止收购的原因在于:2016年第一次临时股东大会决议表决结果以及广大投资者的建议,该公司拟调减或取消配套募集资金,同时将发行股份购买资产的股票发行定价基准日根据相关规定进行调整。 但调整后的收购方案未获得珠海银隆股会的审议通过。格力电器在公告中称,该公司于2016年11月16日收到珠海银隆发出的书面告知函,被告知调整后的交易方案未能获得珠海银隆股东会的审议通过,珠海银隆基于表决结果决定终止本次交易。同时,于2016年10月31日停牌的格力电器,将于2016年11月17日开市起复牌。 在10月28日召开的2016年第一次…	9861	3	牛股天下无敌	2
1836	2016/11/16	致比亚迪股票主力的一封公开信：长期要持有比亚迪要有多大的承受力才可以～坚持看多啊？持股你到今天已经整整两年了，从38元一直拿到87元再一直到今天的这个价格，仓位从最初的四千股到今天的满仓，庄家你让我渐渐明白了股市中庄家的心狠手辣到底是啥样子！什么叫在股市中耍流氓！也许你还要再继续耍几年，可是对不住了我还是痴心不改、不忘初心！也许春暖、黄飞鸿、牛股、锁定船夫等等你们都是托（我说的是也许）可是你们所发的信息还是客观存在的，在这里感谢你们了！有你们在更加证明了我不远千里到比亚迪的六角大楼参加股东大会看到的、听到的、感觉到的都是事实，我只能遗憾的公开告诉主力们，长期看好比亚迪的股民是不会在在这个价位交出筹码的。还有就是你们也不要期盼王传福会采取高比例送转股票，通过你们发的关于他的文章和自己亲眼所见他是一位很有个性的人，他大概率会效仿巴菲特的公司股票那样～通过长期成长做高股价让未来持有比亚迪股票的…	9656	4	ZJ交易我的计划	2
1837	2016/11/15	比压跌，比压跌，还不涨长期趋势就破坏了。	9902	0	上海手机网友	2
1838	2016/11/14	高盛绝大部分是忽悠中国投资者的	4738	1	上海网友	2
1839	2016/11/13	下午股市迎接特朗普	984	0	上海网友	2
1840	2016/11/12	抓紧买入，有大资金春节前建仓	948	0	上海手机网友	0
1841	2016/11/11	港股在崩盘，快跑啊！	1157	0	万万千千说不尽	2
1842	2016/11/10	忽悠吧，使劲忽悠，二级市场买3千手轻而易举，还用不了61元	13175	1	上海手机网友	2
1843	2016/11/9	股市二十多年都是利好见光死，只有那些yy的人才拿比亚迪的股价去跟特斯拉比，可悲啊。	948	0	上海手机网友	2
1844	2016/11/8	都在观望，有极个别吊毛@凰飞鸿37892整天就知道瞎忽悠吹嘘	927	0	上海网友	2
1845	2016/11/7	建议有持仓的吧友全仓卖出，套死庄家，30元再买回来。	9769	7	上海网友	2
1846	2016/11/6	比亚迪应该向美国的上市公司学习，利用未分利润和公积金来回购股份，然后注销回购部分，股本太大了，近30亿股。坚决反对高比例送配，来个10送10股本就是近60亿股了。美国股市一直长牛，道琼斯指数一直不断新高，就是因为上市公司的职业经理人们不停的用红利来回购公司股票，然后注销，提高每股的含金量。这种方式，造就了美国的上市公司不停的赚钱，不停的回购注销，然后职业经理人等因股权激励而提高收入，远远超过其公司给予的工资和奖金。这是一种良性的企业分配和激励制度，真希望比亚迪也这样做。就算不回购，也不希望分现金，公司这么大的投入，这么多长期借贷，还不如拿去还债或者作为企业营运资金，巴菲特的公司伯克希尔·哈撒韦公司，既不送股，也不怎么分红，但这并不妨碍其成为美国第一高价股，截止今日收盘，该公司股价为216000美元/股，折合人民币100多万一股，一手便是一亿多，真是羡煞人眼啊！	72421	13	惨遭套牢9496	2
1847	2016/11/5	比亚迪明天还能补个爹，信不	80120	9	熊冠全求	3
1848	2016/11/4	港股比亚迪怎么跌得这么厉害？	9922	3	大道清静2942	2
1849	2016/11/3	做环保的 自己排废气被抗议 也够呛的	995	0	jingjinji京津冀3703	2
1850	2016/11/2	凰飞鸿快滚吧，你发的利好大家都知道，不用发出来了。	967	0	上海网友	2
1851	2016/11/1	国家补贴新能源客车是不可持续的，中通业绩增长已到顶峰、高送转是诱多工具、经济不断恶化，单靠货币政策和财政刺激，支撑不了这么严重泡沫的股市。扣除银行股，市盈率仍极高。1.4万亿救市的效果已证明，现在任何反弹都是出货良机！借助朦胧的题材，将股票大幅拉升，同时媒体推荐，再顺势将筹码在高位抛给别人题材、概念、资金、股评等都是机构“造”的，机构拉升诱多不是解放军，横盘，急拉急跌、上下震荡， 诱惑小股民高位接盘！换手率决定中国股市真正赚钱到手的，永远是少数人 机构拉升诱多出货不是解放军，落袋为安 保住成果 !	45.4万	83	板块轮番上涨	2
1852	2016/10/31	你特娘的是个屁？	973	0	上海手机网友	2
1853	2016/10/30	强烈要求取消现金分红，实施高送转，这是股价涨的必须条件。用这10个亿回购股票，打爆毒庄！	53828	12	上海网友	2
1854	2016/10/29	照这跌法，47元附近开始建仓稳赚	49610	4	上海手机网友	2
1855	2016/10/28	56.99走喽，没赔就是赢啊	96345	14	熊冠全求	3
1856	2016/10/27	下一步击穿50元，融资盘多杀多，向40元靠拢	53496	4	熊冠全求	2
1857	2016/10/26	高盛：重申比亚迪买入评级 目标价61.93元2016年10月18日14:49 大智慧阿思达克通讯社 高盛发表研究报告指出，比亚迪(51.3, -0.65, -1.25%)(01211.HK)过去五年已投入50亿元人民币研发的单轨交通系统於10月13日在深圳首次亮相，将形成一个新的战略业务分部。同日，比亚迪表示已获得汕头市的250公里单轨项目订单，并指另外还有20多个城市正在与该公司就潜在交易进行商谈。 此外，比亚迪从国家开发银行已锁定600亿元人民币贷款支持扩展单轨业务，该行预计直至2020年，中国单轨业务潜在市场规模最多或达4,000亿元人民币。虽然项目前景能见度仍非常有限，但高盛估计，在乐观情况下，此新业务可使公司2020年经营利润提高87%。高盛重申比亚迪“买入”评级，目标价61.93元。 报告又指，比亚迪将迎接多项正面催化剂，包括：内地更多城市可能发布新能源车的优惠政策；公司计划…	44095	3	上海网友	2
1858	2016/10/25	洗涮涮，洗涮涮	1342	0	shuaihuxiao123	2
1859	2016/10/24	出货出得差不多了，机构没可能再拉上去。	1073	0	上海网友	2
1860	2016/10/23	鉴于每次利好股票都往下跌，今天不发了。	9814	1	上海手机网友	2
1861	2016/10/22	长城卖疯了，上汽卖疯了，其它企业卖疯了，比亚迪唱疯了	48557	4	上海网友	2
1862	2016/10/21	比亚迪来洛考察跨座式单轨生产基地项目2016-09-13 16:10 来源：河南宜阳 9月9日上午，比亚迪河南销售大区副总经理杨帆一行5人洛考察跨座式单轨车项目。由我局刘连会副局长，主持召集市工信委、市轨道办、伊滨区管委会相关负责人与客商进行座谈沟通。市商务局、市工信委、市轨道办、伊滨区分别对洛阳市投资优势、洛阳市轨道交通整体规划、洛阳市轨道交通与新能源汽车的政策补贴、入驻企业土地及水电优惠政策等方面进行了阐述。比亚迪河南销售大区副总经理杨帆介绍了比亚迪公司概况及跨座式单轨项目，并邀请洛阳市领导及参会单位近期至深圳参观考察比亚迪公司第一条跨坐式单轨车示范线。座谈会就下一步对接推进工作达成一致：比亚迪公司于下周提出具体合作构想，并邀请市领导至深圳考察比亚迪公司跨坐式单轨车示范线。	23.2万	23	春暖花开免摇号	2
1863	2016/10/20	国内成品油价格调整或迎20个月来最高涨幅2016-10-14 21:43:17 来源: 界面 查看原文石油输出国组织欧佩克(OPEC)及俄罗斯等主要产油国达成的冻产预期，在中国国庆假期期间将国际原油价格推升至年内高位，本轮国内成品油价格调整或迎2015年2月以来最高涨幅。10月14日为本轮汽、柴油计价周期的第七个工作日，卓创资讯测得的原油变化率为10.88%，预计对应汽、柴油价格将上调340元/吨，折合92#、93#汽油上涨0.26元/升;柴油上涨0.29元/升。卓创资讯成品油分析师孟鹏对界面新闻记者分析称，在产油国和非产油国联合冻产的利好消息影响下，本周期国内测算的原油变化率持续正值升高，本轮国内成品油限价将迎来上调。另据隆众资讯的数据，截至10月14日，测得的原油综合变化率为12.23%，该机构预计本轮汽柴油价格对应上调幅度为320元/吨。“以目前国际油价走势看来，国内成品油价格上调…	1600	0	上海网友	2
1864	2016/10/19	今天割韭菜	9002	1	yx龙	2
1865	2016/10/18	汽车板块狂拉，已经涨停2家，比亚迪加油	9811	1	南海奇兵	2
1866	2016/10/17	惊天内幕！比亚迪历时五年、耗资50亿秘密研发的轨道交通即将公开亮相，将决定它明年收入能否冲上1500亿2016-10-12 09:42虎嗅网据悉，比亚迪将在10月13日（本周四）在其深圳总部园区首次向外界展示运行它的跨座式单轨系统，这段轨道长达4.4公里，在比亚迪园区内设有四个站，可供比亚迪员工在园区通勤使用。当然，更重要的意义——它是比亚迪进军轨道交通的样本展示。据此前外界风传的信息，该列车有８节车厢，可以搭载大约1600名站立的乘客。目前为止，比亚迪官方并没有正式向外界宣告进军轨道交通领域，但因为这段园区轨道从今年5月开始启动建设，比亚迪的动作再也没法完全处于保密状态，所以这几个月网络上对比亚迪这下一步大动作有所传闻与讨论。这个举动的确对比亚迪战略事关重大。据比亚迪方面向虎嗅透露，今后，比亚迪的业务板块就正式分为IT与电子零部件业务、汽车业务（主要指燃油车，目前其营收占比亚迪总营收4…	21245	6	凰飞鸿37892	2
1867	2016/10/16	为啥跌跌不休？就是骗补还未有结论啦！	6596	1	不怕跌就怕连续跌	2
1868	2016/10/15	十万亿的市场 龙头股市值五千亿 是合理估值	9601	3	南海奇兵	2
1869	2016/10/14	比亚迪轻轨不安全吧，建那么高万一掉下来伤亡惨重啊。	8664	3	上海网友	2
1870	2016/10/13	大好形势下打压比亚迪？	9985	4	上海网友	2
1871	2016/10/12	港股跳水啦	1532	0	熊冠全求	3
1872	2016/10/11	石油期货今早收盘50.56美元！石油期货大牛开始了！继昨天收盘收盘49.70美元创造三个月以来新高，一举突破长期下降压线以后，今天再接再力，一举突破50元大关！收盘达到50.56美元！进一步确认了突破长期压力线的有效性！可以确定了石油期货经过两年多来的熊市下跌以后，开始重新走牛！第一步看高到60一70美元！	80267	15	凰飞鸿37892	2
1873	2016/10/10	拼了，没他妈的十倍走，天天换搞不到大钱，看国家战略，行业，环境，估值，老板，还是比亚迪有几十倍的机会，因为行业产品才开始，而比亚迪这领这方面领十年	8680	2	上海手机网友	2
1874	2016/10/9	中国楼市发出怒吼！地产股即将咆哮！2016年10月04日 04:50来源：凤凰网编辑：东方财富网【中国楼市发出怒吼！地产股即将咆哮！】人民日报今日刊文《中国楼市发出怒吼！》，这是迄今为止该报对楼市最展露锋芒的表态。截止目前，地产股仍未从房价的牛市中获得受益。......深挖恒大借壳深深房：预估值或在260亿左右2016年10月04日 08:00来源：证券时报编辑：东方财富	48871	3	深度研报资讯	0
1875	2016/10/8	我就说句实话，去年我在赚钱，今年我也在赚钱！因为我知道股市里面大部分都是SB!千万不要和SB同向交易！当大部分SB觉得不好的时候我就买，大部分SB觉得好的时候我就可以卖了！所以我在40多的时候买的BYD,后来又波段操作现在成本就39.5！	38940	7	股友EPACtK3389	2
1876	2016/10/7	比亚迪汽车外观就是不漂亮，真的好可惜	1273	0	上海网友	2
1877	2016/10/6	买好离手，未来超腾讯只有比亚迪了	40851	5	上海手机网友	2
1878	2016/10/5	最美不过电磁炉	48430	3	上海手机网友	3
1879	2016/10/4	看了有人回贴真是好笑！1。职工股3200万股根本不存在锁定期。而是无限期锁定！该职工股为高管股权激励性质。没有三年五年，或者十年八年，不赚大钱，一股都不会卖的！2。国家队的救市资金对比亚迪这样子的优秀成长股，也是长期锁定的！说国家队要抛比亚迪的，没有半点事实根据！纯粹是主观臆想！劝散布这样子谬论的，满嘴跑火车的神经病，还是洗洗睡吧！	74708	9	凰飞鸿37892	2
1880	2016/10/3	看着比亚迪的历史K线图，忽然有一种不祥的预感，比亚迪是不是得到30几才会止跌啊？！	77294	4	上海手机网友	2
1881	2016/10/2	后悔呀	80825	8	股友InWf9c7352	2
1882	2016/10/1	来源：新华社 中国新能源汽车企业比亚迪与英国客车制造商亚历山大·丹尼斯有限公司9日在伦敦举行发布仪式，由两家公司联合设计生产的51辆单层纯电动公共汽车将在伦敦市中心线路投入使用，成为目前欧洲最大的纯电动公交车队。 伦敦市副市长瓦尔·肖克罗斯在发布仪式上表示，两家公司合作推出的纯电动公交车将有助于解决伦敦城市空气污染问题，未来中英两国和城市间的合作还将进一步扩大。 据统计，此次投放的比亚迪纯电动公交车为零排放交通工具，每年将可为该运营线路减少700吨二氧化碳排放。 比亚迪公司董事长兼总裁王传福接受新华社记者采访时表示，比亚迪高度关注英国市场，此次投放的51辆纯电动公交车是比亚迪在中国以外最大的纯电动公交车项目。比亚迪希望英国市场的突破能辐射整个欧洲市场。比亚迪与当地企业合作生产，既可填补当地市场空白，也能为当地带来就业机会，这是中国企业“走出去”的一种途径。 据比亚迪欧洲分公司总经理何一鹏…	94268	19	比亚迪资讯	3
1883	2016/9/30	折腾了半天才下跌1毛2，说好的收盘55以下呢？[不说了]	41720	6	麦田里的守候者	2
1884	2016/9/29	特大利空来袭国际油价暴涨，比亚迪今天跌不到54.01了。大家耐心等待国庆节后！	9082	5	道法自然走天下	2
1885	2016/9/28	公告日期：2016-09-28 关于增加中国民生银行股份有限公司为工银瑞信现代服务业灵活配置混合型证券投资基金销售机构的公告根据工银瑞信基金管理有限公司（以下简称“本公司”）与中国民生银行股份有限公司（以下简称“民生银行”）签署的基金销售协议，民生银行自2016年9月28日起销售工银瑞信现代服务业灵活配置混合型证券投资基金（基金简称：工银现代服务业混合，基金代码：002594）。投资者可通过以下途径咨询详情：1、中国民生银行股份有限公司客户服务电话：95568网址：http://www.cmbc.com.cn/2、工银瑞信基金管理有限公司客户服务电话：400-811-9999公司网站：www.icbccs.com.cn风险提示：本公司承诺以诚实信用、勤勉尽责的原则管理和运用基金资产，但不保证基金一定盈利，也不保证最低收益。敬请投资人注意投资风险。投资者投资于上述基金前应认真阅读基金的基金…	5159	0	基金资讯	3
1886	2016/9/27	看图比亚迪轻轨动了	70213	44	十级强台风	2
1887	2016/9/26	太不给隔壁老王面子了	8841	1	上海手机网友	1
1888	2016/9/25	20多年前美国电影里面就出现的跨越式轻轨 以前是电驱动 ，你现在改成电池驱动 就牛逼了么 ！比亚迪 你装什么大尾巴狼啊 ！！	99140	49	zhangt未来	2
1889	2016/9/24	?大盘越来越“安静”了，有网友统计前天的市场波幅是A股历史第三小。所幸还不是历史第一，这也就说明我们至少还有历史可以参考，那些史无前例的话就不要说了吧。当然这事情已过去十多年了，现在市场中的投资者很多都没有经历过，然而没有经历并不等于没有发生，现在我们随便打开一个股票软件都可以看得到过去的走势，不忘历史才可以面向未来，虽是老掉牙的话但确实是真理，我们不能让“历史给人的最大教训就是人们从未在历史中吸取过任何教训”这句话不断重演。 ? 最近一段时间我对市场的未来思考较多，感觉现在很像2002年8、9月的情况，当时市场的波动幅度就比现在还小，也是在牛市结束、暴跌再反弹之后横盘。上证指数从牛市的高点2245跌至1339，跌幅超过40%，随后指数反弹至1600～1700一带横盘，期间有两三个月波动幅度很小，日成交量也只有2001年牛市高点的1/5，市场似乎休眠了。那时对市场的未来也是充满了争论，长…	58468	6	八万开杠4669	0
1890	2016/9/23	一直跌下去我会补仓成大股东的！	12654	3	上海手机网友	2
1891	2016/9/22	涨停价多少，谁告诉我？昨天在我帖子骂我的那位深圳2B快来给爷顶帖，比亚迪今天给你带绿帽子了吗？	33968	5	麦田里的守候者	1
1892	2016/9/21	只抄新能源汽车！比亚迪走势没江淮强！换股操作？把江淮大众换成比亚迪？还是按兵不动？还是全换成江淮大众？感觉比亚迪就要大涨了，都跌破发行价了吧？	56246	5	上海网友	2
1893	2016/9/20	公告日期：2016-09-20证券代码：002594 证券简称：比亚迪比亚迪股份有限公司投资者关系活动记录表编号：2016-35投资者关系活动类别■特定对象调研□分析师会议□媒体采访 □业绩说明会□新闻发布会 □路演活动□现场参观 □其他 （）参与单位名称及人员姓名 交银国际 陈庆、孙月明、袁哲飞及其客户一行12人时间 2016-09-1914:30-15:30地点 比亚迪股份有限公司坪山总部上市公司接待人员姓名 王海进、赵乐投资者关系活动主要内容介绍问题1：公司2016年上半年业绩情况？答：2016年上半年，集团收入约人民币437亿元（H股口径），同比增长43.74%，其中汽车及相关产品业务的收入约234亿元，同比上升37.91%，当中新能源汽车业务收入约人民币153亿元，同比增长约1.61倍，占集团总收入的比例增至35.01%；手机部件及组装业务的收入为约人民币163亿元，同比上升4…	99	0	比亚迪资讯	3
1894	2016/9/19	其它骗补的都没收补贴款还罚款几亿，不知道比亚迪会怎么样啊？比亚迪也在骗补名单中	9152	1	上海手机网友	2
1895	2016/9/18	新能源车补贴标准将一降一升 准入门槛持续提升 来源：南方日报 发布时间：2016-9-9 10:48:30中国储能网讯：继格力电器大手笔收购银隆新能源汽车之后，广东又一IT企业中兴跨界进入当下最热的新能源造车潮之中。日前，记者获悉，中兴智能汽车项目将落户珠海，分两期实现最终2万辆新能源客车、专用车1万辆的生产能力，并计划生产新能源乘用车。可以说，中兴跨界迈入新能源汽车领域，正是当下新能源汽车造车热的一个典型注解。不过，面对着这一波新能源汽车投资热潮，在刚刚落幕的泰达论坛之上，从发改委、工信部、财政部三部委相关负责人表态来看，新能源汽车的产业政策，将会加快收紧，包括调整产业准入门槛、财政补贴政策，等等。数据显示，我国汽车企业有新能源汽车产品超过200家，包括乘用车、客车、专用车领域，在累计获得生产许可4000多个车型当中，实际上能够投产的车型在四分之一左右，市场的成熟度和竞争力并不是很强。…	95096	4	牛股天下无敌	2
1896	2016/9/17	比亚迪市新能源汽车推进办负责人刘建华表示，全市的新能源车目前60%的时候在用电，燃油里程只占40%。这一数据是在搜集全市新能源车使用状况并作大数据分析后得到的。 - 那限制插混车油箱大小有意义吗？不等于自打嘴巴和明显的排斥比亚迪秦、唐吗	4786	0	牛股天下无敌	2
1897	2016/9/16	应收账款300多亿，风险太大了！加上新能源补贴政策迟迟不出，比亚迪能撑住吗？	9850	3	上海手机网友	2
1898	2016/9/15	船夫基本失去民心了，跟跌不跟涨，看不懂，港股很符合逻辑。	9602	1	福布斯2014	2
1899	2016/9/14	最后一块遮羞布也不要了，比起龙头差远了	1692	0	上海网友	2
1900	2016/9/13	除了骗补以外，比亚迪出啥事了	1076	0	上海网友	2
1901	2016/9/12	好事、好机会儿！	89854	14	九大于八	0
1902	2016/9/11	欧美股市暴跌，下周一比亚迪跌停。	58909	11	道法自然走天下	2
1903	2016/9/10	证券日报也称天津比亚迪骗补，算官方消息吗？	70812	4	不老松880	2
1904	2016/9/9	全球7月新能源乘用车销量排行：比亚迪三款车型闯进前十数据 第一电动网 杨晓红 2016-09-04 00:06:51 3[摘要] 全球新能源乘用车7月销售62967辆，比亚迪唐升至第三，秦PHEV和秦EV300各自为战，分列第五和第八，排名有潜力进一步攀升。全球新能源乘用车(纯电动、插电式混合动力)7月销量较6月有所下滑，共交付62967辆，但较去年同期增长63%，预计今年全年销量有望达到80万辆。排名销量前十车型7月（辆）1特斯拉Model S37282日产聆风31653比亚迪唐30324雪佛兰沃兰达27965比亚迪秦PHEV27566宝马i324607知豆D222098比亚迪秦EV30020759上汽荣威e550206510奇瑞eQ1839全球总计62967资料来源：第一电动研究院在车型排名中，当月最畅销车型是特斯拉Model S，继续稳坐冠军位置并取得了第三季度的首月开门红，全球共…	56588	6	牛股天下无敌	2
1905	2016/9/8	政策补贴退坡力度超预期，新能源汽车前途未卜，机构看淡，成交低迷，上涨的动力在哪里？ 比亚迪销量是不错，但也深陷于地方保护主义泥潭，全国建厂遍地开花，经营成本巨大，市场稍有衰退，将不堪重负。	53734	9	上海手机网友	2
1906	2016/9/7	这次比亚迪反弹在我预料之中，如果量能不行反弹至63出货，如果量能跟得上，可以看到83或者创新高，前提是量能下边让大家看看我自己画的线，就一目了然	83214	5	店小二鎧1015	2
1907	2016/9/6	技术面均线空头，政策面退坡利空，两者表现相当一致！	989	0	上海手机网友	2
1908	2016/9/5	马曼然:其实，我看不上特斯拉，最核心的电池不是自己做的，从过往经历看，马斯克这个人做事情也不够专注，而且特斯拉的车，电池着火了无数次了，其锂电池在国内是被工信部枪毙的，这要是比亚迪估计早倒闭了，还是欧美人心大。但事物总有两面性，不专注的人花哨的东西多，这点就特显在营销和外形上。但谁走的远？	20803	2	koke2015	2
1909	2016/9/4	57.4的挂单只有8手，所以还是等等再抄底吧	940	0	一个人走1986	2
1910	2016/9/3	说真的，买比亚迪发财的我没见过几个，小散们自己掂量一下，一睁一闭一年又过去了，钱没赚到人又老了一圈。比亚迪公司是不错，但它的股票碰不得，要坑人，就介绍别人买比亚迪。	39602	7	上海手机网友	2
1911	2016/9/2	公告日期：2016-07-30 证券代码：002594 证券简称：比亚迪 公告编号：2016-037比亚迪股份有限公司关于商用车中标结果的公告本公司及董事会全体成员保证信息披露内容的真实、准确、完整，没有虚假记载、误导性陈述或重大遗漏。比亚迪股份有限公司(以下简称“公司、本公司”)于2016年7月26日在《中国证券报》、《证券时报》、《证券日报》、《上海证券报》及巨潮资讯网（www.cninfo.com.cn）上发布《比亚迪股份有限公司关于商用车预中标结果的公告》（公告编号：2016-032），该公告披露了控股子公司比亚迪汽车工业有限公司近日参与投标“深圳巴士集团3573台新能源车辆采购项目”（以下简称“该项目”），并被确定为该项目四个包号的预中标单位。2016年7月29日，比亚迪汽车工业有限公司收到来自深圳巴士集团股份有限公司的委托代理深圳市国际招标有限公司的四份《中标通知书》，确定比…	90809	14	比亚迪资讯	3
1912	2016/9/1	有种你大涨，老子就追进去，SB股	1454	0	股友73078Z2g22	2
1913	2016/8/31	猪力又开启下跌模式	928	0	上海手机网友	2
1914	2016/8/30	[大便]	934	0	新桂山房5	2
1915	2016/8/29	来源：证券时报网 比亚迪(002594)28日晚间披露半年报，公司上半年实现营业收入449.50亿元，同比增长42.32%；净利润22.60亿元，同比增384.23%。其中汽车及相关产品业务的收入约241.94亿元，同比上升36.46%，当中新能源汽车业务收入约155.46亿元，同比增长约1.6倍，占集团总收入的比例增至34.58%。（来源：证券时报网 2016-08-28 22:11） [点击查看原文]	25739	3	比亚迪资讯	3
1916	2016/8/28	公告日期：2016-08-29比亚迪股份有限公司章程（一间于中华人民共和国成立之股份有限公司）注：在章程条款旁注中，《公司法》指于2006年1月1日实施、2013年12月28日修正的《中华 《上市规则》附人民共和国公司法》，《证券法》指于2006年1月1日实施、2014年8月31日修正的《中华人民 录13d第1节（a）共和国证券法》，《必备条款》指原国务院证券委与原国家体改委联合颁布的《到境外上市公司章程必备条款》，《章程指引》指中国证监会颁发的《上市公司章程指引（2014年修订）》，《治理准则》指中国证监会颁发的《上市公司治理准则》，《独董制度》指中国证监会颁布的《关于在上市公司建立独立董事制度的指导意见》。【章名】 第一章总则第一条 为维护公司、股东和债权人的合法权益，规范公司的组织和行为，根据《中华人民共和国公司法》（下称“《公司法》”）、《中华人民共和国证券法》（下称“《证券法》…	8688	0	比亚迪资讯	3
1917	2016/8/27	问 比亚迪002594 sjj65456 (42365) 为什么业续好不涨 2016-08-16 09:00:04 答 比亚迪002594 为什么巴菲特投资比亚迪之前，股价从19块一路跌到7块多？ 2016-08-16 10:48:53 问 比亚迪002594 浏览用户2905 Tesla都600公里了，宋ev才270公里，出来有啥用？？不知道你们这群高层是咋回事，外观也太土了，跟不上时代 2016-08-16 08:32:30 答 比亚迪002594 Tesla哪款车600公里了？ 2016-08-16 10:49:28 问 比亚迪002594 浏览用户8438 贵司的e6电动车可以用380V/40kw的充电桩进行充电，充电电流超过100A，这另据我了解，目前的单个磷酸铁锂电池充电电流最大不能超过2A，贵司是如何做到100A的充电电流充电的，是50多个磷酸铁锂电池为一组并联后再串联吗？…	70429	6	春暖花开免摇号	2
1918	2016/8/26	看着	50414	9	看看3333	2
1919	2016/8/25	CNM,SB股！垃圾股！老子马上把今年初买的BYD车给烧了！	19734	2	股友73078Z2g22	2
1920	2016/8/24	汕头公交、出租车、物流等更新全用新能源车汕头都市报 2016年08月22日 09:088月17日，记者从汕头市政府常务会议上获悉，汕头市将重点推进新能源汽车在公交、出租、公务、物流、环卫、邮政等公共服务领域的规模化、商业化应用——力争到2020年，汕头市电动汽车推广应用保有量计划达到5000辆；并从今年7月起，全市更换或新增公交车、出租车全部选用新能源车。更换或新增政机关和公共机构配备车辆选用纯电动汽车占比不低于90%。同时，加快充电基础设施规划建设，到2020年基本建成相适应并适度超前的充电设施服务体系，城市核心区服务半径不超过2000米，建成充电站5座、城市公共充电桩5000个。从市交通部门了解到，截止今年7月底我市已投放纯电动公交车200辆，	49043	5	凰飞鸿37892	2
1921	2016/8/23	哈哈主力你也太有才今天你改打法有底部押盘改顶部压盘你休息一下吧	1264	0	n1425981257913a6	2
1922	2016/8/22	7月销量同比暴增98%，新能源乘用车市场呈五大特点第一电动网 智电汽车 2016-08-18 07:58:00 0[摘要] 这不新能源汽车7月销量数据刚出炉，就引来众多空头聚焦，大多数子弹强调是销量环比大跌18%，难以完成70万年度目标，未来发展堪忧。进入八月份，奥运会和王宝强离婚的节奏把众多观众刷的审美疲劳，今天咱们换个话题。新能源汽车7月销量数据刚出炉，就引来众多空头聚焦，大多数子弹强调是销量环比大跌18%，难以完成70万年度目标，未来发展堪忧。在空头手中，数据变成了一个有心扮丑的小姑娘，智电汽车站在积极的角度，谈一谈空头们故意忽略的那些亮点及当前形势下的一些特点。一、7月同比暴增，总体呈快速发展态势，新能源汽车总占比达1.4%1、同比暴增98.1%，环比受市场季节特征影响下跌从历年的电动车销量曲线来看，汽车市场受季节性波动较大，环比下跌18%并不能代表新能源汽车发展已然下滑。众所周…	56658	3	牛股天下无敌	2
1923	2016/8/21	“十三五”国家发展规划发布 强化轨道交通打造产业链发布于：2016-12-28 11:12:08 出处：中国交通新闻网 责任编辑：黄晓芷摘要：日前，国务院印发《“十三五”国家战略性新兴产业发展规划》（简称《发展规划》），到2020年，战略性新兴产业增加值占国内生产总值比重达到15%，形成5个产值规模10万亿元级的新支柱，平均每年带动新增就业100万人以上。 日前，国务院印发《“十三五”国家战略性新兴产业发展规划》（简称《发展规划》），到2020年，战略性新兴产业增加值占国内生产总值比重达到15%，形成5个产值规模10万亿元级的新支柱，平均每年带动新增就业100万人以上。 《发展规划》提出，要加强自主创新，推进民用航空产品产业化、系列化发展，提高产品安全性、环保性、经济性和舒适性，全面构建覆盖航空发动机、飞机整机、产业配套和安全运营的航空产业体系。到2020年，民用大型客机、新型支线飞机完…	4673	6	上海网友	2
1924	2016/8/20	比亚迪宋EV纯电版实车曝光 续航270公里新车 腾讯汽车 sidliang 2016-08-15 09:59:57 3[摘要] 媒体获得了一组比亚迪宋纯电动版——宋EV车型的路试实车图片，其将采用纯电驱动，续航里程270公里。目前，我们获得了一组比亚迪宋纯电动版——宋EV车型的路试实车图片，其将采用纯电驱动。比亚迪宋EV纯电版实车曝光 续航270公里比亚迪宋EV实车曝光外观方面，比亚迪宋EV基本与普通版宋车型保持一致。然而，尾箱右下角的“EV”标识还是泄露了该车的真实身份。比亚迪宋EV纯电版实车曝光 续航270公里尾箱右下角贴有“EV”标识内饰方面，比亚迪宋EV车型基本与宋双模版保持一致，但中控台的银色饰条和电子挡把还是表明了该车的EV独特身份。比亚迪宋EV纯电版实车曝光 续航270公里比亚迪宋EV内饰曝光动力方面，据悉比亚迪宋EV将搭载前后轴电机+电池组的组合，前电机输出功率为160k…	90650	9	春暖花开免摇号	2
1925	2016/8/19	目前我国和世界都没有处理废电池水平，自己判断去	1123	0	yx龙	2
1926	2016/8/18	喜迎降息利好，机会如何把握？股市播报为您解盘	955	0	上海手机网友	2
1927	2016/8/17	跟着感觉走：等万科趴下时BB也许能射一下	46368	4	九大于八	2
1928	2016/8/16	臆想中报分红送股的股友们，定增股东会同意吗？肯定不同意！在定增实施的时候，比亚迪公司和定增股东是协议好了的，是共享之前的未分配利润和公积金的。	10.8万	18	价值投资知行合一	2
1929	2016/8/15	大的涨你砸、小的涨你压，你丫的做死啊	9914	1	九大于八	2
1930	2016/8/14	华为mate9 五分钟充好一半电 能否解决充电难 充电慢 比亚迪 是否有技术储备 是否有合作意向及预案	6374	0	懒得睡	2
1931	2016/8/13	2016中期分红预案：每十股派1．8元，公积金十转二股	8423	1	上海网友	2
1932	2016/8/12	嘛比烂股	996	0	上海手机网友	2
1933	2016/8/11	分红，能分几个钱？送股？再送股本50亿了！全是数字游戏！春暖请你滚蛋，害人精	1516	0	Leo高峰	2
1934	2016/8/10	新能源汽车已被扭曲政策培育成大熊猫一样的国宝,放至野外就无法生存!	981	0	上海手机网友	2
1935	2016/8/9	比亚迪股性很呆,呆也有呆滞的好处,让我平稳度过股灾.凭心而论挺感谢比亚迪的主力,钱也赚了,再骂娘不厚道.但从股民角度发现公司主政的首脑是一个气量不是很大的人,资本固然逐利,作为主政首脑不应该嫉妒或轻视资本的逐利,更不能有实业应高于资本的收益.这种观点是和中国经济特殊性背道而驰,最终会被投机资本抛弃,从而引发战略投资人的抛弃.因而发现船夫的格局不够大,至于员工持股计划是船夫管理市值的工具一石二鸟的行为,增发只是为了圈钱实现船夫的伟大梦想,那投资者的梦想呢?不寄希望这文会给比亚迪带来什么改变,但至少表明自己的观点和看法,愿其他投资者投机者斧正,------神一样的会飞的肥猪	45963	20	最后一件布衣	2
1936	2016/8/8	还记得十几年前，普天盖地的日本摩托车，国产的无法与之对抗，打败日本车的是中国制造的电动自行车，现在日本的摩托车在我们的城市己乎绝迹，汽车也是一样，要超越曰美德法韩，只有电动车，比亚迪最有希望，我们小股民要为超过它们，出一份力。	1453	0	上海手机网友	2
1937	2016/8/7	重要收获！比亚迪多年不送股的原因终于找到了！8月5日，比亚迪董秘针对投资者质问比亚迪为什么多年不送股的提问时，董秘亲口回答是为了保持高股价的形象！这算不算自欺欺人？	51698	17	凰飞鸿37892	2
1938	2016/8/6	比亚迪造电动汽车、电动轻轨，又要造电动轮船啦！2016-10-20 孟德君 孟德说日前，广西省桂林市市长在深圳考察并会见了比亚迪总裁王传福先生，希望比亚迪到桂林投资建设研发生产基地。比亚迪总裁王传福表示：比亚迪有22万名员工，通过自身的努力与创新，让世界重新认识中国造，并为改善全球环境，节能减排，贡献了巨大的力量。并希望在公交客车电动化、轨道交通、出租汽车电动化、旅游轮船电动化等方面开展合作，为建设桂林国际旅游胜地贡献力量。比亚迪刚开始做电池起家，成为国内第一电池制造商后，进入到汽车领域，做电动汽车，2015年成为全球新能源汽车销量冠军后，又开始进入轻轨领域，研发出一套低成本的取代地铁的交通方案。比亚迪总裁王传福说，只要是有燃油机存在的地方，都可以被电机、电机、电控所取代，这些都是比亚迪未来要进入的方向！未来还有可能有电动坦克、火箭、电动飞机哦！	12.7万	44	牛股天下无敌	2
1939	2016/8/5	比亚迪轻轨业务一旦成功投入市场，比亚迪市值分分钟过万亿元！比亚迪宁波新能源产业园开工大吉 将生产轻轨车型！2016-08-3 16:43在６月份，粉粉看到比亚迪总裁王传福先生，在宁波签约了合作仪式。７月２１日，比亚迪投资的新能源汽车工业园就开建了！在这里不得不感慨，民营企业的办事速度之快，效率之高啊！http://p9.pstatp.com/large/ac800099fc96ba00578http://p1.pstatp.com/large/b0e000752aff8e44a7e比亚迪此次共投资30亿人民币，主要生产纯电动大巴及纯电动物流车、港口专用车，以及出口车型！宁波比亚迪工业园，还将生产比亚迪轻轨车型！轻轨的市场一旦打开，将有上万亿的规模啊，比亚迪此次站在了新能源汽车、轻轨交通两大风口上，未来前景不敢想象！http://p3.pstatp.com/large/b0e000752b…	31.0万	33	牛股天下无敌	2
1940	2016/8/4	比他娘的比亚迪恶心的还有些臭虫	966	0	上海网友	2
1941	2016/8/3	当资本市场认识到云轨的重要意义时，比亚迪的股价就不是100.200的问题了！地面交通，地下交通，动用的是全人类一百多年的物质资源，智慧资源，社会资源，才形成这样子交通出行方式。空中云轨则实现和完成了人类的第三种出行方式！而令人惊讶的是，实现这种交通方式的並不是所谓的全人类的各种资源的作用结果！它只是由一个小小的民营企业来提出和完成的！云轨的出现，将比亚迪的新能源汽车的世界龙头地位，又进一步提高了“世界新能源交通供应商”的新高度！资本市场将很快认识到这样子的重要意义！当资本市场认识到的时候，比亚迪的股价就不是100.200.300的问题了！	68.8万	414	凰飞鸿37892	2
1942	2016/8/2	哈！哈！哈！[大便]	922	0	上海手机网友	2
1943	2016/8/1	走人 亏2个点	952	0	上海手机网友	2
1944	2016/7/31	汕头运轨新进展：金平将建试验线 2017年7月建成:12月13日，汕头环境科学研究所官网显示，为加快比亚迪跨座式单轨产业在汕头市落地，汕头市云轨交通有限公司拟在金平区建立跨座式单轨试验线。线路起自汕头大学停车点，依次沿大学路、规划学林路、规划金凤西路行进至鮀济。全长约5km，包括4停车点4区间，线路全部采用高架方式敷设。本试验线投资估算约15亿元，预计试验线建成时间为2017年7月。	34307	48	牛股天下无敌	2
1945	2016/7/30	byd值多少钱，王犬夫是知道的，要不然它怎么对股价感到满意呢？	848	1	上海网友	2
1946	2016/7/29	目前比亚迪只差一把火直冲120！目前比亚迪调整已经达到6个月，是历史上最长的调整期！是用时间换空间的调整期！一旦放量上冲破6个月的调整期下降压力线上轨，便一发不可收拾！最低120！	12.3万	107	凰飞鸿37892	2
1947	2016/7/28	如题	965	0	古风十年20167583	2
1948	2016/7/27	明年按PEG为1估值 比亚迪合理股价为105.6元。【展望2017】比亚迪业绩明年保守可能增幅40%；2016年利润约为51亿；2017利润保守为72亿,每股收益约为2.64元；对应目前49.5价格PE为18.75！不考虑风的因素，明年按PEG为1的正常估值预计,比亚迪2017合理股价为105.6元。	33334	52	牛股天下无敌	2
1949	2016/7/26	主力专治不服，大利好不断，就是不涨，现在看多的见利好也不急着加仓了。以后如果天天涨，叫你找利好多找不到。高位才释放好消息。	1282	0	上海手机网友	2
1950	2016/7/25	项目包名称: 深圳巴士集团2390台10.5米公交车辆采购 项目包编号: 0658-1600SZTC5106-3 公示日期: 2016-7-25 中标单位: 比亚迪汽车工业有限公司 中标设备: 2390台10.5米公交车辆	9371	12	上海网友	2
1951	2016/7/24	新华网发布首份国产新能源汽车品牌传播影响力报告新华网 综合报道 2016-07-24 07:34:00 0[摘要] 《报告》显示，本监测周期内，比亚迪、长安汽车、北汽、广汽、东风、荣威、上汽、吉利等国产新能源汽车品牌表现不俗。7月22日，新华网舆情监测分析中心发布《2016年1-6月国产新能源汽车品牌传播影响力报告》(下称《报告》)。据悉，这是国内机构首次基于网络大数据发布的国产新能源汽车领域品牌影响力报告。《报告》显示，本监测周期内，比亚迪、长安汽车、北汽、广汽、东风、荣威、上汽、吉利等国产新能源汽车品牌表现不俗。伴随着补贴力度下降，国产新能源汽车正面临由政策主导转向政策和市场共同驱动的重要窗口期，未来新能源汽车市场或将面临深度调整。新华网发布首份国产新能源汽车品牌传播影响力报告《报告》对23个国产新能源汽车品牌的145个车系进行跟踪监测，从传统媒体传播影响力、新媒体传播影响力和传播美…	3946	0	凰飞鸿37892	2
1952	2016/7/23	1 只要有其它低成本的融资渠道，比亚迪定向增发不成功，并非是坏事，民营企业股权很重要。2 小心股吧里某些人把比亚迪增发不成功当成利空来宣传（因为目前来营造一个比亚迪的大利空太难了）。3 比亚迪增发成功了，也不一定会马上涨，说不定还会有最后一跌。4 比亚迪值得长期投资，选择好了比亚迪最好不要看短期股票波动。最后希望看好比亚迪的股友拿好自己的股票，只有我们团结一致才会成为比亚迪最大的庄。	87937	21	心越	2
1953	2016/7/22	不管什么利好，BYD来说都是利空，因为它是垃圾，垃圾中的垃圾。	1041	0	黃浦一期	2
1954	2016/7/21	砸盘的不要脸	1198	0	浪潮的浪9171	2
1955	2016/7/20	来源：全景网 比亚迪(002594)周二晚间公告称，公司与盐湖股份(000792)、深圳市宏达同实业有限公司签署了《盐湖锂资源开发合作框架协议》。 公告称，经各方协商，拟同意共同设立一家新的有限责任公司(以下简称“新公司”)，专门从事盐湖资源综合利用产品的开发与加工、销售。股权比例按比亚迪占注册资本49.5%，盐湖股份占注册资本48%，宏达同占注册资本2.5%。新公司生产产品所需的含锂老卤水为比亚迪钾肥生产尾矿的再利用，比亚迪确保老卤水唯一供给新公司，比亚迪供给新公司的含锂老卤水价格按与提锂相关的晒锂盐田及采输卤成本价确定。新公司争取在2016年7月30日前设立。 比亚迪表示，公司生产动力锂电池的主要原料之一为是碳酸锂，公司与上游企业加强深度合作和交流，有利于公司实现新能源产业战略规划布局。公司与盐湖股份的战略合作，将有助于推动公司的技术、管理、销售网络尤其是在动力锂电池等方面的优势与盐…	81759	18	比亚迪资讯	3
1956	2016/7/19	把雷神留在高位，等逆天长阳！	9929	1	东财网友2713513814524802	2
1957	2016/7/18	。	987	0	上海网友	2
1958	2016/7/17	你就是t股，你拉高我不追，卖，两次卖出，又买回，没t飞	69021	7	股友wVh1ju3404	2
1959	2016/7/16	大手笔！三星电子斥资4.4亿美元 入股比亚迪4%股权2016-07-15 新朋友请加 米聘猎头据路透社报道，三星电子于今日宣布，已同意入股中国汽车制造商比亚迪，以加强公司电动汽车零部件业务和智能机组件业务。韩国经济日报报道，三星电子的中国子公司已经签署协议将购买比亚迪4%股权，因后者正计划发行新股，投资规模5000亿韩元（约合4.4亿美元）。此次投资主要是为了在电动车领域与比亚迪建立“战略合作关系”，由于持股比例不足5%，三星对于比亚迪的管理层不会有任何影响。但据三星官方的声明来看，这笔交易的投资额尚未确定。比亚迪是中国领先的电动汽车制造商，公司创立于1995年，由20多人的规模起步，2003年成长为全球第二大充电电池生产商，同年组建比亚迪汽车。资深人士分析，三星此次投资比亚迪，显然是有心在汽车领域与竞争对手苹果一较高下。虽然从未公开承认过，但各种媒体消息显示，苹果的“汽车梦”在硅谷是个…	50863	4	牛股天下无敌	2
1960	2016/7/15	增发成功据韩国经济日报报道，三星电子的中国子公司已经签署协议将购买比亚迪[股评]4%股权，因后者正计划发行新股，投资规模5000亿韩元。	9998	2	上海手机网友	2
1961	2016/7/14	纯电动车的技术含量很低，如果电池产能供得上的话，比亚迪的所有纯电动车都可以大幅降价抢占市场，反正要把电池产能用到尽。纯电动汽车产业的竞争模式就是，建电池厂---卖电池---建更大更多的电池厂---卖更多电池。。。。。。如此循环往复，整个产业就爆发了，对补贴的依赖也就减少了。说到底，纯电动汽车的问题，根本还是动力电池的技术+规模+成本问题。	90796	15	上海网友	2
1962	2016/7/13	太阳能充电柱迎来机遇 新能源汽车加快布局2016-7-12 10:34| 发布者: yanghao|摘要: 整个电力系统正变得更加清洁。随着电动汽车的大规模发展，可以通过供给、消费、技术、体制、合作，真正实现清洁、绿色出行。这是一个能源变革的时代，整个电力系统正变得更加清洁。我国风能、太阳能实现了突破式发展和规模化应用，已成为世界装机和并网规模最大的国家。光伏从最初的航天应用，一度电7、8块钱，降到现在一度电7、8毛钱，正规模化进入民用领域。整个电动汽车产业，正随着能源变革，也进入产业变革期、爆发期。在供应侧，水电、风电、太阳能发电等绿色清洁的电力正逐渐替换石油。随着电动汽车的大规模发展，未来可以真正实现清洁、绿色出行。而充电基础设施的建设，也正在进入大规模的腾飞期。这个过程需要平稳、健康地度过。从我们的角度来看，充电桩将是未来能源系统中非常重要的环节之一。我们研究认为，2030年可能5…	9817	1	牛股天下无敌	2
1963	2016/7/12	比亚迪的后知后觉的鸡构主力们的操盘手法没有新意	995	0	上海手机网友	2
1964	2016/7/11	比亚迪中标38亿元深圳电动大巴订单 新能源促公共交通更新第一财经商业李溯婉2016-07-08 17:08评论9--------------------------------------------------------------------------------大本营设在深圳的比亚迪股份有限公司(002594.SZ,下称“比亚迪”)凭借天时地利，今年以来拿下深圳两家公交车企业共6775辆新能源大巴采购大单，超过比亚迪去年全年新能源大巴的销量，中标金额不含国家和地方补贴高达38亿元。目前，比亚迪明显加快新能源车“7+4”全市场战略布局。第一财经记者今日从比亚迪方面获悉，该企业今年上半年新能源汽车销量为4.6万辆，同比增长120%，预计全年新能源汽车销量将实现12万辆。比亚迪在7月7日晚发布公告称，比亚迪控股子公司比亚迪汽车工业有限公司近日参与投标深圳市西部公共汽车有限公司3751…	90195	3	牛股天下无敌	2
1965	2016/7/10	一觉醒来，满眼都是春逼丢的垃圾，你如此废寝忘食地乐在其中真是难为你了。	76916	15	黃浦一期	2
1966	2016/7/9	唐3519 秦2751 秦EV1044 E6 1647 E5 1074 腾势94 合计10129台	87242	22	诺基亚9039035	2
1967	2016/7/8	稀烂稀烂稀烂稀烂稀烂	705	0	上海手机网友	2
1968	2016/7/7	比亚迪放大招：50万旗舰S9竟完胜3百万路虎揽胜火车客 浏览次数：87 2016-06-22 19:27 比亚迪老总王传福：“分分钟造出特斯拉的”的豪言壮志在最新的比亚迪旗舰——比亚迪S9上实现了：2015年对于国产汽车厂比亚迪来说是非常红火爆的一年，其推出'...比亚迪老总王传福：“分分钟造出特斯拉的”的豪言壮志在最新的比亚迪旗舰——比亚迪S9上实现了：2015年对于国产汽车厂比亚迪来说是非常红火爆的一年，其推出的比亚迪唐，秦和S7都取得了非常不俗的销量成绩，可谓是国产自主品牌汽车的崛起代表企业，非常让中国本土汽车业振奋鼓舞，而完全没有消停的比亚迪老总在去年的2比亚迪混动唐发布的时候，王传福就说过比亚迪最新旗舰：比亚迪S9的存在了，其定位就是一款搭载超极电4驱系统的混动SUV，丝毫不输丰田的混合动力车型，来看最新的国产最贵旗舰车：最新曝光的比亚迪S9旗舰SUV，车尾一侧来看，非常动感时…	5714	4	牛股天下无敌	2
1969	2016/7/6	鼻歪帝	930	0	上海网友	2
1970	2016/7/5	比亚迪6天涨的还不够1天跌的	988	0	上海网友	2
1971	2016/7/4	懂吗	996	0	上海网友	2
1972	2016/7/3	定增已经失败	8102	18	天涯wuy9tt2979	2
1973	2016/7/2	今天入货1万股，如果未来一个月比亚迪股票能让我赚15万以上，月底就换一辆比亚迪电动车。请问各位，我的愿望能实现吗？	7701	11	青气兰香6501	2
1974	2016/7/1	连阳上攻，前景光明	982	0	上海手机网友	2
1975	2016/6/30	比	1144	0	上海网友	2
1976	2016/6/29	真是丧心病狂了	7359	4	舟自行	2
1977	2016/6/28	好像有首流行歌，走着走着就散了	1460	0	股多牛	2
1978	2016/6/27	这股概念很多，可不管哪个板块涨好象都和他没关系，还有就是这吧里，有几个长住人口，每天发些无聊的消息，这个点怪	1325	0	上海手机网友	0
1979	2016/6/26	来源：中国经营报 传统燃油汽车业务不振，新能源汽车逐渐成为利润“奶牛”，比亚迪股份有限公司(002594.SZ，以下简称比亚迪)在未来的发展道路上将何去何从？ 6月22日，比亚迪发布《关于签署合作框架协议公告》，称于6月21日与青海盐湖工业股份有限公司、深圳市宏达同实业有限公司签署了《盐湖锂资源开发合作框架协议》。在“框架协议签订对公司的影响”中，比亚迪方面表示：“公司生产动力锂电池的主要原料之一为碳酸锂，公司与上游企业加深尝试合作和交流，有利于公司实现新能源产业战略规划战略布局。” 这是继2月3日发布《关于非公开发行A股股票申请获得中国证监会核准批复的公告》之后，比亚迪新能源汽车迎来的又一个重要利好消息。而且，有关定向增发，比亚迪早已表明，本次计划募集总额不超过150亿元的资金除偿还银行借款及补充流动资金外，将主要用于电池扩产和新能源汽车研发项目。 持续加大对新能源汽车项目的投放，再加…	86350	21	比亚迪资讯	0
1980	2016/6/25	比亚迪对投资者一次次失信，最终失败于此。为了不分红找借口为了定增；为了忽悠散户接盘去年开始说骗补即将查实；68减持太不要脸......	7408	3	天涯wuy9tt2979	2
1981	2016/6/24	59就要抛，等下还有低点，周末美股暴跌，A股下周一还有低点，	1511	0	上海手机网友	2
1982	2016/6/23	价高一点机构不同意，价低于47老王不同意，港币股折算后才不到40人民币，所以这事要黄。	9548	6	百分之陆9765	2
1983	2016/6/22	今天60.48跑出来了，真是难得开心一次。	8925	9	道法自然走天下	2
1984	2016/6/21	虽然只有底仓，但坚信明天必定开启新征程！这是实打实的利好！青海锂镁资源在协议半年多终于有了结果，可惜所占股份偏少，分给了当地，但在新能源车企中，亚迪即日起是唯一拥有上游能源的车企。亚迪，明日会给我补仓机会吗？	9128	8	要为国护盘	2
1985	2016/6/20	发展新能源汽车亟需破除地方保护作者：王凌方 来源：中国汽车报网 发布时间：2016-6-14 7:55:02中国储能网讯：2015年中国新能源汽车销量取得全球第一的好成绩，其中地方政府功不可没，但所谓“成也萧何败也萧何”，地方政府的扶植政策在助推新能源汽车发展的同时，也在一定程度上阻碍了新能源汽车统一市场的形成。针对这一问题，6月5日，中国电动汽车百人会组织召开了以“公平竞争与统一市场”为主题的电动汽车热点问题系列研讨会，力图寻求破解地方保护问题的办法。来自政府、科研院所、企业的40余名来宾参会。地方保护现象普遍中央政府财政补贴加地方政府配套补贴，是我国实施的新能源汽车鼓励政策的显著特点，有力地推动了新能源汽车市场的快速发展。但也激发了地方政府肥水不流外人田、尽可能将两项补贴留在本地的欲望。有数据显示，地方保护直接导致全国70%的地方市场阻碍外地新能源汽车进入。由于各地情况不尽相同，地方…	2368	0	春暖花开免摇号	2
1986	2016/6/19	比亚迪定增150亿元落地，加码锂电池产能顺利实施，股价有望突破87.5。就问一下啥时实施	8928	5	Areszhao2011	2
1987	2016/6/18	青岛比亚迪基地投产 首批纯电动客车下线复制链接打印2016年06月17日12:59 青岛日报 青岛比亚迪新能源汽车基地项目总投资30亿元人民币，项目一期将形成年产1000辆纯电动客车生产能力，二、三期项目建成后，将实现年产纯电动客车5000辆，成为山东省内最大新能源客车项目和省内重要的纯电动汽车生产、出口、物流及研发基地，打造国际一流的新能源汽车生产基地 本报讯 昨日上午，青岛比亚迪新能源汽车基地新车下线仪式在城阳区举行。首批比亚迪K9纯电动客车下线，并正式交付青岛交运集团使用。作为比亚迪山东总部、纯电动客车出口基地和研发中心，青岛比亚迪基地一期项目的落成投产，标志着青岛市新能源汽车产业发展又向前迈出了坚实的一步，将促进山东省新能源汽车推广驶入快车道。 省委常委、市委书记李群出席新车下线仪式。市委副书记、市长张新起，比亚迪股份有限公司董事长兼总裁王传福出席仪式并致辞。 张新起在致辞中说，…	8824	2	春暖花开免摇号	2
1988	2016/6/17	比亚迪新能源物流车 物流车概念飞了科泰电源7天5涨停	6604	4	股市何时是春天2374	2
1989	2016/6/16	什么破玩意，汽车整车你涨不过，新能源汽车你涨不过，锂电池你也涨不过，还什么龙头，[大便]有人推荐幸亏没买，买了天赐材料	2497	2	上海手机网友	2
1990	2016/6/15	这是要出货的意思了，明天赶紧跑	3045	0	变4绝迹重生3124	2
1991	2016/6/14	上海唐起火，又是自然。中国人真会玩，你火，我就让你起火	8529	3	天涯wuy9tt2979	2
1992	2016/6/13	增发失败，骗补被查实！	4876	5	倦客2	2
1993	2016/6/12	深港澳车展中，比亚迪最得意！2016-06-12 泰安比亚迪兴德旗舰店深港澳车展，在深圳会展中心举办，正是比亚迪的总部大本营啊！从展馆的外面，到展馆的内部，几乎每一处都能看到比亚迪的广告语和举牌流动人员，可谓是浩浩荡荡啊！会场外，比亚迪唐战番邦的精彩演出，让人们对比亚迪唐的电四驱，有了新的认识。比亚迪唐的前脸，是不是很霸气侧漏呢？会展中心的入场口出，摆放了比亚迪的各种新能源车型，而且还打出了免购置税、直接上深圳牌的口号！会展中心门口，停放了许多比亚迪唐的车辆，据说这是8天8夜都在车里生存的奇迹参与者！比亚迪的广告无处不在，真不愧是在深圳大本营啊！比亚迪秦EV，纯电动车型，续航里程300公里。人气也很高哦！比亚迪秦EV，纯电动车型，续航里程300公里。人气也很高哦！红色的比亚迪唐，很妖艳，很风SAO，呵呵比亚迪宋，双模版，前脸logo已经换成了篆体汉字了！比亚迪的双色车身，貌似现在很流行！…	8518	1	春暖花开免摇号	2
1994	2016/6/11	新车标的构思过程：	7742	2	慢慢陪你涨	2
1995	2016/6/10	今年新能源车指标仅剩2.8万个 单位新能源指标则仅剩42个北京晨报 曹晶瑞 2016-06-10 08:22:43 1[摘要] 第三期新能源个人指标剩下28534个等待分配，而单位新能源指标则仅剩42个。小客车指标办发布数据显示，本期新能源个人指标申请人数达16264个，这意味着今年以来新能源个人指标申请人数连续三期超万。数据显示，今年前两期配置个人新能源指标22466个。而按照计划，2016年示范应用新能源指标额度共6万个，其中个人5.1万个、单位3000个、营运6000个。也就是说，第三期新能源个人指标剩下28534个等待分配，而单位新能源指标则仅剩42个。从目前的申请数量来看，预计个人新能源指标将在第四期，也就是今年8月配置完成。公告显示，本期普通个人小客车指标累计收到个人指标申请和确认延期的共2753518个，比上一期2690457个增加了63061个。实际上，上一期个人普通小客…	6152	1	牛股天下无敌	2
1996	2016/6/9	在日本上马路上基本上见不到中国品牌轿车的，但并不意味着日本人就不开中国品牌车。随着2015年比亚迪K9电动公交车被日本引进试行后，获得企业及公众的高度认可，并相继引进多辆K9。也就意味着中国自主公交车正式进驻日本。公交车都已进入日本汽车市场，轿车还会远吗？	8831	0	股友w8dn9T	2
1997	2016/6/8	年利润分配为啥不公布，大家可想而知，公布些没用消息	9645	3	天涯wuy9tt2979	2
1998	2016/6/7	深港通或超预期 比亚迪股价或趁机腾飞	2506	0	浙江迪粉3776	2
[truncated: 1,863 more rows]
