# Supplementary material for: Hybrid deep learning models with multi-classification investor sentiment to forecast the prices of China’s leading stocks
Source: PLoS One. 2023 Nov 27;18(11):e0294460. doi: 10.1371/journal.pone.0294460 (PMC10681238; doi:10.1371/journal.pone.0294460)
Supplement: S1 Data — (ZIP) [file pone.0294460.s001.zip › code and data/data processing -python/5:word2vec+sentiment classification/stock-comments/csv(add score)/600009(add score).csv]

	日期	评论	阅读数	评论数	作者	emotion
0	2021/11/24	中长线可以关注了！空间已经跌够了！时间还不够可能还需要磨底！可以慢慢布局！	1526	17	发上等愿向宽处行	2
1	2021/11/23	已经装死一年多	629	9	莹莹莹啦	2
2	2021/11/22	1、国家卫健委相关负责人20日表示，本轮疫情整体上进入扫尾阶段；大连疫情总体趋于平稳，但局部地区仍存在社区传播风险。2、截至11月19日，我国新冠病毒疫苗接种已经覆盖12.25亿人，完成全程接种10.76亿人，人群覆盖率分别达到86.9%和76.3%。	570	3	股友RxQ5wr	2
3	2021/11/21	上海机场确实是个好公司。但是持股心理很不稳。明年三月，上海机场有三个考验。1／年报肯定会亏，戴上丅帽。2／分红，肯定颗粒无收。3／明年三月份有巨量限制股被解禁，前几年机场股价不高。解禁股成本不高，获巨利丰厚。而且上市数量占比奇高，流通股巨量扩容。所以，上海机场，5o元的估价，拿着，心理承受会很大。获利盘涌出，不知股价能否顶着？不好说了。	936	2	n176313348857876	2
4	2021/11/20	机场是看业绩的吗？三季度是由于可以局部旅游，国际交流，年底呢？如果年底地过年，业绩能好过三季度吗？疫情是完全控制了吗？特效药的效果究竟怎么了？数值能增长吗？预期能达到吗？	982	0	书中应有黄金屋	2
5	2021/11/19	时间成本大也没关系，我磨磨性子。 成功不是一瞬间的事情，创业也是！ 加油加油加油！正能量陌生人	356	2	站在风口上669	2
6	2021/11/18	看看业绩吧，比去年还亏的多，36必止不住。疫情没结束，没得好。	511	7	ZQGlevel	2
7	2021/11/17	来源：东方财富Choice数据 作者：财智星 上海机场融资融券信息显示，2021年11月16日融资净偿还4514.56万元；融资余额15.8亿元，较前一日下降2.78%融资方面，当日融资买入4394.3万元，融资偿还8908.86万元，融资净偿还4514.56万元。融券方面，融券卖出5.66万股，融券偿还10.71万股，融券余量55.68万股，融券余额2731.44万元。融资融券余额合计16.08亿元。上海机场融资融券交易明细（11-16）上海机场历史融资融券数据一览免责声明：本文基于大数据生产，仅供参考，不构成任何投资建议，据此操作风险自担。（文章来源：东方财富Choice数据） [点击查看原文]	182	0	上海机场资讯	0
8	2021/11/16	公告日期：2021-11-16上海国际机场股份有限公司简式权益变动报告书上市公司名称：上海国际机场股份有限公司股票上市地点：上海证券交易所股票简称：上海机场股票代码：600009信息披露义务人：上海国有资本投资有限公司注册地址/通讯地址：上海市镇宁路 9 号九尊大厦 7 楼 A 单元股份变动性质：增加，无偿划转受让股份签署日期：2021 年 11 月 15 日信息披露义务人声明一、信息披露义务人依据现行有效的《中华人民共和国公司法》、《中华人民共和国证券法》、《上市公司收购管理办法》、《公开发行证券公司信息披露内容与格式准则第15号——权益变动报告书》及相关法律、法规、规范性文件编写本权益变动报告书。二、本信息披露义务人签署本权益变动报告书已获得必要的授权和批准，其履行亦不违反信息披露义务人章程及内部规定中的任何条款，或与之相冲突。三、依据《中华人民共和国公司法》、《中华人民共和国证券法…	615	4	上海机场资讯	3
9	2021/11/15	上海机场前期7月份46时进场建仓！建仓后一直阴跌！怎么办是割肉走人还是相信上机会起来的最保守46+是会上的！我选择了相信！跌到44时补仓就当是赚了两元一股！跌到41时又补仓就当是赚了5元一股！跌到38时又是猛补仓就当是赚了8元一股！然后就不动在十月份股价冲上50大关后全抛了赢利十万超预期！今天又估技重演了49.41建仓了先建个两千股敢砸到46又是补仓就当是赚了三元一股！敢砸到43又是补仓就当是赚了6元一股！敢砸到38时猛补仓就当是赚了11元一股！坚信上海机场时终还是要冲上50元大关的！	656	1	赣南飞狐	2
10	2021/11/14	国企改革概念股，上机起飞在望	95	0	吃土不枉挖土人	0
11	2021/11/13	上海机场本周(2021/11/08-2021/11/12)累计涨幅达3.57%，截至11月12日最新股价报收50.78元。从增量上来看，11月8日至11月12日融资买入交易规模4.57亿元，融资偿还规模3.7亿元，期内融资净买入8694.3万元。从存量上来看，截止11月14日，上海机场融资融券余额16.37亿元，其中融资余额规模16.04亿元，融券余额规模3213.32万元。数据来源：东方财富Choice数据在两市2182家融资融券标的中，上海机场期内融资净买入值排名第80，期末融资余额排名第224。按东财二级行业分类的融资融券标的统计情况来看，在所属民航机场板块中，上海机场本周融资净买入额排名1/10，期末融资余额行业排名1/10。数据来源：东方财富Choice数据免责声明：本文基于大数据生产，仅供参考，不构成任何投资建议，据此操作风险自担。	523	0	两融追踪	1
12	2021/11/12	来源：红星资本局 红星资本局11月12日消息，天眼查APP显示，火凤祥(宁波)品牌管理有限公司11月9日发生工商变更，原股东上海欢铄企业管理中心(有限合伙)等退出，新增股东浙江天港锅里仙物餐饮管理有限公司。 上海欢铄企业管理中心(有限合伙)股东信息显示，郑恺持有其70%股份。 火凤祥火锅开店后风波不断。开业后不久，就有四川成都吼堂老火锅店发文指责，称火凤祥火锅店内装修风格疑似抄袭吼堂老火锅店。今年11月9日，有网友爆料称火凤祥火锅一门店前有人拉起横幅，上面写着“火凤祥掌柜郑恺割韭菜诈骗，投资人血本无归”。 红星新闻记者俞瑶邓凌瑶（文章来源：红星资本局） [点击查看原文]	398	0	财经评论资讯	0
13	2021/11/11	公告日期：2021-11-12香港交易及结算所有限公司及香港联合交易所有限公司对本公告之内容概不负责，对其准确性或完整性亦不发表任何声明，并明确表示概不就因本公告全部或任何部分内容而产生或因倚赖该等内容而引致之任何损失承担任何责任。CHINA INVESTMENT DEVELOPMENT LIMITED中国投资开发有限公司（于开曼群岛注册成立并于百慕达续存之有限公司）(股份代号：204)资产净值于二零二一年十月三十一日，中国投资开发有限公司（「本公司」）每股股份之未经审核综合资产净值约为 0.096 港元。每股股份之未经审核综合资产净值乃根据本公司于二零二一年十月三十一日已发行股份 1,904,678,593 股计算。香港，二零二一年十一月十二日于本公告日期，董事会包括执行董事陈昌义先生；非执行董事韩正海先生（联席主席）、高云先生（联席主席）、李疆涛女士（副主席）、杨晓秋女士、闫鹏先生、…	472	0	中国投资开发资讯	3
14	2021/11/10	A股无药可救，越改越差	142	0	lijianj	2
15	2021/11/9	昨天清仓，今天又半仓回来了	153	2	摘桃子的蚂蚁	3
16	2021/11/8	快买开盘涨停来不及了	323	2	滚石趋势投资	2
17	2021/11/7	目前，国药集团中国生物正在密集研发2款全球首发的新冠治疗特效药——新冠特异性免疫球蛋白和抗新冠病毒单克隆抗体。其中，新冠特异性免疫球蛋白已获得国家药监局和阿联酋卫生和预防部颁发的国内外临床试验批准文件，相关临床试验也已展开。新冠特异性免疫球蛋白是以经批准的国药集团中国生物新型冠状病毒灭活疫苗免疫后健康人血浆为原料，采用低温乙醇蛋白纯化分离法，经病毒灭活及去除方法制备而成的含有高效中和抗体的静脉注射特异性人免疫球蛋白。因为它能中和新冠病毒，故对于新冠重症及危重症患者具有较好治疗作用。国药集团中国生物董事长杨晓明介绍，这一药物的机理同新冠肺炎康复者恢复期血浆治疗一致。不同的是，特异性免疫球蛋白纯度更高、工艺复杂、研发难度更大，较康复者恢复期血浆治疗应用更加广泛，起效更快，可供重症患者和高危人群应急使用。	764	2	股友RxQ5wr	2
18	2021/11/6	虽然也是呈口舌之快，但是我感觉明天上机要么一根大阳线直接上51.5，要么就是1元以内的震荡！没啥指标就是感觉！	595	3	来自远方的狼人	2
19	2021/11/5	来源：东方财富Choice数据 作者：财智星 11月04日，上海机场获沪股通增持71.19万股，已连续3日获沪股通增持，共计268.62万股，最新持股量为1.99亿股，占公司A股总股本的10.34%。近五日持股量数据持股量及股价变动图注：文中持股数量经过前复权处理，可能存在与港交所披露不一致的情形。免责声明：本文基于大数据生产，仅供参考，不构成任何投资建议，据此操作风险自担。（文章来源：东方财富Choice数据） [点击查看原文]	285	0	上海机场资讯	0
20	2021/11/4	**上海机场 投资复盘**【本金】1.9万【盈亏】盈利0.5万【持股天数】73【点评】股票的涨跌，取决于预期。尽管上海机场持续亏损，但市场的预期是疫情总会过去，上海机场总会触底反弹。因此，资金提前布局，股价反弹先于业绩的反转。	780	7	摸着石头过河2020	2
21	2021/11/3	大家都明白疫情现状，不会有人追高接盘的。	288	3	摘桃子的蚂蚁	3
22	2021/11/2	准备干	628	2	腾龙驾雾平安	0
23	2021/11/1	今日是泰国重新打开国门恢复接待国际游客的第一天。泰国民航局截至当地时间10月29日的航班订票统计显示，11月1日至5日，将有来自26个国家和地区的21316名旅客搭乘27条航线的航班出入境泰国，其中入境15037人，出境6279人。点评：不知道中国啥时候，打开国门，接待国际游客不过上海机场，是真的强！	969	2	蚂蚁搬金周进文	3
24	2021/10/31	上海机场本周(2021/10/25-2021/10/29)累计涨幅达5.47%，截至10月29日最新股价报收52.80元。从增量上来看，10月25日至10月29日融资买入交易规模2.71亿元，融资偿还规模3.13亿元，期内融资净偿还4193.15万元。从存量上来看，截止10月31日，上海机场融资融券余额16.25亿元，其中融资余额规模15.41亿元，融券余额规模8331.87万元。数据来源：东方财富Choice数据在两市2172家融资融券标的中，上海机场期内融资净买入值排名第2003，期末融资余额排名第224。按东财二级行业分类的融资融券标的统计情况来看，在所属民航机场板块中，上海机场本周融资净买入额排名10/10，期末融资余额行业排名1/10。数据来源：东方财富Choice数据免责声明：本文基于大数据生产，仅供参考，不构成任何投资建议，据此操作风险自担。	721	0	两融追踪	1
25	2021/10/30	感觉不如白云机场…能涨抗跌	829	13	股友276V05P357	2
26	2021/10/29	来源：东方财富Choice数据 作者：财智星 上海机场融资融券信息显示，2021年10月28日融资净偿还1188.25万元；融资余额15.29亿元，较前一日下降0.77%融资方面，当日融资买入5396.29万元，融资偿还6584.54万元，融资净偿还1188.25万元，连续3日净偿还累计7745.17万元。融券方面，融券卖出42.51万股，融券偿还32.07万股，融券余量151.27万股，融券余额7755.46万元。融资融券余额合计16.06亿元。上海机场融资融券交易明细（10-28）上海机场历史融资融券数据一览免责声明：本文基于大数据生产，仅供参考，不构成任何投资建议，据此操作风险自担。（文章来源：东方财富Choice数据） [点击查看原文]	261	0	上海机场资讯	0
27	2021/10/28	民航局：疫情防控下 加强对重点国际航班、问题多发机场的监督检查	667	0	股友RxQ5wr	2
28	2021/10/27	机场即将迎来巅峰时刻	658	8	超_级_暴_发_户	2
29	2021/10/26	疫情愈发严峻，上机上涨的逻辑是什么？	867	19	股友1O316I8602	2
30	2021/10/25	预计周一走势会很精彩	712	7	可控投资	2
31	2021/10/24	上海机场本周(2021/10/17-2021/10/24)累计跌幅达4.65%，截至当前最新股价报收50.06元。从增量上来看，10月18日至10月22日间上海机场被沪股通减持232.11万股，持股市值减少1.16亿元。从存量上来看，截至当前最新持股量2.04亿股，最新持股市值102.36亿元，沪股通持股量占A股总股本比例为10.61%，占流通股股本比例达18.70%。本周上海机场沪股通成交详细数据如下表：数据来源：东方财富Choice数据在两市1443家沪深股通标的中，上海机场期内沪股通净买入值排名第1374，沪股通最新持股市值排名第51。按照东财二级行业分类的沪深股通标的统计情况来看，在所属民航机场板块中，上海机场本周沪股通净买入值行业排名8/8，最新持股市值行业排名1/8。数据来源：东方财富Choice数据免责声明：本文基于大数据生产，仅供参考，不构成任何投资建议，据此操作风险自担。	740	1	胖猫周周见	1
32	2021/10/23	下週连续涨停涨到11/08'上机冲阿!!!!! 白鸡冲阿!!!!!	963	0	一字斷魂刀魔	2
33	2021/10/22	白云机场的趋势线。目前30-40度上升趋势是初升浪。主升浪是60度上升。进2退1，稳步上涨形。	333	1	完美涨到25块	0
34	2021/10/21	平安，上机，将在今年四季度形成大底，届时各位粉丝可以进行抄底运动。因为“强周期”即将一地鸡毛。行业已经这么惨了，疫情影响上海机场，但是疫情终将会在某一天就是一个普通感冒。$中国平安(SH601318)$$上海机场(SH600009)$	882	1	顺势而为的投资者	1
35	2021/10/20	航空熔断今天铁定跌	397	4	沈宝宝	2
36	2021/10/19	40-60，属于恢复上海机场内在价值，修复被悲观情绪引起的低估值。确定性较强，时间段不会太长。60-80，属于疫情好转，恢复正常盈利能力，市场普遍认识到上海机场价值。确定性较强，时间段较中长。80以上，属于业绩超预期，市场情绪反转，确定性不强，时间不确定。	8603	22	增老牛	2
37	2021/10/18	不得不服，在中国疫情政策控制这么严格，国际旅行量接近为零的情况下，竟然能把上海机场炒这么高。	985	7	秋风夏雨的静	2
38	2021/10/17	这看不懂，那看不懂，你还是回家早点洗洗睡吧，就你这点接受能力和认知度，也只能看着别人赚钱 ，自己叫委屈	782	1	基民05T213618q	2
39	2021/10/16	大家都很聪明'静待下週暴跌 20 %' 再进场抄底了'哈哈哈哈哈!!!!!	947	0	一字斷魂刀魔	2
40	2021/10/15	一进来就被埋，我真是够可以的	261	5	墨晔丶	3
41	2021/10/14	哎呦，清早了，接不回来了	124	0	毛茸茸之跳跳虎	2
42	2021/10/13	这节奏是让我补仓吗	257	3	股友66068Q6y33	2
43	2021/10/12	我发起了一个投票。	228	1	从一品	2
44	2021/10/11	上海机场牛滴不要不要滴	216	1	风景途中	3
45	2021/10/10	你相信三年以后上海机场能恢复到之前的状态吗？	878	7	汉上骄子	2
46	2021/10/9	指数开门红，情绪开门黑，总龙头断板，回归冰点，估计主力资金还在旅游吧。大体的思路，成交量是强调要关注的要点，为1.06万亿，重返万亿上方，但并未回到节前程度，第一个交易日，而且周五也只有一个交易日，可以理解，主力资金部分还处于节假日期间。从基础赛道龙头里面可以清楚看到今天涨幅居前主要集中农业，保险以及大消费，各种茅。肉眼可见的，今年跌幅比较明显的“茅”今天反弹都比较明显，尤其是哪些传统白马股，注意这里的反弹也只能说明这些消费，医药，养殖，阶段性见底了，还是需要反复震荡来磨底的。$上海机场(SH600009)$ $双汇发展(SZ000895)$一个大题材的切换，也不是一次性的高低切换。是一种反复见底，越走越强的过程。电力今天最坑，具体的原因还是节前的ICU和KTV的切换还没结束，延续之前的节奏。不过个人认为今天高开低走倒是好事，而且尾盘绿电回流，翘板的基本都有机构的身影，还是老话，万亿市场…	863	0	思路BKM108	0
47	2021/10/8	让人过一个愉快的假期好吗？	834	5	摘桃子的蚂蚁	2
48	2021/10/7	主力一看这帮还在这看多，好，你们玩儿磨不死你。	392	2	基民813z59G058	3
49	2021/10/6	港股的疫苗股又大幅度反弹了，搞不好那个所谓特效药又是骗炮的	397	1	淡定一点韭菜们	2
50	2021/10/5	新冠特效药来了 涨停板伺候	809	4	wyl27478	2
51	2021/10/4	机构持股大幅度降低，散户蜂蛹而入，股东户数大量增加，试问股价怎么可能上涨？	973	8	鸿智先生	2
52	2021/10/3	俄罗斯对开放中国入境	496	0	富贵民丰得小舞	2
53	2021/10/2	有没有来跟的？	983	14	莹莹莹啦	2
54	2021/10/1	遥想3月有余，一朋友买的上海鸡场，叫我跟进买入，买入后一直跌，50元位置，我割肉走人，后不断学习，也或许运气好，把当初之亏损全部回补，本不想吐槽，只能说买入鸡场够烂，散户够多，自始至终，朋友以价值投资为由，搪塞自己！	609	4	步步为营哈哈	1
55	2021/9/30	45的本，醉了	452	7	基民njIlvO	2
56	2021/9/29	在大阳线上部分横盘，强势整理，后市看涨	208	2	骑牛牛牛牛	2
57	2021/9/28	上海机场市值800亿，半年报营业收入18亿,净利润亏损7.4亿；ST基础市值400亿，半年报营业收入25亿，净利润3亿。成长性海航基础大于上海机场，谁是龙头一目了然，不知道为什么那么多人觉得基础的市值不会高过上海机场。	7709	14	信我发大财	2
58	2021/9/27	受疫情影响，连续亏损两年了，即将进入ST股票行列。无钱途。	966	11	股友7iprdg5040	0
59	2021/9/26	现在虹桥，浦东机场，双剑合璧。天时地利人和。我是每年都有出行需求。每次买票都在感叹，这个包租婆生意，真的很霸道。我想做这个生意，所以我投了。持续定投～	766	0	假如我有钱	2
60	2021/9/25	周，月MACD指标系统0轴金叉共振，且股价带量攻击前高，主力有备而来，且操盘手法高明，从前几天利用大盘下挫拉尾盘的伎俩与假摔的动作洗盘，进一步清洗浮筹，目标高远，请坚定的相信，主力不会套自己的。	813	1	股友Mpy1UM	3
61	2021/9/24	快看看你北京的那个小弟弟，这两天都涨飘了！你还是曾经的那个飞机茅吗？看你都变成飞鸡毛了	624	5	宁波桑田路营业部	0
62	2021/9/23	上海机场，这种破股，实在是懒得评论。既然路过，还是出个研报：目标价，27元	887	4	中国股市老韭菜	0
63	2021/9/22	之前破白线最后退出机会。反弹紫线反弹蓝线都是做题退出机会。到浅蓝线止跌阶段买入，黄线停留，蓝线停留减仓或者退出。	738	6	谈葱葱	2
64	2021/9/21	等熊市来买它，	323	0	草头秋露流	2
65	2021/9/20	港股大跌，大家想说什么？	884	6	股友220883v2g1	2
66	2021/9/19	上海：大力发展免退税经济 支持本市企业申请免税品经营资质。上机势在必得，一旦成功，中国中免算什么，鸟都不算，他有流量吗？上机正式走完流程的话看到100。	791	1	富贵民丰得小舞	2
67	2021/9/18	利好上海机场，可以搞自营免税了	985	3	竹子818	2
68	2021/9/17	每天做T，真香	165	0	神圣之子艾米利亚	2
69	2021/9/16	还有谁。	798	15	莹莹莹啦	2
70	2021/9/15	黄晔，问你下，上海机场有退市计划吗？或者因管理不善导致破产，以及针对破产后的重组有什么预案吗？有还是没有？别像现在疫情这样，完全没方向，管理层乱成一锅粥的感觉！	8551	34	从一品	3
71	2021/9/14	刮个台风就跌两个点，是不是故意来吓我们？	186	1	万里浮云好光景2	2
72	2021/9/13	只有技术面（市场情绪），基本面，全部到位，股价才会爆发。没有基本面的支撑，靠技术面走不远；只有基本面，没有技术面，也不会有行情。$特变电工(SH600089)$ 技术面，基本面全到位，股价暴涨。 招商银行基本面一直在，技术上不怎么激烈，慢牛。分众传媒 基本面到位，但技术面上差很多。股价没表现，没办法$上海机场(SH600009)$ ，东阿阿胶，宋城演艺这类个股，虽然也是各自赛道龙头。但目前双弱，熬着吧	863	0	曾书书	0
73	2021/9/12	83的成本，这辈子可能回本吗！	766	18	小语哇哇哇	2
74	2021/9/11	这种跌法。没有放量。这种是什么意思。 我是小白我不懂。 今天港口股大涨。 机场没啥看头	745	3	一不看走势就瞎买一	2
75	2021/9/10	我去，回头一看，57成本拿到37割肉了，买了其他的又套住了，结果机场回来了	834	10	基民qnB5nG	2
76	2021/9/9	SB上海机场！！！中国中免靠减租助净利增4.7倍	330	0	从一品	0
77	2021/9/8	奥利给。趋势向上	151	0	大吉满斗的丘处机	2
78	2021/9/7	牛市来了的错觉还能持续多久。。。	155	0	羊排威士忌	2
79	2021/9/6	上海机场本周(2021/08/29-2021/09/05)累计涨幅达9.21%，截至当前最新股价报收45.20元。从增量上来看，8月30日至9月3日间上海机场获沪股通增持738.33万股，持股市值增加3.1亿元。从存量上来看，截至当前最新持股量2.01亿股，最新持股市值90.94亿元，沪股通持股量占A股总股本比例为10.44%，占流通股股本比例达18.40%。本周上海机场沪股通成交详细数据如下表：数据来源：东方财富Choice数据上海机场本周北向资金延续流入态势，沪股通持股市值已连续2周增长累计达3.74亿元。在两市1437家沪深股通标的中，上海机场期内沪股通净买入值排名第48，沪股通最新持股市值排名第52。按照东财二级行业分类的沪深股通标的统计情况来看，在所属民航机场板块中，上海机场本周沪股通净买入值行业排名1/8，最新持股市值行业排名1/8。数据来源：东方财富Choice数据免责声明…	694	0	胖猫周周见	1
80	2021/9/5	来源：东方财富Choice数据 作者：财智星 09月03日，上海机场获沪股通增持149.07万股，最新持股量为2.01亿股，占公司A股总股本的10.44%。近五日持股量数据持股量及股价变动图注：文中持股数量经过前复权处理，可能存在与港交所披露不一致的情形。免责声明：本文基于大数据生产，仅供参考，不构成任何投资建议，据此操作风险自担。（文章来源：东方财富Choice数据） [点击查看原文]	873	0	上海机场资讯	0
81	2021/9/4	22年3月，谁知道成本，谢	272	0	海南红日	2
82	2021/9/3	准备到我割肉价格了，可惜我都卖完了	584	6	LYJ20100526	2
83	2021/9/2	按照规律，4天一轮回，第一天大涨，第二天横盘收红，然后连跌两天，后天收盘入准没错	926	3	大小A	2
84	2021/9/1	来源：东方财富Choice数据 作者：财智星 08月31日，上海机场获沪股通增持389.46万股，已连续3日获沪股通增持，共计657.58万股，最新持股量为2亿股，占公司A股总股本的10.39%。近五日持股量数据持股量及股价变动图注：文中持股数量经过前复权处理，可能存在与港交所披露不一致的情形。免责声明：本文基于大数据生产，仅供参考，不构成任何投资建议，据此操作风险自担。（文章来源：东方财富Choice数据） [点击查看原文]	841	1	上海机场资讯	0
85	2021/8/31	这就好比下棋一样，你看的是三步，五步，主力看的是十步，十五步，你幸运，拿些碎银走了，不幸运，前几次打劫的碎银都要吐出来，所以不用怕你，你跑不了	976	0	护城河的风向标	2
86	2021/8/30	建仓成功，谢谢大家跳水割肉，这个位置闭着眼睛买胜率都很大。	289	0	股莫愁阿紫妹妹	2
87	2021/8/29	上海机场本周(2021/08/22-2021/08/29)累计涨幅达6.13%，截至当前最新股价报收41.39元。从增量上来看，8月23日至8月27日间上海机场获沪股通增持162.04万股，持股市值增加6412.65万元。从存量上来看，截至当前最新持股量1.94亿股，最新持股市值80.22亿元，沪股通持股量占A股总股本比例为10.06%，占流通股股本比例达17.72%。本周上海机场沪股通成交详细数据如下表：数据来源：东方财富Choice数据在两市1438家沪深股通标的中，上海机场期内沪股通净买入值排名第173，沪股通最新持股市值排名第58。按照东财二级行业分类的沪深股通标的统计情况来看，在所属民航机场板块中，上海机场本周沪股通净买入值行业排名1/8，最新持股市值行业排名1/8。数据来源：东方财富Choice数据免责声明：本文基于大数据生产，仅供参考，不构成任何投资建议，据此操作风险自担。	923	0	胖猫周周见	1
88	2021/8/28	公告日期：2021-08-28公司代码：600009 公司简称：上海机场上海国际机场股份有限公司2021 年半年度报告摘要第一节 重要提示1.1 本半年度报告摘要来自半年度报告全文，为全面了解本公司的经营成果、财务状况及未来发展规划，投资者应当到 http://www.sse.com.cn 网站仔细阅读半年度报告全文。1.2 本公司董事会、监事会及董事、监事、高级管理人员保证半年度报告内容的真实、准确、完整，不存在虚假记载、误导性陈述或重大遗漏，并承担个别和连带的法律责任。1.3 公司全体董事出席董事会会议。1.4 本半年度报告未经审计。1.5 董事会决议通过的本报告期利润分配预案或公积金转增股本预案无第二节 公司基本情况2.1 公司简介公司股票简况股票种类 股票上市交易所 股票简称 股票代码 变更前股票简称A股 上海证券交易所 上海机场 600009联系人和联系方式 董事会秘书 证券事…	2755	19	上海机场资讯	3
89	2021/8/27	42.2满仓进入	298	1	股友heu4lE1947	2
90	2021/8/26	飞不起来啊	322	0	T77L1912	2
91	2021/8/25	来源：东方财富Choice数据 以下是上海机场在北京时间8月25日10:04分盘口异动快照：8月25日，上海机场盘中快速上涨，5分钟内涨幅超过2%，截至10点04分，报40.64元，成交2.66亿元，换手率0.61%。分笔10:04:4340.64414↑10:04:4040.59832↑10:04:3740.56169↓10:04:3440.57420↑10:04:3140.55376↑10:04:2840.51315↑10:04:2540.49380↓10:04:2240.51653↑10:04:1940.49346↑10:04:1640.48742↓报价卖五40.6932卖四40.6879卖三40.6716卖二40.6662卖一40.6528买一40.648买二40.6333买三40.6227买四40.6110买五40.624最新：40.64涨幅：4.21%涨跌：1.64换手率：0…	986	0	上海机场资讯	0
92	2021/8/24	风水轮流转。何时到你家	234	0	我是来做坐轿子的	2
93	2021/8/23	上海机场，说实话，玩这个股票就得全仓进，长期持有，至于其他的都是输家，反过来说，其他类型的都不适合在这里面玩，应该到外面去看看，我觉得应该会更有机会	973	0	刚刚放个	2
94	2021/8/22	外围疫情不结束，国际机场就会一直亏损，一直亏损！现在看看身边的人，出行基本上都是高铁，比飞机方便多了！坐了一次飞机，有多冷清，整个飞机机舱6个人，空姐比顾客多，机场商店更是关门歇业，上海机场看能坚持多久，会不会破产，或者st拭目以待，上海机场只值8块钱，这才是本来的价值	8751	14	曹曹噢	2
95	2021/8/21	来源：东方财富Choice数据 作者：财智星 上海机场融资融券信息显示，2021年8月13日融资净偿还956.83万元；融资余额15.8亿元，较前一日下降0.6%。融资方面，当日融资买入1935.49万元，融资偿还2892.32万元，融资净偿还956.83万元。融券方面，融券卖出5.62万股，融券偿还12.13万股，融券余量72.05万股，融券余额2752.33万元。融资融券余额合计16.07亿元。上海机场融资融券交易明细（08-13）上海机场历史融资融券数据一览免责声明：本文基于大数据生产，仅供参考，不构成任何投资建议，据此操作风险自担。（文章来源：东方财富Choice数据） [点击查看原文]	684	0	上海机场资讯	0
96	2021/8/20	要卖的赶紧，我要上位	235	0	股友0eh0819667	2
97	2021/8/19	当初丧失免税主动权侮股民的免税补充协议，董事会组成人员是谁给你们勇气去签订得？	680	4	从一品	3
98	2021/8/18	股吧里面股神太多啦，每天聊的都是主力这样做，主力那样做，能跌到什么价格都能预测出来，都是股神啊！说的市场好像真有一股神秘势力一样！而且他们最厉害的地方居然知道这个神秘势力会怎么做，太厉害啦！我作为一个凡人，得赶紧离开这个神仙聚集的地方！	725	0	皓星爱交易的	2
99	2021/8/17	来源：东方财富Choice数据 作者：财智星 08月11日，上海机场被沪股通减持246.74万股，最新持股量为1.96亿股，占公司A股总股本的10.17%。近五日持股量数据持股量及股价变动图注：文中持股数量经过前复权处理，可能存在与港交所披露不一致的情形。免责声明：本文基于大数据生产，仅供参考，不构成任何投资建议，据此操作风险自担。（文章来源：东方财富Choice数据） [点击查看原文]	868	2	上海机场资讯	0
100	2021/8/16	80的还有人在吗？	873	18	心静坚定	2
101	2021/8/15	81成本，有比我高的吗？	957	19	许宗吾	2
102	2021/8/14	36的成本能拿吗，会不会套我?	627	6	三碗米饭	3
103	2021/8/13	大股东出借股票，不是恶意做空，冤枉他了，他们是对中国经济没信心吧，董秘来回答下！	968	0	从一品	3
104	2021/8/12	上海机场本周(2021/08/02-2021/08/06)累计跌幅达2.67%，截至8月6日最新股价报收37.52元。从增量上来看，8月2日至8月6日融资买入交易规模2.11亿元，融资偿还规模3.29亿元，期内融资净偿还1.18亿元。从存量上来看，截止8月8日，上海机场融资融券余额16.55亿元，其中融资余额规模16.29亿元，融券余额规模2662.57万元。数据来源：东方财富Choice数据上海机场本周两融资金延续回落态势，融资余额已连续5周降低累计达3.5亿元。在两市2095家融资融券标的中，上海机场期内融资净买入值排名第2060，期末融资余额排名第196。按东财二级行业分类的融资融券标的统计情况来看，在所属民航机场板块中，上海机场本周融资净买入额排名10/10，期末融资余额行业排名1/10。数据来源：东方财富Choice数据免责声明：本文基于大数据生产，仅供参考，不构成任何投资建议…	930	0	两融追踪	1
105	2021/8/11	现在回头看，补充协议、难以为续是不是感觉都在演戏，外加大股东出借股票融券，细思极恐，我们都是砧板上的肉，割韭菜！	806	1	从一品	2
106	2021/8/10	等，sT机场	995	2	财运四海de李元芳	2
107	2021/8/9	转发	301	0	从一品	2
108	2021/8/8	这股下周肯定涨	208	5	绿野江湖菜菜	2
109	2021/8/7	爸爸，别这样，冲上去！	482	5	今天不赚钱	3
110	2021/8/6	明天争取创新低	298	1	股友cc8886888ccc	2
111	2021/8/5	布林轨道下部企稳，你们自己参考前几次，大概率反弹，这都不敢加仓咋解套，还炒什么股。	985	4	胡耍了包	2
112	2021/8/4	瞄准28	217	0	星月定均山	1
113	2021/8/3	这个行情人家吃肉，我们待在这里吃面	273	1	多财生财的黄哥	2
114	2021/8/2	这是一沟绝望的死水， 清风吹不起半点漪沦	692	13	跟着牛牛学炒股	2
115	2021/8/1	上海机场本周(2021/07/25-2021/08/01)累计跌幅达10.62%，截至当前最新股价报收38.55元。从增量上来看，7月26日至7月30日间上海机场获沪股通增持284.22万股，持股市值增加1.15亿元。从存量上来看，截至当前最新持股量1.99亿股，最新持股市值76.9亿元，沪股通持股量占A股总股本比例为10.35%，占流通股股本比例达18.24%。本周上海机场沪股通成交详细数据如下表：数据来源：东方财富Choice数据上海机场本周北向资金延续流入态势，沪股通持股市值已连续2周增长累计达1.52亿元。在两市1437家沪深股通标的中，上海机场期内沪股通净买入值排名第100，沪股通最新持股市值排名第63。按照东财二级行业分类的沪深股通标的统计情况来看，在所属民航机场板块中，上海机场本周沪股通净买入值行业排名1/8，最新持股市值行业排名1/8。数据来源：东方财富Choice数据免…	969	0	胖猫周周见	1
116	2021/7/31	天啊，全世界最发达区域，覆盖人口最多地区的航空枢纽，居然市值才100多亿美元，这是要干嘛？送钱也不能这么明目张胆啊？周围土地，还有土地上的设施加起来，也远远不止这个价吧？？？	940	9	万里浮云好光景	2
117	2021/7/30	真正受难者：股份持有人这里又分几个部分1.外资持有不少，几十亿的都有，一直拿着，外资不急，不是很急，钱不是短钱拿着吧2.短钱融资融卷的，这样下来，还不爆？3.长钱投资者无所谓4.炒家，这个股无钱可挣，看都不会看长期看因各方都没有什么动力，股价走软是大概率	1361	1	才望高升地令狐冲	3
118	2021/7/29	今年可能要st	297	0	了不起的单线舞	2
119	2021/7/28	跌到10元，我抄底	377	2	粤B888888888	2
120	2021/7/27	机场已死	411	1	股友fYOQN6	2
121	2021/7/26	留给上海机场的时间不多了	384	0	司佩霖	2
122	2021/7/25	$上海机场(SH600009)$继续走技术面演化行情，在没有基本面消息刺激的情况下，趋势很难改变。这样演化下去，会给出很诱人的建仓价格还是维持我原来的判断，2023年疫情全部得控，国际航班全部恢复。2024年业绩回到50亿。给予25-30倍市盈率，就是1250-1500亿市值。在750亿市值以下就有3年1倍的收益预期，越往下，预期收益越大，安全边际越高。赚时间的钱，不急不躁$双汇发展(SZ000895)$	1849	2	曾书书	1
123	2021/7/24	跌跌不休？！	238	0	咪咪Mi	2
124	2021/7/23	来源：东方财富Choice数据 作者：财智星 07月22日，上海机场获沪股通增持65.4万股，已连续4日获沪股通增持，共计181.19万股，最新持股量为1.98亿股，占公司A股总股本的10.26%。近五日持股量数据持股量及股价变动图注：文中持股数量经过前复权处理，可能存在与港交所披露不一致的情形。免责声明：本文基于大数据生产，仅供参考，不构成任何投资建议，据此操作风险自担。（文章来源：东方财富Choice数据） [点击查看原文]	941	3	上海机场资讯	0
125	2021/7/22	如果散户都一致都这么想，那主力绝对不会给这个价位。继续打到30，概率有，但不大，可能马上会拉高到50.再反复震荡。	873	6	摘桃子的蚂蚁	0
126	2021/7/21	昨夜美国航空股大涨，利空出尽了？可惜大A不认可，大盘的量是完全没问题的，就是资金还没有到这个板块。	965	0	技术不行脸来凑	2
127	2021/7/20	青岛胶州国际机场马上就要开通了，对上海机场是大利空吧？	962	4	河马兽兽兽	3
128	2021/7/19	奔着重组50块进来的，该不该补仓	391	0	阿里不割2021	3
129	2021/7/18	关注我，我会经常分享股市生存盈利法则！1.买下跌趋势中的股票！很多不懂股票的朋友经常在一只股票从高位盘整之后，向下调整的时候买股票，这个时候是万万不能买的，因为高位长期横盘之后向下破位往往是这只股票趋势反转的时候，一旦下跌趋势打开，股价就再也回不到买入的价格，严重的会一路向下，被深套！2.在下跌过程中补仓！这一点经常遇到，我曾经接触的所有散户几乎都喜欢在股票下跌的时候去补仓，最后的结果就是越补越跌，越跌越补，因为他们简单地认为向下补仓会摊薄成本，但是他们没有考虑自己的仓位越来越重了，而且下跌趋势中的股票是没有底的！所以，千万不要在下跌中去补仓，这一条其实跟第一条本质上是一样的！3.高频交易！很多朋友对市场的节奏一无所知，对股票的基本面也一无所知，天天盯着日线看，感觉这支股票要涨了就立马买进去，看见那只股票好又买入那只股票，最后折腾来折腾去，不仅钱没赚到，手续费倒是贡献了不少！关键是大多数…	951	1	心如莲花不着水	2
130	2021/7/17	来源：e公司 上海机场消息，今年上半年，上海浦东、虹桥两大机场客流量3606万人次，其中国内客流量3530万人次，已恢复至疫情前同期水平。7月进入暑运以来，出现了小幅增长，日均航班量达到1775架次，日均客运量达到22万人次。 （文章来源：e公司） [点击查看原文]	9722	59	上海机场资讯	3
131	2021/7/16	加快共建辐射全球的航运枢纽。加快同长三角共建辐射全球的航运枢纽，提升整体竞争力和影响力。强化上海港、浦东国际机场与长三角港口群、机场群一体化发展，加强江海陆空铁紧密衔接，探索创新一体化管理体制机制。在洋山港试点实施与国际惯例接轨的船舶登记管理制度。研究在对等条件下，允许洋山港登记的国际航行船舶开展以洋山港为国际中转港的外贸集装箱沿海捎带业务。推动浦东国际机场与相关国家和地区扩大航权安排，进一步放宽空域管制，扩大空域资源供给。	986	5	股友RxQ5wr	2
132	2021/7/15	卡tui	226	0	花开高升的叶孤城	2
133	2021/7/14	肯定会破四十的!事目以待吧！千万不要冲动!冲动是魔鬼!	321	0	怎么没有后悔药	2
134	2021/7/13	能不能做回人	253	1	嘿哈123321	2
135	2021/7/12	掏空六个钱包，59.78再加$中国平安(SH601318)$ ，仓位越来越重，此时已经跌破成本线。我只买打折的股票，现在总仓位78.23%，无论对错，都需要时间来验证。郑重声明：以上内容仅为个人实践和观点，不构成任何推荐或推广意见，请慎重对待，切勿照搬照抄！$上海机场(SH600009)$	733	0	林海雪山的韭菜叔	1
136	2021/7/11	其实市场无论美的万科上机 三一这些跌的不行的 外资还一直加仓的 并不是公司出问题了 只是市场没钱了 让外资天天捡便宜 所以才要全面降准	603	5	股友90pV909390	2
137	2021/7/10	来源：东方财富Choice数据 作者：财智星 07月09日，上海机场获沪股通增持60.59万股，已连续5日获沪股通增持，共计503.39万股，最新持股量为2.01亿股，占公司A股总股本的10.45%。近五日持股量数据持股量及股价变动图注：文中持股数量经过前复权处理，可能存在与港交所披露不一致的情形。免责声明：本文基于大数据生产，仅供参考，不构成任何投资建议，据此操作风险自担。（文章来源：东方财富Choice数据） [点击查看原文]	893	0	上海机场资讯	0
138	2021/7/9	上海虹桥机场是上海西边的一个机场，在长三角地区他的历史地位和盈利能力肯定比白云机场要强，白云机场现市值200多亿，上海虹桥机场当作60亿的资产被上海机场收购，股民们自己分析这个收购是贵了还是便宜了？这次上海机场的资产重组是利空还是利多，股民们自然清楚。	884	5	股友iwkz3w	2
139	2021/7/8	公告日期：2021-06-25证券代码：600009 证券简称：上海机场 上市地点：上海证券交易所上海国际机场股份有限公司发行股份购买资产并募集配套资金暨关联交易预案摘要事项 交易对方发行股份购买资产 上海机场（集团）有限公司募集配套资金 上海机场（集团）有限公司二〇二一年六月上市公司声明本公司及公司全体董事、监事、高级管理人员承诺本预案及其摘要内容以及本公司所出具的相关文件内容真实、准确、完整，不存在任何虚假记载、误导性陈述或重大遗漏，并对其真实性、准确性、完整性承担个别和连带的法律责任。与本次重组相关的审计、评估工作尚未完成，相关资产经审计的财务数据、资产评估结果将在重组报告书中予以披露。本公司及全体董事、监事、高级管理人员保证本预案及其摘要所引用的相关数据的真实性和合理性。本预案及其摘要所述事项并不代表中国证监会、上交所对于本次重组相关事项的实质性判断、确认或批准。本预案及其摘要所…	5140	31	上海机场资讯	3
140	2021/7/7	今日大致预计涨幅在3%以上，本周爬上52，别问为什么，问就是因为我买了	994	10	明明都是我	2
141	2021/7/6	得上个图	916	3	把地耕坏的牛	2
142	2021/7/5	本周如果不能到51大家就别做梦了	354	0	股友WPYALi	2
143	2021/7/4	上海机场，跌破二十元时，俺将放一挂鞭炮。	997	20	在天空	2
144	2021/7/3	来源：东方财富Choice数据 作者：财智星 上海机场融资融券信息显示，2021年7月2日融资净买入220.66万元；融资余额19.8亿元，较前一日增加0.11%。融资方面，当日融资买入8383.06万元，融资偿还8162.4万元，融资净买入220.66万元。融券方面，融券卖出21.74万股，融券偿还8.67万股，融券余量60.88万股，融券余额2801.55万元。融资融券余额合计20.08亿元。上海机场融资融券交易明细（07-02）上海机场历史融资融券数据一览免责声明：本文基于大数据生产，仅供参考，不构成任何投资建议，据此操作风险自担。（文章来源：东方财富Choice数据） [点击查看原文]	822	0	上海机场资讯	0
145	2021/7/2	补仓，降成本，我以为我成本52已经是最高了	471	5	新来的阿菊	3
146	2021/7/1	庆祝中国共产党成立100周年	287	0	股友rsdPYF	2
147	2021/6/30	看周线，这货新一轮下跌会到40	215	1	股友936267Q0d9	2
148	2021/6/29	好人出来分析一下吧！！今天报邮政将主要城市运输提速，是否影响机场物流公司我信息闭塞，有大明白出来分析一下	283	1	股友dya9jL	2
149	2021/6/28	机场变鸡场	307	0	徐75015	2
150	2021/6/27	主力跌的都赔惨了，出个毛线货！	520	1	炒股当游戏玩	2
151	2021/6/26	38.29，38.30压力巨大，需要砸盘把他们的筹码骗走	305	0	股莫愁阿紫妹妹	2
152	2021/6/25	公告日期：2021-06-25600009:上海机场对外担保管理制度[点击查看PDF原文]提示：本网不保证其真实性和客观性，一切有关该股的有效信息，以交易所的公告为准，敬请投资者注意风险。	806	2	上海机场资讯	3
153	2021/6/24	要以公司的思维来看这次资产重组，公司扩大扩张了是好事，不能只想着资本市场，这个格局显得太过局限了	768	1	拨浪鼓手	1
154	2021/6/23	上海机场股东大会摘要https://mp.weixin.qq.com/s/_XX-FJpkAmbQOGmZMRvH0g	592	0	股友097318tK60	2
155	2021/6/22	讨论虹桥的估值也不能把虹桥的可能会增加的免税业务丢了呀。退一步讲，上机还能比现在更差不成？	966	1	强颜不欢笑	1
156	2021/6/21	说出十个涨停翻一倍的数学天才，是什么智商？	960	5	怎么又	2
157	2021/6/20	上海机场重组“启幕”背后：业绩首现亏损 免税业务冲击明显长期横亘在上海两大机场间的难题或将得到彻底解决。6月10日，上海国际机场股份有限公司发布重大资产重组停牌公告，筹划以发行股份购买资产方式购买上海机场(集团)有限公司持有的上海虹桥国际机场有限责任公司100%股权、上海机场集团物流发展有限公司100%股权以及上海浦东国际机场第四跑道相关资产。	977	0	海虹沉浮	2
158	2021/6/19	涨多了会跌，跌深了会涨，涨跌随意，把握住吃肉，反之…	430	1	w旭日	2
159	2021/6/18	哈哈，看评论区。你们都不知道上海机场发生啥事了	926	3	三木丶	2
160	2021/6/17	好事连连！	742	0	财源利达	0
161	2021/6/16	虽然资产重组不比前几年那么热，但是在当下这种低迷的大盘环境之下，这个消息无疑会是一个大利好	959	1	画家的人生	0
162	2021/6/15	没有买上海机场的人会后悔的，复牌之后估计你排队都买不到了，已经一飞冲天了	973	4	七七爱喝茶	2
163	2021/6/14	停牌重组不是好事吗？为什么那么多唱空的呢？	881	10	超_级_暴_发_户	2
164	2021/6/13	我看这波要吃跌停了，还好我跑了，反正先观望，现在上海机场这一搞，让股民散失信心	2816	26	股市供需	2
165	2021/6/12	8月1号复牌。	898	1	回不去的潘达利亚	2
166	2021/6/11	又失眠了	401	3	哪吒风火轮	1
167	2021/6/10	还好没全部割肉，可惜减了半仓	274	1	沧海一声空间换	2
168	2021/6/9	【“十四五”上海将扩建浦东国际机场四期 支持南通新机场建设】上海将推进浦东国际机场四期扩建、支持南通新机场建设，研究上海机场在苏州、嘉兴等地建设虚拟航站楼；预计2025年，上海机场航空旅客年吞吐量将达1.3亿人次。（财新）	982	1	自有天下	2
169	2021/6/8	估值40都给多了，，中肯的是38了!股东大会开一次，估值掉一次。业绩怎么会好呢?新冠肆虐依然。说白了，就是房地产公司，靠包租婆公司。航企业绩不好，你会好?扯淡了	948	2	神秘关注	2
170	2021/6/7	跌停，我加仓	338	2	股友D55575v600	0
171	2021/6/6	广东疫情又反复了，周一暴跌。	701	5	大吉满斗得李剑白	2
172	2021/6/5	长期看至少70吧，短期50以下的上机买不到了	405	1	海澜世界	2
173	2021/6/4	就算开放国门又如何，人流量起来还不得好几年。更何况开放国门都还早着。当然股价最终还得看市场的资金。跟业绩关系也没有那么大	1320	1	生生不息的酒财	2
174	2021/6/3	这两天跟着女神抄到黄金底了，女神的判断还是很准的！佩服佩服！发现女神好像在建上海机场了，要不要跟一下呢$*ST海航(SH600221)$ $上海机场(SH600009)$	830	17	长空牧星辰小跟班	1
175	2021/6/2	不看好的都赶紧走吧，这世界机会从来不给低智商和没胆量的人。。。	998	17	炒新大王	3
176	2021/6/1	与我前面猜想完全符合既然猜想正确那么顺着继续分析，上机这一波五十又下来，正好是给了我继续拿的勇气，本来今天准备卖了，当地他又下来了，那我就继续拿着，上次我说，买点将在这周出现，观点不变，上机还会有一两轮调整，筑底最少三段波浪 ，低吸高抛即可。	798	1	鳄鱼翻滚	2
177	2021/5/31	48.92一追进入又惨了	383	1	LYJ20100526	2
178	2021/5/30	一分为二看，坏事变好事！所有的担心都是多余的，坏事往往变成好事，其理由如下：1.疫苗的接种从催着打，转变为排队打抢着打，接种进程飞速进步，全民抗体形成速度越来越快，安全墙的建立也指日可待；2.在住房不炒的大环境下，资本总有出处，购买基金热情增增日上，大家都关注价值投资，有机会资本都会出手，有肉大家吃；3.全球与疫情多次较量中，各类疫苗与药物层出不穷，特别中美两大超级国家，都是实战经验丰富，防守严密，成效显著。历史的长河中，人类与困难斗争，一直坚韧不拔，从未低头，只要耐心的等待，春天的脚步越来越近！	970	0	财源利达	0
179	2021/5/29	历史无新事，当年白酒行业塑化剂事件，闹得人心惶惶，不可一日，可如今贵州茅台，五粮液，泸州老窖，山西汾酒，古井贡股价不是飞上天了吗！	912	1	财源利达	3
180	2021/5/28	公告日期：2021-05-29证券代码：600009 证券简称：上海机场 公告编号：临 2021-023上海国际机场股份有限公司关于监事辞职的公告本公司监事会及全体监事保证本公告内容不存在任何虚假记载、误导性陈述或者重大遗漏，并对其内容的真实性、准确性和完整性承担个别及连带责任。上海国际机场股份有限公司（以下简称“公司”）监事会于近日收到监事斯晓鲁女士提交的书面辞职报告。因工作安排原因，斯晓鲁女士向监事会辞去公司监事职务。根据《公司法》、《公司章程》等有关规定，斯晓鲁女士的辞职未导致公司监事会成员低于法定最低人数，其辞职自辞职报告送达公司监事会时生效。公司监事会对斯晓鲁女士在担任公司监事期间所做出的努力和贡献表示充分肯定和衷心感谢！特此公告。上海国际机场股份有限公司监 事 会二〇二一年五月二十九日[点击查看PDF原文]提示：本网不保证其真实性和客观性，一切有关该股的有效信息，以交易所的公…	806	1	上海机场资讯	3
181	2021/5/27	50不卖，49.19卖了，晕	402	3	LYJ20100526	2
182	2021/5/26	上海机场股价49元，市值900亿，预计未来两年不分红，还在买入的是博傻？柯力传感股价26元，市值40亿，10转4送4，近期国家鼓励高端制造，此时不买，更待何时？	956	7	Diooooo	2
183	2021/5/25	这么多 看多的 看来还没跌到位	400	1	韭菜是怎样长成的	2
184	2021/5/24	机场回本日永不炒股时，立贴为证	929	10	股友PGkeTi	2
185	2021/5/23	据说此股不是杀估值而是杀逻辑 是这样吗？	771	1	绿庭一直绿	2
186	2021/5/22	这波绝对上55-60	924	6	神秘人WJ	2
187	2021/5/21	38.88卖早了，唉！	324	1	LYJ20100526	2
188	2021/5/20	套了20个点了，该走还是该留	924	17	真的太菜了	2
189	2021/5/19	我每天就来看看你是不是又被绿了	256	0	薄荷稥橙	2
190	2021/5/18	58的本，有比我高的吗	977	18	率真之卡卡西	2
191	2021/5/17	冲！	470	1	主力真是坏的可以	2
192	2021/5/16	今年1月19日和1月22日发的帖子，记得当时遭遇股友的一顿板砖。	633	3	善极02	0
193	2021/5/15	72的本 4000股还有兄弟在这吗？	894	18	股友naNYgA	2
194	2021/5/14	太垃圾，给东财提鞋都不配	341	0	知行归一	2
195	2021/5/13	上海机场8年长牛结束	948	15	龙腾1992	2
196	2021/5/12	上海机场从基本面从财务角度说 它已经是纯粹的垃圾股 它不配有这么高的市值 价值是变动的 不要停留在过去 如果你们还在幻想中度日 那么我可以告诉你们 你们将在未来6年的时间内感受到什么叫痛苦 人生有几个6年 这是一个老股民对你们忠告 亏得不多的赶快走 全球化 全世界人员大流动的时代结束了 上海机场的基本面就彻底改变了	1169	2	灬记13718	2
197	2021/5/11	希望今天能红	301	0	超超人超超	2
198	2021/5/10	这跌的明年业绩都不看好了	247	0	韭菜地里的韭黄	2
199	2021/5/9	这辈子死磕上海机场，只买这一只股，看你股灾式下跌到什么时候	972	4	股友92A211936Y	2
200	2021/5/8	在40等你。	325	1	n1432561781599e5	2
201	2021/5/7	有这样说话的董事长吗	996	7	angle17	3
202	2021/5/6	一年了就输在机场上了 八嘎牙路	340	0	龙门龙少	2
203	2021/5/5	年底30元，不是梦。	600	0	在RBC和TD上过班	2
204	2021/5/4	北京时间5月2日凌晨，2021年巴菲特股东大会在线进行。 伯克希尔哈撒韦公司董事长兼CEO沃伦巴菲特(Warren Buffett)和副董事长查理芒格(Charlie Munger)一同亮相年会现场。另外两名副董事长，伯克希尔保险业务负责人Ajit Jain和非保险业务负责人Greg Abel此次一道出席。 巴菲特在回应减持航空股时表示，经济的复苏整体上比预期要好了很多，虽然航空股最近有很快复苏，但是仍不愿买回航空股，因为商务出行和旅游仍未自底部完全复苏。 巴菲特解释说，伯克希尔持有7000亿美金左右的股票，最后仅卖掉了1%到1.5%，减持的比例其实并不大。 巴菲特指出，航空业去年产生的困难，并不是他们的问题，不是2008年当时因为银行业造成的整个金融危机。但是，所有航空公司的整体经营规模比不上一个苹果公司，“所以我们觉得它们进不到我们前十五的投资组合当中”。 “我觉得航空业好像确实现在…	987	1	知足常乐开开心心	3
205	2021/5/3	节后估计要涨停因为爆发性出游	905	4	小石巨岩	2
206	2021/5/2	虽然离开上机了，可是看到上机这个模样也难受，上机的上涨逻辑就是流量产生的免税这一块稀缺带来超额利润，现在海南分走一部分，室内实体免税店又分走一部分，东亚大自贸区免税又分走一部分，现在就剩欧美国家那一部分了，可是各个航空公司可以在本公司航班进出上海航空口岸交通工具设立免税店，上机还能有多少免税了，以前不知道，现在握的春秋航空离历史高点还有差不多六个点左右了，看一下发现也可以设立免税店了，叫什么春秋中免什么的，没太在意，免税门槛这么低，上机估计够呛，所以董事长广而告之免税基本凉凉了，免税基本应该属于抽红行业，以前上机剥中免的皮，现在是中免剥上机的皮，各个航空公司再来剥皮，市内店再来剥皮，东亚大自贸区和各个航空公司联手再来剥皮，上机还能剩下什么了？这还不算市内百货公司和网上的剥皮，离开免税上机即使流量恢复又能咋样？所以董事长提前告知，属于极其负责任，还是机场广告牌，重点加强吧！或多或少安慰一下…	1702	1	小穆是俺的孩子	2
207	2021/5/1	抱紧紧呢看看你，可控呢，耗死诸葛亮呢，老王忠粉呢，哪里啊去了，出来嗮仓位图吧，我们想看看。	974	5	小穆是俺的孩子	2
208	2021/4/30	提前祝股友们五一快乐，长线持有上机第十天	965	10	残酷的月光ii	0
209	2021/4/29	飞机没飞，机场也亏～	289	0	句号_股友	2
210	2021/4/28	这情况短线客也赚不到什么钱。中长线分批买入应该也没错！印度是作死的。疫情还是可控的。	966	1	只求跑赢大盘	2
211	2021/4/27	当时很多人说困境翻转，我60买的，拿一段时间，觉得垃圾才会被机吼抛弃，然后59卖了，回头看，给不给跌到30块钱的时候让我再上车买100股？	379	0	刘小黑妮	2
212	2021/4/26	看了下上海机场，暴跌！看了下是董事长的发言引起的！连董事长都说免税红利难以为继了，看来上海机场比之前想象的还要艰难啊！记得我是59左右准备长线的，现在账户又在基础上跌去了近10%，还好之前把融资全部撤了，本金也撤了一半！但是，上海机场的股价波动丝毫不会影响我！因为我投资上海机场的资金是我近五年都用不到的资金，纯粹的闲置资金！这就充分说明了炒股一定要用闲置资金，不能急！我能用时间换股价，但是急钱不能！上次发帖说到五一假期左右再来，这次来了，下次的话，我准备是更晚一点吧！朋友们想我的一起聊天哈，今天一过，两个月后再见喽！投资是急不来的！海南免税，市内免税会对上海机场产生影响，但是有限！1000亿的市值不贵，我能接受！也许疫情结束后，到2025年由于估值杀，50亿净利润给20倍市盈率也才1000亿市值！你能接受么？如今的上海机场没了幻想，但多了一份安稳！	2964	5	爱打板的小公主	2
213	2021/4/25	35抄底	306	2	我要做韭菜根	2
214	2021/4/24	明天最好的加仓机会来了	376	1	潜伏翻翻44944	2
215	2021/4/23	上海机场带来独一无二的高品质流量，作为流量的提供方，这是垄断！！流量的变现方选择很多，广告，免税，你不行换个变现方而已！定价权是个动态的，现在在中免，未来在谁，脑子不好使？？？？	967	4	股友ugXabN	2
216	2021/4/22	来源：东方财富Choice数据 作者：财智星 上海机场(600009)2021年4月23日融资融券信息显示，上海机场融资余额2,015,082,588元，融券余额98,507,924元，融资买入额87,579,190元，融资偿还额61,702,915元，融资净买额25,876,275元，融券余量1,747,834股，融券卖出量405,000股，融券偿还量617,400股，融资融券余额2,113,590,512元。上海机场融资融券详细信息如下表：交易日期代码简称融资融券余额(元)2021-04-23600009上海机场2,113,590,512融资余额(元)融资买入额(元)融资偿还额(元)融资净买额(元)2,015,082,58887,579,19061,702,91525,876,275融券余额(元)融券余量(股)融券卖出量(股)融券偿还量(股)98,507,9241,747,83440…	892	0	上海机场资讯	0
217	2021/4/21	今天要下56了吗？拭目以待	697	4	小妞爱上钱688	2
218	2021/4/20	凉凉，国际航线明年都别想开通了	964	5	重庆丁元英	2
219	2021/4/19	19年免税店租金52亿，按新协议计算19年只有35亿租金。差距太大！	898	7	生生不息的酒财	2
220	2021/4/18	疫情前股价75，如果估值保持不变，根据新的协议，上机应该值多少？？没算错的话大约只值50块，也就是说就算没有疫情，根据新协议，疫情前也只值50块。现在算上疫情影响是不是得再跌一点？欢迎大家探讨指正。	3493	19	生生不息的酒财	2
221	2021/4/17	买过无数只大牛股，一个上海机场足以让我回到解放前。	396	0	八倍哥888	2
222	2021/4/16	五一期间去上海的火车票飞机票已经一票难求了，当然首先利好航空公司，航空公司降落的机场也是受益者，，起降费，游客的购物消费利好上海机场，妥妥的	826	5	股友g61YJi	2
223	2021/4/15	3月份数据先不说是不是绝对让人满意但代表了复苏的趋势，今天有多少割肉的	917	7	胖胖瓜1770	2
224	2021/4/14	牛呀	291	0	响当当的天蝎	2
225	2021/4/13	昨天就说了，这只票现在趋势就是慢慢阴跌。月底大概率触及50-52附近。不过长期肯定看好的，等待国际航班恢复正常，运送和中免正常恢复营业后肯定能上去的。短期不用看了，阴跌持续下跌。52以内可以重点关注。50附近后建仓的建仓，补仓的补仓	942	0	flicker1	2
226	2021/4/12	好像连续二年亏损就会被戴上st帽子。	867	3	shuxiangyinyuan	2
227	2021/4/11	来源：东方财富Choice数据 作者：财智星 上海机场融资融券信息显示，2021年4月12日融资净偿还317.55万元；融资余额19.64亿元，较前一日下降0.16%。融资方面，当日融资买入5348.76万元，融资偿还5666.31万元，融资净偿还317.55万元。融券方面，融券卖出6.26万股，融券偿还2.41万股，融券余量81.8万股，融券余额4613.4万元。融资融券余额合计20.1亿元。上海机场融资融券交易明细（04-12）上海机场历史融资融券数据一览免责声明：本文基于大数据生产，仅供参考，不构成任何投资建议，据此操作风险自担。（文章来源：东方财富Choice数据） [点击查看原文]	663	0	上海机场资讯	0
228	2021/4/10	这种股票 只要解套了 我终生不再碰	875	9	股友l80aV3	2
229	2021/4/9	4月26日至5月3日之间有重大利好，懂得人耐心等待即可	982	5	爱护韭菜	2
230	2021/4/8	为什么还有那么多人在乎业绩，基金抱团股上涨的逻辑是什么?是市场有充分的流动性，基民不断涌入，而现在是什么，顺丰暴雷后，基民对蓝筹股开始有怀疑，市场大票流动性被抽离，和公司基本面没有关系，股价是要靠前推动的，水都不够要被抽干了，还谈什么基本面和业绩	628	1	尘封的极光	2
231	2021/4/7	还没跌透	304	1	平凡平稳平静	2
232	2021/4/6	开始明目张胆的做空了	278	0	专业砸盘做空	0
233	2021/4/5	我刚卖了机场就暴涨，哎，注定和你无缘。	968	8	知行归一	2
234	2021/4/4	59.88买进 不偏不倚 买在今天最高点	957	13	黎明前的韭菜芽	0
235	2021/4/3	现在还不是时候	951	7	股友W92550635W	2
236	2021/4/2	这就是韭菜们的最爱啊，，	861	2	山鸡土狗	2
237	2021/4/1	原来虹桥机场业务不属于上海机场有限公司，怪不得股价还是低位	938	3	苦小韭	2
238	2021/3/31	月线两连阴，全年下跌23.5%。	349	0	八倍哥888	2
239	2021/3/30	走势太弱，今天必定下跌收盘。	242	0	八倍哥888	2
240	2021/3/29	别上当 兄弟们 根本没量	313	0	牛牛PLUS	2
241	2021/3/28	公告日期：2021-03-27公司代码：600009 公司简称：上海机场上海国际机场股份有限公司2020 年年度报告重要提示一、本公司董事会、监事会及董事、监事、高级管理人员保证年度报告内容的真实、准确、完整，不存在虚假记载、误导性陈述或重大遗漏，并承担个别和连带的法律责任。二、公司全体董事出席董事会会议。三、立信会计师事务所（特殊普通合伙）为本公司出具了标准无保留意见的审计报告。四、公司负责人董事长莘澍钧女士、主管会计工作负责人董事、副总经理王旭先生及会计机构负责人徐宁先生声明：保证年度报告中财务报告的真实、准确、完整。五、经董事会审议的报告期利润分配预案或公积金转增股本预案公司2020年拟不进行利润分配，不进行资本公积金转增股本。六、前瞻性陈述的风险声明√适用 □不适用本报告所涉及的未来计划、发展战略等前瞻性陈述，不构成公司对投资者的实质性承诺，请投资者注意投资风险。七、是否存在被控…	14393	14	上海机场资讯	3
242	2021/3/27	这垃圾是不是专门杀庄杀机构杀高管的？所以他们都死了没人拉升了	368	0	B1b1	2
243	2021/3/26	55我抄底	353	1	基民00J68n	2
244	2021/3/25	不要抄底，跌势无底！！！！切记！！切记！！！	440	0	风亦无边9581	2
245	2021/3/24	尼码	318	0	李啊啊	2
246	2021/3/23	跌到55，可以买一些，	320	0	股友Ff97rz	2
247	2021/3/22	上海机场本周(2021/03/14-2021/03/21)累计跌幅达0.58%，截至当前最新股价报收59.80元。从增量上来看，3月15日至3月19日间上海机场获沪股通增持126.19万股，持股市值增加7794.26万元。从存量上来看，截至当前最新持股量1.94亿股，最新持股市值115.94亿元，沪股通持股量占A股总股本比例为10.06%，占流通股股本比例达17.73%。本周上海机场沪股通成交详细数据如下表：数据来源：东方财富Choice数据上海机场本周北向资金延续流入态势，沪股通持股市值已连续3周增长累计达2.59亿元。在两市1470家沪深股通标的中，上海机场期内沪股通净买入值排名第110，沪股通最新持股市值排名第40。按照东财二级行业分类的沪深股通标的统计情况来看，在所属民航机场板块中，上海机场本周沪股通净买入值行业排名4/10，最新持股市值行业排名1/10。数据来源：东方财富Cho…	993	0	胖猫周周见	1
248	2021/3/21	我相信没有几个散户真正在一只股票上磨三年半，我却能做到这点。庄家总是嘲笑我们韭菜蠢，我们不是蠢而是把赌场规矩想的善意了。这里是战争，是韭菜们辛辛苦苦攒下的积蓄与傲慢上市公司之间的拼刺刀。加油！上海机场里的散户们。	940	15	被新百割的韭菜	0
249	2021/3/20	同志们，放量下跌了…	859	6	股友98369l875d	2
250	2021/3/19	我相信张坤	948	6	花开如意的波风	2
251	2021/3/18	为什么2019年9月营业收入82.08亿，营业成本才37.69亿；而2020年9月营业收入只有34.38亿，但是营业成本却有48.47亿之多，什么鬼呢？	984	2	梦想蓝天519	2
252	2021/3/17	美股航空继续大涨	255	1	基民KdDQmD	2
253	2021/3/16	这种行情，机构依旧不进场，看样子，散户必须放弃幻想了	475	5	AirsonZhou	2
254	2021/3/15	五年后才能起飞	528	3	生机钵满得丁春秋	2
255	2021/3/14	58不敢拿，上去了又后悔，唉	285	0	LYJ20100526	2
256	2021/3/13	换到吉祥了，股性起来了，买好股	308	0	股友98369l875d	2
257	2021/3/12	今天跌就继续加仓	316	0	股友98369l875d	2
258	2021/3/11	今天金针探底，下午会有表现	380	0	遇见东戴河	2
259	2021/3/10	走着走着就掉队了，再走着走着就垫底了！！！	456	3	大智若愚DZRY	2
260	2021/3/9	上海机场本周(2021/03/01-2021/03/05)累计跌幅达1.94%，截至3月5日最新股价报收60.68元。从增量上来看，3月1日至3月5日融资买入交易规模8.71亿元，融资偿还规模9.61亿元，期内融资净偿还9060.42万元。从存量上来看，截止3月7日，上海机场融资融券余额21.23亿元，其中融资余额规模20.71亿元，融券余额规模5271.78万元。数据来源：东方财富Choice数据上海机场本周两融资金延续回落态势，融资余额已连续2周降低累计达4.35亿元。在两市1916家融资融券标的中，上海机场期内融资净买入值排名第1869，期末融资余额排名第122。按东财二级行业分类的融资融券标的统计情况来看，在所属民航机场板块中，上海机场本周融资净买入额排名10/10，期末融资余额行业排名1/10。数据来源：东方财富Choice数据免责声明：本文基于大数据生产，仅供参考，不构成任何…	999	0	两融追踪	1
261	2021/3/8	来源：东方财富Choice数据 作者：财智星 上海机场(600009)2021年3月5日融资融券信息显示，上海机场融资余额2,070,668,123元，融券余额52,717,813元，融资买入额193,431,520元，融资偿还额149,702,822元，融资净买额43,728,698元，融券余量868,784股，融券卖出量47,100股，融券偿还量68,800股，融资融券余额2,123,385,936元。上海机场融资融券详细信息如下表：交易日期代码简称融资融券余额(元)2021-03-05600009上海机场2,123,385,936融资余额(元)融资买入额(元)融资偿还额(元)融资净买额(元)2,070,668,123193,431,520149,702,82243,728,698融券余额(元)融券余量(股)融券卖出量(股)融券偿还量(股)52,717,813868,78447,10…	885	0	上海机场资讯	0
262	2021/3/7	这只上海机场股能硬起来吗，天天软趴趴的，在等什么呢，硬起来啊，一回也好啊$上海机场(SH600009)$	919	1	吉祥民丰de苏星河	1
263	2021/3/6	利空出尽是利好，别人恐惧我贪婪，周一加仓买！	826	3	大魔法师梅林	2
264	2021/3/5	看多的还有多少？	297	0	人类高质量庄家	2
265	2021/3/4	你们的本是多少？	1421	24	股友3r382w2363	2
266	2021/3/3	拐点已到，疫苗注射会加速，我预计5-6月会有很多国家开放	454	2	DayDayLucky	2
267	2021/3/2	你想来超机构的底？机构什么价位，你什么价位？别回头一看机构走了，你还在啊？海南离岛不是信号吗？韩国机场不是信号吗？离了机场免税一样做的风生水起，不否认上机是很好的免税走货平台，但是不确定因素的确挺大的，疫情和国际客流，市内，海南离岛，线上，感觉还是中免比较踏实	1597	2	稻田守望人	2
268	2021/3/1	开始跌，然后一发不可收拾，涨也是骗散户来接盘，那么大利空消息，一个没业绩的公司。	474	1	无矿稀土值200亿	2
269	2021/2/28	3月2日有8亿多股要解禁，成本是9块多	988	5	股友o6mVj2	2
270	2021/2/27	上海机场好，光看业绩就错了，牛逼的是他的资产升值的速度。	904	3	厦鼓之鹰	0
271	2021/2/26	买高了	366	2	千户马工	2
272	2021/2/25	哈哈哈哈哈三个点就这么激动吗……	360	1	symc1111	2
273	2021/2/24	哎，抄底失败。。。。。。	774	5	财源钵满de张良	2
274	2021/2/23	上海机场下跌是因为估值逻辑变了，因为疫情客流迟迟不恢复。欧美日韩东南亚主要国家疫情进入转折点之时，就是上机反弹之时。	3103	6	起咯早	2
275	2021/2/22	上海机场明天你会如何，谁能分析分析	514	2	家财满堂军	2
276	2021/2/21	昨天北上数据显示，外资直接踩踏式的出逃15亿资金。但是昨天上海机场却上涨了4%，我猜国内基金开始建仓了吧！今天早盘下跌是个必然事件，跌后拉起来也是个必然事件！国内基金总不能白忙活吧！今天的走势从早上10点15分之后就是窄幅的震荡上升，这是典型的机构资金吸货的手法。至于尾盘收到61左右，已经出乎我的意料了。今天我估计是小跌最多平收的！也许是隔壁老白白云机场强势带动的吧！还是要感谢昨天市场发的开工大红包！	6529	14	獏良了	0
277	2021/2/20	大资金不看好上机。今天跑了15亿。	966	5	独树一帜819	2
278	2021/2/19	所谓的“北向资金” 也不过就是境外账户罢了（其中包含大量境外散户，特别是港澳台），就一个参考指标而已，没必要大惊小怪。实际上机构都在重新买入上海机场看过格雷尔姆著作《聪明的投资者》 的投资者 都应该很清楚明白优质龙头大回调时候就是最好的买入时机 历史最佳买入点！ 现在买入持仓成本将低于机构及基金！上海机场！ 下图是上海机场强大的股东阵容，也同时代表的各大机构以及各大国家国地区投资基金都非常看好上海机场。	981	3	股友9o1stI	2
279	2021/2/18	国泰君安的朋友让我全仓，是套吗	789	5	爱侬这件事	2
280	2021/2/17	已经亏这么多了，都下不去手割了	847	10	微酒三分	2
281	2021/2/16	刚关注上海机场 请问前几天的跌停是什么鬼？ 什么原因？？？ 没看到啥利空啊？！	924	3	emisora	2
282	2021/2/15	从新冠病毒变异情况来看，要战胜这次疫情，估计最少5年起。割肉吧！早割早解脱。	509	0	zjy0072	2
283	2021/2/14	祝大家新年快乐	936	8	生财得金的张无忌	2
284	2021/2/13	上海机场靠人流量存活，今年亏损也是情理之中，想想这种浓眉大眼的好东西，不是现在这情况，早就飞上一百甚至更多了，但是以后肯定会好的这是有识，你能忍受科创板亏损的几百元一股的未知，而不能接受上海机场的暂时亏损的肯定，这就是人性恐慌了！	665	0	持币等最佳机	2
285	2021/2/12	前面第一个低点是54.7元。后面还有可能回踩。那才是一个介入点。需要时间大概两到三个月回才可能补缺口的机会。	4312	8	月亮被我踹弯了	2
286	2021/2/11	新增确诊病例在持续减少，机场开航班会增加	660	5	复彷腕表	2
287	2021/2/10	两年内，跌到15左右	252	1	年年有余稳中有升	2
288	2021/2/9	想知道上海机场为什么跌吗 因为上海要发免税牌照了 别问我怎么知道的 猜的	3851	3	金玉多谋地段正淳	1
289	2021/2/8	半年不用看	438	3	生机钵满得刘正风	2
290	2021/2/7	上海机场，等疫情过了才能进，不然一直阴跌	924	20	股友15566p3P32	2
291	2021/2/6	以后举办商业活动和各种商业会议改为山东和雄安新区了。上海已经成为过去式。	446	6	远观清醒近看糊涂	2
292	2021/2/5	明天不会跌停吧	205	1	股友933t9305T9	2
293	2021/2/4	若非世界新冠疫情影响，上海机场很难回头，待疫情结束了，机场又会重新繁忙，业绩就会好起来。本人高度观注此股，到可以买时就全仓买入。	435	0	猫捉老鼠吃0712	2
294	2021/2/3	哥们还有几个跌停？	154	1	踏入股市风云	2
295	2021/2/2	抱了3年团，从3元抱到70，终止抱不下去了。	338	1	金1钱1豹	2
296	2021/2/1	上周五涨6个点的时候跑的，当时只是感觉涨的太猛了先出来下，没想到啊	257	0	惹不起惹不起的	2
297	2021/1/31	来源：澎湃新闻 1月29日，上海国际机场股份有限公司(上海机场，600009)发布2020年度业绩预亏公告。 公告称，经财务部门初步测算，预计2020年度实现归属于上市公司股东的净利润与上年同期相比将出现亏损，为-12.1亿元至-12.9亿元。预计归属于上市公司股东的扣除非经常性损益的净利润为-13.26亿元至-14.06亿元。 可相对比的是，上年同期，上海机场实现归属于上市公司股东的净利润50.30亿元，归属于上市公司股东的扣除非经常性损益的净利润49.85亿元。 对于本期业绩预亏的主要原因，公告解释称，2020年以来，全球航空业因新冠肺炎疫情爆发面临严峻挑战，行业受疫情影响严重、所面临的疫情后果前所未有。此次疫情对公司各项业务开展和客户经营影响较大，浦东机场旅客吞吐量及飞机起降架次大幅下降，2020年7月起，随着国内疫情逐渐得到控制，国内航线业务量逐渐好转，但受限于全球疫情状况，国际…	969	10	上海机场资讯	0
298	2021/1/30	市内免税店说来就来，上机影响几何？	933	9	水木888	2
299	2021/1/29	这波暴涨完全是跟风老美，不要追 赶紧清！	190	0	唯一99999	2
300	2021/1/28	今天出川能动力进了你，明天可不要让哥失望，不然再回去了	290	3	炒股扬家	2
301	2021/1/27	有本事跌倒70满仓丫的	697	8	价值投资复利人生	2
302	2021/1/26	准备尾盘分批低吸	239	0	股友X7rDWR	2
303	2021/1/25	稳了？	241	0	感情不专一的张无忌	2
304	2021/1/24	3月份解禁数额太大了，感觉有点不妙	929	11	坚守价投314	2
305	2021/1/23	今天能破70	252	0	已然与未然	2
306	2021/1/22	等65建仓	237	0	这波直接梭哈	2
307	2021/1/21	完了么？咋这吓人	248	0	zhangbuting1688	2
308	2021/1/20	什么时候把吧里几个钉子户甩下去，就会上涨了	304	4	小穆是俺的孩子	2
309	2021/1/19	只等70以下建仓	920	6	哪吒风火轮	2
310	2021/1/18	过了年，春暖花开就不是这个价格了，春节人员流动基本结束，中外疫苗不断接种，世为组织研究疫苗护照可行性，外部各国疫情不断加深，倒逼各国政府加快疫苗接种，各更严格管控制度，虽然现在不是底部，但是离底部也不远了，3月以后应该会有表现	802	5	尘世迷途的小书童	2
311	2021/1/17	真坑，前天最高点接盘了，我跑了，等70买回来。	906	15	买菜双倍涨价	2
312	2021/1/16	这个财务指标，不知道你们为什么看好	982	15	帅气的小木杉	2
313	2021/1/15	45，45，45，快下来	236	0	小穆是俺的孩子	2
314	2021/1/14	大家一起来砸，砸停就是机会！	220	0	PIANOT	3
315	2021/1/13	又是一个垃圾割肉走人加入股票黑名单以后不会再买	206	0	lwlw168	2
316	2021/1/12	厦门新机场	200	0	股友5yQbYw	1
317	2021/1/11	有一次是买美的，外资都买到爆仓点了，就是不涨，搞不懂	964	6	Comman	2
318	2021/1/10	我是这几天评论上海机场的恒生指数，有时间看评论，还不如多看书，多提高自己的认知水平，据我所知，绝大多数人都是乌合之众，包括我自己。所以多看书，努力摆脱掉你们，使自己避免陷入你们类似的困境……	1749	2	恒生指数hk	2
319	2021/1/9	上海机场本周(2021/01/04-2021/01/08)累计涨幅达0.42%，截至1月8日最新股价报收75.98元。从增量上来看，1月4日至1月8日融资买入交易规模10.28亿元，融资偿还规模9.04亿元，期内融资净买入1.24亿元。从存量上来看，截止1月10日，上海机场融资融券余额15.16亿元，其中融资余额规模14.83亿元，融券余额规模3325.37万元。数据来源：东方财富Choice数据上海机场本周两融余额延续增长态势，融资余额已连续4周增长累计达5.3亿元。在两市1881家融资融券标的中，上海机场期内融资净买入值排名第120，期末融资余额排名第204。按东财二级行业分类的融资融券标的统计情况来看，在所属民航机场板块中，上海机场本周融资净买入额排名1/11，期末融资余额行业排名1/11。数据来源：东方财富Choice数据免责声明：本文基于大数据生产，仅供参考，不构成任何投资建议…	877	1	两融追踪	1
320	2021/1/8	一直关注上海机场，也在等一个合适的便宜机会，但可惜的是市场没有在一个应该错杀的阶段给了一个股票正常经营环境下正常价格，也就是说价格反应了市场预期，空间没有了，股票也就失去了向上的想象力，市场太强势了	970	8	股友o7SDrX	2
321	2021/1/7	不买一直涨，买了的涨下跌下，分化太大	222	0	a韭菜市场	2
322	2021/1/6	明天上80不给你机会	890	6	天道西饼	2
323	2021/1/5	英国lock了，利空，要调整一段时间了	698	3	股友pv1ZHU	2
324	2021/1/4	拉高出货，赶紧跑	298	0	基民IWpAwg	2
325	2021/1/3	疫情好转后，不会再有这么便宜的上海机场了。	391	0	价值投机右侧交易	2
326	2021/1/2	我有一个很强悍的选股系统。12月31日，平均值在4.24%(总市值加权平均)，标准差3.17%。而且选出来的数量更多180只。但是，这个很麻烦，就是无法批量买入，资金需求量很大，所以每次我都是从里面挑选几只碰运气，运气好，涨幅大，能买到5%以上。运气不好，也不会亏损太大。但是，我仓位不大，还在测试。所以，与其道听途说，不如自己试一下，计算一下，感觉也会不一样。	756	1	不不读史	2
327	2021/1/1	我怎么说下跌了，原来是上海的飞机带回了变异患者回来了。它来了它来了，快跑	800	10	等风来的时候	2
328	2020/12/31	为什么不涨？明年解禁45%股份	231	0	等风来的时候	2
329	2020/12/30	反弹无力，大家快跑	229	0	小穆是俺的孩子	2
330	2020/12/29	能不能稳在73元	274	1	愚子斩妖6	2
331	2020/12/28	还是那句话，50-60建仓。哪怕错失，中国平安，格力电器，万科A，再回调一点，哪个不比上机稳	488	2	深夜潜伏	2
332	2020/12/27	亏损股，信不信复制仁东控股走势连续几个跌停？疫情几年都不放开国际航班，中免海南吃几年独食	910	5	茶老大	2
333	2020/12/26	好，明天英国停飞，日本停飞，上海机场涨停	843	4	股友INF2Y8	2
334	2020/12/25	本周持仓市值减少额前十股票除上海机场、长江电力、贵州茅台、恒生电子被北向资金加仓外，其他6只股票均被北向资金减仓，其中格力电器、分众传媒、潍柴动力、海康威视被北向资金减仓超1000万股。	440	0	海虹沉浮	2
335	2020/12/24	买上海机场就是坚定看好中国的发展，人民的生活条件越来越好，可支配收入越来越高，飞机出游的概率就会越来越大，消费也越来越多！核心资产需要耐心等待！拿着就行了！	875	3	张尚添	2
336	2020/12/23	疫苗快出来了 而且春运要到了 多少会有些复苏	283	1	提升自己决战2022	2
337	2020/12/22	11月25日我就说过82-84是短线压力位，是卖点，有图有记录今天上机到了70左右我前几天预测的位置，不知道绿油油的韭菜们还有什么好怼的？正所谓多头不死，空头不止，上机虽然到了70左右，但不代表就是转折点，我依旧短线看空何时疫苗或者有效药品能够促使外部环境发生较大改善，何时主力的资金重新规模进场，我就合适再买回来	997	7	二环大菠萝	2
338	2020/12/21	很开心！我昨天上车的	299	1	Mm0	2
339	2020/12/20	听老子话的，都避免大亏了大亏了 ，那些犟嘴看多的，都一个个亏的吐血，内裤都不剩，老子最高点提示，就是不听，这回傻了吧。	799	22	小穆是俺的孩子	2
340	2020/12/19	上海机场2020年12月22日收报72.38元，涨跌幅-1.92%，换手率1.16%。当日该股主力资金流入2.15亿元，流出3.32亿元，主力净流出1.17亿元。其中，超大单流入2308.16万元，流出8614.1万元，净流出6305.94万元。当日散户资金流入6.94亿元，流出5.77亿元，散户净流入1.17亿元。资金流向分布情况如下图：上海机场近五日主力资金、超大单资金流向情况如下表：日期涨跌幅主力资金超大单资金净流入(元)净占比(%)净流入(元)净占比(%)12-22-1.92%-1.17亿-12.6-6305.94万-6.812-21-2.42%-2.47亿-15.76-1.23亿-7.8512-18-0.62%-3893.78万-3.55-672.15万-0.6112-170.96%4610.02万5.812536.88万3.212-16-0.42%-4438.92万-6.96…	623	0	股市胖虎	1
341	2020/12/18	大涨在即	276	1	索罗亚克	2
342	2020/12/17	爱股票里的所谓老师带会员都是骗子	972	1	广东农村人	2
343	2020/12/16	上机这个月基本上会在七十多这个价位来回拉扯，下个月开始才会突破新高	623	6	投资不投机A	2
344	2020/12/15	爱股票里的所谓老师带会员都是骗子	694	1	广东农村人	2
345	2020/12/14	绿周	295	0	捞乜都掂过碌蔗	2
346	2020/12/13	61等你	238	0	菜鸟639816	2
347	2020/12/12	我看吧里有不少朋友套在了70以上的，所以我借此发个专帖与大家分享下我个人的想法：1）关于个股的操作：所有的买入和卖出一定是建立在自己的交易体系上；2）交易体系的组成：心态面+技术面+基本面+政策面及大盘共振上机想要爆发必须有一个极度利好的契合点（参考中免），否则上机只能是震荡，那么震荡的幅度有多少呢？目前看是60---80，但是！但是！如果上机涌入的散户过多，那么主力肯定会大幅下杀，杀得我们片甲血流（亏损20%以上）直到主力收集足够的筹码才会拉升，我们一定要清楚，主力目前筹码肯定非常、非常的低，而上机目前的价位只能说还行，当然如果拉长时间（三年以上）看，80都算很便宜的。展望一下：第四季度看得见的是上机的基本面依然不乐观，所以我觉得想要强势突破80很难！尤其外面第二波疫情又开始，除非市场有大利好消息（比如降息、精准放水、疫苗提前普及等等）！！如果有资金硬怼上机那另说，因为那是游资的手法。…	3371	22	懒懒的看股	2
348	2020/12/11	虽然知道看趋势，看资金流，上机需要调整一段时间，但长线看涨的我毅然坚守自己最初的选择.致同样坚持价值投资的兄弟们！	940	11	稀土大厦4232	2
349	2020/12/10	杀，哈哈哈、你们不信	240	0	股友INF2Y8	2
350	2020/12/9	冬天现在，偶尔热一下，要是当成夏天，证明智商有些问题，	229	0	世态炎凉2	2
351	2020/12/8	疫情露头，谁还坐飞机	361	1	崔新芳	2
352	2020/12/7	上海机场本周(2020/11/29-2020/12/06)累计涨幅达1.39%，截至当前最新股价报收81.06元。从增量上来看，11月30日至12月4日间上海机场获沪股通增持465.03万股，合计增持市值3.7亿元。从存量上来看，截至当前最新持股量2.54亿股，最新持股市值205.7亿元，沪股通持股量占A股总股本比例为13.17%，占流通股股本比例达23.21%。本周上海机场沪股通成交详细数据如下表：数据来源：东方财富Choice数据上海机场本周北向资金延续流入态势，沪股通持股市值已连续4周增长累计达23.48亿元。在两市1384家沪深股通标的中，上海机场期内沪股通净买入值排名第27，沪股通最新持股市值排名第19。按照东财二级行业分类的沪深股通标的统计情况来看，在所属民航机场板块中，上海机场本周沪股通净买入值行业排名1/11，最新持股市值行业排名1/11。数据来源：东方财富Choice数…	661	0	胖猫周周见	1
353	2020/12/6	公众号大咖唱多此股，不是好事，自己建好仓就跑出来唱多，跌的时候就不说话，埋头建仓！反正有大咖唱多说明他不会再买了	742	5	只进不出稳稳幸福	2
354	2020/12/5	上机背靠着庞大的中国市场，旅客流量是会恢复起来的，股票是看预期的，现在大家都预期到了未来的躺赚，而忽略了当前的极端的困难，一旦接二连三的，年报和季报亏损被打脸，当一片雪花撑不住的时候，是否会发生长线资金获利了结（毕竟长线成本27左右，还有8.33亿股成本10块多的限售股解禁），短线资金割肉走人，然后多杀多，画面不敢想象！	1073	3	股友INF2Y8	2
355	2020/12/4	美股航空今晚大幅高开。明天机场妥妥滴	470	11	基民KdDQmD	2
356	2020/12/3	上海机场憋的太久了，一口气上100！	483	2	张尚添	2
357	2020/12/2	快跌下来，等了好久了就是不爆跌，父母的钱加我的总共几百万资金等这么久还不跌，明天暴跌不！	657	5	纵横股市007	2
358	2020/12/1	别急 会再次回到55附近的，解套的就快跑吧	737	11	cksl	2
359	2020/11/30	欧洲下月初开始启动打疫苗了，直接利好航空业，压抑了近一年的出行将迎来报复性的反弹，上海机场加油！！！	757	3	股之神369	2
360	2020/11/29	今天要红	736	11	投资不投机A	2
361	2020/11/28	上海机场本周(2020/11/23-2020/11/27)累计涨幅达0.38%，截至11月27日最新股价报收79.95元。本周主力资金流入23.7亿元，流出25.43亿元，主力净流出1.74亿元。其中，超大单流入6.38亿元，流出6.91亿元，净流出5359.22万元。本周散户资金流入36.57亿元，流出34.84亿元，散户净流入1.74亿元。本周详细资金流向数据如下表：数据来源：东方财富Choice数据上海机场周度主力资金净流入值在所属东财二级行业板块（民航机场）中排名11/12，两市排名3908/4086。数据来源：东方财富Choice数据免责声明：本文基于大数据生产，仅供参考，不构成任何投资建议，据此操作风险自担。	507	0	股市胖虎	1
362	2020/11/27	来源：东方财富Choice数据 作者：数据中心 上海机场(600009)2020-11-27融资融券信息显示，上海机场融资余额1,003,042,191元，融券余额47,349,987.75元，融资买入额64,410,217元，融资偿还额98,524,622元，融资净买额-34,114,405元，融券余量592,245股，融券卖出量40,220股，融券偿还量44,150股，融资融券余额1,050,392,178.75元。上海机场融资融券详细信息如下表：交易日期代码简称融资融券余额(元)2020-11-27600009上海机场1,050,392,178.75融资余额(元)融资买入额(元)融资偿还额(元)融资净买额(元)1,003,042,19164,410,21798,524,622-34,114,405融券余额(元)融券余量(股)融券卖出量(股)融券偿还量(股)47,349,987.75…	770	0	上海机场资讯	0
363	2020/11/26	什么时候可以跌到50嘛	678	4	股友INF2Y8	2
364	2020/11/25	给大家展览下韭菜们的英姿	720	11	投资不投机A	2
365	2020/11/24	今天在不跌看不下去了	352	2	股友INF2Y8	2
366	2020/11/23	昨天已经破了前期高点，开弓没有回头箭，这波必然还要上攻，上机是好票兄弟们拿稳了.	872	10	稀土大厦4232	2
367	2020/11/22	，卖了你就涨，不讲究武德	673	8	胖鸟很肥	1
368	2020/11/21	干	918	8	哪吒风火轮	2
369	2020/11/20	主力在收筹码	396	3	凡特西	2
370	2020/11/19	上海机场周线一阳穿多线，并出现周线跳空。即将重拾升势。	811	3	三浪三99	2
371	2020/11/18	上海机场2020年11月25日收报80.17元，涨跌幅0.29%，换手率1.39%。当日该股主力资金流入4.62亿元，流出4.7亿元，主力净流出751.85万元。其中，超大单流入1.2亿元，流出1.12亿元，净流入861.84万元。当日散户资金流入7.55亿元，流出7.48亿元，散户净流入751.85万元。资金流向分布情况如下图：上海机场近五日主力资金、超大单资金流向情况如下表：数据来源：东方财富Choice数据上海机场今日主力资金流向两市排名2705/4084，近五日内该股主力资金总体呈流出状态，五日共净流出1.34亿元。数据来源：东方财富Choice数据【注】CHOICE资金流向指标定义：超大单：大于等于50万股或者100万元的成交单大单：大于等于10万股或者20万元且小于50万股和100万元的成交单中单：大于等于2万股或者4万元且小于10万股和20万元的成交单小单：小于2万股和4万…	959	0	股市胖虎	1
372	2020/11/17	疫苗迟早要来，不知道有什么可担心的，早晚都是个涨字	807	5	absurdmix	2
373	2020/11/16	大家上车，不然没机会了	527	5	王涨厂	2
374	2020/11/15	后疫情时代，业绩恢复可期	289	0	万事暴富得游坦之	2
375	2020/11/14	机场股能不能稳一点，上串下跳的不好，这样的话飞机谁敢坐	259	1	招财多谋得云中鹤	2
376	2020/11/13	，要这么洗我吗	242	0	lvlv今年是牛市	2
377	2020/11/12	封住 明天继续涨	270	0	接盘大盘呀	0
378	2020/11/11	亏了5000，割肉再也不想进	547	3	LYJ20100526	2
379	2020/11/10	看看今天套多少	261	0	平常心玩票	2
380	2020/11/9	亏了5000，割肉再也不想进	534	3	LYJ20100526	2
381	2020/11/8	为了缓解资金利息 在自己比较有把握的情况下开始做做短差 开个贴子记录一下	917	7	客官123	2
382	2020/11/7	机场情况还没好转，上涨不可持续	296	0	基民49ti6r	2
383	2020/11/6	跌到42买	415	3	股友qnLs1R	2
384	2020/11/5	市盈率400多，啥个意思？	379	0	白眼圈熊猫xeyes	2
385	2020/11/4	倒闭了	303	0	一车红牛	2
386	2020/11/3	闷杀惨案的背后：荐股“杀猪盘”惊人内幕大揭秘！ _ 东方财富网http://finance.eastmoney.com/a/202011021684492571.html	452	0	川贝枇杷090618	1
387	2020/11/2	短线投资者，爱咋地咋地。中线投资者，还不快跑。长线投资者，要么装死，要么暂时换股，以后再回来。长远看涨无疑，我说的长远是很远很远，5年10年，没这耐心就去玩泥巴吧，省的亏了回家找妈妈。	977	3	闭麦听歌1V9	2
388	2020/11/1	这个可以算利好么！求助	883	4	韭菜久菜久韭菜	2
389	2020/10/31	外资总体在加仓，为什么	935	3	股友ex6j0Q	0
390	2020/10/30	从10.3万增加到13.5万。	450	0	沈石	2
391	2020/10/29	50 不能再多了！	261	0	fghxjjdjd	2
392	2020/10/28	这垃圾天天阴跌	252	0	由绿到绿复利	2
393	2020/10/27	跌跌不休。	278	0	东方美猫	2
394	2020/10/26	现在已经不想了，跌就买	948	15	宏图腾达de柳栖梧	2
395	2020/10/25	现在的上机，比起国内疫情大爆发时期国际航班形式更严峻，下一趋势61-63之间站稳，疫苗出来就是上机飞腾之时。今天忍不住2次补仓	956	6	华为保时捷	2
396	2020/10/24	天天看着数字在减少，没有心情老看他了先放着，不能日更新了，改周更新吧	475	2	小吴哥成长记	3
397	2020/10/23	快点到60，建个仓玩玩	252	0	飞黄来财的傅红雪	2
398	2020/10/22	我已走了可以涨了	289	1	LYJ20100526	2
399	2020/10/21	日落西山你不陪，东山再起你是谁现在就是上机的处境 你陪还是陪不陪呢	772	5	一路向北的萌萌	1
400	2020/10/20	刚刚美国官方发出信息，美国疫苗2021年初大量上市！	944	2	孙家大圣	2
401	2020/10/19	既然大家都有这么多看好的理由，难道主力他们不知道吗，既然主力都不计成本的逃，肯定基本面已经发生了质变了，我估计是免税市场被瓜分，以后不能持续增长了，从2019年9月开始见顶就看出来能。	796	1	小穆是俺的孩子	2
402	2020/10/18	10月21日（周三）上海机场（600009）报收69.78元，上涨0.32%，换手率0.49%，成交量5.35万手，成交额3.72亿元。隔夜美股三大指数全线收跌，纳指收跌0.28%，道指收跌0.35%，标普500指数收跌0.22%。主力资金：前一交易日主力资金净流入727.79万元上海机场2020年10月21日主力资金净流入727.79万，净占比1.95%。两融数据：前一交易日融资净买入534.15万元，融资余额11.15亿元上海机场融资融券信息显示，2020年10月21日融资净买入534.15万元；融资余额11.15亿元，较前一日增加0.48%北向资金：上海机场10月21日被沪股通减持55.73万股10月21日，上海机场被沪股通减持55.73万股，最新持股量为2.42亿股，占公司A股总股本的12.54%。	425	0	股友蓝胖子	0
403	2020/10/17	可以可以	324	0	基民GkykkD	2
404	2020/10/16	去外面打了一个野	865	13	A股点石	3
405	2020/10/15	预计到今年年底我国疫苗的年产能能达到6.1亿剂，明年，我们国家新冠疫苗年产能会在此基础上有效的扩大，来切实保证我国以及全球其他国家对中国新冠疫苗的需求。目前国药集团中国生物已做好大规模生产准备工作，北京生物制品研究所、武汉生物制品研究所两个新冠疫苗高等级生物安全生产车间已经建设完成，明年产能将达到10亿剂以上，能够保证安全充足的疫苗供应。	919	1	海河股民5333	1
406	2020/10/14	耐心持股，马上有收获	893	4	股友RxQ5wr	2
407	2020/10/13	买了一年的好股票，想不到临尾被上海机场套牢。	688	3	八倍哥888	2
408	2020/10/12	昨天清了一个券商股，资金已到位。正在等待入场时机，观察、冷静、一击必杀！其实你、我、他都知道，疫情好转这货又是一个好汉，所不知道的是这疫情 什么时候 好转？国外（尤其是西方）真的太废了。	1014	0	收盘涨十点巴韭特	2
409	2020/10/11	大家周一开盘买入我看图形要大涨的股，这6只漂亮，长线持有会有很大的盈利，	956	12	橡胶只做多	0
410	2020/10/10	中国是世界第一上海是中国第一因此，上海是世界第一	432	0	Air12136537	2
411	2020/10/9	茅台限制三公消费、反腐、塑化剂事件都是买入的最好机会，现在疫苗即将面世，各国逐渐放开对中国的旅游禁令，疫情未来两三年估计就回消失，价值投资就是这样，越跌越买且必须要坚定持有。	875	3	八倍哥888	2
412	2020/10/8	上海机场2020年10月9日收报69.42元，涨跌幅0.93%，换手率0.69%。当日该股主力资金流入2.04亿元，流出2.1亿元，主力净流出578.1万元。其中，超大单流入4190.29万元，流出8416.97万元，净流出4226.68万元。当日散户资金流入3.05亿元，流出2.99亿元，散户净流入578.1万元。资金流向分布情况如下图：上海机场近五日主力资金、超大单资金流向情况如下表：数据来源：东方财富Choice数据上海机场今日主力资金流向两市排名3588/4041，近五日内该股主力资金总体呈流出状态，五日共净流出8062.01万元。数据来源：东方财富Choice数据【注】CHOICE资金流向指标定义：超大单：大于等于50万股或者100万元的成交单大单：大于等于10万股或者20万元且小于50万股和100万元的成交单中单：大于等于2万股或者4万元且小于10万股和20万元的成交单小单：…	968	0	股市胖虎	1
413	2020/10/7	估计开盘63见	840	1	炒股怒赚三百万	2
414	2020/10/6	遥想年初我重仓券商，结果等来的不是牛市，而是疫情，我这个人风险偏好太低结果在跌停板上卖了东财和中信，哎，把娶媳妇的钱都亏了，我现在也是落毛的凤凰不如鸡了。忽然想起了李煜的那首《虞美人》“春花秋月何时了，往事知多少。小楼昨夜又东风，故国不堪回首月明中。雕栏玉砌应犹在，只是朱颜改。问君能有几多愁，恰似一江春水向东流。”	2585	52	可控0916	2
415	2020/10/5	这货到58接盘	990	3	翡翠积玉地扫地僧	2
416	2020/10/4	投资中护城河最重要？投资应该关注企业所处赛道的商业模式等，而不是短期财报，关注短期则属于本末倒置。为什么我一直说，白酒是A股最好的商业模式，绝不会因为白酒股短期业绩很好，而是因为白酒赛道在商业模式上的巨大优势。很多资深从业人员，做不好投资，我觉得就是因为没理解这句话，整天去关注企业基本面碎片化信息。转就像白酒，医药，食品中的企业，以茅台为例子，几百，上千年酿酒师傅不断的创新改进，茅台酒不管味道，品质都一流，不需要高额的研发投入，只要适当的品牌宣传，就可以高价出售，营业毛利率可以达到91%以上，而一两年业绩的起起伏伏，并不会动摇公司的根基！还有像涪陵榨菜，片仔癀，上海机场等一两年业绩不及预期，但是只要稍微情况好转，业绩很快又回到正常的高速增长！为什么？主要公司的护城河够厚，可以维持公司常年业绩很高成长，而任何公司总是有周期性，茅台，五粮液也有业绩增长不行的时候，上海机场也会遇到疫情的，涪陵…	1382	10	红日投资东风劲	2
417	2020/10/3	什么	993	0	生机斗金de小龙女	2
418	2020/10/2	要大跌了	834	0	n13955532829e155	2
419	2020/10/1	23日至今的上机日K图，就像死去的心电图。	799	0	八倍哥888	2
420	2020/9/30	央视今天报告上海机场客流量已与去年同期接近	749	2	股友RxQ5wr	2
421	2020/9/29	我觉得我以后还是不炒股了	771	8	霍州小兰	2
422	2020/9/28	钟南山说了疫苗大规模接种需要1—2年，这期间国际航线不可能大规模恢复，所以这票还要等等	902	1	袋鼠12345	2
423	2020/9/27	国庆后的第一个交易日会到60吗	795	5	韭菜lpGsY01402	3
424	2020/9/26	这股太简单了，散户都看得懂，没得搞	859	2	股友eKDHRp	2
425	2020/9/25	有点慌	771	4	恭喜腾达de柯镇恶	2
426	2020/9/24	中国新冠疫苗研发、生产、接种情况如何？国际合作又会如何开展？在9月11日的节目中，《新闻1+1》连线中国疾病预防控制中心生物安全首席专家武桂珍，为您解读。大家都看过了吧！	927	1	瑞雪飘飘丰年到	2
427	2020/9/23	没戏了，这玩意就是涨多了	310	2	fan888124580684	2
428	2020/9/22	等过了十月份就把你接回来，未来可期短时间内相当不看好	464	3	任真尚進	2
429	2020/9/21	哎，白云机场毛利率和你一样，凭什么你70几别人14。我还是害怕，割了拜拜	876	6	还有未来吗	2
430	2020/9/20	大白马，上海机场，怕啥呢？	724	2	晨曦私募亚洲优选	2
431	2020/9/19	感觉挖坑中 反正左侧交易	659	1	东方如虹	2
432	2020/9/18	50的声音都去哪了呢。。。	929	10	懒懒的看股	0
433	2020/9/17	来源：新京报网 作者：王胜男 9月16日，上海国际机场股份有限公司(以下简称“上海机场”)发布2020年8月运输生产情况。数据显示，今年8月，上海机场航班起降架次为32693架次，同比下降23.02%，环比增长10.93%；旅客吞吐量为339.68万人次，同比下降49.37%，环比增长15.77%；货邮吞吐量为29.92万吨，同比增长0.5%。 8月为暑期旺季，从国内市场来看，上海机场国内航班起降架次为25617架次，同比增长16.22%；国内旅客吞吐量达328.93万人次，同比增长0.44%，实现小幅微涨。随着国内疫情防控形势持续向好以及暑期旺季到来，8月上海机场的航班起降架次及旅客量在国内市场已经实现同比增长。此前的5月、6月、7月，上海机场的国内航班起降架次和旅客吞吐量同比跌幅虽有所收窄，但仍处于同比下滑态势。 上海机场目前运营管理上海浦东机场，半年报显示，2020年上半年，上海机…	1060	2	上海机场资讯	0
434	2020/9/16	上海机场是优质股，是未来的千元股，是国旅的曾孙，国旅都230块了，上海机场一定会补涨的，短线看70 中线看80 长线看100 长长线看150 养老线看1000 不知道我这个分析可对大家胃口？ 本人计划72元的时候减持手里股份	3930	11	股友P3wJrx	2
435	2020/9/15	第17天，空仓，保持耐心再等等看	947	10	可控0916	2
436	2020/9/14	不看好的赶紧卖，看好的我们一起坚守，上机筹码已经不多了，不看好的赶紧的，就等你手里的筹码呢，痛快的，哈哈哈	4727	60	我就是小穆4354	0
437	2020/9/13	上海旅游节开始了，十一黄金周。周一补你，降降成本。	887	5	假如我有钱	2
438	2020/9/12	机场龙头股，只要有耐心，必有回报	748	1	股友RxQ5wr	2
439	2020/9/11	来源：东方财富Choice数据 作者：数据中心 上海机场(600009)2020-09-11融资融券信息显示，上海机场融资余额1,136,982,187元，融券余额26,890,386元，融资买入额76,519,122元，融资偿还额60,117,211元，融资净买额16,401,911元，融券余量367,355股，融券卖出量49,700股，融券偿还量23,600股，融资融券余额1,163,872,573元。上海机场融资融券详细信息如下表：交易日期代码简称融资融券余额(元)2020-09-11600009上海机场1,163,872,573融资余额(元)融资买入额(元)融资偿还额(元)融资净买额(元)1,136,982,18776,519,12260,117,21116,401,911融券余额(元)融券余量(股)融券卖出量(股)融券偿还量(股)26,890,386367,35549,7002…	692	0	上海机场资讯	0
440	2020/9/10	还差7元就到我建仓的价格了，65元	953	10	等风来的时候	2
441	2020/9/9	大盘长阴线 耐心等待吧 这个点位还是高了	265	0	锦鲤旺旺	2
442	2020/9/8	没建仓的兄弟不要急，买了也是被套，不如等到65-70之间，这样最少起码少亏损5%-10%，别听那些持仓的的说可能跌那么多么！有票的人都说利好	699	8	等风来的时候	2
443	2020/9/7	上海市试行基础设施证券投资基金加速开发崇明岛基础设施	1278	6	伟大复兴壹号	1
444	2020/9/6	77.5入场，明天大赚	643	3	输钱是从赢钱起	2
445	2020/9/5	国产新冠疫苗实物首次亮相	696	0	Wouldsoul	1
446	2020/9/4	成本67.2 今天70.3卖出 感谢主力 加仓寒武纪	1463	23	股友P3wJrx	0
447	2020/9/3	今天没咋跌啊，要入手吗？	269	0	财运腾达张三丰	2
448	2020/9/2	散户为什么亏钱，因为总是按照正常思维去想，疫情过了利好机场，就全来炒机场	809	9	预言家Jasper	2
449	2020/9/1	利空出尽，要涨了	916	5	夢若神鸡	2
450	2020/8/31	放心好了，我不会卖一股	385	1	点点爱炒股	2
451	2020/8/30	来源：e公司 上海机场(600009)8月28日晚披露半年报，上半年，公司营收为24.7亿元，同比下降54.72%；净利为亏损3.86亿元，上年同期盈利26.99亿元。上半年，浦东机场共保障飞机起降139061架次，同比减少45.59%；旅客吞吐量1221万人次，同比减少68.05%；货邮吞吐量170.91万吨，同比增长0.42%。（文章来源：e公司） [点击查看原文]	8514	48	上海机场资讯	3
452	2020/8/29	疫情影响，远离	743	7	运筹幄幄决胜千里	2
453	2020/8/28	先把投机的洗出去..	379	1	点点爱炒股	2
454	2020/8/27	冲破阻力线上百元必然的！	332	0	咪咪Mi	2
455	2020/8/26	没看新闻吗？	608	0	寻味a	2
456	2020/8/25	上海机场已经拿到牌照了吗？岭南应该也快了吧	997	2	巨力索命161	2
457	2020/8/24	短期看好上海机场67.79	476	2	Krystalove666	2
458	2020/8/23	上海机场，主升浪开始，前面还等65元新低的和韭菜们，你们气不气？只有和韭菜才等新低，疫情都慢慢过去，一旦国内全面恢复运转，上海机场股价必上100元，欢迎韭菜们到100元来站岗。	987	3	阿发JQK	2
459	2020/8/22	多头不死，全仓真刺激	250	0	飞黄为富的老顽童	2
460	2020/8/21	拿好筹码，准备起飞	373	1	客官再来哦	0
461	2020/8/20	已解放全部筹码，手贱75出了	478	1	擒拿股海百万贯	3
462	2020/8/19	刚卖就涨	580	4	神仙锦鲤	1
463	2020/8/18	真气死人	290	0	斐然成金de游坦之	2
464	2020/8/17	求解	987	3	小窗风雨碎人肠	1
465	2020/8/16	不贪，走了，祝大家发财	302	0	年年积玉ykk	2
466	2020/8/15	明天该回调了	965	6	别骗散户	2
467	2020/8/14	上海机场向下只有5%不到的跌幅了，现在是未来几年都见不到的买点	954	5	勿忘初心2018	2
468	2020/8/13	这股今年和明年业绩都不如2019年。	393	1	熊爪抱牛	2
469	2020/8/12	近期盘整差不多了，看好这周破80	927	7	小牛牛619	2
470	2020/8/11	机场今年要是还能看到80以上，我去浦东机场吞飞机庆贺。	924	5	户名不能更改7289	2
471	2020/8/10	下周免税崛起，上海机场起飞	953	5	金银万贯de殷野王	2
472	2020/8/9	各位，等着25左右买哈，	714	4	覃天股马	2
473	2020/8/8	下周必涨因为我在哪里哪里涨	738	5	金银万贯de殷野王	2
474	2020/8/7	昨夜，美疫情好转，美国务院取消全球旅行禁令，美国机场股涨幅在4%左右，再次感谢上天的眷顾！	707	0	陶面袋子	2
475	2020/8/6	73进的，活活的套死！！！	851	6	韭菜成长不易	2
476	2020/8/5	买入，买。。。。	186	0	股友aYudra	0
477	2020/8/4	不知所措	257	0	股友MqA2aT	2
478	2020/8/3	你总是有自己的想法	272	0	八方利市地逍遥子	1
479	2020/8/2	周五开始建仓买了几百股，北向资金买了那么多一点不担心，越跌越买。	864	5	大杀四方9102	2
480	2020/8/1	上海机场大股东减持3000万公告：少比比，有本事跟我一样最高位套现数大钱…	912	1	财源满堂de祖千秋	2
481	2020/7/31	以后再也不能追涨了，被套了	900	8	LYJ20100526	2
482	2020/7/30	任大盘涨跌，我站稳五日线，主力要有动作了。要是再损点，就快速下探一把，把最后坚定的筹码洗出去，然后就不知为什么的拉升了，拉升到一定时候，出个大利好就可以派发筹码。	691	3	沈阳WWW	2
483	2020/7/29	看到很多零粉的唱空我就放心了！	375	0	沈阳WWW	2
484	2020/7/28	我认为受怡情影响严重的却一直涨，受怡情影响甚为的却创出了有史以来的新低，无视大盘上涨天天刷新最低价，连亏一个月了，不能明白为啥，A股太爱抄了，没任何投资价值	939	16	任真尚進	2
485	2020/7/27	今天加仓了68.21慢慢来不怕，机场这样的机会太少了。	978	5	看好自家的牛	2
486	2020/7/26	空仓想要入手的，多半会在股吧里制造恐慌，巴不得股价跌下来，好低价抢筹；重仓的往往是需要提升大家都信心，总是看涨，甚至直接就是不管不问了，总有一天他会涨上去，其实都在人心。 最终无论是空仓的还是满仓的都被庄家给收割了，为什么？庄家其实也不容易，他们不论是拉涨停亦或是拉跌停都需要很多成本来支撑！所以干脆就一不做，二不休，拉一次就好好的尽可能的把落差拉大一些，方便他们涨跌自如！设想一下，满仓的股友要真能做到100%不割肉的话，其实庄家无论是涨还是跌都是他们左手卖给右手，相反他们只是为券商增加了GDP而已！所以亏本只有两条，要么就是恐慌割肉，要么就是很贪，很贪......！再有无论是股票的基本面和利空，利好的消息都是庄家拉涨或者是拉跌的配角而已！不宜过多迷信这些消息	939	3	基民股市钉子户	0
487	2020/7/25	看好的加仓时刻已到	918	24	周期中繁荣	0
488	2020/7/24	不怎么买沪市的票，买了点你长线，做沪市打新用，只要你稳住就行，	724	0	尾盘买De鲁班	2
489	2020/7/23	跟跌不跟涨	236	0	SPU	2
490	2020/7/22	明天拉升 别急各位	885	8	DingR	2
491	2020/7/21	如果虹桥机场也并入到上海机场那就厉害了	994	4	虹口老韭菜	2
492	2020/7/20	一年能涨到一百吗？	837	3	安静潜伏	2
493	2020/7/19	[图片]	814	0	万股当中一点红	2
494	2020/7/18	来源：东方财富Choice数据 作者：财智星 上海机场融资融券信息显示，2020年7月16日融资净买入5210.85万元；融资余额9.74亿元，创近一年新高，较前一日增加5.57%。融资方面，当日融资买入1.76亿元，融资偿还1.24亿元，融资净买入5210.85万元，连续4日净买入累计2.48亿元。融券方面，融券卖出3.87万股，融券偿还5.35万股，融券余量36.12万股，融券余额2520.14万元。融资融券余额合计9.99亿元。上海机场融资融券交易明细（07-16）上海机场历史融资融券数据一览免责声明：本文基于大数据生产，仅供参考，不构成任何投资建议，据此操作风险自担。（文章来源：东方财富Choice数据） [点击查看原文]	854	1	上海机场资讯	0
495	2020/7/17	【7.16 持仓情况分享】 目前策略改为抢反弹！！但均被套牢关注超跌个股（农业、半导体、券商），跌时买入，均线反抽或反弹T+操作！———————————目前仍然逆势持仓和买入，如下： 隆平高科，成本18元，浮亏-4%【被套】； 左江科技，成本103元，浮亏-5%【被套】； 长青股份，成本8.76元，浮亏-0.5%【今日买入，继续战场！】；———————————$创业板指(SZ399006)$ $上海机场(SH600009)$ 上机继续继续跌跌跌，本人60元等你！———————————本人持仓盈亏情况会定期更新。仅供参考，无商业目的，不能作为投资指导。本人是中短线追踪交易体系，一般重仓2-3只，套牢之时就改为价值投资…MD	836	3	投基幸存者不定投	2
496	2020/7/16	对面的小妹都在浦东机场消费了杯饮料，你就是不涨吗？	953	13	股友UQltOn	2
497	2020/7/15	来源：东方财富Choice数据 作者：财智星 上海机场融资融券信息显示，2020年7月13日融资净买入1.3亿元；融资余额8.56亿元，较前一日增加16.16%。融资方面，当日融资买入2.61亿元，融资偿还1.31亿元，融资净买入1.3亿元，净买入额创12个月新高。融券方面，融券卖出9400股，融券偿还10.13万股，融券余量37.98万股，融券余额2806.39万元。融资融券余额合计8.84亿元。上海机场融资融券交易明细（07-13）上海机场历史融资融券数据一览免责声明：本文基于大数据生产，仅供参考，不构成任何投资建议，据此操作风险自担。（文章来源：东方财富Choice数据） [点击查看原文]	946	0	上海机场资讯	0
498	2020/7/14	这又到顶了	533	7	猛龙过江千尺浪	2
499	2020/7/13	今年注定是不属于上机的了，明年再来吧，今年去创业板吃肉去	276	1	隆基涨涨涨	0
500	2020/7/12	下个礼拜看72	414	1	股友tbuPqj	2
501	2020/7/11	我千挑万选，选了最差的票	926	15	日月之明i	2
502	2020/7/10	长期票就是不知道会拿到什么时候涨	709	10	娟TqMOGR	3
503	2020/7/9	恭喜你天天垫底，能做到那么牛逼真是世间少有	239	0	爱在深秋1234	2
504	2020/7/8	国旅200了 上海机场连78都没有 高估了高估了 现在国旅是上海机场的祖先了	851	10	股友P3wJrx	1
505	2020/7/7	我掐指一算，上海机场今年11月份股价到达180元，所以又补仓100股。	647	2	被连根拔起的韭菜	2
506	2020/7/6	来源：东方财富Choice数据 作者：数据中心 上海机场(600009)2020-07-03融资融券信息显示，上海机场融资余额735,101,388元，融券余额33,926,791.5元，融资买入额85,963,631元，融资偿还额89,459,407元，融资净买额-3,495,776元，融券余量450,555股，融券卖出量21,600股，融券偿还量31,800股，融资融券余额769,028,179.5元。上海机场融资融券详细信息如下表：交易日期代码简称融资融券余额(元)2020-07-03600009上海机场769,028,179.5融资余额(元)融资买入额(元)融资偿还额(元)融资净买额(元)735,101,38885,963,63189,459,407-3,495,776融券余额(元)融券余量(股)融券卖出量(股)融券偿还量(股)33,926,791.5450,55521,6003…	726	0	上海机场资讯	0
507	2020/7/5	本尊一看。要上80啊	725	4	新时代的大牛	2
508	2020/7/4	昨天开盘有没有买我那6只股呀，买了的在我贴子下打个1。昨天是最佳时机建仓。	738	4	橡胶只做多	3
509	2020/7/3	终于涨了，泪目	416	1	我是长得胖	2
510	2020/7/2	或许有可能会无限接近85 准备落袋 转移战场	873	8	贷款炒家养股	0
511	2020/7/1	尾盘明显诱多 突然拉升 明天必定低开	798	8	韭菜需要割了	2
512	2020/6/30	来源：东方财富Choice数据 作者：财智星 上海机场融资融券信息显示，2020年6月29日融资净买入5665.35万元；融资余额7.32亿元，较前一日增加8.39%。融资方面，当日融资买入1.17亿元，融资偿还6023.87万元，融资净买入5665.35万元。融券方面，融券卖出2.35万股，融券偿还1.85万股，融券余量42.05万股，融券余额2963.35万元。融资融券余额合计7.61亿元。上海机场融资融券交易明细（06-29）上海机场历史融资融券数据一览免责声明：本文基于大数据生产，仅供参考，不构成任何投资建议，据此操作风险自担。（文章来源：东方财富Choice数据） [点击查看原文]	485	0	上海机场资讯	0
513	2020/6/29	等待机会，看看能不能给个下手机会？65还是60？大佬给个建议	923	6	中秋喝酒	2
514	2020/6/28	下个交易日直接杀到65.满仓搞	866	5	股友Levrht	2
515	2020/6/27	70的上机就跟30的平安一样，你品你细品	775	1	麒麟黄金宝	2
516	2020/6/26	早就说过了，这票废了，主力都快没筹码了，你觉得会拉升？	475	1	来自远方的狼人	2
517	2020/6/25	应收17亿，净利润只有一个亿，朋友们还看不明白吗？对标之前茅台的几十亿应收	976	7	墨菲特先生	2
518	2020/6/24	来源：东方财富Choice数据 作者：数据中心 上海机场(600009)2020-06-23融资融券信息显示，上海机场融资余额682,641,359元，融券余额29,432,763.52元，融资买入额69,996,063元，融资偿还额56,895,312元，融资净买额13,100,751元，融券余量415,952股，融券卖出量11,500股，融券偿还量12,314股，融资融券余额712,074,122.52元。上海机场融资融券详细信息如下表：交易日期代码简称融资融券余额(元)2020-06-23600009上海机场712,074,122.52融资余额(元)融资买入额(元)融资偿还额(元)融资净买额(元)682,641,35969,996,06356,895,31213,100,751融券余额(元)融券余量(股)融券卖出量(股)融券偿还量(股)29,432,763.52415,95211,…	608	0	上海机场资讯	0
519	2020/6/23	每天质问自己，为什么减仓了五粮液想不开来买了机场	932	10	股友gUXbV0	2
520	2020/6/22	明后天应该会超跌反弹可以适当加仓了	838	13	趋势爱均线228	2
521	2020/6/21	我已上车，起飞吧	589	4	大富豪12	2
522	2020/6/20	来源：东方财富Choice数据 作者：数据中心 上海机场(600009)2020-06-19融资融券信息显示，上海机场融资余额635,100,614元，融券余额30,050,272.32元，融资买入额58,627,615元，融资偿还额76,418,079元，融资净买额-17,790,464元，融券余量420,166股，融券卖出量13,500股，融券偿还量10,200股，融资融券余额665,150,886.32元。上海机场融资融券详细信息如下表：交易日期代码简称融资融券余额(元)2020-06-19600009上海机场665,150,886.32融资余额(元)融资买入额(元)融资偿还额(元)融资净买额(元)635,100,61458,627,61576,418,079-17,790,464融券余额(元)融券余量(股)融券卖出量(股)融券偿还量(股)30,050,272.32420,1661…	653	0	上海机场资讯	0
523	2020/6/19	机场的主要收入是场地租金+航空餐+现金流的利息收益。客流上不来，餐费利润下降，场地租金很多收不上来。白云已经出现租客拖欠租金了	831	0	这个股民很稳健	3
524	2020/6/18	林奇带粉丝高位接盘的都是最烂的白马 什么平安 什么国航 什么上机 唯一强势的就是茅台，然鹅他居然在1200的时候让大家跑了 美其名曰估值高了	991	14	股友P3wJrx	3
525	2020/6/17	600009融资抄底买买买重要事情说三遍	743	0	九天之上九地之下	2
526	2020/6/16	好好的一手牌，打的这么烂，无语！！！	298	0	来自远方的狼人	2
527	2020/6/15	厉害了，大牛股	237	0	嚣张的米饭	2
528	2020/6/14	你爷爷快涨停了	532	5	股友KnEkcp	2
529	2020/6/13	来源：东方财富Choice数据 作者：数据中心 上海机场(600009)2020-06-12融资融券信息显示，上海机场融资余额509,766,171元，融券余额35,524,950元，融资买入额87,107,071元，融资偿还额67,192,546元，融资净买额19,914,525元，融券余量473,666股，融券卖出量20,100股，融券偿还量63,100股，融资融券余额545,291,121元。上海机场融资融券详细信息如下表：交易日期代码简称融资融券余额(元)2020-06-12600009上海机场545,291,121融资余额(元)融资买入额(元)融资偿还额(元)融资净买额(元)509,766,17187,107,07167,192,54619,914,525融券余额(元)融券余量(股)融券卖出量(股)融券偿还量(股)35,524,950473,66620,10063,100沪市全…	657	0	上海机场资讯	0
530	2020/6/12	下周一该轮到上机了，每次国旅涨完就轮到上机	886	3	丶怕啥来啥	2
531	2020/6/11	这个最高价77.22？啥意思！不应该到顶了啊	641	3	大業还是你的大業	2
532	2020/6/10	国旅多了一个竞争对手，意味着上海机场多了一个客户。	963	2	戴维斯效应	2
533	2020/6/9	喜极而泣！	640	1	中国老股民1990	0
534	2020/6/8	傻不拉几的有钻进去千万不要相信欧	354	0	精眼狼	3
535	2020/6/7	不用着急，海天过后是国旅，国旅过后到上机了，时间问题而已！	890	5	Employer	2
536	2020/6/6	今天上午，长三角一体化发展重大合作事项签约仪式在湖州举行。江苏省南通市人民政府、上海机场(集团)有限公司共同签约，拟按照“功能互补、资源整合”原则，规划建设南通新机场，成为上海国际航空枢纽的重要组成部分，与浦东机场、虹桥机场共同构成上海多机场体系主枢纽。	741	0	炒股要做滑头	2
537	2020/6/5	新闻刚刚报道了，降低机场的每架次收费...感觉这票要跪啊...难怪券商朋友说会跌倒50以下...	1132	4	SHtraderjack8989	2
538	2020/6/4	告诉你们，明天开盘价就是最高价	602	3	王子333333	2
539	2020/6/3	上机，属于旅游还是机场板块多点	813	2	平常心玩票	2
540	2020/6/2	个人认为：上机如果能回踩到5日线止跌就是介入机会（注意看止跌2字），10日线距离较远，应该不会调那么深。然后今天大盘情况不明，不建议盘中操作，尾盘上海机场如果走出个光脚阴线，那激进的朋友是可以买进的，因为离5日线已经非常近了，风险并不高，尾盘买明天也可以看情况进行操作。如果今天收了下影线，那明天大概率会回踩一下今天的最低点，到时候也是买入机会，个人建议仅供参考	885	1	枫之鹤雪	3
541	2020/6/1	来源：东方财富Choice数据 作者：财智星 上海机场融资融券信息显示，2020年5月29日融资净偿还2704.1万元；融资余额4.34亿元，较前一日下降5.87%。融资方面，当日融资买入7217.48万元，融资偿还9921.58万元，融资净偿还2704.1万元。融券方面，融券卖出8.55万股，融券偿还7.88万股，融券余量53.03万股，融券余额3839.07万元。融资融券余额合计4.72亿元。上海机场融资融券交易明细（05-29）上海机场历史融资融券数据一览免责声明：本文基于大数据生产，仅供参考，不构成任何投资建议，据此操作风险自担。（文章来源：东方财富Choice数据） [点击查看原文]	599	0	上海机场资讯	0
542	2020/5/31	短线偏高，下到68补上	650	3	股友09l3315c15	2
543	2020/5/30	这只股为何这么好？涨好几年了。有人告诉我，为何涨这么好？	866	4	纪庚明目标一千万	1
544	2020/5/29	优秀，再长点就解套了	238	0	要认真你就输了	2
545	2020/5/28	中国国旅涨疯了，上海机场丢脸到家了。	774	3	爱在深秋1234	2
546	2020/5/27	会“上网”的人都知道，最近一两个月还再买股票的就是作死，暴跌不会停止的，	799	3	我的游戏王卡	2
547	2020/5/26	周一大涨，赶紧上，抄底了	725	1	红红很红很红	2
548	2020/5/25	哎，都知道了这是好股。。主力拉也不是砸也不是。。。天天磨磨唧唧的。。。	902	8	近看潮起潮落q	2
549	2020/5/24	上海机场和国旅有签保底协议的，有近50亿。到年底了，看这个协议怎么说，如果上机要求执行，那国旅估计连底裤都不剩下，	816	0	股友fZY2AI	2
550	2020/5/23	国际航班逐渐恢复了，下午不妙。	722	2	青春制作人蔡徐坤	2
551	2020/5/22	虽然既往业绩好，但是免税收入铁定受影响，获利出局，但会长期关注	966	3	沧海傲骨	1
552	2020/5/21	老美突然搞到疫苗，航空股翻身了	927	4	红红很红很红	0
553	2020/5/20	拿货运说事的基本对机场的生意没看懂。可能还没到头，持续观察中。等做多信号出来了再买。	938	3	股友xXMdci	2
554	2020/5/19	外资持续出货	621	3	tzbd333	2
555	2020/5/18	跌破60日均线，多线交叉，出现金叉，从技术面分析上涨概率大	833	3	善_缘	2
556	2020/5/17	66以进场	776	4	股友66879	2
557	2020/5/16	目前买不起上海100平米房子，但买得起上海几千股	831	1	哀兵必胜	2
558	2020/5/15	我走了，下了20日均线没治了。再见。	846	5	提高水平再出发	2
559	2020/5/14	46建仓	484	3	一车红牛	2
560	2020/5/13	疫情影响这么严重，估值还这么高？？怎么回事	626	3	生生不息的酒财	2
561	2020/5/12	上海机场，看空了，割肉离场，理由如下：两个冲击：一个上海机场是国际机场，疫情冲击，航空恢复未知数，一个是市内免税店的冲击，国旅已经不是曾经的国旅，现在议价权并不在上海机场身上，这个动摇了上海机场曾经的估值逻辑。很多人以为机场还是那个优质资产，正是因为太多人看好，所以涨不了。正式换股，做梦想着它涨的，你们想多了	3611	22	江枫渔火6	2
562	2020/5/11	上海机场，看空了，割肉离场，理由如下：两个冲击：一个上海机场是国际机场，疫情冲击，航空恢复未知数，一个是市内免税店的冲击，国旅已经不是曾经的国旅，现在议价权并不在上海机场身上，这个动摇了上海机场曾经的估值逻辑。很多人以为机场还是那个优质资产，正是因为太多人看好，所以涨不了。正式换股，做梦想着它涨的，你们想多了	3588	22	江枫渔火6	2
563	2020/5/10	05月08日上海机场沪股通持仓数据收盘价：69.00涨跌幅：0.88%持股量：2.319亿股持股变化：-109.13万股数据显示，截至05月08日上海机场于沪股通持股量为2.319亿股，占其A股股本比例为12.03%，比上一交易日减少109.13万股。据数据统计，该股近一个月内累计涨幅为7.91%，沪股通累计减仓67.83万，沪股通持仓累计变化比例为-0.29%，近三个月内累计涨幅为-3.78%，沪股通累计减仓3256.24万，沪股通持仓累计变化比例为-12.31%。数据来源:东方财富	932	4	聚焦沪深港	0
564	2020/5/9	上海机场买了卧倒就对了，做价值投资	802	3	天煞论股666	0
565	2020/5/8	国运将使远东占日美欧消费市场的总和，三大机场集于一身，一条油枪，一把收租箅盘，喝杯瑞幸咖啡的生意，婴儿的股本，和白酒一样地域不可复制，疫情过后列车快开出站了。。。	840	1	股友jID5fk	2
566	2020/5/7	全球的航空公司都在排队申请破产，航空公司都没有了，哪有人流量，没有人流量，哪来的机场收益？不可能的，掩耳盗铃，自欺欺人而已。	984	9	sls细节	2
567	2020/5/6	老巴的股东大会要带崩航空股	985	5	带斗笠的稻草人	2
568	2020/5/5	无论你们怎么唱多，明天必然暴跌一波再说，这就是资本，我来抄你们的底	989	2	炒股怒赚三百万	2
569	2020/5/4	老巴已亏3500亿	900	0	W898998	2
570	2020/5/3	巴菲特都清仓航空了，你咋地？	968	5	二十年屹立不倒的散户	2
571	2020/5/2	来源：中国证券网 上海机场披露一季报，2020年一季度营业收入16.36亿元，同比下降41.02%；归属于上市公司股东的净利润8057.71万元，同比下降94.21%。受新冠肺炎疫情冲击，浦东机场报告期内共保障飞机起降7.30万架次，同比下降42.50%；旅客吞吐量807.74万人次，同比下降57.09%；货邮吞吐量74.39万吨，同比下降7.58%。（文章来源：中国证券网） [点击查看原文]	1548	12	上海机场资讯	0
572	2020/5/1	那么差的业绩那来的勇气涨？	769	7	我赚你亏666	2
573	2020/4/30	白骨精终于现出真身了！前些天俺说考虑到12进，有股友说不可能到12。其实到不到12真不重要，重要的是机构持仓重不重，机构一定要挺住那也没法，只是价值是不变的，12，12，12	935	9	最新鼓民	2
574	2020/4/29	芒格已经清仓上海机场	946	0	保持理性客观	3
575	2020/4/28	你倒是涨啊。。这么磨叽	264	0	接盘侠88888	2
576	2020/4/27	这个只是虹桥机场 不包括最赚钱的浦东机场吧	855	4	天上馅饼地上陷阱	2
577	2020/4/26	此股高估，仍需抱爹！	797	1	珠穆朗玛T	2
578	2020/4/25	什么情况这是，真要涨停啊！	267	0	股友OX95f7	2
579	2020/4/24	67元建仓，坐等70.小赚就跑	747	1	深圳无影手	2
580	2020/4/23	油价崩盘，你涨不涨？	644	6	股友pSb1O27783	2
581	2020/4/22	已撤，留下的发财	629	7	成熟的小韭菜花	2
582	2020/4/21	上海机场为什么有那么多非流通股？什么时候解禁	845	0	知易行南	2
583	2020/4/20	58块多，一路看着涨到现在，现在这个情况为什么还一直涨，因为五一涨的吗？给不给机会入场了，跌到60一下我就买	984	5	清橙1201	2
584	2020/4/19	结束啦.有点害怕第一季度季报	887	7	股友etF6ld	2
585	2020/4/18	机场属于核心资产 买入吧	653	1	兜兜又转转2023	2
586	2020/4/17	深圳机场一季度亏损已经预告了，上海机场肯定也是亏损的，现在还不逃，等4月底季报出来的时候，肯定会形成踩踏。	831	6	价值投资尚未回本	2
587	2020/4/16	我是从70一路到58抗住没有卖。我相信会有新高的一天，有耐心等待。	875	17	东坡人19910501	2
588	2020/4/15	上海机场未来十年内保持稳定增长没什么问题，但由于客观物理限制的原因吞吐量增长曲线正在在变缓，今年又收到疫情影响，不要对接下来几个季度的财报有太高的预期。主要内容机场的收入有两块：一个是航空性收入，一个是非航空性收入。这两者都取决于流量以及对流量的变现。在枢纽地位不变的情况下，产能就是决定流量的一个边际因素。上海机场未来几年的产能如何？首先，他们的四期工程已经开建了，T3计划23年投产，远期的吞吐量是1.2亿人次，当前是7600万人次，也就是有20%的增幅！这个因素是影响未来现金流，进而决定估值的关键变量。20%看起来并不让人兴奋。实际上，从19年的数据上看，即便我们忽略疫情的影响，上海机场吞吐量的增速也开始放缓了，因为机场的流量有明确的物理限值。根据公告，上海机场2019年的起降架次51万次，同比增长1.4%，旅客吞吐量7615万人，同比增长2.9%。其中国内航线旅客增长3.3%，国际航…	813	1	众问估值	1
589	2020/4/14	一季报收入最少减50%，利润多少你们去想像，一季报一出，看谁跑得快	688	2	冰雪荒原	3
590	2020/4/13	厉害了，七连阳！	898	4	冰雪荒原	2
591	2020/4/12	能拿到2022年的1月份的，给我留言，我用本子记着你们名字到时候我再来，再发个帖子，看看你们还会来给我留言不	3729	47	等风来的时候	2
592	2020/4/11	就在虹桥机场，人流量少的十分之一，安检口才开6个，5分钟搞定，半年报会很惨。55以下再考虑进场。	955	10	任雪飞扬	2
593	2020/4/10	买买买	865	0	撞上电影院的陨石	2
594	2020/4/9	9死活就一分钱，快出年报戴帽吧。	453	1	股友PLIzux	3
595	2020/4/8	再次仔细看看机场和国旅的合同 绝对牛机场不会退钱给他们业绩有保障淡定坐等分红	925	4	股友XrUfX0	0
596	2020/4/7	这种大盘绩优股不会大跌大涨，只会稳中有升，不是疫情的话价格早已过百，不是等钱用就当作定期存款好了	1466	2	梦里美	2
597	2020/4/6	我大胆预测，巴菲特传人减仓航空股的行为，就是中国航空股崛起的契机，因为会有一堆傻子散户跟风，然而他们也忘记巴菲特加仓航空股时他们也跟风亏得不要不要的A股散户就是被铺天盖地消息戏耍的对象	875	5	股友P3wJrx	2
598	2020/4/5	周二能给个机会走吗，62.7的本很慌啊	639	4	刀锋之影TL	2
599	2020/4/4	普通机场归上机，虹桥归谁？	873	4	股友809F76K759	2
600	2020/4/3	看了大家的留言！我今天63.55接的！看来是被套了	923	5	love蓝筹	2
601	2020/4/2	MB追在山顶了，62.21追的	746	5	刀锋之影TL	2
602	2020/4/1	机场客流量上来了吗，生意好了吗，股价就开始涨？	850	9	芭菲特能坑	2
603	2020/3/31	大家都在看空，那我先建个底仓吧	331	0	大智若愚22	2
604	2020/3/30	大家好，我是你奇哥，满仓买大白马，想不发财都难，88元拿客户资金一个亿，满仓到现在，继续卧倒不动！	864	6	股友vxb3U9	2
605	2020/3/29	一季报业绩我在年初就知道不好了，各位韭友是最近才知道吗？这个一季报公布不公布有何区别？就好比全世界都知道你夫人给你带L帽子，你非要等她亲口公布于众才知道一样 连机场的扫地大妈都知道上半年业绩受影响，你以为主力不知道吗？韭菜就是这么神奇	921	5	股友P3wJrx	3
606	2020/3/28	没有了，没有奇迹了	394	1	y1种想念	2
607	2020/3/27	喜欢我的时候，叫人家“小甜甜”。不喜欢我的时候，叫人家“牛夫人”。	784	1	晴朗的冬天	2
608	2020/3/26	64把61加2层的出了 散户看到美航空涨了 肯定要来追国内的机场航空 坐等5日线撑住再接回	629	10	股友P3wJrx	2
609	2020/3/25	这个时候持股不动，等待反弹就好了，十个点应该还是有的，弹性可能不是很大，短线的基本上可以走了，去影视传媒，超跌科技股里应该可以喝点汤，	949	0	定投搞点养老钱	2
610	2020/3/24	依据《中华人民共和国国境卫生检疫法》和《中华人民共和国民用航空法》有关规定，决定所有目的地为北京的国际客运航班均从指定的第一入境点入境。现公告如下：一、自3月23日零时（北京时间）开始，所有目的地为北京的国际始发客运航班均须从天津、石家庄、太原、呼和浩特、上海浦东、济南、青岛、南京、沈阳、大连、郑州、西安12个指定的第一入境点入境。各航空公司航班指定的第一入境点可以在民航局、航空公司官网上查询。二、乘坐上述国际航班的旅客在第一入境点实施检疫并办理入境手续，行李清关。检疫符合登机条件的旅客可搭乘原航班入京。腹舱所带货物在北京清关。三、目的地为北京的国际航班指定第一入境点的安排及相关措施将根据疫情变化情况适时调整。特此公告。中国民用航空局中华人民共和国外交部中华人民共和国国家卫生健康委员会中华人民共和国海关总署国家移民管理局2020年3月22日________________________…	982	0	让我们荡起A股	1
611	2020/3/23	$比亚迪(SZ002594)$ 陆续撤场，开始建仓$上海机场(SH600009)$ 持有6个月！！	1515	11	任诗灿	1
612	2020/3/22	为什么最后两分钟上了两点	859	2	清橙1201	2
613	2020/3/21	尾盘有内幕消息，上海负责全国国际航班，其他地区只能飞国内航班	1159	6	风险第一a	2
614	2020/3/20	上机加油，看好你	290	1	基民4uVGta	2
615	2020/3/19	来源：东方财富Choice数据 作者：数据中心 上海机场(600009)2020-03-19融资融券信息显示，上海机场融资余额572,405,503元，融券余额25,679,048元，融资买入额44,824,989元，融资偿还额82,548,155元，融资净买额-37,723,166元，融券余量420,968股，融券卖出量95,900股，融券偿还量117,113股，融资融券余额598,084,551元。上海机场融资融券详细信息如下表：交易日期代码简称融资融券余额(元)2020-03-19600009上海机场598,084,551融资余额(元)融资买入额(元)融资偿还额(元)融资净买额(元)572,405,50344,824,98982,548,155-37,723,166融券余额(元)融券余量(股)融券卖出量(股)融券偿还量(股)25,679,048420,96895,900117,11…	998	1	上海机场资讯	0
616	2020/3/18	请新主力硬庄们去做庄有263亿订单菲达环保!已上央视的低价小盘股 央视报道 浙江省成为全国首个环保生态省 是最优样板第一省 http://tv.cctv.com/v/v1/VIDE3zlSS3MAqgJJtA3tp5QP200515.html请新主力硬庄们抄底菲达环保!有业绩和263亿订单， 低价小盘股垃圾分类业务! 去茅台招行 平安 上50等大股吧发帖引大资金来抄底菲达坐庄. 所有大资金都是这几年获利几倍的,高位出来进低位菲达环保 , 又买的多 何乐不为? 指数牛并越涨越高!而这票仅有上证一千点左右的价值!严重被低估了!菲达环保已经参与制作修订国家标准、行业标准和浙江制造标准115项，承担实施国家“863计划”项目2项，国家重大研发计划项目3项，国家国际科技合作、国家重大装备创新研制等国家级项目30多项，获国家科学技术二等奖1项、省部级科学技术一等奖11项等等。菲达环保还是中国环保机械…	4594	84	开启吉祥牛股	2
617	2020/3/17	远离股市，远离毒品！！！	449	0	有赚就好58	2
618	2020/3/16	套牢了	419	1	炒个几把	2
619	2020/3/15	66以下，果断进入，谢谢给上车机会。后期若再调整，继续进入，短期只买不卖	926	5	上善若水呦呦呦	2
620	2020/3/14	[图片]	949	0	上了大a贼船	2
621	2020/3/13	来源：东方财富Choice数据 作者：数据中心 上海机场(600009)2020-03-13融资融券信息显示，上海机场融资余额622,432,200元，融券余额17,773,227.44元，融资买入额58,303,017元，融资偿还额36,916,411元，融资净买额21,386,606元，融券余量257,882股，融券卖出量57,500股，融券偿还量107,556股，融资融券余额640,205,427.44元。上海机场融资融券详细信息如下表：交易日期代码简称融资融券余额(元)2020-03-13600009上海机场640,205,427.44融资余额(元)融资买入额(元)融资偿还额(元)融资净买额(元)622,432,20058,303,01736,916,41121,386,606融券余额(元)融券余量(股)融券卖出量(股)融券偿还量(股)17,773,227.44257,88257…	907	0	上海机场资讯	0
622	2020/3/12	这个货还不跌，都没什么生意了，上半年肯定业绩大降，还死撑着！	970	1	股友rkAbZv	2
623	2020/3/11	赶紧买上机，听说一大堆欧洲游客打算来上海游玩，呵呵……	972	2	BiShui70Yuan	2
624	2020/3/10	浪费老子的钱持仓半月没赚钱，要在其他股早赚钱了，原来你也他妈是垃圾。	982	2	股友bI2Huf	2
625	2020/3/9	65等你	971	3	过眼云烟15	2
626	2020/3/8	看看融资融券的金额变化，数据是骗不了人的……全球疫情向纵深发展，飞机也成了摆设	990	0	BiShui70Yuan	2
627	2020/3/7	预测新冠疫苗终会出现，我称之为投资。预测明天是涨是跌，能和预测下一个拐角处出现的是男还是女有一拼，我称之为投机。如果是投资的话，我敢投入全部资金并且融资买入，如果是投机的话，我是不是要用1000股参与，我还需要考虑一下	3953	37	可控投资	3
628	2020/3/6	忍不住又要来说下这个机场。疫情期间很多资产被低估了，这个时候就是低吸的时候，同样的道理适用于其他资产投资，赚钱最通俗的做法就是低吸高卖。这点伯克希尔那帮人掌握了真谛！关注我，看我如何选股	5498	13	月球考古	2
629	2020/3/5	80见	993	2	大众贾壳虫	2
630	2020/3/4	刚卖出就大涨，我太没有耐心了	486	1	尚秀秀	2
631	2020/3/3	来源：东方财富Choice数据 作者：数据中心 上海机场(600009)2020-03-02融资融券信息显示，上海机场融资余额796,140,134元，融券余额19,558,601.6元，融资买入额103,733,525元，融资偿还额99,332,407元，融资净买额4,401,118元，融券余量284,282股，融券卖出量66,700股，融券偿还量39,100股，融资融券余额815,698,735.6元。上海机场融资融券详细信息如下表：交易日期代码简称融资融券余额(元)2020-03-02600009上海机场815,698,735.6融资余额(元)融资买入额(元)融资偿还额(元)融资净买额(元)796,140,134103,733,52599,332,4074,401,118融券余额(元)融券余量(股)融券卖出量(股)融券偿还量(股)19,558,601.6284,28266,7003…	786	0	上海机场资讯	0
632	2020/3/2	《操盘80守则》第二条：杯子手柄是良好的底部欧奈尔是杯子手柄形态的最坚实的倡导者，他在《笑傲股市》里面列出100多个大牛股的形态，基本上都是杯子手柄或者说圆弧底。其实，看看A股的大牛股，在启动上升的阶段，莫不如此，基本上都是这个形态。而且观察这个形态，一定要看周线，需要量价配合，筑底的时间足够长，那么股价爆发的就足够大。至于，会不会形成手柄，不一定，但是圆弧底是很好的形态，这点是毋庸置疑的。如何判断，我觉得以下三条原则：1. 周线图上判断，辅助用均线和MACD。2. 看成交量稳步放大。3. 一定要突破前高才可以买入。这种在上涨阶段，绝大多数是因为业绩增长，而不是利好。上海机场也是如此。	999	0	不不读史	2
633	2020/3/1	我继续保持8成仓位，卧倒不动。对了我是模拟盘……	999	5	koskok	3
634	2020/2/29	来源：东方财富Choice数据 作者：数据中心 上海机场(600009)2020-02-28融资融券信息显示，上海机场融资余额791,739,016元，融券余额16,866,574.22元，融资买入额50,279,450元，融资偿还额86,801,188元，融资净买额-36,521,738元，融券余量256,682股，融券卖出量35,900股，融券偿还量47,100股，融资融券余额808,605,590.22元。上海机场融资融券详细信息如下表：交易日期代码简称融资融券余额(元)2020-02-28600009上海机场808,605,590.22融资余额(元)融资买入额(元)融资偿还额(元)融资净买额(元)791,739,01650,279,45086,801,188-36,521,738融券余额(元)融券余量(股)融券卖出量(股)融券偿还量(股)16,866,574.22256,6823…	908	0	上海机场资讯	0
635	2020/2/28	老外才这么几个，慌的一比啊！往死里跌啊！这样我们也要被带下去了！	451	0	看好自家的牛	1
636	2020/2/27	有些小激动	873	4	新的2021否极泰来	2
637	2020/2/26	这样玩上机可以吗？？？？？	763	6	佛山无影脚168	3
638	2020/2/25	周三我预测涨，大家进来预测下看涨还是看跌	981	2	奇迹115	2
639	2020/2/24	林奇四季度叫人高位接盘白马，正垃圾	960	9	深海峨眉峰123456	2
640	2020/2/23	受外围疫情有扩散趋势的影响，估计周一还有下杀的可能，我重仓上机感觉怕怕的！	875	3	依海听潮	2
641	2020/2/22	短期看跌	978	0	股友66879	2
642	2020/2/21	业绩增长这些很好了，2019年有几家企业还能这样增长？	998	1	king450	2
643	2020/2/20	今天本来想卖的，可看在主力资金尽流入的份上，再等等，而且都没赚多少钱……再等等看……	979	1	基民00J68n	3
644	2020/2/19	数据显示,02月18日上海机场上榜沪股通十大成交活跃股，买入及卖出金额合计5.034亿元，排名第5。其中，买入2.669亿元，卖出2.365亿元，净买入3037.11万元，净买入额占该股当日总成交额的3.30%。截至当日，该股于沪股通持股量为2.777亿股，占其A股股本比例为14.41%，比上一交易日增加41.60万股。。02月18日上海机场沪股通持仓数据收盘价：70.98涨跌幅：-0.82%沪股通持股量：2.777亿股较上日变化：41.60万股沪股通净买入：3037.11万占成交额比：3.30%上海机场最近一个月上涨-3.11%，上榜沪股通十大成交活跃股13次，沪股通累计净买入31.530亿；近两个月上涨-9.50%，上榜21次，沪股通累计净买入21.817亿；近一年上涨34.41%，上榜85次，沪股通累计净买入-25.461亿。数据来源:东方财富	969	0	聚焦沪深港	0
645	2020/2/18	周一掛73元买出，急用	990	0	股友bI2Huf	2
646	2020/2/17	来源：东方财富Choice数据 作者：数据中心 上海机场(600009)2020-02-14融资融券信息显示，上海机场融资余额689,431,029元，融券余额21,706,704元，融资买入额34,982,453元，融资偿还额32,889,689元，融资净买额2,092,764元，融券余量301,482股，融券卖出量47,900股，融券偿还量63,000股，融资融券余额711,137,733元。上海机场融资融券详细信息如下表：交易日期代码简称融资融券余额(元)2020-02-14600009上海机场711,137,733融资余额(元)融资买入额(元)融资偿还额(元)融资净买额(元)689,431,02934,982,45332,889,6892,092,764融券余额(元)融券余量(股)融券卖出量(股)融券偿还量(股)21,706,704301,48247,90063,000沪市全部融…	967	0	上海机场资讯	0
647	2020/2/16	周五下午买，下周一大涨	970	0	奇迹115	2
648	2020/2/15	上海机场 + 中铁装配 = 钱途	985	13	牛年和牛股	1
649	2020/2/14	73.4回本走了，我还会再回来的	951	1	y1种想念	2
650	2020/2/13	港资面年前卖出，从新年开盘到现在毫无节操的买买，这T做的爽歪歪	938	0	虾米音乐q	2
651	2020/2/12	上天并没有赐予人类在所有时刻掌握所有事情的本领。但如果人们努力在世界上寻找定错价格的赌注，上天有时会让他们找得到。聪明人在发现这样的机会之后，会狠狠地下注，他们碰到好机会就下重注，其他时间则按兵不动。就是这么简单。	1175	0	宁财神A	2
652	2020/2/11	70.11建个观察仓看缘分	692	3	千禾看五百亿	2
653	2020/2/10	看到很多人说为什么不炒作日上免税概念，日上免税店面对的是国际航班，国际航班目前客流量同比降低98%，加上国内离岛免税，日上直邮开始切分国内免税蛋糕市场，浦东机场的日上免税店没生意，机场拿不到提点，除非国外疫情好转，或者依照国内大循环方针，开辟针对国内的新的经营模式，才能有转机	1228	3	股友AgCpVL	0
654	2020/2/9	来源：东方财富Choice数据 作者：数据中心 上海机场(600009)2020-02-07融资融券信息显示，上海机场融资余额717,896,622元，融券余额13,867,423.22元，融资买入额25,679,708元，融资偿还额30,248,738元，融资净买额-4,569,030元，融券余量193,382股，融券卖出量1,000股，融券偿还量1,300股，融资融券余额731,764,045.22元。上海机场融资融券详细信息如下表：交易日期代码简称融资融券余额(元)2020-02-07600009上海机场731,764,045.22融资余额(元)融资买入额(元)融资偿还额(元)融资净买额(元)717,896,62225,679,70830,248,738-4,569,030融券余额(元)融券余量(股)融券卖出量(股)融券偿还量(股)13,867,423.22193,3821,000…	907	0	上海机场资讯	0
655	2020/2/8	快跑。开盘诱多，现在要跳水	992	1	喜马拉雅哨兵	2
656	2020/2/7	今天这2万手谁买的哈哈	1004	0	ct3789	2
657	2020/2/6	来源：东方财富Choice数据 作者：数据中心 上海机场(600009)2020-02-04融资融券信息显示，上海机场融资余额718,561,404元，融券余额14,348,052.4元，融资买入额69,515,712元，融资偿还额121,789,778元，融资净买额-52,274,066元，融券余量210,382股，融券卖出量1,200股，融券偿还量15,700股，融资融券余额732,909,456.4元。上海机场融资融券详细信息如下表：交易日期代码简称融资融券余额(元)2020-02-04600009上海机场732,909,456.4融资余额(元)融资买入额(元)融资偿还额(元)融资净买额(元)718,561,40469,515,712121,789,778-52,274,066融券余额(元)融券余量(股)融券卖出量(股)融券偿还量(股)14,348,052.4210,3821,20…	974	0	上海机场资讯	0
658	2020/2/5	一把捞了10多个点，北上资金下午该跑了。。。	773	1	洋哥加油12	2
659	2020/2/4	62.09全仓杀入	959	9	孙家大圣	2
660	2020/2/3	股神林园慢慢的打开电脑你看我一直价值投资上海机场一股也没卖。	993	0	股友cdtd	2
661	2020/2/2	机场，航空业绩和疫情之前比至少会走两年左右的下坡路，不信的等着看	447	2	鞭长莫及321	2
662	2020/2/1	连续跌停出货	1330	0	股市精通高手	2
663	2020/1/31	有一个隐患，机场原本和国旅的保底协议目前还在谈判。参考韩国，机场最后是妥协了。	979	15	韭菜喝不完的酒	2
664	2020/1/30	中国国航，受疫情利空最直接的股票，嗯两天一共跌了4个点，但是在韭菜的意淫盘理解里，起码两个跌停，现实和意淫就是差别这么大，知道为什么散户炒股7亏2平1赢了吧	2982	7	股友P3wJrx	2
665	2020/1/29	80买的，大概多久能解套	3598	6	三买一卖	2
666	2020/1/28	复牌大概亏多少呢	3326	37	深海峨眉峰123456	2
667	2020/1/27	唉，我满仓在上海机场，听那炒股养家飞飞说破70满仓干，现在忐忑不安呀	3158	10	股友t8aZGA	2
668	2020/1/26	上海机场，本人之前80多元就提示逃顶，长线目标价40元以下，目前股价68.98元，再来5个跌停才是合理估值...	6894	23	股市精通高手	2
669	2020/1/25	25倍市盈率？一个字干就是了	958	1	中秋喝酒	2
670	2020/1/24	天将降大任于斯人也，必先苦其心志，劳其筋骨，套其股票～，亏好几万了，过来打打气，我们都是干大事的人	688	6	Angelover	2
671	2020/1/23	底又被外资抄了	985	2	tjh9911	2
672	2020/1/22	从最高亏80万到挣100万，煎熬了一个月。	1937	19	大江大河	2
673	2020/1/21	简直就是浪费行情.	984	0	大发高升de李寻欢	2
674	2020/1/20	我买股票开始，从来不看公司大小或者龙头什么的，也不看财务报表或分析，因为仔细看也看不懂，我只看价格到没到底，当然到没到底也不知道，所以当我估计快到底了就买，把手里的钱分成五份，先买一份，跌了再买，五份买完还跌就做丅，直到见利，这个方法送给有缘者得，十买九赢，此股今天以买一份，可能到底了，看评论说没庄了，别管他有没有庄，所谓的庄也就是钱多点的人，没什么大不了	4577	28	积少成多y	2
675	2020/1/19	一大波小散来操年线底，主力你懂怎么做的。	451	1	敢于舍必有得	2
676	2020/1/18	明天跌停了	961	1	V野狼	3
677	2020/1/17	来源：东方财富Choice数据 作者：数据中心 上海机场(600009)2020-01-17融资融券信息显示，上海机场融资余额766,635,040元，融券余额17,699,029.92元，融资买入额72,306,883元，融资偿还额36,903,942元，融资净买额35,402,941元，融券余量241,592股，融券卖出量19,900股，融券偿还量11,700股，融资融券余额784,334,069.92元。上海机场融资融券详细信息如下表：交易日期代码简称融资融券余额(元)2020-01-17600009上海机场784,334,069.92融资余额(元)融资买入额(元)融资偿还额(元)融资净买额(元)766,635,04072,306,88336,903,94235,402,941融券余额(元)融券余量(股)融券卖出量(股)融券偿还量(股)17,699,029.92241,59219,…	961	0	上海机场资讯	0
678	2020/1/16	第一次买股票就买了这只，上礼拜刚进场的，有比我还惨的嘛	1093	8	股友KLvzQ8	2
679	2020/1/15	今日预测，怒涨1元，冲高回落收平，下周新低？	505	0	空1空2	2
680	2020/1/14	没见过那么恶心的股票	399	0	爱在深秋6	2
681	2020/1/13	天天跌的感觉好吗早知如此何必当初	394	1	股友P3wJrx	2
682	2020/1/12	主力买多少吐多少，吐的永远比买的多	441	0	空1空2	2
683	2020/1/11	好心态好心情有爱心有希望财运到周一涨停板	977	1	股8操盘手	0
684	2020/1/10	数据显示,01月10日上海机场上榜沪股通十大成交活跃股，买入及卖出金额合计7.259亿元，排名第4。其中，买入3.103亿元，卖出4.156亿元，净卖出1.053亿元，净卖出额占该股当日总成交额的10.45%。截至当日，该股于沪股通持股量为2.376亿股，占其A股股本比例为12.33%，比上一交易日减少139.86万股。。01月10日上海机场沪股通持仓数据收盘价：75.92涨跌幅：0.48%沪股通持股量：2.376亿股较上日变化：-139.86万股沪股通净卖出：1.053亿占成交额比：10.45%上海机场最近一个月上涨-3.53%，上榜沪股通十大成交活跃股4次，沪股通累计净买入-5.283亿；近两个月上涨-2.50%，上榜6次，沪股通累计净买入-6.728亿；近一年上涨53.64%，上榜76次，沪股通累计净买入-53.718亿。数据来源:东方财富	1565	1	聚焦沪深港	0
685	2020/1/9	下午还有一跌	422	0	wapjin	2
686	2020/1/8	贵州茅台	427	0	山区孩子P3wJrx	1
687	2020/1/7	这个下跌有点带量了。后市找不到方向………	777	1	淘气小依米7561	2
688	2020/1/6	白云还在一直跌……	531	1	树獭熊	2
689	2020/1/5	真是浪费行情	422	0	菩萨保佑大涨	2
690	2020/1/4	来源：东方财富Choice数据 作者：数据中心 上海机场(600009)2020-01-03融资融券信息显示，上海机场融资余额477,013,613元，融券余额20,194,779.6元，融资买入额50,483,439元，融资偿还额70,443,696元，融资净买额-19,960,257元，融券余量261,252股，融券卖出量10,800股，融券偿还量6,700股，融资融券余额497,208,392.6元。上海机场融资融券详细信息如下表：交易日期代码简称融资融券余额(元)2020-01-03600009上海机场497,208,392.6融资余额(元)融资买入额(元)融资偿还额(元)融资净买额(元)477,013,61350,483,43970,443,696-19,960,257融券余额(元)融券余量(股)融券卖出量(股)融券偿还量(股)20,194,779.6261,25210,800…	846	0	上海机场资讯	0
691	2020/1/3	妈的，我卖了 3手 就涨，你看上我得3手了吗 奶奶的	804	4	股友zMA4c05339	2
692	2020/1/2	典型的庄股一个	495	1	有赚就好58	2
693	2020/1/1	来源：东方财富Choice数据 作者：财智星 上海机场融资融券信息显示，2019年12月31日融资净买入49.99万元；融资余额4.13亿元，较前一日增加0.12%。融资方面，当日融资买入2615.97万元，融资偿还2565.98万元，融资净买入49.99万元，连续3日净买入累计1270.57万元。融券方面，融券卖出9400股，融券偿还4.13万股，融券余量26.32万股，融券余额2072.32万元。融资融券余额合计4.33亿元。上海机场融资融券交易明细（12-31）上海机场历史融资融券数据一览免责声明：本文基于大数据生产，仅供参考，不构成任何投资建议，据此操作风险自担。（文章来源：东方财富Choice数据） [点击查看原文]	809	0	上海机场资讯	0
694	2019/12/31	上海机场现在的炒作概念是：踏空牛市概念，可归类于散户期望补涨板块和砖家大V推荐板块 砖家们说肯定会补涨的 已经上涨的股票不要追，就买补涨板块等待起飞	2536	24	股友P3wJrx	0
695	2019/12/30	不受影响甚至受益板块难找，节后刚需医药上涨避风港	2233	0	京A1313	0
696	2019/12/29	持股就是爱国，就是大爱！医护人员连命都不要，我们也加入到恐慌中，抛出股票是什么行为！	4965	14	孙家大圣	2
697	2019/12/28	这个事态发展，大家还有股价会涨的幻想吗？虽然说股价涨跌与业绩关系不大，但是这个预期之下，还有谁会买涨？	3266	0	股友g61YJi	2
698	2019/12/27	请别出现一字跌停哦。请别让空头得逞哦。哈哈哈阿	641	4	在天空	0
699	2019/12/26	支持我看空上机最大的理由就是港资大幅减持，都说机场是稳赚不赔的好买卖，那么为什么港资不紧紧抱住反而大幅减持？是港资傻吗？说到底不过是觉得贵了而已，所谓的上机稳赚不赔的买卖收益抵不过高抛低吸对港资的吸引	949	2	股友P3wJrx	0
700	2019/12/25	炒股就是博弈，散户能看懂逻辑的票大多都不行，散户看不懂逻辑的票，常出大牛股有没有这回事？	841	0	股友P3wJrx	2
701	2019/12/24	来源：东方财富Choice数据 作者：数据中心 上海机场(600009)2019-12-27融资融券信息显示，上海机场融资余额409,811,877元，融券余额20,493,369.52元，融资买入额29,727,100元，融资偿还额19,946,732元，融资净买额9,780,368元，融券余量265,252股，融券卖出量6,900股，融券偿还量20,026股，融资融券余额430,305,246.52元。上海机场融资融券详细信息如下表：交易日期代码简称融资融券余额(元)2019-12-27600009上海机场430,305,246.52融资余额(元)融资买入额(元)融资偿还额(元)融资净买额(元)409,811,87729,727,10019,946,7329,780,368融券余额(元)融券余量(股)融券卖出量(股)融券偿还量(股)20,493,369.52265,2526,9002…	959	0	上海机场资讯	0
702	2019/12/23	来源：东方财富Choice数据 作者：数据中心 上海机场(600009)2019-12-26融资融券信息显示，上海机场融资余额400,031,509元，融券余额21,668,943.52元，融资买入额13,200,131元，融资偿还额17,387,098元，融资净买额-4,186,967元，融券余量278,378股，融券卖出量5,300股，融券偿还量7,397股，融资融券余额421,700,452.52元。上海机场融资融券详细信息如下表：交易日期代码简称融资融券余额(元)2019-12-26600009上海机场421,700,452.52融资余额(元)融资买入额(元)融资偿还额(元)融资净买额(元)400,031,50913,200,13117,387,098-4,186,967融券余额(元)融券余量(股)融券卖出量(股)融券偿还量(股)21,668,943.52278,3785,300…	888	0	上海机场资讯	0
703	2019/12/22	再次提醒国旅右侧机会	974	2	空1空2	2
704	2019/12/21	今日上海机场主力净流入额达-2471.53万元，净占比-7.90%，其中超大单净流入额-2131.42万元,净占比-6.85%，大单净流入额-340.12万元，净占比-1.09%。上海机场资金流向数据类型流入(万元)流出(万元)超大3348.95-5480.37大单7111.86-7451.97中单9843.32-9594.25小单10805.97-8583.51资金解读上海机场收盘涨幅-0.70%， 其中，成交最活跃的价格分别为78.17、78.19、78.18，成交密集的手数区间分布于100-150、70-100、300-500手，小单介入居多。成交活跃统计9:30-15:00 成交均价 77.28 成交价格主买累计成交量主卖累计成交量主买占比主卖占比78.171750080000.43%0.20%78.195400116000.13%0.29%78.181230038000.31%…	887	0	资金解密	0
705	2019/12/20	A股遭遇90家游资和私募集体做空，目标2320点A股遭遇90家游资和私募集体做空，目标2320点	967	3	Chater	0
706	2019/12/19	70以下我再来。暂别。	1611	1	简单投资客0583	2
707	2019/12/18	韧性真强	972	0	有赚就好58	2
708	2019/12/17	主力的意图很明确，震荡吸引散户，进的人多了就一根中阴解决，进的人少就拉到80继续磨	933	2	空1空2	2
709	2019/12/16	这周如果能到71，我充钱买10手算是支持家乡事业，打死不卖。	802	0	今川弘彦	2
710	2019/12/15	这货在手里拿了三个月，两次解套都没走到高点，盈了一点点，失望	984	1	山河共存	2
711	2019/12/14	晚上，晚上千万不要做噩梦，梦见大草原！其实梦有时候是反的不要着急着急着急胆小是……个人观点不要当真顺其自然	1085	0	精眼狼	3
712	2019/12/13	尾盘杀跌是不是沪港通出货	1919	2	稳心才能求长远	2
713	2019/12/12	作为一个坚定的价值投资者，上涨并没有给我带来喜悦，上涨意味着风险，下跌才安全，才更让人心如死水。	990	1	价值投资尚未回本	3
714	2019/12/11	喝茶看戏	984	6	股友P3wJrx	1
715	2019/12/10	请新硬庄主力们抄底菲达环保!263亿订单年业绩脱帽概念.垃圾分类业务小盘低价股低价小盘股垃圾分类业务! 请新主力硬庄们抄底菲达环保!有业绩和263亿订单脱帽概念46个重点城市加速推进垃圾分类, 其中北京是首个立法城市, 请新主力硬庄们去抄底菲达环保!最高点错杀下来仅1折股价附近!好筹码未来翻几倍都可 指数涨这么多, 菲达这股才相当于1200点!筹码珍贵洗盘就抢! 超跌股最易被踏空机构抢筹. 菲达有垃圾分类业务 浙江国资委整合概念 国家十年环保工程 业绩大订单（见下面附图） 月线大底 绝对几年跌出来的低价筹码 上证50股票所有大资金都是这几年获利几倍的,高位出来进低位菲达环保 ,又买的多 何乐不为?欢迎新庄大资金进入 新庄大资金可随便买呀!大好环境不会上涨, 青春时光等闲度, 再混一年再穷一年, 踏空的散户就会越聚越多，霉股，上证50都涨了几年在高位!而中小创是低位,这回跷跷板该中小创涨。…	3362	76	爱国英雄	2
716	2019/12/9	有个球用？	984	1	鬼子超	2
717	2019/12/8	上海机场股吧里还是有这么多的韭菜，看来我的任务还是任重道远啊	938	3	山区孩子P3wJrx	2
718	2019/12/7	来源：东方财富Choice数据 作者：数据中心 上海机场(600009)2019-12-06融资融券信息显示，上海机场融资余额503,250,471元，融券余额22,981,189.5元，融资买入额51,053,829元，融资偿还额26,735,939元，融资净买额24,317,890元，融券余量295,578股，融券卖出量9,300股，融券偿还量40,900股，融资融券余额526,231,660.5元。上海机场融资融券详细信息如下表：交易日期代码简称融资融券余额(元)2019-12-06600009上海机场526,231,660.5融资余额(元)融资买入额(元)融资偿还额(元)融资净买额(元)503,250,47151,053,82926,735,93924,317,890融券余额(元)融券余量(股)融券卖出量(股)融券偿还量(股)22,981,189.5295,5789,30040,…	991	0	上海机场资讯	0
719	2019/12/6	昨天港资买了不少，应该还会拉高一点，后面再砸！	847	8	Justduuan	2
720	2019/12/5	熟悉的走势	508	0	Justduuan	3
721	2019/12/4	做波段我在行，听我指挥现在：观望	995	2	刚度13	2
722	2019/12/3	上海机场12月16日被调入上证50	978	1	股友nGyeqj	2
723	2019/12/2	上海机场难道不香么？！！	837	0	y1种想念	2
724	2019/12/1	疯狂抱团做庄的后果	925	5	tzbd333	2
725	2019/11/30	如题 震仓而已 拿好筹码不要乱动 还是维持原来的 这个月大概率过80	608	3	贷款炒家养股	2
726	2019/11/29	上机，平安，海螺，各持有7，6，5万，作为沪市打新额度，目前只有海螺是赚的，看看年底哪个先到100，看看年底能中几签，我最看好上机，最不看好平安，短线客别来我这里唱空捡便宜筹码了，想唱空自己去发帖子	927	4	尾盘买De鲁班	2
727	2019/11/28	月底出半年报，会非常非常难看，所以现在赶紧拉一拉，韭菜们接盘吧	768	6	股友5Mny6K	2
728	2019/11/27	来源：东方财富Choice数据 作者：数据中心 上海机场(600009)2019-11-28融资融券信息显示，上海机场融资余额505,669,080元，融券余额25,938,113.34元，融资买入额18,866,752元，融资偿还额14,761,423元，融资净买额4,105,329元，融券余量339,593股，融券卖出量10,200股，融券偿还量5,200股，融资融券余额531,607,193.34元。上海机场融资融券详细信息如下表：交易日期代码简称融资融券余额(元)2019-11-28600009上海机场531,607,193.34融资余额(元)融资买入额(元)融资偿还额(元)融资净买额(元)505,669,08018,866,75214,761,4234,105,329融券余额(元)融券余量(股)融券卖出量(股)融券偿还量(股)25,938,113.34339,59310,200…	927	0	上海机场资讯	0
729	2019/11/26	喜闻乐见的一根针	782	0	股友P3wJrx	1
730	2019/11/25	主力把所谓的白马股票都炒到这样了……	899	0	mw99	2
731	2019/11/24	前些天77.8进的，昨天喝醉酒误操作73.7卖掉了	998	1	拾点十分	1
732	2019/11/23	大家提早做好准备做稳了，过几天可能要经历一段急下坡。	952	3	拾点十分	2
733	2019/11/22	不怕不识货，就怕货比货，上海机场再好也比不上读者传媒。	810	0	股市精通高手	2
734	2019/11/21	来源：东方财富Choice数据 作者：数据中心 上海机场(600009)2019-11-22融资融券信息显示，上海机场融资余额536,452,137元，融券余额21,258,456.86元，融资买入额31,104,906元，融资偿还额36,552,187元，融资净买额-5,447,281元，融券余量284,318股，融券卖出量49,700股，融券偿还量87,965股，融资融券余额557,710,593.86元。上海机场融资融券详细信息如下表：交易日期代码简称融资融券余额(元)2019-11-22600009上海机场557,710,593.86融资余额(元)融资买入额(元)融资偿还额(元)融资净买额(元)536,452,13731,104,90636,552,187-5,447,281融券余额(元)融券余量(股)融券卖出量(股)融券偿还量(股)21,258,456.86284,31849,…	941	0	上海机场资讯	0
735	2019/11/20	很多人还是不了解上机，上机只要在指数和外围不好的情况下才会涨，指数涨的时候基本没有上机什么事，关注科技！	978	0	空1空2	2
736	2019/11/19	这个票赚够了，一个机场而已，兄弟们留下的记得买单！	732	0	豫DJE151	2
737	2019/11/18	有空狗说上机持股散户户数多！？麻烦你看看中兴通讯，市值还不如上机，散户数却是上机的5倍有余！怕是找不到理由了！	964	9	轩辕轩轩	2
738	2019/11/17	没必要在这个股上浪费资金和时间了，看宝鼎科技，一个星期拉六个板，上机却在玩一毛钱的游戏，别傻杀地等了小伙伴们！	967	4	股友WaYyge	2
739	2019/11/16	国旅直接反弹3个点，这就是股性的差距啊，谁来拯救你我的上机。	739	1	空1空2	2
740	2019/11/15	8连阴？	882	1	三生万物物物	2
741	2019/11/14	1、我们这些普通人，如果想创业、做生意，应该尽量选择轻资产的模式，最好自己一个人或者再加上你的另一半，就能经营得很好。不要轻易投资大量的固定成本，一是收回成本的时间非常长，二是一旦失败，这类资产很难变现。这样做生意，虽然短期规模很小，但赚钱效率很高，养家糊口没问题。2、超额收益之所以叫「超额收益」，就注定是只有少数人才能享受到，我们普通人做投资，还是保持合理的收益预期为好。3、我们总是想从成功投资人身上，学到现成的投资经验，但容易忽略，我们自身与他们之间，有着很难跨越的差距。这也就使得，很多对于投资大师有效的投资方法，在我们普通人身上，未必就有效。在学习时，我们一定要区分好，哪些事情别人做得到，而我们自己却做不到。4、善战者，无赫赫之功，投资也是如此。投资赚钱并不难，无非就是选出好公司、好指数、好基金，在合理的价格买，然后拿住，剩下的时间，该工作就工作，该游玩就游玩。这样听起来，非常的平…	48542	20	刘鸿轩	1
742	2019/11/13	港资，出来砸盘啦	515	0	Justduuan	3
743	2019/11/12	哈哈，所为的天天涨的好股票大白马大多是因为出不了货，散户不敢接盘，所以节节高升，散户敢于接盘的白马类似于上机这种，主力乐得出货，当然 要是有大量散户愿意接盘恒瑞 茅台这种，它们一样立马掉头大量出货，这就是真理，被大众散户看好敢于做多的股票就失去了白马的优势	997	10	股友P3wJrx	0
744	2019/11/11	你说气人不，就是不红	943	2	Justduuan	3
745	2019/11/10	看看国旅的业绩，看看白云机场的业绩.........你要相信上机的业绩报告，我也没办法。但今天它可以作为拉指数的工具，明天也会变成打压指数的工具，言尽于此。	966	1	股市海瑞	2
746	2019/11/9	来源：东方财富Choice数据 作者：数据中心 上海机场(600009)2019-11-08融资融券信息显示，上海机场融资余额599,050,776元，融券余额20,611,566.04元，融资买入额43,044,331元，融资偿还额30,132,911元，融资净买额12,911,420元，融券余量264,692股，融券卖出量10,900股，融券偿还量9,700股，融资融券余额619,662,342.04元。上海机场融资融券详细信息如下表：交易日期代码简称融资融券余额(元)2019-11-08600009上海机场619,662,342.04融资余额(元)融资买入额(元)融资偿还额(元)融资净买额(元)599,050,77643,044,33130,132,91112,911,420融券余额(元)融券余量(股)融券卖出量(股)融券偿还量(股)20,611,566.04264,69210,9…	953	0	上海机场资讯	0
747	2019/11/8	洗的干干净净，洗的明明白白	597	0	卡几嘛1	2
748	2019/11/7	大家看看上海机场会不会跟上海电影一个走势？	957	2	股友zIg00d	2
749	2019/11/6	现在跌是不可能达到洗盘目的的，主力应该很明确，现在只有涨才行？？？	986	1	空1空2	2
750	2019/11/5	来源：券商中国 白马股再度出现批量跌停，业绩暴雷？还是被机构资金抛弃？ 10月29日，A股市场出现异象——白马股批量大跌。业绩成为市场讨论的重点，不过显而易见的是，业绩只是这波白马股回调的借口，或只是其中一个小小的因素。 仔细观察可以发现，此番暴跌的白马股，实际上都属于典型的小白马，从市值的角度看，29日大跌的公司，绝大部分公司的市值都很难称得上真正的白马股。 在市场人士看来，白马股一方面也会因业绩出现内部的分化和切换，另一方面，白马股不会过时，而是白马股的定义随时都会发生变化，或者说，如何定义白马股在不同的机构投资者眼里是不同的，在季报披露前和披露后，在同一个机构投资者眼中也是不同。 白马股的业绩没有白起来 很多散户在10月29日被白马股给跌懵了。易方达、社保基金联手重仓的白云机场开盘后直奔跌停，这次跌停也成就了白云机场的十连跌！ 什么原因？业绩！但可能也只是一个借口。 白云机场10月…	15.3万	158	财经评论资讯	0
751	2019/11/4	起飞了？	631	0	大路向南各走一边	2
752	2019/11/3	陆股通还在出货	446	2	大阪樱花嘟嘟马	2
753	2019/11/2	搞不懂那些一天到晚喊庄家庄家的，一千多亿的市值，800多亿的流通市值，你有多少钱来坐庄？上机是绩优股，是机场龙头，深圳，白云估值都高于上机，而且上机从高点调整了接近20%了，完全有投资的价值啊，这种股拿着本来就不是看一两天的，都是以年为单位的	7335	1	Fiona40	2
754	2019/11/1	来源：东方财富Choice数据 作者：数据中心 上海机场(600009)2019-10-31融资融券信息显示，上海机场融资余额573,800,381元，融券余额18,726,390元，融资买入额45,581,294元，融资偿还额52,323,239元，融资净买额-6,741,945元，融券余量245,592股，融券卖出量14,400股，融券偿还量66,221股，融资融券余额592,526,771元。上海机场融资融券详细信息如下表：交易日期代码简称融资融券余额(元)2019-10-31600009上海机场592,526,771融资余额(元)融资买入额(元)融资偿还额(元)融资净买额(元)573,800,38145,581,29452,323,239-6,741,945融券余额(元)融券余量(股)融券卖出量(股)融券偿还量(股)18,726,390245,59214,40066,221沪市全…	999	0	上海机场资讯	0
755	2019/10/31	赶紧换迈瑞，之后你还创新低，OMG！	955	4	聪明投资者A	2
756	2019/10/30	怎么搞昨天抄底的不想卖了，是到底了吗？	549	3	Justduuan	2
757	2019/10/29	林奇在重仓股，不知道加仓没	764	3	关于韭菜的那点事	2
758	2019/10/28	来源：东方财富Choice数据 作者：财智星 上海机场融资融券信息显示，2019年10月25日融资净偿还1403.87万元；融资余额6.62亿元，较前一日下降2.14%。融资方面，当日融资买入3484.39万元，融资偿还4888.26万元，融资净偿还1403.87万元。融券方面，融券卖出1.25万股，融券偿还6.73万股，融券余量23.99万股，融券余额1815.55万元。融资融券余额合计6.8亿元。上海机场融资融券交易明细（10-25）上海机场历史融资融券数据一览免责声明：本文基于大数据生产，仅供参考，不构成任何投资建议，据此操作风险自担。（文章来源：东方财富Choice数据） [点击查看原文]	981	0	财经评论资讯	0
759	2019/10/27	区块链是个底层技术，未来可以和好几个方向共同应用，也就是区块链 概念。比如区块链 金融，区块链 智能制造，区块链 供应链管理等等，短期资金叠加逻辑在某几个股票上，那么就会形成强势连扳走势。会带领一波情绪好转的行情。重点留意几个细分方向：数字货币、网络安全、边缘计算等	2366	0	闲云野鹤tym934	2
760	2019/10/26	上海机场还用担心吗？放个几年不就挣钱了，金融中心不是吗？而且越来越名副其实。小白的一点观点	6520	5	股市小小白1987	2
761	2019/10/25	今天还不跑？给个理由	977	3	空1空2	2
762	2019/10/24	说了只要你有无限补仓的钱 就不怕	574	2	股友P3wJrx	2
763	2019/10/23	国旅开始调整了，上海机场可以喘口气了，反弹不会缺席，今天打个底仓。	949	3	机车车辆	2
764	2019/10/22	来源：东方财富Choice数据 作者：数据中心 上海机场(600009)2019-10-21融资融券信息显示，上海机场融资余额588,521,860元，融券余额20,191,757.16元，融资买入额91,888,544元，融资偿还额34,758,137元，融资净买额57,130,407元，融券余量260,069股，融券卖出量12,700股，融券偿还量34,890股，融资融券余额608,713,617.16元。上海机场融资融券详细信息如下表：交易日期代码简称融资融券余额(元)2019-10-21600009上海机场608,713,617.16融资余额(元)融资买入额(元)融资偿还额(元)融资净买额(元)588,521,86091,888,54434,758,13757,130,407融券余额(元)融券余量(股)融券卖出量(股)融券偿还量(股)20,191,757.16260,06912,…	991	0	上海机场资讯	0
765	2019/10/21	重大利好周一涨停板	1960	3	股8操盘手	0
766	2019/10/20	最好的组合持仓：白酒龙头，券商龙头，保险龙头，机场龙头。年化收益率10个以上长期持有，贵了就减仓，波动操作！卧倒不动！笨方法的人才会挣钱。	7874	12	wangerjie215	2
767	2019/10/19	80.5挂1000手的老板，给你点个赞。	999	0	八百斤的肥猫	0
768	2019/10/18	600009上海机场，作为世界第三大机场，业绩持续稳定增长，价值投资者可以积极关注	928	0	楠姐g1120qing	2
769	2019/10/17	不缩量，难言底部，现在的上机危险啊。	655	0	股友MfWqqL	2
770	2019/10/16	今天能算双底么？我77.01买了2手	749	1	空1空2	2
771	2019/10/15	上机在大盘涨的时候都是反着来的	879	1	mitosis	2
772	2019/10/14	[季k]主力成本:6.97元,卖了的都会死哇嘎!!知道主力的底牌（持股成本），如有神力相助601958---------------------------------[MACD]工作原理红柱缩头卖出绿柱缩脚买进 600009	1587	2	季线主升浪	0
773	2019/10/13	实在看不惯股吧里那些唱空的，你没票，又看好，心里那个纠结，焦虑，不平衡。。。但不代表你可以毫无原则、毫无底线的乱喊乱叫。看看吧，今天另外半仓也满上了。上机80元就是个分水岭。	2677	4	耐心慢慢变富	0
774	2019/10/12	散户快买哦 马上拉到500 你们不买主力没法取钱买烟	923	0	股友P3wJrx	0
775	2019/10/11	上机终于做了一回男人	964	0	股友RJaeix	2
776	2019/10/10	来源：东方财富Choice数据 作者：数据中心 上海机场(600009)2019-10-09融资融券信息显示，上海机场融资余额527,715,717元，融券余额21,338,084.3元，融资买入额34,728,747元，融资偿还额43,410,472元，融资净买额-8,681,725元，融券余量273,110股，融券卖出量9,900股，融券偿还量19,900股，融资融券余额549,053,801.3元。上海机场融资融券详细信息如下表：交易日期代码简称融资融券余额(元)2019-10-09600009上海机场549,053,801.3融资余额(元)融资买入额(元)融资偿还额(元)融资净买额(元)527,715,71734,728,74743,410,472-8,681,725融券余额(元)融券余量(股)融券卖出量(股)融券偿还量(股)21,338,084.3273,1109,90019,…	1297	1	上海机场资讯	0
777	2019/10/9	上海机场2019年9月投资者调研报告2019年9月公司接待了以下机构投资者调研：9月3日交银施罗德基金和兴业证券；9月16日威灵顿；9月26日上海上市公司协会联合上证所信息网络有限公司共同举办的“2019年上海辖区上市公司投资者集体接待日”主题活动；9月27日中欧基金和富达基金。 调研过程中，公司结合信息披露内容，与调研方就行业及市场发展现状、公司发展战略规划、2019年半年度业绩完成情况、近期浦东机场运营及业务量完成情况等内容进行了交流；公司也及时回复了投资者通过其他途径提出的相关热点问题。[点击下载原文]	854	0	上海机场资讯	0
778	2019/10/8	今天又套一波	948	0	空1空2	2
779	2019/10/7	做空的兄弟们，我们的坚持终于获得了收货	999	1	海纳百川6216	2
780	2019/10/6	一直有个疑问，该股运营仅限浦东机场吧？包不包括虹桥机场？	5102	10	耐心慢慢变富	2
781	2019/10/5	节后第一天走势，冲破云天，如图。	4447	3	耐心慢慢变富	2
782	2019/10/4	为什么尾盘拉直了上去？	3082	3	业绩还是业绩	2
783	2019/10/3	今天很不乐观	2345	5	大阪樱花嘟嘟马	2
784	2019/10/2	上机你别怕啊，等你个大跌我就加大步伐跑步入场	3577	0	木木止月	1
785	2019/10/1	上海机场20元可抄底！	3821	6	股市精通高手	2
786	2019/9/30	你又不能硬一回	1525	0	等风来2025	2
787	2019/9/29	人生的弓，拉太满人会疲惫，拉得不满人会掉队。把人生当旅程的人，遇到的永远是风景，淡而远；而把人生当战场的人，遇到的永远是争斗，激而烈。人生就是这样，选择什么你就会遇到什么，没有对错之分，只有承受与否。学会放下令自己不悦的事，学会放手令自己卑微的人。只要还有明天，今天永远都是起点	2691	3	牛牛涨停潮	2
788	2019/9/28	今天美股跌这么多 …… 下周一有点发虚啊~	2738	0	我是杨白劳	2
789	2019/9/27	今天79买入，80走，降低成本	992	0	空1空2	2
790	2019/9/26	来源：东方财富Choice数据 作者：数据中心 2019年09月25日，上海机场发生了1笔大宗交易，总成交数量为12.10万股，总成交金额为966.67万元，成交价格为79.89元，（其中，机构账户净买入12.10万股，净买入金额966.67万元）。当日收盘报价80.68元，涨幅0.99%，成交金额10.77亿元；大宗交易成交金额占当日成交金额0.90%，折价0.98%。 大宗交易详情如下表所示： 上海机场大宗交易明细(2019-09-25) 序号 成交价格(元) 收盘价(元) 折溢率(%) 成交数量(股) 成交金额(元) 成交金额/当日成交金额(%) 买方 卖方 1 79.89 80.68 -0.98 12.10万 966.67万 0.90 机构专用 中国国际金融北京建国门外大街证券营业部 09月25日，顺丰控股、海亮股份、美的集团、纳思达、延安必康等公司均发生了大宗交易，具体情况如下…	3196	5	上海机场资讯	3
791	2019/9/25	医药股今天继续暴跌… 手里有的拿稳了 。哈哈 本尊目测今天又的集体跌停	1074	0	新时代的大牛	3
792	2019/9/24	白云机场，比这个强一些	1046	2	无漏0	2
793	2019/9/23	快抢！st信威，重大军工跨国重组……	880	0	AA5	2
794	2019/9/22	减持公告，本人自下周一起，减持上海机场一千股，将在公告的六个月内完成，减持股份占本人股份的2分之一，特此公告，敬请投资者注意风险	3635	8	私募操盘之	3
795	2019/9/21	空即是色！你能在注册28天的新号获得两星。赞一个，狠不容易了！心态好，肯吃苦，文笔不错很有讲究，能拼敢拼，皮厚耐磨，有水军的底子。早晚被挖掘发现，用于广泛的用途。以后做空美金靠你了，做空1000美金，用你的方式，将汇率做到1美金: 0.74人民币。加油	2813	4	霸海飞龙	2
796	2019/9/20	来源：东方财富Choice数据 作者：财智星 上海机场融资融券信息显示，2019年9月19日融资净买入6017.92万元；融资余额5.63亿元，较前一日增加11.96%。融资方面，当日融资买入8312.55万元，融资偿还2294.63万元，融资净买入6017.92万元。融券方面，融券卖出7100股，融券偿还1.09万股，融券余量30.87万股，融券余额2528.53万元。融资融券余额合计5.88亿元。上海机场融资融券交易明细（09-19）上海机场历史融资融券数据一览免责声明：本文基于大数据生产，仅供参考，不构成任何投资建议，据此操作风险自担。（文章来源：东方财富Choice数据） [点击查看原文]	994	0	财经评论资讯	0
797	2019/9/19	疯狂的砸吧，加油，你是最垃圾的	985	1	空1空2	1
798	2019/9/18	我86的本，这个月能解套吗	1511	2	私募操盘之	2
799	2019/9/17	今天小散太努力了！	992	0	哈二肥	2
800	2019/9/16	炒股一定要紧跟庄托! 反着做，必赚钱!每个吧里都有疯狂唱空的或者疯狂唱多的。查看他们以往的帖子，如果每次都是错的，唱多就跌唱空就涨，一定是托。因为不管是融资的融券的还是拿自己钱炒的，不管水平高低，总有对错，如果每次都能错，一定是有内幕消息。跟住他们反着做，一定赚钱，这两年我都是这么赚的钱。	2514	4	沈阳WWW	2
801	2019/9/15	举杯邀明月 千里共婵娟 祝吧友们中秋节快乐！	2747	6	咪咪Mi	1
802	2019/9/14	你比国旅垃圾	2342	3	等风来2025	2
803	2019/9/13	廿年股市两茫茫不思量自难忘千夜孤灯无处话炎凉纵使重来应不悔尘满面鬓如霜虔心不负锦还乡大盘窗绿红妆相对无言惟有帐千行愿此年年知舍得明月照梦中香	6626	13	xiaozhou_dfcf	1
804	2019/9/12	这个股票多天彻底完了，看来做空的回报来啦	1198	0	海纳百川6216	2
805	2019/9/11	补一次跌一次，何时是个头？？？	995	0	黎明之光888	2
806	2019/9/10	作为板块轮炒，白云已基本完成历史使命，估值完全释放。深机和上机跟跌打压。三股总股本及无限售流通股结构惊人相似，有区别的是业绩和炒作方式。上机运作去大户化、去集中化长线持仓以及筹码对散户分布化的工作已经完成，主力运作是老手，本人持仓三年半未见花旗银行发声，此次却大放高论长多短空，相印证的走势更将加强其观点的可信度，请君入瓮的强烈诱多走势即将展开。后徐翔时代，非我莫属	113	1	天师道黑马研究院	3
807	2019/9/9	上海机场2019年8月投资者调研报告2019年8月无机构投资者调研。公司结合信息披露内容，及时回复了投资者通过其他途径提出的相关热点问题。[点击下载原文]	953	0	上海机场资讯	1
808	2019/9/8	又被套了	1057	1	梅兰竹菊20	2
809	2019/9/7	mimi，我已经向M78星云发射了你的坐标，在24个小时之内，我作为泰罗奥特曼的人间体将会代表正义消灭你。奉劝你和梦想3尽快离开地球，否则，我的&射线可不是吃素的。	3939	5	海纳百川6216	2
810	2019/9/6	莫問前途凶吉但求落幕無悔-54.45元前進！人活一世，能耐还在其次，有的成为面子，有的成了里子，都是时势使然。这次让你上漲，是想求个始终，让你看看上海機場是怎么漲上去的。 风尘之中，多是性情中人。	39135	201	晉陵白圭	1
811	2019/9/5	敢问苍天，谁能爆我的仓？我可是要成为火影的男人	993	0	海纳百川6216	2
812	2019/9/4	我估计还是要回踩60日线，本周的主力目的应该就是回踩60日线	994	0	隆基涨涨涨	3
813	2019/9/3	还有下跌空间吗？	999	0	吴先森家的	3
814	2019/9/2	已融券做空!坐等下跌!	502	5	早早做	2
815	2019/9/1	又开始跌了	243	1	royalsteven5516	2
816	2019/8/31	反正我换了中国国航，无论从市盈市净还是股价所处历史价位，上海机场就算没到头也不远了，中国国航就算没见底也不远了，庄坐到头总会散席，股价跌无可跌总会有无形的价值之手封底。我不在乎现在一时的波动，时间会给出答案。	4484	3	冰荒飞土	2
817	2019/8/30	今日跌停	937	0	股友UcfVkt	2
818	2019/8/29	有谁能和我一起分享成功的喜悦呢？78是我的第一目标，70是我的平仓价格，看来这次做空又成功了哦	978	2	海纳百川6216	2
819	2019/8/28	断头再次出现出货又开始了。	999	0	最牛散户收割机	2
820	2019/8/27	我早就说了 今天不跑是傻，今天还在唱多的我也是服了 过两天再来接你们的割肉盘	979	0	股友P3wJrx	1
821	2019/8/26	苏州已经明确建设机场，并完成选址和规划工作，上海机场最大的利空成真。	3534	2	滚雪球2018	2
822	2019/8/25	大家好，我是海纳百川，我决定做空上海机场，不要问我为什么，这个问题很低级。我之所以做空他，主要是因为第一次接触融资融券这个业务，发现股票也可以卖空，太神奇啦啦啦，果断卖空融券5000手，大家猜猜我能赚多少钱呀，要是跌倒40左右，我就发财啦，哈哈哈哈	1745	4	海纳百川6216	2
823	2019/8/24	成年人只看利弊，千金难买我乐意。职场第一原则，别把同事当朋友，不一起共事就不是同事了!不用动不动地给人定标签， 可怜奇葩之人。亏钱的股民就可怜，那也没见到你们发钱接济他们呀。不喜欢的人都可以屏蔽，炒股盈亏自理，不要影响我玩股票赌的心情就是了。我不需要证明什么，别人给你推荐了第一只股，这点我很感激，但以后要一直炒下去，就得自己发现新股票…赚钱不分，亏钱不怪，仅此而已	4459	2	追鹰日记3杉山杉	2
824	2019/8/23	快跑 跌停了	966	0	股友UcfVkt	2
825	2019/8/22	跌停	994	1	天道酬勤赵老哥	2
826	2019/8/21	今天快跑 明天跌停	985	0	股友UcfVkt	2
827	2019/8/20	不然没机会了	891	0	股友UcfVkt	2
828	2019/8/19	跑了	990	1	卖早一天122333	2
829	2019/8/18	喝燕京啤酒，炒上海机场，赚大了，赚大了	2229	3	PSR股市观察员	0
830	2019/8/17	股价一直涨并不等于它有投资价值，而是说明它正在脱离群众基础，说简单点就是这种股基本没啥散户了，筹码全在机构手中。	2584	7	通宝大道	2
831	2019/8/16	快跑	984	0	股友UcfVkt	2
832	2019/8/15	今天又要凉凉了	976	0	卖早一天122333	2
833	2019/8/14	股票一卖就上涨，一卖就下跌你知，我知，天知，地知	999	0	精眼狼	3
834	2019/8/13	疯疯疯：清仓600009上海机场，满仓780万600004白云机场注意急速飙升涨停疯疯疯：清仓600009上海机场，满仓780万600004白云机场注意急速飙升涨停疯疯疯：清仓600009上海机场，满仓780万600004白云机场注意急速飙升涨停	999	0	牛犇犇aaa	0
835	2019/8/12	快跑	999	0	A股我回来啦	3
836	2019/8/11	看好上机，快涨了	1834	1	股友QI5qeT	2
837	2019/8/10	开始了，开始了！本人已经融券做空该股，60元见！大家坐稳了！使劲砸，用力砸，趁现在高市盈率疯狂砸！我看了所有300开头的股，都不给做空，我只能做空泡沫大白马了，准备了坐稳了。	3108	11	环球做空指数鶇	2
838	2019/8/9	跌得太凶了	1514	0	tjh9911	2
839	2019/8/8	上海机场过去的增长逻辑遭遇了一些变化，当前的价格并没有完全预期、计价进去，不宜盲目抄底，尽管连涨了3天了，当前上机最新市值为1292亿元，按照2019年50亿利润来计算，静态市盈率为25.8倍，对比最近五年的最低TTM市盈率+18.6倍来看，还有一定的下杀空间	697	2	股友INF2Y8	2
840	2019/8/7	来源：东方财富Choice数据 作者：数据中心 上海机场(600009)2019-08-06融资融券信息显示，上海机场融资余额361,187,141元，融券余额24,698,244.3元，融资买入额87,224,925元，融资偿还额41,166,424元，融资净买额46,058,501元，融券余量312,834股，融券卖出量15,700股，融券偿还量60,612股，融资融券余额385,885,385.3元。上海机场融资融券详细信息如下表：交易日期代码简称融资融券余额(元)2019-08-06600009上海机场385,885,385.3融资余额(元)融资买入额(元)融资偿还额(元)融资净买额(元)361,187,14187,224,92541,166,42446,058,501融券余额(元)融券余量(股)融券卖出量(股)融券偿还量(股)24,698,244.3312,83415,7006…	1871	0	上海机场资讯	0
841	2019/8/6	有没有哪位大神知道8月1号进的两笔大宗交易均价82的出了吗？	995	0	最幸福的人9999	2
842	2019/8/5	能跟上上海自贸板块吗	997	0	tjh9911	2
843	2019/8/4	相信我没错的，明天会涨2个点以上的。因为我每次空仓都是涨的。那些注册时间过2年的，长线说跌的要么说反话，要么没股票想低价买进，要么心理变态喜欢看人割肉，哈哈只有整体行情好，股票涨，大部分股民才能赚到钱。做空者招人恨……	2366	12	追鹰日记3杉山杉	2
844	2019/8/3	依然和国旅对着来的 韭菜们 留点根吧	2342	0	股友UcfVkt	2
845	2019/8/2	开盘就跑	892	0	股友UcfVkt	2
846	2019/8/1	该股狗庄彻底阳痿，老子清仓走人了	975	1	用户6761769461	2
847	2019/7/31	崩盘前最后的狂欢	972	1	股友UcfVkt	2
848	2019/7/30	哇啊 跌停咯	999	0	股友UcfVkt	2
849	2019/7/29	上周这走势明眼人都看得懂。上海机场还是那上海机场，这周破前高后调整，下周继续	1634	2	最牛散户收割机	0
850	2019/7/28	上海机场 白云机场 深圳机场 ，上海机场主力最强，目前高估了，可以换深圳机场。	2197	2	机车车辆	2
851	2019/7/27	一直靠上海机场发财，对此股略知一二。周一小幅度震荡后，大家看上海板块走势，走势不崩，上海机场下午小赚1个点。半仓来回做T即可。理由很简单，业绩支持。对了，涨不涨都行，比国旅强我就开心	4697	3	烤哥树哥双保险	0
852	2019/7/26	买了放心哈	983	0	股友etkyIu	2
853	2019/7/25	这傻帽不动了	976	1	股友pY3JYL	2
854	2019/7/24	看好中国核心资产	285	0	成功源于多重准备	2
855	2019/7/23	哇。。。	943	0	一只流浪汪	2
856	2019/7/22	跳水者，斩立决！	922	0	A股非主流散户	2
857	2019/7/21	如果越来越开放，坐飞机的会越来越多。出境游，对外商务，来华商务，入境游。彼此彼此，来而不往非礼也。呵呵，看好上海机场等四家机场类上市公司的发展。	5230	3	菡蕊亭	2
858	2019/7/20	周一科创板正式上线，主板如果表现不好该当何罪？参考当年创业板上线主板走势，历史是否重演？！拭目以待！	2898	7	最牛散户收割机	2
859	2019/7/19	跑	925	0	股友UcfVkt	2
860	2019/7/18	拉高出来了，今天预计就是个冲高回落的走势	1468	3	喝着茅台打同花	2
861	2019/7/17	77是最佳进场时机	2487	1	股友WaYyge	2
862	2019/7/16	下午见分晓	828	0	bluedavid888	2
863	2019/7/15	居然被国旅甩出一条街，真是无语	994	1	股友DropbU	2
864	2019/7/14	来源：中国经营网 作者：郑瑜 何莎莎 当前中国资本市场双向开放的步伐正在不断加快。 “伴随国内股票市场开放进程加速，A股市场和国际股票市场的联动性明显增强，输入性风险加大，外资持股比例控制在什么样的水平上比较合适，是下一步我们股市开放必然要遇到的、需要研究和探讨的问题。”日前，全国政协委员、中国证监会监督管理委员会原主席肖钢在国际货币论坛上表示。 根据中国国家外汇管理局官网今年初披露，沪港通、深港通自开通以来，双向累计交易额已超14万亿元人民币。 股市开放尚处于较低水平 自党的十八届三中全会中首次提出，推动资本市场双向开放，有序提高跨境资本和金融交易可兑换程度，建立健全宏观审慎管理框架下的外债和资本流动管理体系，加快实现人民币资本项目可兑换的决定以来，中国资本市场一直不断提升双向开放的广度与深度。 对于股市开放的积极意义，肖钢表示，首先股市开放引入了优质资源，这有利于改善投资者的结构。“…	6715	3	财经评论资讯	0
865	2019/7/13	北上资金，近期调股，上海机场持股比例从30%左右，调到25%左右，调完还要涨......	1906	0	小罗夜带枪	2
866	2019/7/12	满仓机场，怎么会亏钱，想不通有些散户年年亏钱	3522	8	风子一样的人	2
867	2019/7/11	弱爆	992	0	leileinan	2
868	2019/7/10	不要涨 不要涨 不要涨	996	0	股友UcfVkt	2
869	2019/7/9	历史高位。还有挺多久	990	0	来一杯大红炮	2
870	2019/7/8	很迷茫	999	0	股友4z1Bmu	2
871	2019/7/7	别的什么都不谈 光浦东机场 虹桥机场 这两块地值多少钱！	953	8	BZZBcccc	2
872	2019/7/6	来源：东方财富网 作者：数据中心 上海机场(600009)2019-07-05融资融券信息显示，上海机场融资余额420,320,647元，融券余额29,688,289.40元，融资买入额82,479,673元，融资偿还额199,342,178元，融资净买额-116,862,505元，融券余量364,721股，融券卖出量41,427股，融券偿还量14,700股，融资融券余额450,008,936.40元。上海机场融资融券详细信息如下表：交易日期代码简称融资融券余额(元)2019-07-05600009上海机场450,008,936.40融资余额(元)融资买入额(元)融资偿还额(元)融资净买额(元)420,320,64782,479,673199,342,178-116,862,505融券余额(元)融券余量(股)融券卖出量(股)融券偿还量(股)29,688,289.40364,72141,4…	2332	0	上海机场资讯	0
873	2019/7/5	短期调整结束，下一个目标就是快速反弹再创新高，目标位95元	993	0	我数着浪花一朵朵	2
874	2019/7/4	就你是绿的	886	1	dong300	2
875	2019/7/3	你好！上海机场，基本面没有可以说的，盈利有保证。技术上没有出现明显的头部特征，目前处于主升阶段。既然已经追高进去了先拿着，设置好止损位就可以了。至于能不能上90，要看后期发展。要是谁可以预知未来，恭喜他全世界的钱都是他的。	997	2	老油条活更久	2
876	2019/7/2	快公布除权日好趁势填	999	0	韭菜老荏	2
877	2019/7/1	明日跌停	688	0	股友UcfVkt	2
878	2019/6/30	机场收费太狠了，才有这走势。	927	0	钟谷珉	2
879	2019/6/29	公告日期：2019-06-29上海国际机场股份有限公司2018年年度股东大会决议公告本公司董事会及全体董事保证本公告内容不存在任何虚假记载、误导性陈述或者重大遗漏，并对其内容的真实性、准确性和完整性承担个别及连带责任。重要内容提示：本次会议是否有否决议案：无一、 会议召开和出席情况(一) 股东大会召开的时间：2019年6月28日(二) 股东大会召开的地点：上海影城五楼多功能厅新华路160号(三) 出席会议的普通股股东和恢复表决权的优先股股东及其持有股份情况：1、出席会议的股东和代理人人数 1362、出席会议的股东所持有表决权的股份总数（股） 1,396,924,5603、出席会议的股东所持有表决权股份数占公司有表决权股份总数的比例（%） 72.49376(四) 表决方式是否符合《公司法》及《公司章程》的规定，大会主持情况等本次大会由公司董事长贾锐军先生主持，大会采用现场投票表决与网络投票…	7728	4	上海机场资讯	3
880	2019/6/28	只要街头开始喋血，就开始投资	761	0	股友vy4vDW	2
881	2019/6/27	算命的要被打脸了吗？	989	2	基本面投资者	2
882	2019/6/26	买入白马股	950	0	今年适合追涨	0
883	2019/6/25	神仙打架了	980	0	A股我回来啦	2
884	2019/6/24	本尊最近在上海，有没有一起喝茶的？	3272	18	最牛散户收割机	3
885	2019/6/23	与大家分享并探讨，仅供参考:本尊短线买股方法:1.不买布林线下轨股票，只买布林线中轨以上股票。2.不买除权股和新股。只买2年以上的股票。3.不买电力股。4.不买st股，只买绩优股。5. 短线操作，不买之前从无涨停板的股票。6. 必须建立自己的操作策略，设好止赢止损点，严格执行。寻找市场热点，看好K线，特别在大跌时找出谁在裸泳，短线胜率增大，祝各位周末愉快！	3600	17	最牛散户收割机	3
886	2019/6/22	不知道为什么大家都在针对老朽，天师感觉段位是理财顾问级别，客户群是300万资金以上的散户，这里的小散们你真带不动。低价大资金走长线，耗费的是时间成本。这里更多的小散户，是错过低价更没大资金，所以我只关注眼前的，这点我支持老朽。就像有钱人想着长远投资...资本市场谁都说不好，行情不好大家都得挂，就像赌神也能在澳门输个几千万周末不开盘就好无聊，随便说些	2752	11	追鹰日记3杉山杉	2
887	2019/6/21	继续维持原先判断，加速并赶顶！	907	1	最牛散户收割机	0
888	2019/6/20	放量出货啦 小心"高位接盘"	985	0	爱我那谁	2
889	2019/6/19	1，上海机场已经突破趋势级别的上升通道上轨，且连续4个交易日在6月11日阳线范围内震荡，该线是判断后市的关键K线；2，本轮上涨呈收敛上升通道，说明上涨力度越来越小；一旦股价跌破6月11日关键K线，则行情将大级别回调。	4132	5	交易员云起	2
890	2019/6/18	不知道为什么，只是盘感	2618	10	东方红001	1
891	2019/6/17	来源：东方财富Choice数据 作者：财智星 上海机场融资融券信息显示，2019年6月14日融资净偿还171.05万元；融资余额3.29亿元，较前一日下降0.52%。融资方面，当日融资买入3323.78万元，融资偿还3494.83万元，融资净偿还171.05万元。融券方面，融券卖出2.43万股，融券偿还7.11万股，融券余量37.35万股，融券余额2732.64万元。融资融券余额合计3.56亿元。上海机场融资融券交易明细（06-14）上海机场历史融资融券数据一览（文章来源：东方财富Choice数据） [点击查看原文]	1366	1	财经评论资讯	0
892	2019/6/16	来源：格隆汇 6月16日丨上海机场(600009.SH)公告称，公司公布5月运输生产情况数据，显示5月飞机起降总计43824架次，同比增2.65%；旅客吞吐量656.48万人次，同比增6.68%；货邮吞吐量30.51万吨，同比下降6.64%。（文章来源：格隆汇） [点击查看原文]	4421	2	上海机场资讯	0
893	2019/6/15	公告日期：2019-06-17证券代码：600009 证券简称：上海机场 公告编号：临2019-017上海国际机场股份有限公司2019年5月运输生产情况简报本公司董事会及全体董事保证本公告内容不存在任何虚假记载、误导性陈述或者重大遗漏，并对其内容的真实性、准确性和完整性承担个别及连带责任。项目 飞机起降架次（架次） 旅客吞吐量（万人次） 货邮吞吐量（万吨）本月实际 同比增长 本月实际 同比增长 本月实际 同比增长总计 43,824 2.65% 656.48 6.68% 30.51 -6.64%国内 23,109 4.86% 329.43 7.51% 2.66 -10.44%国际 16,975 0.13% 270.79 5.93% 24.38 -6.34%地区 3,380 0.24% 56.26 5.51% 3.47 -5.71%重要说明：一、因存在其他形式的飞行（不以营利为目的的通用航空…	9826	5	上海机场资讯	3
894	2019/6/14	来源：东方财富网 作者：数据中心 上海机场(600009)2019-06-14融资融券信息显示，上海机场融资余额329,038,237元，融券余额27,326,430.56元，融资买入额33,237,809元，融资偿还额34,948,281元，融资净买额-1,710,472元，融券余量373,516股，融券卖出量24,300股，融券偿还量71,081股，融资融券余额356,364,667.56元。上海机场融资融券详细信息如下表：交易日期代码简称融资融券余额(元)2019-06-14600009上海机场356,364,667.56融资余额(元)融资买入额(元)融资偿还额(元)融资净买额(元)329,038,23733,237,80934,948,281-1,710,472融券余额(元)融券余量(股)融券卖出量(股)融券偿还量(股)27,326,430.56373,51624,30071,0…	4065	0	上海机场资讯	0
895	2019/6/13	来源：东方财富网 作者：数据中心 上海机场(600009)2019-06-13融资融券信息显示，上海机场融资余额330,748,709元，融券余额31,072,557.21元，融资买入额25,135,797元，融资偿还额18,436,164元，融资净买额6,699,633元，融券余量420,297股，融券卖出量38,863股，融券偿还量79,200股，融资融券余额361,821,266.21元。上海机场融资融券详细信息如下表：交易日期代码简称融资融券余额(元)2019-06-13600009上海机场361,821,266.21融资余额(元)融资买入额(元)融资偿还额(元)融资净买额(元)330,748,70925,135,79718,436,1646,699,633融券余额(元)融券余量(股)融券卖出量(股)融券偿还量(股)31,072,557.21420,29738,86379,200…	5639	1	上海机场资讯	0
896	2019/6/12	来源：东方财富网 作者：数据中心 2019年06月13日，上海机场发生了1笔大宗交易，总成交数量为3.00万股，总成交金额为226.83万元，成交价格为75.61元，当日收盘报价73.93元，涨幅-0.27%，成交金额4.40亿元；大宗交易成交金额占当日成交金额0.52%，溢价2.27%。 大宗交易详情如下表所示： 上海机场大宗交易明细(2019-06-13) 序号 成交价格(元) 收盘价(元) 折溢率(%) 成交数量(股) 成交金额(元) 成交金额/当日成交金额(%) 买方 卖方 1 75.61 73.93 2.27 3.00万 226.83万 0.52 海通证券杭州解放路证券营业部 海通证券杭州解放路证券营业部 06月13日，桐昆股份、高新兴、分众传媒、华孚时尚、中信证券等公司均发生了大宗交易，具体情况如下表 沪深两市大宗交易一览(2019-06-13) 股票代码 股票简称 相关 成…	7683	4	上海机场资讯	3
897	2019/6/11	来源：东方财富证券研究所 6月11日，沪指收报2925.72点，涨2.58%。板块方面，稀土永磁、券商、基建等概念领涨。东方财富Choice数据显示，今日有14只个股盘中股价创历史新高，剔除新股、次新股后，剩余7只个股为三角防务、德恩精工、上海机场、恒顺醋业、我武生物等。 东方财富Choice数据显示，今日有14只个股盘中股价创历史新低，分别来自机械设备、轻工制造、有色金属等行业，个股包括华泽退、ST中新、天翔环境等。 点击查看>>>百万股民都在看这些公司研报 行业价值热点抢先阅读 牛股基因实战策略（文章来源：东方财富证券研究所） [点击查看原文]	9523	4	财经评论资讯	0
898	2019/6/10	我发现有人组团出来忽悠	972	0	风吹草低见牛羊	2
899	2019/6/9	来源：东方财富网 以下是上海机场在北京时间6月10日10:41分盘口异动快照：6月10日，上海机场盘中涨幅达5%，截至10点41分，报73.29元，成交3.10亿元，换手率0.40%。分笔10:41:5873.299↑10:41:5573.2582↓10:41:5273.2821↑10:41:4973.2511↓10:41:4673.2518↓10:41:4373.256↓10:41:4073.2534↑10:41:3773.252↑10:41:3473.2110↓10:41:3173.202↓报价卖五73.339卖四73.348卖三73.2969卖二73.2850卖一73.2526买一73.2210买二73.2125买三73.24买四73.16360买五73.155最新：73.29涨幅：5.00%涨跌：3.49换手率：0.40%成交量：4.33万手成交额：3.10亿元主力净流入：638…	1297	0	上海机场资讯	0
900	2019/6/8	为什么上海机场能这么长牛啊？请赐教！	4603	5	红鱼之叶	2
901	2019/6/7	上海机场，已是巨大的套子，随时收口。	3153	3	在天空	2
902	2019/6/6	来源：东方财富网 作者：数据中心 上海机场(600009)2019-06-06融资融券信息显示，上海机场融资余额303,081,146元，融券余额28,633,844.60元，融资买入额10,715,112元，融资偿还额25,441,742元，融资净买额-14,726,630元，融券余量410,227股，融券卖出量60,300股，融券偿还量28,521股，融资融券余额331,714,990.60元。上海机场融资融券详细信息如下表：交易日期代码简称融资融券余额(元)2019-06-06600009上海机场331,714,990.60融资余额(元)融资买入额(元)融资偿还额(元)融资净买额(元)303,081,14610,715,11225,441,742-14,726,630融券余额(元)融券余量(股)融券卖出量(股)融券偿还量(股)28,633,844.60410,22760,30028…	9262	0	上海机场资讯	0
903	2019/6/5	公告日期：2019-06-06证券代码：600009 证券简称：上海机场 公告编号：临2019-013上海国际机场股份有限公司第七届董事会第二十五次会议决议公告本公司董事会及全体董事保证本公告内容不存在任何虚假记载、误导性陈述或者重大遗漏，并对其内容的真实性、准确性和完整性承担个别及连带责任。一、董事会会议召开情况（一）本次会议的召开符合有关法律、行政法规、部门规章、规范性文件和《公司章程》的规定。（二）公司于2019年5月24日以书面形式向全体董事发出召开本次会议的通知。（三）公司于2019年6月5日在公司会议室以现场表决方式召开本次会议。（四）公司全体董事出席了会议（其中董事黄铮霖先生委托董事杨鹏先生出席本次会议）。（五）本次会议由公司董事长贾锐军先生主持，公司监事会主席莘澍钧女士、监事斯晓鲁女士、监事刘红女士列席了会议。二、董事会会议审议情况（一）会议审议并一致通过了如下决议：1、…	7153	2	上海机场资讯	3
904	2019/6/4	最后晚餐将出现	5204	7	龙腾1992	2
905	2019/6/3	大涨开始，不要怕，冲啊，兄弟们	998	3	南行守株待兔	2
906	2019/6/2	周一千股涨停板！	2012	2	咪咪Mi	2
907	2019/6/1	$上海机场(SH600009)$请问5月末的股东情况	955	13	杏子25825	2
908	2019/5/31	哈哈哈哈哈哈！ “市场牛熊跟我们有什么关系呢，价值投资的旗子我们要继续举下去，真价值投资假价值投资重要吗？重要的是让客户相信我们。虽然我们给客户买了是股票，但是我们要灌输给客户他买的是股权，不要担心客户不接受，客户要真正懂投资，也不会来找我们。”“ 只有让客户接受自己买的是股权，他的钱才可能是我们的钱，我们首批客户签的都是10年，这是我们的基本经营思路。” “推荐股票和预测走势是低级的人用的低级方法，你推荐一只股票或预测一段走势，最多1、2年客户就来验证，假如对了，你还可能混下去，假如错了，你就很难再混下去了。还要给人骂是个骗子。我们不要干这样的傻事。”“我们公司为什么在门口竖上“专注股权投资”就是这个道理，我们要反复给客户灌输两个理念。一个是强调看好中国经济。另外一个是帮助客户管理家族财富。就算将来投资亏了，那是中国经济的问题，与我们无关，为什么要强调客户家族后代，因为反正是留给子孙的…	2640	1	天师道黑马研究院	3
909	2019/5/30	来源：证券时报网 中信建投指出，定位国际枢纽机场，区位优势带来巨大客流增长潜力。小时容量有小幅提升可能，卫星厅投产将打开客流增长空间。扣点率提升叠加卫星厅投产，免税租金收入即将迎来快速增长。新增免税租金将抵消成本端压力，首次覆盖给予买入评级。预计2019-2021年公司将分别实现营业收入112.3亿元、127.5亿元、143.2亿元，归母净利润分别为53.8亿元、55.5亿元、67.7亿元。（文章来源：证券时报网） [点击查看原文]	8500	4	上海机场资讯	0
910	2019/5/29	我以前说过，四五十块钱的时候说头部的人到了六七十块钱就会说这下我看懂了，100没有问题，指日可待哈哈，让你们相信买入还可以有个目标到100，这是出货量最大的时候。。。。。。	9654	59	天师道黑马研究院	2
911	2019/5/28	来源：东方财富网 作者：数据中心 上海机场(600009)2019-05-27融资融券信息显示，上海机场融资余额393,358,457元，融券余额27,612,643.20元，融资买入额49,279,333元，融资偿还额32,427,456元，融资净买额16,851,877元，融券余量405,472股，融券卖出量101,412股，融券偿还量28,500股，融资融券余额420,971,100.20元。上海机场融资融券详细信息如下表：交易日期代码简称融资融券余额(元)2019-05-27600009上海机场420,971,100.20融资余额(元)融资买入额(元)融资偿还额(元)融资净买额(元)393,358,45749,279,33332,427,45616,851,877融券余额(元)融券余量(股)融券卖出量(股)融券偿还量(股)27,612,643.20405,472101,41228…	8157	1	上海机场资讯	0
912	2019/5/27	，跑路	986	0	南行守株待兔	3
913	2019/5/26	很快就会溃散	6084	14	在天空	1
914	2019/5/25	I strongly recommend we should set up anti-7 dog alliance in order to annihilate it and its allies.If you are interested，feel free to join us and put like or leave comments	2871	1	最牛散户收割机	2
915	2019/5/24	一定要持有上海机场到整体上市，整体上市应该是这两年的事了。再不整体上市估计要被处罚了。虹桥机场同业竞争伤害了上机股民的利益！！！除虹桥机场外上海机场集团实际上还有货运公司、快递公司等很多优质资产还没有注入上海机场。	3105	0	美的的好一般人不懂	2
916	2019/5/23	沪通公铁大桥正在建设，估计明年就能正式开通了，这座大桥通了以后上海与南通等江北城市的交往将比任何时候都要方便，还有下一步的沿江北高铁、沪通城际铁路，还有上海到崇明岛的江底通道、海门到崇明岛的大桥建成后长三角这一块真是前途无量啊。当然这些好处只能对那些长期投资上海机场的人管用，做短线的没用。	2827	0	美的的好一般人不懂	2
917	2019/5/22	明后两天很重要！到底何去何从？	2709	3	最牛散户收割机	2
918	2019/5/21	来源：上海证券报 从高空俯瞰，北京新机场——大兴国际机场像一个伸开的巨手，伸向世界，迎接五湖四海的宾朋。 2019年5月13日上午9点29分，第一架试飞飞机——南航A380从首都机场成功飞抵北京大兴国际机场西一跑道，标志着北京大兴国际机场迎来首次试飞圆满成功，也标志着大兴国际机场的工作重心由基础建设转向了准备投运通航。 （文章来源：上海证券报） [点击查看原文]	4141	5	财经评论资讯	0
919	2019/5/20	今天上海机场净流入，哈哈，为什么呢？本尊也不知道	2881	10	最牛散户收割机	3
920	2019/5/19	你们这是要坑懒懒是吧？？？任何个股只要散户过多就有危险，个股散多必杀是股市第一要则。记住：主力不挣钱是不可能的；主力有一万种方法获利；有人说可能会涨到100，有人说涨到150。。。我是不知道，只有主力知道，主力想让它涨到200也没问题，主力想让它跌到20元也没问题，因为主力的成本很早之前就是负的。请问你敢玩吗？跌30%你就疼的痛不欲生，骂骂咧咧了。	876	4	懒懒的看股	2
921	2019/5/18	完了完了，起码跌到30块	288	2	纵横股市007	2
922	2019/5/17	散户大量高位接盘，不妙	667	7	马它非燕	2
923	2019/5/16	现在易捷航空跌11.8，国际航空跌百分之10瑞安航空跌5.8威兹航空跌2.6	386	1	世态炎凉2	2
924	2019/5/15	来源：东方财富网 作者：数据中心 上海机场(600009)2019-05-17融资融券信息显示，上海机场融资余额313,580,242元，融券余额28,636,971.16元，融资买入额38,630,007元，融资偿还额32,428,463元，融资净买额6,201,544元，融券余量401,866股，融券卖出量30,754股，融券偿还量147,528股，融资融券余额342,217,213.16元。上海机场融资融券详细信息如下表：交易日期代码简称融资融券余额(元)2019-05-17600009上海机场342,217,213.16融资余额(元)融资买入额(元)融资偿还额(元)融资净买额(元)313,580,24238,630,00732,428,4636,201,544融券余额(元)融券余量(股)融券卖出量(股)融券偿还量(股)28,636,971.16401,86630,754147,5…	11679	1	上海机场资讯	0
925	2019/5/14	来源：东方财富网 作者：数据中心 上海机场(600009)2019-05-15融资融券信息显示，上海机场融资余额318,761,164元，融券余额29,422,532.16元，融资买入额37,034,583元，融资偿还额27,747,896元，融资净买额9,286,687元，融券余量416,986股，融券卖出量61,600股，融券偿还量23,500股，融资融券余额348,183,696.16元。上海机场融资融券详细信息如下表：交易日期代码简称融资融券余额(元)2019-05-15600009上海机场348,183,696.16融资余额(元)融资买入额(元)融资偿还额(元)融资净买额(元)318,761,16437,034,58327,747,8969,286,687融券余额(元)融券余量(股)融券卖出量(股)融券偿还量(股)29,422,532.16416,98661,60023,500…	6981	0	上海机场资讯	0
926	2019/5/13	来源：东方财富网 作者：数据中心 上海机场(600009)2019-05-14融资融券信息显示，上海机场融资余额309,474,477元，融券余额25,953,691元，融资买入额33,403,792元，融资偿还额15,591,546元，融资净买额17,812,246元，融券余量378,886股，融券卖出量26,900股，融券偿还量105,821股，融资融券余额335,428,168元。上海机场融资融券详细信息如下表：交易日期代码简称融资融券余额(元)2019-05-14600009上海机场335,428,168融资余额(元)融资买入额(元)融资偿还额(元)融资净买额(元)309,474,47733,403,79215,591,54617,812,246融券余额(元)融券余量(股)融券卖出量(股)融券偿还量(股)25,953,691378,88626,900105,821沪市全部融资融券…	7037	0	上海机场资讯	0
927	2019/5/12	来源：东方财富网 作者：数据中心 上海机场(600009)2019-05-13融资融券信息显示，上海机场融资余额291,662,231元，融券余额32,257,081.22元，融资买入额48,235,196元，融资偿还额22,441,016元，融资净买额25,794,180元，融券余量457,807股，融券卖出量65,800股，融券偿还量99,332股，融资融券余额323,919,312.22元。上海机场融资融券详细信息如下表：交易日期代码简称融资融券余额(元)2019-05-13600009上海机场323,919,312.22融资余额(元)融资买入额(元)融资偿还额(元)融资净买额(元)291,662,23148,235,19622,441,01625,794,180融券余额(元)融券余量(股)融券卖出量(股)融券偿还量(股)32,257,081.22457,80765,80099,3…	5837	0	上海机场资讯	0
928	2019/5/11	新免税协议履行，毛利率显著提升 查看PDF原文研报日期：2019-04-27 上海机场(600009) 业绩简评 公司2019Q1营收27.7亿，同增21.6%，归母净利润13.9亿，同增36.7%，扣非归母净利润13.4亿元，同增32.0%，业绩符合预期。 经营分析 流量增速维持低位：2018/19冬春航季民航局给予浦东机场计划航班增量仅为1.4%，使得公司2019Q1流量增长维持低位。2019Q1公司飞机起降架次12.7万次，同增2.4%，旅客吞吐量1883万人次，同增4.9%，同时受到宏观经济下滑影响，Q1货邮吞吐量同降9.1%。2019年夏航季时刻增量预计依然维持低位，回暖或需等到2019年下半年卫星厅和北京新机场投产放量，贡献新增量。 国际线占比维持高位：分区域看，2018年国际线高增长后有所放缓，叠加春运期间航空返乡客流增多，Q1国内线飞机起降架次和旅客吞吐量分别通知3.8%…	1871	0	几颗小松树	3
929	2019/5/10	来源：东方财富网 作者：数据中心 上海机场(600009)2019-05-10融资融券信息显示，上海机场融资余额265,868,051元，融券余额35,671,211.40元，融资买入额28,477,354元，融资偿还额35,122,681元，融资净买额-6,645,327元，融券余量491,339股，融券卖出量166,653股，融券偿还量43,911股，融资融券余额301,539,262.40元。上海机场融资融券详细信息如下表：交易日期代码简称融资融券余额(元)2019-05-10600009上海机场301,539,262.40融资余额(元)融资买入额(元)融资偿还额(元)融资净买额(元)265,868,05128,477,35435,122,681-6,645,327融券余额(元)融券余量(股)融券卖出量(股)融券偿还量(股)35,671,211.40491,339166,65343…	4283	1	上海机场资讯	0
930	2019/5/9	来源：东方财富Choice数据 作者：财智星 5月10日，上海机场盘中最高价72.86元，股价创历史新高。截至收盘，上海机场最新价为72.6元，上涨7.49%，全日成交金额达到5.73亿元，换手率0.75%。根据最新收盘价进行计算，上海机场总市值为1398.97亿元。Choice数据显示，上海机场自上市以来的前次股价高点出现在2019年4月29日，当日最高价为71.66元(前复权)，短期内未能突破前次高点，股价最低于2019年5月6日下探65.65元(前复权)。5月6日至5月10日，上海机场累计涨跌幅为8.52%。横向与市场指数和所属行业进行比较，2019年5月6日至2019年5月10日区间内，上证指数同期上涨1.13%，申万二级行业机场同期上涨8.01%。个股表现跑赢上证指数，强于所属申万行业指数。市场汇总从全市场来看，5月10日沪深两市共有兴齐眼药、济民制药、瑞普生物等6只股票价格创…	4852	2	财经评论资讯	0
931	2019/5/8	来源：东方财富网 作者：数据中心 上海机场(600009)2019-05-08融资融券信息显示，上海机场融资余额281,824,084元，融券余额27,303,774.63元，融资买入额33,908,948元，融资偿还额9,919,909元，融资净买额23,989,039元，融券余量395,879股，融券卖出量14,700股，融券偿还量108,951股，融资融券余额309,127,858.63元。上海机场融资融券详细信息如下表：交易日期代码简称融资融券余额(元)2019-05-08600009上海机场309,127,858.63融资余额(元)融资买入额(元)融资偿还额(元)融资净买额(元)281,824,08433,908,9489,919,90923,989,039融券余额(元)融券余量(股)融券卖出量(股)融券偿还量(股)27,303,774.63395,87914,700108,9…	4400	0	上海机场资讯	0
932	2019/5/7	君子言而有信：东方创业&上海机场 大约10多年前上海机场股改的承诺，大股东承诺适当时候将虹桥机场注入上海机场，那时候的机构就预言整体上市后的机场股价80-100元是没问题的。如今，虹桥机场枢纽快建成了，跑道也增加了。最近第三个机场也在选址。机场的土地价值暴涨了，机场也跨过了70，似乎资产注入遥遥无期了。忽然。东方创业如一声惊雷，将获资产注入。由是观之，上海的大动作，并没有销声匿迹，而是一直在运筹帷幄。这是令人振奋的信号。君子言而有信。	4738	1	股友q8eFF8	2
933	2019/5/6	这是唯一一只不用担心的股，坦白说我还想跌停可以加仓，可是为什么就那么坚挺，即使2018年大跌也是慢慢跌而已。归根到底还是强大的护城河，确定性高的业绩。	5056	3	基本面投资者	2
934	2019/5/5	04月30日上海机场沪股通持仓数据收盘价：70.63涨跌幅：0.18%持股量：3.313亿股持股变化：-212.25万股数据显示，截至04月30日上海机场于沪股通持股量为3.313亿股，占其A股股本比例为30.30%，比上一交易日减少212.25万股。据数据统计，该股近一个月内累计涨幅为13.64%，沪股通累计减仓458.75万，沪股通持仓累计变化比例为-1.37%，近三个月内累计涨幅为43.27%，沪股通累计加仓2294.10万，沪股通持仓累计变化比例为7.44%。数据来源:东方财富	4578	2	聚焦沪深港	0
935	2019/5/4	来源：东方财富网 作者：数据中心 上海机场(600009)2019-04-30融资融券信息显示，上海机场融资余额234,828,667元，融券余额27,046,345.90元，融资买入额16,394,502元，融资偿还额39,939,771元，融资净买额-23,417,162元，融券余量382,930股，融券卖出量26,900股，融券偿还量97,579股，融资融券余额261,875,012.90元。上海机场融资融券详细信息如下表：交易日期代码简称融资融券余额(元)2019-04-30600009上海机场261,875,012.90融资余额(元)融资买入额(元)融资偿还额(元)融资净买额(元)234,828,66716,394,50239,939,771-23,417,162融券余额(元)融券余量(股)融券卖出量(股)融券偿还量(股)27,046,345.90382,93026,90097…	6600	2	上海机场资讯	0
936	2019/5/3	蓝筹股指的是业绩优良，稳定性、成长性好，具有长期投资价值，往往被大机构基金财团大资金托拉斯列为长期仓位标的，结合大经济周期、行业周期、金融市场内在周期进行仓位布局和调动增减。而白马与黑马相对而言，黑马是指未为公众周知了解或看好，突发题材或所在行业环境突然好转导致基本面大幅无预料改善，业绩优良或题材突出，另外也特指二级市场价格突发向上剧烈波动的市场标的，所以白马可以定义为题材业绩已为市场认知且二级市场持续表现优良的标的品种，蓝筹一定是白马，但白马不一定包含蓝筹的要素，它的特点在于“白”，即公开的行业改观或近期已知业绩题材优良的品种。蓝筹和白马的关系从集合的角度看就是包含关系，蓝筹是白马的子集，蓝筹是定义更加丰富的白马。	5981	31	天师道黑马研究院	3
937	2019/5/2	来源：每日经济新闻 4月20日晚，微博关于#虹桥机场玻璃被粉丝挤碎了#的话题迅速窜上热搜，引起网友讨论。 新民晚报记者深夜了解到，虹桥机场确实有候机楼的步行扶梯玻璃出现破碎，所幸无人受伤。 不少当时乘飞机经过机场的人描述了现场的热闹状况。市民陆女士告诉记者，她大约昨天下午6点半从到达口出来，就被吓了一跳，“整个航站楼里都是年轻男女，有的拿着粉丝牌，有的拿手机拼命拍，一看就知道是粉丝，一楼和二楼站满了人！”陆女士一打听才知道，大家原来是要为心仪的偶像接机，“据说有10多个不同的明星要在晚上到，所以聚集了那么多人。最早的早上十点多就来等候了，比春运人还多，通道都挤得水泄不通。” 据圈内某资深人士向都市快报透露，虹桥机场从来不缺明星，一般情况，为了机场秩序和大家的安全，通常他们都会和相关部门报备一声。 中国警方在线(公安部新闻中心，公安部治安管理局官方微博)也发微博提醒：请理性、文明追星！扰乱…	7507	12	财经评论资讯	0
938	2019/5/1	很多人有恐高症！但上海机场会在散户迟疑中摸到120元以上！成为百元股新成员！	3569	0	必创无限	2
939	2019/4/30	你们这是要坑懒懒是吧？？？任何个股只要散户过多就有危险，个股散多必杀是股市第一要则。记住：主力不挣钱是不可能的；主力有一万种方法获利；有人说可能会涨到100，有人说涨到150。。。我是不知道，只有主力知道，主力想让它涨到200也没问题，主力想让它跌到20元也没问题，因为主力的成本很早之前就是负的。请问你敢玩吗？跌30%你就疼的痛不欲生，骂骂咧咧了。	876	4	懒懒的看股	2
940	2019/4/29	完了完了，起码跌到30块	288	2	纵横股市007	2
941	2019/4/28	散户大量高位接盘，不妙	667	7	马它非燕	2
942	2019/4/27	现在易捷航空跌11.8，国际航空跌百分之10瑞安航空跌5.8威兹航空跌2.6	386	1	世态炎凉2	2
943	2019/4/26	来源：东方财富网 4月29日，两市持续杀跌，沪指日线6连阴，收报3062.50点，跌0.77%。板块方面，机场航运上涨，氢能源、券商等概念则受重挫。东方财富Choice数据显示，今日22只个股盘中股价创历史新高，剔除新股、次新股后，剩余16只个股分别来自交通运输、食品饮料、医药生物等行业。(数据来源：东方财富Choice) 东方财富Choice数据显示，今日有3只个股盘中股价创历史新低，分别为上机数控、沃格光电、三美股份。(数据来源：东方财富Choice) 点击查看>>>百万股民都在看这些公司研报 行业价值热点抢先阅读 牛股基因实战策略（文章来源：东方财富网） [点击查看原文]	9800	4	财经评论资讯	0
944	2019/4/25	好样的，正能量！	1392	0	jrjylw	2
945	2019/4/24	来源：证券时报网 上海机场(600009)4月26日晚披露一季报，公司今年一季度实现营收27.74亿元，同比增长21.64%；净利润13.91亿元，同比增长36.67%。报告期内，公司去年与日上免税行签订的《上海浦东国际机场免税店项目经营权转让合同》履行情况正常，实现营业收入10.1亿元。（文章来源：证券时报网） [点击查看原文]	4572	2	上海机场资讯	0
946	2019/4/23	市场纷纷猜测，这家银行就是民生银行。然而，民生银行对此亦回复称，公司均具有完善的风险控制管理体系，严格按照监管机构的要求合规合法经营。 且不论民生银行对此次事件回复的力度如何，也不管到底是哪家银行存在复杂交易结构的情况。从香港监管机构的表述来看，或许不止一家金融机构存在上述复杂交易结构。 有香港市场人士告诉记者，如果仅仅只是涉及到证券市场，香港证监会出手即可，而此次是证监会和金管局两大监管机构联合出手，“说明事情可能比较大，复杂的交易机构不仅涉及到证券，更有可能涉及到利用证券市场‘洗钱’的行为。而从复杂交易结构来解读，涉及到配资行为的可能性也相当大。” 从目前的情况来看，北上资金的连续流出已经在一定程度上影响到了A股市场的稳定。今日沪指大跌2.43%，深成指大跌3.21%，跌破10000点大关。4月北上资金大举流出已经超过200亿元。	3144	1	盖世888	3
947	2019/4/22	66元，	1840	1	南行守株待兔	0
948	2019/4/21	来源：东方财富网 4月23日，沪指跌0.5%回踩20日线，收报3198.59，跌0.51%。板块方面，猪肉、自贸港、白酒等概念表现强势。东方财富Choice数据显示，今日19只个股盘中股价创历史新高，剔除新股、次新股后，剩余12只个股分别来自传媒、电子、计算机、农林牧渔、食品饮料等行业。(数据来源：东方财富Choice) 东方财富Choice数据显示，今日无个股盘中股价创历史新低。 点击查看>>>百万股民都在看这些公司研报 行业价值热点抢先阅读 牛股基因实战策略（文章来源：东方财富网） [点击查看原文]	5333	0	财经评论资讯	0
949	2019/4/20	主力真坚决，赞！	2267	2	股友0vAXSK	2
950	2019/4/19	虽然跟我的小白云没啥关系。但我知道A股的德行白云肯定跟涨	1988	0	灵芝华锦	3
951	2019/4/18	来源：东方财富网 作者：数据中心 上海机场(600009)2019-04-19融资融券信息显示，上海机场融资余额267,383,216元，融券余额26,792,729.60元，融资买入额39,031,203元，融资偿还额42,930,240元，融资净买额-3,899,037元，融券余量402,535股，融券卖出量113,631股，融券偿还量25,089股，融资融券余额294,175,945.60元。上海机场融资融券详细信息如下表：交易日期代码简称融资融券余额(元)2019-04-19600009上海机场294,175,945.60融资余额(元)融资买入额(元)融资偿还额(元)融资净买额(元)267,383,21639,031,20342,930,240-3,899,037融券余额(元)融券余量(股)融券卖出量(股)融券偿还量(股)26,792,729.60402,535113,63125…	4387	0	上海机场资讯	0
952	2019/4/17	65的还有人吗我好孤独啊	5854	30	股友MhxEJe	2
953	2019/4/16	如果按照500万以上城区常住人口的入门标准来看，我国的都市圈将会在这些城市之间产生。目前，全国城区人口在1000万以上的超大城市共有4个，正是北上广深四大一线城市。城区人口规模在500万-1000万之间的特大城市共有9个，分别是武汉、重庆、天津、成都、东莞、南京、郑州、杭州、长沙、沈阳。作为备选的特大城市有两个：一个是西安，城区人口高达493.86万人；另一个是哈尔滨，城区人口为492.57万人。所以，结合强省会、国家中心城市、副省级城市以及超大、特大人口城市，我国未来的都市圈将会超过30个。03放开大城市落户限制，意味着什么？打造具有世界影响力的都市圈，核心抓手之一就是放开落户限制。根据发改委文件，放开放宽除个别超大城市外的城市落户限制，在具备条件的都市圈率先实现户籍准入年限同城化累积互认。在中国，城区人口超过1000万的可被视作超大城市，目前只有北上广深具备这个资格。放开除个别超大城…	7019	7	改革是动力	3
954	2019/4/15	152中国攻克新一代氢燃料电池瓶颈技术,上游萤石资源股票金石资源 603505、产品用途六氟磷酸锂主要用作锂离子电池电解质材料。六氟磷酸锂电解液主要用于锂离子电池制造。 六氟磷酸锂现在最主要的制法都必需用HF氢氟酸或其他氟化物！ 所以锂电池产业不仅拥锂为王，同样拥氟也为王！ 氟最重要的资源来自与萤石！！！ 而燃料电池的核心用的是全氟离子膜！六氟磷酸锂从2018年底95000元/吨的最低价格到目前的105000元/吨左右，两个月涨了1万元，下一步涨价的趋势比较明朗萤石具有能降低难熔物质的熔点，促进炉渣流动，使渣和金属很好分离，在冶炼过程中脱硫、脱磷，增强金属的可煅性和抗张强度等特点。因此，它作为助熔剂被广泛应用于钢铁冶炼及铁合金生产、化铁工艺和有色金属冶炼。冶炼用萤石矿石一般要求氟化钙含量大于６５％，并对主要杂质二氧化硅也有一定的要求，对硫和磷有严格的限制。硫和磷的含量分别不得高于０.３%…	4254	1	股友PVgr9Z	0
955	2019/4/14	「上海机场」听到这个名字也许你会想问机场有什么好谈的就是出行的中转地嘛要坐飞机就去机场啊 且慢听了半亩塘的介绍你会颠覆对机场的认识机场，到底靠什么来赚钱机场，真的只是坐飞机的地方吗 分享「上海机场」5个角度的剖析以便找出它的赚钱神器详细分析关注公众号《半亩简塘》1上海机场个股价值的预估结果机场的营收和净利增长，理应如航空母舰般稳步前行，随着旅客数量的缓增而增长，2016年及之前的走势确实如此。2017年及2018年上半年，营收和净利的增速爆发，为什么上海机场的表现从2017年起史无前例地提速呢？综合吞吐能力、旅客消费力、商业租赁收入、机场新建设施等因素，得到2018年、2019年，以及行业发展稳定时的企业价值。2机场行业的产业环境机场成本组成中，最重要的因素是什么？这些因素又在哪些条件下会被放大？机场收入组成中，起到核心贡献作用的是什么因素？进一步拆解核心因素，又能顺藤摸瓜得到什么结论？…	7009	5	langziheng	0
956	2019/4/13	上海机场，世界上最伟大的机场，大家和香港中央结算一起来操纵吧，绝对会让你收获满满	2806	0	股友hB9OxH	2
957	2019/4/12	上海机场未来营收和利润最大的看点就是九月份卫星厅投入使用后带来的成本快速增加，即摊销成本。2018财报显示摊销成本为七点八亿元，明年会不会激增至二十亿元左右（三期卫星厅工程一百六十七亿元）？卫星厅投入使用后免税扣点大约能增加多少营收？对冲摊销成本快速增加后是否大幅拉低利润，还是免税扣点大幅增加平滑对冲波动？这决定未来2～3年财报和股价。	4131	16	狼髀石	3
958	2019/4/11	来源：东方财富网 作者：数据中心 上海机场(600009)2019-04-11融资融券信息显示，上海机场融资余额290,213,639元，融券余额18,475,991.04元，融资买入额16,661,427元，融资偿还额26,024,101元，融资净买额-9,362,674元，融券余量300,716股，融券卖出量56,800股，融券偿还量41,581股，融资融券余额308,689,630.04元。上海机场融资融券详细信息如下表：交易日期代码简称融资融券余额(元)2019-04-11600009上海机场308,689,630.04融资余额(元)融资买入额(元)融资偿还额(元)融资净买额(元)290,213,63916,661,42726,024,101-9,362,674融券余额(元)融券余量(股)融券卖出量(股)融券偿还量(股)18,475,991.04300,71656,80041,5…	4264	0	上海机场资讯	0
959	2019/4/10	来源：东方财富网 作者：数据中心 上海机场(600009)2019-04-10融资融券信息显示，上海机场融资余额299,576,313元，融券余额17,952,051.36元，融资买入额43,042,528元，融资偿还额41,438,469元，融资净买额1,604,059元，融券余量285,497股，融券卖出量47,200股，融券偿还量19,100股，融资融券余额317,528,364.36元。上海机场融资融券详细信息如下表：交易日期代码简称融资融券余额(元)2019-04-10600009上海机场317,528,364.36融资余额(元)融资买入额(元)融资偿还额(元)融资净买额(元)299,576,31343,042,52841,438,4691,604,059融券余额(元)融券余量(股)融券卖出量(股)融券偿还量(股)17,952,051.36285,49747,20019,100…	4081	0	上海机场资讯	0
960	2019/4/9	来源：东方财富网 作者：数据中心 上海机场(600009)2019-04-09融资融券信息显示，上海机场融资余额297,972,254元，融券余额15,829,915.50元，融资买入额63,509,606元，融资偿还额59,529,488元，融资净买额3,980,118元，融券余量257,397股，融券卖出量35,700股，融券偿还量23,752股，融资融券余额313,802,169.50元。上海机场融资融券详细信息如下表：交易日期代码简称融资融券余额(元)2019-04-09600009上海机场313,802,169.50融资余额(元)融资买入额(元)融资偿还额(元)融资净买额(元)297,972,25463,509,60659,529,4883,980,118融券余额(元)融券余量(股)融券卖出量(股)融券偿还量(股)15,829,915.50257,39735,70023,752…	4072	0	上海机场资讯	0
961	2019/4/8	来源：东方财富网 作者：数据中心 上海机场(600009)2019-04-08融资融券信息显示，上海机场融资余额293,992,136元，融券余额14,987,115.94元，融资买入额69,216,388元，融资偿还额52,211,766元，融资净买额17,004,622元，融券余量245,449股，融券卖出量22,152股，融券偿还量109,814股，融资融券余额308,979,251.94元。上海机场融资融券详细信息如下表：交易日期代码简称融资融券余额(元)2019-04-08600009上海机场308,979,251.94融资余额(元)融资买入额(元)融资偿还额(元)融资净买额(元)293,992,13669,216,38852,211,76617,004,622融券余额(元)融券余量(股)融券卖出量(股)融券偿还量(股)14,987,115.94245,44922,152109…	4301	0	上海机场资讯	0
962	2019/4/7	分红何时登记，何时到账？指点	2100	0	SUNJIA	2
963	2019/4/6	周末是不是一堆追高的，在为自己找各种理由论据安慰自己，坚定持股或者期待反弹减亏割肉？	2682	1	投鸡克	2
964	2019/4/5	根据我们对上海机场2018年年报分析，上海机场是一家业绩非常好的公司，公司业绩明显优于同行业其他公司。而且公司负债率非常低，财务非常安全。公司总负债为22.9亿元，而公司的货币资金为87.7亿元货币资金是负债的3.8倍。公司基本没向银行借款；在业绩良好的情况下，这两年公司货币资金有所回落，主要原因与上海浦东机场三期扩建工程有关，导致大量的投资支出。不过此举是有利于提升公司未来的业绩的。目前公司股票估值并不具备明显优势，但居于公司业绩良好，是非常适合作为长期关注的对象的。相关视频可在腾讯《4、看财报.上海机场2018年报分析》	4801	1	林秋平谈价值投资	2
965	2019/4/4	股价走势上，该股股价创出上市以来新高，短期均线组合多头排列，MACD红柱连续多日放大，MACD各项指标处于上升趋势，KDJ指标呈多头排列且连续多日处于上行趋势。技术面上看后市可能持续上行。短期看到72。	903	1	多文斗金de钟无艳	2
966	2019/4/3	这货股价太高了，早盘这货把整个航空板块都拉下来了，厉害。板块拉下来了，自己却不跌了，太阴险了。	1481	1	刚泰2年翻几倍	2
967	2019/4/2	仙人指路	1921	0	炒股赢家2020	2
968	2019/4/1	来源：东方财富Choice数据 作者：财智星 4月1日，上海机场盘中最高价64.3元，股价创历史新高。截至收盘，上海机场最新价为61.71元，下跌0.71%，全日成交金额达到6.72亿元，换手率0.98%。根据最新收盘价进行计算，上海机场总市值为1189.13亿元。Choice数据显示，上海机场自上市以来的前次股价高点出现在2018年7月23日，当日最高价为64.14元(前复权)，后市未能突破前次高点，股价最低于2018年10月29日下探43.74元(前复权)。以最低点为区间起点计算，2018年10月29日至2019年4月1日，上海机场区间累计涨幅达到41.08%。横向与市场指数和所属行业进行比较，2018年10月29日至2019年4月1日区间内，上证指数同期上涨24.71%，申万二级行业机场同期上涨39.48%。个股表现跑赢上证指数，强于所属申万行业指数。市场汇总从全市场来看，4月1日…	4018	1	财经评论资讯	0
969	2019/3/31	亏了10个点走人了 短期不来了 机场。江湖见	514	3	蹲守黑夜	2
970	2019/3/30	来源：东方财富网 作者：数据中心 上海机场(600009)2019-03-29融资融券信息显示，上海机场融资余额207,968,905元，融券余额18,936,794.25元，融资买入额31,048,904元，融资偿还额28,842,837元，融资净买额2,206,067元，融券余量304,695股，融券卖出量25,400股，融券偿还量15,100股，融资融券余额226,905,699.25元。上海机场融资融券详细信息如下表：交易日期代码简称融资融券余额(元)2019-03-29600009上海机场226,905,699.25融资余额(元)融资买入额(元)融资偿还额(元)融资净买额(元)207,968,90531,048,90428,842,8372,206,067融券余额(元)融券余量(股)融券卖出量(股)融券偿还量(股)18,936,794.25304,69525,40015,100…	6191	0	上海机场资讯	0
971	2019/3/29	来源：东方财富网 作者：数据中心 上海机场(600009)2019-03-28融资融券信息显示，上海机场融资余额205,762,838元，融券余额17,551,829.90元，融资买入额16,893,719元，融资偿还额24,144,804元，融资净买额-7,251,085元，融券余量294,395股，融券卖出量22,000股，融券偿还量18,500股，融资融券余额223,314,667.90元。上海机场融资融券详细信息如下表：交易日期代码简称融资融券余额(元)2019-03-28600009上海机场223,314,667.90融资余额(元)融资买入额(元)融资偿还额(元)融资净买额(元)205,762,83816,893,71924,144,804-7,251,085融券余额(元)融券余量(股)融券卖出量(股)融券偿还量(股)17,551,829.90294,39522,00018,5…	5788	1	上海机场资讯	0
972	2019/3/28	来源：东方财富网 作者：数据中心 上海机场(600009)2019-03-27融资融券信息显示，上海机场融资余额213,013,923元，融券余额16,889,363.70元，融资买入额11,977,488元，融资偿还额15,970,429元，融资净买额-3,992,941元，融券余量290,895股，融券卖出量67,900股，融券偿还量33,700股，融资融券余额229,903,286.70元。上海机场融资融券详细信息如下表：交易日期代码简称融资融券余额(元)2019-03-27600009上海机场229,903,286.70融资余额(元)融资买入额(元)融资偿还额(元)融资净买额(元)213,013,92311,977,48815,970,429-3,992,941融券余额(元)融券余量(股)融券卖出量(股)融券偿还量(股)16,889,363.70290,89567,90033,7…	5480	0	上海机场资讯	0
973	2019/3/27	来源：东方财富网 作者：数据中心 上海机场(600009)2019-03-26融资融券信息显示，上海机场融资余额217,006,864元，融券余额14,647,016.70元，融资买入额8,179,569元，融资偿还额20,476,043元，融资净买额-12,296,474元，融券余量256,695股，融券卖出量41,700股，融券偿还量16,500股，融资融券余额231,653,880.70元。上海机场融资融券详细信息如下表：交易日期代码简称融资融券余额(元)2019-03-26600009上海机场231,653,880.70融资余额(元)融资买入额(元)融资偿还额(元)融资净买额(元)217,006,8648,179,56920,476,043-12,296,474融券余额(元)融券余量(股)融券卖出量(股)融券偿还量(股)14,647,016.70256,69541,70016,5…	5021	0	上海机场资讯	0
974	2019/3/26	来源：东方财富网 作者：数据中心 上海机场(600009)2019-03-25融资融券信息显示，上海机场融资余额229,303,338元，融券余额13,206,789.75元，融资买入额50,116,493元，融资偿还额36,488,072元，融资净买额13,628,421元，融券余量231,495股，融券卖出量9,600股，融券偿还量74,385股，融资融券余额242,510,127.75元。上海机场融资融券详细信息如下表：交易日期代码简称融资融券余额(元)2019-03-25600009上海机场242,510,127.75融资余额(元)融资买入额(元)融资偿还额(元)融资净买额(元)229,303,33850,116,49336,488,07213,628,421融券余额(元)融券余量(股)融券卖出量(股)融券偿还量(股)13,206,789.75231,4959,60074,385…	5235	0	上海机场资讯	0
975	2019/3/25	假期利好不能兑现，为何?	2485	2	股友QMmozi	2
976	2019/3/24	来源：挖贝网 上海机场(600009)近日发布2018年财报，公告显示，报告期内实现营收93.13亿元，同比增长15.51%；归属于上市公司股东的净利润42.31亿元，同比增长14.88%；基本每股收益为2.2元，同比增长15.18%。 截至2018年12月31日，上海机场归属于上市公司股东的净资产282.46亿元，较上年末增长12.39%；负债合计22.94亿元，较上年末增长11.01%；经营活动产生的现金流量净额为44.68亿元，较上年末增加8.59%。 报告期内实现营业总收入9,313,114,686.74元，较上年同期增长15.51%；实现归属于上市公司股东的净利润4,231,432,034.89元，较上年同期增长14.88%；本期营业成本为4,499,345,858.59元，较上年同期增长11.21%。 报告期内，公司董事、监事、高级管理人员报酬合计837.62万元。董事胡稚鸿…	7983	2	上海机场资讯	0
977	2019/3/23	来源：上海证券报 作者：夏子航 2018年，浦东机场定期航班通航48个国家和地区，开通定期航班的航空公司有106家。共保障飞机起降50.48万架次，同比增长1.61%；旅客吞吐量7400.63万人次，同比增长5.72%，旅客吞吐量连续三年全球排名第九。 今日，上海机场发布2018年年报。各项指标显示，上海机场迈出了从高速增长向高质量发展转型的第一步。 2018年，上海机场实现营业收入93.13亿元，同比增长15.51%；归属于上市公司股东的净利润42.31亿元，同比增长14.88%；归属于上市公司股东的扣除非经常性损益的净利润42.35亿元，同比增长14.92%。基本每股收益2.20 元。公司拟拟每10股派发现金红利6.6元 (含税)。 多年来，上海机场业绩延续稳步增长。2016年、2017年、2018年，上海机场营业收入同比增幅分别为10.60%、15.98%、15.51%，净利同比增…	9112	3	上海机场资讯	0
978	2019/3/22	公告日期：2019-03-23公司代码：600009 公司简称：上海机场上海国际机场股份有限公司2018年年度报告重要提示一、本公司董事会、监事会及董事、监事、高级管理人员保证年度报告内容的真实、准确、完整，不存在虚假记载、误导性陈述或重大遗漏，并承担个别和连带的法律责任。二、公司全体董事出席董事会会议。三、立信会计师事务所（特殊普通合伙）为本公司出具了标准无保留意见的审计报告。四、公司负责人董事长贾锐军先生、主管会计工作负责人董事、副总经理王旭先生及会计机构负责人财务部部长徐宁先生声明：保证年度报告中财务报告的真实、准确、完整。五、经董事会审议的报告期利润分配预案或公积金转增股本预案拟以2018年末公司总股本1,926,958,448股为基数，每10股派发现金红利6.6元（含税），共计派发现金红利1,271,792,575.68元（含税），占合并报表中归属于上市公司股东的净利润的比率为…	9345	0	上海机场资讯	3
979	2019/3/21	来源：东方财富网 作者：数据中心 上海机场(600009)2019-03-20融资融券信息显示，上海机场融资余额222,685,452元，融券余额14,004,205.81元，融资买入额21,313,100元，融资偿还额22,357,052元，融资净买额-1,043,952元，融券余量241,327股，融券卖出量8,500股，融券偿还量43,700股，融资融券余额236,689,657.81元。上海机场融资融券详细信息如下表：交易日期代码简称融资融券余额(元)2019-03-20600009上海机场236,689,657.81融资余额(元)融资买入额(元)融资偿还额(元)融资净买额(元)222,685,45221,313,10022,357,052-1,043,952融券余额(元)融券余量(股)融券卖出量(股)融券偿还量(股)14,004,205.81241,3278,50043,700…	4243	0	上海机场资讯	0
980	2019/3/20	来源：东方财富网 作者：数据中心 上海机场(600009)2019-03-19融资融券信息显示，上海机场融资余额223,729,404元，融券余额16,287,440.30元，融资买入额21,017,127元，融资偿还额35,602,580元，融资净买额-14,841,522元，融券余量276,527股，融券卖出量40,000股，融券偿还量21,100股，融资融券余额240,016,844.30元。上海机场融资融券详细信息如下表：交易日期代码简称融资融券余额(元)2019-03-19600009上海机场240,016,844.30融资余额(元)融资买入额(元)融资偿还额(元)融资净买额(元)223,729,40421,017,12735,602,580-14,841,522融券余额(元)融券余量(股)融券卖出量(股)融券偿还量(股)16,287,440.30276,52740,00021…	4074	0	上海机场资讯	0
981	2019/3/19	来源：东方财富Choice数据 作者：财智星 上海机场融资融券信息显示，2019年3月15日融资净买入350.89万元；融资余额2.2亿元，较前一日增加1.62%。融资方面，当日融资买入2914.63万元，融资偿还2563.74万元，融资净买入350.89万元。融券方面，融券卖出2.82万股，融券偿还3.88万股，融券余量27.44万股，融券余额1585.64万元。融资融券余额合计2.36亿。上海机场融资融券交易明细（03-15）上海机场历史融资融券数据一览（文章来源：东方财富Choice数据） [点击查看原文]	3624	0	财经评论资讯	0
982	2019/3/18	来源：东方财富网 作者：数据中心 上海机场(600009)2019-03-15融资融券信息显示，上海机场融资余额220,137,217元，融券余额15,856,392.06元，融资买入额29,146,313元，融资偿还额25,637,373元，融资净买额3,508,940元，融券余量274,427股，融券卖出量28,200股，融券偿还量38,800股，融资融券余额235,993,609.06元。上海机场融资融券详细信息如下表：交易日期代码简称融资融券余额(元)2019-03-15600009上海机场235,993,609.06融资余额(元)融资买入额(元)融资偿还额(元)融资净买额(元)220,137,21729,146,31325,637,3733,508,940融券余额(元)融券余量(股)融券卖出量(股)融券偿还量(股)15,856,392.06274,42728,20038,800…	5575	2	上海机场资讯	0
983	2019/3/17	03月15日上海机场沪股通持仓数据收盘价：57.78涨跌幅：0.91%持股量：3.299亿股持股变化：226.23万股数据显示，截至03月15日上海机场于沪股通持股量为3.299亿股，占其A股股本比例为30.16%，比上一交易日增加226.23万股。据数据统计，该股近一个月内累计涨幅为11.12%，沪股通累计加仓1339.60万，沪股通持仓累计变化比例为4.23%，近三个月内累计涨幅为12.79%，沪股通累计加仓1408.44万，沪股通持仓累计变化比例为4.46%。数据来源:东方财富	3788	0	聚焦沪深港	0
984	2019/3/16	公告日期：2019-03-16证券代码：600009 证券简称：上海机场 公告编号：临2019-005上海国际机场股份有限公司2019年2月运输生产情况简报本公司董事会及全体董事保证本公告内容不存在任何虚假记载、误导性陈述或者重大遗漏，并对其内容的真实性、准确性和完整性承担个别及连带责任。项目 飞机起降架次（架次） 旅客吞吐量（万人次） 货邮吞吐量（万吨）本月实际 同比增长 本月实际 同比增长 本月实际 同比增长总计 39,946 2.74% 612.46 5.12% 19.65 -17.47%国内 21,003 5.60% 303.03 9.05% 1.64 -29.00%国际 15,280 -0.01% 252.69 2.42% 15.60 -16.62%地区 3,425 0.00% 56.74 -2.19% 2.41 -13.62%重要说明：一、因存在其他形式的飞行（不以营利为目的…	9557	1	上海机场资讯	3
985	2019/3/15	上海机场利好却被那些无知的媒体和机构说成利空，中国股市还有真话吗？停飞波音737，将导致国内中小机场客源减少，而国内旅客只能选择国内大机场出行，这对上海机场等国内大型机场来说是超级利好，如今一些媒体和机构却唱空，不是无知就是别有用心，而且旅游旺季即将到来，机场客运更是利好，希望管理层严惩媒体以及那些乱发评论的机构。	4979	0	股友QMmozi	2
986	2019/3/14	中国暂停运行在飞737Max机型 中企共订购了180架	4382	12	南柯一一一梦	1
987	2019/3/13	公告日期：2019-03-11上海机场2019年2月投资者调研报告2019年2月公司接待了以下机构投资者调研：2月13日华夏基金。 调研过程中，公司结合信息披露内容，与调研方就行业及市场发展现状、公司发展战略规划、2018年三季度业绩完成情况、近期浦东机场运营及业务量完成情况等内容进行了交流；公司也及时回复了投资者通过其他途径提出的相关热点问题。 [点击查看PDF原文]提示：本网不保证其真实性和客观性，一切有关该股的有效信息，以交易所的公告为准，敬请投资者注意风险。	5350	0	上海机场资讯	3
988	2019/3/12	中国证券报 京津冀、长三角、粤港澳加速崛起 经济迈入高质量发展03月06日 08:05:45来源：中国证券报	3361	2	五朵金花开	0
989	2019/3/11	来源：东方财富网 作者：数据中心 上海机场(600009)2019-03-08融资融券信息显示，上海机场融资余额228,758,141元，融券余额15,301,323.66元，融资买入额25,261,718元，融资偿还额68,693,038元，融资净买额-43,431,320元，融券余量272,314股，融券卖出量38,600股，融券偿还量25,700股，融资融券余额244,059,464.66元。上海机场融资融券详细信息如下表：交易日期代码简称融资融券余额(元)2019-03-08600009上海机场244,059,464.66融资余额(元)融资买入额(元)融资偿还额(元)融资净买额(元)228,758,14125,261,71868,693,038-43,431,320融券余额(元)融券余量(股)融券卖出量(股)融券偿还量(股)15,301,323.66272,31438,60025…	5470	1	上海机场资讯	0
990	2019/3/10	保底协议谈判有结果了吗？	580	3	大鹏正品	2
991	2019/3/9	来源：东方财富Choice数据 作者：财智星 上海机场融资融券信息显示，2020年12月18日融资净偿还71.95万元；融资余额10.06亿元，较前一日下降0.07%。融资方面，当日融资买入6716.47万元，融资偿还6788.42万元，融资净偿还71.95万元。融券方面，融券卖出1.81万股，融券偿还2.5万股，融券余量45.96万股，融券余额3475.91万元。融资融券余额合计10.41亿元。上海机场融资融券交易明细（12-18）上海机场历史融资融券数据一览免责声明：本文基于大数据生产，仅供参考，不构成任何投资建议，据此操作风险自担。（文章来源：东方财富Choice数据） [点击查看原文]	635	0	上海机场资讯	0
992	2019/3/8	这就对了，直接5或7个点，直接绝望，肯定出现凉凉的诗意，	239	1	世态炎凉2	2
993	2019/3/7	到70么	238	0	树獭熊	2
994	2019/3/6	好凉	2008	1	Berser_ker	2
995	2019/3/5	来源：东方财富Choice数据 作者：财智星 上海机场融资融券信息显示，2019年3月5日融资净买入2080.81万元，融资余额2.19亿元，较前一交易日增长10.5%。融资方面，当日融资买入4034.75万元，融资偿还1953.94万元，融资净买入2080.81万元。融券方面，融券卖出8900股，融券偿还2.7万股，融券余量23.26万股，融券余额1345.9万元。融资融券余额合计2.32亿元。上海机场融资融券交易明细（03-05）上海机场历史融资融券数据一览（文章来源：东方财富Choice数据） [点击查看原文]	3363	0	财经评论资讯	0
996	2019/3/4	来源：东方财富网 作者：数据中心 上海机场(600009)2019-03-04融资融券信息显示，上海机场融资余额198,146,482元，融券余额14,764,547.46元，融资买入额45,255,536元，融资偿还额23,585,786元，融资净买额21,669,750元，融券余量250,714股，融券卖出量19,200股，融券偿还量44,456股，融资融券余额212,911,029.46元。上海机场融资融券详细信息如下表：交易日期代码简称融资融券余额(元)2019-03-04600009上海机场212,911,029.46融资余额(元)融资买入额(元)融资偿还额(元)融资净买额(元)198,146,48245,255,53623,585,78621,669,750融券余额(元)融券余量(股)融券卖出量(股)融券偿还量(股)14,764,547.46250,71419,20044,4…	4809	0	上海机场资讯	0
997	2019/3/3	所有股票都爱波动，持有者想在其身上赚钱一定要先克服自身问题：比如手多冲动，拖拉，不服输，无耐心，不停做短线不停地换股还天天看盘！其实投资市场赚钱本质之道就是：制订简单进离场规则，管好自己的手，机械重复就可以了！只要你具有不错的简单趋势跟踪技术，投资成事没有想像的那样难，并且一点心理压力都没有。而且可以说，你将会是永久的大赢家。牛市的趋势突破势至简高智稳就耐心持股，少看盘，把行情吃尽，熊市下跌到势至简高智稳阴影区一成型就空仓休息或有条件的就反手做空！完全不需要做任何预测，不需要研究任何数据，只用简单的规则就可以解决所有问题。比如做港股的，可以用55天均线，做国内股票的，可以利用势至简高智稳，简单明了。做美股的，可以利用200天均线。势至简高智稳最简单稳定，做A股最适合。投资就是这么简单，做事别往复杂去，当你把简单本质做到了极致就成了。	4813	12	siled	1
998	2019/3/2	数据显示,03月01日上海机场上榜沪股通十大成交活跃股，买入及卖出金额合计3.862亿元，排名第10。其中，买入2.620亿元，卖出1.242亿元，净买入1.379亿元，净买入额占该股当日总成交额的22.08%。截至当日，该股于沪股通持股量为3.236亿股，占其A股股本比例为29.58%，比上一交易日增加237.48万股。。03月01日上海机场沪股通持仓数据收盘价：59.50涨跌幅：3.91%沪股通持股量：3.236亿股较上日变化：237.48万股沪股通净买入：1.379亿占成交额比：22.08%上海机场最近一个月上涨20.08%，上榜沪股通十大成交活跃股5次，沪股通累计净买入6.652亿；近两个月上涨17.22%，上榜12次，沪股通累计净买入2.371亿；近一年上涨21.83%，上榜69次，沪股通累计净买入-12.071亿。数据来源:东方财富	3438	0	聚焦沪深港	0
999	2019/3/1	留大主力目标股两元价位600307酒钢宏兴*仅剩十年大底两元低估资源国企。行业重组整合安全翻倍机会，不用再找再比	5431	8	qsltkzl	2
1000	2019/2/28	来源：东方财富网 作者：数据中心 上海机场(600009)2019-02-27融资融券信息显示，上海机场融资余额204,258,770元，融券余额13,473,450.32元，融资买入额42,227,472元，融资偿还额24,505,579元，融资净买额17,721,893元，融券余量241,114股，融券卖出量19,600股，融券偿还量37,600股，融资融券余额217,732,220.32元。上海机场融资融券详细信息如下表：交易日期代码简称融资融券余额(元)2019-02-27600009上海机场217,732,220.32融资余额(元)融资买入额(元)融资偿还额(元)融资净买额(元)204,258,77042,227,47224,505,57917,721,893融券余额(元)融券余量(股)融券卖出量(股)融券偿还量(股)13,473,450.32241,11419,60037,6…	4833	0	上海机场资讯	0
1001	2019/2/27	来源：东方财富网 作者：数据中心 上海机场(600009)2019-02-26融资融券信息显示，上海机场融资余额186,536,877元，融券余额14,751,360.02元，融资买入额40,652,147元，融资偿还额25,023,439元，融资净买额15,628,708元，融券余量259,114股，融券卖出量13,000股，融券偿还量40,200股，融资融券余额201,288,237.02元。上海机场融资融券详细信息如下表：交易日期代码简称融资融券余额(元)2019-02-26600009上海机场201,288,237.02融资余额(元)融资买入额(元)融资偿还额(元)融资净买额(元)186,536,87740,652,14725,023,43915,628,708融券余额(元)融券余量(股)融券卖出量(股)融券偿还量(股)14,751,360.02259,11413,00040,2…	5664	1	上海机场资讯	0
1002	2019/2/26	来源：东方财富网 作者：数据中心 上海机场(600009)2019-02-25融资融券信息显示，上海机场融资余额170,908,169元，融券余额17,021,367.30元，融资买入额47,850,820元，融资偿还额21,629,589元，融资净买额26,221,231元，融券余量286,314股，融券卖出量38,300股，融券偿还量86,900股，融资融券余额187,929,536.30元。上海机场融资融券详细信息如下表：交易日期代码简称融资融券余额(元)2019-02-25600009上海机场187,929,536.30融资余额(元)融资买入额(元)融资偿还额(元)融资净买额(元)170,908,16947,850,82021,629,58926,221,231融券余额(元)融券余量(股)融券卖出量(股)融券偿还量(股)17,021,367.30286,31438,30086,9…	5767	0	上海机场资讯	0
1003	2019/2/25	龙头股份600630有五大题材1国产伟哥2创投3上海自贸区4国企改革5迪士尼 必上20元江西铜业－－主要是铜制品和黄金 、白银为主 都在涨价江西铜业600362 何时再从14元飞到78.5元再现往日辉煌！	3731	1	龙马并行	0
1004	2019/2/24	http://blog.eastmoney.com/m3482035473678796/blog_805536829.html	1870	0	波浪永新	1
1005	2019/2/23	来源：东方财富网 作者：数据中心 上海机场(600009)2019-02-22融资融券信息显示，上海机场融资余额144,686,938元，融券余额19,749,878.58元，融资买入额10,109,960元，融资偿还额10,813,161元，融资净买额-703,201元，融券余量334,914股，融券卖出量44,100股，融券偿还量32,471股，融资融券余额164,436,816.58元。上海机场融资融券详细信息如下表：交易日期代码简称融资融券余额(元)2019-02-22600009上海机场164,436,816.58融资余额(元)融资买入额(元)融资偿还额(元)融资净买额(元)144,686,93810,109,96010,813,161-703,201融券余额(元)融券余量(股)融券卖出量(股)融券偿还量(股)19,749,878.58334,91444,10032,471沪市…	6707	0	上海机场资讯	0
1006	2019/2/22	来源：挖贝网 作者：于彤 2月20日消息，上海机场(600009)近日发布2018年业绩快报，2018年营业总收入为93亿元，较上年同期增长15.35%；归属于上市公司股东的净利润为42.33亿元，较上年同期增长14.91%；基本每股收益为2.2元，上年同期1.91元。 公告显示，上海机场总资产为309.28亿元，较本报告期初增长12.27%。 据了解，2018年，民航业保持了稳中有进的良好发展态势，浦东机场努力提高运营效率，业务量完成情况符合年初预期，并受益于居民消费持续升级等因素叠加，业绩稳步提升。预计公司2018年实现营业总收入93亿元，同比增长15.35%，归属于上市公司股东的净利润42.33亿元，同比增长14.91%。 挖贝网资料显示，上海机场的经营范围是为国内外航空运输企业及旅客提供地面保障服务，经营出租机场内航空营业场所、商业场所和办公场所，国内贸易(除专项规定)；广告经营…	8615	1	上海机场资讯	0
1007	2019/2/21	1.先说下自己，大概去年这个时候购入的上海机场，均价76，涨到80的时候也没卖，就赶上YQ了，断断续续拿了一年，前段时间2次微赚也没卖掉，发图验明正身2.估计大家都被前段时间的大阴柱给吓趴下了，原因比较公认，外国二次YQ要反扑，对世界航班有影响，就跳水了一下，新上车的同学估计都被埋了3.这个票未来肯定要上去，就是差一个时机，看啥时候Y苗开始打，开始打和开始国外普及，这个票就要迎来春天了好多人看形态不好，就觉得这个公司可能不行了，鄙人关注股票十几载，之前也研究过图形啊，技术面啊，基本面儿啊，艾略特波浪理论啊，缠论啊，坦白的说，如果哪个理论特别有效，那股市上早就人人巴菲特了，所以不要用那些东西来吓自己，仅能作为参考，公司质量好坏才是核心问题，静静等待Y苗普及4. 按照这个股价的调性，如果Y苗开始普及，破前高后再多三四块钱，大概在94块钱左右是最现实的，当然这些只是我这两年开始关注这个股票的经…	11054	27	股道猫腻gdmn	1
1008	2019/2/20	没有割肉的，要感谢我每天给你们打气！	330	4	张尚添	2
1009	2019/2/19	来源：东方财富网 作者：数据中心 上海机场2月21日最新公布的2018年年报显示，其营业收入93.0亿元，同比增长15.35%；归属于上市公司股东的净利润42.3亿元，同比增长14.91%。基本每股收益2.2元。 近年来，公司的业绩情况如下表所示： 上海机场历史业绩 报告期 营业收入 净利润 每股收益(元) 每股净资产(元) 每股经营现金流量(元) 股息率(%) 净资产收益率(%) 营业收入(元) 同比增长(%) 净利润(元) 同比增长(%) 2018-12-31 93.0亿 15.35 42.3亿 14.91 2.2 14.66 0 - 15.86 2018-09-30 69.0亿 14.84 31.4亿 16.66 1.63 14.09 1.66 - 11.93 2018-06-30 45.0亿 15.57 20.2亿 19.21 1.05 13.51 1.01 - 7.73 201…	7898	0	上海机场资讯	0
1010	2019/2/18	来源：东方财富网 作者：数据中心 上海机场(600009)2019-02-18融资融券信息显示，上海机场融资余额171,179,037元，融券余额11,565,451.08元，融资买入额17,171,214元，融资偿还额14,871,185元，融资净买额2,300,029元，融券余量217,314股，融券卖出量4,100股，融券偿还量15,500股，融资融券余额182,744,488.08元。上海机场融资融券详细信息如下表：交易日期代码简称融资融券余额(元)2019-02-18600009上海机场182,744,488.08融资余额(元)融资买入额(元)融资偿还额(元)融资净买额(元)171,179,03717,171,21414,871,1852,300,029融券余额(元)融券余量(股)融券卖出量(股)融券偿还量(股)11,565,451.08217,3144,10015,500沪市…	5259	0	上海机场资讯	0
1011	2019/2/17	来源：东方财富Choice数据 作者：财智星 上海机场融资融券信息显示，2019年2月15日融资净买入586.21万元，融资余额1.69亿元，较前一交易日增长3.6%。融资方面，当日融资买入1674.07万元，融资偿还1087.86万元，融资净买入586.21万元。融券方面，融券卖出1.14万股，融券偿还1.39万股，融券余量22.87万股，融券余额1189.31万元。融资融券余额合计1.81亿元。上海机场融资融券交易明细（02-15）上海机场历史融资融券数据一览（文章来源：东方财富Choice数据） [点击查看原文]	3908	0	财经评论资讯	0
1012	2019/2/16	来源：东方财富网 作者：数据中心 上海机场(600009)2019-02-15融资融券信息显示，上海机场融资余额168,879,008元，融券余额11,893,128元，融资买入额16,740,737元，融资偿还额10,878,591元，融资净买额5,862,146元，融券余量228,714股，融券卖出量11,400股，融券偿还量13,900股，融资融券余额180,772,136元。上海机场融资融券详细信息如下表：交易日期代码简称融资融券余额(元)2019-02-15600009上海机场180,772,136融资余额(元)融资买入额(元)融资偿还额(元)融资净买额(元)168,879,00816,740,73710,878,5915,862,146融券余额(元)融券余量(股)融券卖出量(股)融券偿还量(股)11,893,128228,71411,40013,900沪市全部融资融券数据一览…	5521	0	上海机场资讯	0
1013	2019/2/15	02月15日上海机场沪股通持仓数据收盘价：52.00涨跌幅：-2.24%持股量：3.165亿股持股变化：-39.65万股数据显示，截至02月15日上海机场于沪股通持股量为3.165亿股，占其A股股本比例为28.94%，比上一交易日减少39.65万股。据数据统计，该股近一个月内累计涨幅为7.50%，沪股通累计加仓394.13万，沪股通持仓累计变化比例为1.26%，近三个月内累计涨幅为3.17%，沪股通累计加仓401.65万，沪股通持仓累计变化比例为1.29%。数据来源:东方财富	3247	0	聚焦沪深港	0
1014	2019/2/14	这个庄家胆很肥！估计全世界的机场股就它最高了，要知道首都机场才七块多。跟进的韭菜都是敢死队！也不怕永远套在珠峰上。炒这股的人实在是太疯狂了！！！	4431	3	股友bq5s25	1
1015	2019/2/13	来源：东方财富网 作者：数据中心 上海机场(600009)2019-02-13融资融券信息显示，上海机场融资余额161,676,523元，融券余额12,211,327.80元，融资买入额18,121,009元，融资偿还额27,132,013元，融资净买额-9,011,004元，融券余量231,714股，融券卖出量23,200股，融券偿还量21,900股，融资融券余额173,887,850.80元。上海机场融资融券详细信息如下表：交易日期代码简称融资融券余额(元)2019-02-13600009上海机场173,887,850.80融资余额(元)融资买入额(元)融资偿还额(元)融资净买额(元)161,676,52318,121,00927,132,013-9,011,004融券余额(元)融券余量(股)融券卖出量(股)融券偿还量(股)12,211,327.80231,71423,20021,9…	5586	0	上海机场资讯	0
1016	2019/2/12	来源：东方财富Choice数据 作者：财智星 上海机场融资融券信息显示，2019年2月12日融资净买入629.18万元，融资余额1.71亿元，较前一交易日增长3.83%。融资方面，当日融资买入1596.98万元，融资偿还967.81万元，融资净买入629.18万元。融券方面，融券卖出8200股，融券偿还2.85万股，融券余量23.04万股，融券余额1166.59万元。融资融券余额合计1.82亿元。上海机场融资融券交易明细（02-12）上海机场历史融资融券数据一览（文章来源：东方财富Choice数据） [点击查看原文]	5779	0	财经评论资讯	0
1017	2019/2/11	全体注意：追击高位股！！	5204	2	第二冲击波	3
1018	2019/2/10	上海机场跌到37元可以抄底	3833	12	学习林园	2
1019	2019/2/9	哟哟哟，最近这一波砸的不错嘛，还好我们在82附近清仓了，没错，我们清仓了。我们还会回来的，只不过不是现在，让股价先跌一跌，我们等它跌下来以后再上。谁不想成为巴菲特呀，可关键是你确定你能成为巴菲特？全世界只有一个巴菲特，不是买入持有那么简单的，如果买入持有就可以成为巴菲特，那岂不是人人都可以成为巴菲特了。在这个震荡慢牛的格局当中，波段操作才是王道，一味的墨守成规、死搬硬套，都是傻白甜。江山如此多娇，可怜无数英雄竟折腰！	784	3	妖股说明书	2
1020	2019/2/8	《机场，我又来接盘了》各位朋友们，我又回来了，是的，是我，我又回来接盘了！现在股价完全到了八月份我们建仓的位置上，上次我们一起吃到了大肉，这次的肉我们还要一起吃！前段时间让大家腾出资金准备着，现在我们要上车了！但是，切记一点，你有多少子弹就上多少子弹，不要使用融资上杠杆，因为你若是那样做了，很有可能看不到股价飞起来的那一天！啥都不说了，大口吃肉，大口喝酒，梭哈啊！	6313	30	妖股说明书	0
1021	2019/2/7	哟哟哟，最近这一波砸的不错嘛，还好我们在82附近清仓了，没错，我们清仓了。我们还会回来的，只不过不是现在，让股价先跌一跌，我们等它跌下来以后再上。谁不想成为巴菲特呀，可关键是你确定你能成为巴菲特？全世界只有一个巴菲特，不是买入持有那么简单的，如果买入持有就可以成为巴菲特，那岂不是人人都可以成为巴菲特了。在这个震荡慢牛的格局当中，波段操作才是王道，一味的墨守成规、死搬硬套，都是傻白甜。江山如此多娇，可怜无数英雄竟折腰！	771	3	妖股说明书	2
1022	2019/2/6	子弹备好，希望下周能上车	893	9	哪吒风火轮	2
1023	2019/2/5	致自己小鬼，能抓住多少，就看自己能把握住多久了，谨记。记住自己买它的初衷初心，不废话，我始终认为疫情都拐点在于疫苗的上市这。	1004	9	下方找啊	2
1024	2019/2/4	跌了也别急，没啥大不了，静下心来，把持续盈利的逻辑再理一遍，这回记得把成本考虑进去。	2126	1	韭菜喝不完的酒	2
1025	2019/2/3	来源：东方财富网 作者：数据中心 上海机场(600009)2019-02-01融资融券信息显示，上海机场融资余额160,906,249元，融券余额12,165,218.70元，融资买入额16,515,678元，融资偿还额22,683,055元，融资净买额-6,167,377元，融券余量245,514股，融券卖出量5,700股，融券偿还量24,000股，融资融券余额173,071,467.70元。上海机场融资融券详细信息如下表：交易日期代码简称融资融券余额(元)2019-02-01600009上海机场173,071,467.70融资余额(元)融资买入额(元)融资偿还额(元)融资净买额(元)160,906,24916,515,67822,683,055-6,167,377融券余额(元)融券余量(股)融券卖出量(股)融券偿还量(股)12,165,218.70245,5145,70024,000…	6520	1	上海机场资讯	0
1026	2019/2/2	02月01日上海机场沪股通持仓数据收盘价：49.55涨跌幅：0.51%持股量：3.102亿股持股变化：60.22万股数据显示，截至02月01日上海机场于沪股通持股量为3.102亿股，占其A股股本比例为28.36%，比上一交易日增加60.22万股。据数据统计，该股近一个月内累计涨幅为-2.38%，沪股通累计减仓563.80万，沪股通持仓累计变化比例为-1.79%，近三个月内累计涨幅为-1.24%，沪股通累计减仓238.64万，沪股通持仓累计变化比例为-0.76%。数据来源:东方财富	4971	0	聚焦沪深港	0
1027	2019/2/1	来源：东方财富Choice数据 作者：财智星 上海机场融资融券信息显示，2019年1月31日融资净偿还1342.84万元，融资余额1.67亿元，较前一交易日下降7.44%，降幅两市第九。融资方面，当日融资买入402.39万元，融资偿还1745.22万元，融资净偿还1342.84万元，连续5日净偿还累计6927.78万元。融券方面，融券卖出7700股，融券偿还3.1万股，融券余量26.35万股，融券余额1299.12万元。融资融券余额合计1.8亿元。上海机场融资融券交易明细（01-31）上海机场历史融资融券数据一览（文章来源：东方财富Choice数据） [点击查看原文]	6751	0	财经评论资讯	0
1028	2019/1/31	来源：东方财富网 作者：数据中心 上海机场(600009)2019-01-30融资融券信息显示，上海机场融资余额180,501,992元，融券余额14,085,435.54元，融资买入额12,236,868元，融资偿还额28,535,073元，融资净买额-16,298,205元，融券余量286,814股，融券卖出量28,300股，融券偿还量18,800股，融资融券余额194,587,427.54元。上海机场融资融券详细信息如下表：交易日期代码简称融资融券余额(元)2019-01-30600009上海机场194,587,427.54融资余额(元)融资买入额(元)融资偿还额(元)融资净买额(元)180,501,99212,236,86828,535,073-16,298,205融券余额(元)融券余量(股)融券卖出量(股)融券偿还量(股)14,085,435.54286,81428,30018…	5279	1	上海机场资讯	0
1029	2019/1/30	来源：东方财富网 作者：数据中心 上海机场(600009)2019-01-29融资融券信息显示，上海机场融资余额196,800,197元，融券余额13,643,848.80元，融资买入额8,762,576元，融资偿还额16,931,001元，融资净买额-8,168,425元，融券余量277,314股，融券卖出量10,700股，融券偿还量14,500股，融资融券余额210,444,045.80元。上海机场融资融券详细信息如下表：交易日期代码简称融资融券余额(元)2019-01-29600009上海机场210,444,045.80融资余额(元)融资买入额(元)融资偿还额(元)融资净买额(元)196,800,1978,762,57616,931,001-8,168,425融券余额(元)融券余量(股)融券卖出量(股)融券偿还量(股)13,643,848.80277,31410,70014,500…	4742	0	上海机场资讯	0
1030	2019/1/29	01月28日上海机场沪股通持仓数据收盘价：48.88涨跌幅：1.54%持股量：3.065亿股持股变化：74.72万股数据显示，截至01月28日上海机场于沪股通持股量为3.065亿股，占其A股股本比例为28.02%，比上一交易日增加74.72万股。据数据统计，该股近一个月内累计涨幅为-3.70%，沪股通累计减仓935.94万，沪股通持仓累计变化比例为-2.96%，近三个月内累计涨幅为0.58%，沪股通累计减仓123.14万，沪股通持仓累计变化比例为-0.40%。数据来源:东方财富	4854	0	聚焦沪深港	0
1031	2019/1/28	来源：东方财富Choice数据 作者：财智星 上海机场融资融券信息显示，2019年1月25日融资净偿还55.91万元，融资余额2.36亿元，较前一交易日下降0.07%。融资方面，当日融资买入2388.73万元，融资偿还2444.64万元，融资净偿还55.91万元。融券方面，融券卖出1.16万股，融券偿还2.95万股，融券余量25.33万股，融券余额1219.45万元。融资融券余额合计2.48亿元。上海机场融资融券交易明细（01-25）上海机场历史融资融券数据一览（文章来源：东方财富Choice数据） [点击查看原文]	6159	0	财经评论资讯	0
1032	2019/1/27	来源：东方财富网 作者：数据中心 上海机场(600009)2019-01-25融资融券信息显示，上海机场融资余额235,839,912元，融券余额12,194,535.96元，融资买入额23,887,285元，融资偿还额24,446,362元，融资净买额-170,627元，融券余量253,314股，融券卖出量11,600股，融券偿还量29,500股，融资融券余额248,034,447.96元。上海机场融资融券详细信息如下表：交易日期代码简称融资融券余额(元)2019-01-25600009上海机场248,034,447.96融资余额(元)融资买入额(元)融资偿还额(元)融资净买额(元)235,839,91223,887,28524,446,362-170,627融券余额(元)融券余量(股)融券卖出量(股)融券偿还量(股)12,194,535.96253,31411,60029,500沪市…	5849	0	上海机场资讯	0
1033	2019/1/26	来源：东方财富网 作者：数据中心 上海机场(600009)2019-01-24融资融券信息显示，上海机场融资余额236,010,539元，融券余额12,836,558.62元，融资买入额43,653,318元，融资偿还额34,614,139元，融资净买额9,039,179元，融券余量271,214股，融券卖出量31,800股，融券偿还量14,700股，融资融券余额248,847,097.62元。上海机场融资融券详细信息如下表：交易日期代码简称融资融券余额(元)2019-01-24600009上海机场248,847,097.62融资余额(元)融资买入额(元)融资偿还额(元)融资净买额(元)236,010,53943,653,31834,614,1399,039,179融券余额(元)融券余量(股)融券卖出量(股)融券偿还量(股)12,836,558.62271,21431,80014,700…	4881	0	上海机场资讯	0
1034	2019/1/25	来源：东方财富网 作者：数据中心 上海机场(600009)2019-01-23融资融券信息显示，上海机场融资余额226,971,360元，融券余额12,159,354.90元，融资买入额14,955,828元，融资偿还额12,015,020元，融资净买额2,940,808元，融券余量254,114股，融券卖出量4,100股，融券偿还量8,000股，融资融券余额239,130,714.90元。上海机场融资融券详细信息如下表：交易日期代码简称融资融券余额(元)2019-01-23600009上海机场239,130,714.90融资余额(元)融资买入额(元)融资偿还额(元)融资净买额(元)226,971,36014,955,82812,015,0202,940,808融券余额(元)融券余量(股)融券卖出量(股)融券偿还量(股)12,159,354.90254,1144,1008,000沪市全部…	5064	0	上海机场资讯	0
1035	2019/1/24	来源：东方财富网 作者：数据中心 上海机场(600009)2019-01-22融资融券信息显示，上海机场融资余额224,030,552元，融券余额12,513,679元，融资买入额39,795,365元，融资偿还额13,151,456元，融资净买额26,643,909元，融券余量258,014股，融券卖出量5,900股，融券偿还量28,800股，融资融券余额236,544,231元。上海机场融资融券详细信息如下表：交易日期代码简称融资融券余额(元)2019-01-22600009上海机场236,544,231融资余额(元)融资买入额(元)融资偿还额(元)融资净买额(元)224,030,55239,795,36513,151,45626,643,909融券余额(元)融券余量(股)融券卖出量(股)融券偿还量(股)12,513,679258,0145,90028,800沪市全部融资融券数据一览…	5310	0	上海机场资讯	0
1036	2019/1/23	来源：东方财富网 作者：数据中心 上海机场(600009)2019-01-21融资融券信息显示，上海机场融资余额197,386,643元，融券余额14,200,202.70元，融资买入额26,163,866元，融资偿还额28,724,169元，融资净买额-2,560,303元，融券余量280,914股，融券卖出量26,200股，融券偿还量14,400股，融资融券余额211,586,845.70元。上海机场融资融券详细信息如下表：交易日期代码简称融资融券余额(元)2019-01-21600009上海机场211,586,845.70融资余额(元)融资买入额(元)融资偿还额(元)融资净买额(元)197,386,64326,163,86628,724,169-2,560,303融券余额(元)融券余量(股)融券卖出量(股)融券偿还量(股)14,200,202.70280,91426,20014,4…	5495	1	上海机场资讯	0
1037	2019/1/22	昨日黄牛	2713	1	a8885432	2
1038	2019/1/21	想问一下股友们，上海股票过户费怎么收？是不是1000股收一块钱，一万股收十块钱，十万股收100块钱买卖都要收是这样算吗？	3165	1	震來震去	2
1039	2019/1/20	来源：东方财富网 作者：数据中心 上海机场(600009)2019-01-18融资融券信息显示，上海机场融资余额199,946,946元，融券余额13,453,008.86元，融资买入额36,532,166元，融资偿还额34,690,712元，融资净买额1,841,454元，融券余量269,114股，融券卖出量24,700股，融券偿还量18,700股，融资融券余额213,399,954.86元。上海机场融资融券详细信息如下表：交易日期代码简称融资融券余额(元)2019-01-18600009上海机场213,399,954.86融资余额(元)融资买入额(元)融资偿还额(元)融资净买额(元)199,946,94636,532,16634,690,7121,841,454融券余额(元)融券余量(股)融券卖出量(股)融券偿还量(股)13,453,008.86269,11424,70018,700…	5640	0	上海机场资讯	0
1040	2019/1/19	来源：东方财富Choice数据 作者：财智星 上海机场2019年1月18日收报49.99元，涨跌幅4.91%，换手率1.00%。当天该股主力资金流入2.47亿元，流出1.31亿元，净流入1.16亿元。其中，超大单流入9209.58万元，流出2817.03万元，净流入6392.54万元。以下为资金流向具体情况：数据来源：Choice数据数据来源：Choice数据从两市排名来看，上海机场今日主力资金净流入额居两市第11。今日沪深两市主力资金净流出16.91亿元，其中沪市净流出1.86亿元，深市净流出15.05亿元（中小板净流出14.19亿元，创业板净流出6.36亿元）。以下为两市净流入前二十个股：数据来源：Choice数据（文章来源：东方财富Choice数据） [点击查看原文]	5555	0	财经评论资讯	0
1041	2019/1/18	来源：东方财富网 作者：数据中心 上海机场(600009)2019-01-16融资融券信息显示，上海机场融资余额195,261,623元，融券余额12,155,544.72元，融资买入额15,844,817元，融资偿还额23,288,492元，融资净买额-7,443,675元，融券余量256,014股，融券卖出量8,000股，融券偿还量600股，融资融券余额207,417,167.72元。上海机场融资融券详细信息如下表：交易日期代码简称融资融券余额(元)2019-01-16600009上海机场207,417,167.72融资余额(元)融资买入额(元)融资偿还额(元)融资净买额(元)195,261,62315,844,81723,288,492-7,443,675融券余额(元)融券余量(股)融券卖出量(股)融券偿还量(股)12,155,544.72256,0148,000600沪市全部融资…	4630	0	上海机场资讯	0
1042	2019/1/17	来源：东方财富网 作者：数据中心 上海机场(600009)2019-01-15融资融券信息显示，上海机场融资余额202,705,298元，融券余额12,025,459.18元，融资买入额42,292,216元，融资偿还额13,523,949元，融资净买额28,768,267元，融券余量248,614股，融券卖出量1,500股，融券偿还量27,800股，融资融券余额214,730,757.18元。上海机场融资融券详细信息如下表：交易日期代码简称融资融券余额(元)2019-01-15600009上海机场214,730,757.18融资余额(元)融资买入额(元)融资偿还额(元)融资净买额(元)202,705,29842,292,21613,523,94928,768,267融券余额(元)融券余量(股)融券卖出量(股)融券偿还量(股)12,025,459.18248,6141,50027,800…	4669	0	上海机场资讯	0
1043	2019/1/16	来源：东方财富网 作者：数据中心 上海机场(600009)2019-01-14融资融券信息显示，上海机场融资余额173,937,031元，融券余额13,162,882.32元，融资买入额10,711,646元，融资偿还额7,297,735元，融资净买额3,413,911元，融券余量274,914股，融券卖出量2,400股，融券偿还量42,600股，融资融券余额187,099,913.32元。上海机场融资融券详细信息如下表：交易日期代码简称融资融券余额(元)2019-01-14600009上海机场187,099,913.32融资余额(元)融资买入额(元)融资偿还额(元)融资净买额(元)173,937,03110,711,6467,297,7353,413,911融券余额(元)融券余量(股)融券卖出量(股)融券偿还量(股)13,162,882.32274,9142,40042,600沪市全部…	4408	0	上海机场资讯	0
1044	2019/1/15	上午逆势砸盘是主力的行为，下午跟随大盘反弹成交量并不放大是散户买上去 尾盘主力大单在砸下，下周会针对下影线进行吞没，不排除跌破低点	3643	3	投鸡克	2
1045	2019/1/14	41.2左右等你	1696	0	何然静	3
1046	2019/1/13	来源：东方财富网 作者：数据中心 上海机场(600009)2019-01-11融资融券信息显示，上海机场融资余额170,523,120元，融券余额15,472,097.40元，融资买入额19,351,428元，融资偿还额9,672,825元，融资净买额9,678,603元，融券余量315,114股，融券卖出量46,200股，融券偿还量76,600股，融资融券余额185,995,217.40元。上海机场融资融券详细信息如下表：交易日期代码简称融资融券余额(元)2019-01-11600009上海机场185,995,217.40融资余额(元)融资买入额(元)融资偿还额(元)融资净买额(元)170,523,12019,351,4289,672,8259,678,603融券余额(元)融券余量(股)融券卖出量(股)融券偿还量(股)15,472,097.40315,11446,20076,600沪市…	5150	0	上海机场资讯	0
1047	2019/1/12	来源：东方财富网 作者：数据中心 上海机场(600009)2019-01-10融资融券信息显示，上海机场融资余额160,844,517元，融券余额17,206,597.20元，融资买入额8,027,169元，融资偿还额4,311,823元，融资净买额3,715,346元，融券余量345,514股，融券卖出量11,200股，融券偿还量19,900股，融资融券余额178,051,114.20元。上海机场融资融券详细信息如下表：交易日期代码简称融资融券余额(元)2019-01-10600009上海机场178,051,114.20融资余额(元)融资买入额(元)融资偿还额(元)融资净买额(元)160,844,5178,027,1694,311,8233,715,346融券余额(元)融券余量(股)融券卖出量(股)融券偿还量(股)17,206,597.20345,51411,20019,900沪市全部…	4971	0	上海机场资讯	0
1048	2019/1/11	来源：东方财富网 作者：数据中心 上海机场(600009)2019-01-09融资融券信息显示，上海机场融资余额157,129,171元，融券余额17,955,107.66元，融资买入额7,704,472元，融资偿还额8,965,603元，融资净买额-1,261,131元，融券余量354,214股，融券卖出量13,300股，融券偿还量6,500股，融资融券余额175,084,278.66元。上海机场融资融券详细信息如下表：交易日期代码简称融资融券余额(元)2019-01-09600009上海机场175,084,278.66融资余额(元)融资买入额(元)融资偿还额(元)融资净买额(元)157,129,1717,704,4728,965,603-1,261,131融券余额(元)融券余量(股)融券卖出量(股)融券偿还量(股)17,955,107.66354,21413,3006,500沪市全部…	4539	0	上海机场资讯	3
1049	2019/1/10	来源：东方财富网 作者：数据中心 上海机场(600009)2019-01-08融资融券信息显示，上海机场融资余额158,390,302元，融券余额17,315,113.76元，融资买入额2,212,772元，融资偿还额2,949,622元，融资净买额-736,850元，融券余量347,414股，融券卖出量59,300股，融券偿还量3,500股，融资融券余额175,705,415.76元。上海机场融资融券详细信息如下表：交易日期代码简称融资融券余额(元)2019-01-08600009上海机场175,705,415.76融资余额(元)融资买入额(元)融资偿还额(元)融资净买额(元)158,390,3022,212,7722,949,622-736,850融券余额(元)融券余量(股)融券卖出量(股)融券偿还量(股)17,315,113.76347,41459,3003,500沪市全部融资融券…	4463	0	上海机场资讯	3
1050	2019/1/9	来源：东方财富网 作者：数据中心 上海机场(600009)2019-01-07融资融券信息显示，上海机场融资余额159,127,152元，融券余额14,516,544.92元，融资买入额5,237,748元，融资偿还额3,539,848元，融资净买额1,697,900元，融券余量291,614股，融券卖出量11,900股，融券偿还量3,700股，融资融券余额173,643,696.92元。上海机场融资融券详细信息如下表：交易日期代码简称融资融券余额(元)2019-01-07600009上海机场173,643,696.92融资余额(元)融资买入额(元)融资偿还额(元)融资净买额(元)159,127,1525,237,7483,539,8481,697,900融券余额(元)融券余量(股)融券卖出量(股)融券偿还量(股)14,516,544.92291,61411,9003,700沪市全部融资…	4743	0	上海机场资讯	3
1051	2019/1/8	你看收入 净利润 净资产收益率都差多了 上海机场也有点超买了 不够别指望深圳和白云股价能上去 两者不一样的！	739	0	军在坝上342	2
1052	2019/1/7	来源：东方财富网 作者：数据中心 上海机场(600009)2019-01-04融资融券信息显示，上海机场融资余额157,429,252元，融券余额14,119,685.48元，融资买入额6,747,463元，融资偿还额4,633,784元，融资净买额2,113,679元，融券余量283,414股，融券卖出量5,500股，融券偿还量9,000股，融资融券余额171,548,937.48元。上海机场融资融券详细信息如下表：交易日期代码简称融资融券余额(元)2019-01-04600009上海机场171,548,937.48融资余额(元)融资买入额(元)融资偿还额(元)融资净买额(元)157,429,2526,747,4634,633,7842,113,679融券余额(元)融券余量(股)融券卖出量(股)融券偿还量(股)14,119,685.48283,4145,5009,000沪市全部融资融券…	5161	0	上海机场资讯	3
1053	2019/1/6	来源：东方财富网 作者：数据中心 上海机场(600009)2019-01-02融资融券信息显示，上海机场融资余额154,914,915元，融券余额13,638,571.32元，融资买入额3,628,784元，融资偿还额4,436,763元，融资净买额-807,979元，融券余量270,714股，融券卖出量18,200股，融券偿还量11,800股，融资融券余额168,553,486.32元。上海机场融资融券详细信息如下表：交易日期代码简称融资融券余额(元)2019-01-02600009上海机场168,553,486.32融资余额(元)融资买入额(元)融资偿还额(元)融资净买额(元)154,914,9153,628,7844,436,763-807,979融券余额(元)融券余量(股)融券卖出量(股)融券偿还量(股)13,638,571.32270,71418,20011,800沪市全部融资…	4543	0	上海机场资讯	3
1054	2019/1/5	公布的11月上机飞机旅客同比减少90%是什么概念？就是明天一定暴跌，短期67元能不能扛得住是个问题短线看空，绝不左侧交易，继续等止跌的机会。	744	8	二环大菠萝	2
1055	2019/1/4	听说政府要求上海机场免去全年租金，同时，明年21年开始后三年执行减半收取。	1160	12	小穆是俺的孩子	2
1056	2019/1/3	上机这个月基本上会在七十多这个价位来回拉扯，下个月开始才会突破新高	635	6	投资不投机A	2
1057	2019/1/2	如果自贸协议达成，关税驱零，大家还会在免税店购物吗？	811	8	股友522186XE02	3
1058	2019/1/1	疫苗出来了，看好上机	221	0	基民ko6mtU	2
1059	2018/12/31	菊花爆满山	2154	0	股友AHJ6Hj	1
1060	2018/12/30	上海机场好牛，大熊市还有20多倍市盈率，才跌了20%多，是不是下跌才开始，月线MACD刚刚死叉。	9571	48	匿名的老股民	3
1061	2018/12/29	来源：东方财富网 作者：数据中心 上海机场(600009)2018-12-27融资融券信息显示，上海机场融资余额150,764,557元，融券余额14,089,023.42元，融资买入额2,868,295元，融资偿还额6,203,512元，融资净买额-3,335,217元，融券余量273,414股，融券卖出量29,000股，融券偿还量9,100股，融资融券余额164,853,580.42元。上海机场融资融券详细信息如下表：交易日期代码简称融资融券余额(元)2018-12-27600009上海机场164,853,580.42融资余额(元)融资买入额(元)融资偿还额(元)融资净买额(元)150,764,5572,868,2956,203,512-3,335,217融券余额(元)融券余量(股)融券卖出量(股)融券偿还量(股)14,089,023.42273,41429,0009,100沪市全部…	4493	0	上海机场资讯	3
1062	2018/12/28	来源：东方财富网 作者：数据中心 上海机场(600009)2018-12-26融资融券信息显示，上海机场融资余额154,099,774元，融券余额12,883,581.48元，融资买入额2,836,998元，融资偿还额5,504,050元，融资净买额-2,667,052元，融券余量253,514股，融券卖出量3,500股，融券偿还量13,500股，融资融券余额166,983,355.48元。上海机场融资融券详细信息如下表：交易日期代码简称融资融券余额(元)2018-12-26600009上海机场166,983,355.48融资余额(元)融资买入额(元)融资偿还额(元)融资净买额(元)154,099,7742,836,9985,504,050-2,667,052融券余额(元)融券余量(股)融券卖出量(股)融券偿还量(股)12,883,581.48253,5143,50013,500沪市全部…	4295	0	上海机场资讯	3
1063	2018/12/27	来源：东方财富网 作者：数据中心 上海机场(600009)2018-12-25融资融券信息显示，上海机场融资余额156,766,826元，融券余额13,188,875.70元，融资买入额2,337,624元，融资偿还额3,236,157元，融资净买额-898,533元，融券余量263,514股，融券卖出量2,400股，融券偿还量9,500股，融资融券余额169,955,701.70元。上海机场融资融券详细信息如下表：交易日期代码简称融资融券余额(元)2018-12-25600009上海机场169,955,701.70融资余额(元)融资买入额(元)融资偿还额(元)融资净买额(元)156,766,8262,337,6243,236,157-898,533融券余额(元)融券余量(股)融券卖出量(股)融券偿还量(股)13,188,875.70263,5142,4009,500沪市全部融资融券数据…	4375	0	上海机场资讯	3
1064	2018/12/26	来源：东方财富网 作者：数据中心 上海机场(600009)2018-12-24融资融券信息显示，上海机场融资余额157,665,359元，融券余额13,606,471.92元，融资买入额2,137,966元，融资偿还额3,377,905元，融资净买额-1,239,939元，融券余量270,614股，融券卖出量23,200股，融券偿还量5,100股，融资融券余额171,271,830.92元。上海机场融资融券详细信息如下表：交易日期代码简称融资融券余额(元)2018-12-24600009上海机场171,271,830.92融资余额(元)融资买入额(元)融资偿还额(元)融资净买额(元)157,665,3592,137,9663,377,905-1,239,939融券余额(元)融券余量(股)融券卖出量(股)融券偿还量(股)13,606,471.92270,61423,2005,100沪市全部…	4944	1	上海机场资讯	3
1065	2018/12/25	赚了100万走。	3222	1	km069	2
1066	2018/12/24	月线收阳或收阴，止盈或止损	3738	1	rhett2006	2
1067	2018/12/23	来源：东方财富网 作者：数据中心 上海机场(600009)2018-12-21融资融券信息显示，上海机场融资余额158,905,298元，融券余额12,484,292.16元，融资买入额3,416,951元，融资偿还额6,473,986元，融资净买额-3,057,035元，融券余量252,514股，融券卖出量13,200股，融券偿还量21,360股，融资融券余额171,389,590.16元。上海机场融资融券详细信息如下表：交易日期代码简称融资融券余额(元)2018-12-21600009上海机场171,389,590.16融资余额(元)融资买入额(元)融资偿还额(元)融资净买额(元)158,905,2983,416,9516,473,986-3,057,035融券余额(元)融券余量(股)融券卖出量(股)融券偿还量(股)12,484,292.16252,51413,20021,360沪市…	5223	0	上海机场资讯	3
1068	2018/12/22	来源：21世纪经济报道 中国超大城市与周边地区的市域铁路项目正在增多。 12月19日，国家发改委批复杭州、上海最新的轨道交通建设规划方案， 时速100多公里的市域铁路有四条，这包括上海机场联络线、嘉闵线、崇明线和杭州机场轨道快线。 其中，上海崇明线终点站与江苏启东市，杭州机场轨道交通线终点站与绍兴市，只有几公里或者十几公里距离。 另外北京正在规划建设的市域铁路22号线、新机场19号线，时速最高也超过100公里，分别经过和接近河北三河、河北固安。 这些线路加快建设意义重大。12月19日，首都经贸大学都市郊区发展研究中心首席研究员张强向21世纪经济报道记者表示，市域铁路建设顺应了超大城市人口向周边转移的趋势，像纽约、东京等，都经历了人口往郊区溢出，后来产业也在郊区发展起来，一些跨国公司总部也在此地立足。 4条市域铁路获批 根据12月19公布的《国家发改委关于上海市城市轨道交通第三期建设规划(…	7036	0	财经评论资讯	3
1069	2018/12/21	来源：证券日报 作者：施露 时近年末，虽然2018年A股整体指数表现并不佳，剔除2017年以后上市的次新股，依旧有153只个股股价年内屡创新高。 据统计，在153只个股中，有10只个股创新高超20次，9股创历史新高且预计全年净利润增幅下限超50%，而上海机场等6只个股创历史新高次数均在20次以上。 其中，上海机场股价在今年7月18日达到年内最高，为62.76元/股，较年初上涨了41.35%，一跃成为“熊市”的大牛股之一。 两年内最高涨逾130% “大牛股”冲高回撤 虽然上证指数较年初出现下跌，但依然有多只个股大涨跑赢上证指数。 据统计，上述个股广泛分布在申万23个一级行业，其中医药生物领域最多，而交通银运输行业有5只以上个股入围，上海机场便是其中一只。 2018年初总市值仅有800多亿元的上海机场，到了2018年7月18日冲向近一年历史最高点，市值突破1200亿元。 2017年1月3日(…	12.7万	9	上海机场资讯	3
1070	2018/12/20	来源：东方财富网 作者：数据中心 上海机场(600009)2018-12-17融资融券信息显示，上海机场融资余额168,061,405元，融券余额12,481,195.74元，融资买入额11,366,921元，融资偿还额6,445,266元，融资净买额4,921,655元，融券余量249,574股，融券卖出量16,800股，融券偿还量30,200股，融资融券余额180,542,600.74元。上海机场融资融券详细信息如下表：交易日期代码简称融资融券余额(元)2018-12-17600009上海机场180,542,600.74融资余额(元)融资买入额(元)融资偿还额(元)融资净买额(元)168,061,40511,366,9216,445,2664,921,655融券余额(元)融券余量(股)融券卖出量(股)融券偿还量(股)12,481,195.74249,57416,80030,200沪市…	5400	0	上海机场资讯	3
1071	2018/12/19	现价11.89 欢迎做长线的朋友一起进来投资锁仓 持有三年 必有厚报。。做短线的朋友 自己注意风险	8551	16	莲西门大郎	3
1072	2018/12/18	公告日期：2018-12-17证券代码：600009 证券简称：上海机场 公告编号：临2018-034上海国际机场股份有限公司2018年11月运输生产情况简报本公司董事会及全体董事保证本公告内容不存在任何虚假记载、误导性陈述或者重大遗漏，并对其内容的真实性、准确性和完整性承担个别及连带责任。项目 飞机起降架次（架次） 旅客吞吐量（万人次） 货邮吞吐量（万吨）本月实际 同比增长 本月实际 同比增长 本月实际 同比增长总计 40,574 -1.75% 577.58 2.43% 31.93 -9.91%国内 20,798 -3.68% 285.35 -0.90% 3.24 -11.72%国际 16,148 0.57% 237.23 6.26% 25.09 -9.69%地区 3,305 1.66% 55.00 4.38% 3.60 -9.77%重要说明：一、因存在其他形式的飞行（不以营利为目的的…	8929	0	上海机场资讯	3
1073	2018/12/17	来源：东方财富网 作者：数据中心 上海机场(600009)2018-12-14融资融券信息显示，上海机场融资余额163,139,750元，融券余额13,472,158.02元，融资买入额6,854,699元，融资偿还额11,541,528元，融资净买额-4,686,829元，融券余量262,974股，融券卖出量5,100股，融券偿还量17,400股，融资融券余额176,611,908.02元。上海机场融资融券详细信息如下表：交易日期代码简称融资融券余额(元)2018-12-14600009上海机场176,611,908.02融资余额(元)融资买入额(元)融资偿还额(元)融资净买额(元)163,139,7506,854,69911,541,528-4,686,829融券余额(元)融券余量(股)融券卖出量(股)融券偿还量(股)13,472,158.02262,9745,10017,400沪市…	6323	0	上海机场资讯	3
1074	2018/12/16	来源：东方财富网 作者：数据中心 上海机场(600009)2018-12-13融资融券信息显示，上海机场融资余额167,826,579元，融券余额14,259,193.20元，融资买入额13,839,138元，融资偿还额16,547,300元，融资净买额-2,708,162元，融券余量275,274股，融券卖出量26,500股，融券偿还量2,700股，融资融券余额182,085,772.20元。上海机场融资融券详细信息如下表：交易日期代码简称融资融券余额(元)2018-12-13600009上海机场182,085,772.20融资余额(元)融资买入额(元)融资偿还额(元)融资净买额(元)167,826,57913,839,13816,547,300-2,708,162融券余额(元)融券余量(股)融券卖出量(股)融券偿还量(股)14,259,193.20275,27426,5002,700…	6009	0	上海机场资讯	3
1075	2018/12/15	来源：东方财富网 作者：数据中心 上海机场(600009)2018-12-12融资融券信息显示，上海机场融资余额170,534,741元，融券余额12,498,257.80元，融资买入额2,208,279元，融资偿还额3,762,604元，融资净买额-1,554,325元，融券余量251,474股，融券卖出量17,700股，融券偿还量5,900股，融资融券余额183,032,998.80元。上海机场融资融券详细信息如下表：交易日期代码简称融资融券余额(元)2018-12-12600009上海机场183,032,998.80融资余额(元)融资买入额(元)融资偿还额(元)融资净买额(元)170,534,7412,208,2793,762,604-1,554,325融券余额(元)融券余量(股)融券卖出量(股)融券偿还量(股)12,498,257.80251,47417,7005,900沪市全部…	6117	1	上海机场资讯	3
1076	2018/12/14	来源：东方财富网 作者：数据中心 上海机场(600009)2018-12-11融资融券信息显示，上海机场融资余额172,089,066元，融券余额11,930,971.72元，融资买入额4,461,733元，融资偿还额3,337,523元，融资净买额1,124,210元，融券余量239,674股，融券卖出量1,800股，融券偿还量3,600股，融资融券余额184,020,037.72元。上海机场融资融券详细信息如下表：交易日期代码简称融资融券余额(元)2018-12-11600009上海机场184,020,037.72融资余额(元)融资买入额(元)融资偿还额(元)融资净买额(元)172,089,0664,461,7333,337,5231,124,210融券余额(元)融券余量(股)融券卖出量(股)融券偿还量(股)11,930,971.72239,6741,8003,600沪市全部融资融券…	6055	0	上海机场资讯	3
1077	2018/12/13	来源：东方财富网 作者：数据中心 上海机场(600009)2018-12-10融资融券信息显示，上海机场融资余额170,964,856元，融券余额11,979,525.14元，融资买入额3,757,360元，融资偿还额6,147,361元，融资净买额-2,390,001元，融券余量241,474股，融券卖出量8,500股，融券偿还量3,100股，融资融券余额182,944,381.14元。上海机场融资融券详细信息如下表：交易日期代码简称融资融券余额(元)2018-12-10600009上海机场182,944,381.14融资余额(元)融资买入额(元)融资偿还额(元)融资净买额(元)170,964,8563,757,3606,147,361-2,390,001融券余额(元)融券余量(股)融券卖出量(股)融券偿还量(股)11,979,525.14241,4748,5003,100沪市全部融资…	6001	0	上海机场资讯	3
1078	2018/12/12	公告日期：2018-12-10上海机场2018年11月投资者调研报告2018年11月公司接待了以下机构投资者调研：11月1日Fidelity。 调研过程中，公司结合信息披露内容，与调研方就行业及市场发展现状、公司发展战略规划、2018年上半年业绩完成情况、近期浦东机场运营及业务量完成情况等内容进行了交流；公司也及时回复了投资者通过其他途径提出的相关热点问题。[点击查看PDF原文]提示：本网不保证其真实性和客观性，一切有关该股的有效信息，以交易所的公告为准，敬请投资者注意风险。	7630	0	上海机场资讯	3
1079	2018/12/11	这是为了破双顶形态，哈哈	2315	0	jhbeman	2
1080	2018/12/10	来源：东方财富网 作者：数据中心 上海机场(600009)2018-12-07融资融券信息显示，上海机场融资余额173,354,857元，融券余额11,787,174.82元，融资买入额8,632,469元，融资偿还额5,156,745元，融资净买额3,475,724元，融券余量236,074股，融券卖出量10,800股，融券偿还量18,240股，融资融券余额185,142,031.82元。上海机场融资融券详细信息如下表：交易日期代码简称融资融券余额(元)2018-12-07600009上海机场185,142,031.82融资余额(元)融资买入额(元)融资偿还额(元)融资净买额(元)173,354,8578,632,4695,156,7453,475,724融券余额(元)融券余量(股)融券卖出量(股)融券偿还量(股)11,787,174.82236,07410,80018,240沪市全部…	6838	0	上海机场资讯	3
1081	2018/12/9	来源：东方财富网 作者：数据中心 上海机场(600009)2018-12-06融资融券信息显示，上海机场融资余额169,879,133元，融券余额12,297,457元，融资买入额7,309,977元，融资偿还额6,169,520元，融资净买额1,140,457元，融券余量243,514股，融券卖出量12,600股，融券偿还量30,800股，融资融券余额182,176,590元。上海机场融资融券详细信息如下表：交易日期代码简称融资融券余额(元)2018-12-06600009上海机场182,176,590融资余额(元)融资买入额(元)融资偿还额(元)融资净买额(元)169,879,1337,309,9776,169,5201,140,457融券余额(元)融券余量(股)融券卖出量(股)融券偿还量(股)12,297,457243,51412,60030,800沪市全部融资融券数据一览 上海机…	5967	0	上海机场资讯	3
1082	2018/12/8	垃圾！	772	22	哪吒风火轮	2
1083	2018/12/7	年后基金会怎么布局，大概率是要重仓布局受疫情影响严重的核心大白马吧！毕竟疫情大概率在2021年中能得到控制，对于基金经理来说，都非常清楚上海机场的价值！所以拿着等喽！	741	0	张尚添	2
1084	2018/12/6	小罗罗哈哈和股友INF2Y8记住你俩说的话，今天上机涨的话，你俩永远滚出这里，别怂	1073	14	我就是小穆4354	2
1085	2018/12/5	今天A股出现剧烈分化，顺周期的煤炭、有色暴跌，而调整已久的生物疫苗、医疗器械大涨，对应指数就是沪指收跌，创业板指涨了1%。 有色不少龙头股今天出现大跌甚至跌停的走势，老安先立个flag，有色金属的行情还没走完。疫情后时代，随着经济复苏，现在的经济环境很容易产生通胀。接下来，涨价将会成为很多行业上涨的驱动力。 比如覆铜板巨头建滔积层板，继上月两次调价之后，本月再次宣布提价。涨价通知称，由于近期覆铜板（CCL）主要原材料，原铜、玻璃布、环氧树脂等价格一路上升，导致覆铜板生产成本不断增加，决定自发函日起，对所有材料的销售价格进行调涨。事实上，公司自7月1日首次加价以来已提价逾30%。 今天，老安和大家聊聊A股的覆铜板龙头 公司的产品结构中，覆铜板（CCL）和粘结片（PP）占比 76.68%，印制线路板（PCB）占比23.32%。 覆铜板产业链，从上游到下游，依次为： 上游——原材料供应商，主要…	968	0	趋势价值股	2
1086	2018/12/4	有点随大盘了	273	0	基民KdDQmD	2
1087	2018/12/3	来源：证券时报 午后，上海自贸区概念股拉升走强，截止发稿，上海机场涨2.48%，上海三毛，长江投资，上海雅仕，怡亚通，龙头股份，嘉诚国际，畅联股份等股均有不同程度拉升。（来源：证券时报 2018-03-30 13:29） [点击查看原文]	60862	10	上海机场资讯	3
1088	2018/12/2	已被剔除MSCi了！	4143	0	n902413436159100	2
1089	2018/12/1	来源：东方财富网 作者：数据中心 上海机场(600009)2018-11-06融资融券信息显示，上海机场融资余额193,279,151元，融券余额15,937,770.10元，融资买入额9,145,670元，融资偿还额6,944,258元，融资净买额2,201,412元，融券余量305,614股，融券卖出量4,100股，融券偿还量7,000股，融资融券余额209,216,921.10元。上海机场融资融券详细信息如下表：交易日期代码简称融资融券余额(元)2018-11-06600009上海机场209,216,921.10融资余额(元)融资买入额(元)融资偿还额(元)融资净买额(元)193,279,1519,145,6706,944,2582,201,412融券余额(元)融券余量(股)融券卖出量(股)融券偿还量(股)15,937,770.10305,6144,1007,000沪市全部融资融券…	5891	1	上海机场资讯	3
1090	2018/11/30	目标35附近	6324	1	vanessi	0
1091	2018/11/29	海子小鱼你们终于达到目的了，ms大量进入了，不过不是买的股票而是做空股指期货！	8217	5	送钱花	2
1092	2018/11/28	600863:内蒙华电关于所属发电企业上网电价调整	4083	1	lawerlei	2
1093	2018/11/27	上海一号线	3122	1	股友zc9E7l	1
1094	2018/11/26	来源：东方财富网 以下是上海机场在北京时间10月24日10:43分盘口异动快照：10月24日，上海机场盘中跌幅达5%，截至10点43分，报52.05元，成交1.52亿元，换手率0.26%。分笔10:43:4252.053↓10:43:3952.085↓10:43:3652.0811↓10:43:3352.1051↓10:43:3052.1514↑10:43:2752.11182↓10:43:2452.1989↓10:43:2152.2025↓10:43:1852.2151↓10:43:1552.3052↓报价卖五52.118卖四52.110卖三52.0912卖二52.087卖一52.076买一52.059买二52.041买三52.029买四52.0147买五52582最新：52.05涨幅：-5.02%涨跌：-2.75换手率：0.26%成交量：2.85万手成交额：1.52亿元主力净流入：-…	3775	1	上海机场资讯	3
1095	2018/11/25	标哥我2013年12元买的上海机场，凭啥这么牛	3790	0	价值风向标	2
1096	2018/11/24	就你是绿的二选一，选了你，真的是	8488	7	没啥好说的就酱	2
1097	2018/11/23	今日上海机场主力净流入额达-1768.98万元，净占比-9.55%，其中超大单净流入额-462.60万元,净占比-2.51%，大单净流入额-1306.38万元，净占比-7.08%。上海机场资金流向数据类型流入(万元)流出(万元)超大726.94-1189.55大单4482.65-5789.02中单6443.13-5819.71小单6793.65-5648.08资金解读上海机场收盘涨幅-1.20%， 其中，成交最活跃的价格分别为54.95、54.94、54.96，成交密集的手数区间分布于50-70、70-100、100-150手，小单介入居多。成交活跃统计9:30-15:00 成交均价 53.97 成交价格主买累计成交量主卖累计成交量主买占比主卖占比54.95280029000.08%0.08%54.9429002000.08%0.01%54.96270000.08%0.00%54.972…	6219	1	资金解密	0
1098	2018/11/22	来源：东方财富网 作者：数据中心 上海机场(600009)2018-11-21融资融券信息显示，上海机场融资余额197,058,743元，融券余额12,610,780.56元，融资买入额4,140,144元，融资偿还额3,487,356元，融资净买额652,788元，融券余量252,014股，融券卖出量21,500股，融券偿还量14,000股，融资融券余额209,669,523.56元。上海机场融资融券详细信息如下表：交易日期代码简称融资融券余额(元)2018-11-21600009上海机场209,669,523.56融资余额(元)融资买入额(元)融资偿还额(元)融资净买额(元)197,058,7434,140,1443,487,356652,788融券余额(元)融券余量(股)融券卖出量(股)融券偿还量(股)12,610,780.56252,01421,50014,000沪市全部融资融券…	4039	0	上海机场资讯	3
1099	2018/11/21	机场NO1	3970	1	舒展的双翅	2
1100	2018/11/20	来源：东方财富网 作者：数据中心 上海机场(600009)2018-11-19融资融券信息显示，上海机场融资余额197,225,425元，融券余额12,273,429.42元，融资买入额12,264,408元，融资偿还额13,843,055元，融资净买额-1,578,647元，融券余量240,514股，融券卖出量20,000股，融券偿还量37,200股，融资融券余额209,498,854.42元。上海机场融资融券详细信息如下表：交易日期代码简称融资融券余额(元)2018-11-19600009上海机场209,498,854.42融资余额(元)融资买入额(元)融资偿还额(元)融资净买额(元)197,225,42512,264,40813,843,055-1,578,647融券余额(元)融券余量(股)融券卖出量(股)融券偿还量(股)12,273,429.42240,51420,00037,2…	4093	0	上海机场资讯	3
1101	2018/11/19	感谢上海机场，撑了一年多没崩盘。我还是走了！祝留下的好运！	9664	2	东财网友2970513236808070	2
1102	2018/11/18	脑中风新药项目获中央财政经费补助。。公告日期：2017-12-30证券代码：000739 证券简称：普洛药业 公告编号：2017-56普洛药业股份有限公司关于公司项目获国家“重大新药创制”科技重大专项立项支持的公告本公司及董事会全体成员保证信息披露的内容真实、准确、完整，没有虚假记载、误导性陈述或重大遗漏。普洛药业股份有限公司（以下简称“公司”）控股子公司浙江普洛家园药业有限公司“化学1类新药注射用索法地尔治疗急性缺血性脑卒中的临床Ⅱ／Ⅲ期研究”项目获国家“重大新药创制”科技重大专项立项支持，该项目将获得中央财政经费补助863万元，现将有关情况披露如下：一、项目概述专项名称：“重大新药创制”科技重大专项课题名称：化学1类新药注射用索法地尔治疗急性缺血性脑卒中的临床Ⅱ／Ⅲ期研究课题编号：2017ZX09309002课题责任单位：浙江普洛家园药业有限公司索法地尔为公司在研1.1类新药，是一种…	9571	15	股友qky6u	2
1103	2018/11/17	不看好的赶紧跑。	5837	1	慕容凌风0	2
1104	2018/11/16	今日上海机场主力净流入额达4984.51万元，净占比14.95%，其中超大单净流入额820.66万元,净占比2.49%，大单净流入额4163.86万元，净占比12.61%。上海机场资金流向数据类型流入(万元)流出(万元)超大2137.85-1317.19大单10385.28-6221.43中单9934.46-12263.10小单10551.90-13207.77资金解读上海机场收盘涨幅2.38%， 其中，成交最活跃的价格分别为51.61、51.62、51.63，成交密集的手数区间分布于70-100、100-150、150-200手，小单介入居多。成交活跃统计9:30-15:00 成交均价 50.85 成交价格主买累计成交量主卖累计成交量主买占比主卖占比51.6143400141710.66%0.22%51.6232624124180.50%0.19%51.631520054000.23%…	3619	0	资金解密	0
1105	2018/11/15	麦达数字：比创投还要创投的科技投资公司麦达数字还先后投资了消费品行业和SCRM细分行业的SaaS优质企业：赢销通和六度人和在大数据、云计算、企业互联网服务等领域先后投资：奇异果互动、富数科技、麦盟科技、广州舜飞等近日又投资了爱贝信	3215	1	邮票爱好人	1
1106	2018/11/14	西凤酒塑化剂超标近3倍 招股书隐瞒经销商行贿案件2018年11月09日 18:48:20 来源：财经杂志西凤酒IPO进程现“黑天鹅”：塑化剂超标近3倍招股书隐瞒经销商行贿案件六年后又见白酒“塑化剂”超标事件，这一次是西凤酒。11月7日，上海国际酒业交易中心股份有限公司（下称：上海酒交中心）披露了一份报告，将号称“中国四大名酒”的西凤酒推上了风口浪尖。报告显示，西凤国典凤香50年年份酒[2012珍藏版] （下称：西凤年份酒）中增塑剂和塑化剂两项指标均超过标准限定值将近3倍之多。事件发生后，陕西西凤酒股份有限公司（下称西凤股份）对西凤年份酒进行召回，据了解，西凤年份酒当初在上海酒交中心发售价是800元每瓶，而西凤股份给出的召回价是每瓶308元。另外，西凤股份此次塑化剂事件发生在其IPO的关键时间窗口期，今年5月2日，西凤股份在上交所更新招股说明书，拟发行不超过1亿股，发行后总股本不超过5亿股…	5458	2	五朵金花开	2
1107	2018/11/13	2018年第四季度增长只有2%-3%的客流量，而且进博会影响增加费用5亿，第四季度业绩不会好。近期启动虹桥机场-浦东机场联络线工程，增加公司不少费用（对原有机场内部进行施工改造，通道翻交，顾客感觉会比较差，很多改乘高铁）	6818	4	ENERGY99	2
1108	2018/11/12	弯弯的月儿小小的船，我在小小的船里做。只看见闪闪的星星蓝蓝的天鸿路钢构002541装配式建筑顺利推进，立体车库随时成行，叠加中国工业4.0。预测2018年净利润3.6到4.2亿元，比上年同期增长70%到百分之百。2018年三季报净利润3.3亿元。比上年同期增长88%。现在股价严重破净。叠加未来业绩持续上涨。 未来目标价14.7元。给五星买入评级。是上天送给大家红包机会不能错过趁着大盘的利空，赶紧杀入。机会不要错过，错过不会再有。祝大家投资愉快。中金公司研报。	5861	17	如兰梦中香	2
1109	2018/11/11	继创投之后破净股的修复将成为更为重大的热点 破净已引发各方极大关注(纯属个人看法 不作投资参考)	5521	1	五朵金花开	1
1110	2018/11/10	守住50！反攻60！力挺港佬大！！！	6578	5	咪咪Mi	2
1111	2018/11/9	对散户而言，今天机场的大幅反弹又提供了一次难得的逃命机会！看看早于机场下跌的腾讯和茅台，今天的腾讯和茅台就是明天的机场。下面的主贴已被网站删帖：本月的机场月K线，预示明年至少必破40元！ (2018-10-26 14:50:22)主帖马丁翁:股价反弹成交量持续锐减是散户逃命的最后机会！2018-08-10 15:43:26 来自上海机场吧注：8月10号发帖时机场的收盘价是58.80元	7103	4	马丁翁	0
1112	2018/11/8	来源：东方财富网 11月6日多家机构发布各大行业研究报告，以下是研报摘要，仅供投资者参考： 传媒行业：关注影游行业底部布局机会 看好6股 我们建议关注影视和游戏板块的底部布局机会：(1)影视板块目前政策监管趋势逐渐明朗，且市场对优质内容需求持续增长。虽短期或仍面临行业调整，但我们中长期看好内容市场发展趋势。建议关注华策影视、慈文传媒、唐德影视；(2)游戏板块当前政策我们预计会有松动的迹象，我们认为游戏市场资源将更加向大企业集中，产品头部效应愈发凸显。龙头企业在资源、资金储备、政策敏感度以及研发能力上拥有较大优势。建议关注三七互娱、完美世界、吉比特……【点击查看全文】 通信行业：建议关注5G、AI、北斗、安全、军工 看好7股 2018年前三季度年北斗导航、运营商、光模块/器件、人工智能、射频、信息安全、专网板块业绩增长势头良好； 军工信息化板块有望迎来业绩拐点；主设备商、 统一通信、大数据…	94628	4	财经评论资讯	0
1113	2018/11/7	来源：东方财富网 作者：数据中心 上海机场(600009)2018-09-21融资融券信息显示，上海机场融资余额190,051,573元，融券余额12,411,644.20元，融资买入额17,873,797元，融资偿还额38,000,234元，融资净买额-20,126,437元，融券余量219,287股，融券卖出量11,700股，融券偿还量2,600股，融资融券余额202,463,217.20元。上海机场融资融券详细信息如下表：交易日期代码简称融资融券余额(元)2018-09-21600009上海机场202,463,217.20融资余额(元)融资买入额(元)融资偿还额(元)融资净买额(元)190,051,57317,873,79738,000,234-20,126,437融券余额(元)融券余量(股)融券卖出量(股)融券偿还量(股)12,411,644.20219,28711,7002,6…	8021	2	上海机场资讯	3
1114	2018/11/6	来源：东方财富网 作者：数据中心 11月05日沪股通成交信息显示，沪股通资金持有上海机场3.12亿股，较前一交易日增持338.67万股，持股市值为162.90亿元，较前一交易日减少4.41亿元。沪股通持股数量占流通股本比例为28.54%，占总股本比例为16.20%。 11月05日持股变动较大的机构为花旗银行,MLFE LTD,法国兴业证券(香港)有限公司，分别增加94.25万股,25.58万股,7.47万股。 上海机场沪股通持股每日变动如下： 上海机场沪股通持股 持股日期 当日收盘价(元) 当日涨跌幅(%) 持股数量(股) 持股市值(元) 持股数量占A股百分比(%) 持股市值变化(元) 1日5日 2018-11-05 52.2 -3.69 3.12亿 162.90亿 28.38 -4.41亿 27.90亿 2018-11-02 54.2 8.03 3.09亿 167.31亿 28.08 …	7969	0	财经评论资讯	3
1115	2018/11/5	小花大盘不了解一下吗？	3495	0	赚点钱那么难	2
1116	2018/11/4	以我这段时间经常出差及出国往浦东跑的经验 我猜二季度淡季不淡 报表估计不会差 晚上大家一起看着探讨下吧	9771	11	TAOTAO711	2
1117	2018/11/3	刚刚手机郞相看到，啥格总经理？	8414	5	吉林珲春股友	1
1118	2018/11/2	数据显示,08月17日上海机场上榜沪股通十大成交活跃股，买入及卖出金额合计1.796亿元，排名第9。其中，买入9327.87万元，卖出8634.04万元，净买入693.83万元，净买入额占该股当日总成交额的2.33%。截至当日，该股于沪股通持股量为3.273亿股，占其A股股本比例为29.93%，比上一交易日增加11.85万股。。08月17日上海机场沪股通持仓数据收盘价：56.67涨跌幅：0.16%沪股通持股量：3.273亿股较上日变化：11.85万股沪股通净买入：693.83万占成交额比：2.33%上海机场最近一个月上涨-9.01%，上榜沪股通十大成交活跃股14次，沪股通累计净买入3.924亿；近两个月上涨-4.16%，上榜25次，沪股通累计净买入-4.961亿；近一年上涨52.27%，上榜62次，沪股通累计净买入-2.750亿。数据来源:东方财富	6381	3	聚焦沪深港	0
1119	2018/11/1	问一下，前两天那个高点有没有突破八月二十六那个点，k线图上看不太清楚，好像没突破吧	970	4	三碗阳春面	2
1120	2018/10/31	这种慢牛买过，到没挣到啥钱怎么破	8913	1	飝刕	2
1121	2018/10/30	上海机场一个机场市值高达900亿而海航基础经营13个机场市值才100多亿？。海航基础每股承诺业绩收益高达0.74元今年海航基础每股净资产高达8.3元十每股公积金高达6元十每股未分配利润高达1.4元二内在价值高达15元而现价才5.2元严重低估3倍海航基础绝对是海南第一低估值股因为海航基础现金增发价12.95元增发募集到现金高达160亿元，截止中报帐上现金高达191亿元，同时增发购买了200亿元最优质资产1500亿元打造海南国际旅游岛产业第一股：业务布局地产业务专注于城市综合服务，为社区客户提供各项生活服务，主要涵盖中央商务区、市政基础设施、房地产、城市综合体等开发与管理。[5]大英山CBD：位于海南省省会海口市中心版图东向，国兴大道为中轴线，核心区域的总投资约1500亿元，总用地面积约8440亩，核心区域用地面积约3000亩，区域内共有16个项目。[5][6]南海明珠生态岛：海南省大型旅游…	6955	10	一直跟着涨停连长	2
1122	2018/10/29	跌停吧，没多少筹码了，看能怂到什么时候	2605	0	向85829	2
1123	2018/10/28	奔向27元的节奏	5269	1	股海无涯陳QC	2
1124	2018/10/27	现在可以入手格力电器和上海机场吗？	8458	46	基民b8OjIc	2
1125	2018/10/26	来源：东方财富网 作者：数据中心 上海机场(600009)2018-10-25融资融券信息显示，上海机场融资余额198,164,965元，融券余额11,072,888.72元，融资买入额22,339,515元，融资偿还额10,464,707元，融资净买额11,874,808元，融券余量218,228股，融券卖出量31,000股，融券偿还量18,000股，融资融券余额209,237,853.72元。上海机场融资融券详细信息如下表：交易日期代码简称融资融券余额(元)2018-10-25600009上海机场209,237,853.72融资余额(元)融资买入额(元)融资偿还额(元)融资净买额(元)198,164,96522,339,51510,464,70711,874,808融券余额(元)融券余量(股)融券卖出量(股)融券偿还量(股)11,072,888.72218,22831,00018,0…	5794	0	上海机场资讯	3
1126	2018/10/25	请教各位下，在看盘软件F10看见：2017半年度利润不分配 怎么在这里分红信息里面没有体现，不分配怎么又有公布10派5.8的决定，有点不明白，请各位指教下。	6637	2	牛气朝右	2
1127	2018/10/24	四川路桥控股股东拟增持1亿元-5亿元	2209	0	股友9815y828I9	2
1128	2018/10/23	脑中风新药，市场规模超50个亿。。本公司及董事会全体成员保证信息披露的内容真实、准确、完整，没有虚假记载、误导性陈述或重大遗漏。普洛药业股份有限公司（以下简称 “公司”）全资子公司浙江普洛医药科技有限公司（简称“普洛医药科技”）于近日收到国家食品药品监督管理总局（以下简称“国家食药监总局”）核准签发的《药物临床试验批件》，现将相关情况公告如下：一、药品名称：注射用索法地尔剂型：注射剂规格：250mg/瓶申请事项：国产药品补充申请注册分类：化学药品申报阶段：创新药Ⅱ/Ⅲ期临床申请人：浙江普洛医药科技有限公司受理号：CXHB1600023浙批件号：2016L08185审评结论：根据《中华人民共和国药品管理法》及有关规定，经审查，本品符合药品注册的有关要求，同意本品继续进行临床试验（Ⅰ/Ⅱ/Ⅲ期）。注：2016年5月，公司两家子公司浙江普洛家园药业有限公司（简称“普洛家园药业”）和浙江普洛医药…	7920	14	股友qky6u	2
1129	2018/10/22	收盘价52.9	5646	3	谁允许你跌的	1
1130	2018/10/21	真够垃圾	4088	1	摩羯座炒股	2
1131	2018/10/20	尾盘这么大的量是什么意思啊	6233	1	股友D2EC7o	3
1132	2018/10/19	来源：东方财富网 作者：数据中心 上海机场(600009)2018-08-24融资融券信息显示，上海机场融资余额197,850,248元，融券余额11,715,216.84元，融资买入额8,583,984元，融资偿还额7,277,367元，融资净买额1,306,617元，融券余量205,314股，融券卖出量500股，融券偿还量26,700股，融资融券余额209,565,464.84元。上海机场融资融券详细信息如下表：交易日期代码简称融资融券余额(元)2018-08-24600009上海机场209,565,464.84融资余额(元)融资买入额(元)融资偿还额(元)融资净买额(元)197,850,2488,583,9847,277,3671,306,617融券余额(元)融券余量(股)融券卖出量(股)融券偿还量(股)11,715,216.84205,31450026,700沪市全部融资融券数据…	7383	2	上海机场资讯	3
1133	2018/10/18	平台整理了	3806	2	咪咪Mi	2
1134	2018/10/17	[大便]	6113	0	西边有山k	2
1135	2018/10/16	现在主力能控盘 解禁能控盘吗	5171	0	wyl27478	2
1136	2018/10/15	高工锂电网动力电池项目10月份全面投产 冠城大	5418	0	长长长长长风	2
1137	2018/10/14	最后悔的就是这股了，3.14卖了，挂单3.10想接回	5172	0	Patrick嘟	2
1138	2018/10/13	来源：东方财富网 作者：数据中心 上海机场(600009)2018-10-10融资融券信息显示，上海机场融资余额197,727,074元，融券余额14,037,681.58元，融资买入额14,792,445元，融资偿还额16,027,731元，融资净买额-1,235,286元，融券余量257,714股，融券卖出量14,500股，融券偿还量7,300股，融资融券余额211,764,755.58元。上海机场融资融券详细信息如下表：交易日期代码简称融资融券余额(元)2018-10-10600009上海机场211,764,755.58融资余额(元)融资买入额(元)融资偿还额(元)融资净买额(元)197,727,07414,792,44516,027,731-1,235,286融券余额(元)融券余量(股)融券卖出量(股)融券偿还量(股)14,037,681.58257,71414,5007,300…	5053	0	上海机场资讯	3
1139	2018/10/12	风华高科又涨停了！	5058	1	股海十三	2
1140	2018/10/11	说跌停的人失望了	2115	0	n195713405909864	2
1141	2018/10/10	A股市场国际化——中、美、日股市展望	9553	1	能源互联	2
1142	2018/10/9	纯溜京巴（ID:北京网友D）路过，京巴赶紧出来吠两声，主人丢狗粮了	6383	4	股友VfamM9	2
1143	2018/10/8	你开心就好	3810	1	摩羯座炒股	2
1144	2018/10/7	问一下，前两天那个高点有没有突破八月二十六那个点，k线图上看不太清楚，好像没突破吧	970	4	三碗阳春面	2
1145	2018/10/6	真牛，才跌这么点	365	3	见风5566	2
1146	2018/10/5	吧里那些笑死个人，也不知道一条几毛钱	281	0	巴格践行者	2
1147	2018/10/4	快点涨啊	5503	2	n1413511544b6e85	3
1148	2018/10/3	好票	9770	1	承德赵先生V	2
1149	2018/10/2	主力简直是太厉害了	4566	0	似云随风	2
1150	2018/10/1	垃圾中的战斗机。	6918	1	高买低卖822	2
1151	2018/9/30	来源：东方财富网 作者：数据中心 上海机场(600009)2018-09-28融资融券信息显示，上海机场融资余额173,917,444元，融券余额12,330,768.78元，融资买入额8,014,378元，融资偿还额15,983,155元，融资净买额-7,968,777元，融券余量209,814股，融券卖出量2,200股，融券偿还量6,773股，融资融券余额186,248,212.78元。上海机场融资融券详细信息如下表：交易日期代码简称融资融券余额(元)2018-09-28600009上海机场186,248,212.78融资余额(元)融资买入额(元)融资偿还额(元)融资净买额(元)173,917,4448,014,37815,983,155-7,968,777融券余额(元)融券余量(股)融券卖出量(股)融券偿还量(股)12,330,768.78209,8142,2006,773沪市全部…	6831	0	上海机场资讯	3
1152	2018/9/29	09月28日上海机场沪股通持仓数据收盘价：58.77涨跌幅：0.82%持股量：3.264亿股持股变化：64.73万股数据显示，截至09月28日上海机场于沪股通持股量为3.264亿股，占其A股股本比例为29.85%，比上一交易日增加64.73万股。据数据统计，该股近一个月内累计涨幅为5.27%，沪股通累计加仓269.67万，沪股通持仓累计变化比例为0.83%，近三个月内累计涨幅为8.30%，沪股通累计加仓320.73万，沪股通持仓累计变化比例为0.99%。数据来源:东方财富	7730	0	聚焦沪深港	0
1153	2018/9/28	资金为王，这种股票只有机构心里清楚，庄股一个，背后都是套，重资产的股票要绝对当心的，	7956	0	林泗华大蒜头	2
1154	2018/9/27	来源：东方财富网 作者：数据中心 上海机场(600009)2018-09-26融资融券信息显示，上海机场融资余额181,932,012元，融券余额12,476,339.22元，融资买入额14,627,645元，融资偿还额18,408,009元，融资净买额-3,780,364元，融券余量214,887股，融券卖出量3,600股，融券偿还量9,000股，融资融券余额194,408,351.22元。上海机场融资融券详细信息如下表：交易日期代码简称融资融券余额(元)2018-09-26600009上海机场194,408,351.22融资余额(元)融资买入额(元)融资偿还额(元)融资净买额(元)181,932,01214,627,64518,408,009-3,780,364融券余额(元)融券余量(股)融券卖出量(股)融券偿还量(股)12,476,339.22214,8873,6009,000沪市…	6176	0	上海机场资讯	3
1155	2018/9/26	方大－－高科技材料公司 石墨电极、负极锂电、军工和新能源汽车新材料碳纤维的龙头 业绩超优秀 长线必过50元600516方大炭素 产品供不应求所以扩大产能 2季高达1.77元 业绩继续暴增 同样业绩的股的股价都已到50元左右 所以潜力巨大 不要融资炒股 大庄可以看到融资盘它的负极锂电、碳纤维广泛用于新能源汽车和军工 已经取得了《二级保密资格单位证书》和《武器装备科研生产许可证》世上最赚钱的：毒品 军火 茅台 方大碳素高科技公司 现在股价低的方大炭素就是给大家发财的机会 方大炭素－－现在默默无闻 等它上了50元很多人就后悔了 就像茅台业绩优秀 在200元时没多少人关注 等它上了600元以上时万众瞩目	7105	3	智慧慧	2
1156	2018/9/25	56元了呀？厉害！牛！业绩比002110少一半还多，股本多出好多倍！股价真牛！	5787	1	Microstock	2
1157	2018/9/24	来源：证券时报 作者：朱雪莲 8月24日晚间，今年“特立独行”的上海机场(600009)半年报新鲜出炉。上半年，上海机场实现营业收入45.04亿元，同比增长15.57%，净利润20.22亿元，同比增长19.21%，每股收益1.05元。公司上半年营收、净利保持稳健增长态势，不过环比一季度，二季度业绩增速略有放缓。 航空运输业与宏观经济周期密切相关，航空运输业的增长带动了机场业务量的增长，2018年上半年，浦东机场业务量稳步增长，公司预计未来一段时间景气维持，但同时也面临高位运行和资源紧缺的新常态。 上半年，浦东机场共保障飞机起降25.08万架次，同比增长2.95%；旅客吞吐量3669.29万人次，同比增长7.48%；货邮吞吐量185.08万吨，同比增长1.84%。其中，含金量更高的国际业务增速更快，国际飞机起降架次同比增长7.06%，旅客吞吐量同比增长12.63%，货邮吞吐量同比增长3.9…	14276	5	上海机场资讯	3
1158	2018/9/23	跌跌不休的股市何时见底大家来说说对目前股市的看法，何时见底，这些蒸发的资金又流向何处？	2964	1	kj6938	1
1159	2018/9/22	上海机场股价太高啊	2993	1	飛飞飞	2
1160	2018/9/21	哪天跌都不能今天跌啊，太不给力了	4743	2	向85829	2
1161	2018/9/20	韭菜买了就完了	2418	0	GooG	2
1162	2018/9/19	知道了	3083	1	股友tWVm0K	2
1163	2018/9/18	来源：东方财富网 作者：数据中心 上海机场(600009)2018-09-19融资融券信息显示，上海机场融资余额208,054,607元，融券余额12,210,955.47元，融资买入额16,581,555元，融资偿还额22,959,294元，融资净买额-6,377,739元，融券余量222,787股，融券卖出量11,400股，融券偿还量44,000股，融资融券余额220,265,562.47元。上海机场融资融券详细信息如下表：交易日期代码简称融资融券余额(元)2018-09-19600009上海机场220,265,562.47融资余额(元)融资买入额(元)融资偿还额(元)融资净买额(元)208,054,60716,581,55522,959,294-6,377,739融券余额(元)融券余量(股)融券卖出量(股)融券偿还量(股)12,210,955.47222,78711,40044,0…	5845	0	上海机场资讯	0
1164	2018/9/17	不给规矩，不成方圆。	2784	1	股友cEYc1g	0
1165	2018/9/16	按租售比年化4%计算，上海机场单是每年收租59亿的1.6万平米免税店就价值1400多亿，目前总市值都不到1200亿，连这1.6万平米的免税店价值都没有体现出来。而且上海机场的客流量，还在每年接近两位数的递增，免税店的价值会越来越高。	8285	1	超级金甲虫	2
1166	2018/9/15	将从抱团取暖到分崩离析，第一时间撤出是最明智的继续坚持卖高买低原则！即卖出股价高高在上的品种，换入股价历史低位的品种，做好调仓。悬在高空中的蓝筹还有谁？补跌空间还有多大？银行地产白酒医药是高危群体！在熊市末段，价高就是毒药，补跌起来将把全部涨幅几乎跌完！ 在熊市末段，价高就是毒药，补跌起来将把全部涨幅几乎跌完！ 很多人都是在这个阶段大亏的！水往低处流，大盘一旦企稳，股价低位的品种上升空间大！另外，机构中长期关注计划生育历史性转变带来的促进生育受益的婴童行业！	4902	1	第二冲击波	2
1167	2018/9/14	春的苏醒，夏的燃烧，秋的归隐，冬的宁静。时间在星转斗移中流逝，四季在浮光掠影中轮回。就这样，沧桑了岁月，洗净了浮华，风雨了人生，斑驳了红尘。	4309	0	咪咪Mi	2
1168	2018/9/13	来源：东方财富网 作者：数据中心 上海机场(600009)2018-09-14融资融券信息显示，上海机场融资余额214,360,110元，融券余额11,176,837.35元，融资买入额5,367,778元，融资偿还额7,801,910元，融资净买额-2,434,132元，融券余量206,787股，融券卖出量4,000股，融券偿还量4,900股，融资融券余额225,536,947.35元。上海机场融资融券详细信息如下表：交易日期代码简称融资融券余额(元)2018-09-14600009上海机场225,536,947.35融资余额(元)融资买入额(元)融资偿还额(元)融资净买额(元)214,360,1105,367,7787,801,910-2,434,132融券余额(元)融券余量(股)融券卖出量(股)融券偿还量(股)11,176,837.35206,7874,0004,900沪市全部融资…	7649	1	上海机场资讯	3
1169	2018/9/12	钢铁业绩牛！三季度预增公告：增长100%？？华菱钢铁(000932) 中报1.14元。其中一季度0.51元，二季度0.63元。华菱钢铁半年报显示：收入一半来源于板材。从全国主要城市中厚板价格汇总查询得到的信息来看，估计三季度单季0.6元到0.7元。1到9月每股收益1.74元到1.84元，同比2017年每股收益0.85元增长应超过100%。大家说说！对吗？？？下面是从全国主要城市中厚板价格汇总查询得到的信息：一季度长沙中厚板价格2018年1月13日长沙46502018年1月23日长沙46702018年2月12日长沙46702018年2月24日长沙47102018年3月13日长沙46902018年3月19日长沙47202018年3月28日长沙4640二季度长沙中厚板价格2018年4月2日长沙47402018年4月8日长沙47402018年4月17日长沙47902018年4月23日长沙4830…	3374	0	股友567168	2
1170	2018/9/11	开 始拉升了	1191	0	一路顺风451581	2
1171	2018/9/10	公告日期：2018-09-08本公司董事会及全体董事保证本公告内容不存在任何虚假记载、误导性陈述或者重大遗漏，并对其内容的真实性、准确性和完整性承担个别及连带责任。重要内容提示:合同生效条件：经双方授权代表签字盖章后成立，于公司收到日上免税行（上海）有限公司（以下简称“日上上海”）提交履约保证金5亿元后生效。合同履行期限：自2019年1月1日起始至2025年12月31日止，其中浦东机场T1航站楼进出境免税场地自2022年1月1日零时起始，卫星厅自启用日起始。对当期业绩的影响：对公司2018年业绩无影响，合同的顺利实施预计将对公司2019年至2025年营业收入产生积极影响。一、审议程序情况2018年9月7日，公司第七届董事会第二十次会议审议通过了《关于与日上免税行（上海）有限公司签订特别重大合同的议案》，公司具体为：所属区域 区域性质 面积（平方米） 合同期T1航站楼 进境店/提货点 82…	40966	7	上海机场资讯	3
1172	2018/9/9	来源：东方财富网 作者：数据中心 上海机场(600009)2018-09-07融资融券信息显示，上海机场融资余额228,210,712元，融券余额10,673,119.98元，融资买入额13,055,653元，融资偿还额10,563,186元，融资净买额2,492,467元，融券余量201,114股，融券卖出量11,200股，融券偿还量12,500股，融资融券余额238,883,831.98元。上海机场融资融券详细信息如下表：交易日期代码简称融资融券余额(元)2018-09-07600009上海机场238,883,831.98融资余额(元)融资买入额(元)融资偿还额(元)融资净买额(元)228,210,71213,055,65310,563,1862,492,467融券余额(元)融券余量(股)融券卖出量(股)融券偿还量(股)10,673,119.98201,11411,20012,500…	6680	0	上海机场资讯	3
1173	2018/9/8	明天开始应该有向下的10个点空间给大家想象，小散们不要做接盘侠，短期内所谓的底部都是庄家做出来的，真正目的是让庄家高位成本倒出完后直接套牢高位接盘的小散们，向下砸出出货空间。没有出来的小散们建议逢高离场，短期内应该很难再回到54。	6205	2	牛气朝右	2
1174	2018/9/7	来源：东方财富网 作者：数据中心 上海机场(600009)2018-09-05融资融券信息显示，上海机场融资余额229,608,459元，融券余额9,923,744.60元，融资买入额11,231,577元，融资偿还额21,363,300元，融资净买额-10,131,723元，融券余量184,114股，融券卖出量8,100股，融券偿还量22,627股，融资融券余额239,532,203.60元。上海机场融资融券详细信息如下表：交易日期代码简称融资融券余额(元)2018-09-05600009上海机场239,532,203.60融资余额(元)融资买入额(元)融资偿还额(元)融资净买额(元)229,608,45911,231,57721,363,300-10,131,723融券余额(元)融券余量(股)融券卖出量(股)融券偿还量(股)9,923,744.60184,1148,10022,627…	6084	0	上海机场资讯	3
1175	2018/9/6	业绩暴增国联水产连板十天：低价增发永辉大笔增持吸引阿里入股京东入股海底捞及顺风入股增发！	7465	1	天下一投广发系	2
1176	2018/9/5	真抗跌，基本跌不动	5271	3	一路顺风451581	2
1177	2018/9/4	来源：东方财富网 作者：数据中心 上海机场(600009)2018-09-03融资融券信息显示，上海机场融资余额232,464,323元，融券余额11,557,266.30元，融资买入额7,852,657元，融资偿还额8,725,357元，融资净买额-872,700元，融券余量212,841股，融券卖出量8,000股，融券偿还量4,000股，融资融券余额244,021,589.30元。上海机场融资融券详细信息如下表：交易日期代码简称融资融券余额(元)2018-09-03600009上海机场244,021,589.30融资余额(元)融资买入额(元)融资偿还额(元)融资净买额(元)232,464,3237,852,6578,725,357-872,700融券余额(元)融券余量(股)融券卖出量(股)融券偿还量(股)11,557,266.30212,8418,0004,000沪市全部融资融券数据…	6478	0	上海机场资讯	3
1178	2018/9/3	庄股还是不一样，就算大盘大跌，他小跌。出货也不会猛砸盘的。这种票做一下T挺好……	3831	1	股海牛股神	2
1179	2018/9/2	这是个死货	3195	0	n338513813783186	2
1180	2018/9/1	来源：东方财富网 作者：数据中心 上海机场(600009)2018-08-31融资融券信息显示，上海机场融资余额233,337,023元，融券余额11,461,194.08元，融资买入额10,239,943元，融资偿还额18,856,744元，融资净买额-8,616,801元，融券余量208,841股，融券卖出量8,700股，融券偿还量15,200股，融资融券余额244,798,217.08元。上海机场融资融券详细信息如下表：交易日期代码简称融资融券余额(元)2018-08-31600009上海机场244,798,217.08融资余额(元)融资买入额(元)融资偿还额(元)融资净买额(元)233,337,02310,239,94318,856,744-8,616,801融券余额(元)融券余量(股)融券卖出量(股)融券偿还量(股)11,461,194.08208,8418,70015,200…	6420	0	上海机场资讯	3
1181	2018/8/31	来源：东方财富网 作者：数据中心 上海机场(600009)2018-08-30融资融券信息显示，上海机场融资余额241,953,824元，融券余额11,807,147.03元，融资买入额10,908,869元，融资偿还额20,267,498元，融资净买额-9,358,629元，融券余量215,341股，融券卖出量12,827股，融券偿还量15,800股，融资融券余额253,760,971.03元。上海机场融资融券详细信息如下表：交易日期代码简称融资融券余额(元)2018-08-30600009上海机场253,760,971.03融资余额(元)融资买入额(元)融资偿还额(元)融资净买额(元)241,953,82410,908,86920,267,498-9,358,629融券余额(元)融券余量(股)融券卖出量(股)融券偿还量(股)11,807,147.03215,34112,82715,8…	5535	0	上海机场资讯	3
1182	2018/8/30	来源：东方财富网 作者：数据中心 上海机场(600009)2018-08-29融资融券信息显示，上海机场融资余额251,312,453元，融券余额11,943,958.94元，融资买入额17,730,978元，融资偿还额31,332,569元，融资净买额-13,601,591元，融券余量218,314股，融券卖出量17,500股，融券偿还量6,300股，融资融券余额263,256,411.94元。上海机场融资融券详细信息如下表：交易日期代码简称融资融券余额(元)2018-08-29600009上海机场263,256,411.94融资余额(元)融资买入额(元)融资偿还额(元)融资净买额(元)251,312,45317,730,97831,332,569-13,601,591融券余额(元)融券余量(股)融券卖出量(股)融券偿还量(股)11,943,958.94218,31417,5006,3…	5436	0	上海机场资讯	3
1183	2018/8/29	主力故意收出一个上涨长下引线，明显是诱多出货，明天一定得多个心眼！	7865	4	高飞昵称被占用	2
1184	2018/8/28	今日上海机场主力净流入额达2448.96万元，净占比4.12%，其中超大单净流入额258.76万元,净占比0.44%，大单净流入额2190.20万元，净占比3.73%。上海机场资金流向数据类型流入(万元)流出(万元)超大6612.49-6353.73大单13308.77-11118.57中单21097.69-23525.53小单17745.99-17767.11资金解读上海机场收盘涨幅-2.85%， 其中，成交最活跃的价格分别为56.80、56.82、56.88，成交密集的手数区间分布于300-500、100-150、150-200手，中单介入居多。成交活跃统计9:30-15:00 成交均价 55.51 成交价格主买累计成交量主卖累计成交量主买占比主卖占比56.8030943910.00%0.04%56.82030000.00%0.03%56.8890000.01%0.00%56.850…	4820	0	资金解密	0
1185	2018/8/27	来源：东方财富网 作者：数据中心 上海机场(600009)2018-08-27融资融券信息显示，上海机场融资余额244,569,246元，融券余额13,057,988.58元，融资买入额66,373,637元，融资偿还额19,654,639元，融资净买额46,718,998元，融券余量227,214股，融券卖出量35,300股，融券偿还量13,400股，融资融券余额257,627,234.58元。上海机场融资融券详细信息如下表：交易日期代码简称融资融券余额(元)2018-08-27600009上海机场257,627,234.58融资余额(元)融资买入额(元)融资偿还额(元)融资净买额(元)244,569,24666,373,63719,654,63946,718,998融券余额(元)融券余量(股)融券卖出量(股)融券偿还量(股)13,057,988.58227,21435,30013,4…	6656	1	上海机场资讯	3
1186	2018/8/26	业绩牛！五倍市盈率“钢铁牛”估值全世界最低！！华菱钢铁(000932) 业绩太牛了！中报1.14元。一季度0.51元，二季度0.63元。市盈率不到五倍！从全国主要城市螺纹钢材价格汇总可以查询到以下信息：2018年1月18日长沙4470 2018年2月24日长沙45602018年3月12日长沙45402018年3月26日长沙42502018年4月4日长沙4390一季度：每股收益0.51元2018年4月25日长沙45602018年5月25日长沙45402018年6月5日 长沙 45402018年6月27日长沙4530二季度：每股收益0.63元2018年7月2日长沙45802018年7月13日长沙46802018年7月24日长沙47202018年8月1日长沙48502018年8月10日长沙49202018年8月15日长沙51402018年8月21日长沙52302018年8月24日长沙5200大…	5001	2	股友567168	2
1187	2018/8/25	08月21日上海机场沪股通持仓数据收盘价：58.55涨跌幅：7.25%持股量：3.260亿股持股变化：-30.69万股数据显示，截至08月21日上海机场于沪股通持股量为3.260亿股，占其A股股本比例为29.81%，比上一交易日减少30.69万股。据数据统计，该股近一个月内累计涨幅为-5.30%，沪股通累计加仓374.84万，沪股通持仓累计变化比例为1.16%，近三个月内累计涨幅为10.18%，沪股通累计减仓2031.88万，沪股通持仓累计变化比例为-5.87%。数据来源:东方财富	709	0	聚焦沪深港	0
1188	2018/8/24	来源：东方财富网 作者：数据中心 上海机场(600009)2018-08-20融资融券信息显示，上海机场融资余额186,041,011元，融券余额11,808,581.26元，融资买入额21,821,524元，融资偿还额12,127,969元，融资净买额9,693,555元，融券余量216,314股，融券卖出量15,500股，融券偿还量19,900股，融资融券余额197,849,592.26元。上海机场融资融券详细信息如下表：交易日期代码简称融资融券余额(元)2018-08-20600009上海机场197,849,592.26融资余额(元)融资买入额(元)融资偿还额(元)融资净买额(元)186,041,01121,821,52412,127,9699,693,555融券余额(元)融券余量(股)融券卖出量(股)融券偿还量(股)11,808,581.26216,31415,50019,900…	6028	1	上海机场资讯	3
1189	2018/8/23	来源：东方财富网 作者：数据中心 08月17日沪股通成交信息显示，上海机场跻身十大成交活跃股，排名第9。截至当天收盘，港资共计成交了该股1.80亿元，其中，买入9327.87万元，卖出8634.04万元，净买入693.83万元。上海机场当天上涨0.16%，收报56.67元，成交金额2.98亿元，其中沪股通成交金额占60.24%。 该股近一个月来下跌9.37%，共15次现身沪股通十大成交榜，港资15次累计净买入3.71亿元；近三个月来上涨5.22%，共33次现身沪股通十大成交榜，港资33次累计净卖出7.81亿元。 上海机场沪股通成交榜 日期 当日排名 收盘价 涨跌幅 沪股通净买额 沪股通买入金额 沪股通卖出金额 2018-08-17 9 56.67 0.16% 693.83万 9327.87万 8634.04万 2018-08-16 7 56.58 -2.50% 1037.07万 1.70…	8965	1	财经评论资讯	0
1190	2018/8/22	来源：国金证券 作者：苏宝亮 黄凡洋 投资建议 快递发展指数高速增长，追求服务质量建立护城河；大秦线运量持续高位，需求端利好提振业绩，持续关注多式联运发展；7月民航客座率小幅提升，旺季效应开始显现；油运需求有望提升，运价期待底部复苏。重点推荐：大秦铁路，深圳机场，顺丰控股，上海机场，安通控股。 投资建议 快递：发展指数高速增长，服务质量提升成最大亮点。国家邮政局发布7月中国快递发展指数报告，快递业务量增速略有回升，预计业务量同增27%，快递业务收入同增22.8%。我们认为，主要原因是快递业务向西向下渗透，提供了新的业务增量。同时，快递企业愈发追求服务质量的提升，服务质量指数成为带动快递发展指数增长主要推动力。推荐：顺丰控股。 铁路：大秦线运量持续高位，持续关注多式联运发展。大秦线运量高位成常态，7月日均运量超125万吨，总货物运输量同增6.9%。按前7月平均运量测算，全年总运量将达4.5…	49134	14	财经评论资讯	3
1191	2018/8/21	下一个就是上海机补跌，先到30再说	5341	1	只炒一个股	2
1192	2018/8/20	股吧里的一致认为调整到位，那估计还得跌。。。	3600	0	星辉集团	2
1193	2018/8/19	像吃了苍蝇一样恶心！	3648	1	efor00	2
1194	2018/8/18	数据显示,08月16日上海机场上榜沪股通十大成交活跃股，买入及卖出金额合计3.304亿元，排名第7。其中，买入1.704亿元，卖出1.600亿元，净买入1037.07万元，净买入额占该股当日总成交额的2.56%。截至当日，该股于沪股通持股量为3.272亿股，占其A股股本比例为29.92%，比上一交易日增加18.14万股。。08月16日上海机场沪股通持仓数据收盘价：56.58涨跌幅：-2.50%沪股通持股量：3.272亿股较上日变化：18.14万股沪股通净买入：1037.07万占成交额比：2.56%上海机场最近一个月上涨-9.52%，上榜沪股通十大成交活跃股14次，沪股通累计净买入3.641亿；近两个月上涨-4.31%，上榜24次，沪股通累计净买入-5.030亿；近一年上涨53.25%，上榜61次，沪股通累计净买入-2.819亿。数据来源:东方财富	3944	0	聚焦沪深港	0
1195	2018/8/17	片仔癀5月29号的大阴线就是在告诉你出货啦！现在M头出货形态都出来了，赶紧跑吧。上海机场最近也是阴线多。阳线少，阴线量大阳线量少，高位横盘也是在出货！	18	1	kirin4	2
1196	2018/8/16	来源：东方财富网 作者：数据中心 08月16日沪股通成交信息显示，上海机场跻身十大成交活跃股，排名第7。截至当天收盘，港资共计成交了该股3.30亿元，其中，买入1.70亿元，卖出1.60亿元，净买入1037.07万元。上海机场当天下跌2.5%，收报56.58元，成交金额4.05亿元，其中沪股通成交金额占81.50%。 该股近一个月来下跌8.34%，共15次现身沪股通十大成交榜，港资15次累计净买入2.10亿元；近三个月来上涨5.82%，共32次现身沪股通十大成交榜，港资32次累计净卖出7.88亿元。 上海机场沪股通成交榜 日期 当日排名 收盘价 涨跌幅 沪股通净买额 沪股通买入金额 沪股通卖出金额 2018-08-16 7 56.58 -2.50% 1037.07万 1.70亿 1.60亿 2018-08-15 9 58.03 -0.09% 372.95万 6612.35万 6239.4…	6179	1	财经评论资讯	3
1197	2018/8/15	今日上海机场主力净流入额达1544.32万元，净占比6.58%，其中超大单净流入额497.09万元,净占比2.13%，大单净流入额1047.23万元，净占比4.49%。上海机场资金流向数据类型流入(万元)流出(万元)超大783.81-286.72大单5771.03-4723.79中单8915.80-9289.92小单7842.83-9013.04资金解读上海机场收盘涨幅-0.09%， 其中，成交最活跃的价格分别为59.14、59.17、59.18，成交密集的手数区间分布于50-70、70-100、100-150手，小单介入居多。成交活跃统计9:30-15:00 成交均价 57.76 成交价格主买累计成交量主卖累计成交量主买占比主卖占比59.14670000.17%0.00%59.17410023000.10%0.06%59.18270000.07%0.00%59.1512003000.0…	3237	0	资金解密	0
1198	2018/8/14	第一、片仔癀，该股日线处于超跌反弹行情当中，股价回落至半年线得到支撑，整体调整已很充分，后市继续看好。技术指标KDJ低位出现金叉，MACD也即将出现金叉，双金叉看多格局，建议耐心持有，中线股价看高到130元。第二、上海机场，二线蓝筹股，基本面非常好，业绩优秀，估值低，长期看好。技术面处于慢牛上涨行情当中，股价依托半年线稳步攀升，低点不断抬高，高点不断刷新，后市主升浪可期，建议继续持有。该股强支撑位是蓝色那条半年线，只要回调不破此线都可放心持股待涨。	694	2	问鼎股海	2
1199	2018/8/13	片仔癀是中药龙头，上海机场是国内机场龙头，由于片仔癀是独一无二的，世界上找不到第二个片仔癀，现在也没有可以替代的产品，上海机场是国内实力最强，航线最多的机场，但是国内有白云机场，深圳机场，港股首都机场以后有可能赶上或超越上海机场，本人更看好片仔癀！但是片仔癀今年涨的有些快，看100元位置支撑，站稳了，129.58不是高点，必能超越2015年5月的234.55元需要时间去等待，但是要看大盘怎么走，不破2691，上行的情况下！	1375	1	沙里掘金	2
1200	2018/8/12	短线走势无非是技术派拿各种指标给楼主算个命，说长线还相对靠谱点，上海以后还要再发展，肯定不可能只有一家机场公司，而片仔癀只有一家。楼主要明白只要有竞争哪怕不严重和完全没竞争也是两个完全不同的概念。所以推荐上海机场中线持有，片片适合长投。	407	0	落落5861	2
1201	2018/8/11	两个票都是白马蓝筹股，从长期来看，可以长期持有，但短线来看，在大盘资金面偏紧的情况下，不排除有补跌的嫌疑，其中，片仔癀已经有短线超买的迹象，建议波段操作，长期持有	69	0	星火燎原u0	2
1202	2018/8/10	片仔癀，坚定持股，未来还会继续走牛，公司的片类饮剂，具有非常强的稀缺性 ，相当于白酒行业当中的五粮液和贵州茅台，技术走势，各条均线配合得当。半年线和年线仍然平行向上支撑股价。股价已经在半年线处企稳。向上反弹迹象十分明显，下半年股价越过前期高点131.55元没有问题。上海机场同样没有问题，楼主可以放心大胆加仓，这两只股票都具有长线大牛股的特征。周线和月线显示，该股上涨远未结束。只能以年线衡量，而年线正是股价主升浪的开始。以上本人多年操作经验分享，供参考。	594	3	股票没有底	2
1203	2018/8/9	片仔癀长线，产品属于国家四大保密配方之一，有独特的风格。上海机场属于中线，发展潜力和国家政策动向与经济景气度有很大的关系。如果国家想做慢牛，这两只都不怕，怕的是在来一批韭菜。	71	0	衣阿华	2
1204	2018/8/8	来源：东方财富网 作者：数据中心 上海机场(600009)2018-08-08融资融券信息显示，上海机场融资余额168,794,536元，融券余额12,645,374.12元，融资买入额10,465,920元，融资偿还额21,895,211元，融资净买额-11,429,291元，融券余量219,614股，融券卖出量18,600股，融券偿还量11,613股，融资融券余额181,439,910.12元。上海机场融资融券详细信息如下表：交易日期代码简称融资融券余额(元)2018-08-08600009上海机场181,439,910.12融资余额(元)融资买入额(元)融资偿还额(元)融资净买额(元)168,794,53610,465,92021,895,211-11,429,291融券余额(元)融券余量(股)融券卖出量(股)融券偿还量(股)12,645,374.12219,61418,60011…	5558	0	上海机场资讯	3
1205	2018/8/7	有本事那3000手直接砸	2741	0	股友d34tY8	2
1206	2018/8/6	数据显示,08月03日上海机场上榜沪股通十大成交活跃股，买入及卖出金额合计1.998亿元，排名第9。其中，买入1.369亿元，卖出6284.20万元，净买入7409.12万元，净买入额占该股当日总成交额的16.93%。截至当日，该股于沪股通持股量为3.309亿股，占其A股股本比例为30.25%，比上一交易日增加121.64万股。。08月03日上海机场沪股通持仓数据收盘价：59.68涨跌幅：-3.87%沪股通持股量：3.309亿股较上日变化：121.64万股沪股通净买入：7409.12万占成交额比：16.93%上海机场最近一个月上涨12.35%，上榜沪股通十大成交活跃股16次，沪股通累计净买入5.094亿；近两个月上涨13.24%，上榜23次，沪股通累计净买入-5.192亿；近一年上涨65.82%，上榜57次，沪股通累计净买入-1.954亿。数据来源:东方财富	8042	2	聚焦沪深港	0
1207	2018/8/5	割肉跑了；不玩了；	4940	3	傀儡戏1	2
1208	2018/8/4	上海机场，值得拥有	6621	3	幸福快乐女孩	1
1209	2018/8/3	这价格，还拚命压盘，为什么？	5305	2	王点解	2
1210	2018/8/2	内蒙包钢股份60000010刚分红除权，一带一路，沪股通，融资标的股价才一元多的稀土永磁低价钢铁股600010内蒙	3647	0	股友XcqjQH金兆	2
1211	2018/8/1	现在还没倒下的有中国国旅、上海机场、长江电力，其它的大牛股都倒下了，现在是寻找将要成为大牛股的一类股	5888	1	亿股轩	2
1212	2018/7/31	慢牛	3803	0	北京视觉	2
1213	2018/7/30	数据显示,07月30日上海机场上榜沪股通十大成交活跃股，买入及卖出金额合计2.643亿元，排名第6。其中，买入1.447亿元，卖出1.197亿元，净买入2499.98万元，净买入额占该股当日总成交额的5.63%。截至当日，该股于沪股通持股量为3.247亿股，占其A股股本比例为29.69%，比上一交易日增加41.10万股。。07月30日上海机场沪股通持仓数据收盘价：60.40涨跌幅：-2.11%沪股通持股量：3.247亿股较上日变化：41.10万股沪股通净买入：2499.98万占成交额比：5.63%上海机场最近一个月上涨8.87%，上榜沪股通十大成交活跃股14次，沪股通累计净买入9559.06万；近两个月上涨15.29%，上榜21次，沪股通累计净买入-7.993亿；近一年上涨67.45%，上榜54次，沪股通累计净买入-4.816亿。数据来源:东方财富	3912	0	聚焦沪深港	0
1214	2018/7/29	十分钟就能成为巴菲特	4250	0	he956524530	2
1215	2018/7/28	要是能来个跌停板，我就可以满仓了，快17.5元吧	4646	1	n1427353839b554e	2
1216	2018/7/27	明天不能主升，还要回撤	3568	1	股友q8XAlG	2
1217	2018/7/26	跌倒50我就会来	4960	1	外面的世界好危险	2
1218	2018/7/25	来源：证券日报 作者：徐一鸣 昨日，沪深两市股指高开，小幅冲高后震荡下行，截至收盘，上证指数报2882.23点，下跌0.74%；深证成指报9352.25点，下跌1.18%；其中，交通运输板块逆市而上，整体涨幅为0.16%。 《证券日报》市场研究中心根据数据统计发现，板块内79只成份股中，共有55只个股实现不同程度的上涨，占比近七成，个股方面，重庆路桥、湖南投资、富临运业3只个股纷纷涨停，长航凤凰、宁波海运、四川成渝、重庆港九、秦港股份、中远海发等6只个股涨幅均逾3%，分别为6.17%、4.95%、4.10%、3.96%、3.71%、3.66%。 资金流向方面，场内大单资金对板块的集中关注或成为近期板块走势向好的有力支撑，其中，上海机场(6445.30万元)、重庆路桥(4639.21万元)、富临运业(4338.83万元)、长航凤凰(1160.72万元)、中远海发(1054.49万元)等5只…	88389	9	财经评论资讯	3
1219	2018/7/24	这股完了	5778	1	成长型投机者	2
1220	2018/7/23	这吧里有许多人老去吉翔股份吧里挖韭菜.让韭菜抛掉吉翔来抄金钼的底.怪不得金钼总涨	2341	1	股友SImQHf	2
1221	2018/7/22	亮剑增持今天载入股史！广发证券秒封板！国家队拉涨券商	5027	3	天下一投广发系	2
1222	2018/7/21	最为方便，行住坐卧，随时随地都可念南无阿弥佗佛，仗阿弥佗佛宏愿力当下必获无量无边福德，真实之利，乃人中最胜人也	3578	1	maodage007	2
1223	2018/7/20	中国祭出金融最强国策！广发证券强势封板！券商迎历史机遇！	6022	7	天下一投广发系	2
1224	2018/7/19	猿猴取月	2113	1	n955613723145042	2
1225	2018/7/18	这两天要吃不少货	3678	0	a13917193047	2
1226	2018/7/17	短程旅途开始了！上车的一路顺风！明天到点一样收米！	3013	0	glxiaoxiaosheng	2
1227	2018/7/16	几分钟几百万砸单，只能呵呵，相对于天天被砸停	3090	0	天堂路地狱口	2
1228	2018/7/15	日K线强弓已张，射三箭，破65顶板。射一箭，必弯弓后拉，再射第二箭。	8846	16	咪咪Mi	2
1229	2018/7/14	数据显示,07月16日上海机场上榜沪股通十大成交活跃股，买入及卖出金额合计2.187亿元，排名第6。其中，买入3222.26万元，卖出1.864亿元，净卖出1.542亿元，净卖出额占该股当日总成交额的32.21%。截至当日，该股于沪股通持股量为3.236亿股，占其A股股本比例为29.59%，比上一交易日减少245.02万股。。07月16日上海机场沪股通持仓数据收盘价：62.53涨跌幅：1.30%沪股通持股量：3.236亿股较上日变化：-245.02万股沪股通净卖出：1.542亿占成交额比：32.21%上海机场最近一个月上涨5.75%，上榜沪股通十大成交活跃股10次，沪股通累计净买入-8.671亿；近两个月上涨16.10%，上榜18次，沪股通累计净买入-11.521亿；近一年上涨68.02%，上榜49次，沪股通累计净买入-8.169亿。数据来源:东方财富	4019	1	聚焦沪深港	0
1230	2018/7/13	强庄股上海机场！有钱就是牛！	3976	0	碳化钨骑士	2
1231	2018/7/12	股价将向60进军？	9456	26	树比草高	2
1232	2018/7/11	牛逼哄哄	2084	0	中证66	2
1233	2018/7/10	人有多大胆 股价有多远！！	2123	1	趋势投资者2007	2
1234	2018/7/9	今日上海机场主力净流入额达-1988.98万元，净占比-8.30%，其中超大单净流入额-147.78万元,净占比-0.62%，大单净流入额-1841.20万元，净占比-7.69%。上海机场资金流向数据类型流入(万元)流出(万元)超大942.34-1090.12大单7022.15-8863.35中单8519.91-8963.36小单7450.21-5017.77资金解读上海机场收盘涨幅1.22%， 其中，成交最活跃的价格分别为56.20、56.27、56.26，成交密集的手数区间分布于70-100、300-500、100-150手，小单介入居多。成交活跃统计9:30-15:00 成交均价 55.47 成交价格主买累计成交量主卖累计成交量主买占比主卖占比56.201100011000.25%0.03%56.27150000.03%0.00%56.26110000.03%0.00%56.285…	3257	1	资金解密	0
1235	2018/7/8	数据显示,07月13日上海机场上榜沪股通十大成交活跃股，买入及卖出金额合计1.255亿元，排名第10。其中，买入6985.88万元，卖出5567.60万元，净买入1418.28万元，净买入额占该股当日总成交额的3.24%。截至当日，该股于沪股通持股量为3.261亿股，占其A股股本比例为29.81%，比上一交易日增加23.25万股。。07月13日上海机场沪股通持仓数据收盘价：61.73涨跌幅：2.80%沪股通持股量：3.261亿股较上日变化：23.25万股沪股通净买入：1418.28万占成交额比：3.24%上海机场最近一个月上涨2.93%，上榜沪股通十大成交活跃股10次，沪股通累计净买入-8.052亿；近两个月上涨17.38%，上榜17次，沪股通累计净买入-9.979亿；近一年上涨67.97%，上榜48次，沪股通累计净买入-6.627亿。数据来源:东方财富	4048	0	聚焦沪深港	0
1236	2018/7/7	跌破五日，十日均线，在二十日均线应获支撑。调整日K线，五日，十日线等待二十日线上行。调整完毕，再上行。可以参照前二波走势图。	4720	3	咪咪Mi	2
1237	2018/7/6	看月K线，十分清晰，走上升第二浪。然后平台调整。第三浪才是主升浪，腾飞得你掉眼镜。	5727	4	咪咪Mi	0
1238	2018/7/5	数据显示,07月12日上海机场上榜沪股通十大成交活跃股，买入及卖出金额合计2.578亿元，排名第7。其中，买入1.034亿元，卖出1.543亿元，净卖出5090.16万元，净卖出额占该股当日总成交额的12.07%。截至当日，该股于沪股通持股量为3.258亿股，占其A股股本比例为29.79%，比上一交易日减少85.16万股。。07月12日上海机场沪股通持仓数据收盘价：60.05涨跌幅：0.17%沪股通持股量：3.258亿股较上日变化：-85.16万股沪股通净卖出：5090.16万占成交额比：12.07%上海机场最近一个月上涨1.20%，上榜沪股通十大成交活跃股10次，沪股通累计净买入-8.393亿；近两个月上涨14.19%，上榜16次，沪股通累计净买入-10.121亿；近一年上涨63.26%，上榜47次，沪股通累计净买入-6.769亿。数据来源:东方财富	4545	0	聚焦沪深港	0
1239	2018/7/4	说实话，真没看懂，首都机场在港股估值不到400亿，上海机场在A股估值1000多亿，两公司业务有很大的区别吗？	6680	2	趋势明天	2
1240	2018/7/3	七天前的坑成了弓之弩，火箭喷发之势，升三级！	3171	0	咪咪Mi	2
1241	2018/7/2	早盘关注，，请勿追高	2906	0	yhy0820	2
1242	2018/7/1	全民坐飞机我同学都组团订票买飞机票放假旅游到俄罗斯现场看世界杯去了	3231	2	再珠施	2
1243	2018/6/30	不如换成 低估值的 低价股	6187	4	在天空	2
1244	2018/6/29	我是买啥啥跌，自从买入就开始跌	3991	2	饮血主力	2
1245	2018/6/28	创业板：高抛低吸！	3503	2	感觉微盘突袭	2
1246	2018/6/27	比乐视跌幅更甚，可喜可贺！	6463	5	过去的好时光	2
1247	2018/6/26	上海机场牛气冲天!从2010年的八块多涨到去年的二十七左右，横盘整理之后拉到现在的近50块，和上证比较那是牛气冲天！牛气冲天皆为香港中央结算的功劳！股价是钱说了算的，谁有钱，又有正当的身份操纵股价叫价值投资，这就是中国特色的资本力量吗?让人不信服！从盈利能力上和同行业中国国航相差太远，股价却不断创新高!这是要教育股民这就是价值投资吗?物极必反！后势试目以待！	8321	3	股友hB9OxH	2
1248	2018/6/25	今天买的大保险，有点意思	3188	1	股友pv3ecs	2
1249	2018/6/24	上海机场，沪股通资金连续10多天大幅度流出，昨天周五又跑掉1.46亿，主力大举出货。上海机场，随时闪崩，这一波会阴跌到30元以下。没大亏的，下周能跑多远跑多远吧。	5039	3	望江南666	2
1250	2018/6/23	来源：东方财富网 上海机场(600009)2018-06-21融资融券信息显示，上海机场融资余额176,112,487元，融券余额14,260,408.53元，融资买入额16,359,067元，融资偿还额27,905,010元，融资净买额-11,545,943元，融券余量250,051股，融券卖出量24,000股，融券偿还量6,500股，融资融券余额190,372,895.53元。上海机场融资融券详细信息如下表：交易日期代码简称融资融券余额(元)2018-06-21600009上海机场190,372,895.53融资余额(元)融资买入额(元)融资偿还额(元)融资净买额(元)176,112,48716,359,06727,905,010-11,545,943融券余额(元)融券余量(股)融券卖出量(股)融券偿还量(股)14,260,408.53250,05124,0006,500沪市全部融资…	4109	1	上海机场资讯	3
1251	2018/6/22	汇金股份裂变2018，火凤凰，火凤凰汇金股份 《 300368》建设数字城市和智能城市雄安新区将打造智慧金融产业 ，雄安新区将成为金融改革 创新实验区，汇金股份为河北省本地金融上市企业，主要为金融银行业提供软件、硬件整体解决方案。有雄安智慧社区概念。中科拓达是一家以信息化服务为核心面向重点行业客户提供信息化综合解决方,案与技术服务的供应商，将积极参与为雄安新区建设智慧城市助力。互联网金融+金融机具龙头+低位雄安+雄安金融+雄安智慧社区+无人银行+人工智能+5G概念多个概念与一身。“棠棣信息是一家致力于为金融机构、互联网金融企业、智慧社区、医疗机构提供软硬件产品 和系统集成服务的高科技公司。十九大专属机器人棠宝”是唯一入选的智能服务机器人。 汇金股份300368子公司名称 持股比例 1 北京汇金世纪电子有限公司100.00% 2 北京东方兴华科技发展有限责任公司 51.00% 3 南京亚润…	7608	6	美国团队	2
1252	2018/6/21	上机今天下午靠gjd护盘，明天会连累上机吗？	7668	6	添天12345	2
1253	2018/6/20	买了这种股只有自认倒霉吧哎	3592	0	sun蓝风	2
1254	2018/6/19	一年定期存款利息1.50%。股市有风险、投资须谨慎；请远离股息率低于4%的股票，切记！大秦铁路，现价9.14元/股、10派4.70元、股息率5.14%；若大秦铁路股价按照“上海机场现在股息率0.98%”计算 = 47.95元/股；大秦铁路股价误差： 47.95元/股 - 现价9.14元/股 = 38.81元/股。若有1000万元，买入大秦铁路股票、每年分红派现51.40万元以上，一家人都不用干活了。有1000万元以上资本投资股票的，分分钟考虑的是——股息率的“高、低”……——————————————————————“大幅提升铁路货运比例”，望致力打造——中国神运！建议：第一步：朔黄重载铁路(大秦股份占比41.16%)注入大秦铁路上市；第二步：蒙冀、蒙华重载铁路注入大秦铁路上市；第三步：瓦日重载铁路注入大秦铁路上市；这，有利于全国重载铁路统一、归口由大秦铁路公司专业对外运营；有利于规模化、…	8413	7	云龙风虎1288	1
1255	2018/6/18	抢筹码咯	4198	1	股友wuOoBe	2
1256	2018/6/17	增值 600537:亿晶光电关于股东增持公司股份计划的公告 查看PDF原文过户	5448	5	小小ll一片叶子	2
1257	2018/6/16	今日上海机场主力净流入额达-462.46万元，净占比-1.22%，其中超大单净流入额660.26万元,净占比1.75%，大单净流入额-1122.72万元，净占比-2.98%。上海机场资金流向数据类型流入(万元)流出(万元)超大5218.60-4558.34大单9508.07-10630.79中单10447.28-9952.60小单12532.48-12564.71资金解读上海机场收盘涨幅-0.40%， 其中，成交最活跃的价格分别为45.78、45.80、45.77，成交密集的手数区间分布于100-150、200-300、150-200手，小单介入居多。成交活跃统计9:30-15:00 成交均价 44.53 成交价格主买累计成交量主卖累计成交量主买占比主卖占比45.78550000.06%0.00%45.8017003000.02%0.00%45.77150000.02%0.00%45.7…	5729	2	资金解密	0
1258	2018/6/15	呵呵，没看错上海机场，今天上午又买了深圳机场，来个高低共飞翔吧！	5518	3	巴菲特X	2
1259	2018/6/14	回复粉丝，上海机场，图解 1，仅供参考。（另：底部票已经发布，可收藏，易找。严格按图分析。赢亏自负 ，仅供参考。）	8419	9	算法交易A	2
1260	2018/6/13	这货股灾时候也就回调几块钱，什么时候能回调点啊！！！！等了好久也没得入场	6621	3	WJPgg	2
1261	2018/6/12	破六破六	2100	1	冰倪语蓝	2
1262	2018/6/11	我是很看好黄金股的，在进一步调整后会进入新牛	2357	1	退股避税	2
1263	2018/6/10	还是一个寻底状态，从	2376	1	第111次炒股6592	2
1264	2018/6/9	今天怱悠走势，明天加速向下，自己看。	3845	0	沐猴而冠0831	2
1265	2018/6/8	今日上海机场主力净流入额达284.58万元，净占比1.10%，其中超大单净流入额-932.70万元,净占比-3.63%，大单净流入额1217.28万元，净占比4.73%。上海机场资金流向数据类型流入(万元)流出(万元)超大989.69-1922.39大单8835.11-7617.83中单7810.33-8469.49小单8092.75-7718.17资金解读上海机场收盘涨幅-0.29%， 其中，成交最活跃的价格分别为48.36、48.37、48.38，成交密集的手数区间分布于100-150、70-100、150-200手，小单介入居多。成交活跃统计9:30-15:00 成交均价 47.93 成交价格主买累计成交量主卖累计成交量主买占比主卖占比48.363600130000.07%0.24%48.374600104000.09%0.19%48.381040000.19%0.00%48.40…	4024	2	资金解密	0
1266	2018/6/7	翻倍黑马002682龙洲股份 业绩暴增200%，公司有沥青和天然气，近期价格猛升西部地区水泥建材龙头600449宁夏建材 业绩暴增555% 盘小绩优三季0.6元 三季净资产9.42公积金4.25元三大利好共振1:美国基建计划公布；2:兰州国家级示范区批复；3:拒绝水泥新的扩产	8604	5	天之凤	2
1267	2018/6/6	翻上55元箱体了，有震荡，站稳了才成功。预测成功，再待验证。	5298	8	咪咪Mi	2
1268	2018/6/5	今天这股在来个跌停，才能考虑是否买	3934	1	dyqrr	3
1269	2018/6/4	大跌前兆！！好怪异的分时	6214	4	股友T3EPs0	2
1270	2018/6/3	02月13日上海机场沪股通持仓数据收盘价：43.77涨跌幅：0.78%持股量：3.488亿股持股变化：43.42万股数据显示，截至02月13日上海机场于沪股通持股量为3.488亿股，占其A股股本比例为31.89%，比上一交易日增加43.42万股。据数据统计，该股近一个月内累计涨幅为-0.39%，沪股通持仓累计变化比例为2.35%，近三个月内累计涨幅为0.51%，沪股通持仓累计变化比例为7.27%。数据来源:东方财富	8691	3	聚焦沪深港	0
1271	2018/6/2	44多抛的，没机会买回来，今开跌了，但还在观望中。	6908	4	shuxiangyinyuan	2
1272	2018/6/1	今天一分都不会给我们的，。	6776	3	股友AKPSyu	2
1273	2018/5/31	再次提醒，注意机构推荐后的上海机场走势，我只能这么说了，免得有人又要嘴巴不干净了	9333	5	无缺公子	2
1274	2018/5/30	46买，目前 四成仓位。	9596	10	jhlulu	2
1275	2018/5/29	此股适合做T	3913	2	寻汉中王玲8704	2
1276	2018/5/28	到头了！	5548	4	今年一触即发	2
1277	2018/5/27	2018年全国城市人口排行排名	2628	0	不留余温	2
1278	2018/5/26	数据显示,05月25日上海机场上榜沪股通十大成交活跃股，买入及卖出金额合计2.090亿元，排名第5。其中，买入8861.62万元，卖出1.204亿元，净卖出3174.10万元，净卖出额占该股当日总成交额的10.33%。截至当日，该股于沪股通持股量为3.430亿股，占其A股股本比例为31.37%，比上一交易日减少61.12万股。。05月25日上海机场沪股通持仓数据收盘价：52.48涨跌幅：-0.02%沪股通持股量：3.430亿股较上日变化：-61.12万股沪股通净卖出：3174.10万占成交额比：10.33%上海机场最近一个月上涨11.75%，上榜沪股通十大成交活跃股8次，沪股通累计净买入-1.220亿；近两个月上涨3.35%，上榜12次，沪股通累计净买入-3.683亿；近一年上涨41.47%，上榜39次，沪股通累计净买入-6344.83万。数据来源:东方财富	3355	0	聚焦沪深港	0
1279	2018/5/25	来两个涨停冲60不行吗，外资就这魄力	4459	3	江湖不地道	2
1280	2018/5/24	这股票的解禁股也就是大小非是向上的爬梯。其他股票解禁股是砸盘的原因。看得出这股票供不应求。想左右这股票股价的要小心丢筹码。尤其进一步对外资开放后。	6568	3	逃跑最快者	3
1281	2018/5/23	大家可以看看，资金护盘迹象明显。中国中车，中国建筑，中国人寿，一大堆票从底下拉起来，慢慢靠近平盘。跌是不让跌的。这是国家意志。有多少吃多少。除非崩盘！周一那些没爹没娘的票，继续跌。有国资背离的安全！	9553	4	醉太极0858	2
1282	2018/5/22	上机场上升空间几多？	3671	1	股友Y97sGu8117	2
1283	2018/5/21	马来比的，亏7个点了，大盘都涨了，还不涨	4566	2	饮血主力	2
1284	2018/5/20	公告日期：2018-04-10上海机场2018年3月投资者调研活动2018年3月无机构投资者调研。公司结合信息披露内容，及时回复了投资者通过其他途径提出的相关热点问题。[点击查看PDF原文]提示：本网不保证其真实性和客观性，一切有关该股的有效信息，以交易所的公告为准，敬请投资者注意风险。	7253	0	上海机场资讯	3
1285	2018/5/19	按照价值投资分析上机该值多少钱？如果你是巴菲特，你会到几元买入？然后什么时候或者什么价格卖？换言之，能否量化的告诉我，上机二级市场价格负偏离价值对应的价格多少买？正偏离多少卖？请提供一个客观的价值投资量化模型然后放到全世界的股市挣他个天翻地覆，请向国家领命抛售美债换美元后用你的巴菲特吸金洞洞模型吸遍华尔街男人口袋里的东东，为国发财，为民争光一个次新股票从10元炒到100元，又从100回到10元，你给老子讲个屁的价值投资！一个股票市场轮回你要是用一些个市盈率、市净率数理的东西客观地研究得了，早让你带上社保基金上华尔街稳稳的发财去了。都说国家队证金公司牛逼，熊市格局2000亿资金成功减持还盈利500多亿，高手如云啊，怕是仓位对倒利益输送以邀政绩吧？A股如此不堪还有如此战绩，建议 这个2000亿直接成立个QDII，拜托这些国宝级基金经理也上华尔街吧，都知道证券市场是零和游戏，别只会在国内割自己…	8279	14	天师道黑马研究院	0
1286	2018/5/18	此票到60	6876	7	股友NDLVnH7911	2
1287	2018/5/17	负责告知大家有重组正在进行。	5706	2	财经智叻星	2
1288	2018/5/16	扶不起的阿斗	2163	0	金光太狼	2
1289	2018/5/15	上海机场，明天低开后会被拉起，全天收盘不在最低点，出现止跌k线	8376	5	无缺公子	2
1290	2018/5/14	kkkkkkkkkkkkkkkkkkkkkkkkkkkkkkkkkkkkkkkkkkkkkkkkkkkkkkkkkkkkkkkk	9196	5	股友5vHBtb	2
1291	2018/5/13	看它老子际华，会把你气死	1805	1	人人任何任何	2
1292	2018/5/12	手贱开盘割肉了……	5654	2	恐惧是万敌之首啊	2
1293	2018/5/11	很明显，昨日基金趁着深股通、港股通关闭期，玩突然袭击，打了港股通一个措手不及！	6777	7	不断钱进62	2
1294	2018/5/10	来源：东方财富网 上海机场(600009)2018-03-15融资融券信息显示，上海机场融资余额222,551,863元，融券余额8,349,650元，融资买入额3,986,848元，融资偿还额11,069,551元，融资净买额-7,082,703元，融券余量166,993股，融券卖出量5,300股，融券偿还量4,300股，融资融券余额230,901,513元。上海机场融资融券详细信息如下表：交易日期代码简称融资融券余额(元)2018-03-15600009上海机场230,901,513融资余额(元)融资买入额(元)融资偿还额(元)融资净买额(元)222,551,8633,986,84811,069,551-7,082,703融券余额(元)融券余量(股)融券卖出量(股)融券偿还量(股)8,349,650166,9935,3004,300沪市全部融资融券数据一览 上海机场融资融券数据（来源…	8051	1	上海机场资讯	3
1295	2018/5/9	怒涨两分，红红火火国庆献礼。。	3727	1	DDDASAD	2
1296	2018/5/8	上海机场8亿多股解禁来袭，跑的快好世界。	7688	3	股友mOELTn	2
1297	2018/5/7	破59.13 我都给你。你敢破吗？	2280	1	mina55214	2
1298	2018/5/6	公告日期：2018-06-11上海机场2018年5月投资者调研报告2018年5月公司接待了以下机构投资者调研：5月10日易方达基金、荷兰汇盈投资；5月14日骏利亨德森投资；5月18日高观投资；5月21日首域投资。 调研过程中，公司结合信息披露内容，与调研方就行业及市场发展现状、公司发展战略规划、2018年第一季度业绩完成情况、近期浦东机场运营及业务量完成情况等内容进行了交流；公司也及时回复了投资者通过其他途径提出的相关热点问题。[点击查看PDF原文]提示：本网不保证其真实性和客观性，一切有关该股的有效信息，以交易所的公告为准，敬请投资者注意风险。	9271	1	上海机场资讯	3
1299	2018/5/5	今天该出公告了吧	4186	2	feng20160723	2
1300	2018/5/4	日K线前二波调整:第一和第三波，跌穿二十日线，成弓字型后发射。第二波是平台调整，五，十，二十日线走平后回升。三次调整波段，上了三个合阶。因为周K线，月K线均正常处于上升通道，日K线属于短线修复技术指标。	5990	4	咪咪Mi	2
1301	2018/5/3	上海自贸易港挂牌时间应该是在9月份，这样的大事，往往都会在十一前落地。像国庆献礼！那往前推算，按照历年大事去年过会，到上海2018政府工作报道正式提案，到两会提出。往往都会在当年的三季度末就正式施行。不会等到年底的第四季度。这样上海自贸港最息息相关的上市公司就是“上海机场”肯定要提前有个停盘期。这样的停盘往往在9月前自贸港挂牌前一个月要复牌。那就是8月份应该会复牌，停盘会有多久呢？一般3-6个月，但毕竟不像重组，耗时很长。这样的影响估计在停盘3个月左右足够了。那就应该推算到5月左右，上海机场就会因重大事件影响公司股价而停盘。	9773	9	成长价值投资者	2
1302	2018/5/2	03月16日上海机场沪股通持仓数据收盘价：49.34涨跌幅：-1.32%持股量：3.582亿股持股变化：-77.35万股数据显示，截至03月16日上海机场于沪股通持股量为3.582亿股，占其A股股本比例为32.75%，比上一交易日减少77.35万股。据数据统计，该股近一个月内累计涨幅为12.60%，沪股通持仓累计变化比例为3.11%，近三个月内累计涨幅为13.09%，沪股通持仓累计变化比例为7.95%。数据来源:东方财富	6325	2	聚焦沪深港	0
1303	2018/5/1	今日上海机场主力净流入额达3311.51万元，净占比7.62%，其中超大单净流入额-399.53万元,净占比-1.01%，大单净流入额3711.04万元，净占比9.36%。上海机场资金流向数据类型流入(万元)流出(万元)超大3654.30-4053.83大单16347.26-12636.22中单10916.62-12223.39小单8719.99-10724.73资金解读上海机场收盘涨幅5.94%， 其中，成交最活跃的价格分别为49.81、49.84、49.82，成交密集的手数区间分布于100-150、200-300、150-200手，小单介入居多。成交活跃统计9:30-15:00 成交均价 48.86 成交价格主买累计成交量主卖累计成交量主买占比主卖占比49.812300123000.03%0.14%49.84600000.07%0.00%49.82410000.05%0.00%49.…	4802	2	资金解密	0
1304	2018/4/30	中体将成为第一赌股，100元见！	4340	1	股友VtTXDk5849	2
1305	2018/4/29	上机和中国国旅有的一比，股本差不多，一季报成长性国旅强一些，但全年下来，每股收益上机要强过国旅，看17年就知道，上机平均每个月业绩都是稳步上升的，国旅不是蛮均衡，我估计上机18年每股收益2.3元左右，但是如果T2招标返点提高的话，每股收益将超过2.3元，上机为什么到现在还不续签T2呢？我大胆猜想，难道上机想肥水不流外人田，自己做T2的业务？那就太好了，上机不用日上日免，自己完全有能力搞这个事情，到那个时候，同学们想一想上机的每股收益将有多么恐怖，我有一个问题，实在不明白，我什么社保基金没有买入上机呢？我百思不得其解	6288	0	股友8FcJoE8496	2
1306	2018/4/28	数据显示,03月02日上海机场上榜沪股通十大成交活跃股，买入及卖出金额合计2.643亿元，排名第4。其中，买入2.001亿元，卖出6424.87万元，净买入1.358亿元，净买入额占该股当日总成交额的37.18%。截至当日，该股于沪股通持股量为3.546亿股，占其A股股本比例为32.43%，比上一交易日增加271.06万股。。03月02日上海机场沪股通持仓数据收盘价：50.35涨跌幅：2.07%沪股通持股量：3.546亿股较上日变化：271.06万股沪股通净买入：1.358亿占成交额比：37.18%上海机场最近一个月上涨3.22%，上榜沪股通十大成交活跃股3次，沪股通累计净买入2.171亿；近两个月上涨13.40%，上榜5次，沪股通累计净买入4.373亿；近一年上涨11.86%，上榜5次，沪股通累计净买入4.373亿。数据来源:东方财富	5993	1	聚焦沪深港	0
1307	2018/4/27	你想我我万	3387	1	羽琪环雨3093	2
1308	2018/4/26	上海板块活跃走强 东方财富网熊掌号中国财经资讯门户，24小时财经资讯更新摘要：消息上，国务院日前对《上海市城市总体规划(2017—2035年)》作出批复，并从城市空间布局、城市规模、生态环境保护、人居环境、特色风貌、城市运行和管理体制七个方面，对上海未来发展提出了更高要求。有分析认为，随着政策的支持，加强与周边城市的分工协作，上海有望成为全球影响力较大的都市，而上海的建设也将有更大的提升空间，本地企业望最先受益，可关注：上海建工、绿地控股、上海机场、城投控股等。编辑：东方财富网	7059	1	ng226688	2
1309	2018/4/25	为什么大盘都创新高了，大部分个股勇	2244	0	股友KbeC4m3663	2
1310	2018/4/24	来源：东方财富网 上海机场(600009)2018-04-20融资融券信息显示，上海机场融资余额206,060,585元，融券余额7,052,490.87元，融资买入额8,129,903元，融资偿还额29,190,002元，融资净买额-20,889,644元，融券余量155,307股，融券卖出量6,900股，融券偿还量1,200股，融资融券余额213,113,075.87元。上海机场融资融券详细信息如下表：交易日期代码简称融资融券余额(元)2018-04-20600009上海机场213,113,075.87融资余额(元)融资买入额(元)融资偿还额(元)融资净买额(元)206,060,5858,129,90329,190,002-20,889,644融券余额(元)融券余量(股)融券卖出量(股)融券偿还量(股)7,052,490.87155,3076,9001,200沪市全部融资融券数据一览…	6454	2	上海机场资讯	3
1311	2018/4/23	大力突破趋势…………	4260	2	股友imxNog4291	2
1312	2018/4/22	来源：东方财富网 上海机场(600009)2018-04-19融资融券信息显示，上海机场融资余额226,950,229元，融券余额6,745,779.63元，融资买入额8,512,550元，融资偿还额27,271,575元，融资净买额-18,759,025元，融券余量149,607股，融券卖出量15,100股，融券偿还量5,600股，融资融券余额233,696,008.63元。上海机场融资融券详细信息如下表：交易日期代码简称融资融券余额(元)2018-04-19600009上海机场233,696,008.63融资余额(元)融资买入额(元)融资偿还额(元)融资净买额(元)226,950,2298,512,55027,271,575-18,759,025融券余额(元)融券余量(股)融券卖出量(股)融券偿还量(股)6,745,779.63149,60715,1005,600沪市全部融资融券数据…	5385	0	上海机场资讯	0
1313	2018/4/21	公告日期：2018-04-19证券代码：600009 证券简称：上海机场 公告编号：临2018-016上海国际机场股份有限公司关于监事辞职的公告本公司监事会及全体监事保证本公告内容不存在任何虚假记载、误导性陈述或者重大遗漏，并对其内容的真实性、准确性和完整性承担个别及连带责任。上海国际机场股份有限公司（以下简称“公司”）监事会于近日收到监事沈小玲女士提交的书面辞职报告。因工作安排原因，沈小玲女士向监事会辞去公司监事职务。根据《公司法》、《公司章程》等有关规定，沈小玲女士的辞职未导致公司监事会成员低于法定最低人数，其辞职自辞职报告送达公司监事会时生效。公司监事会对沈小玲女士在担任公司监事期间所做出的努力和贡献表示充分肯定和衷心感谢！特此公告。上海国际机场股份有限公司监事会二〇一八年四月十九日[点击查看PDF原文]提示：本网不保证其真实性和客观性，一切有关该股的有效信息，以交易所的公告为准，…	9578	3	上海机场资讯	3
1314	2018/4/20	来源：东方财富网 上海机场(600009)2018-04-16融资融券信息显示，上海机场融资余额206,489,681元，融券余额6,614,938.12元，融资买入额24,016,265元，融资偿还额15,318,911元，融资净买额8,697,354元，融券余量144,242股，融券卖出量24,400股，融券偿还量107,368股，融资融券余额213,104,619.12元。上海机场融资融券详细信息如下表：交易日期代码简称融资融券余额(元)2018-04-16600009上海机场213,104,619.12融资余额(元)融资买入额(元)融资偿还额(元)融资净买额(元)206,489,68124,016,26515,318,9118,697,354融券余额(元)融券余量(股)融券卖出量(股)融券偿还量(股)6,614,938.12144,24224,400107,368沪市全部融资融券…	5598	0	上海机场资讯	0
1315	2018/4/19	公告日期：2018-04-17证券代码：600009 证券简称：上海机场 公告编号：临2018-015上海国际机场股份有限公司2018年 3月运输生产情况简报本公司董事会及全体董事保证本公告内容不存在任何虚假记载、误导性陈述或者重大遗漏，并对其内容的真实性、准确性和完整性承担个别及连带责任。项目 飞机起降架次（架次） 旅客吞吐量（万人次） 货邮吞吐量（万吨）本月实际 同比增长 本月实际 同比增长 本月实际 同比增长总计 42,714 1.64% 629.24 9.58% 32.76 -1.50%国内 21,997 -1.73% 308.03 3.55% 2.98 -8.59%国际 16,978 7.31% 264.68 17.36% 25.75 -0.35%地区 3,379 1.29% 56.53 10.26% 4.03 -3.13%重要说明：一、因存在其他形式的飞行（不以营利为目的的通…	17591	3	上海机场资讯	3
1316	2018/4/18	04月13日上海机场沪股通持仓数据收盘价：47.29涨跌幅：-1.60%持股量：3.527亿股持股变化：-30.18万股数据显示，截至04月13日上海机场于沪股通持股量为3.527亿股，占其A股股本比例为32.25%，比上一交易日减少30.18万股。据数据统计，该股近一个月内累计涨幅为-6.43%，沪股通累计减仓593.45万，沪股通持仓累计变化比例为-1.65%，近三个月内累计涨幅为7.62%，沪股通累计加仓1190.94万，沪股通持仓累计变化比例为3.49%。数据来源:东方财富	5121	1	聚焦沪深港	0
1317	2018/4/17	温水煮青蛙....调整周期要加长，外资在撤盘。	5022	1	股友T3EPs0	2
1318	2018/4/16	来源：东方财富网 上海机场(600009)2018-04-12融资融券信息显示，上海机场融资余额203,725,214元，融券余额11,775,180.60元，融资买入额12,725,951元，融资偿还额7,002,078元，融资净买额5,723,873元，融券余量245,010股，融券卖出量15,700股，融券偿还量11,100股，融资融券余额215,500,394.60元。上海机场融资融券详细信息如下表：交易日期代码简称融资融券余额(元)2018-04-12600009上海机场215,500,394.60融资余额(元)融资买入额(元)融资偿还额(元)融资净买额(元)203,725,21412,725,9517,002,0785,723,873融券余额(元)融券余量(股)融券卖出量(股)融券偿还量(股)11,775,180.60245,01015,70011,100沪市全部融资融券数据…	6586	2	上海机场资讯	0
1319	2018/4/15	关于落实航班正常管理措施有关情况的通告各运输航空公司、运输机场公司： 根据《民航局关于印发＜航班正常考核指标和限制措施＞的通知》（民航发〔2017〕156号）的相关要求，现做出如下决定: 一、自5月1日起，取消上海航空郑州到揭阳FM9512的航班时刻。 二、暂停受理部分国内客运航空公司在时刻协调机场新增或调整预先飞行计划申请（详见本通告附表）。 三、自3月27日起至6月30日，停止受理奥凯航空、龙江航空、阿富汗航空、加拿大航空、塔吉克斯坦索蒙航空的客运加班、包机和新增航线航班申请。泰国亚洲大西洋航空因1月数据不达标，自3月27日起至5月31日，停止受理其客运加班、包机和新增航线航班申请。土库曼航空因2017年12月数据未达标，自3月27日起至4月30日，停止受理其客运加班、包机和新增航线航班申请。 四、给予龙江航空、奥凯航空、北部湾航空、俄罗斯雅库特航空、马尔代夫航空、阿塞拜疆航空通报批…	4545	1	只爱上涨趋势	2
1320	2018/4/14	来源：东方财富网 上海机场(600009)2018-04-10融资融券信息显示，上海机场融资余额197,916,666元，融券余额11,047,442.40元，融资买入额13,282,101元，融资偿还额16,202,404元，融资净买额-2,920,303元，融券余量229,010股，融券卖出量74,700股，融券偿还量15,000股，融资融券余额208,964,108.40元。上海机场融资融券详细信息如下表：交易日期代码简称融资融券余额(元)2018-04-10600009上海机场208,964,108.40融资余额(元)融资买入额(元)融资偿还额(元)融资净买额(元)197,916,66613,282,10116,202,404-2,920,303融券余额(元)融券余量(股)融券卖出量(股)融券偿还量(股)11,047,442.40229,01074,70015,000沪市全部融资…	6503	0	上海机场资讯	3
1321	2018/4/13	来源：东方财富网 上海机场(600009)2018-02-02融资融券信息显示，上海机场融资余额319,137,908元，融券余额8,273,575.80元，融资买入额32,116,426元，融资偿还额38,865,605元，融资净买额-7,398,608元，融券余量169,610股，融券卖出量16,100股，融券偿还量6,200股，融资融券余额327,411,483.80元。上海机场融资融券详细信息如下表：交易日期代码简称融资融券余额(元)2018-02-02600009上海机场327,411,483.80融资余额(元)融资买入额(元)融资偿还额(元)融资净买额(元)319,137,90832,116,42638,865,605-7,398,608融券余额(元)融券余量(股)融券卖出量(股)融券偿还量(股)8,273,575.80169,61016,1006,200沪市全部融资融券数据…	8864	2	上海机场资讯	3
1322	2018/4/12	3月2日限售解禁有40%多，不是吧，有谁知道原因？	7775	4	鸡蛋臭臭	2
1323	2018/4/11	来源：东方财富网 上海机场(600009)2018-01-08融资融券信息显示，上海机场融资余额446,658,591元，融券余额4,419,783.42元，融资买入额61,107,280元，融资偿还额29,472,469元，融资净买额31,634,811元，融券余量102,714股，融券卖出量12,500股，融券偿还量24,900股，融资融券余额451,078,374.42元。上海机场融资融券详细信息如下表：交易日期代码简称融资融券余额(元)2018-01-08600009上海机场451,078,374.42融资余额(元)融资买入额(元)融资偿还额(元)融资净买额(元)446,658,59161,107,28029,472,46931,634,811融券余额(元)融券余量(股)融券卖出量(股)融券偿还量(股)4,419,783.42102,71412,50024,900沪市全部融资融券…	9523	3	上海机场资讯	3
1324	2018/4/10	这个价格太高啦，买中国核电，现在价格比这个便宜10倍，已经跌破发行价	2802	2	股友jKA1Yq	2
1325	2018/4/9	国金证券表示，旅游旺季即将启动，目前众多高质量航线票价已经提高，届时暑运航空票价弹性将显现，预计航空公司运输利润整体将有较大改善。空中图片为本人拍摄	5146	9	关注时代热点	2
1326	2018/4/8	没上车的没机会了,我在60左右等你么上车[	3833	3	whykobe	2
1327	2018/4/7	如果信雅达市值20亿那还是可以的 目前太高估了 大股东纷纷减持	2221	1	做文章	2
1328	2018/4/6	上海机场为何围而不攻？原因很简单，老司机都懂，就等东风到！东风一到，机场立马起飞，让你追也追不上！	6826	2	股民十几年	2
1329	2018/4/5	真漂亮，不多说，自己看。	7888	3	水之惑	2
1330	2018/4/4	来源：东方财富网 上海机场(600009)2018-04-03融资融券信息显示，上海机场融资余额199,858,354元，融券余额8,877,814.07元，融资买入额7,098,759元，融资偿还额6,066,305元，融资净买额1,032,454元，融券余量184,993股，融券卖出量23,800股，融券偿还量23,800股，融资融券余额208,736,168.07元。上海机场融资融券详细信息如下表：交易日期代码简称融资融券余额(元)2018-04-03600009上海机场208,736,168.07融资余额(元)融资买入额(元)融资偿还额(元)融资净买额(元)199,858,3547,098,7596,066,3051,032,454融券余额(元)融券余量(股)融券卖出量(股)融券偿还量(股)8,877,814.07184,99323,80023,800沪市全部融资融券数据一览 上…	9054	1	上海机场资讯	3
1331	2018/4/3	昨晚油价大跌3%，利好航空股！ 航空股雄起拉板	2779	0	大反弹了了了	2
1332	2018/4/2	港资不在继续砸 有本事不要拉 我就服你！！	5171	4	爱我那谁	2
1333	2018/4/1	30以上是高估区域	3324	1	香香的红蔷薇	0
1334	2018/3/31	603535嘉诚国际：自贸区与粤港澳大湾区双重利好的跨境电商仓储物流优质次新股。	3249	0	Pirate8	2
1335	2018/3/30	来源：东方财富网 上海机场(600009)2018-03-29融资融券信息显示，上海机场融资余额214,623,030元，融券余额7,913,044.90元，融资买入额26,036,810元，融资偿还额12,247,250元，融资净买额13,789,560元，融券余量166,066股，融券卖出量19,773股，融券偿还量30,600股，融资融券余额222,536,074.90元。上海机场融资融券详细信息如下表：交易日期代码简称融资融券余额(元)2018-03-29600009上海机场222,536,074.90融资余额(元)融资买入额(元)融资偿还额(元)融资净买额(元)214,623,03026,036,81012,247,25013,789,560融券余额(元)融券余量(股)融券卖出量(股)融券偿还量(股)7,913,044.90166,06619,77330,600沪市全部融资融券…	7874	1	上海机场资讯	3
1336	2018/3/29	来源：东方财富网 上海机场(600009)2018-03-27融资融券信息显示，上海机场融资余额209,077,201元，融券余额8,561,606.76元，融资买入额13,140,654元，融资偿还额12,850,095元，融资净买额290,559元，融券余量173,593股，融券卖出量8,100股，融券偿还量25,200股，融资融券余额217,638,807.76元。上海机场融资融券详细信息如下表：交易日期代码简称融资融券余额(元)2018-03-27600009上海机场217,638,807.76融资余额(元)融资买入额(元)融资偿还额(元)融资净买额(元)209,077,20113,140,65412,850,095290,559融券余额(元)融券余量(股)融券卖出量(股)融券偿还量(股)8,561,606.76173,5938,10025,200沪市全部融资融券数据一览 上海机…	7974	1	上海机场资讯	3
1337	2018/3/28	你TM是来搞笑的？	2651	1	mngpgs	2
1338	2018/3/27	来源：东方财富网 上海机场(600009)2018-03-26融资融券信息显示，上海机场融资余额208,786,642元，融券余额9,540,370.79元，融资买入额30,358,801元，融资偿还额24,613,693元，融资净买额5,745,108元，融券余量190,693股，融券卖出量42,600股，融券偿还量22,000股，融资融券余额218,327,012.79元。上海机场融资融券详细信息如下表：交易日期代码简称融资融券余额(元)2018-03-26600009上海机场218,327,012.79融资余额(元)融资买入额(元)融资偿还额(元)融资净买额(元)208,786,64230,358,80124,613,6935,745,108融券余额(元)融券余量(股)融券卖出量(股)融券偿还量(股)9,540,370.79190,69342,60022,000沪市全部融资融券数据…	7344	1	上海机场资讯	3
1339	2018/3/26	上海机场绝对的好股票啊！ 我等 我等 我等等等~~	6993	5	civyee	2
1340	2018/3/25	来源：东方财富网 上海机场(600009)2018-03-23融资融券信息显示，上海机场融资余额203,041,534元，融券余额8,637,322.54元，融资买入额11,900,191元，融资偿还额40,533,453元，融资净买额-28,633,262元，融券余量170,093股，融券卖出量11,800股，融券偿还量30,700股，融资融券余额211,678,856.54元。上海机场融资融券详细信息如下表：交易日期代码简称融资融券余额(元)2018-03-23600009上海机场211,678,856.54融资余额(元)融资买入额(元)融资偿还额(元)融资净买额(元)203,041,53411,900,19140,533,453-28,633,262融券余额(元)融券余量(股)融券卖出量(股)融券偿还量(股)8,637,322.54170,09311,80030,700沪市全部融资…	9121	2	上海机场资讯	3
1341	2018/3/24	何谓一箭三雕，就是借着美股暴跌的利空，做完三件事。一沽，二砸，三洗。一沽就是卖出茅台等大白马，把资金腾挪出来。二砸就是砸中小创，把散户砸出来，空仓的散户就是未来追高的韭菜。三洗就是洗券商等低位低价的入摩股。完成这一箭三雕暴涨就来了。好啊锣鼓喧天鞭炮齐鸣。	7364	16	散淡的人股者	2
1342	2018/3/23	公告日期：2018-03-24公司代码：600009 公司简称：上海机场上海国际机场股份有限公司2017 年年度报告重要提示一、本公司董事会、监事会及董事、监事、高级管理人员保证年度报告内容的真实、准确、完整，不存在虚假记载、误导性陈述或重大遗漏，并承担个别和连带的法律责任。二、公司全体董事出席董事会会议。三、立信会计师事务所（特殊普通合伙）为本公司出具了标准无保留意见的审计报告。四、公司负责人董事长贾锐军先生、主管会计工作负责人董事、副总经理王旭先生及会计机构负责人财务部部长汪柱雄先生声明：保证年度报告中财务报告的真实、准确、完整。五、经董事会审议的报告期利润分配预案或公积金转增股本预案拟以2017年末公司总股本1,926,958,448股为基数，每10股派发现金红利5.8元（含税），共计派发现金红利1,117,635,899.84元（含税），占合并报表中归属于上市公司股东的净利润的比…	16827	0	上海机场资讯	3
1343	2018/3/22	来源：东方财富网 上海机场(600009)2018-03-21融资融券信息显示，上海机场融资余额230,193,919元，融券余额8,992,851.07元，融资买入额22,894,987元，融资偿还额14,106,615元，融资净买额8,788,372元，融券余量179,893股，融券卖出量11,000股，融券偿还量2,500股，融资融券余额239,186,770.07元。上海机场融资融券详细信息如下表：交易日期代码简称融资融券余额(元)2018-03-21600009上海机场239,186,770.07融资余额(元)融资买入额(元)融资偿还额(元)融资净买额(元)230,193,91922,894,98714,106,6158,788,372融券余额(元)融券余量(股)融券卖出量(股)融券偿还量(股)8,992,851.07179,89311,0002,500沪市全部融资融券数据一览…	7764	1	上海机场资讯	3
1344	2018/3/21	来源：东方财富网 上海机场(600009)2018-03-20融资融券信息显示，上海机场融资余额221,405,547元，融券余额8,567,936.07元，融资买入额8,461,046元，融资偿还额10,153,633元，融资净买额-1,692,587元，融券余量171,393股，融券卖出量2,100股，融券偿还量3,200股，融资融券余额229,973,483.07元。上海机场融资融券详细信息如下表：交易日期代码简称融资融券余额(元)2018-03-20600009上海机场229,973,483.07融资余额(元)融资买入额(元)融资偿还额(元)融资净买额(元)221,405,5478,461,04610,153,633-1,692,587融券余额(元)融券余量(股)融券卖出量(股)融券偿还量(股)8,567,936.07171,3932,1003,200沪市全部融资融券数据一览 上…	6382	0	上海机场资讯	3
1345	2018/3/20	来源：东方财富网 上海机场(600009)2018-03-19融资融券信息显示，上海机场融资余额223,098,134元，融券余额8,648,799.02元，融资买入额10,270,084元，融资偿还额8,196,422元，融资净买额2,073,662元，融券余量172,493股，融券卖出量27,300股，融券偿还量9,800股，融资融券余额231,746,933.02元。上海机场融资融券详细信息如下表：交易日期代码简称融资融券余额(元)2018-03-19600009上海机场231,746,933.02融资余额(元)融资买入额(元)融资偿还额(元)融资净买额(元)223,098,13410,270,0848,196,4222,073,662融券余额(元)融券余量(股)融券卖出量(股)融券偿还量(股)8,648,799.02172,49327,3009,800沪市全部融资融券数据一览 上…	7675	1	上海机场资讯	0
1346	2018/3/19	李志林 “低价股革命”再现 3匹“黑马”能否激活市场2018年11月10日 08:24 来源 金融投资报 编辑 东方财富网	9335	10	五朵金花开	0
1347	2018/3/18	如下周一个向下跳空缺口就完蛋了，当心！	6454	4	糖巴166	2
1348	2018/3/17	解脱先走了，祝福其他股友好运！	6450	3	波比98	2
1349	2018/3/16	来源：东方财富网 上海机场(600009)2018-03-16融资融券信息显示，上海机场融资余额221,024,472元，融券余额7,647,354.62元，融资买入额7,153,463元，融资偿还额8,680,854元，融资净买额-1,527,391元，融券余量154,993股，融券卖出量6,200股，融券偿还量18,200股，融资融券余额228,671,826.62元。上海机场融资融券详细信息如下表：交易日期代码简称融资融券余额(元)2018-03-16600009上海机场228,671,826.62融资余额(元)融资买入额(元)融资偿还额(元)融资净买额(元)221,024,4727,153,4638,680,854-1,527,391融券余额(元)融券余量(股)融券卖出量(股)融券偿还量(股)7,647,354.62154,9936,20018,200沪市全部融资融券数据一览 上…	8895	1	上海机场资讯	0
1350	2018/3/15	今日上海机场主力净流入额达639.49万元，净占比3.26%，其中超大单净流入额-668.40万元,净占比-3.41%，大单净流入额1307.89万元，净占比6.68%。上海机场资金流向数据类型流入(万元)流出(万元)超大113.90-782.31大单3553.83-2245.93中单7552.31-9365.13小单8364.81-7191.48资金解读上海机场收盘涨幅-1.32%， 其中，成交最活跃的价格分别为50.37、50.38、50.36，成交密集的手数区间分布于50-70、70-100、100-150手，小单介入居多。成交活跃统计9:30-15:00 成交均价 49.39 成交价格主买累计成交量主卖累计成交量主买占比主卖占比50.37295700.07%0.00%50.3830018000.01%0.05%50.362871000.01%0.00%50.3510000.00%…	4517	0	资金解密	0
1351	2018/3/14	来源：东方财富网 上海机场(600009)2018-03-14融资融券信息显示，上海机场融资余额229,634,566元，融券余额8,273,091.12元，融资买入额22,189,172元，融资偿还额9,968,479元，融资净买额12,220,693元，融券余量165,993股，融券卖出量7,500股，融券偿还量22,200股，融资融券余额237,907,657.12元。上海机场融资融券详细信息如下表：交易日期代码简称融资融券余额(元)2018-03-14600009上海机场237,907,657.12融资余额(元)融资买入额(元)融资偿还额(元)融资净买额(元)229,634,56622,189,1729,968,47912,220,693融券余额(元)融券余量(股)融券卖出量(股)融券偿还量(股)8,273,091.12165,9937,50022,200沪市全部融资融券数据一览…	8536	1	上海机场资讯	3
1352	2018/3/13	本公司及董事会全体成员保证信息披露的内容真实、准确、完整，没有虚假记载、误导性陈述或重大遗漏。普洛药业股份有限公司（以下简称 “公司”）全资子公司浙江普洛医药科技有限公司（简称“普洛医药科技”）于近日收到国家食品药品监督管理总局（以下简称“国家食药监总局”）核准签发的《药物临床试验批件》，现将相关情况公告如下：一、药品名称：注射用索法地尔剂型：注射剂规格：250mg/瓶申请事项：国产药品补充申请注册分类：化学药品申报阶段：创新药Ⅱ/Ⅲ期临床申请人：浙江普洛医药科技有限公司受理号：CXHB1600023浙批件号：2016L08185审评结论：根据《中华人民共和国药品管理法》及有关规定，经审查，本品符合药品注册的有关要求，同意本品继续进行临床试验（Ⅰ/Ⅱ/Ⅲ期）。注：2016年5月，公司两家子公司浙江普洛家园药业有限公司（简称“普洛家园药业”）和浙江普洛医药科技有限公司完成吸收合并，普洛医药…	8061	9	股友oo8o42I	2
1353	2018/3/12	业绩预增公告：2018年一季度柳钢预增多少倍呀？ 猜猜！柳钢股份（601003）1月12日发布2017年业绩预告，预计公司2017年全年净利润为24.46亿元～27.66亿元。从以上公告可知：2017年柳钢股份每股收益为0.96元到1.08元。其中第四季度每股收益大幅增长，第四季度每股收益区间为0.46元到0.6元！下面是柳钢股份四个季度单季的每股收益：第一季度每股收益0.079元第二季度每股收益0.076元第三季度每股收益0.335元第四季度每股收益0.46元到0.6元！只有搜素一下：“柳钢对部分产品出厂价格调整信息”。就能得到下面的出厂价格信息，对比一下是不是有惊喜呀？2017年1月1日螺纹钢现18-25mm HRB400执行价格为4370元/吨2017年2月28日螺纹钢现18-25mm HRB400执行价格为4210元/吨2017年3月7日螺纹钢现18-25mm HRB400执行价…	5757	4	股友567168	2
1354	2018/3/11	再跌一次，上车准备。	3764	0	funduwei5571	2
1355	2018/3/10	来源：东方财富网 上海机场(600009)2018-03-09融资融券信息显示，上海机场融资余额223,853,306元，融券余额8,564,499.19元，融资买入额30,796,078元，融资偿还额27,173,351元，融资净买额3,622,727元，融券余量168,493股，融券卖出量17,900股，融券偿还量5,800股，融资融券余额232,417,805.19元。上海机场融资融券详细信息如下表：交易日期代码简称融资融券余额(元)2018-03-09600009上海机场232,417,805.19融资余额(元)融资买入额(元)融资偿还额(元)融资净买额(元)223,853,30630,796,07827,173,3513,622,727融券余额(元)融券余量(股)融券卖出量(股)融券偿还量(股)8,564,499.19168,49317,9005,800沪市全部融资融券数据一览…	8697	0	上海机场资讯	3
1356	2018/3/9	上海机场2018年2月投资者调研活动2018年2月无机构投资者调研。公司结合信息披露内容，及时回复了投资者通过其他途径提出的相关热点问题。[点击下载原文]	9735	0	上海机场资讯	1
1357	2018/3/8	来源：东方财富网 上海机场(600009)2018-03-07融资融券信息显示，上海机场融资余额224,058,636元，融券余额7,933,919.46元，融资买入额24,469,973元，融资偿还额8,989,526元，融资净买额15,480,447元，融券余量161,193股，融券卖出量8,500股，融券偿还量2,300股，融资融券余额231,992,555.46元。上海机场融资融券详细信息如下表：交易日期代码简称融资融券余额(元)2018-03-07600009上海机场231,992,555.46融资余额(元)融资买入额(元)融资偿还额(元)融资净买额(元)224,058,63624,469,9738,989,52615,480,447融券余额(元)融券余量(股)融券卖出量(股)融券偿还量(股)7,933,919.46161,1938,5002,300沪市全部融资融券数据一览 上…	8006	0	上海机场资讯	3
1358	2018/3/7	来源：东方财富网 上海机场(600009)2018-03-06融资融券信息显示，上海机场融资余额208,578,189元，融券余额7,619,455.88元，融资买入额25,191,307元，融资偿还额11,587,665元，融资净买额13,603,642元，融券余量154,993股，融券卖出量3,300股，融券偿还量4,000股，融资融券余额216,197,644.88元。上海机场融资融券详细信息如下表：交易日期代码简称融资融券余额(元)2018-03-06600009上海机场216,197,644.88融资余额(元)融资买入额(元)融资偿还额(元)融资净买额(元)208,578,18925,191,30711,587,66513,603,642融券余额(元)融券余量(股)融券卖出量(股)融券偿还量(股)7,619,455.88154,9933,3004,000沪市全部融资融券数据一览…	7766	0	上海机场资讯	3
1359	2018/3/6	来源：东方财富网 上海机场(600009)2018-03-05融资融券信息显示，上海机场融资余额194,974,547元，融券余额7,818,902.46元，融资买入额15,560,903元，融资偿还额16,347,056元，融资净买额-786,153元，融券余量155,693股，融券卖出量5,100股，融券偿还量24,100股，融资融券余额202,793,449.46元。上海机场融资融券详细信息如下表：交易日期代码简称融资融券余额(元)2018-03-05600009上海机场202,793,449.46融资余额(元)融资买入额(元)融资偿还额(元)融资净买额(元)194,974,54715,560,90316,347,056-786,153融券余额(元)融券余量(股)融券卖出量(股)融券偿还量(股)7,818,902.46155,6935,10024,100沪市全部融资融券数据一览 上…	8393	0	上海机场资讯	3
1360	2018/3/5	不到2元的业绩，会不会突然跌停板呢	6925	1	股友bCggL4	2
1361	2018/3/4	上海机场，漂亮50！在熊市创出历史新高！让大鳄抱团坐庄拉高协助巨额套现的事情做到极致。希望协助巨额套现的小散倾家荡产 ——海康威视，分众传媒，口子窖，巨人网络，合力泰，天广中茂，利亚德 ，大华股份，吉艾科技 ，吴通控股，云意电气， 跨境通， 融钰集团 ，印纪传媒 ，美的集团，珈伟股份 ，洋河股份，鸿特精密，华友钴业，恒瑞医药 ，先导智能，安洁科技 ，隆基股份 ，闻泰科技 ，融捷股份 ，中科创达， 蓝思科技，三安光电， 益生股份 ，恺英网络， 安通控股， 华峰超纤 ，长盈精密， 丹邦科技， 南极电商， 云南白药， 万孚生物 ，安图生物， 美年健康， 赛摩电气 ，汇川技术， 科伦药业 ，立讯精密， 完美世界， 中科金财 ，摩恩电气 ，新纶科技，兴源环境， 摩登大道 ，启明星辰， 汉王科技， 温氏股份， 暴风集团 ，网宿科技，乐视网，银之杰，龙元建设 ，好想你， 安琪酵母， 万丰奥威 ，尔康制…	77819	7	打泡沫垃圾股	2
1362	2018/3/3	来源：东方财富网 上海机场(600009)2018-03-02融资融券信息显示，上海机场融资余额195,760,700元，融券余额8,795,792.55元，融资买入额13,783,956元，融资偿还额16,839,573元，融资净买额-3,055,617元，融券余量174,693股，融券卖出量12,700股，融券偿还量3,100股，融资融券余额204,556,492.55元。上海机场融资融券详细信息如下表：交易日期代码简称融资融券余额(元)2018-03-02600009上海机场204,556,492.55融资余额(元)融资买入额(元)融资偿还额(元)融资净买额(元)195,760,70013,783,95616,839,573-3,055,617融券余额(元)融券余量(股)融券卖出量(股)融券偿还量(股)8,795,792.55174,69312,7003,100沪市全部融资融券数据…	9034	0	上海机场资讯	3
1363	2018/3/2	上海机场整天飞机飞来飞去的运输，市值还不到1000亿，顺丰控股整天小包裹运来运去的，市值竟2200多亿。这简直荒诞透顶。	6953	3	shuxiangyinyuan	2
1364	2018/3/1	来源：东方财富网 上海机场(600009)2018-02-28融资融券信息显示，上海机场融资余额205,465,091元，融券余额7,862,840.91元，融资买入额21,807,408元，融资偿还额22,936,176元，融资净买额-1,128,768元，融券余量160,893股，融券卖出量900股，融券偿还量13,700股，融资融券余额213,327,931.91元。上海机场融资融券详细信息如下表：交易日期代码简称融资融券余额(元)2018-02-28600009上海机场213,327,931.91融资余额(元)融资买入额(元)融资偿还额(元)融资净买额(元)205,465,09121,807,40822,936,176-1,128,768融券余额(元)融券余量(股)融券卖出量(股)融券偿还量(股)7,862,840.91160,89390013,700沪市全部融资融券数据一览 上…	8853	1	上海机场资讯	3
1365	2018/2/28	来源：东方财富网 上海机场(600009)2018-02-27融资融券信息显示，上海机场融资余额206,593,859元，融券余额8,629,068.24元，融资买入额21,496,134元，融资偿还额63,238,366元，融资净买额-41,742,232元，融券余量173,693股，融券卖出量5,700股，融券偿还量8,000股，融资融券余额215,222,927.24元。上海机场融资融券详细信息如下表：交易日期代码简称融资融券余额(元)2018-02-27600009上海机场215,222,927.24融资余额(元)融资买入额(元)融资偿还额(元)融资净买额(元)206,593,85921,496,13463,238,366-41,742,232融券余额(元)融券余量(股)融券卖出量(股)融券偿还量(股)8,629,068.24173,6935,7008,000沪市全部融资融券数据…	8874	1	上海机场资讯	3
1366	2018/2/27	来源：东方财富网 上海机场(600009)2018-02-26融资融券信息显示，上海机场融资余额248,336,091元，融券余额8,745,092.17元，融资买入额30,210,716元，融资偿还额30,620,431元，融资净买额-409,715元，融券余量175,993股，融券卖出量33,500股，融券偿还量22,500股，融资融券余额257,081,183.17元。上海机场融资融券详细信息如下表：交易日期代码简称融资融券余额(元)2018-02-26600009上海机场257,081,183.17融资余额(元)融资买入额(元)融资偿还额(元)融资净买额(元)248,336,09130,210,71630,620,431-409,715融券余额(元)融券余量(股)融券卖出量(股)融券偿还量(股)8,745,092.17175,99333,50022,500沪市全部融资融券数据一览…	8986	1	上海机场资讯	3
1367	2018/2/26	绿地2018年销售目标保持在房产公司20强之列。	2817	0	aymm0077102	2
1368	2018/2/25	比亚迪为什么不投资矿石提锂？比亚迪为什么投资盐湖提锂？聪明的你，好好想一想！	2800	0	济公是活佛	2
1369	2018/2/24	来源：东方财富网 上海机场(600009)2018-02-23融资融券信息显示，上海机场融资余额248,745,806元，融券余额7,731,571.98元，融资买入额7,073,677元，融资偿还额11,894,335元，融资净买额-4,820,658元，融券余量164,993股，融券卖出量4,700股，融券偿还量31,000股，融资融券余额256,477,377.98元。上海机场融资融券详细信息如下表：交易日期代码简称融资融券余额(元)2018-02-23600009上海机场256,477,377.98融资余额(元)融资买入额(元)融资偿还额(元)融资净买额(元)248,745,8067,073,67711,894,335-4,820,658融券余额(元)融券余量(股)融券卖出量(股)融券偿还量(股)7,731,571.98164,9934,70031,000沪市全部融资融券数据一览…	8543	1	上海机场资讯	3
1370	2018/2/23	来源：东方财富网 上海机场(600009)2018-02-22融资融券信息显示，上海机场融资余额253,566,464元，融券余额8,919,992.59元，融资买入额11,908,480元，融资偿还额16,502,377元，融资净买额-4,593,897元，融券余量191,293股，融券卖出量23,500股，融券偿还量1,000股，融资融券余额262,486,456.59元。上海机场融资融券详细信息如下表：交易日期代码简称融资融券余额(元)2018-02-22600009上海机场262,486,456.59融资余额(元)融资买入额(元)融资偿还额(元)融资净买额(元)253,566,46411,908,48016,502,377-4,593,897融券余额(元)融券余量(股)融券卖出量(股)融券偿还量(股)8,919,992.59191,29323,5001,000沪市全部融资融券数据…	7923	1	上海机场资讯	3
1371	2018/2/22	九十年代初的上海紫江	3307	0	枪匠	2
1372	2018/2/21	萎靡到死 垃圾	2331	1	福雅你好	1
1373	2018/2/20	大数据揭密大湾区龙头概念东江环保频繁遭外资扫货原因！粤港澳生态股启动迹象明显！国有化后东江环保背靠粤苏两国资巨头广晟与汇鸿，发展潜力巨大置顶 超十倍牛股招募庄家：大湾区启动生态环保战略！东江环保找实力机构做多！请各机构私募调研实情别错过机会大湾区9十2城市垃圾无害化处理战略 投资10座垃圾发电厂耗资将超10000亿最强扫货疯抢大湾区龙头环保股东江环保粤港澳大湾区港澳大湾区第一股东江环保提前启动！极富幻想与战斗力东江环保下午提前封涨停板你会不会继续持股要快要狠要满仓 旷世之妖东江环保今天起五个涨停板猪年春节前除了持有环保股能赚大钱其它想法都是幼稚的！房与车销售嗄然而止谁还有余钱成交量上不去获利者廖廖无几竹篮打水行业经营难维继金融股必烂账背锅消费水平降低几家能盈利？新动力拉内需必出惊天龙头板块！没错，就是环保生态建设！启动两个时间段叠加应…A：10月中旬左右环保再大检查表明环保永远不会放松且…	9798	26	天下一投广发系	1
1374	2018/2/19	沪伦通早来，这股早牛比，毕竟外国投资者的眼光是不一样的，期待沪伦通早点来吧	3505	0	jiujiu18	2
1375	2018/2/18	拉高出货还不快跑	3512	2	刘先生008883765	2
1376	2018/2/17	已买进就被套	2692	2	东南远火营	2
1377	2018/2/16	来源：上海证券报 作者：张忆 继前一日盘中演绎深V反转后，周三，A股三大股指低开低走，前期表现活跃的科技题材股全线熄火，拖累创业板指数大幅走低。 截至收盘，上证指数报2759.13点，下跌1.00%；深证成指报9035.49点，下跌2.02%；创业板指数报1565.61点，下跌2.58%。沪深两市成交额合计达3296亿元。 盘面上，两市呈现普跌格局，上涨家数达476家，占比仅13.11%。28个申万一级行业中，仅钢铁和交通运输小幅收涨。家电、电气设备、纺织服装、房地产等跌幅靠前，以计算机、电子和通信为代表的科技股也全面熄火。主题方面，次新股、维生素、安防服务、工业互联、国产软件和信息安全等题材板块回调幅度较大。 虽然昨日医药生物板块整体跌幅较深，但板块内不少个股表现仍然可圈可点。除香雪制药涨停外，华兰生物、千红制药等涨幅均超过3%。健帆生物、迈克生物、九安医疗、信邦制药、嘉应制药等个股均…	41386	5	财经评论资讯	3
1378	2018/2/15	还是上海机场稳啊，坚持住	5372	0	爱拼才会赢賺賺賺	2
1379	2018/2/14	承诺的虹桥机场只飞国内航班，浦东机场飞国际航班的。那么就可以不算数么？	7554	1	东财网友6838513301013216	2
1380	2018/2/13	锤子线已成了哈哈哈可惜今日没有入	9018	4	Edition	2
1381	2018/2/12	下周解禁871亿，无疑加剧股市的供需失衡，周末主义规避风险哦！	9136	16	南柯一一一梦	2
1382	2018/2/11	不明白的看一下 公司? 已经套牢近半年了，49 。	6177	1	直线穿越	2
1383	2018/2/10	坐等25建仓，全球股灾已到，别与趋势作对。耐心等待中	6192	1	我是钉子怕你锤子	3
1384	2018/2/9	来源：东方财富网 以下是上海机场在北京时间2月9日09:35分盘口异动快照：2月9日，上海机场盘中加速下跌，5分钟内跌幅超过2%，截至9点35分，报43.11元，成交2496.10万元，换手率0.05%。分笔09:35:4943.1123↓09:35:4643.3671↑09:35:4343.3658↑09:35:4043.3062↑09:35:3743.2932↓09:35:3443.38183↑09:35:3143.3621↓09:35:2843.3692↑09:35:2543.3613↓09:35:2243.5031↑报价卖五43.457卖四43.3817卖三43.36216卖二43.3558卖一43.21买一43.1150买二43.115买三43.094买四43.038买五43.0213最新：43.11涨幅：-6.30%涨跌：-2.9换手率：0.05%成交量：5660.58手成交…	7700	0	上海机场资讯	3
1385	2018/2/8	上海机场走势应该会上60元	8499	4	佛山彦大	3
1386	2018/2/7	公告日期：2018-02-08600009:上海机场独立董事意见函[点击查看PDF原文]提示：本网不保证其真实性和客观性，一切有关该股的有效信息，以交易所的公告为准，敬请投资者注意风险。	9466	1	上海机场资讯	3
1387	2018/2/6	3月2 解禁8.33亿股	9191	5	圣翔l	2
1388	2018/2/5	速跑	5498	4	铁幕999	2
1389	2018/2/4	上海机场，算第2个。	7569	2	买百股7106	2
1390	2018/2/3	星期一该落地加油了	5340	1	韩小七	0
1391	2018/2/2	来源：东方财富网 上海机场(600009)2018-02-01融资融券信息显示，上海机场融资余额326,536,516元，融券余额7,495,772.80元，融资买入额23,467,638元，融资偿还额37,813,987元，融资净买额-14,346,349元，融券余量157,210股，融券卖出量9,500股，融券偿还量2,600股，融资融券余额334,032,288.80元。上海机场融资融券详细信息如下表：交易日期代码简称融资融券余额(元)2018-02-01600009上海机场334,032,288.80融资余额(元)融资买入额(元)融资偿还额(元)融资净买额(元)326,536,51623,467,63837,813,987-14,346,349融券余额(元)融券余量(股)融券卖出量(股)融券偿还量(股)7,495,772.80157,2109,5002,600沪市全部融资融券数据…	8631	1	上海机场资讯	3
1392	2018/2/1	来源：东方财富网 上海机场(600009)2018-01-31融资融券信息显示，上海机场融资余额340,882,865元，融券余额7,048,035.90元，融资买入额15,968,533元，融资偿还额14,758,179元，融资净买额1,210,354元，融券余量150,310股，融券卖出量15,200股，融券偿还量9,900股，融资融券余额347,930,900.90元。上海机场融资融券详细信息如下表：交易日期代码简称融资融券余额(元)2018-01-31600009上海机场347,930,900.90融资余额(元)融资买入额(元)融资偿还额(元)融资净买额(元)340,882,86515,968,53314,758,1791,210,354融券余额(元)融券余量(股)融券卖出量(股)融券偿还量(股)7,048,035.90150,31015,2009,900沪市全部融资融券数据一览…	9074	1	上海机场资讯	3
1393	2018/1/31	来源：东方财富网 上海机场(600009)2018-01-30融资融券信息显示，上海机场融资余额339,672,511元，融券余额6,689,311.30元，融资买入额11,087,160元，融资偿还额17,418,073元，融资净买额-6,330,913元，融券余量145,010股，融券卖出量4,600股，融券偿还量1,900股，融资融券余额346,361,822.30元。上海机场融资融券详细信息如下表：交易日期代码简称融资融券余额(元)2018-01-30600009上海机场346,361,822.30融资余额(元)融资买入额(元)融资偿还额(元)融资净买额(元)339,672,51111,087,16017,418,073-6,330,913融券余额(元)融券余量(股)融券卖出量(股)融券偿还量(股)6,689,311.30145,0104,6001,900沪市全部融资融券数据一览…	8893	1	上海机场资讯	3
1394	2018/1/30	来源：东方财富网 上海机场(600009)2018-01-29融资融券信息显示，上海机场融资余额346,003,424元，融券余额6,500,720.80元，融资买入额16,741,054元，融资偿还额35,318,507元，融资净买额-18,577,453元，融券余量142,310股，融券卖出量300股，融券偿还量12,200股，融资融券余额352,504,144.80元。上海机场融资融券详细信息如下表：交易日期代码简称融资融券余额(元)2018-01-29600009上海机场352,504,144.80融资余额(元)融资买入额(元)融资偿还额(元)融资净买额(元)346,003,42416,741,05435,318,507-18,577,453融券余额(元)融券余量(股)融券卖出量(股)融券偿还量(股)6,500,720.80142,31030012,200沪市全部融资融券数据一览…	9129	1	上海机场资讯	3
1395	2018/1/29	今天我满仓上机了，不知道明天还会跌吗	6931	2	jiujiu18	2
1396	2018/1/28	炒股本来就是一个马拉松，。	3150	0	川投资本	2
1397	2018/1/27	来源：东方财富网 上海机场(600009)2018-01-25融资融券信息显示，上海机场融资余额371,475,822元，融券余额7,210,981.70元，融资买入额22,500,850元，融资偿还额27,814,099元，融资净买额-5,313,249元，融券余量154,510股，融券卖出量12,100股，融券偿还量14,600股，融资融券余额378,686,803.70元。上海机场融资融券详细信息如下表：交易日期代码简称融资融券余额(元)2018-01-25600009上海机场378,686,803.70融资余额(元)融资买入额(元)融资偿还额(元)融资净买额(元)371,475,82222,500,85027,814,099-5,313,249融券余额(元)融券余量(股)融券卖出量(股)融券偿还量(股)7,210,981.70154,51012,10014,600沪市全部融资融券…	8822	1	上海机场资讯	3
1398	2018/1/26	来源：东方财富网 上海机场(600009)2018-01-24融资融券信息显示，上海机场融资余额376,789,071元，融券余额7,393,600.90元，融资买入额37,322,461元，融资偿还额43,463,626元，融资净买额-6,141,165元，融券余量157,010股，融券卖出量10,100股，融券偿还量22,900股，融资融券余额384,182,671.90元。上海机场融资融券详细信息如下表：交易日期代码简称融资融券余额(元)2018-01-24600009上海机场384,182,671.90融资余额(元)融资买入额(元)融资偿还额(元)融资净买额(元)376,789,07137,322,46143,463,626-6,141,165融券余额(元)融券余量(股)融券卖出量(股)融券偿还量(股)7,393,600.90157,01010,10022,900沪市全部融资融券…	9484	1	上海机场资讯	3
1399	2018/1/25	来源：东方财富网 上海机场(600009)2018-01-23融资融券信息显示，上海机场融资余额382,930,236元，融券余额7,984,466.20元，融资买入额56,857,194元，融资偿还额84,817,364元，融资净买额-27,960,170元，融券余量169,810股，融券卖出量66,000股，融券偿还量10,000股，融资融券余额390,914,702.20元。上海机场融资融券详细信息如下表：交易日期代码简称融资融券余额(元)2018-01-23600009上海机场390,914,702.20融资余额(元)融资买入额(元)融资偿还额(元)融资净买额(元)382,930,23656,857,19484,817,364-27,960,170融券余额(元)融券余量(股)融券卖出量(股)融券偿还量(股)7,984,466.20169,81066,00010,000沪市全部融资…	9394	1	上海机场资讯	3
1400	2018/1/24	来源：东方财富网 上海机场(600009)2018-01-22融资融券信息显示，上海机场融资余额410,890,406元，融券余额5,111,207.10元，融资买入额39,028,836元，融资偿还额38,674,708元，融资净买额354,128元，融券余量113,810股，融券卖出量300股，融券偿还量3,300股，融资融券余额416,001,613.10元。上海机场融资融券详细信息如下表：交易日期代码简称融资融券余额(元)2018-01-22600009上海机场416,001,613.10融资余额(元)融资买入额(元)融资偿还额(元)融资净买额(元)410,890,40639,028,83638,674,708354,128融券余额(元)融券余量(股)融券卖出量(股)融券偿还量(股)5,111,207.10113,8103003,300沪市全部融资融券数据一览 上海机场融资融券数…	8097	3	上海机场资讯	3
1401	2018/1/23	中泰化学盐湖可开采数百年，储备富可敌国；现在又添150万纱锭全部投产销售正常，200万纱锭在2018年全部投产。近日，中泰化学或得国家补贴几亿元，2亿元已经到位，这无疑会给2018年的业绩带来重大的影响；爱乐达自从上市以来，大飞机、战斗机制造使业绩翻翻。目前生产安排得慢慢的，时而加班加点。国际形势、大国之硬性需求助推其扩产，随时停牌配送，机构和大户呆着无动作，低价位保持沉默等配送。中泰化学高枕无忧大盘震荡人气衰，买入中泰不瞎掰。今日开满新项目，又将设备来换代。无形资产满盐湖，价值万亿慢慢采。目前十倍市盈率，何愁股价不上来。时下形势扶价值，概念炒作呜呼哀。不管三七二十一，稳步前进坐中泰！中泰化学所生产的化工产品之众数不胜数。公司又有充足的科技人才储备。其氯碱拥有完整的一体化产业链优势。公司不仅参与外部的石墨烯投资，而且还在单独地进行研发试验。随着我国经济形势向好，随着该公司各项目技术的升级…	8479	4	掇明月	2
1402	2018/1/22	来源：东方财富网 上海机场(600009)2018-01-19融资融券信息显示，上海机场融资余额410,536,278元，融券余额5,210,894.10元，融资买入额25,641,875元，融资偿还额39,799,793元，融资净买额-14,157,918元，融券余量116,810股，融券卖出量2,700股，融券偿还量9,200股，融资融券余额415,747,172.10元。上海机场融资融券详细信息如下表：交易日期代码简称融资融券余额(元)2018-01-19600009上海机场415,747,172.10融资余额(元)融资买入额(元)融资偿还额(元)融资净买额(元)410,536,27825,641,87539,799,793-14,157,918融券余额(元)融券余量(股)融券卖出量(股)融券偿还量(股)5,210,894.10116,8102,7009,200沪市全部融资融券数据…	8650	1	上海机场资讯	0
1403	2018/1/21	来源：东方财富网 上海机场(600009)2018-01-18融资融券信息显示，上海机场融资余额424,694,196元，融券余额5,548,950元，融资买入额77,209,519元，融资偿还额38,616,227元，融资净买额38,593,292元，融券余量123,310股，融券卖出量2,900股，融券偿还量26,804股，融资融券余额430,243,146元。上海机场融资融券详细信息如下表：交易日期代码简称融资融券余额(元)2018-01-18600009上海机场430,243,146融资余额(元)融资买入额(元)融资偿还额(元)融资净买额(元)424,694,19677,209,51938,616,22738,593,292融券余额(元)融券余量(股)融券卖出量(股)融券偿还量(股)5,548,950123,3102,90026,804沪市全部融资融券数据一览 上海机场融资融券数…	8904	1	上海机场资讯	3
1404	2018/1/20	来源：东方财富网 上海机场(600009)2018-01-17融资融券信息显示，上海机场融资余额386,100,904元，融券余额6,680,571.32元，融资买入额32,138,804元，融资偿还额45,847,766元，融资净买额-13,708,962元，融券余量147,214股，融券卖出量12,200股，融券偿还量14,600股，融资融券余额392,781,475.32元。上海机场融资融券详细信息如下表：交易日期代码简称融资融券余额(元)2018-01-17600009上海机场392,781,475.32融资余额(元)融资买入额(元)融资偿还额(元)融资净买额(元)386,100,90432,138,80445,847,766-13,708,962融券余额(元)融券余量(股)融券卖出量(股)融券偿还量(股)6,680,571.32147,21412,20014,600沪市全部融资…	9220	1	上海机场资讯	3
1405	2018/1/19	本已经是港资重仓，近期还在持续增仓，图形再次转入波段上升区间	7465	2	实话当瞎话说	2
1406	2018/1/18	上海机场股东人数才不到4万，庄家收集了大部分筹码，也快到出货季节了，如何出货是好？？？？股东人数接下去一段时间应该会暴增，小三散会接盘？	9868	3	缠中说禅_1	2
1407	2018/1/17	当一家好公司上涨超过了其基本面的价值，将成为糟糕的投资。当一家坏公司下跌低于基本面的价值时将成为成功的投资。交易不是要投资大公司，而是从无效的定价中获得利润。一家好公司不一定是好股票，反之，一家垃圾公司不一定是坏股票。2018年炒什么不言自明!大蓝筹里机构赚的账面盈利，无人接盘，每天自拉自唱，他们自然是要愁白了头。	7338	2	地球就是一个小球	2
1408	2018/1/16	油价大涨，航运和汽车股要完蛋。	6155	2	最爱小鹿	2
1409	2018/1/15	来源：东方财富网 上海机场(600009)2018-01-12融资融券信息显示，上海机场融资余额411,887,110元，融券余额5,141,595.16元，融资买入额27,777,096元，融资偿还额23,273,304元，融资净买额4,503,792元，融券余量117,014股，融券卖出量13,100股，融券偿还量4,900股，融资融券余额417,028,705.16元。上海机场融资融券详细信息如下表：交易日期代码简称融资融券余额(元)2018-01-12600009上海机场417,028,705.16融资余额(元)融资买入额(元)融资偿还额(元)融资净买额(元)411,887,11027,777,09623,273,3044,503,792融券余额(元)融券余量(股)融券卖出量(股)融券偿还量(股)5,141,595.16117,01413,1004,900沪市全部融资融券数据一览…	9529	1	上海机场资讯	0
1410	2018/1/14	来源：东方财富网 上海机场(600009)2018-01-11融资融券信息显示，上海机场融资余额407,383,318元，融券余额4,726,880.16元，融资买入额29,066,227元，融资偿还额30,729,301元，融资净买额-1,663,074元，融券余量108,814股，融券卖出量3,400股，融券偿还量2,800股，融资融券余额412,110,198.16元。上海机场融资融券详细信息如下表：交易日期代码简称融资融券余额(元)2018-01-11600009上海机场412,110,198.16融资余额(元)融资买入额(元)融资偿还额(元)融资净买额(元)407,383,31829,066,22730,729,301-1,663,074融券余额(元)融券余量(股)融券卖出量(股)融券偿还量(股)4,726,880.16108,8143,4002,800沪市全部融资融券数据一览…	8770	1	上海机场资讯	3
1411	2018/1/13	来源：东方财富网 上海机场(600009)2018-01-10融资融券信息显示，上海机场融资余额409,046,392元，融券余额4,739,773.20元，融资买入额13,793,657元，融资偿还额20,514,322元，融资净买额-6,720,665元，融券余量108,214股，融券卖出量3,800股，融券偿还量3,300股，融资融券余额413,786,165.20元。上海机场融资融券详细信息如下表：交易日期代码简称融资融券余额(元)2018-01-10600009上海机场413,786,165.20融资余额(元)融资买入额(元)融资偿还额(元)融资净买额(元)409,046,39213,793,65720,514,322-6,720,665融券余额(元)融券余量(股)融券卖出量(股)融券偿还量(股)4,739,773.20108,2143,8003,300沪市全部融资融券数据一览…	8455	1	上海机场资讯	3
1412	2018/1/12	来源：东方财富网 上海机场(600009)2018-01-09融资融券信息显示，上海机场融资余额415,767,057元，融券余额4,713,564.64元，融资买入额13,867,606元，融资偿还额44,759,140元，融资净买额-30,891,534元，融券余量107,714股，融券卖出量12,100股，融券偿还量7,100股，融资融券余额420,480,621.64元。上海机场融资融券详细信息如下表：交易日期代码简称融资融券余额(元)2018-01-09600009上海机场420,480,621.64融资余额(元)融资买入额(元)融资偿还额(元)融资净买额(元)415,767,05713,867,60644,759,140-30,891,534融券余额(元)融券余量(股)融券卖出量(股)融券偿还量(股)4,713,564.64107,71412,1007,100沪市全部融资融券…	8442	1	上海机场资讯	3
1413	2018/1/11	我来压颗小石头。已在14.73出掉白云机场短线1万股，还有6000股上海机场。如果能到43.8元的话就拿3000股43.75出。	5610	1	小哥驾到	2
1414	2018/1/10	成本44.25买进3000股上海机场，14.51成本买进1万股白云机场	8952	4	小哥驾到	0
1415	2018/1/9	香港中央结算直接拉到72就好了，没必要左扯又扯，反正控盘了，又有资金！	3680	0	股友hB9OxH	2
1416	2018/1/8	九号，庄稼已完成上吊的所有程序，就差断气了。	5287	7	在天空	2
1417	2018/1/7	来源：东方财富网 上海机场(600009)2018-01-04融资融券信息显示，上海机场融资余额442,832,121元，融券余额5,843,867.40元，融资买入额41,591,558元，融资偿还额40,789,038元，融资净买额802,520元，融券余量132,514股，融券卖出量26,100股，融券偿还量700股，融资融券余额448,675,988.40元。上海机场融资融券详细信息如下表：交易日期代码简称融资融券余额(元)2018-01-04600009上海机场448,675,988.40融资余额(元)融资买入额(元)融资偿还额(元)融资净买额(元)442,832,12141,591,55840,789,038802,520融券余额(元)融券余量(股)融券卖出量(股)融券偿还量(股)5,843,867.40132,51426,100700沪市全部融资融券数据一览 上海机场融资融…	8823	1	上海机场资讯	3
1418	2018/1/6	A股破净股数创历史新高：占比逾13% 与沪指998点相当2018年10月18日09:35:30 澎湃新闻 中华网 经济频道首页 国内经济新闻 ＞ 正文	6695	5	五朵金花开	2
1419	2018/1/5	来源：东方财富网 上海机场(600009)2018-01-03融资融券信息显示，上海机场融资余额442,029,601元，融券余额4,718,371.70元，融资买入额70,551,799元，融资偿还额24,151,730元，融资净买额46,400,069元，融券余量107,114股，融券卖出量3,000股，融券偿还量19,800股，融资融券余额446,747,972.70元。上海机场融资融券详细信息如下表：交易日期代码简称融资融券余额(元)2018-01-03600009上海机场446,747,972.70融资余额(元)融资买入额(元)融资偿还额(元)融资净买额(元)442,029,60170,551,79924,151,73046,400,069融券余额(元)融券余量(股)融券卖出量(股)融券偿还量(股)4,718,371.70107,1143,00019,800沪市全部融资融券数据…	9098	1	上海机场资讯	3
1420	2018/1/4	来源：东方财富网 上海机场(600009)2018-01-02融资融券信息显示，上海机场融资余额395,629,532元，融券余额5,501,781.60元，融资买入额49,980,786元，融资偿还额14,839,325元，融资净买额35,141,461元，融券余量123,914股，融券卖出量1,300股，融券偿还量6,500股，融资融券余额401,131,313.60元。上海机场融资融券详细信息如下表：交易日期代码简称融资融券余额(元)2018-01-02600009上海机场401,131,313.60融资余额(元)融资买入额(元)融资偿还额(元)融资净买额(元)395,629,53249,980,78614,839,32535,141,461融券余额(元)融券余量(股)融券卖出量(股)融券偿还量(股)5,501,781.60123,9141,3006,500沪市全部融资融券数据一览…	8862	1	上海机场资讯	3
1421	2018/1/3	最新股东人数:2.18万户*ST友好（600778）*ST创兴（600193）	7175	21	股海无边何方是岸	1
1422	2018/1/2	举报这只股票，平凡的短线拉买拉卖	3641	0	勤劳的小蜜蜂53119	2
1423	2018/1/1	比尸臭还臭的水利。	3304	0	tengchazhang5757	2
1424	2017/12/31	[不赞]	7273	1	股友vB7BPB	0
1425	2017/12/30	来源：东方财富网 上海机场(600009)2017-12-29融资融券信息显示，上海机场融资余额360,488,071元，融券余额5,811,421.14元，融资买入额7,675,384元，融资偿还额29,833,834元，融资净买额-22,158,450元，融券余量129,114股，融券卖出量9,600股，融券偿还量8,000股，融资融券余额366,299,492.14元。上海机场融资融券详细信息如下表：交易日期代码简称融资融券余额(元)2017-12-29600009上海机场366,299,492.14融资余额(元)融资买入额(元)融资偿还额(元)融资净买额(元)360,488,0717,675,38429,833,834-22,158,450融券余额(元)融券余量(股)融券卖出量(股)融券偿还量(股)5,811,421.14129,1149,6008,000沪市全部融资融券数据一览…	9956	1	上海机场资讯	3
1426	2017/12/29	来源：东方财富网 上海机场(600009)2017-12-28融资融券信息显示，上海机场融资余额382,646,521元，融券余额5,622,092.26元，融资买入额17,720,916元，融资偿还额17,464,399元，融资净买额256,517元，融券余量127,514股，融券卖出量6,200股，融券偿还量38,000股，融资融券余额388,268,613.26元。上海机场融资融券详细信息如下表：交易日期代码简称融资融券余额(元)2017-12-28600009上海机场388,268,613.26融资余额(元)融资买入额(元)融资偿还额(元)融资净买额(元)382,646,52117,720,91617,464,399256,517融券余额(元)融券余量(股)融券卖出量(股)融券偿还量(股)5,622,092.26127,5146,20038,000沪市全部融资融券数据一览 上海机…	5791	2	上海机场资讯	3
1427	2017/12/28	还悄悄地私下和其他。	7281	22	颖磊辰忠俊6380	2
1428	2017/12/27	来源：东方财富网 上海机场(600009)2017-12-26融资融券信息显示，上海机场融资余额399,995,530元，融券余额6,587,165.86元，融资买入额22,789,760元，融资偿还额26,305,842元，融资净买额-3,516,082元，融券余量146,414股，融券卖出量7,600股，融券偿还量11,000股，融资融券余额406,582,695.86元。上海机场融资融券详细信息如下表：交易日期代码简称融资融券余额(元)2017-12-26600009上海机场406,582,695.86融资余额(元)融资买入额(元)融资偿还额(元)融资净买额(元)399,995,53022,789,76026,305,842-3,516,082融券余额(元)融券余量(股)融券卖出量(股)融券偿还量(股)6,587,165.86146,4147,60011,000沪市全部融资融券数据…	8764	1	上海机场资讯	3
1429	2017/12/26	来源：东方财富网 上海机场(600009)2017-12-25融资融券信息显示，上海机场融资余额403,511,612元，融券余额6,639,756.48元，融资买入额19,811,748元，融资偿还额27,026,678元，融资净买额-7,172,119元，融券余量149,814股，融券卖出量1,700股，融券偿还量1,500股，融资融券余额410,151,368.48元。上海机场融资融券详细信息如下表：交易日期代码简称融资融券余额(元)2017-12-25600009上海机场410,151,368.48融资余额(元)融资买入额(元)融资偿还额(元)融资净买额(元)403,511,61219,811,74827,026,678-7,172,119融券余额(元)融券余量(股)融券卖出量(股)融券偿还量(股)6,639,756.48149,8141,7001,500沪市全部融资融券数据一览…	8896	1	上海机场资讯	3
1430	2017/12/25	华联股份或成下一个举牌标的股 重点关注！	4741	4	纯天然pkltj9	2
1431	2017/12/24	逃命模式开始中。	3532	0	股友W0ShBM	2
1432	2017/12/23	来源：东方财富网 上海机场(600009)2017-12-22融资融券信息显示，上海机场融资余额410,683,731元，融券余额6,617,427.22元，融资买入额34,719,828元，融资偿还额14,950,074元，融资净买额19,769,754元，融券余量149,614股，融券卖出量2,500股，融券偿还量3,900股，融资融券余额417,301,158.22元。上海机场融资融券详细信息如下表：交易日期代码简称融资融券余额(元)2017-12-22600009上海机场417,301,158.22融资余额(元)融资买入额(元)融资偿还额(元)融资净买额(元)410,683,73134,719,82814,950,07419,769,754融券余额(元)融券余量(股)融券卖出量(股)融券偿还量(股)6,617,427.22149,6142,5003,900沪市全部融资融券数据一览…	9896	1	上海机场资讯	3
1433	2017/12/22	此时不进，更待何时？	7532	15	喜乐同在	2
1434	2017/12/21	慢慢来，闷声发财好	5330	4	你凡人	2
1435	2017/12/20	来源：东方财富网 以下是上海机场在北京时间11月23日13:17分盘口异动快照：11月23日，上海机场盘中跌幅达5%，截至13点17分，报43.55元，成交2.86亿元，换手率0.59%，主力资金净流入-4193.33万元。分笔13:17:5643.5545↓13:17:5343.5827↓13:17:5043.5982↑13:17:4743.5833↓13:17:4443.59262↓13:17:4143.6172↓13:17:3843.6231↓13:17:3543.6332↓13:17:3243.6462↓13:17:2943.6816↑报价卖五43.6212卖四43.6117卖三43.642卖二43.5930卖一43.5895买一43.5530买二43.5413买三43.5351买四43.522买五43.51173最新：43.55涨幅：-5.06%涨跌：-2.32换手率：0.59…	7901	4	上海机场资讯	3
1436	2017/12/19	来源：东方财富网 上海机场(600009)2017-12-18融资融券信息显示，上海机场融资余额388,536,039元，融券余额6,313,271.44元，融资买入额7,621,756元，融资偿还额15,589,242元，融资净买额-9,550,918元，融券余量143,614股，融券卖出量2,000股，融券偿还量2,800股，融资融券余额394,849,310.44元。上海机场融资融券详细信息如下表：交易日期代码简称融资融券余额(元)2017-12-18600009上海机场394,849,310.44融资余额(元)融资买入额(元)融资偿还额(元)融资净买额(元)388,536,0397,621,75615,589,242-9,550,918融券余额(元)融券余量(股)融券卖出量(股)融券偿还量(股)6,313,271.44143,6142,0002,800沪市全部融资融券数据一览 上…	9573	1	上海机场资讯	3
1437	2017/12/18	虹到底是金子，还是狗屎？ 我认为，长虹具有两面性， 虹到底是金子，还是狗屎？ 我认为，长虹具有两面性，即是金子，又是狗屎。 从zf角 虹到底是金子，还是狗屎？我认为，长虹具有两面性，即是金子，又是狗屎。从zf角度看，长虹年销售700亿，解决了几万人的就业，每年上缴几十亿的税收，是金子。从tzz角度看，长虹不尊重投资者，股价江河日下。长虹就是臭狗屎。有没有金子埋在臭狗屎里面的可能性呢？长虹目前的市值100多亿，股价3块多钱。长虹有什么理由值得我买呢？1，长虹有3个子公司在新3板挂牌。2，长虹控股了2个上市公司。3，长虹是20多年前的上市公司，其厂房土地都是20多年前的估值。4，长虹的领导班子已经全部大换血，年轻化。（虽然勇哥依然在集团公司当权）5，国改，混改，股权激励，引进战略投资者是大势所趋。6，军民融合，军工资产证券化是国家战略。长虹军工集团的资产证券化几乎是零，远低于全国的平均水平。…	4123	3	京a88889	2
1438	2017/12/17	来源：东方财富网 上海机场(600009)2017-12-15融资融券信息显示，上海机场融资余额398,086,957元，融券余额6,300,782.82元，融资买入额10,383,159元，融资偿还额27,995,785元，融资净买额-17,612,626元，融券余量144,414股，融券卖出量10,900股，融券偿还量6,800股，融资融券余额404,387,739.82元。上海机场融资融券详细信息如下表：交易日期代码简称融资融券余额(元)2017-12-15600009上海机场404,387,739.82融资余额(元)融资买入额(元)融资偿还额(元)融资净买额(元)398,086,95710,383,15927,995,785-17,612,626融券余额(元)融券余量(股)融券卖出量(股)融券偿还量(股)6,300,782.82144,41410,9006,800沪市全部融资融券…	9220	3	上海机场资讯	3
1439	2017/12/16	彬哥认为市场要想出现反弹甚至是反转必须要有很	4267	2	wyz681025	2
1440	2017/12/15	印象中上海机场还没有俯冲式硬着陆的	4914	5	真TM难	1
1441	2017/12/14	来源：东方财富网 上海机场(600009)2017-09-07融资融券信息显示，上海机场融资余额241,742,259元，融券余额7,354,437元，融资买入额28,036,274元，融资偿还额35,239,620元，融资净买额-7,203,346元，融券余量180,300股，融券卖出量80,100股，融券偿还量3,100股，融资融券余额249,096,696元。上海机场融资融券详细信息如下表：交易日期代码简称融资融券余额(元)2017-09-07600009上海机场249,096,696融资余额(元)融资买入额(元)融资偿还额(元)融资净买额(元)241,742,25928,036,27435,239,620-7,203,346融券余额(元)融券余量(股)融券卖出量(股)融券偿还量(股)7,354,437180,30080,1003,100沪市全部融资融券数据一览 上海机场融资融券数…	8866	8	上海机场资讯	3
1442	2017/12/13	短调完成，上攻开始，抄底买进。	3597	2	庭礼东坤佳2842	2
1443	2017/12/12	来源：东方财富网 上海机场(600009)2017-08-03融资融券信息显示，上海机场融资余额262,542,658元，融券余额4,548,858元，融资买入额10,368,763元，融资偿还额14,541,166元，融资净买额-4,172,403元，融券余量124,900股，融券卖出量17,300股，融券偿还量4,600股，融资融券余额267,091,516元。上海机场融资融券详细信息如下表：交易日期代码简称融资融券余额(元)2017-08-03600009上海机场267,091,516融资余额(元)融资买入额(元)融资偿还额(元)融资净买额(元)262,542,65810,368,76314,541,166-4,172,403融券余额(元)融券余量(股)融券卖出量(股)融券偿还量(股)4,548,858124,90017,3004,600沪市全部融资融券数据一览 上海机场融资融券数…	9736	21	上海机场资讯	3
1444	2017/12/11	揭穿价值投资的鬼话，如果真要价值投资，招商银行应该3个跌停！中国平安应该2个跌停！，以AH股股价对比说明，A股全部比H股贵。如果真要价值投资，就应该向港股股价靠拢，就应该：中国石油8个跌停！招商银行3个跌停！万科万科4个跌停！中国平安2个跌停！工商银行2个跌停！建设银行3个跌停！海信科龙7个跌停！，机构打着价值投资的旗号拉上证50，这些股票都已经贵得离谱了！用AH股股价对比就一目了然了！，股票名称 AH溢价率中国石油 101%中国石化 21%工商银行 23%建设银行 31%中国银行 20%农业银行 20%交通银行 28%招商银行 30%中信银行 65%光大银行 39%民生银行 32%中国平安 19%中国人寿 42%中国太保 32%新华保险 62%万科万科 46%中国交建 96%中国铁建 48%中国中铁 80%中国神华 38%中国中冶 138%中煤能源 95%中国国航 56%东方航空 82…	35980	63	十元恒瑞4	2
1445	2017/12/10	自由贸易港，批了，批了，哈哈	3713	1	LG慧眼识股	2
1446	2017/12/9	任何时候不要轻易满仓，这样做，有利于保持平常心得态，而且在操作上令您进可攻退可守	8530	25	股友u7xXUD5933	2
1447	2017/12/8	~！！上海机场坐等时机再投资，涨升之势锐不可挡！	7755	13	贩列7974	2
1448	2017/12/7	说的没错吧，这种垃圾庄在的垃圾股是不可能涨的。	3574	2	芬初悦蕊2721	2
1449	2017/12/6	来源：东方财富网 上海机场(600009)2017-12-04融资融券信息显示，上海机场融资余额437,798,221元，融券余额4,268,194.38元，融资买入额17,055,359元，融资偿还额16,153,652元，融资净买额901,707元，融券余量101,214股，融券卖出量1,700股，融券偿还量1,400股，融资融券余额442,066,415.38元。上海机场融资融券详细信息如下表：交易日期代码简称融资融券余额(元)2017-12-04600009上海机场442,066,415.38融资余额(元)融资买入额(元)融资偿还额(元)融资净买额(元)437,798,22117,055,35916,153,652901,707融券余额(元)融券余量(股)融券卖出量(股)融券偿还量(股)4,268,194.38101,2141,7001,400沪市全部融资融券数据一览 上海机场融…	5844	2	上海机场资讯	3
1450	2017/12/5	有点意思	4957	1	林姨炒股	2
1451	2017/12/4	来源：东方财富网 上海机场(600009)2017-10-13融资融券信息显示，上海机场融资余额257,952,350元，融券余额5,177,172元，融资买入额10,475,261元，融资偿还额20,051,099元，融资净买额-9,575,838元，融券余量129,300股，融券卖出量21,700股，融券偿还量29,500股，融资融券余额263,129,522元。上海机场融资融券详细信息如下表：交易日期代码简称融资融券余额(元)2017-10-13600009上海机场263,129,522融资余额(元)融资买入额(元)融资偿还额(元)融资净买额(元)257,952,35010,475,26120,051,099-9,575,838融券余额(元)融券余量(股)融券卖出量(股)融券偿还量(股)5,177,172129,30021,70029,500沪市全部融资融券数据一览 上海机场融资融…	7287	6	上海机场资讯	3
1452	2017/12/3	来源：东方财富网 上海机场(600009)2017-11-09融资融券信息显示，上海机场融资余额444,559,788元，融券余额5,993,988.52元，融资买入额26,634,245元，融资偿还额40,611,345元，融资净买额-13,977,100元，融券余量138,814股，融券卖出量5,200股，融券偿还量1,600股，融资融券余额450,553,776.52元。上海机场融资融券详细信息如下表：交易日期代码简称融资融券余额(元)2017-11-09600009上海机场450,553,776.52融资余额(元)融资买入额(元)融资偿还额(元)融资净买额(元)444,559,78826,634,24540,611,345-13,977,100融券余额(元)融券余量(股)融券卖出量(股)融券偿还量(股)5,993,988.52138,8145,2001,600沪市全部融资融券数据…	5934	2	上海机场资讯	3
1453	2017/12/2	来源：东方财富网 上海机场(600009)2017-11-28融资融券信息显示，上海机场融资余额446,293,526元，融券余额5,070,012.49元，融资买入额22,824,387元，融资偿还额29,996,370元，融资净买额-7,171,983元，融券余量117,661股，融券卖出量24,647股，融券偿还量9,700股，融资融券余额451,363,538.49元。上海机场融资融券详细信息如下表：交易日期代码简称融资融券余额(元)2017-11-28600009上海机场451,363,538.49融资余额(元)融资买入额(元)融资偿还额(元)融资净买额(元)446,293,52622,824,38729,996,370-7,171,983融券余额(元)融券余量(股)融券卖出量(股)融券偿还量(股)5,070,012.49117,66124,6479,700沪市全部融资融券数据…	5966	4	上海机场资讯	3
1454	2017/12/1	来源：东方财富网 上海机场(600009)2017-09-25融资融券信息显示，上海机场融资余额285,385,484元，融券余额3,610,455元，融资买入额21,502,779元，融资偿还额32,992,636元，融资净买额-11,489,857元，融券余量93,900股，融券卖出量17,900股，融券偿还量5,300股，融资融券余额288,995,939元。上海机场融资融券详细信息如下表：交易日期代码简称融资融券余额(元)2017-09-25600009上海机场288,995,939融资余额(元)融资买入额(元)融资偿还额(元)融资净买额(元)285,385,48421,502,77932,992,636-11,489,857融券余额(元)融券余量(股)融券卖出量(股)融券偿还量(股)3,610,45593,90017,9005,300沪市全部融资融券数据一览 上海机场融资融券数…	8072	2	上海机场资讯	3
1455	2017/11/30	来源：东方财富网 上海机场(600009)2017-11-29融资融券信息显示，上海机场融资余额459,676,240元，融券余额3,874,709.54元，融资买入额59,128,092元，融资偿还额45,745,378元，融资净买额13,382,714元，融券余量92,014股，融券卖出量9,200股，融券偿还量34,847股，融资融券余额463,550,949.54元。上海机场融资融券详细信息如下表：交易日期代码简称融资融券余额(元)2017-11-29600009上海机场463,550,949.54融资余额(元)融资买入额(元)融资偿还额(元)融资净买额(元)459,676,24059,128,09245,745,37813,382,714融券余额(元)融券余量(股)融券卖出量(股)融券偿还量(股)3,874,709.5492,0149,20034,847沪市全部融资融券数据一览…	6114	2	上海机场资讯	0
1456	2017/11/29	来源：东方财富网 上海机场(600009)2017-11-24融资融券信息显示，上海机场融资余额574,529,223元，融券余额4,071,587.52元，融资买入额18,144,720元，融资偿还额40,543,884元，融资净买额-22,399,164元，融券余量93,214股，融券卖出量2,300股，融券偿还量15,600股，融资融券余额578,600,810.52元。上海机场融资融券详细信息如下表：交易日期代码简称融资融券余额(元)2017-11-24600009上海机场578,600,810.52融资余额(元)融资买入额(元)融资偿还额(元)融资净买额(元)574,529,22318,144,72040,543,884-22,399,164融券余额(元)融券余量(股)融券卖出量(股)融券偿还量(股)4,071,587.5293,2142,30015,600沪市全部融资融券数据…	6800	4	上海机场资讯	3
1457	2017/11/28	大家去十日线排队去吧	4993	10	怒割韭菜村	2
1458	2017/11/27	从估值和成长性比较，深圳机场稍稍占优，但是深圳机场便宜啊，才8块多钱，比上海机场便宜多了，而且近几个月都没有什么涨，	7283	2	baker2012	2
1459	2017/11/26	中午看大盘情况再加仓，这股明摆着是有恶魔气喘操控打压。	4465	3	冠军秀	2
1460	2017/11/25	先宰融资客，再杀融券人，6元企稳	4357	1	股友VJJAl6	2
1461	2017/11/24	K线反垂二级加上今天大阴吞噬，完了，强空形态	3845	0	jinyu3	2
1462	2017/11/23	在金融紧缩去杠杆逐步加严周期+脱虚向实+全面改革开放下：快速高端消费吃喝玩乐MSCI龙头股长期上涨；大盘指数长期下跌。	8446	15	道至简知行合一	2
1463	2017/11/22	为桂冠电力点赞。	4218	2	总设计	2
1464	2017/11/21	就是，368挂号，给就给，不给拉倒	3254	0	林度123	2
1465	2017/11/20	限你最后五分钟给翻红了。	4586	5	股友GcO6vH4375	2
1466	2017/11/19	来源：东方财富网 上海机场(600009)2017-11-17融资融券信息显示，上海机场融资余额476,968,374元，融券余额5,974,260.70元，融资买入额99,056,944元，融资偿还额79,871,492元，融资净买额19,185,452元，融券余量132,614股，融券卖出量5,800股，融券偿还量8,900股，融资融券余额482,942,634.70元。上海机场融资融券详细信息如下表：交易日期代码简称融资融券余额(元)2017-11-17600009上海机场482,942,634.70融资余额(元)融资买入额(元)融资偿还额(元)融资净买额(元)476,968,37499,056,94479,871,49219,185,452融券余额(元)融券余量(股)融券卖出量(股)融券偿还量(股)5,974,260.70132,6145,8008,900沪市全部融资融券数据一览…	5866	6	上海机场资讯	0
1467	2017/11/18	轴心国”时代。可是，谁知道呢？	6643	2	fdxvbfghbf2870	2
1468	2017/11/17	此票：又出利好！又将有一波强势拉升！别掉队了！加油！	4722	1	极致分析5863	2
1469	2017/11/16	哀莫大于心死，看来广大散户对上海机场已不报信心了，股吧里冷冷清清，每天成交量少得惊人。公司管理层该反思了，这样下去，会被剔出样本股的	92718	152	四郎齐国扬	2
1470	2017/11/15	来源：东方财富网 上海机场(600009)2017-10-27融资融券信息显示，上海机场融资余额361,688,525元，融券余额4,404,414.46元，融资买入额32,098,077元，融资偿还额12,439,185元，融资净买额19,658,892元，融券余量110,414股，融券卖出量1,200股，融券偿还量16,600股，融资融券余额366,092,939.46元。上海机场融资融券详细信息如下表：交易日期代码简称融资融券余额(元)2017-10-27600009上海机场366,092,939.46融资余额(元)融资买入额(元)融资偿还额(元)融资净买额(元)361,688,52532,098,07712,439,18519,658,892融券余额(元)融券余量(股)融券卖出量(股)融券偿还量(股)4,404,414.46110,4141,20016,600沪市全部融资融券数据…	6160	3	上海机场资讯	3
1471	2017/11/14	对应的要素市场就是思想市场个言论自由个	2412	0	黑铁玛塔	2
1472	2017/11/13	利好了半天就是不涨，呵呵	2945	1	qcfvfsvc	2
1473	2017/11/12	中报速递：中信重工2017年上半年盈利2125.55万。	4756	3	股友PYjW31	2
1474	2017/11/11	到五六岁最起码可以自己独立阅读	7385	4	浩夫	2
1475	2017/11/10	上海机场2017年10月投资者调研活动2017年10月无机构投资者调研。公司结合信息披露内容，及时回复了投资者通过其他途径提出的相关热点问题。 [点击下载原文]	8791	0	上海机场资讯	1
1476	2017/11/9	来源：东方财富网 上海机场(600009)2017-11-08融资融券信息显示，上海机场融资余额458,536,888元，融券余额5,781,750.64元，融资买入额82,299,074元，融资偿还额75,441,358元，融资净买额6,857,716元，融券余量135,214股，融券卖出量8,000股，融券偿还量5,000股，融资融券余额464,318,638.64元。上海机场融资融券详细信息如下表：交易日期代码简称融资融券余额(元)2017-11-08600009上海机场464,318,638.64融资余额(元)融资买入额(元)融资偿还额(元)融资净买额(元)458,536,88882,299,07475,441,3586,857,716融券余额(元)融券余量(股)融券卖出量(股)融券偿还量(股)5,781,750.64135,2148,0005,000沪市全部融资融券数据一览 上…	5548	1	上海机场资讯	3
1477	2017/11/8	各位大神，45买得，目前被套，还会不会创新高	5761	3	我算什么东西	2
1478	2017/11/7	来源：东方财富网 上海机场(600009)2017-10-17融资融券信息显示，上海机场融资余额250,215,703元，融券余额4,511,533.98元，融资买入额8,220,504元，融资偿还额6,476,338元，融资净买额1,744,166元，融券余量114,014股，融券卖出量10,000股，融券偿还量19,086股，融资融券余额254,727,236.98元。上海机场融资融券详细信息如下表：交易日期代码简称融资融券余额(元)2017-10-17600009上海机场254,727,236.98融资余额(元)融资买入额(元)融资偿还额(元)融资净买额(元)250,215,7038,220,5046,476,3381,744,166融券余额(元)融券余量(股)融券卖出量(股)融券偿还量(股)4,511,533.98114,01410,00019,086沪市全部融资融券数据一览 上…	5899	3	上海机场资讯	3
1479	2017/11/6	难道上海机场不是正宗自由贸易港概念股吗？上港都涨停了，这货怎么无动于衷呢？	5543	3	囯之重气	2
1480	2017/11/5	主力想好怎么把这个手里的筹码卖给散户了没？最近把故事讲的好听一点，	3562	0	山间小泥路	2
1481	2017/11/4	七年免税店房租收入至少410亿，重大利好！！！	7955	2	超级金甲虫	2
1482	2017/11/3	上交所重点重组关照对象	3128	1	一起来涨停123	2
1483	2017/11/2	作为曾深受其害的红阳资深散户，看到红阳中报预。	4310	2	股友BvM4o5	2
1484	2017/11/1	波导第三季度业绩如何	2212	0	股友5wayH84439	2
1485	2017/10/31	来源：东方财富网 上海机场(600009)2017-08-18融资融券信息显示，上海机场融资余额245,452,375元，融券余额3,808,680元，融资买入额11,219,086元，融资偿还额12,304,280元，融资净买额-1,085,194元，融券余量102,000股，融券卖出量11,900股，融券偿还量5,500股，融资融券余额249,261,055元。上海机场融资融券详细信息如下表：交易日期代码简称融资融券余额(元)2017-08-18600009上海机场249,261,055融资余额(元)融资买入额(元)融资偿还额(元)融资净买额(元)245,452,37511,219,08612,304,280-1,085,194融券余额(元)融券余量(股)融券卖出量(股)融券偿还量(股)3,808,680102,00011,9005,500沪市全部融资融券数据一览 上海机场融资融券数…	8053	1	上海机场资讯	3
1486	2017/10/30	性投资机会 基金多路径布。	2748	1	理带到阳光5166	2
1487	2017/10/29	洗盘结束，开始拉升，第一目标价位18.9元。	7211	2	镜怀雁1065	2
1488	2017/10/28	来源：东方财富网 上海机场(600009)2017-07-21融资融券信息显示，上海机场融资余额266,152,255元，融券余额4,593,300元，融资买入额25,180,361元，融资偿还额15,400,188元，融资净买额9,780,173元，融券余量122,000股，融券卖出量5,100股，融券偿还量8,000股，融资融券余额270,745,555元。上海机场融资融券详细信息如下表：交易日期代码简称融资融券余额(元)2017-07-21600009上海机场270,745,555融资余额(元)融资买入额(元)融资偿还额(元)融资净买额(元)266,152,25525,180,36115,400,1889,780,173融券余额(元)融券余量(股)融券卖出量(股)融券偿还量(股)4,593,300122,0005,1008,000沪市全部融资融券数据一览 上海机场融资融券数据（来源…	8288	3	上海机场资讯	3
1489	2017/10/27	继雄安后最大、最暴利的机会是上海自由贸易港题材，在大第一天报告上明确提出要摸索建设自由港它不是以前的上海自由贸易区，而是自贸区的最高境界。今天真的是狂涨，厉害。	4436	3	Makemyday3652079	2
1490	2017/10/26	有句话叫绝处逢生。一方面公司肯定不会放弃对8.5亿理财资金的追讨，另一方面公司大股东会在今后的经营方案中更加关注小股东的利益，希望大家同心协力，走出困境。政府在支持，我们也得齐心自救呀。	5422	2	轩杰超甜茶8697	2
1491	2017/10/25	来源：东方财富网 上海机场(600009)2017-10-20融资融券信息显示，上海机场融资余额312,263,804元，融券余额6,085,423.96元，融资买入额78,757,449元，融资偿还额19,263,962元，融资净买额59,493,487元，融券余量149,116股，融券卖出量46,300股，融券偿还量23,100股，融资融券余额318,349,227.96元。上海机场融资融券详细信息如下表：交易日期代码简称融资融券余额(元)2017-10-20600009上海机场318,349,227.96融资余额(元)融资买入额(元)融资偿还额(元)融资净买额(元)312,263,80478,757,44919,263,96259,493,487融券余额(元)融券余量(股)融券卖出量(股)融券偿还量(股)6,085,423.96149,11646,30023,100沪市全部融资融券…	6011	2	上海机场资讯	3
1492	2017/10/24	明天如果继续下跌，趋势就走坏了！明天为生存而战！	9502	99	垂纶山水间	2
1493	2017/10/23	量能不足	2505	0	龙猫1234	2
1494	2017/10/22	来源：东方财富网 上海机场(600009)2017-09-29融资融券信息显示，上海机场融资余额281,172,356元，融券余额3,110,562元，融资买入额30,239,670元，融资偿还额28,727,048元，融资净买额1,512,622元，融券余量81,900股，融券卖出量10,000股，融券偿还量1,900股，融资融券余额284,282,918元。上海机场融资融券详细信息如下表：交易日期代码简称融资融券余额(元)2017-09-29600009上海机场284,282,918融资余额(元)融资买入额(元)融资偿还额(元)融资净买额(元)281,172,35630,239,67028,727,0481,512,622融券余额(元)融券余量(股)融券卖出量(股)融券偿还量(股)3,110,56281,90010,0001,900沪市全部融资融券数据一览 上海机场融资融券数据（来源…	8162	0	上海机场资讯	3
1495	2017/10/21	自己调控托单	7079	1	w6559c	2
1496	2017/10/20	今年至明年中期，业绩都不会好转。股价也恢复疫情爆发前，还能涨到哪里去，杀逻辑正式开始，震撼跌停正式开始！	1997	10	武术149	2
1497	2017/10/19	港资又增持8000万，内资都说双头忙逃顶	939	9	麓山枫林晚	2
1498	2017/10/18	之前买的都赚钱，都是低位，一个歌尔股份，一个是你，都是赔钱货	254	0	胖鸟很肥	3
1499	2017/10/17	今天要突破了	306	0	追跌杀涨小能手88	2
1500	2017/10/16	中单出货，阴跌不止，不要进，收盘肯定是新低	5341	9	张家小哥	2
1501	2017/10/15	在2.5元以上卖出动作频频	3220	1	发顺dsd电费9826	2
1502	2017/10/14	跟个废物一样	6673	3	小学_老师	2
1503	2017/10/13	国际纸业 117 135 3配1 87	6087	1	LeiZiZheng	2
1504	2017/10/12	2017年9月公司接待了以下机构投资者调研：9月1日海通证券、9月14日华夏基金、9月19日中信产业基金、9月22日兴业证券。 调研过程中，公司结合信息披露内容，与调研方就行业及市场发展现状、公司发展战略规划、2017年半年度业绩完成情况、近期浦东机场运营及业务量完成情况等内容进行了交流；公司也及时回复了投资者通过其他途径提出的相关热点问题。 [点击下载原文]	8409	0	上海机场资讯	1
1505	2017/10/11	请问现在这个点位还有多少散户会割肉的？可笑	2815	0	股友Yja4RL	2
1506	2017/10/10	田都是他爹牵着牛，傻牛在	3320	0	股友9RNgci0039	2
1507	2017/10/9	来源：东方财富网 上海机场(600009)2017-09-13融资融券信息显示，上海机场融资余额244,148,985元，融券余额5,522,946元，融资买入额23,640,148元，融资偿还额9,815,046元，融资净买额13,825,102元，融券余量135,300股，融券卖出量15,900股，融券偿还量14,600股，融资融券余额249,671,931元。上海机场融资融券详细信息如下表：交易日期代码简称融资融券余额(元)2017-09-13600009上海机场249,671,931融资余额(元)融资买入额(元)融资偿还额(元)融资净买额(元)244,148,98523,640,1489,815,04613,825,102融券余额(元)融券余量(股)融券卖出量(股)融券偿还量(股)5,522,946135,30015,90014,600沪市全部融资融券数据一览 上海机场融资融券数…	6324	2	上海机场资讯	0
1508	2017/10/8	6月以来蔬菜价格同环比均大幅改善，叠加猪肉价格止跌企稳，CPI或将受食品价格驱动温和反弹	5646	2	lisen198859	2
1509	2017/10/7	88元清仓。见好就收，不要贪心。	848	7	八倍哥888	2
1510	2017/10/6	11.2当天62抄的底，当时好多人感觉机场不行了，割肉了，现在怎么看？后悔吗？？？	640	6	第二层次思维	2
1511	2017/10/5	疫苗又有新进展了，美国航空股大涨，明天上机又是逼空的一天，空头太难了.	809	5	稀土大厦4232	2
1512	2017/10/4	60多犹豫了一下没买，这可咋办，能回调一下吗？？？补个缺口？	795	6	菜鸟639816	2
1513	2017/10/3	上海鸡场还会亏多久？基金这次炒作上海鸡场，眼光不是一般的差，没想到绩优股，会变成亏损股，想想就好笑。	904	5	祝你有五星	2
1514	2017/10/2	下周一涨停！	849	6	盖世888	2
1515	2017/10/1	即使没有疫情，大家扪心自问，是不是太贵了	978	20	UncleTim	2
1516	2017/9/30	现在评选这里第一网红：男滴威震霸天，女滴西红	5527	0	股友Cxf1Ul	2
1517	2017/9/29	能涨停不？？？j	4893	0	猫冬瓜2	2
1518	2017/9/28	日线图上留下十分突然的巨幅大阴线并跌破重要平台时,不管第二天是有反弹、没反弹,还是收出十字星时,都应该出掉手中的货。雪崩式下跌的股票什么时候出来都是对的。大市持续下跌中,手中持有的股票不跌或微跌,一定要打起精神来,不要太过侥幸,先出来为好,像此类股票总有补跌赶底的时候。即使未来股票出现恢复性上涨,前期重要的支撑平台都会成为短期反弹受阻位置,也能够成为中级反弹行情的阶段顶,这是能经得起市场检验的。	8726	5	股友ruHz5V3474	2
1519	2017/9/27	来源：东方财富网 上海机场(600009)2017-09-06融资融券信息显示，上海机场融资余额248,945,605元，融券余额4,062,789元，融资买入额9,046,454元，融资偿还额14,700,356元，融资净买额-4,521,009元，融券余量103,300股，融券卖出量11,900股，融券偿还量1,000股，融资融券余额253,008,394元。上海机场融资融券详细信息如下表：交易日期代码简称融资融券余额(元)2017-09-06600009上海机场253,008,394融资余额(元)融资买入额(元)融资偿还额(元)融资净买额(元)248,945,6059,046,45414,700,356-4,521,009融券余额(元)融券余量(股)融券卖出量(股)融券偿还量(股)4,062,789103,30011,9001,000沪市全部融资融券数据一览 上海机场融资融券数据（…	7509	2	上海机场资讯	3
1520	2017/9/26	半年收官，短线谨慎，中线建仓，选股建议这么做	7061	1	股起来	2
1521	2017/9/25	来源：东方财富网 上海机场(600009)2017-08-25融资融券信息显示，上海机场融资余额243,540,438元，融券余额2,951,546元，融资买入额10,652,860元，融资偿还额5,395,772元，融资净买额5,257,088元，融券余量79,300股，融券卖出量5,800股，融券偿还量2,200股，融资融券余额246,491,984元。上海机场融资融券详细信息如下表：交易日期代码简称融资融券余额(元)2017-08-25600009上海机场246,491,984融资余额(元)融资买入额(元)融资偿还额(元)融资净买额(元)243,540,43810,652,8605,395,7725,257,088融券余额(元)融券余量(股)融券卖出量(股)融券偿还量(股)2,951,54679,3005,8002,200沪市全部融资融券数据一览 上海机场融资融券数据（来源：东方财…	8726	1	上海机场资讯	3
1522	2017/9/24	来源：东方财富网 上海机场(600009)2017-08-29融资融券信息显示，上海机场融资余额233,712,744元，融券余额4,168,224元，融资买入额14,968,962元，融资偿还额44,653,589元，融资净买额-29,684,627元，融券余量105,900股，融券卖出量13,700股，融券偿还量17,300股，融资融券余额237,880,968元。上海机场融资融券详细信息如下表：交易日期代码简称融资融券余额(元)2017-08-29600009上海机场237,880,968融资余额(元)融资买入额(元)融资偿还额(元)融资净买额(元)233,712,74414,968,96244,653,589-29,684,627融券余额(元)融券余量(股)融券卖出量(股)融券偿还量(股)4,168,224105,90013,70017,300沪市全部融资融券数据一览 上海机场融…	8561	2	上海机场资讯	3
1523	2017/9/23	庄自己过家家	6904	1	w6559c	2
1524	2017/9/22	来源：东方财富网 上海机场(600009)2017-08-22融资融券信息显示，上海机场融资余额244,328,030元，融券余额2,991,175元，融资买入额8,761,548元，融资偿还额10,328,002元，融资净买额-1,566,454元，融券余量80,300股，融券卖出量1,300股，融券偿还量11,600股，融资融券余额247,319,205元。上海机场融资融券详细信息如下表：交易日期代码简称融资融券余额(元)2017-08-22600009上海机场247,319,205融资余额(元)融资买入额(元)融资偿还额(元)融资净买额(元)244,328,0308,761,54810,328,002-1,566,454融券余额(元)融券余量(股)融券卖出量(股)融券偿还量(股)2,991,17580,3001,30011,600沪市全部融资融券数据一览 上海机场融资融券数据（来源…	6198	1	上海机场资讯	3
1525	2017/9/21	对倒拉高出货明显，明天必跌无疑	9211	7	tzbd333	2
1526	2017/9/20	两个	3645	0	股友Wu5B7W1580	2
1527	2017/9/19	困读音:[kùn]部首:囗 五笔:LSI释义:1.陷在艰难痛苦或无法摆脱的环境中。 2.穷苦、艰难。 3.包围。 4.疲乏。 5.想睡，睡。	7071	4	每天只赚一毛钱	2
1528	2017/9/18	欧美疫情反弹，短期对公司业绩的影响不言而喻；随着明年一月拜登上台，估计会有改观。保守估计，明年下半年以后国际航线有望逐渐恢复……	418	0	土豆11号	2
1529	2017/9/17	白机和上机哪个好？	752	3	尽早离去吧	2
1530	2017/9/16	有多少买多少	393	2	主力发言人007	2
1531	2017/9/15	花花公子	4718	1	唤铰久谫揽拓3016	2
1532	2017/9/14	海阔天空	5083	1	蔡霸揖聘0333	2
1533	2017/9/13	杠杆交易下降	6075	3	Adam_chen	2
1534	2017/9/12	实战炒股口决：十四工作线，来回做波段；突破就进场，跌破壁上观!短线看七天，破掉你就斩；要问为什么？五天被庄骗!十八线上翘，犹如冲锋号；突然呈加速，离頂差一步!突破必回踩，此时是买点；跌破必反抽，此时是卖点!线上阴线买，买错也要买；线下阳线卖，卖错也要卖!周线就看三，跌破空仓观；突破三周线，进场就赚钱!两阳夹一阴，多头还在拼；两阴夹一阳，空头已进场！年线下变平，熊市已来临；年线往上拐，回踩坚决买! 跌破年线关，熊市不要沾；价稳年线上，千里馬亮相! 半年线下穿，千万不要沾，半年线上拐，坚决果断买!季线如下穿，后市不乐观；季线往上走，长期須多头! 股价踩季线，入市做波段；季线如跌破，眼前就有祸! 低位月线平，底部已探明；高位月线平，中线要撤离!上下揉搓线，横盘等方向；先下必向上，先上必下往!小阴加小阳，千万别心慌；六连阳以上,牛股已登场!股市有风险，止损放在前；仓控要把牢，趋势要摸清；指标要搭…	8006	8	天师道黑马研究院	2
1535	2017/9/11	看谁接最后的筹码	8914	1	fionaqc123	2
1536	2017/9/10	周二走势预测	3544	0	跟着这牛大吃肉	2
1537	2017/9/9	何时抛出，请参照2011年美的电器的K线图！[不说了]	7255	5	勤劳的小牛	2
1538	2017/9/8	来源：东方财富网 上海机场(600009)2017-09-08融资融券信息显示，上海机场融资余额230,272,506元，融券余额5,896,449元，融资买入额25,160,836元，融资偿还额36,630,589元，融资净买额-11,469,753元，融券余量139,100股，融券卖出量8,100股，融券偿还量49,300股，融资融券余额236,168,955元。上海机场融资融券详细信息如下表：交易日期代码简称融资融券余额(元)2017-09-08600009上海机场236,168,955融资余额(元)融资买入额(元)融资偿还额(元)融资净买额(元)230,272,50625,160,83636,630,589-11,469,753融券余额(元)融券余量(股)融券卖出量(股)融券偿还量(股)5,896,449139,1008,10049,300沪市全部融资融券数据一览 上海机场融资融…	8635	0	上海机场资讯	3
1539	2017/9/7	来源：东方财富网 上海机场(600009)2017-09-05融资融券信息显示，上海机场融资余额253,466,614元，融券余额3,604,524元，融资买入额12,521,869元，融资偿还额13,457,297元，融资净买额-935,428元，融券余量92,400股，融券卖出量5,900股，融券偿还量4,300股，融资融券余额257,071,138元。上海机场融资融券详细信息如下表：交易日期代码简称融资融券余额(元)2017-09-05600009上海机场257,071,138融资余额(元)融资买入额(元)融资偿还额(元)融资净买额(元)253,466,61412,521,86913,457,297-935,428融券余额(元)融券余量(股)融券卖出量(股)融券偿还量(股)3,604,52492,4005,9004,300沪市全部融资融券数据一览 上海机场融资融券数据（来源：东方财…	6804	2	上海机场资讯	3
1540	2017/9/6	也不一定合适	5686	1	n560613804380706	2
1541	2017/9/5	来源：东方财富网 上海机场(600009)2017-09-04融资融券信息显示，上海机场融资余额254,402,042元，融券余额3,462,204元，融资买入额21,720,550元，融资偿还额11,170,622元，融资净买额10,549,928元，融券余量90,800股，融券卖出量7,200股，融券偿还量14,600股，融资融券余额257,864,246元。上海机场融资融券详细信息如下表：交易日期代码简称融资融券余额(元)2017-09-04600009上海机场257,864,246融资余额(元)融资买入额(元)融资偿还额(元)融资净买额(元)254,402,04221,720,55011,170,62210,549,928融券余额(元)融券余量(股)融券卖出量(股)融券偿还量(股)3,462,20490,8007,20014,600沪市全部融资融券数据一览 上海机场融资融券数据（…	6122	0	上海机场资讯	3
1542	2017/9/4	能弹多高？能弹多久？	5337	0	yzm8293	2
1543	2017/9/3	龘：自从学会了看金叉 死叉，我家的狗不但自己	4830	0	duobeijing	2
1544	2017/9/2	来源：东方财富网 上海机场(600009)2017-09-01融资融券信息显示，上海机场融资余额243,852,114元，融券余额3,758,114元，融资买入额16,755,092元，融资偿还额14,952,115元，融资净买额1,802,977元，融券余量98,200股，融券卖出量7,200股，融券偿还量15,400股，融资融券余额247,610,228元。上海机场融资融券详细信息如下表：交易日期代码简称融资融券余额(元)2017-09-01600009上海机场247,610,228融资余额(元)融资买入额(元)融资偿还额(元)融资净买额(元)243,852,11416,755,09214,952,1151,802,977融券余额(元)融券余量(股)融券卖出量(股)融券偿还量(股)3,758,11498,2007,20015,400沪市全部融资融券数据一览 上海机场融资融券数据（来源…	8146	1	上海机场资讯	3
1545	2017/9/1	股吧手机版a	5627	2	耶穌愛穿杜蕾斯	2
1546	2017/8/31	日线反复筑顶，这么多时间没有推出对应的空间，	4325	0	panda5858	2
1547	2017/8/30	今天上秒元后旳有多少?	4354	0	股友gtXp79	2
1548	2017/8/29	超低估值机构扫货可能性大____________________________!粤水电(OO2O6O)才是真正"一带一路"、粤港奥大湾区龙头国企的潜力：背后省国企水电集团有庞大的优质资源未来国企改革肯定潜力国企改革整体上市可能性大.公司现有庞大的清洁新能源群:海上风电装备资源及基地丶风电丶水电丶光伏及太阳能丶生物环保发电资源、轨道交通PPP等业绩有待暴发，白菜价现3.94元，粤港奥基建龙头、污水处理工程等超低估值机构扫货可能性大！！！	4183	0	龍鳳卿卿	2
1549	2017/8/28	好业绩。周一涨3%。	6053	1	marketer1117	2
1550	2017/8/27	赤裸裸的控盘	4895	0	w6559c	2
1551	2017/8/26	不过在这之中，	4694	0	袭之月	2
1552	2017/8/25	公告日期：2017-08-18 证券代码：600009 证券简称：上海机场 公告编号：2017-025上海国际机场股份有限公司2016年年度权益分派实施公告本公司董事会及全体董事保证本公告内容不存在任何虚假记载、误导性陈述或者重大遗漏，并对其内容的真实性、准确性和完整性承担个别及连带责任。重要内容提示：每股分配比例A股每股现金红利0.44元相关日期股份类别 股权登记日 最后交易日 除权（息）日 现金红利发放日Ａ股 2017/8/23 － 2017/8/24 2017/8/24差异化分红送转：否一、 通过分配方案的股东大会届次和日期本次利润分配方案经公司2017年6月30日的2016年年度股东大会审议通过。二、 分配方案1. 发放年度：2016年年度2. 分派对象：截至股权登记日下午上海证券交易所收市后，在中国证券登记结算有限责任公司上海分公司（以下简称“中国结算上海分公司”）登记在册的本…	42514	8	上海机场资讯	3
1553	2017/8/24	一、业绩预增出售夕阳产业-地产业务，成功入股中民投，预计上半年净利润增长745%；二、定增价倒挂，且即将解禁定增成本：7.35元解禁时间：2017年8月30日解禁规模：14亿当前股价：6.38元盈亏率：-13.20%三、员工持股价倒挂持股成本：6.78元解禁时间：2018年7月18日持股规模：8000万当前股价：6.38元盈亏率：-5.9%四、大股东增持价倒挂增持成本：平均成本6.8元以上解禁时间：2018年6月1日以后增持规模：约5亿当前股价：6.38元盈亏率：-6.18%值得各位做长线的股友关注！	8855	2	无锡小散一枚	2
1554	2017/8/23	来源：东方财富网 上海机场(600009)2017-08-14融资融券信息显示，上海机场融资余额230,924,425元，融券余额3,674,628元，融资买入额5,249,525元，融资偿还额4,338,522元，融资净买额911,003元，融券余量99,100股，融券卖出量2,500股，融券偿还量6,800股，融资融券余额234,599,053元。上海机场融资融券详细信息如下表：交易日期代码简称融资融券余额(元)2017-08-14600009上海机场234,599,053融资余额(元)融资买入额(元)融资偿还额(元)融资净买额(元)230,924,4255,249,5254,338,522911,003融券余额(元)融券余量(股)融券卖出量(股)融券偿还量(股)3,674,62899,1002,5006,800沪市全部融资融券数据一览 上海机场融资融券数据（来源：东方财富网 201…	9171	4	上海机场资讯	3
1555	2017/8/22	伯利恒钢铁55 53 31	5452	0	哇塞59	2
1556	2017/8/21	什么时候分2016年的红？	6773	2	甬城钱庄	2
1557	2017/8/20	刘煜贤：黄金，美联储行情如何操作？关注点在哪	5294	0	泰合永恒	2
1558	2017/8/19	的股票还在涨。同时，股价结构调整还没有到位，距离完成还有很长的路要走。	6028	7	知心股君3891	2
1559	2017/8/18	《东方内参》今晚透露：城地股份（603887）与中铁十一局战略合作，很大可能参加雄安建设，最纯正的杭州大湾区概念股，主力已经开始布局，目标至少40元！	8993	49	牛人说盘27693	2
1560	2017/8/17	国际现货黄金周四(7月6日)亚市早盘暂交投1227美元/盎司附近，日内最高触及1229.35美元/盎司。周三(7月5日)稍早，金价曾一度触及1217.53美元/盎司的八周低位，但之后美联储发布的6月会议记录显示，决策者对通胀前景的看法分歧加大，令美元削减涨幅，提振金价展开反弹。周四投资者应当关注美国ADP就业，初请失业金以及贸易帐等经济数据的表现。技术面上看，日线级别，隔夜金价在刷新八周新低后探底回升，但仍连续第三个交易日收在200日均线1234美元下方，暗示有效突破。指标上，MACD绿色动能柱持平，双线死叉向下，KDJ指标位于低位，中期风险偏下行。4H级别来看，短期金价仍有下行风险，若继续收200日均线下方，后市可能看向1200美元的整数关口。目前金价初步阻力位于1235以及1260美元，进一步阻力在1280、1296/1300、1315、1337、1350以及1375美元。下行方面，…	5783	3	股友mZodmd	2
1561	2017/8/16	老老实实地在6元以下呆着	3662	1	股友2j992B	2
1562	2017/8/15	高位股补跌加利空，还是先远离	2583	0	灭绝师祖	2
1563	2017/8/14	坚持就是胜利	4576	3	n847013686277142	2
1564	2017/8/13	有没有今天跟进的朋友	4981	5	大概率668	0
1565	2017/8/12	来源：东方财富网 作者：数据中心 上海机场(600009)2018-08-23融资融券信息显示，上海机场融资余额196,543,631元，融券余额13,147,680.06元，融资买入额12,764,423元，融资偿还额8,485,411元，融资净买额4,279,012元，融券余量231,514股，融券卖出量5,600股，融券偿还量5,800股，融资融券余额209,691,311.06元。上海机场融资融券详细信息如下表：交易日期代码简称融资融券余额(元)2018-08-23600009上海机场209,691,311.06融资余额(元)融资买入额(元)融资偿还额(元)融资净买额(元)196,543,63112,764,4238,485,4114,279,012融券余额(元)融券余量(股)融券卖出量(股)融券偿还量(股)13,147,680.06231,5145,6005,800沪市全部融资…	5346	0	上海机场资讯	3
1566	2017/8/11	跳空向上不错不错 抢筹钱多赢	2808	0	bonnielife	2
1567	2017/8/10	昨天是送红利股权登记日，拿到红利今天卖出母股夺路而逃，看谁逃得快！	6220	4	糖巴166	2
1568	2017/8/9	↓这次可以尽情的撕打李打消们的蛋蛋了,再让它	5106	3	jhjzhchb	2
1569	2017/8/8	当代大学生肩负着特殊的责任	4070	0	杨yangliu	2
1570	2017/8/7	拉斯维加斯	7452	7	每天只赚一毛钱	2
1571	2017/8/6	港资云资，机构扎堆。07大牛摩根掛帅，今年大牛，港资掛帅了。	6658	6	咪咪Mi	2
1572	2017/8/5	技术要点：三线金叉，指的是：均价线、均量线、MACD。三者发出金叉信号。三者同时发出的金叉信号是非常强烈的买入信号。一买就涨！在技术分析中“价、量、时、空”这四大要素中有三个发出了买入信号，极大提高研判准确性的概率。一旦出现三线金叉形态，买入就能享受到快速拉升的机会。如果你还是一卖就涨，一买就跌，想对接下来的趋势一目了然，可以加关注本圈，必定会让你的股票操作的更好而且不收任何费用！A、均线金叉之后必须同时向上发散，呈现多头排列（至少三条均线汇聚粘合，越粘合效果越好，汇聚粘合的均线必须在三个交易日内，同时向上发散，多头排列）。B、5日均量线金叉10日均量线，成交量明显放大。C、DIF线上穿DEA，在零轴附近金叉（在零轴附近即将和已经金叉或双底，零轴以上金叉最佳，在底部区域，DIF上穿零轴也可以。相对高位区域，MACD必须即将或同步金叉）。实战运用：前段时间的妖股：名家汇、中国中铁、天润数娱…	8342	10	江是轲6955	2
1573	2017/8/4	一代新人换旧人。你们走吧。有一个算一个。最好剩我自己。	4540	1	金箔路短线陌	2
1574	2017/8/3	来源：经济通中国站 上海市纪委监委公布，上海机场集团董事长、党委副书记吴建融涉嫌严重违纪违法，目前正接受上海市纪委监委纪律审查和监察调查。 吴建融，生于1962年1月，历任上海邮电工业公司团委书记，上海市邮电管理局团委书记，上海市金融工作党委秘书长、副书记，市发展和改革委员会副主任、党组副书记、纪检组组长、市物价局局长，市政府副秘书长，上海机场集团董事长、党委副书记。 上海机场集团为上海国际机场股份有限公司(沪：600009)第一大股东，持股53.25%。上述消息发布之前，上海机场昨日(6日)股价已大跌，收报54.95元人币，跌7.93%。（来源：经济通中国站 2018-08-07 09:43） [点击查看原文]	28067	2	财经评论资讯	0
1575	2017/8/2	董事长接受审查，看明天跑得快。	7151	3	索罗斯找你喝茶	2
1576	2017/8/1	东北证券 +亚泰集团 走起！	3280	0	fzzfg4986	2
1577	2017/7/31	进来 看看 速度。港股 卜蜂莲花 那么便宜啊？上海机场 有兴趣吗 去收购不错。卜蜂莲花00121.HK单位：港元(2017-07-24 12:04:00)十大成交股沪港通资金流沪港通港股吧0.147+0.030 +25.64%	3374	1	东方即红	2
1578	2017/7/30	自由落体	5551	7	漂亮小媳妇111	2
1579	2017/7/29	就欠一根大阳线，等的久自然有！	4154	2	h韭菜成长记	2
1580	2017/7/28	如題	9743	24	秦砖汉瓦1988	2
1581	2017/7/27	盛通股份(002599)收购乐博机器人，收购乐博乐博教育打造STEAM教育成长新星。公司发行股份收购北京乐博乐博机器人教育于2016年12月23日收到证监会并购无条件通过，北京乐博乐博是机器人，通过“直营 加盟”的复制模式，在短短几年内国内已覆盖25省市、64家直营、115家加盟校区，很快接近拥有218家门店的凤凰机器人了。 民办教育促进法三审通过后，判断2017年教育资产进入资本市场是必然趋势，教育资产将迎来正面竞争，公司在教育转型中具备明显先发优势：一是公司转型教育决心强烈，早在2015年12月就设立总规模为5.15亿元的并购基金寻找成长行业；2016年5月复牌宣布收购北京乐博教育成为A股STEAM教育第一股；2016年10月增资韩国乐博加码机器人研发及相关课程开发；2016年11月同美商奇幻工房合作完善自己在“产品 IP教具 渠道优势”上的生态布局增资在线教育媒介平台芥末堆从国外国…	8761	54	眼睛宝霸0850	2
1582	2017/7/26	上海机场：下跌只是暂时的	8273	4	杨加好8837	2
1583	2017/7/25	标是为了拯救集体经济个改革的主要环节是	2872	0	股友hMzTTu5252	2
1584	2017/7/24	上海机场600009，在今年年初，领先蓝筹股启动，5月份升幅达到了50%，又刚好到了600009上市后的历史高位，以及2015年牛市的最高点价位，在这三重压力大山下，上海机场顺势调整，在周线图上做了7周的调整，现静待周线调整的最后结束。在5-7月里，大多数的蓝筹股有不同程度的升幅，唯独600009缩量调整，最近三天更缩量试探上攻，周线图获得5线支撑。预测，上海机场600009在3周内，也许1-2周内，中量就可以上攻，突破5月份的最高点，甚至上市后的历史高位，到时，很自然，媒体、机构、股民就会大肆看好上海机场600009，那么，之后的走势图是如何，相信有点懂看图形的股民--你懂的。有经验的投资者，如何评价未来入摩的-上海机场600009，请你们畅所欲言，正、反面的意见都欢迎，只有你是真心、有心。	9107	7	股色依旧	2
1585	2017/7/23	漂亮啊，又甩掉一批。加油，上海机场！	2570	0	驿站佳人	2
1586	2017/7/22	且且且且且	6178	4	每天只赚一毛钱	2
1587	2017/7/21	念武陵人远	2422	0	立新27871	2
1588	2017/7/20	明天直接破3000！哈哈	5489	6	老头53	2
1589	2017/7/19	QFⅠI和沪股通的关系，QFⅠⅠ做为外资投资基金在国内买卖A股股票，同样这些外资投资基金在香港也有注册，可以通过沪股通买卖A股股票，从而实现左手倒右手的诱多和诱空，上海机场外资拥有市值超百亿，沒有重大利好，不能实现他们出货获利的目的，一但利好发布，靴子落地，就是诱多出货的开始，请随时关注上海机场的成交量，出现天量就要注意风险！！！	9234	16	勤劳的小牛	2
1590	2017/7/18	牛逼，的，天天拉高出货做T	233	0	翡翠暴富得大年	2
1591	2017/7/17	上海机场本周(2021/01/18-2021/01/22)累计跌幅达1.07%，截至1月22日最新股价报收71.17元。从增量上来看，1月18日至1月22日融资买入交易规模6.7亿元，融资偿还规模6.08亿元，期内融资净买入6198.7万元。从存量上来看，截止1月24日，上海机场融资融券余额18.51亿元，其中融资余额规模18.18亿元，融券余额规模3326.5万元。数据来源：东方财富Choice数据上海机场本周两融余额延续增长态势，融资余额已连续6周增长累计达8.67亿元。在两市1888家融资融券标的中，上海机场期内融资净买入值排名第136，期末融资余额排名第152。按东财二级行业分类的融资融券标的统计情况来看，在所属民航机场板块中，上海机场本周融资净买入额排名3/11，期末融资余额行业排名1/11。数据来源：东方财富Choice数据免责声明：本文基于大数据生产，仅供参考，不构成任何投…	979	0	两融追踪	1
1592	2017/7/16	来源：东方财富Choice数据 作者：财智星 上海机场融资融券信息显示，2021年1月22日融资净买入2881.42万元；融资余额18.18亿元，创近一年新高，较前一日增加1.59%。融资方面，当日融资买入1.73亿元，融资偿还1.44亿元，融资净买入2881.42万元，连续4日净买入累计8419.68万元。融券方面，融券卖出1.2万股，融券偿还3.2万股，融券余量46.74万股，融券余额3326.5万元。融资融券余额合计18.51亿元。上海机场融资融券交易明细（01-22）上海机场历史融资融券数据一览免责声明：本文基于大数据生产，仅供参考，不构成任何投资建议，据此操作风险自担。（文章来源：东方财富Choice数据） [点击查看原文]	904	2	上海机场资讯	0
1593	2017/7/15	今天就仅仅粘着你，哥昨天晚上画的线咋样，你能逃出哥的掌心运动吗？今天早盘抛出中天火箭的逻辑是因为这个大垃圾业绩不咋地，小挣个海底捞火锅钱，抛出爱乐达的逻辑是感觉这货要走头肩顶，昨天哥说了机场的机构已经出现，三点一线形成一个结构，昨天哥还好心告诉你们底背离出现，并没有出下降趋势，今天哥小心翼翼的做T，这主力只有哥能收拾他，明天盘中随时应变，反正今天时间点的几乎最高最低价都被哥抢到了喷子请你打住，在这里哥只是把经验分享给大家，喷子请你不要乱喷	732	4	大耳光扇吕越超	2
1594	2017/7/14	厦门新机场潜力无限啊	148	0	股友5yQbYw	1
1595	2017/7/13	怎么看待这次疫情上机都没有正经下跌呢，是不是价格有点贵？很多人说21年22年也只能恢复19年的交易量，但是，奢侈品都涨价了，如果恢复到19年，盈利，提成收入完全绝对＞19年的，就好比上海这个地区的无形升值，毕竟大米都涨价了，牛奶都提价了	852	0	下方找啊	2
1596	2017/7/12	m 头	5517	16	新乳桃商	2
1597	2017/7/11	纳入MSCI后，大A股会怎么走？-一起炒吧	2580	0	n14234813720c714	2
1598	2017/7/10	本公司及董事会全...	5019	8	股友BK9unY4017	2
1599	2017/7/9	但业务员安抚她说没事	3140	0	gb36686311	2
1600	2017/7/8	来源：东方财富网 上海机场(600009)2017-06-26大宗交易信息显示：大宗交易平台以40.10元的成交价成交5.00万（股/份/张），成交金额达200.50万元。上海机场大宗交易成交主要信息如下： 交易日期2017-06-26 股票代码600009 股票简称上海机场 成交价格40.10 成交数量5.00 成交金额200.50 买方华泰证券股份有限公司武汉新华路证券营业部 卖方华泰证券股份有限公司总部上海机场全部大宗交易数据 沪深两市全部大宗交易数据一览注：1、成交价： A股、基金、债券——元（人民币），B股——元（美元／港币）；2、成交金额： A股、基金、债券——万元（人民币），B股——万元（美元／港币）3、成交量： 股票——万股，基金——万份，债券-- 上海：万手； 深圳：手 （来源：东方财富网 2017-06-26 20:08） [点击查看原文]	9906	1	上海机场资讯	0
1601	2017/7/7	来源：东方财富网 上海机场(600009)2017-07-07融资融券信息显示，上海机场融资余额265,654,177元，融券余额4,656,064元，融资买入额21,336,130元，融资偿还额20,509,445元，融资净买额826,685元，融券余量121,600股，融券卖出量6,100股，融券偿还量4,100股，融资融券余额270,310,241元。上海机场融资融券详细信息如下表：交易日期代码简称融资融券余额(元)2017-07-07600009上海机场270,310,241融资余额(元)融资买入额(元)融资偿还额(元)融资净买额(元)265,654,17721,336,13020,509,445826,685融券余额(元)融券余量(股)融券卖出量(股)融券偿还量(股)4,656,064121,6006,1004,100沪市全部融资融券数据一览 上海机场融资融券数据（来源：东方财…	5897	0	上海机场资讯	3
1602	2017/7/6	来源：东方财富网 上海机场(600009)2017-06-23融资融券信息显示，上海机场融资余额257,570,738元，融券余额4,796,610元，融资买入额17,188,188元，融资偿还额29,292,081元，融资净买额-12,103,893元，融券余量125,500股，融券卖出量2,300股，融券偿还量5,800股，融资融券余额262,367,348元。上海机场融资融券详细信息如下表：交易日期代码简称融资融券余额(元)2017-06-23600009上海机场262,367,348融资余额(元)融资买入额(元)融资偿还额(元)融资净买额(元)257,570,73817,188,18829,292,081-12,103,893融券余额(元)融券余量(股)融券卖出量(股)融券偿还量(股)4,796,610125,5002,3005,800沪市全部融资融券数据一览 上海机场融资融券数…	7542	4	上海机场资讯	3
1603	2017/7/5	如果不曾遇见你 也许我会爱上更好的他	6634	7	小呆比11	2
1604	2017/7/4	反抽不会成功	2947	0	n14277697481ec8b	2
1605	2017/7/3	机场到今天已调整一个月，大概还有一个月的盘整，等待盘整结束，重启升势！！！	7816	20	勤劳的小牛	2
1606	2017/7/2	来源：东方财富网 上海机场(600009)2017-06-30融资融券信息显示，上海机场融资余额267,152,954元，融券余额4,529,434元，融资买入额15,364,116元，融资偿还额20,801,316元，融资净买额-5,437,200元，融券余量121,400股，融券卖出量4,400股，融券偿还量2,600股，融资融券余额271,682,388元。上海机场融资融券详细信息如下表：交易日期代码简称融资融券余额(元)2017-06-30600009上海机场271,682,388融资余额(元)融资买入额(元)融资偿还额(元)融资净买额(元)267,152,95415,364,11620,801,316-5,437,200融券余额(元)融券余量(股)融券卖出量(股)融券偿还量(股)4,529,434121,4004,4002,600沪市全部融资融券数据一览 上海机场融资融券数据（…	6623	1	上海机场资讯	3
1607	2017/7/1	那天到3元？这个星期五可以到不？	2659	0	月是故乡明8090	2
1608	2017/6/30	公告日期：2017-07-01 证券代码：600009 证券简称：上海机场 公告编号：2017-022上海国际机场股份有限公司2016年年度股东大会决议公告本公司董事会及全体董事保证本公告内容不存在任何虚假记载、误导性陈述或者重大遗漏，并对其内容的真实性、准确性和完整性承担个别及连带责任。重要内容提示：本次会议是否有否决议案：无一、 会议召开和出席情况(一) 股东大会召开的时间：2017年6月30日(二) 股东大会召开的地点：上海影城五楼多功能厅 新华路160号(三) 出席会议的普通股股东和恢复表决权的优先股股东及其持有股份情况：1、出席会议的股东和代理人人数 442、出席会议的股东所持有表决权的股份总数（股） 1,280,594,8893、出席会议的股东所持有表决权股份数占公司有表决权股份总数的比例（%） 66.45680(四) 表决方式是否符合《公司法》及《公司章程》的规定，大会主持…	9671	0	上海机场资讯	3
1609	2017/6/29	来源：东方财富网 上海机场(600009)2017-06-28融资融券信息显示，上海机场融资余额267,866,673元，融券余额4,657,536元，融资买入额12,399,819元，融资偿还额23,746,510元，融资净买额-11,346,691元，融券余量124,800股，融券卖出量1,200股，融券偿还量200股，融资融券余额272,524,209元。上海机场融资融券详细信息如下表：交易日期代码简称融资融券余额(元)2017-06-28600009上海机场272,524,209融资余额(元)融资买入额(元)融资偿还额(元)融资净买额(元)267,866,67312,399,81923,746,510-11,346,691融券余额(元)融券余量(股)融券卖出量(股)融券偿还量(股)4,657,536124,8001,200200沪市全部融资融券数据一览 上海机场融资融券数据（来源…	5685	0	上海机场资讯	3
1610	2017/6/28	20天线的破位，预示上海机场将进入盘整，盘整时间将达2一3个月。	8736	69	勤劳的小牛	2
1611	2017/6/27	板块方面	2955	1	dghertt	2
1612	2017/6/26	伊万卡	6326	2	每天只赚一毛钱	2
1613	2017/6/25	军民融合：强化顶层设计 强调落地实施2017年06月24日 06:37来源：投资快报编辑：东方财富网分享到：	5162	1	深度研报资讯	2
1614	2017/6/24	第1目标位置29第2位置27	8735	73	老牛iliepr	2
1615	2017/6/23	菊花	3598	0	每天只赚一毛钱	2
1616	2017/6/22	疫情股涨，机场竟然没跌，该跌不跌，还可以啊	742	5	买过就涨	0
1617	2017/6/21	来源：东方财富Choice数据 作者：财智星 上海机场融资融券信息显示，2021年1月21日融资净买入713.56万元；融资余额17.9亿元，创近一年新高，较前一日增加0.4%。融资方面，当日融资买入1.43亿元，融资偿还1.36亿元，融资净买入713.56万元，连续3日净买入累计5538.26万元。融券方面，融券卖出3.72万股，融券偿还1.71万股，融券余量49.02万股，融券余额3476.63万元。融资融券余额合计18.24亿元。上海机场融资融券交易明细（01-21）上海机场历史融资融券数据一览免责声明：本文基于大数据生产，仅供参考，不构成任何投资建议，据此操作风险自担。（文章来源：东方财富Choice数据） [点击查看原文]	702	3	上海机场资讯	0
1618	2017/6/20	[不赞]	8465	3	楚楚投资	2
1619	2017/6/19	MSCI	3017	0	每天只赚一毛钱	2
1620	2017/6/18	。中债美债,有大麻烦了	3054	1	大白鲨二	2
1621	2017/6/17	RT	8658	16	天师道黑马研究院	2
1622	2017/6/16	在上海长兴岛基地交	8213	1	炮来炮去	2
1623	2017/6/15	养老金入市了！老乡们快跑呀！	3215	0	大未游山玩水	1
1624	2017/6/14	上海机场近期将如何走，请大师指路	3633	2	空仓就剁手	2
1625	2017/6/13	来源：东方财富网 上海机场(600009)2017-06-13融资融券信息显示，上海机场融资余额316,284,366元，融券余额5,351,928元，融资买入额20,007,108元，融资偿还额26,164,170元，融资净买额-6,157,062元，融券余量138,400股，融券卖出量0股，融券偿还量3,300股，融资融券余额321,636,294元。上海机场融资融券详细信息如下表：交易日期代码简称融资融券余额(元)2017-06-13600009上海机场321,636,294融资余额(元)融资买入额(元)融资偿还额(元)融资净买额(元)316,284,36620,007,10826,164,170-6,157,062融券余额(元)融券余量(股)融券卖出量(股)融券偿还量(股)5,351,928138,40003,300沪市全部融资融券数据一览 上海机场融资融券数据（来源：东方财富网…	6556	2	上海机场资讯	0
1626	2017/6/12	来源：东方财富网 上海机场(600009)2017-06-12融资融券信息显示，上海机场融资余额322,441,428元，融券余额5,456,867元，融资买入额48,906,746元，融资偿还额31,108,873元，融资净买额17,797,873元，融券余量141,700股，融券卖出量100股，融券偿还量9,244股，融资融券余额327,898,295元。上海机场融资融券详细信息如下表：交易日期代码简称融资融券余额(元)2017-06-12600009上海机场327,898,295融资余额(元)融资买入额(元)融资偿还额(元)融资净买额(元)322,441,42848,906,74631,108,87317,797,873融券余额(元)融券余量(股)融券卖出量(股)融券偿还量(股)5,456,867141,7001009,244沪市全部融资融券数据一览 上海机场融资融券数据（来源：东…	5723	0	上海机场资讯	0
1627	2017/6/11	反正经常去上海，机场经常在身边。。。	7370	5	Tommy8888	2
1628	2017/6/10	本轮市场的反弹主因是连续超跌叠加政策转向	3135	0	fffde	2
1629	2017/6/9	来源：东方财富网 上海机场(600009)2017-06-08融资融券信息显示，上海机场融资余额309,050,124元，融券余额5,629,554元，融资买入额66,963,828元，融资偿还额39,397,251元，融资净买额27,566,577元，融券余量143,100股，融券卖出量1,700股，融券偿还量0股，融资融券余额314,679,678元。上海机场融资融券详细信息如下表：交易日期代码简称融资融券余额(元)2017-06-08600009上海机场314,679,678融资余额(元)融资买入额(元)融资偿还额(元)融资净买额(元)309,050,12466,963,82839,397,25127,566,577融券余额(元)融券余量(股)融券卖出量(股)融券偿还量(股)5,629,554143,1001,7000沪市全部融资融券数据一览 上海机场融资融券数据（来源：东方财富网…	6923	2	上海机场资讯	3
1630	2017/6/8	37.50全部买进	7379	6	每天来一点就好7918	2
1631	2017/6/7	204份年报本周亮相 近9亿元大单潜入21只成长股	2280	2	涛哥在战江湖	2
1632	2017/6/6	来源：东方财富网 上海机场(600009)2017-06-05融资融券信息显示，上海机场融资余额254,963,960元，融券余额4,744,560元，融资买入额25,200,420元，融资偿还额8,996,718元，融资净买额16,203,702元，融券余量127,200股，融券卖出量0股，融券偿还量1,500股，融资融券余额259,708,520元。上海机场融资融券详细信息如下表：交易日期代码简称融资融券余额(元)2017-06-05600009上海机场259,708,520融资余额(元)融资买入额(元)融资偿还额(元)融资净买额(元)254,963,96025,200,4208,996,71816,203,702融券余额(元)融券余量(股)融券卖出量(股)融券偿还量(股)4,744,560127,20001,500沪市全部融资融券数据一览 上海机场融资融券数据（来源：东方财富网 2…	6065	2	上海机场资讯	3
1633	2017/6/5	来源：东方财富网 上海机场(600009)2017-05-25融资融券信息显示，上海机场融资余额252,502,860元，融券余额5,593,084.60元，融资买入额42,104,164元，融资偿还额21,983,178元，融资净买额20,120,986元，融券余量148,990股，融券卖出量19,590股，融券偿还量27,400股，融资融券余额258,095,944.60元。上海机场融资融券详细信息如下表：交易日期代码简称融资融券余额(元)2017-05-25600009上海机场258,095,944.60融资余额(元)融资买入额(元)融资偿还额(元)融资净买额(元)252,502,86042,104,16421,983,17820,120,986融券余额(元)融券余量(股)融券卖出量(股)融券偿还量(股)5,593,084.60148,99019,59027,400沪市全部融资融券…	9359	1	上海机场资讯	3
1634	2017/6/4	来源：东方财富网 上海机场(600009)2017-06-02融资融券信息显示，上海机场融资余额238,760,258元，融券余额4,915,053元，融资买入额8,779,140元，融资偿还额18,529,703元，融资净买额-9,750,563元，融券余量128,700股，融券卖出量3,200股，融券偿还量5,100股，融资融券余额243,675,311元。上海机场融资融券详细信息如下表：交易日期代码简称融资融券余额(元)2017-06-02600009上海机场243,675,311融资余额(元)融资买入额(元)融资偿还额(元)融资净买额(元)238,760,2588,779,14018,529,703-9,750,563融券余额(元)融券余量(股)融券卖出量(股)融券偿还量(股)4,915,053128,7003,2005,100沪市全部融资融券数据一览 上海机场融资融券数据（来源…	7309	4	上海机场资讯	3
1635	2017/6/3	今日到此，吾深感	2666	0	股友Oq4vaT8276	2
1636	2017/6/2	多头行情中，并且有加速上涨趋势。	4667	6	沫严彬朔8456	2
1637	2017/6/1	来源：东方财富网 上海机场(600009)2017-05-31融资融券信息显示，上海机场融资余额255,443,234元，融券余额5,456,195.78元，融资买入额46,386,581元，融资偿还额50,078,002元，融资净买额-3,691,421元，融券余量144,382股，融券卖出量17,382股，融券偿还量7,200股，融资融券余额260,899,429.78元。上海机场融资融券详细信息如下表：交易日期代码简称融资融券余额(元)2017-05-31600009上海机场260,899,429.78融资余额(元)融资买入额(元)融资偿还额(元)融资净买额(元)255,443,23446,386,58150,078,002-3,691,421融券余额(元)融券余量(股)融券卖出量(股)融券偿还量(股)5,456,195.78144,38217,3827,200沪市全部融资融券数据…	7526	3	上海机场资讯	3
1638	2017/5/31	38.00出了，祝大家发财！	8067	6	流光卷雪漫天山	2
1639	2017/5/30	长安汽车000625	2614	0	至尊水帝	2
1640	2017/5/29	从中国民用航空局获悉，民航局局长冯正霖在2017中国民航发展论坛上指出，中国民航将以民航供给侧结构性改革的推进为主线，聚焦瓶颈问题和深层次矛盾，着力打造京津冀、长三角、珠三角三个世界级机场群，打造北京、上海、广州三大国际航空枢纽。 城市群和机场群的崛起为经济社会发展带来了新的机遇和新的挑战，对于航空运输业来说，随着城市群和机场群的发展，航空运输市场多样化趋势愈加明显，这无疑将为我国的通用航空产业带来利好。同时，航线网络广度和密度的加大，将刺激潜在的航空需求，带动旅客运量的大幅提升。 A股市场相关上市公司中白云机场(600004)、上海机场(600009)以及深圳机场(000089)等值得关注。	7403	0	哆唻咪发索拉	3
1641	2017/5/28	来源：东方财富网 上海机场(600009)2017-05-24融资融券信息显示，上海机场融资余额232,381,874元，融券余额6,065,024元，融资买入额47,235,309元，融资偿还额24,957,597元，融资净买额22,277,712元，融券余量156,800股，融券卖出量4,100股，融券偿还量29,383股，融资融券余额238,446,898元。上海机场融资融券详细信息如下表：交易日期代码简称融资融券余额(元)2017-05-24600009上海机场238,446,898融资余额(元)融资买入额(元)融资偿还额(元)融资净买额(元)232,381,87447,235,30924,957,59722,277,712融券余额(元)融券余量(股)融券卖出量(股)融券偿还量(股)6,065,024156,8004,10029,383沪市全部融资融券数据一览 上海机场融资融券数…	9252	2	上海机场资讯	3
1642	2017/5/27	北斗卫星告诉我我是徐刚	2411	0	每天只赚一毛钱	2
1643	2017/5/26	来源：东方财富网 上海机场(600009)2017-03-24融资融券信息显示，上海机场融资余额346,739,165元，融券余额3,152,286.48元，融资买入额21,203,079元，融资偿还额45,081,773元，融资净买额-23,793,344元，融券余量107,992股，融券卖出量13,300股，融券偿还量52,373股，融资融券余额349,891,451.48元。上海机场融资融券详细信息如下表：交易日期代码简称融资融券余额(元)2017-03-24600009上海机场349,891,451.48融资余额(元)融资买入额(元)融资偿还额(元)融资净买额(元)346,739,16521,203,07945,081,773-23,793,344融券余额(元)融券余量(股)融券卖出量(股)融券偿还量(股)3,152,286.48107,99213,30052,373沪市全部融资…	9704	3	上海机场资讯	3
1644	2017/5/25	来源：东方财富网 上海机场(600009)2017-04-21融资融券信息显示，上海机场融资余额284,810,592元，融券余额5,529,561元，融资买入额28,639,712元，融资偿还额16,723,383元，融资净买额11,916,329元，融券余量162,300股，融券卖出量37,600股，融券偿还量21,700股，融资融券余额290,340,153元。上海机场融资融券详细信息如下表：交易日期代码简称融资融券余额(元)2017-04-21600009上海机场290,340,153融资余额(元)融资买入额(元)融资偿还额(元)融资净买额(元)284,810,59228,639,71216,723,38311,916,329融券余额(元)融券余量(股)融券卖出量(股)融券偿还量(股)5,529,561162,30037,60021,700沪市全部融资融券数据一览 上海机场融资融…	8363	1	上海机场资讯	3
1645	2017/5/24	让我们在弯道里探求	3839	1	纪欺谅纪6929	2
1646	2017/5/23	我还以为	5653	16	寒国诺良逸2002	2
1647	2017/5/22	已经吸引少量的技术面韭菜喷子狗接盘待割，离目标价41.45越近。投资公司大幅震荡吸引技术面韭菜喷子狗眼球越明显。	8565	19	格局思维心想事成	2
1648	2017/5/21	上海机场，主力好强势，散户还能追进吗？	8600	14	超适合岔路口1722	2
1649	2017/5/20	感冒发热挂二天盐水	8890	3	上海手机网友	2
1650	2017/5/19	千万别去买。让它自摸，让它笑不出来。	8611	8	zcm_zh	2
1651	2017/5/18	上海机场2017年4月投资者调研报告2017年4月无机构投资者调研。公司结合信息披露内容，及时回复了投资者通过其他途径提出的相关热点问题。 [点击下载原文]	4950	2	上海机场资讯	1
1652	2017/5/17	现实中“10送30”没有见到过，	2605	2	股友wIHuX74442	2
1653	2017/5/16	公告日期：2017-05-102017年4月无机构投资者调研。公司结合信息披露内容，及时回复了投资者通过其他途径提出的相关热点问题。 提示：本网不保证其真实性和客观性，一切有关该股的有效信息，以交易所的公告为准，敬请投资者注意风险。	879	0	上海机场资讯	3
1654	2017/5/15	来源：东方财富网 上海机场(600009)2017-04-14融资融券信息显示，上海机场融资余额262,419,669元，融券余额4,706,448元，融资买入额10,367,606元，融资偿还额26,074,322元，融资净买额-15,706,716元，融券余量138,100股，融券卖出量41,900股，融券偿还量16,800股，融资融券余额267,126,117元。上海机场融资融券详细信息如下表：交易日期代码简称融资融券余额(元)2017-04-14600009上海机场267,126,117融资余额(元)融资买入额(元)融资偿还额(元)融资净买额(元)262,419,66910,367,60626,074,322-15,706,716融券余额(元)融券余量(股)融券卖出量(股)融券偿还量(股)4,706,448138,10041,90016,800沪市全部融资融券数据一览 上海机场融…	8007	1	上海机场资讯	3
1655	2017/5/14	来源：东方财富网 上海机场(600009)2017-04-12融资融券信息显示，上海机场融资余额280,324,941元，融券余额7,132,427.92元，融资买入额31,909,443元，融资偿还额69,484,098元，融资净买额-37,574,655元，融券余量221,092股，融券卖出量118,500股，融券偿还量0股，融资融券余额287,457,368.92元。上海机场融资融券详细信息如下表：交易日期代码简称融资融券余额(元)2017-04-12600009上海机场287,457,368.92融资余额(元)融资买入额(元)融资偿还额(元)融资净买额(元)280,324,94131,909,44369,484,098-37,574,655融券余额(元)融券余量(股)融券卖出量(股)融券偿还量(股)7,132,427.92221,092118,5000沪市全部融资融券数据一览 上…	7191	1	上海机场资讯	0
1656	2017/5/13	上机今最低30.38元，大宗交易30元成交670手折价仅百分之一，这点量周一也许更低价能挂到，值得关注，当然买方今有盈利，看看周一开盘价及成交量便可大致判断买方是空头还是多头。	4101	0	南宜老人	2
1657	2017/5/12	中国股市何日正规平民百姓生灵涂炭	5127	13	苍山如海6	2
1658	2017/5/11	试飞成功	940	0	股网鲸来	2
1659	2017/5/10	来源：东方财富网 上海机场(600009)2017-04-05融资融券信息显示，上海机场融资余额288,874,358元，融券余额4,465,633.84元，融资买入额18,386,543元，融资偿还额19,040,597元，融资净买额-654,054元，融券余量147,478股，融券卖出量36,500股，融券偿还量3,700股，融资融券余额293,339,991.84元。上海机场融资融券详细信息如下表：交易日期代码简称融资融券余额(元)2017-04-05600009上海机场293,339,991.84融资余额(元)融资买入额(元)融资偿还额(元)融资净买额(元)288,874,35818,386,54319,040,597-654,054融券余额(元)融券余量(股)融券卖出量(股)融券偿还量(股)4,465,633.84147,47836,5003,700沪市全部融资融券数据一览 上…	6656	2	上海机场资讯	3
1660	2017/5/9	这种垃圾票 死去吧。	5861	4	股友AGestP	2
1661	2017/5/8	清平乐清平乐 中兴心定志坚，抬头望青天，不戴王冠金不换，智造宏图展现。中兴高科名片创新成为信念今日5G领头羊，何时登顶泰山？	3804	0	青漾9	2
1662	2017/5/7	只要主力愿意，几月份都可以有填权行情	4303	1	股友8NZ0k06009	2
1663	2017/5/6	今日洗出的筹码，明天干瞪眼	2466	0	咪咪Mi	3
1664	2017/5/5	再红一次我就跑了	2185	0	动态速度	2
1665	2017/5/4	主力你好棒，还支撑得住么，白云就是你的方向！？	4581	7	黑基巴	2
1666	2017/5/3	华夏银行600015，净资产12元，年收益1.5元，股价7元，为净资产的6折，市盈率、巿净率圴为两市最低，安全边际极高，价值投资及价格投机均可大胆买入，中长线持有必有厚报。	7268	2	老有价值了	2
1667	2017/5/2	这个股票有点厉害啊 那么稳 为啥	3935	0	蜗牛不用买房	2
1668	2017/5/1	公告日期：2018-09-102018年8月公司接待了以下机构投资者调研：8月30日麦格里资本、路博迈。 调研过程中，公司结合信息披露内容，与调研方就行业及市场发展现状、公司发展战略规划、2018年上半年业绩完成情况、近期浦东机场运营及业务量完成情况等内容进行了交流；公司也及时回复了投资者通过其他途径提出的相关热点问题。 [点击查看PDF原文]提示：本网不保证其真实性和客观性，一切有关该股的有效信息，以交易所的公告为准，敬请投资者注意风险。	8611	0	上海机场资讯	3
1669	2017/4/30	加重家庭财务负担	5825	13	尚尚上章4882	2
1670	2017/4/29	周五市场小幅反弹。	3838	1	yohan888	2
1671	2017/4/28	目标价7.70元，现在换东方航空还来得及	3883	11	雷王胜利精蜜	2
1672	2017/4/27	狂笑 可涨5倍 市值仅270亿，全年利润有望冲百亿，明年150亿？。 前三年业绩都翻倍。 市值270亿，前三季实际利润57亿，全年有望利润冲击百亿。 明年有望冲击150亿？晨鸣纸业（000488）17元买入，明年6月分红绝对收益6%，年化收益率12％左右 ，为低价定增作最后打压脑子不要进水！单淡季三季利已超32亿，照此速度明年利润超150亿？。 三季报表每股0.41元，应收票据贴隐瞒利润24亿元今年底镁矿投产赶上镁价暴涨，明年山东本部50万吨投产，湖北黄岗一期投产，又将为公司创造天量利润，今年十月纸价又二次大幅提价，在大环保压力下中小纸企纷纷关门，今后多年纸价将保持极高的景气度，去年毛利达惊人的83％的公司融资租赁去年创净利10亿元，今年又将大幅提升三季报后券商们纷纷在20元附近给出买入增持，安信给出6个月目标价25.8元净资产增43.8亿就是利润！前三季每股最少2.2元恶意使用财务手段…	6727	4	三倍也低估	2
1673	2017/4/26	虽说养老金入市并不在于托市、救市，但其入市布局往往暗示着股市的投资安全性，	6253	1	robinju6003	2
1674	2017/4/25	拖累，不过	3801	1	鞠损拘寂寥4876	2
1675	2017/4/24	调到调到	4246	10	tzbphcsl5160	2
1676	2017/4/23	敬请期待	22231	48	天师道黑马研究院	2
1677	2017/4/22	所谓家上市公司赚钱不够一套房，怪股民，股	2963	0	三月雨一回事4018	2
1678	2017/4/21	来源：东方财富网 上海机场(600009)2017-04-19融资融券信息显示，上海机场融资余额278,498,972元，融券余额5,378,880元，融资买入额23,641,970元，融资偿还额13,740,356元，融资净买额9,901,614元，融券余量156,000股，融券卖出量3,300股，融券偿还量65,100股，融资融券余额283,877,852元。上海机场融资融券详细信息如下表：交易日期代码简称融资融券余额(元)2017-04-19600009上海机场283,877,852融资余额(元)融资买入额(元)融资偿还额(元)融资净买额(元)278,498,97223,641,97013,740,3569,901,614融券余额(元)融券余量(股)融券卖出量(股)融券偿还量(股)5,378,880156,0003,30065,100沪市全部融资融券数据一览 上海机场融资融券数据（…	6366	2	上海机场资讯	0
1679	2017/4/20	来源：东方财富网 上海机场(600009)2017-04-18融资融券信息显示，上海机场融资余额268,597,358元，融券余额7,605,576元，融资买入额28,542,403元，融资偿还额25,413,061元，融资净买额3,129,342元，融券余量217,800股，融券卖出量92,000股，融券偿还量6,100股，融资融券余额276,202,934元。上海机场融资融券详细信息如下表：交易日期代码简称融资融券余额(元)2017-04-18600009上海机场276,202,934融资余额(元)融资买入额(元)融资偿还额(元)融资净买额(元)268,597,35828,542,40325,413,0613,129,342融券余额(元)融券余量(股)融券卖出量(股)融券偿还量(股)7,605,576217,80092,0006,100沪市全部融资融券数据一览 上海机场融资融券数据（…	6716	3	上海机场资讯	3
1680	2017/4/19	来源：东方财富网 上海机场(600009)2017-04-17融资融券信息显示，上海机场融资余额265,468,016元，融券余额4,509,661元，融资买入额11,521,408元，融资偿还额8,473,061元，融资净买额3,048,347元，融券余量131,900股，融券卖出量6,300股，融券偿还量12,500股，融资融券余额269,977,677元。上海机场融资融券详细信息如下表：交易日期代码简称融资融券余额(元)2017-04-17600009上海机场269,977,677融资余额(元)融资买入额(元)融资偿还额(元)融资净买额(元)265,468,01611,521,4088,473,0613,048,347融券余额(元)融券余量(股)融券卖出量(股)融券偿还量(股)4,509,661131,9006,30012,500沪市全部融资融券数据一览 上海机场融资融券数据（来源…	6865	1	上海机场资讯	3
1681	2017/4/18	仙人指路果然了得！空头已死，有事烧纸。	8003	11	老乡种的韭菜梗	0
1682	2017/4/17	老牛老牛老牛老牛老牛老牛老牛老牛老牛老牛老牛老牛老牛老牛老牛老牛短期的强盛已经到头,应该主义回调风险投资者可逢高卖出股票,暂时不宜买进 已经卖了买600221	3588	2	老牛iliepr	2
1683	2017/4/16	个人大方向就是这样看的	3940	10	股友RDO4kc2022	2
1684	2017/4/15	v	3271	0	股友FdXTF59663	2
1685	2017/4/14	炒股怕什么？最怕的就是深套，套一点没关系，总是能回来的，但是如果你套的多了，那要回来，就很难。下面这样的盈亏，你肯定见过：亏损10%，要赚11%才回本。亏损20%，要赚25%才回本。亏损30%，要赚43%才回本。亏损40%，要赚66%才回本。亏损50%，要赚100%才回本。。。再往下，就太可怕了。很多老股民其实是会赚钱的，但是为什么总体算下来老师亏钱，其中一个重要的原因，就是死扛，亏了钱，就是不卖！在股市里，亏了你得认，不认没有任何的意义，不过就是平添烦恼罢了，还不如一刀割掉了事。但是呢，也不能乱割，你总不能没事给自己一刀吧？很多有经验的老股民都在学下面两招，你也可以用用：1、20日线止损。一般跌破了20日线，中期行情也就结束了，不用想太多，赶紧跑！不管后面还能不能起来，只要做出了跌破20日线的动作，都是非常危险的，第一时间想到的，应该是止损，比如下面这两个：很明显，20日线的击穿造成连…	3976	2	黑马总监_顾勇菁	2
1686	2017/4/13	来源：东方财富网 上海机场(600009)2017-04-11融资融券信息显示，上海机场融资余额317,899,596元，融券余额3,071,604.48元，融资买入额43,889,819元，融资偿还额21,785,672元，融资净买额22,104,147元，融券余量102,592股，融券卖出量500股，融券偿还量16,486股，融资融券余额320,971,200.48元。上海机场融资融券详细信息如下表：交易日期代码简称融资融券余额(元)2017-04-11600009上海机场320,971,200.48融资余额(元)融资买入额(元)融资偿还额(元)融资净买额(元)317,899,59643,889,81921,785,67222,104,147融券余额(元)融券余量(股)融券卖出量(股)融券偿还量(股)3,071,604.48102,59250016,486沪市全部融资融券数据一览 上…	7306	1	上海机场资讯	3
1687	2017/4/12	来源：东方财富网 上海机场(600009)2017-04-10融资融券信息显示，上海机场融资余额295,795,449元，融券余额3,589,356.06元，融资买入额17,469,962元，融资偿还额12,620,678元，融资净买额4,638,960元，融券余量118,578股，融券卖出量1,000股，融券偿还量20,800股，融资融券余额299,384,805.06元。上海机场融资融券详细信息如下表：交易日期代码简称融资融券余额(元)2017-04-10600009上海机场299,384,805.06融资余额(元)融资买入额(元)融资偿还额(元)融资净买额(元)295,795,44917,469,96212,620,6784,638,960融券余额(元)融券余量(股)融券卖出量(股)融券偿还量(股)3,589,356.06118,5781,00020,800沪市全部融资融券数据一览…	6693	2	上海机场资讯	3
1688	2017/4/11	堤溃蚁穴	3980	4	dsf3wsdf3wq4924	2
1689	2017/4/10	中国华融：A股发行申请材料已获证监会受理。	2770	0	zea123453937	2
1690	2017/4/9	丰乐种业（000713）：重大资产重组，混合制改革预期3倍上升空间大黑马！！！	9457	7	股友mQ9qKo	2
1691	2017/4/8	买股票除开业绩好、高分红外，其它炒作都是忽悠割韭菜。	4915	3	tzbd333	2
1692	2017/4/7	17年3月解禁的上亿股，定增成本是多少？谢谢！	8415	0	上海手机网友	2
1693	2017/4/6	人在年轻时候，最头疼的一件事就是决定自己这一生要做什么。”我们都一样，年轻又迷茫，未来遥遥无期，生活没有方向。既然不知如何是好，不如多做点实事，别人彷徨的时候把你的每一天过扎实，日复一日，迷茫的人依旧迷茫，而曾经的你一定喜欢现在的自己。解除迷茫，就从小事做起，从身边事做起，能力不是做大事得来的，而是从这些不起眼的事情中锻炼出来的。如果有大才华，就去追求大梦想！	6892	0	財富弘君	2
1694	2017/4/5	来源：东方财富网 作者：数据中心 上海机场(600009)2018-09-20融资融券信息显示，上海机场融资余额210,178,010元，融券余额11,453,089.63元，融资买入额11,123,337元，融资偿还额8,999,934元，融资净买额2,123,403元，融券余量210,187股，融券卖出量1,200股，融券偿还量13,800股，融资融券余额221,631,099.63元。上海机场融资融券详细信息如下表：交易日期代码简称融资融券余额(元)2018-09-20600009上海机场221,631,099.63融资余额(元)融资买入额(元)融资偿还额(元)融资净买额(元)210,178,01011,123,3378,999,9342,123,403融券余额(元)融券余量(股)融券卖出量(股)融券偿还量(股)11,453,089.63210,1871,20013,800沪市全部…	7557	1	上海机场资讯	3
1695	2017/4/4	上海机场优质蓝筹股，大跌后的反弹，此轮反弹涨幅百分之十八以上！	6407	4	洛子峰	2
1696	2017/4/3	民航局：6月国内旅客运输量同比增长34.4%界面新闻2小时前用它，轻松辨别主力是否加仓>>8月20日，中国民航局发布2021年6月份主要生产指标统计。今年6月，国内航线运输旅客4115.5万人，比上年同月增长34.4%。其中港澳台航线完成旅客运输7.9万人，比上年同月增长482.3%。国际航线完成旅客运输12.1万人，同比减少13.7%。6月旅客周转量共为605.5亿人公里，同比增长37.7%。国内航线旅客周转量598.1亿人公里，同比增长38.8%，其中港澳台航线同比增长655.6%，达1.1亿人公里。国际航线为7.4亿人公里，同比减少17.5%。6月民航货邮运输量共实现64.2万吨，比上年同月增长10.4%。6月航班客座率为77.0%，同比增长6.7%。东北地区和中部地区机场旅客吞吐量同比增长最为明显，分别增长84.7%和47.6%，达到560万人次和1104.6万人次。旅客吞吐量最…	779	2	懂平衡的花花	2
1697	2017/4/2	比之前大跌那天还惨	995	13	可控投资	2
1698	2017/4/1	52的本不还有谁在陪我	658	15	商刀骨头	2
1699	2017/3/31	来源：东方财富网 上海机场(600009)2017-03-30融资融券信息显示，上海机场融资余额297,103,451元，融券余额3,400,626.08元，融资买入额14,337,260元，融资偿还额26,363,471元，融资净买额-12,026,211元，融券余量113,392股，融券卖出量8,000股，融券偿还量56,100股，融资融券余额300,504,077.08元。上海机场融资融券详细信息如下表：交易日期代码简称融资融券余额(元)2017-03-30600009上海机场300,504,077.08融资余额(元)融资买入额(元)融资偿还额(元)融资净买额(元)297,103,45114,337,26026,363,471-12,026,211融券余额(元)融券余量(股)融券卖出量(股)融券偿还量(股)3,400,626.08113,3928,00056,100沪市全部融资融券…	7914	3	上海机场资讯	3
1700	2017/3/30	来源：东方财富网 上海机场(600009)2017-03-29融资融券信息显示，上海机场融资余额309,129,662元，融券余额4,857,679.36元，融资买入额20,654,724元，融资偿还额27,667,938元，融资净买额-7,013,214元，融券余量161,492股，融券卖出量50,000股，融券偿还量2,000股，融资融券余额313,987,341.36元。上海机场融资融券详细信息如下表：交易日期代码简称融资融券余额(元)2017-03-29600009上海机场313,987,341.36融资余额(元)融资买入额(元)融资偿还额(元)融资净买额(元)309,129,66220,654,72427,667,938-7,013,214融券余额(元)融券余量(股)融券卖出量(股)融券偿还量(股)4,857,679.36161,49250,0002,000沪市全部融资融券数据…	8416	2	上海机场资讯	3
1701	2017/3/29	来源：东方财富网 上海机场(600009)2017-03-28融资融券信息显示，上海机场融资余额316,142,876元，融券余额3,377,521.92元，融资买入额9,816,626元，融资偿还额15,727,508元，融资净买额-5,447,520元，融券余量113,492股，融券卖出量1,500股，融券偿还量23,700股，融资融券余额319,520,397.92元。上海机场融资融券详细信息如下表：交易日期代码简称融资融券余额(元)2017-03-28600009上海机场319,520,397.92融资余额(元)融资买入额(元)融资偿还额(元)融资净买额(元)316,142,8769,816,62615,727,508-5,447,520融券余额(元)融券余量(股)融券卖出量(股)融券偿还量(股)3,377,521.92113,4921,50023,700沪市全部融资融券数据一览…	7910	0	上海机场资讯	3
1702	2017/3/28	与其身处黑暗，不如提灯前行	8611	257	乐显系3712	2
1703	2017/3/27	投资者都明白买了股票要“止损”，也就是买入后股票价格跌深到一定程度(一般投资者会置在跌了10%~15%左右)要卖出，卖出的目的是避免后面可能发生的更大损失。可是为什么实际操作中投资者往往不能及时做到止损呢？	4328	1	股友rxSj0n1365	2
1704	2017/3/26	这么多年的发展资产有增值吗上海房子都涨那么多了	5826	2	gabybb	2
1705	2017/3/25	这只是抓住了问题	3599	0	n1421076119717c2	2
1706	2017/3/24	来源：东方财富网 上海机场(600009)2017-03-21融资融券信息显示，上海机场融资余额348,049,233元，融券余额3,498,347.88元，融资买入额36,188,051元，融资偿还额20,517,336元，融资净买额15,670,715元，融券余量121,092股，融券卖出量4,800股，融券偿还量900股，融资融券余额351,547,580.88元。上海机场融资融券详细信息如下表：交易日期代码简称融资融券余额(元)2017-03-21600009上海机场351,547,580.88融资余额(元)融资买入额(元)融资偿还额(元)融资净买额(元)348,049,23336,188,05120,517,33615,670,715融券余额(元)融券余量(股)融券卖出量(股)融券偿还量(股)3,498,347.88121,0924,800900沪市全部融资融券数据一览 上海机…	7190	1	上海机场资讯	3
1707	2017/3/23	突然突然	4057	2	tzbphcsl5160	2
1708	2017/3/22	来源：东方财富网 上海机场(600009)2017-03-17融资融券信息显示，上海机场融资余额341,544,273元，融券余额3,164,524.32元，融资买入额5,440,011元，融资偿还额12,934,719元，融资净买额-7,494,708元，融券余量111,192股，融券卖出量10,700股，融券偿还量29,800股，融资融券余额344,708,797.32元。上海机场融资融券详细信息如下表：交易日期代码简称融资融券余额(元)2017-03-17600009上海机场344,708,797.32融资余额(元)融资买入额(元)融资偿还额(元)融资净买额(元)341,544,2735,440,01112,934,719-7,494,708融券余额(元)融券余量(股)融券卖出量(股)融券偿还量(股)3,164,524.32111,19210,70029,800沪市全部融资融券数据…	7911	0	上海机场资讯	3
1709	2017/3/21	公告日期：2017-03-18上海国际机场股份有限公司专项审计说明2016年度关于对上海国际机场股份有限公司控股股东及其他关联方占用资金情况的专项审计说明信会师报字[2017]第ZA10745号上海国际机场股份有限公司董事会：我们审计了后附的上海国际机场股份有限公司（以下简称贵公司）2016 年度非经营性资金占用及其他关联方资金往来情况汇总表（以下简称汇总表）。该汇总表已由贵公司管理层按照监管机构的有关规定编制以满足监管要求。一、管理层对汇总表的责任管理层负责按照中国证券监督管理委员会和国务院国有资产监督管理委员会印发的《关于规范上市公司与关联方资金往来及上市公司对外担保若干问题的通知》（证监发[2003]56 号）及其他相关规定编制汇总表以满足监管要求，并负责设计、执行和维护必要的内部控制，以使汇总表不存在由于舞弊或错误导致的重大错报。二、注册会计师的责任我们的责任是在执行审计工作的基…	8851	0	上海机场资讯	3
1710	2017/3/20	来源：东方财富网 上海机场(600009)2017-03-14融资融券信息显示，上海机场融资余额347,592,104元，融券余额3,684,300.56元，融资买入额9,113,622元，融资偿还额14,818,714元，融资净买额-5,705,092元，融券余量129,592股，融券卖出量20,200股，融券偿还量5,000股，融资融券余额351,276,404.56元。上海机场融资融券详细信息如下表：交易日期代码简称融资融券余额(元)2017-03-14600009上海机场351,276,404.56融资余额(元)融资买入额(元)融资偿还额(元)融资净买额(元)347,592,1049,113,62214,818,714-5,705,092融券余额(元)融券余量(股)融券卖出量(股)融券偿还量(股)3,684,300.56129,59220,2005,000沪市全部融资融券数据一览…	6009	0	上海机场资讯	3
1711	2017/3/19	来源：东方财富网 上海机场(600009)2017-03-13融资融券信息显示，上海机场融资余额353,297,196元，融券余额3,243,013.20元，融资买入额23,497,356元，融资偿还额34,140,328元，融资净买额-10,642,972元，融券余量114,392股，融券卖出量27,400股，融券偿还量4,700股，融资融券余额356,540,209.20元。上海机场融资融券详细信息如下表：交易日期代码简称融资融券余额(元)2017-03-13600009上海机场356,540,209.20融资余额(元)融资买入额(元)融资偿还额(元)融资净买额(元)353,297,19623,497,35634,140,328-10,642,972融券余额(元)融券余量(股)融券卖出量(股)融券偿还量(股)3,243,013.20114,39227,4004,700沪市全部融资融券…	5865	1	上海机场资讯	0
1712	2017/3/18	业绩也不错000798	8120	18	宇宙涨又涨1129	2
1713	2017/3/17	可能性大	5592	5	小黑马20036042	2
1714	2017/3/16	格力电器的成交金额又遥遥领先	3774	0	重回股市2020	2
1715	2017/3/15	来源：东方财富网 上海机场(600009)2017-03-10融资融券信息显示，上海机场融资余额363,940,168元，融券余额2,512,360.80元，融资买入额12,439,627元，融资偿还额6,402,601元，融资净买额6,037,026元，融券余量91,692股，融券卖出量600股，融券偿还量1,700股，融资融券余额366,452,528.80元。上海机场融资融券详细信息如下表：交易日期代码简称融资融券余额(元)2017-03-10600009上海机场366,452,528.80融资余额(元)融资买入额(元)融资偿还额(元)融资净买额(元)363,940,16812,439,6276,402,6016,037,026融券余额(元)融券余量(股)融券卖出量(股)融券偿还量(股)2,512,360.8091,6926001,700沪市全部融资融券数据一览 上海机场融资融券数…	8091	0	上海机场资讯	3
1716	2017/3/14	公告日期：2017-03-10上海机场2017年2月投资者调研报告2017年2月无机构投资者调研。公司结合信息披露内容，及时回复了投资者通过其他途径提出的相关热点问题。 提示：本网不保证其真实性和客观性，一切有关该股的有效信息，以交易所的公告为准，敬请投资者注意风险。	982	0	上海机场资讯	3
1717	2017/3/13	来源：东方财富网 上海机场(600009)2017-03-08融资融券信息显示，上海机场融资余额359,691,012元，融券余额2,632,373.84元，融资买入额4,679,200元，融资偿还额5,198,862元，融资净买额-519,662元，融券余量94,792股，融券卖出量2,300股，融券偿还量200股，融资融券余额362,323,385.84元。上海机场融资融券详细信息如下表：交易日期代码简称融资融券余额(元)2017-03-08600009上海机场362,323,385.84融资余额(元)融资买入额(元)融资偿还额(元)融资净买额(元)359,691,0124,679,2005,198,862-519,662融券余额(元)融券余量(股)融券卖出量(股)融券偿还量(股)2,632,373.8494,7922,300200沪市全部融资融券数据一览 上海机场融资融券数据（来源…	8380	0	上海机场资讯	3
1718	2017/3/12	来源：东方财富网 上海机场(600009)2017-03-06融资融券信息显示，上海机场融资余额355,678,039元，融券余额2,569,428元，融资买入额7,185,027元，融资偿还额10,051,667元，融资净买额-2,866,640元，融券余量92,592股，融券卖出量800股，融券偿还量0股，融资融券余额358,247,467元。上海机场融资融券详细信息如下表：交易日期代码简称融资融券余额(元)2017-03-06600009上海机场358,247,467融资余额(元)融资买入额(元)融资偿还额(元)融资净买额(元)355,678,0397,185,02710,051,667-2,866,640融券余额(元)融券余量(股)融券卖出量(股)融券偿还量(股)2,569,42892,5928000沪市全部融资融券数据一览 上海机场融资融券数据（来源：东方财富网 2017-03…	6971	0	上海机场资讯	3
1719	2017/3/11	现在开始赶快动手买，真心话	8594	1	股友qmm3kv4130	2
1720	2017/3/10	子通讯第一股盛洋科技	9494	19	落叶秋风云	1
1721	2017/3/9	继亚星化学后又一摘帽概念领头羊ST明科！ST明科盘子小，除大股东1.8亿股份外，实则流通盘2.5亿，股价低，公积金及股东权益超高，基本无负债，8亿资金用来理财，不差钱，且具重组题材，ST明科周线KDJ已形成金叉，参考2015年3月6号周线金叉，ST明科2015年周线KDJ金叉从6元一直涨，涨到最高的19.15元，这次的KDJ金叉，希望能够超越上次19.15元的高度！加油，明天科技600091	4795	0	用心动脑炒股	2
1722	2017/3/8	来源：东方财富网 上海机场(600009)2017-03-03融资融券信息显示，上海机场融资余额358,544,679元，融券余额2,515,100.80元，融资买入额2,605,031元，融资偿还额3,100,829元，融资净买额-495,798元，融券余量91,792股，融券卖出量5,500股，融券偿还量5,600股，融资融券余额361,059,779.80元。上海机场融资融券详细信息如下表：交易日期代码简称融资融券余额(元)2017-03-03600009上海机场361,059,779.80融资余额(元)融资买入额(元)融资偿还额(元)融资净买额(元)358,544,6792,605,0313,100,829-495,798融券余额(元)融券余量(股)融券卖出量(股)融券偿还量(股)2,515,100.8091,7925,5005,600沪市全部融资融券数据一览 上海机场融资融券数…	9600	1	上海机场资讯	3
1723	2017/3/7	来源：东方财富网 上海机场(600009)2017-03-02融资融券信息显示，上海机场融资余额359,040,477元，融券余额2,516,921.88元，融资买入额3,818,468元，融资偿还额4,957,936元，融资净买额-1,139,468元，融券余量91,892股，融券卖出量8,200股，融券偿还量27,800股，融资融券余额361,557,398.88元。上海机场融资融券详细信息如下表：交易日期代码简称融资融券余额(元)2017-03-02600009上海机场361,557,398.88融资余额(元)融资买入额(元)融资偿还额(元)融资净买额(元)359,040,4773,818,4684,957,936-1,139,468融券余额(元)融券余量(股)融券卖出量(股)融券偿还量(股)2,516,921.8891,8928,20027,800沪市全部融资融券数据一览 上海机…	7753	0	上海机场资讯	3
1724	2017/3/6	来源：东方财富网 上海机场(600009)2017-03-01融资融券信息显示，上海机场融资余额360,179,945元，融券余额3,064,915.08元，融资买入额4,232,705元，融资偿还额5,159,590元，融资净买额-926,885元，融券余量111,492股，融券卖出量13,400股，融券偿还量600股，融资融券余额363,244,860.08元。上海机场融资融券详细信息如下表：交易日期代码简称融资融券余额(元)2017-03-01600009上海机场363,244,860.08融资余额(元)融资买入额(元)融资偿还额(元)融资净买额(元)360,179,9454,232,7055,159,590-926,885融券余额(元)融券余量(股)融券卖出量(股)融券偿还量(股)3,064,915.08111,49213,400600沪市全部融资融券数据一览 上海机场融资融券数…	8600	1	上海机场资讯	3
1725	2017/3/5	来源：东方财富网 上海机场(600009)2017-02-28融资融券信息显示，上海机场融资余额361,106,830元，融券余额2,708,108.48元，融资买入额4,510,090元，融资偿还额3,606,767元，融资净买额903,323元，融券余量98,692股，融券卖出量11,000股，融券偿还量12,577股，融资融券余额363,814,938.48元。上海机场融资融券详细信息如下表：交易日期代码简称融资融券余额(元)2017-02-28600009上海机场363,814,938.48融资余额(元)融资买入额(元)融资偿还额(元)融资净买额(元)361,106,8304,510,0903,606,767903,323融券余额(元)融券余量(股)融券卖出量(股)融券偿还量(股)2,708,108.4898,69211,00012,577沪市全部融资融券数据一览 上海机场融资融…	8937	0	上海机场资讯	3
1726	2017/3/4	来源：东方财富Choice数据 作者：数据中心 上海机场(600009)2020-02-25融资融券信息显示，上海机场融资余额823,263,467元，融券余额19,486,241.6元，融资买入额92,342,609元，融资偿还额84,022,994元，融资净买额8,319,615元，融券余量284,056股，融券卖出量41,474股，融券偿还量34,900股，融资融券余额842,749,708.6元。上海机场融资融券详细信息如下表：交易日期代码简称融资融券余额(元)2020-02-25600009上海机场842,749,708.6融资余额(元)融资买入额(元)融资偿还额(元)融资净买额(元)823,263,46792,342,60984,022,9948,319,615融券余额(元)融券余量(股)融券卖出量(股)融券偿还量(股)19,486,241.6284,05641,47434,…	739	0	上海机场资讯	0
1727	2017/3/3	公告日期：2018-07-21证券代码：600009 证券简称：上海机场 编号：临2018-025上海国际机场股份有限公司关于发出浦东机场免税店项目中选通知书的说明公告本公司董事会及全体董事保证本公告内容不存在任何虚假记载、误导性陈述或者重大遗漏，并对其内容的真实性、准确性和完整性承担个别及连带责任。一、概述2018年7月19日，公司向日上免税行（上海）有限公司发出了中选通知书，确认其为浦东机场免税店项目的中选人，中选价格为：浦东机场合同期内保底销售提成总额为4100000万元，综合销售提成比例为42.5%。二、相关说明该项目包括浦东机场T1航站楼、T2航站楼和卫星厅等进出境区域，预设合同自2019年1月1日起始至2025年12月31日止，其中浦东机场T1航站楼进出境免税场地自2022年1月1日零时起始，卫星厅自启用日起始。公司将尽快开展与日上免税行（上海）有限公司的合同洽谈等工作。上述…	36057	12	上海机场资讯	3
1728	2017/3/2	上海机场现在还在买？去看看深圳机场和白云机场，你是觉得上海机场副业是印钞？	6422	4	oyl_55	2
1729	2017/3/1	你们慢慢玩吧。	6656	2	乌鸡蛋	2
1730	2017/2/28	来源：东方财富网 上海机场(600009)2017-02-27融资融券信息显示，上海机场融资余额360,203,507元，融券余额2,760,405.57元，融资买入额10,945,495元，融资偿还额13,071,768元，融资净买额-2,126,273元，融券余量100,269股，融券卖出量8,900股，融券偿还量32,866股，融资融券余额362,963,912.57元。上海机场融资融券详细信息如下表：交易日期代码简称融资融券余额(元)2017-02-27600009上海机场362,963,912.57融资余额(元)融资买入额(元)融资偿还额(元)融资净买额(元)360,203,50710,945,49513,071,768-2,126,273融券余额(元)融券余量(股)融券卖出量(股)融券偿还量(股)2,760,405.57100,2698,90032,866沪市全部融资融券数据…	9495	0	上海机场资讯	3
1731	2017/2/27	通航航空服务中心项目、国家网络安全学院共建项目、网络安全专业人才培训基地项目、工业物联网安全项目...9个重大项目集中签约落户武汉临空港发布时间：2017年02月21日 09:25 来源：长江日报本报讯(记者郑汝可)我市招商引资在新春精彩开局。前日下午，总投资202.97亿元的9个重点项目集中签约落户武汉临空港经济技术开发区(东西湖区)。此次集中签约重大项目，重点聚焦高新技术及高端服务产业。其中，4个制造业项目总投资额达116.97亿元，3个网络安全人才与创新基地项目投资50亿元。9个项目分别是：葛洲坝高端装备制造项目、华科大质子重离子设备研发制造项目、中兴新材锂离子动力电池隔膜研发生产制造项目、天广卫星国家天地一体化信息网络华中总部基地项目、通航航空服务中心项目、国家网络安全学院共建项目、网络安全专业人才培训基地项目、工业物联网安全项目、香雪现代化中药制剂项目。	7961	1	ksjfhwe4882	2
1732	2017/2/26	美国股市最后疯狂注意风险	6012	0	ad222222	2
1733	2017/2/25	级市场权重股炒作无疑于当头一棒，对中字头个股	6349	0	wdtsf	2
1734	2017/2/24	上海开开实业600272是上海国改和重组大龙头 具有新零售 服装 金融 药业四大题材 臂比深特力A和上海风凰A上海本地老字号是稀缺标的 因为物以稀为贵，稀有的是长期看好的 上海开开600272控股的雷允上是有三百年历史的老了号 时机一到 上海开开会一飞冲天错过深圳国改龙头的百元牛股深特力A和上海风凰A是我的错，但不能一错再错 错过上海国改和重组龙头的大牛股上海开开实业第三批上海自贸区挂牌在即 资金掘金概念股上海开开实业	7823	1	再次战风云	1
1735	2017/2/23	产业新基地建设 中国证券网	6086	0	赵翰坚	2
1736	2017/2/22	上海机场！只要不乱动，安心放着，亏是不可能滴！赚多少钱，那就要看买入成本价了。信我者2018过个肥年。不信也没有关系。	8991	3	GB3333	2
1737	2017/2/21	换入白云机场	7877	1	tzbd333	1
1738	2017/2/20	再融资新规提振市场信心促使大象起舞行情到来周一大盘一改上周五大盘的颓势，大涨37点，收出一根阳包阴大阳线，拉开大盘新一轮创新高反弹行情的序幕。市场做多氛围的形成一个主要利好因素是证监会发布再融资新规，封堵了一些投资机构与一些不务正业的上市公司合谋搜刮散户的圈钱行为，提振了市场看好A股发展前景的价值投资热情。再融资从严等于说限制了市场的抽血效应，这对于保护市场起到了很大的作用。在新规之下已经有上市公司第一时间取消定向增发，可以看出新规的约束力非常强。在新规之下预计市场的资金压力将会大大减小，市场将会迎来一个很好的喘息时机。终止再融资游戏之后，一些缺乏业绩支撑，又无实质发展能力的上市公司受到投资者的抛弃，而具有业绩支撑和具有持续增长能力的绩优蓝筹个股受到市场追捧，由此会促成大象起舞的行情。周一大盘中银行板块的走强就是一个很好的说明。市场消息面的一些变化也充分说明了这一点，一是摩根士丹利近日发…	9305	1	股友WwpVee4243	2
1739	2017/2/19	上海本地老字号是稀缺标的 因为物以稀为贵，稀有的是长期看好的 上海开开600272控股的雷允上是有三百年历史的老了号 时机一到 上海开开会一飞冲天上海梅林600073:加速整合聚焦，肉类航母起航	9878	1	狮铂金	2
1740	2017/2/18	让美股在一周内上升四日，美股指数绝尘而去。	7624	0	元模数8777	2
1741	2017/2/17	不要拿8.33亿解禁股来吓唬小散，8.33亿股中有8.27亿是上海机场的，他会减持吗	6712	0	oo淘金客oo	2
1742	2017/2/16	上港集团涨停了，上海机场还这么怂吗？	7939	3	上海网友	2
1743	2017/2/15	用澳门赌场赢的钱，再买上海机场，继续再持有15年。长期投资才是王道。短线都是把辛苦钱送给股市。自作聪明的尽管试验	8312	2	GB3333	3
1744	2017/2/14	一东仍	6769	0	菽小林楠书2932	2
1745	2017/2/13	军工酝酿整体行情 建议逐步增加配置	7100	1	点头的猫	2
1746	2017/2/12	今天不涨3个点我就不姓王	985	21	奇迹115	2
1747	2017/2/11	真是下跌比赛？	9899	7	上海网友	2
1748	2017/2/10	上海机场2017年1月投资者调研报告2017年1月公司接待了以下机构投资者调研：1月10日华安基金、兴业证券,1月12日ARTISAN PARTNERS。 调研过程中，公司结合信息披露内容，与调研方就行业及市场发展现状、公司发展战略规划、2016年前三季度业绩完成情况、近期浦东机场运营及业务量完成情况等内容进行了交流；公司也及时回复了投资者通过其他途径提出的相关热点问题。[点击下载原文]	6044	0	上海机场资讯	0
1749	2017/2/9	来源：东方财富网 上海机场(600009)2017-02-08融资融券信息显示，上海机场融资余额340,894,075元，融券余额2,579,487.04元，融资买入额3,347,848元，融资偿还额3,196,578元，融资净买额151,270元，融券余量93,392股，融券卖出量2,100股，融券偿还量9,400股，融资融券余额343,473,562.04元。上海机场融资融券详细信息如下表：交易日期代码简称融资融券余额(元)2017-02-08600009上海机场343,473,562.04融资余额(元)融资买入额(元)融资偿还额(元)融资净买额(元)340,894,0753,347,8483,196,578151,270融券余额(元)融券余量(股)融券卖出量(股)融券偿还量(股)2,579,487.0493,3922,1009,400沪市全部融资融券数据一览 上海机场融资融券数据（…	9592	1	上海机场资讯	3
1750	2017/2/8	来源：东方财富网 上海机场(600009)2017-02-06融资融券信息显示，上海机场融资余额340,374,366元，融券余额2,632,146.56元，融资买入额2,172,104元，融资偿还额4,669,303元，融资净买额-2,497,199元，融券余量95,092股，融券卖出量6,400股，融券偿还量1,700股，融资融券余额343,006,512.56元。上海机场融资融券详细信息如下表：交易日期代码简称融资融券余额(元)2017-02-06600009上海机场343,006,512.56融资余额(元)融资买入额(元)融资偿还额(元)融资净买额(元)340,374,3662,172,1044,669,303-2,497,199融券余额(元)融券余量(股)融券卖出量(股)融券偿还量(股)2,632,146.5695,0926,4001,700沪市全部融资融券数据一览 上海机场融…	9985	0	上海机场资讯	3
1751	2017/2/7	新华通讯社 中国光通信新突破：一根光纤可供135亿人同时通话2017年02月05日 14:23 来源：新华通讯社武汉邮电科学研究院4日宣布，在国内首次实现560Tb/s超大容量波分复用及空分复用的光传输系统实验，可以实现一根光纤上67.5亿对人（135亿人）同时通话，这标志着我国在“超大容量、超长距离、超高速率”光通信系统研究领域迈上了新的台阶。达到了国际先进水平。随着移动互联网、云计算、大数据、物联网应用的快速兴起，流量激增给信息通信网络带来巨大挑战，解决网络数据流的“井喷式增长”难题正成为全球信息通信领域的竞争高地。作为我国光通信领域核心研发基地，武汉邮科院近年来在“超大容量、超高速率、超长距离”光通信传输领域，连续取得重大科技突破。	6934	2	uiwejwhv1338	2
1752	2017/2/6	上海机场开盘涨幅达5%，截至9点30分，报51.53元，成交7533.09万元，换手率0.13%。分笔09:30:1551.531076↑09:30:1251.402216↓09:30:0951.40923↓09:30:0651.403767↑09:30:0351.302302↑09:30:0051.2068↑09:25:2151.124335↓09:25:0051.124335↑09:24:5751.114303↑09:24:3351.003654↑报价卖五51.73卖四51.691卖三51.6610卖二51.613卖一51.643买一51.5341买二51.52170买三51.514买四51.519买五51.4850最新：51.53涨幅：5.10%涨跌：2.5换手率：0.13%成交量：1.47万手成交额：7533.09万元主力净流入：-148.61万元 11月8日，上海机场开盘涨幅达…	1448	2	上海机场资讯	0
1753	2017/2/5	兴业投资：弱美元支撑黄金 白银补涨发出暗示	5643	0	wangyinshine0659	2
1754	2017/2/4	市值打新股如中彩票，股民大幅亏损，近7万亿市	6217	0	waitind	2
1755	2017/2/3	国产新冠特效药有新进展 将临床研究！	209	1	股友RxQ5wr	2
1756	2017/2/2	从月线大数据，看2017大趋势（6）	6723	0	小顽童股市3342	2
1757	2017/2/1	新华社: “天下第一剑”越王勾践剑亮相湖北省博物馆2017年02月01日 10:27来源：新华社新华社武汉1月31日电（记者 朱华颖）闻名天下的国家一级文物、被誉为“天下第一剑”的越王勾践剑亮相湖北省博物馆。越王勾践剑是湖北省博物馆的镇馆之宝，1965年在湖北省江陵县望山1号墓出土。这把宝剑穿越了两千多年的历史长河，剑身不见丝毫锈斑，依旧寒光闪闪、锋利无比。去年，包括越王勾践剑在内的5件湖北省博物馆馆藏文物精品赴成都博物馆展出。据湖北省博物馆馆长方勤介绍，由于新馆扩建，楚文化展览撤展一年多了。作为楚文化的发祥地，为了丰富春节期间的文化生活，省博物馆推出春节重磅文化大餐——原创的《凤舞九天——楚文物精品展》。湖北省是楚国考古成果最丰硕的地区，著名的纪南城遗址、望山楚墓、包山楚墓、九连墩楚墓，以及郭店楚简等重大考古发现....	7548	0	HKGFGFD9990	2
1758	2017/1/31	来源：东方财富网 上海机场(600009)2016-12-02融资融券信息显示，上海机场融资余额494,565,376元，融券余额1,473,521.70元，融资买入额16,399,062元，融资偿还额21,269,881元，融资净买额-4,870,819元，融券余量54,474股，融券卖出量800股，融券偿还量2,000股，融资融券余额496,038,897.70元。上海机场融资融券详细信息如下表：交易日期代码简称融资融券余额(元)2016-12-02600009上海机场496,038,897.70融资余额(元)融资买入额(元)融资偿还额(元)融资净买额(元)494,565,37616,399,06221,269,881-4,870,819融券余额(元)融券余量(股)融券卖出量(股)融券偿还量(股)1,473,521.7054,4748002,000沪市全部融资融券数据一览 上海机场融…	6705	0	上海机场资讯	3
1759	2017/1/30	挂大单的!有钱太任性,经得起查吗?	4088	1	崆之峒	2
1760	2017/1/29	华纺股份：获得迪士尼授权使用其部分动画形象在公司产品上使用2016-03-22 有投资者向华纺股份（600448）求证，据悉公司获得迪士尼公司授权，情况是否属实。华纺股份表示，此系公司获得授权使用其部分动画形象在公司产品上的使用。	8744	0	只做板块龙头股	2
1761	2017/1/28	大家少发言，很多都不能	5082	0	kohsefugsu83596	2
1762	2017/1/27	风口上的《福田汽车》，金子一样的受益一 新能源2018年2020年，大财团向新能源汽车靠近，想从200万亿的大蛋糕分的一口。2017年11月8日，美国总统带团访华，福田汽车集团总经理巩（新的）与美国迪捷集团在两国政府的见证下，签署《智慧城市交通解决方案备忘录》。看点福田氢电池技术和自动驾驶技术。2016年12月福田出了一个豁免公告，说某项目重大事项可以不公告，到现在一年了，如果是世界级的公司和宝沃合作，那样福田的股价会是什么样？ 二、国企混改北京市委书记蔡奇2017年8年23日在北汽说，北汽要积极推动混合所有制改革，加快北汽新能源改制上市进程。蔡书记对福田团队一直比较看好，近期在香港上市的北京汽车宣布发行A股，准备回归，北汽集团旗下的上市公司渤海活塞因重大事项突然宣布停牌，预示着传说很久的北汽集团的大重组已经拉开了序幕，福田是否大重组中占得先机？ 那样的话股价将是什么样？ 三、特斯拉传言…	30801	57	ABC300	2
1763	2017/1/26	来源：东方财富网 上海机场(600009)2017-01-26融资融券信息显示，上海机场融资余额343,563,046元，融券余额2,370,280元，融资买入额3,478,760元，融资偿还额6,994,646元，融资净买额-3,515,886元，融券余量86,192股，融券卖出量900股，融券偿还量7,400股，融资融券余额345,933,326元。上海机场融资融券详细信息如下表：交易日期代码简称融资融券余额(元)2017-01-26600009上海机场345,933,326融资余额(元)融资买入额(元)融资偿还额(元)融资净买额(元)343,563,0463,478,7606,994,646-3,515,886融券余额(元)融券余量(股)融券卖出量(股)融券偿还量(股)2,370,28086,1929007,400沪市全部融资融券数据一览 上海机场融资融券数据（来源：东方财富网 2…	23236	0	上海机场资讯	3
1764	2017/1/25	来源：东方财富网 上海机场(600009)2017-01-26大宗交易信息显示：大宗交易平台以27.40元的成交价成交38.00万（股/份/张），成交金额达1041.20万元。上海机场大宗交易成交主要信息如下： 交易日期2017-01-26 股票代码600009 股票简称上海机场 成交价格27.40 成交数量38.00 成交金额1041.20 买方中国国际金融股份有限公司北京建国门外大街证券营业部 卖方中国国际金融股份有限公司上海黄浦区湖滨路证券营业部上海机场全部大宗交易数据 沪深两市全部大宗交易数据一览注：1、成交价： A股、基金、债券——元（人民币），B股——元（美元／港币）；2、成交金额： A股、基金、债券——万元（人民币），B股——万元（美元／港币）3、成交量： 股票——万股，基金——万份，债券-- 上海：万手； 深圳：手 （来源：东方财富网 2017-01-26 18:19） …	21705	0	上海机场资讯	3
1765	2017/1/24	来源：东方财富网 上海机场(600009)2017-01-24融资融券信息显示，上海机场融资余额355,270,804元，融券余额2,170,665.64元，融资买入额2,712,676元，融资偿还额4,962,094元，融资净买额-2,249,418元，融券余量79,892股，融券卖出量600股，融券偿还量3,774股，融资融券余额357,441,469.64元。上海机场融资融券详细信息如下表：交易日期代码简称融资融券余额(元)2017-01-24600009上海机场357,441,469.64融资余额(元)融资买入额(元)融资偿还额(元)融资净买额(元)355,270,8042,712,6764,962,094-2,249,418融券余额(元)融券余量(股)融券卖出量(股)融券偿还量(股)2,170,665.6479,8926003,774沪市全部融资融券数据一览 上海机场融资融券数…	18994	0	上海机场资讯	3
1766	2017/1/23	来源：东方财富网 上海机场(600009)2017-01-23融资融券信息显示，上海机场融资余额357,520,222元，融券余额2,256,903.22元，融资买入额2,371,683元，融资偿还额13,514,975元，融资净买额-11,143,292元，融券余量83,066股，融券卖出量2,700股，融券偿还量100股，融资融券余额359,777,125.22元。上海机场融资融券详细信息如下表：交易日期代码简称融资融券余额(元)2017-01-23600009上海机场359,777,125.22融资余额(元)融资买入额(元)融资偿还额(元)融资净买额(元)357,520,2222,371,68313,514,975-11,143,292融券余额(元)融券余量(股)融券卖出量(股)融券偿还量(股)2,256,903.2283,0662,700100沪市全部融资融券数据一览 上海机场融…	18852	1	上海机场资讯	3
1767	2017/1/22	2016年上海机场瘟了一年，到了2017年依然如此，强烈要求股改承诺兑现	22502	8	四郎齐国扬	2
1768	2017/1/21	来源：东方财富网 上海机场(600009)2017-11-30融资融券信息显示，上海机场融资余额451,161,217元，融券余额3,938,552.64元，融资买入额24,033,920元，融资偿还额32,548,943元，融资净买额-8,515,023元，融券余量94,314股，融券卖出量9,000股，融券偿还量6,700股，融资融券余额455,099,769.64元。上海机场融资融券详细信息如下表：交易日期代码简称融资融券余额(元)2017-11-30600009上海机场455,099,769.64融资余额(元)融资买入额(元)融资偿还额(元)融资净买额(元)451,161,21724,033,92032,548,943-8,515,023融券余额(元)融券余量(股)融券卖出量(股)融券偿还量(股)3,938,552.6494,3149,0006,700沪市全部融资融券数据一览 上…	5814	1	上海机场资讯	3
1769	2017/1/20	来源：东方财富网 上海机场(600009)2017-01-20成交多笔大宗交易数据，详细信息如下： 交易日期2017-01-20 股票代码600009 股票简称上海机场 成交价格25.65 成交数量13.60 成交金额348.84 买方申万宏源西部证券有限公司上海浦东新区妙境路证券营业部 卖方申万宏源西部证券有限公司上海浦东新区妙境路证券营业部 成交价格26.90 成交数量56.00 成交金额1506.40 买方中国国际金融股份有限公司上海分公司 卖方中国国际金融股份有限公司上海黄浦区湖滨路证券营业部上海机场全部大宗交易数据 沪深两市全部大宗交易数据一览注：1、成交价： A股、基金、债券——元（人民币），B股——元（美元／港币）；2、成交金额： A股、基金、债券——万元（人民币），B股——万元（美元／港币）3、成交量： 股票——万股，基金——万份，债券-- 上海：万手； 深圳：手 （来源…	20568	2	上海机场资讯	0
1770	2017/1/19	来源：东方财富网 上海机场(600009)2017-01-19融资融券信息显示，上海机场融资余额375,972,312元，融券余额2,537,082元，融资买入额8,489,350元，融资偿还额4,258,108元，融资净买额4,231,242元，融券余量93,966股，融券卖出量2,000股，融券偿还量0股，融资融券余额378,509,394元。上海机场融资融券详细信息如下表：交易日期代码简称融资融券余额(元)2017-01-19600009上海机场378,509,394融资余额(元)融资买入额(元)融资偿还额(元)融资净买额(元)375,972,3128,489,3504,258,1084,231,242融券余额(元)融券余量(股)融券卖出量(股)融券偿还量(股)2,537,08293,9662,0000沪市全部融资融券数据一览 上海机场融资融券数据（来源：东方财富网 2017-01…	17231	0	上海机场资讯	0
1771	2017/1/18	持续加码	11155	0	俭慧正腾0035	2
1772	2017/1/17	来源：东方财富网 上海机场(600009)2017-01-17融资融券信息显示，上海机场融资余额368,667,132元，融券余额2,452,982.16元，融资买入额5,658,374元，融资偿还额1,752,008元，融资净买额3,906,366元，融券余量91,666股，融券卖出量6,100股，融券偿还量7,400股，融资融券余额371,120,114.16元。上海机场融资融券详细信息如下表：交易日期代码简称融资融券余额(元)2017-01-17600009上海机场371,120,114.16融资余额(元)融资买入额(元)融资偿还额(元)融资净买额(元)368,667,1325,658,3741,752,0083,906,366融券余额(元)融券余量(股)融券卖出量(股)融券偿还量(股)2,452,982.1691,6666,1007,400沪市全部融资融券数据一览 上海机场融资融…	16189	1	上海机场资讯	3
1773	2017/1/16	美国不加息，A股新机会	9745	0	正版莫等闲	2
1774	2017/1/15	还有不服气的继续加仓买s	7076	1	战略家1231586	2
1775	2017/1/14	就连续拉升,创出新高	7781	6	加内特愈7153	2
1776	2017/1/13	来源：东方财富网 上海机场(600009)2017-01-13融资融券信息显示，上海机场融资余额387,953,364元，融券余额1,967,890.50元，融资买入额2,169,192元，融资偿还额12,532,505元，融资净买额-10,363,313元，融券余量73,566股，融券卖出量5,300股，融券偿还量22,861股，融资融券余额389,921,254.50元。上海机场融资融券详细信息如下表：交易日期代码简称融资融券余额(元)2017-01-13600009上海机场389,921,254.50融资余额(元)融资买入额(元)融资偿还额(元)融资净买额(元)387,953,3642,169,19212,532,505-10,363,313融券余额(元)融券余量(股)融券卖出量(股)融券偿还量(股)1,967,890.5073,5665,30022,861沪市全部融资融券数据一览…	11240	1	上海机场资讯	0
1777	2017/1/12	昨日两市双双小幅低开，上午维持震荡	8075	53	悉尼i少女9923	2
1778	2017/1/11	呵呵，特别工作？？！	6738	2	海程祥9494	2
1779	2017/1/10	来源：东方财富网 上海机场(600009)2017-01-10融资融券信息显示，上海机场融资余额411,318,513元，融券余额2,599,556.72元，融资买入额8,381,759元，融资偿还额5,131,659元，融资净买额3,250,100元，融券余量96,566股，融券卖出量6,200股，融券偿还量28,000股，融资融券余额413,918,069.72元。上海机场融资融券详细信息如下表：交易日期代码简称融资融券余额(元)2017-01-10600009上海机场413,918,069.72融资余额(元)融资买入额(元)融资偿还额(元)融资净买额(元)411,318,5138,381,7595,131,6593,250,100融券余额(元)融券余量(股)融券卖出量(股)融券偿还量(股)2,599,556.7296,5666,20028,000沪市全部融资融券数据一览 上海机场融…	9662	0	上海机场资讯	3
1780	2017/1/9	来源：东方财富网 上海机场(600009)2017-01-09融资融券信息显示，上海机场融资余额408,068,413元，融券余额3,182,861.74元，融资买入额7,208,860元，融资偿还额13,061,922元，融资净买额-5,853,062元，融券余量118,366股，融券卖出量40,200股，融券偿还量5,000股，融资融券余额411,251,274.74元。上海机场融资融券详细信息如下表：交易日期代码简称融资融券余额(元)2017-01-09600009上海机场411,251,274.74融资余额(元)融资买入额(元)融资偿还额(元)融资净买额(元)408,068,4137,208,86013,061,922-5,853,062融券余额(元)融券余量(股)融券卖出量(股)融券偿还量(股)3,182,861.74118,36640,2005,000沪市全部融资融券数据一览…	8866	0	上海机场资讯	3
1781	2017/1/8	如剔除这种估值效应，2016年12月我国外储降幅已明显缩小。	6268	2	桂瑗梅倪8727	2
1782	2017/1/7	这票是小白马，不以几天的涨跌论英雄，中长期看好。。。	6078	0	狙击凤还巢	2
1783	2017/1/6	目前的局面。	6559	0	肥肉肉104252	2
1784	2017/1/27	方正证券：国际枢纽新定位，准点率为航班放量护航1.国际航空枢纽新定位，外线开辟成井喷态势2017年1-10月深圳机场国际旅客吞吐量（不含地区）达242万次，累计同比增长32.6%。由于前期“干线机场”的定位劣势使得深圳机场与其他上市机场相比，2016年国际（不含地区）旅客吞吐量仅占客运总量5.3%，这与深圳经济发展与国际化城市定位严重不符。深圳机场在国家“十三五”规划中定位升级为“国际航空枢纽”，政策暖风与腹地经济支持将助推深圳机场国际化进程，目前公司将90%新增时刻优先投放国际航线，12月又新开深圳到洛杉矶、芭提雅、富国岛三条航线。截至目前，已开通国际航线39条，年底预计还将开通深圳到凯恩斯、古晋的新航线。公司规划目标为到2020年国际航线达到65条，国际旅客吞吐量550万人次，国际航班占比提升至10%，全面实现国内干线机场向国际枢纽机场的转型升级，新定位使得深圳机场国际航线的开辟成井…	5289	0	bftfans	2
1785	2017/1/28	来源：东方财富网 上海机场(600009)2017-01-04融资融券信息显示，上海机场融资余额427,674,106元，融券余额2,262,844.14元，融资买入额7,502,900元，融资偿还额9,651,839元，融资净买额-2,148,939元，融券余量84,466股，融券卖出量0股，融券偿还量11,800股，融资融券余额429,936,950.14元。上海机场融资融券详细信息如下表：交易日期代码简称融资融券余额(元)2017-01-04600009上海机场429,936,950.14融资余额(元)融资买入额(元)融资偿还额(元)融资净买额(元)427,674,1067,502,9009,651,839-2,148,939融券余额(元)融券余量(股)融券卖出量(股)融券偿还量(股)2,262,844.1484,466011,800沪市全部融资融券数据一览 上海机场融资融券数据（…	8897	2	上海机场资讯	3
1786	2017/1/29	来源：东方财富网 上海机场(600009)2017-01-03融资融券信息显示，上海机场融资余额429,823,045元，融券余额2,565,488.90元，融资买入额4,861,790元，融资偿还额7,265,503元，融资净买额-2,403,713元，融券余量96,266股，融券卖出量0股，融券偿还量1,000股，融资融券余额432,388,533.90元。上海机场融资融券详细信息如下表：交易日期代码简称融资融券余额(元)2017-01-03600009上海机场432,388,533.90融资余额(元)融资买入额(元)融资偿还额(元)融资净买额(元)429,823,0454,861,7907,265,503-2,403,713融券余额(元)融券余量(股)融券卖出量(股)融券偿还量(股)2,565,488.9096,26601,000沪市全部融资融券数据一览 上海机场融资融券数据（来源…	9611	1	上海机场资讯	3
1787	2017/1/30	买一次死一次，卧槽也是醉了	5276	0	w染头发发	2
1788	2017/1/31	都几年还不整体上市找了一堆客观原因，窝草，不行当初就别承诺嘛	8204	4	杠铃FLY	2
1789	2016/12/31	这种想法很危险	7007	0	lationme	2
1790	2016/12/30	总体来说：今日市场仍然呈现窄幅整理的行情	9094	44	n1247932020296	2
1791	2016/12/29	来源：东方财富网 上海机场(600009)2016-12-27融资融券信息显示，上海机场融资余额431,881,173元，融券余额2,643,477.30元，融资买入额3,187,855元，融资偿还额2,524,938元，融资净买额662,917元，融券余量99,566股，融券卖出量4,000股，融券偿还量20,300股，融资融券余额434,524,650.30元。上海机场融资融券详细信息如下表：交易日期代码简称融资融券余额(元)2016-12-27600009上海机场434,524,650.30融资余额(元)融资买入额(元)融资偿还额(元)融资净买额(元)431,881,1733,187,8552,524,938662,917融券余额(元)融券余量(股)融券卖出量(股)融券偿还量(股)2,643,477.3099,5664,00020,300沪市全部融资融券数据一览 上海机场融资融券数…	9484	0	上海机场资讯	3
1792	2016/12/28	刚刚助攻一千手	7590	19	n1281132471064	2
1793	2016/12/27	静待市场筑底	2719	1	珍贵轩1775	2
1794	2016/12/26	现在没抱希望周一能涨停……只求周一能停牌	5004	7	觉攻三cp2157	2
1795	2016/12/25	来源：东方财富网 上海机场(600009)2016-12-23融资融券信息显示，上海机场融资余额432,601,550元，融券余额3,309,015.06元，融资买入额10,052,801元，融资偿还额11,898,028元，融资净买额-1,845,227元，融券余量122,966股，融券卖出量4,600股，融券偿还量4,500股，融资融券余额435,910,565.06元。上海机场融资融券详细信息如下表：交易日期代码简称融资融券余额(元)2016-12-23600009上海机场435,910,565.06融资余额(元)融资买入额(元)融资偿还额(元)融资净买额(元)432,601,55010,052,80111,898,028-1,845,227融券余额(元)融券余量(股)融券卖出量(股)融券偿还量(股)3,309,015.06122,9664,6004,500沪市全部融资融券数据一览…	8500	1	上海机场资讯	3
1796	2016/12/24	来源：东方财富网 上海机场(600009)2016-12-22融资融券信息显示，上海机场融资余额434,446,777元，融券余额3,305,095.40元，融资买入额7,754,717元，融资偿还额6,969,394元，融资净买额785,323元，融券余量122,866股，融券卖出量21,400股，融券偿还量0股，融资融券余额437,751,872.40元。上海机场融资融券详细信息如下表：交易日期代码简称融资融券余额(元)2016-12-22600009上海机场437,751,872.40融资余额(元)融资买入额(元)融资偿还额(元)融资净买额(元)434,446,7777,754,7176,969,394785,323融券余额(元)融券余量(股)融券卖出量(股)融券偿还量(股)3,305,095.40122,86621,4000沪市全部融资融券数据一览 上海机场融资融券数据（来源：东…	7323	2	上海机场资讯	3
1797	2016/12/23	准备20个涨停！加油！！！	4642	32	股友Vunl3D	2
1798	2016/12/22	行情总在绝望中诞T生 N犹豫中升华	8623	5	ccvffsxca9517	2
1799	2016/12/21	来源：东方财富网 上海机场(600009)2016-12-19融资融券信息显示，上海机场融资余额454,188,069元，融券余额1,985,450.18元，融资买入额4,238,426元，融资偿还额15,069,729元，融资净买额-10,430,494元，融券余量74,473股，融券卖出量800股，融券偿还量2,200股，融资融券余额456,173,519.18元。上海机场融资融券详细信息如下表：交易日期代码简称融资融券余额(元)2016-12-19600009上海机场456,173,519.18融资余额(元)融资买入额(元)融资偿还额(元)融资净买额(元)454,188,0694,238,42615,069,729-10,430,494融券余额(元)融券余量(股)融券卖出量(股)融券偿还量(股)1,985,450.1874,4738002,200沪市全部融资融券数据一览 上海机场融…	5361	0	上海机场资讯	3
1800	2016/12/20	复牌涨到可能有多大？	6846	3	员痒欺420593	2
1801	2016/12/19	来源：东方财富Choice数据 作者：财智星 上海机场融资融券信息显融资净买入2638.5万元；融资余额16.04亿元，较前一日增加1.67%融资方面，当日融资买入9026.75万元，融资偿还6388.26万元，融资净买入2638.5万元。融券方面，融券卖出10.08万股，融券偿还23.19万股，融券余量63.28万股，融券余额3213.32万元。融资融券余额合计16.37亿元。上海机场融资融券交易明细（11-12）上海机场历史融资融券数据一览免责声明：本文基于大数据生产，仅供参考，不构成任何投资建议，据此操作风险自担。（文章来源：东方财富Choice数据） [点击查看原文]	318	0	上海机场资讯	0
1802	2016/12/18	来源：东方财富网 上海机场(600009)2016-12-16融资融券信息显示，上海机场融资余额464,618,563元，融券余额2,019,739.26元，融资买入额6,896,356元，融资偿还额7,083,101元，融资净买额-186,745元，融券余量75,873股，融券卖出量2,200股，融券偿还量1,701股，融资融券余额466,638,302.26元。上海机场融资融券详细信息如下表：交易日期代码简称融资融券余额(元)2016-12-16600009上海机场466,638,302.26融资余额(元)融资买入额(元)融资偿还额(元)融资净买额(元)464,618,5636,896,3567,083,101-186,745融券余额(元)融券余量(股)融券卖出量(股)融券偿还量(股)2,019,739.2675,8732,2001,701沪市全部融资融券数据一览 上海机场融资融券数…	7500	1	上海机场资讯	0
1803	2016/12/17	从武昌鱼亏损30个点留了个底仓	8679	0	股友szbmrr9266	2
1804	2016/12/16	这股牛，大盘跌和涨都跟他没关系	7899	3	廖子残9782	2
1805	2016/12/15	来源：东方财富网 上海机场(600009)2016-12-13融资融券信息显示，上海机场融资余额475,900,150元，融券余额1,964,624.12元，融资买入额8,018,938元，融资偿还额8,470,075元，融资净买额-451,137元，融券余量74,474股，融券卖出量9,600股，融券偿还量29,500股，融资融券余额477,864,774.12元。上海机场融资融券详细信息如下表：交易日期代码简称融资融券余额(元)2016-12-13600009上海机场477,864,774.12融资余额(元)融资买入额(元)融资偿还额(元)融资净买额(元)475,900,1508,018,9388,470,075-451,137融券余额(元)融券余量(股)融券卖出量(股)融券偿还量(股)1,964,624.1274,4749,60029,500沪市全部融资融券数据一览 上海机场融资融…	8328	0	上海机场资讯	3
1806	2016/12/14	刚才进了10000股。感觉很好	7819	33	gd_hsz6906	2
1807	2016/12/13	比股25圆可以考虑建仓，涨到27圆一定要走。	9396	14	大陆投资者	2
1808	2016/12/12	来源：东方财富网 上海机场(600009)2016-12-09融资融券信息显示，上海机场融资余额494,818,381元，融券余额1,554,212.34元，融资买入额13,345,661元，融资偿还额15,770,794元，融资净买额-2,425,133元，融券余量58,473股，融券卖出量6,200股，融券偿还量5,700股，融资融券余额496,372,593.34元。上海机场融资融券详细信息如下表：交易日期代码简称融资融券余额(元)2016-12-09600009上海机场496,372,593.34融资余额(元)融资买入额(元)融资偿还额(元)融资净买额(元)494,818,38113,345,66115,770,794-2,425,133融券余额(元)融券余量(股)融券卖出量(股)融券偿还量(股)1,554,212.3458,4736,2005,700沪市全部融资融券数据一览 上…	5828	2	上海机场资讯	3
1809	2016/12/11	上升通道藏重磅信号，三大重要因素决s	6501	1	一梦未醒	2
1810	2016/12/10	公告日期：2016-12-092016年11月公司接待了以下机构投资者调研：11月9日摩根资产管理。 调研过程中，公司结合信息披露内容，与调研方就行业及市场发展现状、公司发展战略规划、2016年前三季度业绩完成情况、近期浦东机场运营及业务量完成情况等内容进行了交流；公司也及时回复了投资者通过其他途径提出的相关热点问题。提示：本网不保证其真实性和客观性，一切有关该股的有效信息，以交易所的公告为准，敬请投资者注意风险。	954	0	上海机场资讯	3
1811	2016/12/9	上海发布“十三五”国际航运中心建设规划；	9237	1	上海手机网友	2
1812	2016/12/8	大盘后期走势爆出，走还是留现在很明了！	6920	25	等级赛欧0436042	2
1813	2016/12/7	来源：东方财富网 上海机场(600009)2016-12-05大宗交易信息显示：大宗交易平台以24.35元的成交价成交16.00万（股/份/张），成交金额达389.60万元。上海机场大宗交易成交主要信息如下： 交易日期2016-12-05 股票代码600009 股票简称上海机场 成交价格24.35 成交数量16.00 成交金额389.60 买方申万宏源证券有限公司上海闸北区洛川东路证券营业部 卖方申万宏源证券有限公司上海闸北区洛川东路证券营业部上海机场全部大宗交易数据 沪深两市全部大宗交易数据一览注：1、成交价： A股、基金、债券——元（人民币），B股——元（美元／港币）；2、成交金额： A股、基金、债券——万元（人民币），B股——万元（美元／港币）3、成交量： 股票——万股，基金——万份，债券-- 上海：万手； 深圳：手 （来源：东方财富网 2016-12-05 18:08） [点击查…	8639	1	上海机场资讯	3
1814	2016/12/6	财经评论	9121	39	haojiank4583	2
1815	2016/12/5	来源：东方财富网 上海机场(600009)2016-12-02大宗交易信息显示：大宗交易平台以24.48元的成交价成交15.00万（股/份/张），成交金额达367.20万元。上海机场大宗交易成交主要信息如下： 交易日期2016-12-02 股票代码600009 股票简称上海机场 成交价格24.48 成交数量15.00 成交金额367.20 买方申万宏源证券有限公司上海闸北区洛川东路证券营业部 卖方申万宏源证券有限公司上海闸北区洛川东路证券营业部上海机场全部大宗交易数据 沪深两市全部大宗交易数据一览注：1、成交价： A股、基金、债券——元（人民币），B股——元（美元／港币）；2、成交金额： A股、基金、债券——万元（人民币），B股——万元（美元／港币）3、成交量： 股票——万股，基金——万份，债券-- 上海：万手； 深圳：手 （来源：东方财富网 2016-12-02 18:23） [点击查…	9306	1	上海机场资讯	3
1816	2016/12/4	来源：东方财富网 上海机场(600009)2016-12-01融资融券信息显示，上海机场融资余额499,436,195元，融券余额1,514,332.80元，融资买入额28,792,820元，融资偿还额17,354,211元，融资净买额11,438,609元，融券余量55,674股，融券卖出量0股，融券偿还量23,100股，融资融券余额500,950,527.80元。上海机场融资融券详细信息如下表：交易日期代码简称融资融券余额(元)2016-12-01600009上海机场500,950,527.80融资余额(元)融资买入额(元)融资偿还额(元)融资净买额(元)499,436,19528,792,82017,354,21111,438,609融券余额(元)融券余量(股)融券卖出量(股)融券偿还量(股)1,514,332.8055,674023,100沪市全部融资融券数据一览 上海机场融资融…	6770	0	上海机场资讯	3
1817	2016/12/3	地量在大盘行情清淡时出现得最多此时人气涣散，交投不活跃	8073	41	浩栋纳411545	2
1818	2016/12/2	这股未涨买入试试	9352	5	上海手机网友	2
1819	2016/12/1	从适合持股的角度去做日内。当然你要是买了一个超级高位股	8438	39	十愚漏995803	2
1820	2016/11/30	今日买进600477 杭萧钢构 明天周三强势拉升 可关注	4816	0	抓牛男2675	2
1821	2016/11/29	所以压价	8351	0	上海网友	2
1822	2016/11/28	沿着供给侧改革的系列产业和板块，都可能被挖掘出来	8463	67	股友DguLVQ	2
1823	2016/11/27	这么大的利好压着不涨，今天全部清仓，跌到5元我在考虑买不买。	2537	0	天涯边d熙1373	2
1824	2016/11/26	牛市行情的深入推进，赚钱效应使散户敢于追高	9032	17	艳懒英留0962	2
1825	2016/11/25	这个时候主力需要清洗浮筹，进一步吸收筹码	8124	4	天高谨毛6629	2
1826	2016/11/24	来源：东方财富网 上海机场(600009)2016-11-22融资融券信息显示，上海机场融资余额460,545,866元，融券余额1,320,955.80元，融资买入额13,867,568元，融资偿还额12,586,142元，融资净买额1,281,426元，融券余量49,474股，融券卖出量0股，融券偿还量5,600股，融资融券余额461,866,821.80元。上海机场融资融券详细信息如下表：交易日期代码简称融资融券余额(元)2016-11-22600009上海机场461,866,821.80融资余额(元)融资买入额(元)融资偿还额(元)融资净买额(元)460,545,86613,867,56812,586,1421,281,426融券余额(元)融券余量(股)融券卖出量(股)融券偿还量(股)1,320,955.8049,47405,600沪市全部融资融券数据一览 上海机场融资融券数据（…	5996	2	上海机场资讯	3
1827	2016/11/23	为毛人家都在涨，就上海机场不涨？？！	8116	3	上海网友	2
1828	2016/11/22	从趋势上看这是沪指收出的第五个阴十字星，也就是说沪指已经延续了五个交易日的下跌，这个五个十字星更可以看做是五星上将，对于这样的五个十字星，	7365	1	钉喉桓仍薯7343	2
1829	2016/11/21	如今的上海机场依稀是当年上海滩的影子，龙蛇混杂，群雄并据。国内外各路资金一决雌雄！小散一枚，乐在其中！	9674	4	飞鱼20159571	2
1830	2016/11/20	总得看好。	4622	0	禄震旭建化2556	2
1831	2016/11/19	对于很多短线投资者来说，毋庸置疑，希望参与的一定是交易活跃的个股，最好是即将要活跃的个股，因为这是个股即将上涨的明显标志。愿望是美丽的，但要想洞察其中秘密，却并不是那么容易。个股在活跃以前往往就意味着平静，似乎一切都没有变，但若是细心观察，其中一定会有一些细微的变化让我们抓住把柄。下面来分析一下交易活跃前兆的四大特征。特征一：同向大单出现 特征二：同向小撤单出现 特征三：出现多次主动性的买单。特征四：股价振幅超过大盘。	8328	9	股友周一好4843	2
1832	2016/11/18	来源：东方财富网 上海机场(600009)2016-11-17融资融券信息显示，上海机场融资余额455,713,392元，融券余额1,350,462.10元，融资买入额24,708,217元，融资偿还额14,121,582元，融资净买额10,586,635元，融券余量50,674股，融券卖出量0股，融券偿还量9,400股，融资融券余额457,063,854.10元。上海机场融资融券详细信息如下表：交易日期代码简称融资融券余额(元)2016-11-17600009上海机场457,063,854.10融资余额(元)融资买入额(元)融资偿还额(元)融资净买额(元)455,713,39224,708,21714,121,58210,586,635融券余额(元)融券余量(股)融券卖出量(股)融券偿还量(股)1,350,462.1050,67409,400沪市全部融资融券数据一览 上海机场融资融券数…	7195	2	上海机场资讯	0
1833	2016/11/17	rtre	8785	1	小口喝汤	2
1834	2016/11/16	来源：东方财富网 上海机场(600009)2016-11-15融资融券信息显示，上海机场融资余额444,184,707元，融券余额1,554,282.94元，融资买入额15,607,538元，融资偿还额10,667,538元，融资净买额4,975,026元，融券余量57,974股，融券卖出量2,000股，融券偿还量6,100股，融资融券余额445,738,989.94元。上海机场融资融券详细信息如下表：交易日期代码简称融资融券余额(元)2016-11-15600009上海机场445,738,989.94融资余额(元)融资买入额(元)融资偿还额(元)融资净买额(元)444,184,70715,607,53810,667,5384,975,026融券余额(元)融券余量(股)融券卖出量(股)融券偿还量(股)1,554,282.9457,9742,0006,100沪市全部融资融券数据一览 上海机…	7762	0	上海机场资讯	3
1835	2016/11/15	晕	8943	2	月德贵人65772	2
1836	2016/11/14	放量滞涨，上攻无力，先撤为宜?	8691	75	凯安槐倍	2
1837	2016/11/13	后富国汇股份	6393	0	均衡投放日1871	2
1838	2016/11/12	来源：东方财富网 上海机场(600009)2016-11-10融资融券信息显示，上海机场融资余额442,226,240元，融券余额1,344,599.82元，融资买入额15,561,047元，融资偿还额9,546,729元，融资净买额6,014,318元，融券余量50,874股，融券卖出量6,800股，融券偿还量6,400股，融资融券余额443,570,839.82元。上海机场融资融券详细信息如下表：交易日期代码简称融资融券余额(元)2016-11-10600009上海机场443,570,839.82融资余额(元)融资买入额(元)融资偿还额(元)融资净买额(元)442,226,24015,561,0479,546,7296,014,318融券余额(元)融券余量(股)融券卖出量(股)融券偿还量(股)1,344,599.8250,8746,8006,400沪市全部融资融券数据一览 上海机场融…	9728	1	上海机场资讯	3
1839	2016/11/11	2016年10月无机构投资者调研。公司结合信息披露内容，及时回复了投资者通过其他途径提出的相关热点问题。 [点击下载原文]	11360	0	上海机场资讯	1
1840	2016/11/10	今天跌了这么多我真是服了！涨不起来跌起来到挺快	7581	0	黎里投资1	2
1841	2016/11/9	来源：东方财富网 上海机场(600009)2016-11-07融资融券信息显示，上海机场融资余额440,444,539元，融券余额1,716,115.80元，融资买入额29,022,045元，融资偿还额9,037,661元，融资净买额19,984,384元，融券余量64,274股，融券卖出量10,000股，融券偿还量6,458股，融资融券余额442,160,654.80元。上海机场融资融券详细信息如下表：交易日期代码简称融资融券余额(元)2016-11-07600009上海机场442,160,654.80融资余额(元)融资买入额(元)融资偿还额(元)融资净买额(元)440,444,53929,022,0459,037,66119,984,384融券余额(元)融券余量(股)融券卖出量(股)融券偿还量(股)1,716,115.8064,27410,0006,458沪市全部融资融券数据一览 上…	8856	2	上海机场资讯	3
1842	2016/11/8	这股股爱波动，持有者想在其身上赚钱一定要先克服自身问题：比如手多冲动，拖拉，不服输，无耐心，不停做短线不停地换股还天天看盘！其实投资市场赚钱本质之道就是：制订简单进离场规则，管好自己的手，机械重复就可以了！只要你具有不错的简单趋势跟踪技术，投资成事没有想像的那样难，并且一点心理压力都没有。而且可以说，你将会是永久的大赢家。牛市的趋势进入高智稳明亮区一成型耐心持股，少看盘，把行情吃尽，熊市下跌到高智稳阴影区一成型就空仓休息或有条件的就反手做空！完全不需要做任何预测，不需要研究任何数据，只用简单的规则就可以解决所有问题。比如做港股的，可以用55天均线，做国内股票的，可以利用高智稳管道，简单明了！做美股的，可以利用200天均线！高智稳管道最简单稳定，做这股最适合!投资就是这么简单，做事别往复杂去，大道至简，你明的！	87632	45	不用不3767	2
1843	2016/11/7	多周期共振式上涨又将开启上海机场 ,下个交易日,压力位 27.48 ,支撑位 26.81	7858	0	要努力奋斗和双b8597	3
1844	2016/11/6	卒	5225	0	hengtaixin19574	2
1845	2016/11/5	股东人数继续减少，香港机构及证金基金继续增持	9685	2	上海网友	2
1846	2016/11/4	来源：东方财富网 上海机场(600009)2016-11-02融资融券信息显示，上海机场融资余额408,128,958元，融券余额1,396,541.38元，融资买入额10,446,242元，融资偿还额5,311,357元，融资净买额5,134,885元，融券余量51,974股，融券卖出量5,200股，融券偿还量7,800股，融资融券余额409,525,499.38元。上海机场融资融券详细信息如下表：交易日期代码简称融资融券余额(元)2016-11-02600009上海机场409,525,499.38融资余额(元)融资买入额(元)融资偿还额(元)融资净买额(元)408,128,95810,446,2425,311,3575,134,885融券余额(元)融券余量(股)融券卖出量(股)融券偿还量(股)1,396,541.3851,9745,2007,800沪市全部融资融券数据一览 上海机场融…	7455	0	上海机场资讯	3
1847	2016/11/3	来源：东方财富网 上海机场(600009)2016-11-01融资融券信息显示，上海机场融资余额402,994,073元，融券余额1,482,229.84元，融资买入额8,436,099元，融资偿还额1,997,758元，融资净买额6,438,341元，融券余量54,574股，融券卖出量0股，融券偿还量3,800股，融资融券余额404,476,302.84元。上海机场融资融券详细信息如下表：交易日期代码简称融资融券余额(元)2016-11-01600009上海机场404,476,302.84融资余额(元)融资买入额(元)融资偿还额(元)融资净买额(元)402,994,0738,436,0991,997,7586,438,341融券余额(元)融券余量(股)融券卖出量(股)融券偿还量(股)1,482,229.8454,57403,800沪市全部融资融券数据一览 上海机场融资融券数据（来源：东…	8021	1	上海机场资讯	3
1848	2016/11/2	来源：东方财富网 上海机场(600009)2016-10-31融资融券信息显示，上海机场融资余额396,555,732元，融券余额1,582,519.14元，融资买入额6,240,065元，融资偿还额16,494,833元，融资净买额-10,254,768元，融券余量58,374股，融券卖出量2,200股，融券偿还量4,600股，融资融券余额398,138,251.14元。上海机场融资融券详细信息如下表：交易日期代码简称融资融券余额(元)2016-10-31600009上海机场398,138,251.14融资余额(元)融资买入额(元)融资偿还额(元)融资净买额(元)396,555,7326,240,06516,494,833-10,254,768融券余额(元)融券余量(股)融券卖出量(股)融券偿还量(股)1,582,519.1458,3742,2004,600沪市全部融资融券数据一览 上…	7425	1	上海机场资讯	3
1849	2016/11/1	来源：上海机场被沪股通减持35.87万股，最新持股量为1.94亿股，占公司A股总股本的10.08%。近五日持股量数据持股量及股价变动图注：文中持股数量经过前复权处理，可能存在与港交所披露不一致的情形。免责声明：本文基于大数据生产，仅供参考，不构成任何投资建议，据此操作风险自担。（文章来源：东方财富Choice数据） [点击查看原文]	987	6	上海机场资讯	0
1850	2016/10/31	垃圾上海机场	5037	3	上海网友	1
1851	2016/10/30	来源：东方财富网 上海机场(600009)2016-10-27融资融券信息显示，上海机场融资余额413,127,529元，融券余额1,641,822.42元，融资买入额3,968,202元，融资偿还额12,687,728元，融资净买额-8,719,526元，融券余量60,074股，融券卖出量2,000股，融券偿还量9,600股，融资融券余额414,769,351.42元。上海机场融资融券详细信息如下表：交易日期代码简称融资融券余额(元)2016-10-27600009上海机场414,769,351.42融资余额(元)融资买入额(元)融资偿还额(元)融资净买额(元)413,127,5293,968,20212,687,728-8,719,526融券余额(元)融券余量(股)融券卖出量(股)融券偿还量(股)1,641,822.4260,0742,0009,600沪市全部融资融券数据一览 上海机…	8791	1	上海机场资讯	3
1852	2016/10/29	来源：东方财富网 上海机场(600009)2016-10-26融资融券信息显示，上海机场融资余额421,847,055元，融券余额1,841,409.54元，融资买入额8,859,271元，融资偿还额6,413,560元，融资净买额2,445,711元，融券余量67,674股，融券卖出量5,800股，融券偿还量2,000股，融资融券余额423,688,464.54元。上海机场融资融券详细信息如下表：交易日期代码简称融资融券余额(元)2016-10-26600009上海机场423,688,464.54融资余额(元)融资买入额(元)融资偿还额(元)融资净买额(元)421,847,0558,859,2716,413,5602,445,711融券余额(元)融券余量(股)融券卖出量(股)融券偿还量(股)1,841,409.5467,6745,8002,000沪市全部融资融券数据一览 上海机场融资融…	8726	1	上海机场资讯	3
1853	2016/10/28	来源：东方财富网 上海机场(600009)2016-10-25融资融券信息显示，上海机场融资余额419,401,344元，融券余额1,749,508.86元，融资买入额5,931,149元，融资偿还额10,408,323元，融资净买额-4,477,174元，融券余量63,874股，融券卖出量1,500股，融券偿还量0股，融资融券余额421,150,852.86元。上海机场融资融券详细信息如下表：交易日期代码简称融资融券余额(元)2016-10-25600009上海机场421,150,852.86融资余额(元)融资买入额(元)融资偿还额(元)融资净买额(元)419,401,3445,931,14910,408,323-4,477,174融券余额(元)融券余量(股)融券卖出量(股)融券偿还量(股)1,749,508.8663,8741,5000沪市全部融资融券数据一览 上海机场融资融券数据（…	8602	0	上海机场资讯	3
1854	2016/10/27	帝龙新材:关于土地收储的公告	15209	500	羿顿必糖芳钡0405	2
1855	2016/10/26	期待上海机场更名	9922	1	紫金钱宝	2
1856	2016/10/25	11，12月份解禁约6000亿，抛压大，还有扩容，机构正在拉高出货，当前要注意安全。	6975	0	看清777	2
1857	2016/10/24	沙隆达十大概念：1重大无先例重组成功，证监会以及个有关部门全部开绿灯通行2停牌时沙隆达十大概念：1重大无先例重组成功，证监会以及个有关部门全部开绿灯通行2停牌时间最长，长达十四个月，通常时间越长涨幅至少14个板以上。3注入以色列adama资产蛇吞象，并且承诺公司总部保留在以色列，国外先进管理经营继续传承。4注入先正达预期，象吞恐龙，11.8宣布收购成功后大概率发生二次涨停潮5.B股注销大部分，有AB股合并预期。6流通股本极小易炒作成为2016年涨幅王。7国企改革排头兵，最近国企改革再次回暖毫无疑问这是领头羊。8中国化工和中化集团合并概念，一旦宣布沙隆达无疑成为两个500强公司农化唯一整合平台。9深港通标的，机构被动配置，机构急着开板抢货。10农化行业全面复苏，小弟沧州大化狂飙。综上所诉你说你开板了该抢还是该抛。先从市盈率开始：（1）化学制品板块：目前板块有151支股票，减掉亏损股票，实际…	9844	4	股友5B92up	2
1858	2016/10/23	来源：东方财富网 上海机场(600009)2016-10-20融资融券信息显示，上海机场融资余额421,633,700元，融券余额1,949,343.90元，融资买入额4,975,718元，融资偿还额2,765,449元，融资净买额2,210,269元，融券余量71,274股，融券卖出量16,400股，融券偿还量10,100股，融资融券余额423,583,043.90元。上海机场融资融券详细信息如下表：交易日期代码简称融资融券余额(元)2016-10-20600009上海机场423,583,043.90融资余额(元)融资买入额(元)融资偿还额(元)融资净买额(元)421,633,7004,975,7182,765,4492,210,269融券余额(元)融券余量(股)融券卖出量(股)融券偿还量(股)1,949,343.9071,27416,40010,100沪市全部融资融券数据一览 上海机…	9696	0	上海机场资讯	3
1859	2016/10/22	在新股屡屡不中的时代，是不是来感受一下邮票市场的浪潮，新注册即送上市新票，挂票10个一字板起，后期每周更有机会获得原始票配售机会，看看上海文交所，看看上文聚奇	7751	1	股友7OZLGs	2
1860	2016/10/21	来源：东方财富网 上海机场(600009)2016-10-18融资融券信息显示，上海机场融资余额411,966,094元，融券余额1,557,552.92元，融资买入额3,683,938元，融资偿还额5,191,905元，融资净买额-1,507,967元，融券余量56,474股，融券卖出量2,800股，融券偿还量4,400股，融资融券余额413,523,646.92元。上海机场融资融券详细信息如下表：交易日期代码简称融资融券余额(元)2016-10-18600009上海机场413,523,646.92融资余额(元)融资买入额(元)融资偿还额(元)融资净买额(元)411,966,0943,683,9385,191,905-1,507,967融券余额(元)融券余量(股)融券卖出量(股)融券偿还量(股)1,557,552.9256,4742,8004,400沪市全部融资融券数据一览 上海机场融…	11288	3	上海机场资讯	3
1861	2016/10/20	深港通与潜在重组精品鞍钢股份（000898）：三季度预盈预增净资产：6.02市净率：0.76两市第一	7287	0	央企对折超市8102	2
1862	2016/10/19	002394联发股份：主营纺织并向环保发展，又成立投资公司，业绩优异小盘股，周MACD张口开始加速上行。600128弘业股份：主力一个大单就可直封涨停，进入主升倍涨，是高手看K线就知道，我也不必多说。	21785	3	沪R86FB99392	2
1863	2016/10/18	机场，大东南的技术走势（3次KDJ底背离，2次RSI底背离，1次MACD底背离） 对于这种严重底背离的股票，为什么张不起来? 这里面肯定是有压制股价不涨的理由！（增发没过会保增发过会不让股价上涨过快，有的股票债务重组，债转股都会压制打压股价）大东南转型↓5亿多投资手游戏收购上海游唐网络公司 适时跟进AR游戏 该公司是国内第一高价游戏股160元史玉柱巨人网络，以及百度，腾讯以及国外著名公司的游戏产品开发商和合作商。业绩超预期。是国内业绩最好的游戏公司之一。（上海游唐网络公司的前任股东是完美世界，完美抛弃游唐，被大东南收购，跟巨人网络是合作关系，合作开发游戏大主宰）大东南的转型，手游只是冰山一角，不值一提！拟定增20亿元投锂电池项目 消息面上，大东南8月30日晚间公告，公司因筹划非公开发行股票事项，于2015年7月7日下午开市起停牌。目前，非公开发行的具体内容已确定：拟定增募资金不超过20亿…	8891	0	利好公布员2331	2
1864	2016/10/17	例如中水渔业	70466	49	小小梅花鹿	1
1865	2016/10/16	来源：东方财富网 上海机场(600009)2016-10-14融资融券信息显示，上海机场融资余额418,370,236元，融券余额1,566,215.26元，融资买入额3,297,925元，融资偿还额6,329,482元，融资净买额-3,031,557元，融券余量56,974股，融券卖出量6,700股，融券偿还量2,200股，融资融券余额419,936,451.26元。上海机场融资融券详细信息如下表：交易日期代码简称融资融券余额(元)2016-10-14600009上海机场419,936,451.26融资余额(元)融资买入额(元)融资偿还额(元)融资净买额(元)418,370,2363,297,9256,329,482-3,031,557融券余额(元)融券余量(股)融券卖出量(股)融券偿还量(股)1,566,215.2656,9746,7002,200沪市全部融资融券数据一览 上海机场融…	14178	2	上海机场资讯	3
1866	2016/10/15	来源：东方财富网 上海机场(600009)2016-10-13融资融券信息显示，上海机场融资余额421,401,793元，融券余额1,436,213.38元，融资买入额2,707,068元，融资偿还额2,308,176元，融资净买额398,892元，融券余量52,474股，融券卖出量4,500股，融券偿还量5,700股，融资融券余额422,838,006.38元。上海机场融资融券详细信息如下表：交易日期代码简称融资融券余额(元)2016-10-13600009上海机场422,838,006.38融资余额(元)融资买入额(元)融资偿还额(元)融资净买额(元)421,401,7932,707,0682,308,176398,892融券余额(元)融券余量(股)融券卖出量(股)融券偿还量(股)1,436,213.3852,4744,5005,700沪市全部融资融券数据一览 上海机场融资融券数据（…	12823	1	上海机场资讯	3
1867	2016/10/14	上海机场10月10周一：002386天原集团。600767运盛医疗。000519江南红箭	9046	1	股友7uCC2D6241	0
1868	2016/10/13	来源：东方财富网 上海机场(600009)2016-10-11融资融券信息显示，上海机场融资余额427,114,372元，融券余额1,381,473.38元，融资买入额8,708,100元，融资偿还额6,416,600元，融资净买额2,207,374元，融券余量50,474股，融券卖出量0股，融券偿还量5,600股，融资融券余额428,495,845.38元。上海机场融资融券详细信息如下表：交易日期代码简称融资融券余额(元)2016-10-11600009上海机场428,495,845.38融资余额(元)融资买入额(元)融资偿还额(元)融资净买额(元)427,114,3728,708,1006,416,6002,207,374融券余额(元)融券余量(股)融券卖出量(股)融券偿还量(股)1,381,473.3850,47405,600沪市全部融资融券数据一览 上海机场融资融券数据（来源：东…	13345	1	上海机场资讯	3
1869	2016/10/12	我不陪你们玩了，10年后再来提现	9530	0	上海手机网友	1
1870	2016/10/11	.	14962	0	黑马199050	2
1871	2016/10/10	轻松赚大钱。	9888	0	上海网友	2
1872	2016/10/9	候结束？	10590	0	bestgigi	2
1873	2016/10/8	美国股市最后疯狂注意风险	6016	0	ad222222	2
1874	2016/10/7	级市场权重股炒作无疑于当头一棒，对中字头个股	6358	0	wdtsf	2
1875	2016/10/6	上海开开实业600272是上海国改和重组大龙头 具有新零售 服装 金融 药业四大题材 臂比深特力A和上海风凰A上海本地老字号是稀缺标的 因为物以稀为贵，稀有的是长期看好的 上海开开600272控股的雷允上是有三百年历史的老了号 时机一到 上海开开会一飞冲天错过深圳国改龙头的百元牛股深特力A和上海风凰A是我的错，但不能一错再错 错过上海国改和重组龙头的大牛股上海开开实业第三批上海自贸区挂牌在即 资金掘金概念股上海开开实业	7834	1	再次战风云	1
1876	2016/10/5	明天必涨。。。	8385	1	cxvsdfew额我1667	2
1877	2016/10/4	一根阴吞四阳还要分析吗	6712	2	妞牛漫漫走	2
1878	2016/10/3	新华通讯社 中国光通信新突破：一根光纤可供135亿人同时通话2017年02月05日 14:23 来源：新华通讯社武汉邮电科学研究院4日宣布，在国内首次实现560Tb/s超大容量波分复用及空分复用的光传输系统实验，可以实现一根光纤上67.5亿对人（135亿人）同时通话，这标志着我国在“超大容量、超长距离、超高速率”光通信系统研究领域迈上了新的台阶。达到了国际先进水平。随着移动互联网、云计算、大数据、物联网应用的快速兴起，流量激增给信息通信网络带来巨大挑战，解决网络数据流的“井喷式增长”难题正成为全球信息通信领域的竞争高地。作为我国光通信领域核心研发基地，武汉邮科院近年来在“超大容量、超高速率、超长距离”光通信传输领域，连续取得重大科技突破。	6945	2	uiwejwhv1338	2
1879	2016/10/2	兴业投资：弱美元支撑黄金 白银补涨发出暗示	5648	0	wangyinshine0659	2
1880	2016/10/1	来源：东方财富网 上海机场(600009)2016-09-30融资融券信息显示，上海机场融资余额413,151,551元，融券余额1,822,470.78元，融资买入额10,194,580元，融资偿还额11,725,659元，融资净买额-1,531,079元，融券余量67,574股，融券卖出量0股，融券偿还量2,200股，融资融券余额414,974,021.78元。上海机场融资融券详细信息如下表：交易日期代码简称融资融券余额(元)2016-09-30600009上海机场414,974,021.78融资余额(元)融资买入额(元)融资偿还额(元)融资净买额(元)413,151,55110,194,58011,725,659-1,531,079融券余额(元)融券余量(股)融券卖出量(股)融券偿还量(股)1,822,470.7867,57402,200沪市全部融资融券数据一览 上海机场融资融券数…	23514	0	上海机场资讯	3
1881	2016/9/30	来源：东方财富网 上海机场(600009)2016-09-29融资融券信息显示，上海机场融资余额414,682,630元，融券余额1,882,502.52元，融资买入额6,521,038元，融资偿还额3,876,540元，融资净买额2,644,498元，融券余量69,774股，融券卖出量0股，融券偿还量8,500股，融资融券余额416,565,132.52元。上海机场融资融券详细信息如下表：交易日期代码简称融资融券余额(元)2016-09-29600009上海机场416,565,132.52融资余额(元)融资买入额(元)融资偿还额(元)融资净买额(元)414,682,6306,521,0383,876,5402,644,498融券余额(元)融券余量(股)融券卖出量(股)融券偿还量(股)1,882,502.5269,77408,500沪市全部融资融券数据一览 上海机场融资融券数据（来源：东…	18272	0	上海机场资讯	3
1882	2016/9/29	来源：东方财富网 上海机场(600009)2016-09-28大宗交易信息显示：大宗交易平台以26.94元的成交价成交21.97万（股/份/张），成交金额达591.87万元。上海机场大宗交易成交主要信息如下： 交易日期2016-09-28 股票代码600009 股票简称上海机场 成交价格26.94 成交数量21.97 成交金额591.87 买方海通证券股份有限公司国际部 卖方海通证券股份有限公司国际部上海机场全部大宗交易数据 沪深两市全部大宗交易数据一览注：1、成交价： A股、基金、债券——元（人民币），B股——元（美元／港币）；2、成交金额： A股、基金、债券——万元（人民币），B股——万元（美元／港币）3、成交量： 股票——万股，基金——万份，债券-- 上海：万手； 深圳：手 （来源：东方财富网 2016-09-28 18:06） [点击查看原文]	22062	1	上海机场资讯	3
1883	2016/9/28	来源：东方财富网 上海机场(600009)2016-09-27融资融券信息显示，上海机场融资余额411,176,443元，融券余额2,031,609.58元，融资买入额2,243,648元，融资偿还额5,356,614元，融资净买额-3,112,966元，融券余量74,774股，融券卖出量2,000股，融券偿还量6,800股，融资融券余额413,208,052.58元。上海机场融资融券详细信息如下表：交易日期代码简称融资融券余额(元)2016-09-27600009上海机场413,208,052.58融资余额(元)融资买入额(元)融资偿还额(元)融资净买额(元)411,176,4432,243,6485,356,614-3,112,966融券余额(元)融券余量(股)融券卖出量(股)融券偿还量(股)2,031,609.5874,7742,0006,800沪市全部融资融券数据一览 上海机场融…	17819	1	上海机场资讯	3
1884	2016/9/27	频频回头的人，自然走不了远路。人活着，就就应往前看，只留给世界一个背影。	16816	1	zhulei78271527	2
1885	2016/9/26	8年抗战，中国胜利了，上机8年重组，股民败了，上机比小日本牛b啊！	16011	3	股市之小股民	2
1886	2016/9/25	在爱情方面，女人可能是很坚强的，也可能是很懦弱的。	9945	0	锋利奥拓1281	2
1887	2016/9/24	来源：东方财富网 上海机场(600009)2016-09-22融资融券信息显示，上海机场融资余额416,228,543元，融券余额2,115,414.92元，融资买入额16,925,428元，融资偿还额3,566,080元，融资净买额13,359,348元，融券余量77,431股，融券卖出量3,700股，融券偿还量2,500股，融资融券余额418,343,957.92元。上海机场融资融券详细信息如下表：交易日期代码简称融资融券余额(元)2016-09-22600009上海机场418,343,957.92融资余额(元)融资买入额(元)融资偿还额(元)融资净买额(元)416,228,54316,925,4283,566,08013,359,348融券余额(元)融券余量(股)融券卖出量(股)融券偿还量(股)2,115,414.9277,4313,7002,500沪市全部融资融券数据一览 上海机…	6995	1	上海机场资讯	3
1888	2016/9/23	来源：东方财富网 上海机场(600009)2016-09-21融资融券信息显示，上海机场融资余额402,869,195元，融券余额2,092,540.95元，融资买入额1,219,593元，融资偿还额1,444,995元，融资净买额-225,402元，融券余量76,231股，融券卖出量4,800股，融券偿还量7,700股，融资融券余额404,961,735.95元。上海机场融资融券详细信息如下表：交易日期代码简称融资融券余额(元)2016-09-21600009上海机场404,961,735.95融资余额(元)融资买入额(元)融资偿还额(元)融资净买额(元)402,869,1951,219,5931,444,995-225,402融券余额(元)融券余量(股)融券卖出量(股)融券偿还量(股)2,092,540.9576,2314,8007,700沪市全部融资融券数据一览 上海机场融资融券数…	7054	1	上海机场资讯	3
1889	2016/9/22	来源：东方财富网 上海机场(600009)2016-09-20融资融券信息显示，上海机场融资余额403,094,597元，融券余额2,176,102.50元，融资买入额503,099元，融资偿还额2,785,125元，融资净买额-2,282,026元，融券余量79,131股，融券卖出量3,700股，融券偿还量4,900股，融资融券余额405,270,699.50元。上海机场融资融券详细信息如下表：交易日期代码简称融资融券余额(元)2016-09-20600009上海机场405,270,699.50融资余额(元)融资买入额(元)融资偿还额(元)融资净买额(元)403,094,597503,0992,785,125-2,282,026融券余额(元)融券余量(股)融券卖出量(股)融券偿还量(股)2,176,102.5079,1313,7004,900沪市全部融资融券数据一览 上海机场融资融券数…	5910	0	上海机场资讯	3
1890	2016/9/21	来源：东方财富网 上海机场(600009)2016-09-19融资融券信息显示，上海机场融资余额405,376,623元，融券余额2,206,692.57元，融资买入额3,842,941元，融资偿还额4,572,747元，融资净买额-729,806元，融券余量80,331股，融券卖出量4,800股，融券偿还量6,800股，融资融券余额407,583,315.57元。上海机场融资融券详细信息如下表：交易日期代码简称融资融券余额(元)2016-09-19600009上海机场407,583,315.57融资余额(元)融资买入额(元)融资偿还额(元)融资净买额(元)405,376,6233,842,9414,572,747-729,806融券余额(元)融券余量(股)融券卖出量(股)融券偿还量(股)2,206,692.5780,3314,8006,800沪市全部融资融券数据一览 上海机场融资融券数…	6023	0	上海机场资讯	0
1891	2016/9/20	无论你业绩多么靓丽，依然是烂泥扶不上墙。	5036	3	大陆投资者	2
1892	2016/9/19	岁岁相盼。那满天的清辉，遍地水银，便是我们互倾的思念。	5980	1	保护与健康6908	2
1893	2016/9/18	换入白云机场	7883	1	tzbd333	1
1894	2016/9/17	来源：东方财富网 上海机场(600009)2016-09-14融资融券信息显示，上海机场融资余额406,106,429元，融券余额2,260,809.26元，融资买入额5,790,126元，融资偿还额5,768,628元，融资净买额21,498元，融券余量82,331股，融券卖出量7,700股，融券偿还量2,200股，融资融券余额408,367,238.26元。上海机场融资融券详细信息如下表：交易日期代码简称融资融券余额(元)2016-09-14600009上海机场408,367,238.26融资余额(元)融资买入额(元)融资偿还额(元)融资净买额(元)406,106,4295,790,1265,768,62821,498融券余额(元)融券余量(股)融券卖出量(股)融券偿还量(股)2,260,809.2682,3317,7002,200沪市全部融资融券数据一览 上海机场融资融券数据（来源…	10955	1	上海机场资讯	3
1895	2016/9/16	来源：东方财富网 上海机场(600009)2016-09-13融资融券信息显示，上海机场融资余额406,084,931元，融券余额2,118,998.98元，融资买入额8,884,491元，融资偿还额9,060,465元，融资净买额-175,974元，融券余量76,831股，融券卖出量14,800股，融券偿还量8,100股，融资融券余额408,203,929.98元。上海机场融资融券详细信息如下表：交易日期代码简称融资融券余额(元)2016-09-13600009上海机场408,203,929.98融资余额(元)融资买入额(元)融资偿还额(元)融资净买额(元)406,084,9318,884,4919,060,465-175,974融券余额(元)融券余量(股)融券卖出量(股)融券偿还量(股)2,118,998.9876,83114,8008,100沪市全部融资融券数据一览 上海机场融资融…	7793	1	上海机场资讯	0
1896	2016/9/15	来源：东方财富网 上海机场(600009)2016-09-12融资融券信息显示，上海机场融资余额406,260,905元，融券余额1,936,316.91元，融资买入额11,532,889元，融资偿还额28,639,684元，融资净买额-17,106,795元，融券余量70,131股，融券卖出量9,900股，融券偿还量20,200股，融资融券余额408,197,221.91元。上海机场融资融券详细信息如下表：交易日期代码简称融资融券余额(元)2016-09-12600009上海机场408,197,221.91融资余额(元)融资买入额(元)融资偿还额(元)融资净买额(元)406,260,90511,532,88928,639,684-17,106,795融券余额(元)融券余量(股)融券卖出量(股)融券偿还量(股)1,936,316.9170,1319,90020,200沪市全部融资融券数据…	8068	1	上海机场资讯	0
1897	2016/9/14	再融资新规提振市场信心促使大象起舞行情到来周一大盘一改上周五大盘的颓势，大涨37点，收出一根阳包阴大阳线，拉开大盘新一轮创新高反弹行情的序幕。市场做多氛围的形成一个主要利好因素是证监会发布再融资新规，封堵了一些投资机构与一些不务正业的上市公司合谋搜刮散户的圈钱行为，提振了市场看好A股发展前景的价值投资热情。再融资从严等于说限制了市场的抽血效应，这对于保护市场起到了很大的作用。在新规之下已经有上市公司第一时间取消定向增发，可以看出新规的约束力非常强。在新规之下预计市场的资金压力将会大大减小，市场将会迎来一个很好的喘息时机。终止再融资游戏之后，一些缺乏业绩支撑，又无实质发展能力的上市公司受到投资者的抛弃，而具有业绩支撑和具有持续增长能力的绩优蓝筹个股受到市场追捧，由此会促成大象起舞的行情。周一大盘中银行板块的走强就是一个很好的说明。市场消息面的一些变化也充分说明了这一点，一是摩根士丹利近日发…	9316	1	股友WwpVee4243	2
1898	2016/9/13	上海本地老字号是稀缺标的 因为物以稀为贵，稀有的是长期看好的 上海开开600272控股的雷允上是有三百年历史的老了号 时机一到 上海开开会一飞冲天上海梅林600073:加速整合聚焦，肉类航母起航	9884	1	狮铂金	2
1899	2016/9/12	让美股在一周内上升四日，美股指数绝尘而去。	7630	0	元模数8777	2
1900	2016/9/11	今天收阴就就清仓。市场近期钱很紧张，机构或者在套现。	9952	6	上海网友	2
1901	2016/9/10	不要拿8.33亿解禁股来吓唬小散，8.33亿股中有8.27亿是上海机场的，他会减持吗	6716	0	oo淘金客oo	2
1902	2016/9/9	上港集团涨停了，上海机场还这么怂吗？	7946	3	上海网友	2
1903	2016/9/8	来源：东方财富网 上海机场(600009)2016-09-09融资融券信息显示，上海机场融资余额423,367,700元，融券余额2,254,480.93元，融资买入额3,775,866元，融资偿还额15,264,987元，融资净买额-11,489,121元，融券余量80,431股，融券卖出量7,000股，融券偿还量13,130股，融资融券余额425,622,180.93元。上海机场融资融券详细信息如下表：交易日期代码简称融资融券余额(元)2016-09-09600009上海机场425,622,180.93融资余额(元)融资买入额(元)融资偿还额(元)融资净买额(元)423,367,7003,775,86615,264,987-11,489,121融券余额(元)融券余量(股)融券卖出量(股)融券偿还量(股)2,254,480.9380,4317,00013,130沪市全部融资融券数据一览…	10078	0	上海机场资讯	3
1904	2016/9/7	来源：东方财富网 上海机场(600009)2016-09-08融资融券信息显示，上海机场融资余额434,856,821元，融券余额2,408,992.63元，融资买入额6,093,221元，融资偿还额7,112,000元，融资净买额-1,018,779元，融券余量86,561股，融券卖出量21,587股，融券偿还量5,900股，融资融券余额437,265,813.63元。上海机场融资融券详细信息如下表：交易日期代码简称融资融券余额(元)2016-09-08600009上海机场437,265,813.63融资余额(元)融资买入额(元)融资偿还额(元)融资净买额(元)434,856,8216,093,2217,112,000-1,018,779融券余额(元)融券余量(股)融券卖出量(股)融券偿还量(股)2,408,992.6386,56121,5875,900沪市全部融资融券数据一览 上海机…	9110	0	上海机场资讯	3
1905	2016/9/6	来源：东方财富网 上海机场(600009)2016-09-07融资融券信息显示，上海机场融资余额435,875,600元，融券余额1,961,792.32元，融资买入额7,049,930元，融资偿还额11,321,636元，融资净买额-4,271,706元，融券余量70,874股，融券卖出量500股，融券偿还量0股，融资融券余额437,837,392.32元。上海机场融资融券详细信息如下表：交易日期代码简称融资融券余额(元)2016-09-07600009上海机场437,837,392.32融资余额(元)融资买入额(元)融资偿还额(元)融资净买额(元)435,875,6007,049,93011,321,636-4,271,706融券余额(元)融券余量(股)融券卖出量(股)融券偿还量(股)1,961,792.3270,8745000沪市全部融资融券数据一览 上海机场融资融券数据（来源：东…	8849	0	上海机场资讯	3
1906	2016/9/5	来源：东方财富网 上海机场(600009)2016-09-06融资融券信息显示，上海机场融资余额440,147,306元，融券余额1,935,285元，融资买入额32,040,368元，融资偿还额5,959,857元，融资净买额26,080,511元，融券余量70,374股，融券卖出量11,800股，融券偿还量11,800股，融资融券余额442,082,591元。上海机场融资融券详细信息如下表：交易日期代码简称融资融券余额(元)2016-09-06600009上海机场442,082,591融资余额(元)融资买入额(元)融资偿还额(元)融资净买额(元)440,147,30632,040,3685,959,85726,080,511融券余额(元)融券余量(股)融券卖出量(股)融券偿还量(股)1,935,28570,37411,80011,800沪市全部融资融券数据一览 上海机场融资融券数据（…	8932	0	上海机场资讯	3
1907	2016/9/4	来源：东方财富网 上海机场(600009)2016-09-05融资融券信息显示，上海机场融资余额414,066,795元，融券余额1,944,433.62元，融资买入额13,940,011元，融资偿还额8,469,098元，融资净买额5,470,913元，融券余量70,374股，融券卖出量1,400股，融券偿还量21,500股，融资融券余额416,011,228.62元。上海机场融资融券详细信息如下表：交易日期代码简称融资融券余额(元)2016-09-05600009上海机场416,011,228.62融资余额(元)融资买入额(元)融资偿还额(元)融资净买额(元)414,066,79513,940,0118,469,0985,470,913融券余额(元)融券余量(股)融券卖出量(股)融券偿还量(股)1,944,433.6270,3741,40021,500沪市全部融资融券数据一览 上海机…	9426	3	上海机场资讯	3
1908	2016/9/3	来源：东方财富网 上海机场(600009)2016-09-02融资融券信息显示，上海机场融资余额408,595,882元，融券余额2,540,509.92元，融资买入额14,786,444元，融资偿还额17,934,741元，融资净买额-3,148,297元，融券余量90,474股，融券卖出量19,400股，融券偿还量9,200股，融资融券余额411,136,391.92元。上海机场融资融券详细信息如下表：交易日期代码简称融资融券余额(元)2016-09-02600009上海机场411,136,391.92融资余额(元)融资买入额(元)融资偿还额(元)融资净买额(元)408,595,88214,786,44417,934,741-3,148,297融券余额(元)融券余量(股)融券卖出量(股)融券偿还量(股)2,540,509.9290,47419,4009,200沪市全部融资融券数据一览…	17680	2	上海机场资讯	3
1909	2016/9/2	来源：东方财富网 上海机场(600009)2016-09-01融资融券信息显示，上海机场融资余额411,744,179元，融券余额2,222,787.06元，融资买入额7,377,946元，融资偿还额17,908,702元，融资净买额-10,530,756元，融券余量80,274股，融券卖出量7,000股，融券偿还量8,178股，融资融券余额413,966,966.06元。上海机场融资融券详细信息如下表：交易日期代码简称融资余额(元)融券余额(元)融资买入额(元)融资偿还额(元)融资净买额(元)融券余量(股)融券卖出量(股)融券偿还量(股)融资融券余额(元)2016-09-01600009上海机场411,744,1792,222,787.067,377,94617,908,702-10,530,75680,2747,0008,178413,966,966.06沪市全部融资融券数据一览 上…	10407	1	上海机场资讯	3
1910	2016/9/1	来源：东方财富网 上海机场(600009)2016-08-31融资融券信息显示，上海机场融资余额422,274,935元，融券余额2,261,107.52元，融资买入额22,235,862元，融资偿还额3,771,588元，融资净买额18,464,274元，融券余量81,452股，融券卖出量5,300股，融券偿还量27,900股，融资融券余额424,536,042.52元。上海机场融资融券详细信息如下表：交易日期代码简称融资余额(元)融券余额(元)融资买入额(元)融资偿还额(元)融资净买额(元)融券余量(股)融券卖出量(股)融券偿还量(股)融资融券余额(元)2016-08-31600009上海机场422,274,9352,261,107.5222,235,8623,771,58818,464,27481,4525,30027,900424,536,042.52沪市全部融资融券数据一览 上…	8127	0	上海机场资讯	3
1911	2016/8/31	上海机场最近一个多月走的很有意思，经常和大盘逆向操作，就是这样任性。是谁在操盘呢？大盘暴跌的时候，坚挺不下。而大盘涨时候，它不涨反跌。一二季度又是谁在减持，最近又谁在这样的折腾偷偷的买？去年外资首先触碰红线限制，持股比例达到了28%就让外资不允许买入只许卖的股票就是上海机场。真的是股票市场里，斗法一样的。面对目前的样子，我只能呵呵了。。。	7179	0	成长价值投资者	2
1912	2016/8/30	我一直关注上机的大概情况，但是具体细节不情况，所以想请教股吧里的兄弟：上年股灾时上机跌得很少，但是今年涨得也很少，不上不下的横盘这么长时间了，庄家的目的是什么呢？？上机价格不算便宜，难到还能翻番吗？？	7338	5	画家波菜	2
1913	2016/8/29	房价见	7128	4	天下一投广发系	2
1914	2016/8/28	均价一 27.75均价二 18.94均价三 15.13	9697	0	股价结构7549	1
1915	2016/8/27	来源：东方财富网 上海机场(600009)2016-08-26融资融券信息显示，上海机场融资余额384,542,285元，融券余额3,100,773.92元，融资买入额4,636,411元，融资偿还额7,062,920元，融资净买额-2,426,509元，融券余量108,952股，融券卖出量13,600股，融券偿还量10,100股，融资融券余额387,643,058.92元。上海机场融资融券详细信息如下表：交易日期代码简称融资余额(元)融券余额(元)融资买入额(元)融资偿还额(元)融资净买额(元)融券余量(股)融券卖出量(股)融券偿还量(股)融资融券余额(元)2016-08-26600009上海机场384,542,2853,100,773.924,636,4117,062,920-2,426,509108,95213,60010,100387,643,058.92沪市全部融资融券数据一览…	9055	1	上海机场资讯	3
1916	2016/8/26	来源：东方财富网 上海机场(600009)2016-08-25融资融券信息显示，上海机场融资余额386,968,794元，融券余额3,001,163.92元，融资买入额7,063,845元，融资偿还额4,706,510元，融资净买额2,357,335元，融券余量105,452股，融券卖出量1,000股，融券偿还量19,122股，融资融券余额389,969,957.92元。上海机场融资融券详细信息如下表：交易日期代码简称融资余额(元)融券余额(元)融资买入额(元)融资偿还额(元)融资净买额(元)融券余量(股)融券卖出量(股)融券偿还量(股)融资融券余额(元)2016-08-25600009上海机场386,968,7943,001,163.927,063,8454,706,5102,357,335105,4521,00019,122389,969,957.92沪市全部融资融券数据一览 上海机…	7909	1	上海机场资讯	3
1917	2016/8/25	来源：东方财富网 上海机场(600009)2016-08-24融资融券信息显示，上海机场融资余额384,611,459元，融券余额3,542,866.58元，融资买入额3,582,986元，融资偿还额10,350,407元，融资净买额-6,767,421元，融券余量123,574股，融券卖出量7,300股，融券偿还量3,500股，融资融券余额388,154,325.58元。上海机场融资融券详细信息如下表：交易日期代码简称融资余额(元)融券余额(元)融资买入额(元)融资偿还额(元)融资净买额(元)融券余量(股)融券卖出量(股)融券偿还量(股)融资融券余额(元)2016-08-24600009上海机场384,611,4593,542,866.583,582,98610,350,407-6,767,421123,5747,3003,500388,154,325.58沪市全部融资融券数据一览 上…	8150	2	上海机场资讯	3
1918	2016/8/24	来源：东方财富网 上海机场(600009)2016-08-23融资融券信息显示，上海机场融资余额391,378,880元，融券余额3,424,338.66元，融资买入额6,526,045元，融资偿还额12,426,648元，融资净买额-5,900,603元，融券余量119,774股，融券卖出量10,500股，融券偿还量3,300股，融资融券余额394,803,218.66元。上海机场融资融券详细信息如下表：交易日期代码简称融资余额(元)融券余额(元)融资买入额(元)融资偿还额(元)融资净买额(元)融券余量(股)融券卖出量(股)融券偿还量(股)融资融券余额(元)2016-08-23600009上海机场391,378,8803,424,338.666,526,04512,426,648-5,900,603119,77410,5003,300394,803,218.66沪市全部融资融券数据一览…	7789	0	上海机场资讯	3
1919	2016/8/23	来源：东方财富网 上海机场(600009)2016-08-22融资融券信息显示，上海机场融资余额397,279,483元，融券余额3,218,490.66元，融资买入额8,686,730元，融资偿还额23,931,455元，融资净买额-15,244,725元，融券余量112,574股，融券卖出量9,600股，融券偿还量16,800股，融资融券余额400,497,973.66元。上海机场融资融券详细信息如下表：交易日期代码简称融资余额(元)融券余额(元)融资买入额(元)融资偿还额(元)融资净买额(元)融券余量(股)融券卖出量(股)融券偿还量(股)融资融券余额(元)2016-08-22600009上海机场397,279,4833,218,490.668,686,73023,931,455-15,244,725112,5749,60016,800400,497,973.66沪市全部融资融券数据…	8384	1	上海机场资讯	3
1920	2016/8/22	請問上海機場半年報何時公佈 ？	7550	2	WishXV	2
1921	2016/8/21	一东仍	6777	0	菽小林楠书2932	2
1922	2016/8/20	来源：东方财富网 上海机场(600009)2016-08-18融资融券信息显示，上海机场融资余额414,156,745元，融券余额3,196,015.16元，融资买入额11,632,784元，融资偿还额27,821,575元，融资净买额-16,188,791元，融券余量112,774股，融券卖出量4,000股，融券偿还量14,300股，融资融券余额417,352,760.16元。上海机场融资融券详细信息如下表：交易日期代码简称融资余额(元)融券余额(元)融资买入额(元)融资偿还额(元)融资净买额(元)融券余量(股)融券卖出量(股)融券偿还量(股)融资融券余额(元)2016-08-18600009上海机场414,156,7453,196,015.1611,632,78427,821,575-16,188,791112,7744,00014,300417,352,760.16沪市全部融资融券…	9000	2	上海机场资讯	3
1923	2016/8/19	来源：东方财富网 上海机场(600009)2016-08-17融资融券信息显示，上海机场融资余额430,345,536元，融券余额3,578,991.92元，融资买入额16,528,262元，融资偿还额17,959,444元，融资净买额-1,431,182元，融券余量123,074股，融券卖出量700股，融券偿还量25,700股，融资融券余额433,924,527.92元。上海机场融资融券详细信息如下表：交易日期代码简称融资余额(元)融券余额(元)融资买入额(元)融资偿还额(元)融资净买额(元)融券余量(股)融券卖出量(股)融券偿还量(股)融资融券余额(元)2016-08-17600009上海机场430,345,5363,578,991.9216,528,26217,959,444-1,431,182123,07470025,700433,924,527.92沪市全部融资融券数据一览 上…	8450	0	上海机场资讯	3
1924	2016/8/18	逢高不逃，死路一条！！！	8837	4	雪上一枝蒿x	2
1925	2016/8/17	来源：东方财富网 上海机场(600009)2016-08-15融资融券信息显示，上海机场融资余额453,029,313元，融券余额3,759,948元，融资买入额28,138,752元，融资偿还额34,614,318元，融资净买额-6,475,566元，融券余量131,100股，融券卖出量56,200股，融券偿还量25,400股，融资融券余额456,789,261元。上海机场融资融券详细信息如下表：交易日期代码简称融资余额(元)融券余额(元)融资买入额(元)融资偿还额(元)融资净买额(元)融券余量(股)融券卖出量(股)融券偿还量(股)融资融券余额(元)2016-08-15600009上海机场453,029,3133,759,94828,138,75234,614,318-6,475,566131,10056,20025,400456,789,261沪市全部融资融券数据一览 上海机场融资融…	8726	5	上海机场资讯	3
1926	2016/8/16	红送转方案	6068	0	股友LsTtfP	2
1927	2016/8/15	李小加称深港通开通已近在眼前 四主线淘金绝无仅有	4947	1	上海手机网友	1
1928	2016/8/14	新华社措辞强硬！楼市、股市崩盘？那是痴心妄想来源：凤凰财经综合 2016年08月12日 06:53......这意味什么？其实很简单，国家只是“抑制资产泡沫”，没有说“刺破资产泡沫”，也没有说“压缩资产泡沫”。所以，期待楼市、股市崩盘，那是痴心妄想。	6107	0	深度研报资讯	2
1929	2016/8/13	来源：东方财富网 上海机场(600009)2016-08-11融资融券信息显示，上海机场融资余额456,373,551元，融券余额3,601,168元，融资买入额24,387,846元，融资偿还额10,521,818元，融资净买额13,866,028元，融券余量130,100股，融券卖出量5,600股，融券偿还量11,231股，融资融券余额459,974,719元。上海机场融资融券详细信息如下表：交易日期代码简称融资余额(元)融券余额(元)融资买入额(元)融资偿还额(元)融资净买额(元)融券余量(股)融券卖出量(股)融券偿还量(股)融资融券余额(元)2016-08-11600009上海机场456,373,5513,601,16824,387,84610,521,81813,866,028130,1005,60011,231459,974,719沪市全部融资融券数据一览 上海机场融资融券数…	9198	2	上海机场资讯	3
1930	2016/8/12	来源：东方财富网 上海机场(600009)2016-08-10融资融券信息显示，上海机场融资余额442,507,523元，融券余额3,831,686.13元，融资买入额5,925,497元，融资偿还额6,537,844元，融资净买额-612,347元，融券余量135,731股，融券卖出量2,500股，融券偿还量16,469股，融资融券余额446,339,209.13元。上海机场融资融券详细信息如下表：交易日期代码简称融资余额(元)融券余额(元)融资买入额(元)融资偿还额(元)融资净买额(元)融券余量(股)融券卖出量(股)融券偿还量(股)融资融券余额(元)2016-08-10600009上海机场442,507,5233,831,686.135,925,4976,537,844-612,347135,7312,50016,469446,339,209.13沪市全部融资融券数据一览 上海机场融…	8944	2	上海机场资讯	3
1931	2016/8/11	来源：东方财富网 上海机场(600009)2016-08-09融资融券信息显示，上海机场融资余额443,119,870元，融券余额4,248,486元，融资买入额16,667,620元，融资偿还额14,220,387元，融资净买额2,447,233元，融券余量149,700股，融券卖出量14,200股，融券偿还量7,246股，融资融券余额447,368,356元。上海机场融资融券详细信息如下表：交易日期代码简称融资余额(元)融券余额(元)融资买入额(元)融资偿还额(元)融资净买额(元)融券余量(股)融券卖出量(股)融券偿还量(股)融资融券余额(元)2016-08-09600009上海机场443,119,8704,248,48616,667,62014,220,3872,447,233149,70014,2007,246447,368,356沪市全部融资融券数据一览 上海机场融资融券数据（…	8233	2	上海机场资讯	3
1932	2016/8/10	肯定有用，这样迪士尼概念肯定爆发 更上一层楼，元芳你怎么看。100000000000000000000000000000000000000000000000000000000000000000000000000001	7266	4	东方即红	2
1933	2016/8/9	上海国资改革股--龙头股份底部放量，换手充分，要接力上海国资改革股的领涨。这段时间上海国资改革股一直在轮流领涨。龙头股份上升趋势已形成，大阳拉升一触即发！	5912	1	低吸成长股	2
1934	2016/8/8	通航航空服务中心项目、国家网络安全学院共建项目、网络安全专业人才培训基地项目、工业物联网安全项目...9个重大项目集中签约落户武汉临空港发布时间：2017年02月21日 09:25 来源：长江日报本报讯(记者郑汝可)我市招商引资在新春精彩开局。前日下午，总投资202.97亿元的9个重点项目集中签约落户武汉临空港经济技术开发区(东西湖区)。此次集中签约重大项目，重点聚焦高新技术及高端服务产业。其中，4个制造业项目总投资额达116.97亿元，3个网络安全人才与创新基地项目投资50亿元。9个项目分别是：葛洲坝高端装备制造项目、华科大质子重离子设备研发制造项目、中兴新材锂离子动力电池隔膜研发生产制造项目、天广卫星国家天地一体化信息网络华中总部基地项目、通航航空服务中心项目、国家网络安全学院共建项目、网络安全专业人才培训基地项目、工业物联网安全项目、香雪现代化中药制剂项目。	7972	1	ksjfhwe4882	2
1935	2016/8/7	损害群众的利益，否则，我们将坚决把他驱逐出行业	6209	0	武汉打折6819	2
1936	2016/8/6	添加图片	5107	0	suyijun88881159	2
1937	2016/8/5	指数午后在锂电池的带动下快速回升。	8961	1	Danny2020	2
1938	2016/8/4	来源：东方财富网 上海机场(600009)2016-08-03融资融券信息显示，上海机场融资余额448,502,241元，融券余额3,833,677.20元，融资买入额11,204,188元，融资偿还额21,246,455元，融资净买额-10,042,267元，融券余量135,946股，融券卖出量7,100股，融券偿还量0股，融资融券余额452,335,918.20元。上海机场融资融券详细信息如下表：交易日期代码简称融资余额(元)融券余额(元)融资买入额(元)融资偿还额(元)融资净买额(元)融券余量(股)融券卖出量(股)融券偿还量(股)融资融券余额(元)2016-08-03600009上海机场448,502,2413,833,677.2011,204,18821,246,455-10,042,267135,9467,1000452,335,918.20沪市全部融资融券数据一览 上海机场融…	8523	2	上海机场资讯	3
1939	2016/8/3	来源：东方财富网 上海机场(600009)2016-08-02融资融券信息显示，上海机场融资余额458,544,508元，融券余额3,576,764.96元，融资买入额7,258,010元，融资偿还额9,405,349元，融资净买额-2,147,339元，融券余量128,846股，融券卖出量200股，融券偿还量6,400股，融资融券余额462,121,272.96元。上海机场融资融券详细信息如下表：交易日期代码简称融资余额(元)融券余额(元)融资买入额(元)融资偿还额(元)融资净买额(元)融券余量(股)融券卖出量(股)融券偿还量(股)融资融券余额(元)2016-08-02600009上海机场458,544,5083,576,764.967,258,0109,405,349-2,147,339128,8462006,400462,121,272.96沪市全部融资融券数据一览 上海机场融资融…	8906	2	上海机场资讯	3
1940	2016/8/2	来源：东方财富网 上海机场(600009)2016-08-01融资融券信息显示，上海机场融资余额460,691,847元，融券余额3,744,825.58元，融资买入额13,941,621元，融资偿还额27,427,336元，融资净买额-13,485,715元，融券余量135,046股，融券卖出量7,200股，融券偿还量0股，融资融券余额464,436,672.58元。上海机场融资融券详细信息如下表：交易日期代码简称融资余额(元)融券余额(元)融资买入额(元)融资偿还额(元)融资净买额(元)融券余量(股)融券卖出量(股)融券偿还量(股)融资融券余额(元)2016-08-01600009上海机场460,691,8473,744,825.5813,941,62127,427,336-13,485,715135,0467,2000464,436,672.58沪市全部融资融券数据一览 上海机场融…	7590	0	上海机场资讯	3
1941	2016/8/1	逆势上涨 32的本 要高抛吗？	9419	4	股神gsthhl6492	2
1942	2016/7/31	来源：东方财富网 上海机场(600009)2016-07-29融资融券信息显示，上海机场融资余额474,177,562元，融券余额3,564,346.48元，融资买入额20,444,906元，融资偿还额26,568,860元，融资净买额-6,123,954元，融券余量127,846股，融券卖出量0股，融券偿还量14,400股，融资融券余额477,741,908.48元。上海机场融资融券详细信息如下表：交易日期代码简称融资余额(元)融券余额(元)融资买入额(元)融资偿还额(元)融资净买额(元)融券余量(股)融券卖出量(股)融券偿还量(股)融资融券余额(元)2016-07-29600009上海机场474,177,5623,564,346.4820,444,90626,568,860-6,123,954127,846014,400477,741,908.48沪市全部融资融券数据一览 上海机场融…	10814	1	上海机场资讯	3
1943	2016/7/30	扯远了。说点实际的东西	7327	1	股友kBxv2z	2
1944	2016/7/29	来源：东方财富网 上海机场(600009)2016-07-27融资融券信息显示，上海机场融资余额497,623,314元，融券余额3,700,219.32元，融资买入额36,437,718元，融资偿还额35,460,596元，融资净买额1,497,631元，融券余量134,946股，融券卖出量18,500股，融券偿还量800股，融资融券余额501,323,533.32元。上海机场融资融券详细信息如下表：交易日期代码简称融资余额(元)融券余额(元)融资买入额(元)融资偿还额(元)融资净买额(元)融券余量(股)融券卖出量(股)融券偿还量(股)融资融券余额(元)2016-07-27600009上海机场497,623,3143,700,219.3236,437,71835,460,5961,497,631134,94618,500800501,323,533.32沪市全部融资融券数据一览 上海机…	9799	3	上海机场资讯	3
1945	2016/7/28	来源：东方财富网 上海机场(600009)2016-07-26融资融券信息显示，上海机场融资余额496,125,683元，融券余额3,194,953.50元，融资买入额15,218,261元，融资偿还额22,057,208元，融资净买额-6,838,947元，融券余量117,246股，融券卖出量1,700股，融券偿还量10,400股，融资融券余额499,320,636.50元。上海机场融资融券详细信息如下表：交易日期代码简称融资余额(元)融券余额(元)融资买入额(元)融资偿还额(元)融资净买额(元)融券余量(股)融券卖出量(股)融券偿还量(股)融资融券余额(元)2016-07-26600009上海机场496,125,6833,194,953.5015,218,26122,057,208-6,838,947117,2461,70010,400499,320,636.50沪市全部融资融券数据…	7638	0	上海机场资讯	3
1946	2016/7/27	来源：东方财富网 上海机场(600009)2016-07-25融资融券信息显示，上海机场融资余额502,964,630元，融券余额3,375,352.80元，融资买入额8,332,500元，融资偿还额11,462,867元，融资净买额-3,073,940元，融券余量125,946股，融券卖出量0股，融券偿还量0股，融资融券余额506,339,982.80元。上海机场融资融券详细信息如下表：交易日期代码简称融资余额(元)融券余额(元)融资买入额(元)融资偿还额(元)融资净买额(元)融券余量(股)融券卖出量(股)融券偿还量(股)融资融券余额(元)2016-07-25600009上海机场502,964,6303,375,352.808,332,50011,462,867-3,073,940125,94600506,339,982.80沪市全部融资融券数据一览 上海机场融资融券数据（来源：东方财…	8128	0	上海机场资讯	3
1947	2016/7/26	军工酝酿整体行情 建议逐步增加配置	7104	1	点头的猫	2
1948	2016/7/25	维稳行情，别让自己给庄稼当饭吃了，蓬高减磅！买入是不明智的。什么叫维稳行情、吃饭行情？散户就是饭，吃饭行情就是指的机构吃散户，让散户买单，不知道俺们说清楚了没？解放军来了，该解套就出局、蓬高减磅，你若有贪念，必高位再站岗！维稳行情就是给聪明人出局机会! 别以为是绩优股就抱有幻想 机构拉高股价容易，忽悠他人高位接货、站岗难啊	31560	38	阅读思考发现价值	2
1949	2016/7/24	白马机，继续下沉。	2749	0	上海手机网友	2
1950	2016/7/23	来源：东方财富网 上海机场(600009)2016-07-22融资融券信息显示，上海机场融资余额506,038,570元，融券余额3,374,093.34元，融资买入额13,482,204元，融资偿还额12,706,672元，融资净买额775,532元，融券余量125,946股，融券卖出量5,300股，融券偿还量1,300股，融资融券余额509,412,663.34元。上海机场融资融券详细信息如下表：交易日期代码简称融资余额(元)融券余额(元)融资买入额(元)融资偿还额(元)融资净买额(元)融券余量(股)融券卖出量(股)融券偿还量(股)融资融券余额(元)2016-07-22600009上海机场506,038,5703,374,093.3413,482,20412,706,672775,532125,9465,3001,300509,412,663.34沪市全部融资融券数据一览 上海机场融…	8052	0	上海机场资讯	3
1951	2016/7/22	来源：东方财富网 上海机场(600009)2016-07-21融资融券信息显示，上海机场融资余额505,263,038元，融券余额3,309,614.44元，融资买入额14,913,611元，融资偿还额14,038,147元，融资净买额875,464元，融券余量121,946股，融券卖出量6,946股，融券偿还量11,400股，融资融券余额508,572,652.44元。上海机场融资融券详细信息如下表：交易日期代码简称融资余额(元)融券余额(元)融资买入额(元)融资偿还额(元)融资净买额(元)融券余量(股)融券卖出量(股)融券偿还量(股)融资融券余额(元)2016-07-21600009上海机场505,263,0383,309,614.4414,913,61114,038,147875,464121,9466,94611,400508,572,652.44沪市全部融资融券数据一览 上海机…	9017	0	上海机场资讯	3
1952	2016/7/21	来源：东方财富网 上海机场(600009)2016-07-20融资融券信息显示，上海机场融资余额504,387,574元，融券余额3,419,120元，融资买入额9,042,456元，融资偿还额11,290,672元，融资净买额-2,248,216元，融券余量126,400股，融券卖出量9,000股，融券偿还量7,800股，融资融券余额507,806,694元。上海机场融资融券详细信息如下表：交易日期代码简称融资余额(元)融券余额(元)融资买入额(元)融资偿还额(元)融资净买额(元)融券余量(股)融券卖出量(股)融券偿还量(股)融资融券余额(元)2016-07-20600009上海机场504,387,5743,419,1209,042,45611,290,672-2,248,216126,4009,0007,800507,806,694沪市全部融资融券数据一览 上海机场融资融券数据（来源…	9231	0	上海机场资讯	3
1953	2016/7/20	今日大盘下档第一支撑位在3020点，第二支撑位在3000，上档第一压力位在3060点，第二压力位在3080点。	7463	0	莫型读	2
1954	2016/7/19	洗洗更健康	8701	0	股友pw4Pld	2
1955	2016/7/18	总在风雨后，起来是迟早的事，跌	9641	0	n1428799388094d3	2
1956	2016/7/17	聪明反被聪明误，谁是傻子	9567	0	ifoliss6769	2
1957	2016/7/16	来源：东方财富网 上海机场(600009)2016-07-15融资融券信息显示，上海机场融资余额516,128,119元，融券余额3,542,500元，融资买入额13,677,603元，融资偿还额14,930,616元，融资净买额-1,253,013元，融券余量130,000股，融券卖出量24,400股，融券偿还量10,900股，融资融券余额519,670,619元。上海机场融资融券详细信息如下表：交易日期代码简称融资余额(元)融券余额(元)融资买入额(元)融资偿还额(元)融资净买额(元)融券余量(股)融券卖出量(股)融券偿还量(股)融资融券余额(元)2016-07-15600009上海机场516,128,1193,542,50013,677,60314,930,616-1,253,013130,00024,40010,900519,670,619沪市全部融资融券数据一览 上海机场融资融…	9347	0	上海机场资讯	3
1958	2016/7/15	来源：东方财富网 上海机场(600009)2016-07-14融资融券信息显示，上海机场融资余额517,381,132元，融券余额3,165,305元，融资买入额20,524,577元，融资偿还额11,604,374元，融资净买额8,920,203元，融券余量116,500股，融券卖出量2,000股，融券偿还量7,500股，融资融券余额520,546,437元。上海机场融资融券详细信息如下表：交易日期代码简称融资余额(元)融券余额(元)融资买入额(元)融资偿还额(元)融资净买额(元)融券余量(股)融券卖出量(股)融券偿还量(股)融资融券余额(元)2016-07-14600009上海机场517,381,1323,165,30520,524,57711,604,3748,920,203116,5002,0007,500520,546,437沪市全部融资融券数据一览 上海机场融资融券数据（来源…	7271	0	上海机场资讯	0
1959	2016/7/14	来源：东方财富网 上海机场(600009)2016-07-13融资融券信息显示，上海机场融资余额508,460,929元，融券余额3,324,500元，融资买入额33,472,233元，融资偿还额41,112,621元，融资净买额-7,640,388元，融券余量122,000股，融券卖出量10,200股，融券偿还量3,600股，融资融券余额511,785,429元。上海机场融资融券详细信息如下表：交易日期代码简称融资余额(元)融券余额(元)融资买入额(元)融资偿还额(元)融资净买额(元)融券余量(股)融券卖出量(股)融券偿还量(股)融资融券余额(元)2016-07-13600009上海机场508,460,9293,324,50033,472,23341,112,621-7,640,388122,00010,2003,600511,785,429沪市全部融资融券数据一览 上海机场融资融券数…	6526	0	上海机场资讯	0
1960	2016/7/13	来源：东方财富网 上海机场(600009)2016-07-12融资融券信息显示，上海机场融资余额516,101,317元，融券余额3,153,882元，融资买入额55,589,334元，融资偿还额59,951,265元，融资净买额-4,361,931元，融券余量115,400股，融券卖出量15,900股，融券偿还量9,500股，融资融券余额519,255,199元。上海机场融资融券详细信息如下表：交易日期代码简称融资余额(元)融券余额(元)融资买入额(元)融资偿还额(元)融资净买额(元)融券余量(股)融券卖出量(股)融券偿还量(股)融资融券余额(元)2016-07-12600009上海机场516,101,3173,153,88255,589,33459,951,265-4,361,931115,40015,9009,500519,255,199沪市全部融资融券数据一览 上海机场融资融券数…	5002	0	上海机场资讯	0
1961	2016/7/12	来源：东方财富网 上海机场(600009)2016-07-11融资融券信息显示，上海机场融资余额520,463,248元，融券余额2,881,960元，融资买入额33,061,108元，融资偿还额32,129,175元，融资净买额960,605元，融券余量109,000股，融券卖出量13,600股，融券偿还量4,800股，融资融券余额523,345,208元。上海机场融资融券详细信息如下表：交易日期代码简称融资余额(元)融券余额(元)融资买入额(元)融资偿还额(元)融资净买额(元)融券余量(股)融券卖出量(股)融券偿还量(股)融资融券余额(元)2016-07-11600009上海机场520,463,2482,881,96033,061,10832,129,175960,605109,00013,6004,800523,345,208沪市全部融资融券数据一览 上海机场融资融券数据（来源：东…	6061	1	上海机场资讯	3
1962	2016/7/11	近日伴随着奥地利航空一架波音777客机在上海普通国际机场，浦东机场今年的首条欧洲长航线成功开航。2015年，浦东机场国际转国际旅客量超过52万次。而在7年前这一业务仅有13万人次。短短7年增4倍。随着上海国际航运中心的建设浦东机场又是全球航线网络中节点地位。浦东机场未来更将成为重要的国际航运中心机场。	4886	2	成长价值投资者	2
1963	2016/7/10	什么时候分红，有知道的吗	5238	1	乐于炒股	2
1964	2016/7/9	来源：东方财富网 上海机场(600009)2016-07-08融资融券信息显示，上海机场融资余额519,502,643元，融券余额2,629,248元，融资买入额10,422,651元，融资偿还额17,236,463元，融资净买额-6,813,812元，融券余量100,200股，融券卖出量7,000股，融券偿还量0股，融资融券余额522,131,891元。上海机场融资融券详细信息如下表：交易日期代码简称融资余额(元)融券余额(元)融资买入额(元)融资偿还额(元)融资净买额(元)融券余量(股)融券卖出量(股)融券偿还量(股)融资融券余额(元)2016-07-08600009上海机场519,502,6432,629,24810,422,65117,236,463-6,813,812100,2007,0000522,131,891沪市全部融资融券数据一览 上海机场融资融券数据（来源：东方财富网…	8016	1	上海机场资讯	3
1965	2016/7/8	来源：东方财富网 上海机场(600009)2016-07-07融资融券信息显示，上海机场融资余额526,316,455元，融券余额2,455,820元，融资买入额27,700,796元，融资偿还额15,130,438元，融资净买额12,570,358元，融券余量93,200股，融券卖出量8,400股，融券偿还量12,400股，融资融券余额528,772,275元。上海机场融资融券详细信息如下表：交易日期代码简称融资余额(元)融券余额(元)融资买入额(元)融资偿还额(元)融资净买额(元)融券余量(股)融券卖出量(股)融券偿还量(股)融资融券余额(元)2016-07-07600009上海机场526,316,4552,455,82027,700,79615,130,43812,570,35893,2008,40012,400528,772,275沪市全部融资融券数据一览 上海机场融资融券数据（…	8373	4	上海机场资讯	3
1966	2016/7/7	来源：东方财富网 上海机场(600009)2016-07-06融资融券信息显示，上海机场融资余额513,746,097元，融券余额2,558,304元，融资买入额26,804,701元，融资偿还额38,198,778元，融资净买额-11,394,077元，融券余量97,200股，融券卖出量0股，融券偿还量19,200股，融资融券余额516,304,401元。上海机场融资融券详细信息如下表：交易日期代码简称融资余额(元)融券余额(元)融资买入额(元)融资偿还额(元)融资净买额(元)融券余量(股)融券卖出量(股)融券偿还量(股)融资融券余额(元)2016-07-06600009上海机场513,746,0972,558,30426,804,70138,198,778-11,394,07797,200019,200516,304,401沪市全部融资融券数据一览 上海机场融资融券数据（来源：东方财…	7306	1	上海机场资讯	3
1967	2016/7/6	来源：东方财富网 上海机场(600009)2016-07-05融资融券信息显示，上海机场融资余额525,140,174元，融券余额3,082,272元，融资买入额21,747,056元，融资偿还额33,371,438元，融资净买额-11,624,382元，融券余量116,400股，融券卖出量19,800股，融券偿还量2,500股，融资融券余额528,222,446元。上海机场融资融券详细信息如下表：交易日期代码简称融资余额(元)融券余额(元)融资买入额(元)融资偿还额(元)融资净买额(元)融券余量(股)融券卖出量(股)融券偿还量(股)融资融券余额(元)2016-07-05600009上海机场525,140,1743,082,27221,747,05633,371,438-11,624,382116,40019,8002,500528,222,446沪市全部融资融券数据一览 上海机场融资融…	5841	0	上海机场资讯	3
1968	2016/7/5	上机落后大盘200点，补涨欲望强烈，下周是上海机场补涨周	6380	3	喝咖啡的贝勒4423	2
1969	2016/7/4	熬不住了！人民币不断贬值，外资都抛售机场，我想抛但目前微套且怕一抛就涨！！！	4417	1	上海手机网友	2
1970	2016/7/3	跌幅大于15%	4182	2	一米重伤	2
1971	2016/7/2	来源：东方财富网 上海机场(600009)2016-07-01融资融券信息显示，上海机场融资余额508,484,741元，融券余额2,658,777元，融资买入额15,502,927元，融资偿还额16,719,411元，融资净买额-1,216,484元，融券余量102,300股，融券卖出量8,100股，融券偿还量15,500股，融资融券余额511,143,518元。上海机场融资融券详细信息如下表：交易日期代码简称融资余额(元)融券余额(元)融资买入额(元)融资偿还额(元)融资净买额(元)融券余量(股)融券卖出量(股)融券偿还量(股)融资融券余额(元)2016-07-01600009上海机场508,484,7412,658,77715,502,92716,719,411-1,216,484102,3008,10015,500511,143,518沪市全部融资融券数据一览 上海机场融资融券数…	8355	1	上海机场资讯	3
1972	2016/7/1	来源：东方财富网 上海机场(600009)2016-06-30融资融券信息显示，上海机场融资余额509,701,225元，融券余额2,857,685元，融资买入额18,607,520元，融资偿还额18,101,397元，融资净买额506,123元，融券余量109,700股，融券卖出量15,500股，融券偿还量2,700股，融资融券余额512,558,910元。上海机场融资融券详细信息如下表：交易日期代码简称融资余额(元)融券余额(元)融资买入额(元)融资偿还额(元)融资净买额(元)融券余量(股)融券卖出量(股)融券偿还量(股)融资融券余额(元)2016-06-30600009上海机场509,701,2252,857,68518,607,52018,101,397506,123109,70015,5002,700512,558,910沪市全部融资融券数据一览 上海机场融资融券数据（来源：东…	5970	0	上海机场资讯	3
1973	2016/6/30	来源：东方财富网 上海机场(600009)2016-06-29融资融券信息显示，上海机场融资余额509,195,102元，融券余额2,518,431元，融资买入额25,493,259元，融资偿还额9,367,235元，融资净买额16,126,024元，融券余量96,900股，融券卖出量5,400股，融券偿还量2,000股，融资融券余额511,713,533元。上海机场融资融券详细信息如下表：交易日期代码简称融资余额(元)融券余额(元)融资买入额(元)融资偿还额(元)融资净买额(元)融券余量(股)融券卖出量(股)融券偿还量(股)融资融券余额(元)2016-06-29600009上海机场509,195,1022,518,43125,493,2599,367,23516,126,02496,9005,4002,000511,713,533沪市全部融资融券数据一览 上海机场融资融券数据（来源：东…	6737	2	上海机场资讯	3
1974	2016/6/29	盘面上看：今日大盘的确很强，几大股指都收出了“阳包阴”的走势，创业板更是强到没朋友。不仅一举回补了6月13日的跳空缺口，还险些摸到2200点整数关口。沪深两市指数低开高走、强劲反弹。中小板、创业板、计算机、航天军工、电子信息、汽车、通信排名资金净流入前列。 操作策略：1、短线大盘冲高，越靠近2923越卖，创业板指数越靠近2236越要果断卖出；2、大盘短线进入调整时期，调整2-3天结束后，投资者认真选股，等待短线调整，这个调整正好也是脱欧的余震，但是，这个调整末端，要果断买入股票。个股回顾，笔者上个星期一直提示的飞天诚信，相信大家一定印象深刻了，今天突发涨停开始爆发力度了，后市大家继续关注。兔宝宝今天的爆发有点出乎意料，后面是惊喜还是惊吓，大家拭目以待吧。近期是短线操作的大好机会，像奥维通信，亚威股份，齐峰新材，神剑股份等个股，注意买卖点的把握及时止盈，如果把握不好买卖点，不会高抛低吸，波…	7820	10	股济天下9664	2
1975	2016/6/28	来源：东方财富网 上海机场(600009)2016-06-27融资融券信息显示，上海机场融资余额481,439,964元，融券余额2,559,106元，融资买入额15,374,639元，融资偿还额10,383,429元，融资净买额4,991,210元，融券余量97,900股，融券卖出量6,100股，融券偿还量10,500股，融资融券余额483,999,070元。上海机场融资融券详细信息如下表：交易日期代码简称融资余额(元)融券余额(元)融资买入额(元)融资偿还额(元)融资净买额(元)融券余量(股)融券卖出量(股)融券偿还量(股)融资融券余额(元)2016-06-27600009上海机场481,439,9642,559,10615,374,63910,383,4294,991,21097,9006,10010,500483,999,070沪市全部融资融券数据一览 上海机场融资融券数据（来源…	5631	2	上海机场资讯	3
1976	2016/6/27	【江苏天一食品】 3.6元每股，10万股起投1、江苏天一食品与广药集团、王老吉等知名品牌强强联合。拥有生产果蔬汁饮料、含乳饮料、碳酸饮料、瓶装水等四个系列60多个品种。2、2014年营业收入3.72亿元，净利润2868万元。2015年1-10月营业收入4亿元，净利润3132万元。未来2年公司预计产生年均利润4330万元-6100万元。3、2015年市盈率6.9倍，投前公司估值2.16亿元，投后公司估值2.88亿元。4、主办券商中信证券，预计2017年一季度挂牌。5、公司拥有年开采35万立方米的矿泉水地下开采许可证。6、未来相当长一段时间国内食品饮料行业都处于黄金增长期，饮料行业已成为中国发展最快的消费行业之一。7、广药集团授权天一食品公司生产“王老吉”荣誉产品-“白云山”富锶天然矿泉水富含锶及多种矿物质，具有防癌预防治疗高血压高血脂等心血管疾病。8、企业承诺挂牌成功第一次定增对购买者十股…	7046	2	股友wJFqf6	2
1977	2016/6/26	尾盘买点	4630	0	学而不坚	2
1978	2016/6/25	来源：东方财富网 上海机场(600009)2016-06-23融资融券信息显示，上海机场融资余额484,956,401元，融券余额2,535,873元，融资买入额15,725,138元，融资偿还额9,422,609元，融资净买额6,302,529元，融券余量96,900股，融券卖出量2,500股，融券偿还量3,200股，融资融券余额487,492,274元。上海机场融资融券详细信息如下表：交易日期代码简称融资余额(元)融券余额(元)融资买入额(元)融资偿还额(元)融资净买额(元)融券余量(股)融券卖出量(股)融券偿还量(股)融资融券余额(元)2016-06-23600009上海机场484,956,4012,535,87315,725,1389,422,6096,302,52996,9002,5003,200487,492,274沪市全部融资融券数据一览 上海机场融资融券数据（来源：东方财…	5255	2	上海机场资讯	3
1979	2016/6/24	来源：东方财富网 上海机场(600009)2016-06-22融资融券信息显示，上海机场融资余额478,653,872元，融券余额2,550,288元，融资买入额7,545,164元，融资偿还额7,796,998元，融资净买额-251,834元，融券余量97,600股，融券卖出量0股，融券偿还量8,200股，融资融券余额481,204,160元。上海机场融资融券详细信息如下表：交易日期代码简称融资余额(元)融券余额(元)融资买入额(元)融资偿还额(元)融资净买额(元)融券余量(股)融券卖出量(股)融券偿还量(股)融资融券余额(元)2016-06-22600009上海机场478,653,8722,550,2887,545,1647,796,998-251,83497,60008,200481,204,160沪市全部融资融券数据一览 上海机场融资融券数据（来源：东方财富网 2016-06-2…	6063	1	上海机场资讯	3
1980	2016/6/23	有多快就跑多快	6961	1	珍辰紫瑗0115	2
1981	2016/6/22	2016-06-17 07:16新闻晨报 晨报记者 车润宇 潘文 昨日，来自世界各地的“迪粉”四面八方赶过来，希望一睹上海迪士尼乐园的风采，有铁粉甚至凌晨3点就在园外等待。 来自美国加利福尼亚的游客Seth提前一周来了上海。“我对它有很大的期望，我觉得这个迪士尼应该会比美国的更大，更好玩，应该还可以在这里看到更多的高科技。”来自西班牙的另外三位粉丝说，他们准备在上海待5天，其中2天在上海迪士尼乐园玩。六名来自越南的迪粉说，她们决定将它列为所有迪士尼的NO.1。	6539	3	冰来雪山6045	2
1982	2016/6/21	上海机场，解套就走人	4866	4	才子神聊	2
1983	2016/6/20	连反弹行情都享受不了？	8756	1	头啖汤	2
1984	2016/6/19	来源：东方财富网 上海机场(600009)2016-06-17融资融券信息显示，上海机场融资余额470,681,401元，融券余额2,564,970元，融资买入额9,014,745元，融资偿还额14,237,348元，融资净买额-5,222,603元，融券余量96,500股，融券卖出量15,300股，融券偿还量400股，融资融券余额473,246,371元。上海机场融资融券详细信息如下表：交易日期代码简称融资余额(元)融券余额(元)融资买入额(元)融资偿还额(元)融资净买额(元)融券余量(股)融券卖出量(股)融券偿还量(股)融资融券余额(元)2016-06-17600009上海机场470,681,4012,564,9709,014,74514,237,348-5,222,60396,50015,300400473,246,371沪市全部融资融券数据一览 上海机场融资融券数据（来源：东方财…	7996	0	上海机场资讯	3
1985	2016/6/18	2016年05月20日06:46 第一财经日报 上海迪士尼 票价全球最低 门票卖到九月底 乐琰 [上海迪士尼项目位于上海国际旅游度假区的核心区，项目占地3.9平方公里，总投资约340亿元人民币，于2011年4月8日开工建设，近期已启动运营测试，将于6月16日正式向公众开放] 上海国际旅游度假区已经开放一段时间，从5月7日开始，位于其核心区的上海迪士尼乐园也开始了内部运营测试。 《第一财经日报》记者5月19日采访获悉，自4月底至5月18日，上海国际旅游度假区一共接待游客96万人次，而上海迪士尼的门票目前是出售到9月30日，而开业前两周的门票已经售罄。针对消费者关心的价格和客流限制等问题，上海迪士尼度假区在5月19日给出了说法——上海迪士尼乐园的门票是全球常规票价中最低的，而客源限流则是为了提升游客的体验感。	7526	10	冰来雪山6045	2
1986	2016/6/17	2016年05月19日15:40 21世纪经济报道 21世纪经济报道 刘东 上海报道 截至5月18日，上海迪士尼试运行23天，接待游客达到96万人，其中五一期间人数最多，数量在11万左右。 目前，上海迪士尼乐园正处于试运行阶段，一些设施和设备出现了需要长时间排队的情况，五一假期期间的大客流也暴露出乐园的一些问题。5月18日，上海迪士尼度假区公共事务部副总裁王凯回应说，正式开园之后，迪士尼乐园将会采取一些限流措施，确保每位游客能够玩到一定数量的游乐项目，有很好的体验，并原因再次光临迪士尼乐园。 王凯表示，迪士尼在人流管理和应急管理上都有非常多经验，包括对乐园周边的度假区很多公共区域的管理等。这也是为什么迪士尼乐园为什么采取门票指定销售的模式，游客可以提前规划形成和购买门票。他表示，如果乐园内实在人太多，会安排游客在迪士尼度假区和国际旅游度假区去进行游玩。	6408	3	冰来雪山6045	2
1987	2016/6/16	是吗	6379	2	冰来雪山6045	2
1988	2016/6/15	这样走势明显就是恶意操纵，老子就是不买	4306	0	东财网友2753513473866450	2
1989	2016/6/14	赶紧跑	3896	0	股友KYY5Lb7723	2
1990	2016/6/13	持有华安证券（4月底已过会）2亿股，安徽天然气 （4月底已预披露更新）1540万股	3485	0	厦门股仔	2
1991	2016/6/12	追啊追啊，然后死啊死啊	9442	1	文武之道一张一弛	2
1992	2016/6/11	割肉了！食之无味 弃之不惜。这种票越早扔掉越安心	7214	3	爱喝甜咖啡	2
1993	2016/6/10	来源：东方财富网 上海机场(600009)2016-06-08融资融券信息显示，上海机场融资余额463,620,514元，融券余额2,650,310元，融资买入额11,154,303元，融资偿还额10,734,157元，融资净买额420,146元，融券余量96,200股，融券卖出量9,900股，融券偿还量200股，融资融券余额466,270,824元。上海机场融资融券详细信息如下表：交易日期代码简称融资余额(元)融券余额(元)融资买入额(元)融资偿还额(元)融资净买额(元)融券余量(股)融券卖出量(股)融券偿还量(股)融资融券余额(元)2016-06-08600009上海机场463,620,5142,650,31011,154,30310,734,157420,14696,2009,900200466,270,824沪市全部融资融券数据一览 上海机场融资融券数据（来源：东方财富网 201…	7924	0	上海机场资讯	3
1994	2016/6/9	来源：东方财富网 上海机场(600009)2016-06-07融资融券信息显示，上海机场融资余额463,200,368元，融券余额2,378,750元，融资买入额12,385,427元，融资偿还额11,670,250元，融资净买额715,177元，融券余量86,500股，融券卖出量3,000股，融券偿还量0股，融资融券余额465,579,118元。上海机场融资融券详细信息如下表：交易日期代码简称融资余额(元)融券余额(元)融资买入额(元)融资偿还额(元)融资净买额(元)融券余量(股)融券卖出量(股)融券偿还量(股)融资融券余额(元)2016-06-07600009上海机场463,200,3682,378,75012,385,42711,670,250715,17786,5003,0000465,579,118沪市全部融资融券数据一览 上海机场融资融券数据（来源：东方财富网 2016-06…	4605	1	上海机场资讯	3
1995	2016/6/8	来源：东方财富网 上海机场(600009)2016-06-06融资融券信息显示，上海机场融资余额462,485,191元，融券余额2,317,960元，融资买入额13,069,784元，融资偿还额11,872,292元，融资净买额1,197,492元，融券余量83,500股，融券卖出量0股，融券偿还量13,000股，融资融券余额464,803,151元。上海机场融资融券详细信息如下表：交易日期代码简称融资余额(元)融券余额(元)融资买入额(元)融资偿还额(元)融资净买额(元)融券余量(股)融券卖出量(股)融券偿还量(股)融资融券余额(元)2016-06-06600009上海机场462,485,1912,317,96013,069,78411,872,2921,197,49283,500013,000464,803,151沪市全部融资融券数据一览 上海机场融资融券数据（来源：东方财富网 2…	4772	1	上海机场资讯	3
1996	2016/6/7	中国重汽独占中国快递协会重卡战略签约鳌头 http://www.caam.org.cn/wangyuan/20160603/1505193119.html大资金都虎视眈眈的盯着顺丰快递上市!重汽第一受益，因为他是最重要的运输力量，必带动运输物流大涨,逢跌必买之 http://www.cnhtc.com.cn/view/NewsDetail.aspx?id=49808 中国重汽独占中国快递协会重卡战略签约鳌头	6801	0	江南才子6662385	2
1997	2016/6/6	2016年上海机场瘟了一年，到了2017年依然如此，强烈要求股改承诺兑现	22545	8	四郎齐国扬	2
1998	2016/6/5	市值打新股如中彩票，股民大幅亏损，近7万亿市	6221	0	waitind	2
[truncated: 2,321 more rows]
