# Supplementary material for: Hybrid deep learning models with multi-classification investor sentiment to forecast the prices of China’s leading stocks
Source: PLoS One. 2023 Nov 27;18(11):e0294460. doi: 10.1371/journal.pone.0294460 (PMC10681238; doi:10.1371/journal.pone.0294460)
Supplement: S1 Data — (ZIP) [file pone.0294460.s001.zip › code and data/data processing -python/5:word2vec+sentiment classification/stock-comments/csv(add score)/601318(add score).csv]

	日期	评论	阅读数	评论数	用户名	emotion
0	2021/11/27	北资是聪明资金，一直卖出砸盘平安，一直加仓买宁德。平安就有那么不堪，宁德就那么香吗？	2183	8	耐心等待回本解套	2
1	2021/11/26	是有什么病啊	113	1	文静的宙斯	2
2	2021/11/25	今日亏损6k多，快要反转了吗？	454	10	techusho	2
3	2021/11/24	再见垃圾平安	103	0	股友adCjlz	1
4	2021/11/23	今日放量踩踏事件，平安散户顶住了，梭哈就是干	224	2	勤俭节约之韦斯	0
5	2021/11/22	天地无极乾坤剑法 跌停	138	0	家财大展得小燕子	2
6	2021/11/21	53的本还回得来吗	210	8	高山仰止724	2
7	2021/11/20	为什么要割肉大市值价值陷阱中国平安？过去几年，市场以核心资产，以大为美、重ROE的龙头策略，买龙大可实现躺赢，而今年特别是下半年市场风格悄然转变，很多小市值200亿市值左右，甚至百亿市值左右，高增速个股也取得了显著超额收益，之前龙大反而有审美疲劳之感，市场风格切换，为什么呢1，底层逻辑出现反转之共同福裕，全民幸福均沾。2，政策主推专精特新，以小为美。3，市场风格从重R0E转向重景气下业绩增速4，龙头躺赢内卷，小巨人砥砺前行5，科创是增量，积极拥抱高景气风电储芯军小而美6，积极抱团小而美，远离大龙头	2903	10	湘零道人001	2
8	2021/11/19	收盘后港股持续下挫，很明显下午翻红是受大盘跟券商影响，下周一必跌，大胆预测-5	418	8	勤俭节约之韦斯	2
9	2021/11/18	跌到46以下，有人就会进，50就会有人出	135	1	股友5721Cv9978	2
10	2021/11/17	下周一北交所开市，想想就睡不着。不知道平安还要下跌几个点… … 本来市场资金就不够了，还多了个北交所，唉，平安就更不平安了……	619	5	赏一丈红吧	2
11	2021/11/16	重回40了，可以接回来	119	1	投资如储蓄	0
12	2021/11/15	主力厉害，我48.5元的本，抛也不是补仓也不是	271	6	比卡丘2001	3
13	2021/11/14	来源：东方财富Choice数据 以下是沪光股份在北京时间11月12日09:35分盘口异动快照：11月12日，沪光股份盘中快速回调，5分钟内跌幅超过2%，截至9点35分，报19.82元，成交1.02亿元，换手率8.00%。分笔09:35:0219.82397↓09:34:5919.84615↓09:34:5619.85125↓09:34:5319.88676↑09:34:5019.90172↑09:34:4719.89159↓09:34:4419.9193↑09:34:4119.82314↓09:34:3819.91189↓09:34:3519.95555↑报价卖五19.8695卖四19.85134卖三19.84127卖二19.831卖一19.8281买一19.841买二19.783买三19.776买四19.7619买五19.7517最新：19.82涨幅：-3.18%涨跌：-0.65换手率…	4265	53	沪光股份资讯	0
14	2021/11/13	转发	121	0	财富原理的真理	2
15	2021/11/12	北向资金不走，别人怎么敢拉？一拉还不是被这b砸盘。走的好，最好别回来了，买宁德时代去吧。	980	7	牛牛22牛牛	2
16	2021/11/11	来源：智通财经网 辽港股份(02880)发布公告，董事会同意选举张翼担任公司董事长；同意聘任魏明晖任公司总经理、曹应峰任公司常务副总经理。（文章来源：智通财经网） [点击查看原文]	396	0	辽港股份资讯	0
17	2021/11/10	已买入700股，嘻嘻	103	0	女S伊人晴子	2
18	2021/11/9	太特么水了，港股涨那么多人家都没绿.	99	0	小香妞	2
19	2021/11/8	买家纺买东纺	108	0	股友c22515976T	2
20	2021/11/7	炒股要学会产业链分析比如产业趋势，行业景气趋势的锂链，全都是10倍以上牛股，如上游的碳酸锂，氢氧化锂，中游的六氟酸铁锂，磷酸铁锂都是：天齐赣锋石大天赐，永太多氟，联创德方……比如行业景气向下，逻辑全无的地产，上下游都是熊股，如：中国平安，格力电器，亚士创能，东方雨虹，三棵树，蒙娜丽莎，坚朗五金……要知道，一年前，它们还是超级牛股，所以持股心中要有周期。所以，炒股首先一定要政治正确！另外学会产业链趋势分析，房住不炒，就不要碰地产链股，小散户咬住产业趋势，行业景气做足矣！	977	4	湘零道人001	2
21	2021/11/6	最近没有人提 华夏幸福了 少见了	267	1	北线联合96军演	2
22	2021/11/5	平安需要考虑如何规避格力之殇：1、高度依赖线下销售，难以转身适应时代变化；2、代理人难以超越人性自私的经济学假设；3、多元化战略难以达成协同效果，与品牌形成恶性互动	265	2	仁义礼智信8	1
23	2021/11/4	我看到平安10万亿总资产时，感觉很危险了	135	0	股友acgk7E	2
24	2021/11/3	随着保险制度的健全，房子已经不是重点投资对象，很多人开始选择投资保险！是不是要探底回升了！	909	5	我来领红包	2
25	2021/11/2	就是20块，明显高估	95	0	风云慷慨	2
26	2021/11/1	马明哲都增持了，回购交易员还不赶紧拉升，马总要你是用来打自己脸的？	262	1	好朋友讲义气	2
27	2021/10/31	平安恢复回购，下周开始疯狂拉升模式，外资内资的筹码都不多了，平安还有一千亿可以用来回购，小散们等着赚钱吧	908	5	平安信仰者	2
28	2021/10/30	高利贷典型，耻辱柱。	257	0	鸡蛋打散	2
29	2021/10/29	https://m.toutiaocdn.com/i7023648240058843663/?app=news_article_lite&timestamp=1635385228&use_new_style=1&req_id=202110280940280101510650301575F781&group_id=7023648240058843663&share_token=d5d9fd37-89eb-4e00-937f-5dea96e7b977	279	2	金玉善贾de墨非	2
30	2021/10/28	今天抄底	134	0	翼先生	2
31	2021/10/27	为什么开盘就暴跌呢？有啥利空吗？	195	1	赢在长线价值	2
32	2021/10/26	切克闹，这是闹哪样？早上诱多？	152	1	赚个10万0079	2
33	2021/10/25	在哪里看分红了多少？	494	4	永不言败之槟榔	2
34	2021/10/24	比特币的趋势来源于什么？来源于各国源源不断印钱。只要现有货币系统不变革，通货膨胀等问题无法根本解决。那么这种趋势就会长期持续下去。长达几十年，甚至上百年。各国的货币将会不断面临挑战，比特币也会成长到无法想象的高度。四年一轮周期，看似很长。其实从长期趋势来讲，只是围绕着（长达数十年甚至上百年长趋势）波动中的一段。只不过我们目光短浅，看不到长远的未来。顶级投资人，布局一轮大趋势。穿越几轮周期，长期持有数十年。次级投资人，布局一轮大周期。在周期底部买入，周期顶部卖出。投资，实际上是比谁看的更远……	1563	5	菜大哥投资日记	0
35	2021/10/23	所以盘中会有两小时的调整时间。。。但没想到跌得会这么迅猛。。。闲得无聊，用点仓位做了个T，总成本降了一毛钱。又要摸六十天线了，震荡是很正常的事，没啥好担心的，日线二次底背离马上就要发威了	998	4	永在旅途	2
36	2021/10/22	【东方财富】尊敬的客户，中国平安（601318）2021中期分配方案为：10派8.80元(含税)，2021年10月22日为股权登记日，更多详情请查看公司公告。如有疑问，请拨打客服热线95357。	299	1	高旭东方	2
37	2021/10/21	来鸡	101	0	奋勇当先de任我行	2
38	2021/10/20	中国平安什么时候能成为百元股	421	9	菜鸟是韭菜	2
39	2021/10/19	请教一下是不是最迟22号买入都可以分红	446	6	股友609d81e733	2
40	2021/10/18	回复 京沪废铁韭菜坟墓 ：即使别人在股票上套牢了就值得你们这么开心？什么样的人？披着佛和道的外衣，心已然黑了，其行为举止已经不是正常人的范畴了。哦弥陀福善有善报，恶有恶报，不是不报，时候未到。愿人间处处充满阳光……	356	1	草地之旅9829	2
41	2021/10/17	如今最好的方向就是平安自己，把地产方向的资金撤回来增持平安，那会是怎样壮丽的景色啊	1184	3	武康大楼	1
42	2021/10/16	大家为啥放着港股平安不买？	528	5	李昂先生	2
43	2021/10/15	有些人说比特币10万美元分批卖是否太早？坦白来讲，我也觉得10万美元以上，每涨2万美元卖出1/5有点早。只是身为一个博主，很多时候是身不由己。带别人逃最高点，风险太大，我也不赌这个概率。所以呢，只能预留足够的安全边际给大家。10万美元以上，每涨2万美元卖出1/5是一种相对稳妥的方法。就算你要追求最高点，如果你有融资的话。我也建议大家币价上了10万美元之后，一定要慢慢卸掉所有杠杠/借贷。因为比特币上了10万美元之后，市场太狂热肯定是一大堆人高位融资了很多杠杠的。一个个宁愿贷款消费，也不愿意卖币。高位叠加杠杠太多，自然会被清算。一旦被清算很多人就是被动低位割肉，发生恐慌性踩踏。与其被动清算，还不如主动清算。我的建议是什么？投资最好不要加杠杠，倘若你加了杠杠的话，最好在10万美元之上分批卸掉杠杠，以免到了后期太过于被动。《关于比特币止盈策略》10万美元之上，每涨2万美元，卖出1/5直到卖完为止…	933	0	菜大哥投资日记	3
44	2021/10/14	一阳穿四线，这个量在放大一点就好了，明天又是60天线的压力位，能不能站上，要看北向给不给力了。	151	0	智慧A1	2
45	2021/10/13	港股的平安涨势犀利一些！大A奋起直追	209	1	坚信逻辑	2
46	2021/10/12	请珍惜47块中国平安	534	10	林晨文	3
47	2021/10/11	吧 该死的资本	320	0	股友1q7D189159	2
48	2021/10/10	报道	198	1	烟火气的男人	2
49	2021/10/9	胜者为王，最近一年看鸡尾是胜利的、正确的，输了就任，没有什么可以争论的，这就是资本市场，最少鸡尾赚大了！你我都是亏钱的！大家都不要忘了来炒股的初心，哈！上月我把平安卖了，倒不是听信了鸡尾，觉得平安应该不是表现的时候！再见了，同志们，经历平安的慢慢熊途，收获最大的就是我应该回归工作、生活。A股不值得	765	5	股友27253X99v2	2
50	2021/10/8	已经失去高增长了，保险收入毛利率不断下滑，保险资金又多半投入传统周期行业吃分红的，未来碳中和大趋势下你们觉得传统行业好过不？保险产品利息又不断降低，同时保险这几年口碑又差，国家又完善养老医疗保险结构，买保险的人越来越少了。这就意味着，源头新增资金变少，二个投资利润降低，同时还有潜在的暴雷，国家发展资本市场扶持的又是券商。你们光凭一个低市盈率就觉得低估了所以长线投资？那还真不如买银行股。毕竟平安还不是国企。	2698	38	乖乖垅地咚	2
51	2021/10/7	出公告了！摩根大通“百亿抄底”中国平安h股！你说气人不？？！	818	6	ougffvho1	2
52	2021/10/6	其实现在平安投地产的问题被无限放大也确实挺悲剧。平安这几年的投资地产一直比较稳健，很多都是几年前的布局，1800亿的投资乍眼一看是天文数字，其实也就是平安盘子的4.9%。而且是股债物各三分。其中债权除华夏外多半已经回本，物产权其实不会雷，东西都是自己的，就是以后收房租赚多赚少，目前8%的年化已经不错了。现在影响最大的就是股权，大多数地产股跌的很惨，但风险也在逐渐变小，因为说白了就算碧桂园这些全爆，也就损失了半年的利润，而且地产在中国不可能倒，城市和产业难道不需要发展了么，以后都用茅草屋啊，露天发展啊。说到底股价下跌趋势的时候，你呼吸都是错的，更何况叠加保险低谷，寿险改革影响收入，可以说所有最坏的情况同时发生了。腰斩也理所当然了，而且至少短期不会有啥行情。只有华夏妥善解决，寿险改革成效出来才是反转之时。	839	2	股友GGyui7	2
53	2021/10/5	3个月亏了我30点，再跌我卖房加仓	470	5	养鱼需慢养	2
54	2021/10/4	已经被套25%，估计马上到底部，再怎么跌我也不走，和平安耗上	339	2	股友66578m32H7	2
55	2021/10/3	中国平安价值投资的韭菜们，下午好！我们韭菜在底部抵制机构的最好办法就是不卖，不管他后面怎么下跌，手里的股票一股也不会少，每年分红的时候也就不会少。下跌狠了手里有钱就是继续买入，适当做几次T +0。节前不要太满仓，恐美股崩盘，明天A股可能低开。中国平安我是不会轻易离开的，一直会陪他去60元，再去70元看看。不计较一时的得与失。后面下跌我会继续不断的买入。	941	5	草地之旅9829	2
56	2021/10/2	泰国首富727亿入股中国平安	950	3	股友X11308o206	0
57	2021/10/1	45元以下就建仓	273	3	裕跃龙门	2
58	2021/9/30	今天不卖，明天后悔	179	2	不锈钢韭菜炒股	2
59	2021/9/29	低开低走昨天抄底的一个别有，哈哈	171	6	凌晨看票	2
60	2021/9/28	来源：钱坤投资 大盘分析： 市场情绪是在不断回暖的，指数能差到哪里去？而且你看着吧，根据指数最近跟风小弟的尿性，下周初如果市场情绪大爆发，指数才会磨磨蹭蹭的跟出一个大阳线。 这绝不是废话，要搞清楚这当中的区别，是先有市场情绪再有指数而不是反过来。那指数如果上涨的话，什么位置会是关键呢？很简单，就是这个下降通道的下沿，大概是3570点左右，是继续大退潮还是成功反转翻身就在此一举了。 资金流向： 两市成交额10991亿，整体来说市场正处于温和的小幅放量状态，加上情绪正不断变好，这就叫量价齐升，这一切都是很良性的状态，这些就是市场整体在走强的信号，远的不好说至少短期是能做做的。 资金风格方面，市场氛围不断回暖，主线元宇宙今天并没有爆发其实是好事，接下来依然还有继续往上走的可能性因为资金们依然扎堆在里面。那这波没有参与元宇宙的资金怎么办？所以资金大部分的板块开始出现了轮动的反弹，但这个持续性是不…	1366	0	财经评论资讯	0
61	2021/9/27	不知道昨天反弹够不够今天跌	168	3	卡酷拉旋战	2
62	2021/9/26	参与结构性反弹	464	7	王奥林L	2
63	2021/9/25	亏的多吗，兄弟们，这票我看不到任何前景呀	293	1	智慧有锂	2
64	2021/9/24	如果没什么意外，今天涨3%以上不是太过分！	190	2	股友826896T71h	3
65	2021/9/23	今天多空对战？放大量	144	0	觉醒之路前行	2
66	2021/9/22	看不起，不帮员工买社保，一个违法的企业也能生存这么久？如果追究要补多少钱？	339	1	股友7p31i06531	2
67	2021/9/21	今天港股大跌，叫唤得惊天动地一样，可笑！中国恒大和融创中国大跌10%，碧桂园大跌6%，这三家总共成交区区12亿港币，呵呵，A股一个大散户的资金量，港股真的是没落了！招商银行大跌9%，中国平安和民生银行大跌6%，这三家总共成交77亿港币。建设银行、工商银行、农业银行大跌4%，这三家总共成交28亿港币。这九大家共成交107亿港币，还不到几个A股大牛股牛气时一个小时的成交。说实在的，港股一天一千多亿港币的成交，和大A比较，小河沟都算不上，今天也就是个杯水风波！还扯什么雷曼时刻和1929，捏死几只臭虫，分分钟的事情，只要真想捏。根本不需要动用国家力量，甚至都不需要动用国家金融机构的力量，几家中资机构甚至几家央企，都可以轻轻松松搞定。	982	5	永盛钱庄	2
68	2021/9/20	炒股，需要练股感，如同足球，需要练球感。如果你股感不好，把弱势股当成了强势股（中国股民多把中国平安80元价格以上时当成了强势股），那肯定要赔钱。是强势股就加仓，越涨越买；是弱势股就抛掉，越跌越抛。这才是王道。	2503	17	开心的耐心	3
69	2021/9/19	中国石油从48.62元跌至4.04元约剩1/12才见底。中国平安很牛逼，从顶点94.62元约剩1/3总可以吧。	944	12	持仓六分之三	0
70	2021/9/18	只要散户还有期许，想要抄底，这股就阴跌不断	164	0	股友81Q85y8687	2
71	2021/9/17	又是先涨后跌的节奏	128	1	大展得林平	2
72	2021/9/16	格力电器从年初至今就狂泻不止，背后的真正逻辑，只有懂得玩资本运作的才最清楚！$中国平安(SH601318)$ $恒瑞医药(SH600276)$	7867	26	操盘必读	1
73	2021/9/15	还没腰斩，不会涨，等46，不着急	175	2	CG开心就好	2
74	2021/9/14	横盘两年，做时间的朋友吧	388	7	股友6V2266383X	2
75	2021/9/13	买保险那都是老一辈人买，现在年轻人谁还去买保险。	661	8	十八厘米萌男	3
76	2021/9/12	高估，看瀑布	262	0	中兴天成	2
77	2021/9/11	舅服你	263	0	股友wEsLOR	2
78	2021/9/10	本月会上100元吗？	614	4	金正金	0
79	2021/9/9	中国平安反弹无力，今天百分百大跌	185	0	股友p7XQov	3
80	2021/9/8	一定大跌	130	0	股友62992L76J3	2
81	2021/9/7	什么时候分红？100万能分到多少？各位大佬谁能告诉我成为股东分红如何分能分多少？。。。第一次在股市中成为股东，感谢中国平安	475	3	股友86E0203W08	0
82	2021/9/6	从13年算，年18%复利左右的低点买。以十年的周期算，又十年后低点，才可能又12-15%的复利吗。	598	0	lady股王金来52	2
83	2021/9/5	要炒底的想一想，前面这么多套牢盘，主力会直接去拉？解放它们？除非这操盘手脑子被抢打过！	376	1	股友aXr9y9	2
84	2021/9/4	近万亿的盘子，50亿的回购就犹如杯水车薪，回购4天不如沪港通北上资金一天的减持。周K线还是绿的，股价还在下降通道中。平安是很多地产股的大股东，未来地产是夕阳行业，再加保险现在发展受阻，所以大家都不怎么看好平安。反而现在很多小盘股没有资金关注，没有爆炒过，现在价值凸显，比如002788，002462，已经在走爬坡道，干嘛一天非要盯着平安不放呢？我们散户惹不起还躲不起么？	998	3	股票跟风跑	2
85	2021/9/3	赵老哥：买入广发证券3亿（3日）买入中国船舶2.2亿（3日）买入永太科技6500万买入山西焦煤4300万持股金鹰重工2300万卖出华菱线缆方新侠：卖出太阳能4646万?章盟主：买入广发证券2.4亿，买入立鼎光电900万，卖出金鹰重工?上塘路（原体育馆）：买入广发证券1.8亿，买入中国交建1.2亿，买入四方达4800万，买入北京科锐3500万乔帮主：买入长春高新4300万上塘路（原体育馆）：买入广发证券1.8亿，买入中国交建1.2亿，买入四方达4800万，买入北京科锐3500万养家：买力鼎光电1200万，卖2000万卖出龙版传媒佛山佬：卖出龙版传媒1419万?农业路：买入广发证券2.5亿，卖出中国船舶1.5亿机构席位：1家机构买入广发证券3.3亿，3家机构卖出中国船舶8.7亿北向资金合计净流入51亿最后说下，游资们今天的操盘看这些有什么用？学习游资的买卖点见仁见智，可抄，也可当反向标先说机…	979	2	巧姐说财经	0
86	2021/9/2	平安科技板块属于中国平安的做大累赘？在我看来，这个观点大错特错！ 一.首先，平安科技，赋能中国平安主营业务的营销。即就是给营销人员赋能，让营销人员拿着优秀的武器在市场上搏杀！ 二.横向比较，研究一下平安人寿，平安银行，平安证券近5年的业绩走势，再看看行业的整体业绩走势，所处的保险银行证券的业绩都是明显优于行业的。其主要原因就是因为平安的综合金融优势和科技赋能金融的总体战略！三.对于用户的精准画像。比你更了解你，然后为你定制服务和产品，这就是平安试图通过科技服务金融的底层逻辑！ 四.在看旗下平安医生医疗赛道板块。 现在跟阿里健康，京东健康的估值在同一水平（按照营收的方式估值），但是比起京东和阿里，平安好医生渠道稍微差一点，主要靠集团客户引流转化，但是平安好医生是有实质性的互联网医疗（在线医生）团队，而京东和阿里主要靠卖药的收入。目前线上医疗平安好医生确实是做的最好的，而且也是平安的重点方向…	1458	4	NatureSocial	0
87	2021/9/1	成长型不够加业绩不行所以杀估值	263	0	STOCK88	2
88	2021/8/31	珍惜五十块的平安	401	2	股友0839uz3067	2
89	2021/8/30	下周就没有五十块的平安了，该到四十多了	268	0	恰是无情也有情	2
90	2021/8/29	已经回到2007最高点价格。	483	0	趋势投资专业户	2
91	2021/8/28	大厦将倾，江河日下，无力回天，50—100亿回购也难挽危局。45元左右企稳。	401	0	股友2rDAgD	2
92	2021/8/27	这票有没有涨停过？？？	217	0	舟舟2012	2
93	2021/8/26	据估计，中国平安投资房地产约3000亿元，买下一个万科绰绰有余，再加上其他与房地产相关的业务，其势力远超中国所有的房地产商！截至目前，中国平安是：碧桂园第二大股东；融创中国第二大股东；华夏幸福第二大股东；旭辉控股第二大股东；中国金茂第二大股东；房子很值钱啊！	6432	18	道股之道	2
94	2021/8/25	何以解忧，唯有解套	531	3	气运师	2
95	2021/8/24	保险的作用是保障民生。平安啥时候做到以客户为中心，就会反转。不然别想平安能止跌。共同富裕也需要保障医疗，教育，保险有这2块业务，就看平安怎么选择了。	1423	2	财通鸡金亏损之旅	2
96	2021/8/23	平安保险员工自爆，别说平安了，整个保险行业都这样。说好听点叫直销模式就跟安利保健品一模一样的模式。合法就叫直销，非法就叫传销。员工第一没有底薪工资，第二没有五险一金，第三签的劳动合同根本就不是正式的劳动合同。整个保险行业都是这样的，每天大量的招人不断的招人，其实就是让员工不断的买保险，我专门在平安保险公司干了一个月，每天给你洗脑，做节目敲锣打鼓的。让你自己买保险，然后给你洗脑让你给家人全部买了，然后让你给亲戚朋友同学都买了。最后你身边的人都买了，然后把你开除，换下一个。或者让你拉人头进来让你拉的那个人也是这样把身边的人卖一个遍保险。等你身边都卖了，你拉不来人，就直接开了你，因为你的合同不是正规合同随时开除你，都是劳务派遣第三方合同。这个行业一直这样搞，举报投诉都没用，为什么这个行业敢这也不赔那也不赔。	1277	7	高领资本分析	1
97	2021/8/22	中国平安，平安中国，我在120等你	337	1	股友810v259x66	1
98	2021/8/21	一年豪赚3786亿！社保基金秒杀散户 18年不亏钱时代周报昨天 20:25作为A股市场的“风向标”和“稳定器”，社保基金又赚钱了。8月18日，全国社会保障基金理事会发布的《2020年全国社会保障基金理事会社保基金年度报告》(以下简称“年报”)显示，2020年社保基金投资收益额3786.6亿元，较2019年的2917亿元，多挣了869亿元。同时，2020年社保基金的投资收益率达到15.84%， 远超社保基金成立以来的年均投资收益率(8.51%)，创2010年以来的新高，还跑赢了通胀(2020年CPI为2.5%)，甚至高于同期上证指数13.87%的涨幅。	884	1	股友YZaCvo	2
99	2021/8/20	明人不说暗话，会破50吗？我想捡点。	483	4	花生726	2
100	2021/8/19	一大早大资金玩命跑，几个意思	439	2	请输入你的邀请码	2
101	2021/8/18	股市第一穷鬼，跟庄龙头不做凤尾。此人现实生活中，绝对是个穷鬼。	295	1	三个熔断的经历	2
102	2021/8/17	昨天喊跌的都傻眼了	334	1	夕照半江红	1
103	2021/8/16	平安80多万户，还没怎么少吧	371	0	摩托丹0922	1
104	2021/8/15	$中国平安(SH601318)$中国平安，是已经被证明了的牛股，是无数人推崇的价值投资股。现在的中国平安已经发展成为牌照最全的金融保险、银行、投资等金融业务为一体的整合、紧密、多元的综合金融服务集团。体量之大，不是几篇文章就能分析的，但是最近经过一连串的下跌，截至上周五股价已跌至60元。这个时候的平安到底有没有投资价值？我想把我思考的角度，和大家分享一下，让我们一起来看看是否有机会？我们先从宏观上来看。首先是从战略上来看，战略方向是投资者初步的判断。战略计划是否优秀，是否具有远见和可行性？中国平安的公司愿景是致力于成为国际领先的科技型个人金融生活服务集团。通过看总结报告，我认为平安的战略路径非常清晰，属于比较优秀的战略。我们再从创新方面看，从以前的综合金融战略到现在互联网模式，包括陆金所、平安好车、平安好医生等，都已经慢慢体现价值。这些的成功，从侧面证明了平安整体执行力的情况，如果没有很…	935	0	价值执剑人	2
105	2021/8/14	如果平安未来的业绩没有突破这个柱子，那些套在80-90平安全仓买入的韭菜，你可以早点睡觉做梦去了，因为梦里啥都有，你的平安也解不了套！	882	10	女神的口水真甜	2
106	2021/8/13	一年挣一千多亿啊	202	0	时空奇兵73	2
107	2021/8/12	你们思考下：中国平安上到90我就一直看空中国平安。谁最讨厌我？我一直劝阻大家不要买平安。这肯定会耽误人家出货了啊。所以我被黑也正常。总是不要买平安就对了。20你在买更对。	901	9	天才小散人	2
108	2021/8/11	希望我是错的，因为我感觉无论从各个指数还是大多数个股，都还需要一个低点，所以我在这个位置暂时看空。变数是“量”	3248	7	炒股亏光学费	2
109	2021/8/10	你们觉得呢	345	0	摩托丹0922	1
110	2021年8月9日	各种经典的出货方式平安表现得淋漓尽致	249	0	股友QaZr3B	2
111	2021年8月8日	我就和庄家耗了，我90买的想让我50割肉赔的太多不可能了，顶多最后同归于尽!	990	10	股友a6P9S7	2
112	2021年8月7日	我就眼睁睁看着你们能狂到什么时候	428	0	没一个比我能的	2
113	2021年8月6日	内资外资在平安里面互相残杀，外资拉内资砸，内资拉外资砸。平安没前途了。	445	2	中国66平安	2
114	2021年8月5日	平安该入手了，价值投资是时候了，计划卖房买你，每跌5元加仓10万元，虽然我的股票都是三傻，傻就傻呸，你咬我啊	988	7	股友GFRsYV	2
115	2021年8月4日	大家别急着买，不然又得套好久，券商还在做跌赚钱，跌破50是必然的，下到45-50区间的时候看情况下手。我是受害者，割肉了，不过依然看好平安。耐住性子静等中。	503	3	金玉兴隆de王重阳	2
116	2021年8月3日	请把北上资金活埋了	263	0	z叶抱一	2
117	2021年8月2日	醒醒，港股涨了1.2了	341	0	悔不该买平安	2
118	2021年8月1日	这个点位的平安其实还没有真正企稳，只是离底不远了、已经极度接近了，应该还有一个下杀	1424	4	没一个比我能的	2
119	2021年7月31日	这几天外资没少买啊！买走了20多个亿了，不买也不行啊！现在已经接近他们成本线了，在跌下去就赔了	1015	6	虎啸山林6	2
120	2021年7月30日	[图片]	989	14	小米饭有营养	2
121	2021年7月29日	舅服你	231	0	股友wEsLOR	2
122	2021年7月28日	今天平安证券崩溃，到现在没登录上去，，了，，，平安公司是什么都想插一脚，什么都不行，明天全部清仓开东财！！！！	1688	11	暴力先锋	2
123	2021年7月27日	珍惜80元的平安，珍惜70元的平安，珍惜...，能见到4开头的平安不？	283	4	Zhiquanforever	2
124	2021年7月26日	50全仓买入放10年	283	3	汝继勇娶何霞	2
125	2021年7月25日	交了12年平安保险9万6千多，昨天退了，只退3万，必须交满20年，才退本金，保险真黑心	1039	9	女神的口水真甜	2
126	2021年7月24日	来源：东方财富Choice数据 作者：财智星 中国平安融资融券信息显示，2021年7月23日融资净偿还5024.32万元；融资余额274.89亿元，较前一日下降0.18%。融资方面，当日融资买入3.99亿元，融资偿还4.49亿元，融资净偿还5024.32万元。融券方面，融券卖出24.38万股，融券偿还56.74万股，融券余量3612.74万股，融券余额20.82亿元。融资融券余额合计295.72亿元。中国平安融资融券交易明细（07-23）中国平安历史融资融券数据一览免责声明：本文基于大数据生产，仅供参考，不构成任何投资建议，据此操作风险自担。（文章来源：东方财富Choice数据） [点击查看原文]	693	0	中国平安资讯	0
127	2021年7月23日	跌50没问题？	466	2	东财网友2754513377730632	2
128	2021年7月22日	拉韭菜进来吧你	257	0	吉祥高升de说不得	2
129	2021年7月21日	前面一日游估计又埋了一批价值投资者！	193	1	小水哥de姬冰雁	2
130	2021年7月20日	说句笑话大牛股冠城大通，中国平安哈	338	0	周期之王的蔡文姬	2
131	2021年7月19日	吗的，做个反T58.45卖，59买，成本增加0.7元	318	0	九牛一丝	2
132	2021年7月18日	60元的中国平安就是120元的茅台。当年茅台120元时，人人喊打 没人看好。还跌到了80多 ，从最高150元跌了快一半。平安觉对是好公司 给疫情错杀了。	756	0	昆仑散仙陆压道人	2
133	2021年7月17日	来源：东方财富Choice数据 作者：财智星 07月16日，中国平安获沪股通增持368.56万股，已连续4日获沪股通增持，共计2865.82万股，最新持股量为8.7亿股，占公司A股总股本的8.03%。近五日持股量数据持股量及股价变动图注：文中持股数量经过前复权处理，可能存在与港交所披露不一致的情形。免责声明：本文基于大数据生产，仅供参考，不构成任何投资建议，据此操作风险自担。（文章来源：东方财富Choice数据） [点击查看原文]	861	2	中国平安资讯	0
134	2021年7月16日	年底重回巅峰	255	0	幸运的男人	2
135	2021年7月15日	联系游资，就不能封个板吗	186	1	大吉积玉得杨戬	2
136	2021年7月14日	卧槽开盘就砸	344	1	好饭不怕晚2022	2
137	2021年7月13日	郎来了狼来了	237	0	中国安通	2
138	2021年7月12日	看到有评论的说银行成份，总有人跪久了站不起来，但这世界只有两样东西，资本和移民是无国界的，但人有市场也有，人是中国人，市场是中国股市，要发展好，先学会尊重我们制定的规则，这是我对它持有汇丰，富国的看法，我没持有平安，不看好。	2296	1	多家企业股东	2
139	2021年7月11日	跌过头了！	325	1	铁汉117295	2
140	2021年7月10日	马上要开盘啦，今天让我算算平安的韭菜们，又准备亏多少呀	963	17	女神的口水真甜	2
141	2021年7月9日	现在我说会跌到55左右，应该不会有太多人踩了吧……	306	1	趋势刘	2
142	2021年7月8日	有一个叫梁思几家伙，在今年2月份声嘶力竭的推荐中国平安。讲今年翻倍的白马大牛股云云！不知道坑害了多少散户，拿了机构多少好处！这种人可多了，大家擦亮眼睛吆！	826	1	Guard自由之路	2
143	2021年7月7日	来源：东方财富Choice数据 作者：财智星 07月06日，中国平安被沪股通减持398.96万股，最新持股量为8.6亿股，占公司A股总股本的7.94%。近五日持股量数据持股量及股价变动图注：文中持股数量经过前复权处理，可能存在与港交所披露不一致的情形。免责声明：本文基于大数据生产，仅供参考，不构成任何投资建议，据此操作风险自担。（文章来源：东方财富Choice数据） [点击查看原文]	600	0	中国平安资讯	0
144	2021年7月6日	来源：中国证券网 7月5日晚间，中国平安发布关于参与方正集团重整进展的公告称，公司旗下平安人寿代表公司参与本次重整并已签署本次重整之重整投资协议(下称《重整投资协议》)，平安人寿将与各方积极推进《重整投资协议》及重整计划约定的各项后续工作。 公告称，本次重整的最新进展情况为：依据相关法律法规，以《重整投资协议》为基础制定的《北大方正集团有限公司等五家公司重整计划(草案)》已于2021年5月28日经重整主体召开的债权人会议表决通过，并于2021年6月28日经北京市第一中级人民法院作出的民事裁定书依法批准并生效，民事裁定书于2021年7月5日送达北大方正集团有限公司管理人。平安人寿将与各方积极推进《重整投资协议》及重整计划约定的各项后续工作。 中国平安于2021年1月30日、2021年5月6日发布《中国平安保险(集团)股份有限公司关于参与方正集团重整的公告》《中国平安保险(集团)股份有限公司…	2935	26	中国平安资讯	0
145	2021年7月5日	哈哈	246	0	guangda999	2
146	2021年7月4日	平安集团投资以暴大雷为目标，不以营利为目的。	499	0	股友U4wqOa	2
147	2021年7月3日	来源：第一财经 近日私募大佬李驰在微博发文，自曝清仓中国平安(601318.SH)，此消息瞬间成为热点话题。李驰为深圳市同威投资管理有限公司创始人。 6月29日晚间，小康股份(601127.SH)公告的认购定增股份名单里面，出现了李驰管理的产品。出售中国平安股份，参与小康股份定增，标志着李驰从价值投资全面转向拥抱成长？ 认购小康股份浮盈近46% 作为新能源汽车概念股，而且跟华为有合作，小康股份年内涨幅一度超过三倍。 小康股份6月29日晚间公告称，公司非公开发行股票新增股份已于28日在中登公司上海分公司办理完毕股份登记手续；此前经有关会计师事务所验证，公司本次定增实际发行股数约5636.89万股，发行价格为每股46元，募集资金总额约25.93亿元，扣除发行费用后募集资金净额约25.68亿元。 其中，“深圳市同威投资管理有限公司-同威海源价值1期基金”认购了217.39万股，花费近一亿元。 …	2400	10	中国平安资讯	0
148	2021年7月2日	继续跌	425	0	王者扬帆	2
149	2021年7月1日	准备砸，开盘跳水	284	1	股友x91epg	2
150	2021年6月30日	茅台多少一瓶，会比本地几十的好喝多少，什么水啊土啊的，扯淡，不是骗人买单的么？还有什么大补丸，不是骗脑才人士的么？自己买了平安就安心持仓吧，别老是骗谁的讲，成年人了，买个保险骗个鸡毛啊。买不起就一边子去	243	1	追逐的滞后者	1
151	2021年6月29日	这是什么玩意啊	242	0	股友8SWrMf	2
152	2021年6月28日	今日大饼，以太走势在午夜多头回暖以来，白盘维持震荡休整姿态，并没出出现多空破位的情况出现，周末最后一天走势平稳，平淡的一天已经度过，迎来了新的一个周期，日内只能抓住机会跑跑短线，也算是小有收获。 BTC午夜行情分析： 比特币今日白盘维持震荡，多空上下均为出现破位的情况，币价在33600-32000区间运行，多次向上试探340000一线阻力均为突破，目前技术面来看，午夜走势上依旧呈线明显的横盘休整姿态，午夜进场的朋友多空均可进场，跑跑短线。 短周期小时级别中，BOLL均线缩口运行K线横盘，KDJ三年平行，没有多空延续的趋势，MACD双线粘合运行，有向下拐头的趋势，近期一直是空头趋势，币价不破30000关口相比谨慎的朋友都不会盲目进多，操作上笔者建议稳健以高空进场即可。 四小时级别中，大饼在午夜早盘四连阳之后，目前以三连阴姿态，但空头并未能延续，币价一直在33300一带休整，目前KDJ三线平…	3533	3	子易论币	3
153	2021年6月27日	中国平安连涨四天，会回调不？不敢追高。。。	968	6	努力做时间的朋友	2
154	2021年6月26日	周一开始介入平安，欢迎几个月后来看	581	1	股友i3697T2538	2
155	2021年6月25日	500万资金已经全部到账了今天早上纯阳又往账号里充了200万现在500万已经一分不差的全部到账了。6月28号也就是下周一，我就正式开始五百万实盘的建仓操作了。不得不说，关注我，是你们的幸运！现在市面上有很多大师，他们讲投资理财讲的头头是道，但是自己却不敢把实盘账户展现出来，他们当中的大多数人都是靠卖课，卖产品为生的，他们自己的投资可能也是亏得惨不忍睹，而且很多都是拿模拟盘和ps来忽悠人。纯阳却跟他们不一样，我能够实实在在的展示我自己的每一笔操作记录。为了我这份真诚，给我点个赞吧！$三峡能源(SH600905)$$中国平安(SH601318)$	2213	8	纯阳的价投之路	1
156	2021年6月24日	80的本本，有更高的吗？	984	22	等越来越好	2
157	2021年6月23日	突破了吧，平安大家一起冲了。还好没去补万科，太垃圾了坑货	288	0	摩托丹0922	2
158	2021年6月22日	套死而后生	132	0	股友DiCSaE	2
159	2021年6月21日	大股东这个价格不看好减持。我们有什么理由冲进去。等到腰斩再说吧	345	2	百撕不得骐姐	2
160	2021年6月20日	完了！ 今天才发现平安才是持有房地产最多的公司 比万科还多！ 买了的 大家一起完犊子了 没买的 就不要建仓了！	780	1	飞黄多谋地杨无敌	2
161	2021年6月19日	还没调整到位，估计在48左右企稳。	359	0	财运斗金长红	2
162	2021年6月18日	来源：东方财富Choice数据 作者：财智星 中国平安融资融券信息显示，2021年6月17日融资净偿还2088.44万元；融资余额282.58亿元，较前一日下降0.07%。融资方面，当日融资买入4.19亿元，融资偿还4.4亿元，融资净偿还2088.44万元。融券方面，融券卖出33.56万股，融券偿还9.89万股，融券余量3666.55万股，融券余额24.29亿元。融资融券余额合计306.88亿元。中国平安融资融券交易明细（06-17）中国平安历史融资融券数据一览免责声明：本文基于大数据生产，仅供参考，不构成任何投资建议，据此操作风险自担。（文章来源：东方财富Choice数据） [点击查看原文]	450	0	中国平安资讯	0
163	2021年6月17日	睇中国平安这样的跌势，好像要破产一样，连个反弹也无，ST股垃圾股也会反弹个5%一10%	293	2	n233794269947030	2
164	2021年6月16日	今年折在平安的抄底。	2120	4	Guard自由之路	1
165	2021年6月15日	牛逼啊	331	1	股友6XhAn3	2
166	2021年6月14日	股吧需要理性分析和实际消息	418	0	股友19Y1K37380	2
167	2021年6月13日	中国平安收入3600亿 人保2600亿，平安收入是人保的1.38倍，市值确是人保的5倍，是不是平安这个价格高估了这是基金大幅度减持的原因？还是人保低估了，人保值得购买？大家说说？ 这个逻辑平安得跌到20？	1140	3	股友xBqRv2	2
168	2021年6月12日	历史总是惊人的相似，还会历史重演的。	986	2	分时抓涨停	2
169	2021年6月11日	终于找到这只股不涨的原因了 ，原来被兴全基金重仓了	989	4	還沒长大的韭菜	2
170	2021年6月10日	就目前来看，乐视完全可以宣传下三板的乐视3，让更多的人来抢购，也把三板带火一把，老贾还是很有思想的，管理层怎么就弄不好三板，乐视来了，三板就火了，更多的主板退市加入到三板，那么，乐视就可是三板老大哥，妥妥的中国版比特币。一股乐视，就是一个比特币的价格，冲上三万元，超越茅台那是妥妥滴。也就趁火打劫，把ff91已经恒大融创等带入到400084来，有了孙宏斌和许家印的注资，400084超50000元一股也不是没有不可能。所以，万物互联的全生态链，将和马斯克同堂对标，马斯克有比特币贾跃亭有乐视币马斯克有特斯拉贾跃亭有FF91马斯克进军手机贾已经有乐视手机马斯克有星链贾跃亭有乐视生态同样拿一款来实现曾经吹过的牛。相信贾能完成。FF91的量产必须赶在苹果汽车前面。	995	1	Wallmogan888	0
171	2021年6月9日	谈谈兴全合宜混合的优秀兴全合宜基本上算是目前最优秀的基金了，这个基金可以同时买港股可以让基金经理充分得择股，兴全合宜今年持有大量的港股比如腾讯控股和银行股平安银行是一场非常优秀的择股。兴全合宜成分股:海尔智家，中国平安，三一重工，平安银行，兴业银行，海康威视都是目前非常优秀的核心资产，而且股票的比例在变化，也就是说基金经理深度研究了这些核心资产，然后再优秀股票里面在择股，这是非常优秀的$中国平安(SH601318)$$招商银行(SH600036)$	1754	3	Guard自由之路	3
172	2021年6月8日	明天涨停，不用怀疑	994	11	女S伊人晴子	2
173	2021年6月7日	一个巨大的阴谋已经设计实施好几年了	377	1	股友P113X58580	2
174	2021年6月6日	中国平安到底怎么了，价值投资，拿了二年亏损13个点，真是伤心透了	942	10	股友mgdbT1	2
175	2021年6月5日	72.5的本，什么时候能解套	924	15	哈巴巴	2
176	2021年6月4日	有谁同时满仓买了平安格力？拥抱拥抱！	981	16	A希望与等待	2
177	2021年6月3日	兴全合宜成分股:中国平安，三一重工，海尔智家，万华化学，芒果超媒，隆基股份点评:个个都是各种领域的核心资产，最近公募基金的核心资产风潮还是非常明显的，很多明星基金经理都是买入那些非常优秀的核心资产，兴全合宜个人认为值得长期持有$中国平安(SH601318)$$海尔智家(SH600690)$	2872	5	Guard自由之路	0
178	2021年6月2日	平安万科，格力海螺，四大死股	995	13	基民vOvSKU	2
179	2021年6月1日	2 问:问个小白问题啊，基金可打新是什么意思？答:基金可以打新是指所有的基金可以参加网下打新，所以我们在选择基金的时候可以优先选择那些打新能力强和打新收益高的优质基金$中国平安(SH601318)$$贵州茅台(SH600519)$	455	2	HRAm	1
180	2021年5月31日	拭目以待	451	0	一江之雪	0
181	2021年5月30日	来源：每日经济新闻 港交所最新资料显示，2021年5月18日，JPMorgan Chase & Co。减持中国平安(HK 2318，最新价：81.4港元)股份约7601.62万股，平均价为每股约81.92港元，共计减持约62.27亿港元。在此次减持后，JPMorgan Chase & Co。持有中国平安的股份占比从11.49%减少为10.47%。（文章来源：每日经济新闻） [点击查看原文]	9360	57	中国平安资讯	0
182	2021年5月29日	最后我提的是72.89卖600股，为嘛成交显示是72.97元那？	971	8	跟着大佬喝汤韭菜	2
183	2021年5月28日	买平安就完事了避险就完事了	452	1	基民LnGEch	2
184	2021年5月27日	这个垃圾每天都绿！！！！！	373	0	股友0710T0T367	2
185	2021年5月26日	我是非常看好价值白马股中国平安，招商银行，万科a，格力电器，兴业银行，伊利股份的，目前我持有的资产就是价值股，我不想承受回撤$中国平安(SH601318)$$格力电器(SZ000651)$	989	0	Guard自由之路	1
186	2021年5月25日	科技消费煤炭有色，看看历史接下来就是金融，金融里面的证券已经走过一波，银行保险尤其是投资类金融机构滞涨，平安各项指标及投资标的优良，值得长期投资。	408	0	东财网友1523513344479770	2
187	2021年5月24日	美的集团(SZ000333)算大A的良心企业，赚钱多分红多，回购也不含糊，其它公司都像这样，何愁不来慢牛！而$万科A(SZ000002)$ $中国平安(SH601318)$ 回购口号喊得响，股价却跌成狗。过去7个交易日，北水也给力，买入美的集团18亿元，居两市首位！	972	1	高礼远山	2
188	2021年5月23日	这票会跌到40以下的，不信等着看	541	3	过路的眼睛	2
189	2021年5月22日	作者：Guard自由之路，全网同名市场好像忘记了中国平安2017大放光彩的时候了，我们一定要相信曾经的股王一定会王者过来的$招商银行(SH600036)$$万 科Ａ(SZ000002)$	1762	1	Guard自由之路	1
190	2021年5月21日	周五剩一点钱全部买入，再跌没钱补仓了	5144	5	嚧呉嗀尐	2
191	2021年5月20日	No hot comments				1
192	2021年5月19日	未来两个月的走势，提前画图	646	3	股友zUyvGe	2
193	2021年5月18日	甜老师晚间论平安：今天平安走势非常健康，收盘并没有跌破70块钱，尾盘并且有神秘资金带动，迅速拉伸！成交量逐渐放大！这是一个非常好的现象。反弹时机也是从明天打响！让我们一起赚大钱！	1542	14	女神的口水真甜	0
194	2021年5月17日	中源家居暴雷，平安躺枪	980	1	之艾老师	3
195	2021年5月16日	来源：e公司 中国平安(601318)5月14日晚间公告，1月至4月份原保险合同保费收入累计3025.89亿元。 （文章来源：e公司） [点击查看原文]	9864	54	中国平安资讯	3
196	2021年5月15日	看来周一大幅低开，开盘70.51元	926	3	格陵兰德仁	2
197	2021年5月14日	事件点评:坤哥从2013开始重仓持有贵州茅台，五粮液，泸州老窖，洋河股份，爱尔眼科，通策医疗等成长白马股，一直持有到现在，是个人认为非常优秀的基金经理，但是韭菜就是讨厌这些，就是喜欢自己做短线被收割，希望我的粉丝更多是喜欢长线的，做短线不要关注我了$中国平安(SH601318)$$贵州茅台(SH600519)$	7463	15	天才小散人	1
198	2021年5月13日	今天涨3个点	276	0	醒木17	2
199	2021年5月12日	75.6的成本，还能回来么	999	11	嘉伦铭怡	3
200	2021年5月11日	手里只剩二十万了，不知道该不该补……今年穷得很	318	0	股市小小萌新	3
201	2021年5月10日	No hot comments				1
202	2021年5月9日	市场放量下跌，平安却缩量，表明平安已在底部区域	950	6	马里奥蜀黍	2
203	2021年5月8日	No hot comments				1
204	2021年5月7日	没有低开70稳了 使劲干它	372	0	股友075X6L3181	2
205	2021年5月6日	天天心情----中国平安的“浮躁” 巴菲特主撑的伯克希尔5.2日在线上召开了2020年股东大会，四万字的交流纪要我分了三次才看完。两位高龄老人（90多岁）还那么睿智真让人感然。 601318（中国平安）要牵手北大方正的重整，消息一出世间一片哗然。媒体专捡好谈的去杜撰，但不少投资人站在自身角度不看好这次重整。我对这次重组也不看好，起码短期是弊大于利。我的判断逻辑是，北大方正背靠北大也没做得像模像样，中国平安就有把握成功扭转颓势？！ 前不久才传出中国平安涉足打造高端老龄康养产业----康养中心。长期来看对公司、对投资人对社会都能起到责任和效益双收。 近期601318（中国平安）受这次重整影响出现调整在所难免，自由投资人应该在这波调整中积极操作，在往零成本之路上大展身手。 今天早盘挂70元加仓（除非出现强劲反弹，涨5%以上，才具备减仓条件），但要注意，没跌破买入区间底部（58元）不可以满仓。 …	752	0	自由投资人观点	0
206	2021年5月5日	收购方正的事，大家都散了吧，如果没未来，平安和珠海国资怎么可能这么突然收购。假如这个事肯定亏，但是平安硬着头皮帮方正，未来也肯定会有好报的。我突然想起许家印当年替深圳国资收购万科，当时也亏，但是几个月后，恒大翻倍了。一切皆是因果，做好事会有善报的。	952	1	冷冷阳	2
207	2021年5月4日	No hot comments				1
208	2021年5月3日	全网首发：中国平安将要涨到120元。目前来看平安投资华夏幸福的真的是不亏。如果投资某大那就要亏死了。毕竟华夏幸福还能救过来。到时候就是白赚了。长远来看就是大利好。涨到120真的不高。	284	1	属于我的必回来	2
209	2021年5月2日	笑死我了，还有人吓我平安会跌到60块钱，我是厦门大学毕业的，吓大的老子投了70多万在里面，身边朋友邻居，都买了平安，不说多了，加起来几百万都是有的，告诉你们，我是吓大的。这波不搞个几十万，我是不会跑的干就完了	2807	22	女神的口水真甜	2
210	2021年5月1日	你也有今天！	595	3	深蓝财海	0
211	2021年4月30日	转发	596	4	猜测猜想猜疑0523	2
212	2021年4月29日	破70可以加仓	278	0	小志壹贰叁	2
213	2021年4月28日	你的净利润是茅台的2倍，市盈率是茅台的0.2倍，股价是茅台的近三十分之一。谁更有投资价值?为啥都不看好你?好歹你也属于“茅族”啊！	804	7	迎着朝阳三生石	2
214	2021年4月27日	深不见底	363	1	巴飞特步	2
215	2021年4月26日	只有两家基金了？啥情况啊？	409	2	股友EdVzRV	2
216	2021年4月25日	平安保险，由于华夏幸福股票下跌，利润减少180多亿。二去年一季度平安银行的股价从～13块涨到现在的20多。平安保险盈利几百亿。不能对冲吗？那位大神帮解释一下。	924	1	股友50qINV	2
217	2021年4月24日	大家如果今天把买的平安忘记，15年后，你就是又一个大妈！	653	1	blessedd	2
218	2021年4月23日	绿安保险，一绿到底	484	0	盆满积玉地苗若兰	2
219	2021年4月22日	北向资金目前持有平安。没有大量卖出，放心持有，坐等发财	417	1	赏金三江	0
220	2021年4月21日	大家举报，人人有责	310	1	股友HOo7	1
221	2021年4月20日	这个玩法，外资的裤衩都输精光了	440	2	股友yyIhty	2
222	2021年4月19日	中国平安本周(2021/04/11-2021/04/18)累计跌幅达1.89%，截至当前最新股价报收75.70元。从增量上来看，4月12日至4月16日间中国平安获沪股通增持1557.8万股，持股市值增加11.93亿元。从存量上来看，截至当前最新持股量9.05亿股，最新持股市值684.98亿元，沪股通持股量占A股总股本比例为8.35%。本周中国平安沪股通成交详细数据如下表：数据来源：东方财富Choice数据中国平安本周北向资金延续流入态势，沪股通持股市值已连续4周增长累计达27.85亿元。在两市1473家沪深股通标的中，中国平安期内沪股通净买入值排名第4，沪股通最新持股市值排名第3。按照东财二级行业分类的沪深股通标的统计情况来看，在所属保险板块中，中国平安本周沪股通净买入值行业排名1/6，最新持股市值行业排名1/6。数据来源：东方财富Choice数据免责声明：本文基于大数据生产，仅供参考，…	1849	1	胖猫周周见	1
223	2021年4月18日	基金还剩三家？	816	5	永远的三层仓	2
224	2021年4月17日	人家基金机构都跑完了。你们还傻傻接盘。既然接盘了，有反抽逢高减仓就行了。无论从基本面，技术面，严重套牢盘中国平安都是漫漫熊途，不下三层底。基金及机构一致不看好总是有原因的。现在大盘基本上慢熊，中国平安不知会不会爆雷，懂得止损保住本金！	908	7	稳健的幸福	2
225	2021年4月16日	每天都在创新低	301	1	小雷家大队支书	2
226	2021年4月15日	平安吧里都说杀格力，格力吧里都说杀平安，两个都有，平安仓位重些，还是杀格力吧	516	6	价值投资尚未回本	3
227	2021年4月14日	今天早盘冲高又卖了，等下午接回来？	264	1	股海潜艇1234	2
228	2021年4月13日	经历了很多次大起大落，发现有一个规律：（走势）再好的股票也有大跌的时候，（走势）再差的股票也有大涨的时候。如果你看好一个股票，并且这个股票质地没有问题，那就握紧吧，迟早会给你机会的。切忌今天买了这个不涨，明天看那个涨就换那个。	4411	4	宝山探宝	2
229	2021年4月12日	平安的一季报肯定是比去年差的，到时候股价会继续下探。	933	4	骑扬亨通得张三丰	2
230	2021年4月11日	下个礼拜中国平安就一个策略。到75元附近就是干。跌破73割肉。总之干就完了！	990	12	天才小散人	2
231	2021年4月10日	上调中国平安股价250。但是第一步先跌到69。我到70就上车。	732	6	李毅成	2
232	2021年4月9日	外资买了9亿股中国平安，是不是外资的钱是来接盘的，应该不可能，该来的总会来，只是输给时间，机会永远不缺席，个人观点，不喜勿喷。	1152	1	股神派菲特	2
233	2021年4月8日	退保人太多！	388	2	天宝金控	2
234	2021年4月7日	整个保险就是一潭死水，变成了夕阳产业，业绩下滑太厉害，没有业绩的板块这次反弹都还趴下的。	1352	3	巴飞特步	2
235	2021年4月6日	万万没想到，80都变成压力位了，还记得年初还在憧憬哪天上100。唉，平安啊平安，想说爱你不容易呀！	6671	10	漁与魚	2
236	2021年4月5日	大家成本多少啊，78.62有点慌	982	9	一碗五花肉	2
237	2021年4月4日	如果明天直接击穿75.00，那么阶段双底的反抽就是低于75，看线很有可能是73.95这个位置。但是明天是最后一天交易，谁也无法保证周末发生什么。本金安全第一。	5439	41	中国平安资讯	2
238	2021年4月3日	如果平安投资华夏的时候投资茅台580亿现在赚就是2000亿利润了，还有平安投资华夏这些公司很有可能是投资部和华夏幸福持有人的内幕易都有	983	4	珠峰巅之鹰	0
239	2021年4月2日	这股真的恶习，太恶心了，哪了2个月，这盘面吃相难看。	513	6	八元整	2
240	2021年4月1日	80的本钱，怎么办	1631	23	股友m6379Z	2
241	2021年3月31日	说一支股票涨跌是每个人的自由。你骂人就是没素质了。本人暂时就是看空中国平安。最大的原因就是身边退保的人越来越多。以及看不到平安未来业绩的增长。75会到的。69也会到的。	3253	31	李毅成	2
242	2021年3月30日	跌倒70左右再看了	303	1	june1006	2
243	2021年3月29日	尾盘加仓了5手，明天5个点t出，嘻嘻	918	8	股友dF3sRV	2
244	2021年3月28日	归属于上市公司股东的净利润下降-14.4 1??基本每股收益 2.63? ? 下降14.13?	981	1	检测龙头股	3
245	2021年3月27日	79.8元买进50手，机构你看着办吧!	945	9	股友J4a5oz	2
246	2021年3月26日	各位朋友．我一直不明白？融资近一周买入超十亿元．北上资金近几天买入近十亿元．股价一直不涨？？？为什么？	822	2	向梦想奔跑	2
247	2021年3月25日	上个礼拜85做空平安。到今天的79.2全仓做多平安。我只是记录下我自己个人的操作。没必要喷我。如果明天中国平安小跌我就等反弹。如果明天大跌我就用两融账户干中国平安。最起码我成本比上个礼拜买的人少很多。	731	9	天才小散人	2
248	2021年3月24日	北资作为聪明资金，以往最爱平安，如今这个位置还在大幅减持，平安是存在散户没有发现的短期利空信息，这个位置砸盘，股价预估最低65，记得不要把子弹用光。	3842	7	GScell	2
249	2021年3月23日	下来吧，别装了，我知道你不行	275	0	及时雨818	2
250	2021年3月22日	有多少是被那个老华骗进来的	882	6	Just最帅	2
251	2021年3月21日	历史上每一次顶部都是基金买出来的，每一次底部都是基金卖出来的，真的有人能做到赚所有波段的钱？越是想抓住每次机会，越是被市场左右开弓打得没脾气，每个人投资风格能力都不一样。有些人水平自己瞎倒腾就行了，既然发到贴吧就的接受别人对你的质疑，还收徒弟，平均一年40多个点的利润，你真敢说这话，不说前几年的牛市，就18年你能做到不亏就是神仙了。严重怀疑是骗子自己推广自己的公众号骗小白流量，你这样的跟十几年前在扣扣群里推荐股票那种有区别么？十几年前那种股神群，一天推二三十只股票，总有涨的总有涨停的，跌了的不说话，涨了立马吹，真的是神棍	977	2	西红柿炒番茄2	2
252	2021年3月20日	平安230多个亿的商誉大家怎么看？	985	8	xjxinyuan	2
253	2021年3月19日	主力总是出奇不意，拿了一年多了，没涨	490	2	拿破仑小民	2
254	2021年3月18日	这该怎么玩，要补仓么，85的本。。	479	3	气运师	2
255	2021年3月17日	今晚美股大跌，明天A股大幅低开，平安至少低开一个点然后跟随大盘单边下跌，明天见到70是大概率。	698	7	JackeyChen	2
256	2021年3月16日	下面的缺口必补，明天补缺，下周大涨。	388	2	I0_0I	2
257	2021年3月15日	我这个卖大葱的，上礼拜买了200股，问大家卖不卖？大家给了不同的意见，我看了看二百股还挣了100多块钱，比底下这个老头强一点。请问诸位老师，下周卖不卖呀？各位给个参考意见，谢谢大家。	460	4	大A只挣一点点123	2
258	2021年3月14日	目前暂时没有行情，耐心空仓等待，看那次反弹行情有没有？只看证券板块，证券板块正在连续调整中，还没有半点企稳迹象。证券板块是唯一聚集投资者人气板块，现在这个证券板块正在严冬中。建议仓位顾问，国家队持仓的股票看都不要去看。	876	0	耐得住寂寞大蓝筹	3
259	2021年3月13日	平安的新业务2月增幅其实是低于预期的. 因为一月就是增了百分之三十。	887	2	小虎子紫轩轩	2
260	2021年3月12日	等补缺	400	2	股友U901M25263	2
261	2021年3月11日	他不可能上涨的，高开低走的货	263	0	taste841020	2
262	2021年3月10日	转发	268	0	股友66021g902R	2
263	2021年3月9日	我又上来了，我又下去了，我又上来了	374	3	金中山	2
264	2021年3月8日	1.4/87=1.6%派息率太低。不值得持有。	931	17	n14361072029d136	2
265	2021年3月7日	早上好，再来看看平安的战友们，最近做t成本降低不少吧？昨天平安压盘，今天平安拉，看今天平安表现应该不错	8183	23	卧龙说股到金	0
266	2021年3月6日	周五美国国家保险+1.61%，美国家庭人寿保险+3.2%，周一平安怎么走？	963	3	MONEY我们走	2
267	2021年3月5日	本周损失了20w+，二月份的收益也很惨淡，这还是在三傻有起色的情况下，抱团股崩盘似乎才正式开始。年前就打算陆续减到半仓，结果刚到六成就因为股市下跌而提前中止了，接下来只需要耐心等待合适的买入点，按部就班的“接盘”就可以了，指数下挫20%，很多个股就会腰斩。家有余粮，心里不慌，叔一贯奉行“人弃我取，人取我与”。#保守投资# #安全投资# #长期投资#$中国平安(SH601318)$$万科A(SZ000002)$	3061	4	林海雪山的韭菜叔	1
268	2021年3月4日	杀！！！！！！！！！！！！	953	7	股友UFx4s4	3
269	2021年3月3日	平安低估值 大盘子，能承载最近发的火爆抱团基金，那些高价抱团破灭，集中火力干平安别无选择！平平安安顺顺利利到150元	4491	7	南门外烧烤一哥	2
270	2021年3月2日	垃圾平安，中信证券，应该退市，2个A股死空头俱乐部	7098	21	楚山海	2
271	2021年3月1日	又是板块倒数，大盘企稳就没有平安什么事了，护盘工具	263	0	巴飞特步	2
272	2021年2月28日	现在的保险，就是纯忽悠，忽悠一个是一个。金星，董明珠都鄙视保险业。	737	7	富可发财得洪七公	2
273	2021年2月27日	平安年报基金大幅加仓，但是一月都大幅卖出，卖了500亿，基本基金没有一股了，只有外资有点，剩下的就是散户还等花开但是平安已经步入秋天了，马上就是冬天，不冻死就算马明哲命大	9934	28	珠峰巅之鹰	2
274	2021年2月26日	太保当之无愧的龙头	381	1	巴飞特步	2
275	2021年2月25日	人寿财务造假！很容易带崩整个保险行业，支持今天起步跌五个点	599	4	看不惯你来打我呀	2
276	2021年2月24日	又看到有人在吐槽平安的投资能力。不要拿你几万块钱的散户思维，套用平安几万亿的投资规模。平安的投资收益率，一直都是保险公司中领先的。股价的涨跌，受各种因素的影响，不要股价跌了就找各种理由，涨了就找各种利空。	301	8	大王叫我来巡山g	2
277	2021年2月23日	华泰证券研报：河钢资源(000923)铁矿价格弹性或提升公司业绩弹性，上调盈利预计20-22年EPS为1.23/2.88/4.61元！ 这篇华泰证券研报是去年12月4日出来的，今年以来铁矿石价格大涨，河钢资源的真实盈利将会大幅上调哦！看吧，一季度河钢资源很快预增公告就会出来，每股收益最少1元以上！ 除此以外，河钢资源2月18日再迎两个重大利好：一是铜价大涨！二是公司开始以铜精矿形式主要销往国内！河钢资源铜二期项目原矿平均品位 0.8%，设计产能 1100 万吨，对应铜金属量 7 万吨以上。铜金属量 7 万吨以上你看看多少钱，净利润少少也有十几二十亿！ 河钢资源未来两年业绩注定飞天！股价250也低估！！	615	2	股友It3lzm	3
278	2021年2月22日	这就是龙头，垃圾头差不多，平安表现太差，股性太差	349	1	巴飞特步	2
279	2021年2月21日	卖了药明康德，买了中国平安，我就是管不住自己的小贱手	996	5	终极目标财务自由	1
280	2021年2月20日	我有故事，但买不起酒，还是等挣够钱再说吧！	599	4	一场蒙蒙雨	2
281	2021年2月19日	平安78.8元建仓完毕，只是不知道抄得是不是个大底?	1463	10	大锅烹小鲜	2
282	2021年2月18日	节前减仓了中国平安，大腿拍红。	1565	7	oldman2019	2
283	2021年2月17日	2020年中国平安主要受到投资房地产的拖累，2021年中国平安的投资策略会发生改革，拭目以待。	859	2	丐帮帮主教你炒股	2
284	2021年2月16日	为啥港股比a股市值高。	977	4	angus重生815714885117	2
285	2021年2月15日	西虹市首富：投资传统产业是资本市场的良心，但平安半传统半科技，突然一月份下杀20%，错不在它，乃机构与国家队试着转移价值投资往白酒与新能源转移。再怎么弄，价值投资仍存在，不走不亏，不当接盘侠，你们一年50%，我10%复利就行，但我会活得好好的，可以存在30年。	954	0	AndyP	2
286	2021年2月14日	中国平安确实不是一个好的标的，业务太复杂，我为什么投资它，就是因为它低估了，现在市场上找不到什么低估的标的，基金为了业绩一直在拉高抱团股，甩卖中国平安，而现在就是我们最好的机会，想赚快钱的跟着基金去做趋势，只要你不怕基金随时撤退被埋，想安安稳稳赚点踏实风险小的钱的就只有中国平安，买中国平安也许赚不了大钱，但大概率不会亏，投资最重要的就是控制风险。	9270	19	诸葛孔明村夫	2
287	2021年2月13日	感觉平安比茅台的管理要先进，未来发展潜力要大，但股价却被打压成这样。我相信这一切都会改变，相信假以时日，所有人都会刮目相看。	885	2	笙箫666	2
288	2021年2月12日	来源：数据宝 节前倒数第二个交易日，A股派发春节“红包”，三大指数集体大涨，其中沪指上涨2.01%，沪指重返3600点，深证成指上涨2.36%，创业板指上涨1.71%。个股普涨，逾3500股上涨，近100股涨超9%，市场赚钱效应明显。市场成交未出现放量，两市合计成交8373.54亿元，题材全线收红，医美、军工、钛白粉等板块涨幅居前。北上资金今日净买入26.24亿元。 今日主力资金全天净流入218亿元，结束连续11个交易日净流出状态。其中，创业板主力资金净流入28.64亿元；沪深300成份股主力资金净流入104.43亿元。 申万所属的28个一级行业中，有23个行业主力资金出现净流入，有色金属、电气设备两个行业资金流入超30亿元，电子、化工流入资金超20亿元，国防军工、食品饮料、医药生物、机械设备等行业流入超10亿元。银行行业流出资金居首，流出金额11.24亿元，轻工制造、房地产等流出超2亿…	9319	65	中国平安资讯	0
289	2021年2月11日	来源：中国证券报 2月4日，中国平安举行业绩发布会，拉开了沪市主板公司2020年年报业绩说明会的序幕。2020年，公司实现归属于母公司股东的营运利润1394.70亿元，同比增长4.9%；归属于母公司股东的净利润1430.99亿元，同比下降4.2%。以此测算，中国平安去年每天约赚4亿元。 业绩稳健增长的同时，中国平安依然延续了大比例分红的传统，公司计划向股东派发全年股息每股现金2.20元，同比增长7.3%。 积极应对疫情，分红派息提升7.3% 中国平安相关高管在业绩发布会上表示，2020年，虽受疫情影响，中国平安个人业务营运利润仍同比增长0.1%至1229.77亿元，扭转了2020年上半年的负增长趋势，在集团归属于母公司股东的营运利润中占比达88.2%。2020年，集团个人客户数超2.18亿，较年初增长9.0%；全年新增客户3702万，其中36.0%来自集团互联网用户。 团体业务方面，20…	9781	69	中国平安资讯	0
290	2021年2月10日	茅台几百亿利润，你上千亿利润涨不过它。	337	1	zzw750208	2
291	2021年2月9日	中国平安是最不安全的股票，业绩下滑，主力出货，未来目标先破70，长期目标50元下方，然后再走上涨趋势，股市就是这样，涨涨跌跌	844	2	经纶利市地丁春秋	2
292	2021年2月8日	二年了，真的白瞎了，还不如银行的活期利息！	464	4	小朱先生123	2
293	2021年2月7日	大家说说，前几天的跳空缺口，会不会回补啊，看了之前平安走势，缺口必补，怕啥来啥	744	5	小穆是俺的孩子	2
294	2021年2月6日	作为保险观察者，平安寿险已经走过了鼎盛期。2015～2018年，利用产品信息不对称，扩大利润。保费＝人力活动率人均件数件均保费，后三者不会变，人力是关键！现在互联网让不对称信息红利没了，同时人口红利已经没了，未来nbv没那么好挣了。去平安寿险职场看看就知道了，正在搬迁三合一或二合一，大家过完年，再去看看还有多少队伍职场，自己心里就有底了。	975	0	尹思贤	2
295	2021年2月5日	高管今天都增持了	373	2	股友XHqy6w5389	2
296	2021年2月4日	估计明天平安可以红盘了，带领保险走一波。蚂蚁概念的保险明天也会启动。	244	1	小豆子无敌了	2
297	2021年2月3日	中国平安归属于母公司股东的其他综合收益 三季度负268多亿 ，下半年华夏幸福也跌不少，汇丰四季度涨10元 估计四季度还是负270亿左右 去年同期是正90多亿，如果减值，这个雷不小 ，建议有想买的年报后再看比较好。	21569	11	关注心脑血管	2
298	2021年2月2日	明天看戏	1239	5	永远的涨停板呀	2
299	2021年2月1日	大消费牛股。	843	4	财富不入急门	3
300	2021年1月31日	茅台等酒股崩盘之时，必须同时启动同体量的平安等超跌大权重来平衡，二者无缝连接，看着吧，有人早就规划好的或许平安的年报有惊喜哦	449	2	w看的准o	3
301	2021年1月30日	奉劝有票的都安静点，别出来唱多了，越唱越跌。没票的行行好，千万别进来送死了~	199	1	股友yYSWPU	2
302	2021年1月29日	预测中国平安2020年每股收益6.9，测算的，三季度和四季度中国平安效益不次于2019年	7186	11	今夜抢工	2
303	2021年1月28日	每月收益目标不高，就10点就行，结果硬是让平安给拽下来了，本月还剩两天了，能硬气两天不？去年买太保，碰上GDR，割的就剩底裤了，今年被别人买保险，又给摁在里面，严重怀疑自己与保险股无缘，希望大平安别把我对保险的那一丢丢信心彻底打击没了。加油吧，唉，希望吧	990	11	旻姿斐	2
304	2021年1月27日	太弱了吧，太保和人寿成带头大哥了	228	0	songxiuwei	2
305	2021年1月26日	中国平安你们都加仓了吗？	957	8	股市刘浪T	2
306	2021年1月25日	新经济股还是旧经济股，按说中国平安是保险公司属于旧经济范畴，可平安有保险、银行、证券、陆金所、平安好医生等，有许多新经济的成分，现在又参与方正的重组，还在寿险的改革期，有许多的不确定性，相信改革的阵痛就会成为过去，2.4公布业绩与分红，相信这次是调控指数的工具，定将突破100元。	513	1	增删改查小王子	2
307	2021年1月24日	去年7月份以来，中国平安出现过多次连续下跌，其中四连阴两次、五连阴三次、六连阴一次，这次的四连阴还不知道后面会转化成几连阴，够可以的。	9988	16	ZFZ789	2
308	2021年1月23日	还有平安的第一大股东都清仓是的减持了，平安完蛋了	996	4	珠峰巅之鹰	2
309	2021年1月22日	基金接货机构和国家队	363	1	割韭菜的刀片	2
310	2021年1月21日	下个星期把新华保险换成平安，新华变死股了，波动太小不能做T，降成本，平安好歹有点波动。	558	7	ZXH337	2
311	2021年1月20日	坚决长线持股，卖了买什么	4860	6	在RBC和TD上过班	3
312	2021年1月19日	的	182	0	一手买二手离	2
313	2021年1月18日	长线持股一年中国平安还是海康好？	551	2	游资狙击666	2
314	2021年1月17日	看	365	12	n964194309768984	2
315	2021年1月16日	有没有像中国平安的走势，横盘越久主升浪越高？	992	3	游资狙击666	2
316	2021年1月15日	转发	302	0	股友AijAyq	2
317	2021年1月14日	飞流直下三千尺	213	0	巴飞特步	2
318	2021年1月13日	来源：东方财富Choice数据 作者：财智星 中国平安(601318)2021年1月12日融资融券信息显示，中国平安融资余额24,474,188,317元，融券余额2,843,317,579元，融资买入额2,155,496,344元，融资偿还额1,754,727,543元，融资净买额400,768,801元，融券余量32,376,652股，融券卖出量874,391股，融券偿还量1,016,788股，融资融券余额27,317,505,896元。中国平安融资融券详细信息如下表：交易日期代码简称融资融券余额(元)2021-01-12601318中国平安27,317,505,896融资余额(元)融资买入额(元)融资偿还额(元)融资净买额(元)24,474,188,3172,155,496,3441,754,727,543400,768,801融券余额(元)融券余量(股)融券卖出量(股)融券偿还量…	595	1	中国平安资讯	0
319	2021年1月12日	明日外资上班咯，用50w手封死跌停板，平安被套散户五年无望解套，现在的平安伪白马龙头股了，还在看好的醒醒吧。	4084	22	我就是快准狠	2
320	2021年1月11日	ST平安	993	0	关注心脑血管	2
321	2021年1月10日	中国平安本周(2021/01/04-2021/01/08)累计跌幅达1.01%，截至1月8日最新股价报收86.1元。本周主力资金流入245亿元，流出277.97亿元，主力净流出32.97亿元。其中，超大单流入102.59亿元，流出124.92亿元，净流出22.33亿元。本周散户资金流入193.72亿元，流出160.75亿元，散户净流入32.97亿元。本周详细资金流向数据如下表：数据来源：东方财富Choice数据中国平安周度主力资金净流入值在所属东财二级行业板块（保险）中排名7/7，两市排名4146/4146。数据来源：东方财富Choice数据免责声明：本文基于大数据生产，仅供参考，不构成任何投资建议，据此操作风险自担。	943	0	股市胖虎	1
322	2021年1月9日	下个星期一开始毫不犹豫的全部资产购买中国平安，能笑到最后的还是平安。哥一直看好你	929	5	分时抓涨停	2
323	2021年1月8日	1月7日（周四）中国平安（601318）报收86.26元，上涨0.61%，换手率0.99%，成交量106.97万手，成交额91.38亿元。隔夜美股三大指数集体收涨，纳指收涨2.56%，道指收涨0.69%，标普500指数收涨1.48%。主力资金：前一交易日主力资金净流出5.5亿元中国平安2021年1月7日主力净流出5.5亿元，居两市第四。两融数据：前一交易日融资净买入1.83亿元，融资余额231.37亿元中国平安融资融券信息显示，2021年1月7日融资净买入1.83亿元；融资余额231.37亿元，较前一日增加0.76%北向资金：中国平安01月07日被沪股通减持59.1万股01月07日，中国平安被沪股通减持59.1万股，最新持股量为7.95亿股，占公司A股总股本的7.34%。	556	0	股友蓝胖子	0
324	2021年1月7日	去年2900点今年3500点，平安反而跌了，什么是价值投资，我开始怀疑了，买小盘股拿着拿着就退市了，买大蓝筹死活不涨，我到底哪里错了，有人说谁叫你不买酒，为什么不敢买酒，因为我信了整风整纪，最大影响就是酒啊！结果只有酒涨	979	5	股友HqBbYY	2
325	2021年1月6日	我认为今天会大涨，做底了要不就是明天	225	0	赏金三江	2
326	2021年1月5日	2020年1月3号是84快多，今年是85快多，一年涨了1块钱，真牛逼	547	3	简单的幸福10	2
327	2021年1月4日	周末消息，a，特斯拉降价，官网挤爆b，比特币大涨c，军工好消息d，爱尔眼科负面新闻e，电信三巨头美股被迫退市1，指数年前大涨，假期三天各种发酵，全市场一致的看多做多，这些都在预期中的，所以，上周四提醒大家先上车拿先手。行情到了这里肯定没问题，看多做多，但是明天开盘肯定情绪高涨，没有什么好的买点了，追高一回落套5%，又被动了。不妨思考一下，踏空的大资金们，会攻击什么方向？2，个人操作国际医学，早上冲高出了，赚3%皇台酒业，32买了其他没动。3，白酒没结束，还有行情，走趋势，大酒绿盘低吸性价比高，茅五泸，贡洋汾个人风偏较高，所以干了皇台4，锂继续看好，特斯拉爆了，10小时收获10w订单，利好最大的就是锂和特斯拉产业链。赣锋锂业，继续持有，低吸雅化集团，周一又是一字，如果开板，可以打换手板ST融捷，继续持有5，特斯拉周末消息刺激，周一肯定发酵，个人持股的奥特佳预定大肉恭喜上车的朋友。动力源，二…	1541	3	刘哥复盘	0
328	2021年1月3日	我认为中国平安涨不起来、主要是有H股！有比价效应！包括中兴通讯、中芯国际、都是这个原因！	959	5	股友tfrf3c	2
329	2021年1月2日	锁仓，月底见分晓。	1237	12	新天御	2
330	2021年1月1日	每日实盘操作，五万起步的投资者，今天没操作，昨天卖了上海机场打算今天入平安，但是今天看没跌到我看好的买点，当然了好东西什么时候买都没错，但是作为一个散户，我就是斤斤计较那么一两块钱的成本。那些喷子我相信你们是赚钱的，但是麻烦你们心态放好一点，多学习，提升自己的认知能力。最近大盘也比较吃力了，大家还是少动手，我看我关注的票也大多上涨吃力了，我比较倾向还得下杀一波，总之管好手，当然个股出了买卖点我一样会照常操作。以上所有的话都在我认知能力范围内，不讲大话，也不谦虚。	4769	115	价值投机者联盟	2
331	2020年12月31日	买平安的人可能都是听了马明哲的说1000亿回购，财大气粗，结果买了50亿，这还说平安低估结果都被骗子骗了，	861	4	珠峰巅之鹰	2
332	2020年12月30日	不看空，等风	259	1	消费医疗CRO	2
333	2020年12月29日	87.4左右可以先出	176	0	好运2021一2121	2
334	2020年12月28日	买你是瞎了眼了	182	0	炽焰月	2
335	2020年12月27日	熬了一个月，上午平仓，抄底短多，但愿无大错。太难熬了……	957	7	黑吃黑983	2
336	2020年12月26日	来临精神旺，祝你身体健康，吃啥啥香；财源广进，做啥啥顺；工作顺利，干啥啥成；生活美满，爱啥啥有；万事如意，盼啥啥来；祝周末快乐！	346	0	Posieok	3
337	2020年12月25日	不要错过快速翻倍的数字货币龙头聚龙股份300202不要错过云游戏龙头中青宝超级庄股大牛胚子连续涨停啊8月份是大妈纷纷凑钱10万开通创业板唱大戏20%涨跌幅全民热炒的局部大牛市	909	2	横扫向天笑	1
338	2020年12月24日	MSCI刚刚宣布，将从其全球可投资市场指数中剔除中国公司证券，剔除自2021年1月5日收市之时生效。据彭博报道，公司证券名单包括： 中芯国际，中国交建H，中国交建A，中国卫星，中国铁建H，中国铁建A，中国中车H，中国中车A，海康威视和中科曙光。华为、浪潮集团、中国建筑集团、中国移动、中国电信、中国联通、中国航空工业集团、中国船舶重工集团、熊猫电子集团等。	2087	4	蹦蹦跳乐园6788	2
339	2020年12月23日	李山泉：我们做基本面分析的人，不会特别在意市场的趋势。因为投资最终要落实到具体公司，即使到今年到年底市场行情都不是特别好，但是我买入的公司在未来5年能够给我赚回非常可观的回报，那现在就是我最佳购入时间	21022	200	一锌一易	1
340	2020年12月22日	转发	349	0	股友A81208m951	2
341	2020年12月21日	周一中国平安短线将继续挑战新高，年内冲击100	902	3	关注心脑血管	2
342	2020年12月20日	1	317	0	Alex_Ferguson	2
343	2020年12月19日	$中国平安(SH601318)$一波带量突破瓶颈线，回踩颈线，昨天放量大阳站稳，今天回调缩量就是机会。	981	3	价值投资的守护神	2
344	2020年12月18日	今天会不会平安跌停哦，小心哦	279	1	珠峰巅之鹰	2
345	2020年12月17日	连续调整比较厉害的金融股还有继续修复的可能，理论上来说还有继续反弹的空间，昨天说了，大金融都调整快一周了，接下来，应该要上涨了吧，看好保险，短线有望博一下，长线的话，你就不要在乎了，找个位置上车就行，拿住呗（只要你拿的住哈）	998	4	才望高升得左冷禅	0
346	2020年12月16日	无语中，你的弟子太弱	957	9	挂机大数据机器	1
347	2020年12月15日	所有拼规模拼资源的股票，都将走中石油的老路，都将复制中石油的走势！$中国石油(SH601857)$$中国平安(SH601318)$	4082	43	巴菲特很行	1
348	2020年12月14日	12倍市盈率的中国平安涨个10%步伐沉重，120倍市盈率的爱尔眼科涨个10%轻松得跟玩一样，这是股市的现实，我们如何看待和理解这一现象呢？在操作实践中是否考虑利用这一现象呢？很困惑$爱尔眼科(SZ300015)$	949	3	爱打板的小公主	1
349	2020年12月13日	近日市场反映，上市节奏放缓。四季度，创业板企业从提交注册到拿到批文平均耗时59天，而三季度平均耗时不足19天；科创板企业四季度从提交注册到拿到批文平均耗时66天，三季度平均耗时42天，上半年平均为47天。据数据显示，今年10月至今，共有21家科创板企业拿到IPO批文，而三季度有56家企业获得科创板批文。创业板四季度有21家企业拿到批文，三季度则有45家。数据表明，批文下发速度放缓了。这一系列现象引发了市场对IPO上市节奏暂缓的猜测。	805	0	V刹v	1
350	2020年12月12日	来源：东方财富Choice数据 作者：财智星 中国平安融资融券信息显示，2020年12月11日融资净买入1.65亿元；融资余额212.12亿元，较前一日增加0.78%。融资方面，当日融资买入8.47亿元，融资偿还6.82亿元，融资净买入1.65亿元，净买入额两市排名第一。融券方面，融券卖出34.89万股，融券偿还60.43万股，融券余量2822.85万股，融券余额24.3亿元。融资融券余额合计236.43亿元。中国平安融资融券交易明细（12-11）中国平安历史融资融券数据一览免责声明：本文基于大数据生产，仅供参考，不构成任何投资建议，据此操作风险自担。（文章来源：东方财富Choice数据） [点击查看原文]	569	0	中国平安资讯	0
351	2020年12月11日	价值投资还真不是我这种蝼蚁小散可以做的 95到86心态崩了	299	3	鱼淂海	2
352	2020年12月10日	2021年目标价120元左右，60-70元可考虑满仓。	822	0	我是路人岬	0
353	2020年12月9日	牛600197二年五倍！	327	3	寻找诗的远方	0
354	2020年12月8日	头肩底	546	1	圆fang	2
355	2020年12月7日	亲友们：太棒此股，比我中签的公牛还要棒呢	284	0	全班都炒股	3
356	2020年12月6日	转发	261	0	非凡论股vx	2
357	2020年12月5日	从数据上看外资在大规模调仓进入东方财富，从数据开外资在持续卖出中国平安，与此同时在持续加仓东方财富	1166	4	厚德载物2021	0
358	2020年12月4日	坚决拿	948	5	涨停十五个板	0
359	2020年12月3日	来源：中国新闻网 作者：张楷欣 11月26日，中国平安人寿保险股份有限公司(下称“平安人寿”或“公司”)宣布，王一博成为公司首位产品代言人，为公司旗下系列人身险产品代言，传递公司经营理念。此次合作，是平安人寿积极践行“品牌向上”策略、推动品牌年轻化转型的重要举措。时值感恩节之际，为回馈广大客户及粉丝，平安人寿在多平台开展了“集平安值，抽代言人周边！”感恩回馈活动。 作为新锐全能艺人，王一博在舞蹈、表演、职业摩托赛车等多个领域均有建树，并凭借其专业表现，斩获包括第30届中国电视金鹰奖观众最喜爱的男演员奖、2019年腾讯视频星光大赏年度人气电视剧演员、2019年微博之夜微博年度男神在内的多项重磅荣誉。 王一博勇于尝试、追求卓越的态度，和平安人寿向上向善、追求领先的经营理念不谋而合。作为国内大型人身险公司，平安人寿拥有超百万代理人队伍，致力于依托“产品+”、“科技+”策略，向超过1亿客户提供全…	5406	71	中国平安资讯	0
360	2020年12月2日	继续加仓，重仓中国平安，千金难买牛回头，看高平安年内上150！加油！亚麻跌	985	10	关注心脑血管	2
361	2020年12月1日	居然跌倒66，完全没想到。很想抄个底，可惜没钱了。再跌受内伤，期盼疫情消。	6048	51	股友WK84Ui	0
362	2020年11月30日	中国平安明天会不会给我们惊喜呢？	659	3	股魔股鬼	2
363	2020年11月29日	今天不用看，北向又大买特买平安，明天又是大卖特卖	986	7	韭菜不如的韭菜渣	2
364	2020年11月28日	中国平安下周很快就会上百，年底120以上	914	3	n310113533678102	2
365	2020年11月27日	吉姆*罗杰斯,也就是与创办索罗斯量子基金的人。1981年，他投资德国股市，当时德国已经21年的熊市了，但是他判断，保守党上台会加大投资，引发股市暴涨，果断大笔买进，然后三年后抛掉。21年，估计没有多少人会受得了，当时美股也差不多。相比较以前，A股30年，从最低点96.79算起来，30倍。投资你不用年来计算，眼皮浅，就盯着每天的涨跌，只能失败。我们现在的投资标的简便很多，越来越多的ETF推出，只要你能够有一个合适的策略，我验算过，买300，就有20日上穿50日买进，跌破卖出，收益快10倍。补充一点，在熊市的时候，往往持强势观点占上风，所以现在你看各大策略都是牛市的观点，但是一旦市场上升的时候，心里却仍然弱势，这就是为什么我们屡屡让外资抄到大底的原因。	3554	2	不不读史	2
366	2020年11月26日	割外资韭菜了！哈哈！	198	0	盼盼188	2
367	2020年11月25日	多篇研报已发布！小编整理近24小时研报数据发现，文化传媒行业受机构高度关注，泛亚微透、华侨城A等多只个股目标上涨空间超30%，四方科技受机构看好获上调评级。从研报给出的目标价来看，泛亚微透等8只个股获机构看好，股价上涨空间较大：四方科技获机构上调评级：免责声明：本文基于大数据生产，仅供参考，不构成任何投资建议，据此操作风险自担。	4507	1	每日研报	0
368	2020年11月24日	快买	227	0	巴巴变了	2
369	2020年11月23日	看清楚我从来不在高位买股票从来没有亏过钱。	925	3	股友tRVPZw	3
370	2020年11月22日	总有些黑粉，一有大公司出点负面消息，如工行，平安，中信，阿里，腾讯，蚂蚁，乐的手舞足蹈！这难道就是所谓的仇富心理吗？固然，在过往的经营中，许多大公司有这样那样的不足之处，但真如你们所认为那样吗？平安的顾客，以中产精英为主，那么多千千万万的精英，难道是智商有问题，而购买保险，上当受骗吗？	806	2	股友4Ow4pA	2
371	2020年11月21日	什么时候把本捞回来，就好了	350	2	乖乖lh	2
372	2020年11月20日	业绩牛600197三大利好！	336	3	寻找诗的远方	0
373	2020年11月19日	六十万股换600197还是600702呀？急呀！大家说说，谢谢	314	2	寻找诗的远方	0
374	2020年11月18日	陆金所跌了吗，北上资金早知道了，人家是觉得平安值这个价才疯狂买入的，我赌今天长三个点	5000	0	炒股的小强	2
375	2020年11月17日	83.08卖了，晚上洗脚去				2
376	2020年11月16日	第二个伯克希尔中国平安	431	3	股友d7Jy00	1
377	2020年11月15日	险资虽迎松绑，岂可高位买套？股市风险莫测，切勿侥幸投机！	660	1	龍耀88	2
378	2020年11月14日	来源：东方财富Choice数据 作者：财智星 中国平安融资融券信息显示，2020年11月13日融资净买入3.95亿元；融资余额208.28亿元，较前一日增加1.95%。融资方面，当日融资买入9.23亿元，融资偿还5.28亿元，融资净买入3.95亿元，净买入额两市排名第一，连续3日净买入累计5.61亿元。融券方面，融券卖出44.57万股，融券偿还95.02万股，融券余量2637.76万股，融券余额21.19亿元。融资融券余额合计229.47亿元。中国平安融资融券交易明细（11-13）中国平安历史融资融券数据一览免责声明：本文基于大数据生产，仅供参考，不构成任何投资建议，据此操作风险自担。（文章来源：东方财富Choice数据） [点击查看原文]	374	0	中国平安资讯	0
379	2020年11月13日	今天可以大跌了	489	1	富有纳福de风清扬	3
380	2020年11月12日	港股稳定，A股追涨杀跌	287	0	盼盼188	2
381	2020年11月11日	中国平安少有未大涨的白马蓝筹，周均线烘云托月形态，在孕酿不小行情这周出现周线缺口，发力在即。	915	6	三浪三99	2
382	2020年11月10日	公告日期：2020-06-01证券代码：601318 证券简称：中国平安 公告编号：临 2020-042中国平安保险（集团）股份有限公司潜在关联交易公告中国平安保险（集团）股份有限公司（以下简称“本公司”）董事会及全体董事保证公告内容不存在任何虚假记载、误导性陈述或者重大遗漏，并对公告内容的真实性、准确性和完整性承担个别及连带责任。重要内容提示：本次关联交易尚待相关交易主体的内部有权决策机构审议以及国有资产监督管理部门或其他有权单位批准，相关交易主体亦尚未达成有实质性约束的协议，本次关联交易能否达成尚存在不确定性。一、 关联交易基本情况招商局蛇口工业区控股股份有限公司（股票代码：001979，以下简称“招商蛇口”）拟采用发行股份、可转换公司债券及支付现金的方式向深圳市投资控股有限公司（以下简称“深投控”）购买其持有的深圳市南油（集团）有限公司（以下简称“南油集团”）24%的股权，并非公开…	7861	17	中国平安资讯	3
383	2020年11月9日	两部委拟新增退税政策促钢材出口中国经营报2020年11月05日 19:01分享到： 阅读：9868评论收藏本报记者 索寒雪 北京报道虽然“中国制造”出现了出口反弹，但是中国的钢材出口还在大幅下降状态。《中国经营报》记者了解到，为刺激钢材出口，一些出口退税政策正在酝酿之中。“商务部也在跟我们商议，近期会推出一些退税措施，完成钢铁企业超低排放改造的企业可以享受出口退税。”生态环境部大气环境司项目处处长佟彦超日前透露。中国需求拯救世界钢企钢材出口形势不佳已经是不争的事实，在2019年之前，中国一直是世界上最大的钢材出口国。海关总署公布的数据显示，今年1～9月份，全国累计出口钢材4039万吨，同比下降19.6%，出口均价822.07美元/吨，同比下降0.9%。与此同时，钢材进口却迅猛增长。今年中国累计进口钢材1507万吨，同比增长72.2%，进口均价813.24美元/吨，同比下降31.5%。“从…	941	8	股市太极高手	0
384	2020年11月8日	周一大阳破前高。	839	3	知心操守	2
385	2020年11月7日	平安是我的重仓股，虽然涨的慢，但也稳呀	813	7	牛年大红牛	1
386	2020年11月6日	大家都谈谈是多少钱买 入的	2145	35	短线玩	2
387	2020年11月5日	平安1000亿回购现在进行到哪了？	757	3	市场先生合伙人	2
388	2020年11月4日	从股权结构及变化趋势看，平安A股、H股最大股东都是外资，但还没有控股；A股第一大股东是卜蜂集团控股的两家公司，H股第一大股东是小摩。近两年卜蜂没有加仓A股平安，但小摩一直在买平安H股（已持有12亿股，占H股16%，通过港股通买入A股平安的就不统计了）。总的来看平安的股东还是内资占多数，但随着股权放开，平安这类核心资产的控制权有被外资控制的风险，如同当年的台积电——刚开始外资只占比20%，现在80%，还有现在的阿里、腾讯——股东大多为外资，内地市场赚取的红利大多流入他人的腰包！从此话语权逐渐丧失，财富外流——这才是平安目前最大的风险！ （海南岛2020.3.12）	73834	416	海南岛211008	3
389	2020年11月3日	买平安就会错过这次的结构行情，就是大盘到5000点平安最多就是100元，茅台到10000五粮液1000，迈瑞2000，	905	8	珠峰巅之鹰	2
390	2020年11月2日	满仓干反弹	317	0	赏金三江	2
391	2020年11月1日	好像2020年4月28日那天也有消息关于注册制的新闻，然后好多股票盘中都跌停了，现在是真的注册制了，还会不会跌停呢？蛮惊险的	973	1	股友aORlfU	2
392	2020年10月31日	未来的几个月，平安将是最安全的股票	508	0	征征征征	2
393	2020年10月30日	平安大跌明天开始，目标价65-70元。	948	2	宁可装傻	2
394	2020年10月29日	美的都快超过平安了，无语	392	2	平安美的	2
395	2020年10月28日	来源：21世纪经济报道 10月27日，中国平安发布三季报业绩，虽受疫情及权益市场波动加大等因素影响，公司整体业绩仍维持稳健增长。 2020年前三季度，平安的核心财务指标，即归属于母公司股东的营运利润，同比增长4.5%至1,086.92亿元。如按同业可比的净利润口径来看，平安同期归属于母公司股东的净利润为1,030.41亿元，虽同比下降20.5%，但降幅较上半年有所收窄。 公告显示，在客户经营方面，平安个人业务保持增长，团体业务持续发力。截至2020年9月末，平安个人客户数超2.14亿，较年初增长7.0%；前三季度新增客户数2,853万，同比增长2.5%；客均合同数2.71个，较年初增长2.7%。此外，平安团体综合金融业务的价值贡献提升明显，前三季度，团金融资规模同比增长149.8%，对公渠道综合金融保费规模同比增长113.4%。 平安主营的寿险及健康业务，通过持续深入推进改革工程，积蓄长…	1123	0	中国平安资讯	0
396	2020年10月27日	平安下周的短线预测---下跌原因一：前几天涨幅相对大一点原因二：前三季报又将是不理想或相比上年下降原因三：寿险改革拖累	844	2	东信2020	2
397	2020年10月26日	中国平安是第二个博克希尔	386	0	股友tRVPZw	3
398	2020年10月25日	平安2020年7月收关解析及未来展望 平安7月收关在75.9元（月涨幅6.3%），较2月疫情底部（65元）涨16.8%，相较于医药、科技、消费股涨幅，可谓大大落后，然事情都是双面的，涨上去的是风险（没基本面支持的普涨不可持续），跌下来的是机会（基本面良好且低估的个股只会迟到，不会缺席大行情）。一、7月收关月K线分析 7月月K线在底部收带长上影线的阳线（方向指引），且底部放巨量，MACD开始收敛，KDJ即将金叉，预示月线级别的圆弧底已成，接下来几个月持续看涨。 二、中报、三季报及年度展望1、7月保费及中报展望：疫情好转及线上线下联动，7月保费收入增长同比会转正，中报营运利润环比会大幅增长，但由于2019基数较高（税收优惠），同比依然为负，股价依然受压，难创新高；2、三季报展望：平安的适应能力和发展速度是很快的，三季度是平安嬗变的季度，保费和营运利润都会同比转正，股价也会同步抬升，大概率再创…	6633	34	海南岛211008	0
399	2020年10月24日	来源：第一财经 随着资管新规的落地，信托公司纷纷掀起标准化、净值化的“二次创业”热潮，信托业进入转型发展的新阶段。头部的信托公司是如何转型的？带着这一问题，第一财经记者对平安信托进行了采访。 “严监管时代的到来，实际上也为信托业转型提供了良好契机，催生了新的业务机会。”平安信托产品中心业务总监彭湧说。据了解，目前平安信托产品中心提前布局标品类信托及服务类信托，目前已经打造了固定收益、证券投资、家族信托、资产证券化等标准化、专业化的产品，构建多元化的产品生态圈。 压非标、搭建新架构 今年4月27日，平安信托公布的2019年年报显示，截至去年末，公司信托资产总规模下降到4426.08亿元，与2018年底相比减少915亿元。其中，压降通道性业务规模625亿元，压降融资类业务规模146.13亿元，压降房地产业务规模33.38亿元。 “资管新规鼓励标品投资，其深层次的逻辑是鼓励资管行业回归本源、做…	921	2	中国平安资讯	0
400	2020年10月23日	坚决不支持平安！原因，大家细思！	940	10	马上封板	2
401	2020年10月22日	我发现很多人很不屑成功的经验。巴菲特有句话：对初学者来说，找到长期有效的投资方法，照葫芦画瓢就可以了。这句话其实是可以得到验证的，我用贝叶斯模拟一个均线带止损的系统，10000结果下来，成绩好的惊人。与其去一会价值一会技术，不如找个喜欢的大师的方法，根据自己喜好稍加改进，坚持下去。因为成功越长，体味越深，自己也就出师了。	9584	6	不不读史	2
402	2020年10月21日	保险最近很牛啊	395	2	Ecully	2
403	2020年10月20日	目前摩根持有平安H股占比16%左右，5月12日又加仓26亿港元。摩根为什么看中平安？1作为世界顶级投行的摩根最懂金融，平安是内地最好的金融核心标的；2平安体量巨大，能满足大机构的胃口；3平安在沪深300、上证50、恒生指数等权重大，易于衍生品双向运作。 沪港通、深港通打开了A股的对外阀门，从此平安A股的筹码也变成了外资的猎物。目前近60%的平安筹码已被大机构（前十大股东）锁定，而平安的管理层也有10%的股权回购与激励计划，各种指数基金有6%左右的刚性配置，随着疫情进入尾声，货币越来越宽松，房子不再被炒，平安这类核心资产的筹码将变成稀缺资源，当绝大部分筹码被锁定时，平安又要飞了。（海南岛2020.5.19于南京）	4865	19	海南岛211008	2
404	2020年10月19日	今天进2成仓金融股	230	0	股友aOOX2g	3
405	2020年10月18日	如果觉得保险股可以换成人寿不香吗？以后平安保险和平安股票都不买。	2736	60	明洋之心	2
406	2020年10月17日	见证奇迹，第五次大牛市，超越历史，登上珠穆朗玛峰8848点。	954	7	圆fang	2
407	2020年10月16日	真不要脸	210	0	股友l9ICMJ	2
408	2020年10月15日	观察了很长时间，中国平安确实是保险股中最弱的一只，不涨必定是有原因的，主力资金知道，散户不能碰，要买要买板块中最强新华或人寿	1926	5	红灯笼独迎风挂起	1
409	2020年10月14日	我买什么，什么就不涨，卖了的一个劲的涨，这是什么鬼	1120	17	股友Zip1rf	2
410	2020年10月13日	平安一抬头，准没好事	320	0	木林森楞梧	2
411	2020年10月12日	所有买的股票只有你天天跌 我也不加仓了 爱咋咋地吧 失望至极	299	1	hello2021	2
412	2020年10月11日	在平安投了十几年车险，今年终于投了人保，同样的车险，人保比平安便宜了四百元。是不是平安专杀熟。。。。。？	753	7	qingzhonghe7279	3
413	2020年10月10日	趋势爱均线228亏死都死不瞑目	860	13	股友wLGDo6	2
414	2020年10月9日	空狗怎么还不卖啊 想要点低价筹码	379	2	股友FVu7x06608	2
415	2020年10月8日	来源：中国证券网 作者：孔子元 中国平安公告，公司联营公司陆金所控股已为拟首次公开发行并在纽约证券交易所上市美国存托股份(代表陆金所控股普通股)公开递交F-1注册登记表。（文章来源：中国证券网） [点击查看原文]	990	0	中国平安资讯	0
416	2020年10月7日	原先平安就持股汇丰，现在低点抄底，拉低成本，降低损失，炒股的明白	966	21	A河南隆基疑似	2
417	2020年10月6日	失道寡助，，持有平安保险的，多是以鸡精长线投资为主，多是超额浮盈筹码，下周，就怕他们践踏出逃，股价案在跌停板上面了	9994	29	大威天龙般若地藏	2
418	2020年10月5日	平安怎么了？出啥事了？	955	5	风筝888mm	2
419	2020年10月4日	早就出来增持消息了，节前也没见砸跌停啊，还是刷抖音炒股的都这么后知后觉？	986	7	迷你微小股东	2
420	2020年10月3日	网友们这么洗刷平安，国庆后如何开盘？直接跌停？主力心有不甘。拉红甩卖又怕让散户和其他机构捡便宜高位出逃？放假8天就想了8天，左右都不是，算了，还是直接跌停，感谢规则，幸好不是跌停20%，至少可以承受几个跌停板	9835	20	放下万缘放下执着	3
421	2020年10月2日	抖音全是退保中国平安，开始跌停	723	0	JC8341	2
422	2020年10月1日	没有一次能当领头羊的	235	0	买的吉利	2
423	2020年9月30日	米国金融股，这是怎么了？$工商银行(SH601398)$$中信证券(SH600030)$	1087	16	巴菲特很行	1
424	2020年9月29日	平安保险是汇丰的最大股东，投入汇丰的钱是打水漂了！还把自己陷过去，估计明年三分之一业绩都难保了	328	0	小样的基本面	2
425	2020年9月28日	转发	349	0	股友A81208m951	2
426	2020年9月27日	去调查一下去年平安人寿保险公司分部营运情况就知道不乐观	936	9	一辈子8只股	2
427	2020年9月26日	别人恐惧我贪婪，同样适用于万科	789	7	炒韭菜放鸡精	2
428	2020年9月25日	不到75不补仓	326	3	何以解忧唯有喝酒	2
429	2020年9月24日	从平安的月K线看，上升通道良好，BOLL线呈现为中轨附近波动，MACD翻绿发散到最大；周K线看，BOLL线两次击穿下轨后筑底成功，MACD即将翻红，KDJ底部金叉，目前有筑双底迹象。 综合分析，目前平安股价接近内涵价值（65），从历史来看为最低估值期，实为低吸良机。（海南岛2020.5.25于南京）	32643	319	海南岛211008	0
430	2020年9月23日	平安没好心	327	1	股友hPTsaT	2
431	2020年9月22日	中国平安嫁给会炒股男人的优势1；会炒股的男人会把大部分精力用在研究股票，基本上没有时间去花天酒地，寻花问柳。2；股票大起大落，还能在股市坚持，说明能经得起风雨，成熟稳重。3；炒股的男人会把钱用在刀刃上，绝对不会乱花钱，挥霍浪费。4；能炒股赚到钱的男人，情绪都已经训练很好，不容易吵架，情商高，让人感觉舒服。5；能够炒股赚钱，说明头脑灵活，智商高，将来生的孩子也聪明。碰到会炒股的男人，而且炒股还赚钱的男人就抓紧把自己嫁了。生命很快就过去了，一个机会从不会出现两次！这种男人一旦出现，一定要牢牢抓住。因为对的时间遇见对的人，是非常难能可贵的。不要拿自己的青春赌明天！好好珍惜他吧！通知：国庆节前，最重要的事情！不要套牢！套牢是投资人心中的痛，为投资、为生活带来损失，带去烦恼。套牢不是市场造成的，是每个人心中的魔鬼。学会仓位管理，什么时候重仓，什么时候轻仓。个股只是输赢，仓位才是成败，风控才决定生死…	996	2	三姐擒牛股	2
432	2020年9月21日	回本一天又套了	201	1	买的吉利	2
433	2020年9月20日	平安是汇丰控股第二大股东，持股比例为7.01%。目前中国平安持股汇丰14.19亿股，按照汇丰原定2019年4季度派息每股0.21美元计算，中国平安此次将减少3亿美元的股息收入，折合人民币21亿元。除了股息的落空，在二级市场上因汇丰暂停派息而造成股价波动带来的账面损失。仅4月1日，汇丰控股便下跌9.51%，最终报收39.93港元，对应中国平安相关持股的账面市值则便缩水近60亿港币，约折合人民币55亿元。$Ｂ股指数(SH000003)$	5428	2	北京股权律师张特	2
434	2020年9月19日	周五拉光头阳线就是诱多，市场主力准备下周一下午，最迟周二开始撤退，十一长假来临，资金肯定出去理财，躲避长假期间的不确定性。	956	0	托害人啊	2
435	2020年9月18日	今天大涨几个点	207	0	凤凰66	2
436	2020年9月17日	赚平安的钱，炒底其他，大家说好不好。	314	0	圆fang	2
437	2020年9月16日	分红只是大股东的变向减持，对散户来说还要交税，总资产是减少的。是好是坏？	926	8	梦财富梦	2
438	2020年9月15日	八十二	270	1	新手小宝	2
439	2020年9月14日	这一波应该可以看到90以上吧？	940	4	oooUFOooo	2
440	2020年9月13日	说是要分红，几号来着，有人知道么？分红之后股价必然要下跌。	934	2	郝郝先生的一天	2
441	2020年9月12日	如果说A股的上市公司中，50年后依然还活着且依然保持着稳定发展，那么毫无疑问中国平安肯定就是其中之一家。保险是与国民生活及国家发展成高度正比例的产业。如果用A股市场上浮躁的眼光来看保险业务，是看不到其真正价值的。说这件事并非是说一定要持有平安，但如果你持有平安，平安至少可以陪你走完波澜不惊的一生！	848	2	Baseball	2
442	2020年9月11日	来源：东方财富研究中心 点此进入东方财富证券7×24小时在线开户入口>> 沪指站上3000点，白酒板块大涨。免税、超级品牌、在线旅游等概念涨幅居前，智能电视、数字货币、医疗等概念领跌。截至发稿，沪指上涨0.91%，报3011.77点；深成指上涨1.02%，报12114.21点；创业板指下跌0.36%，报2429.54点。 今日消息面： 1、100%中签机会：新三板打新今日开启 空仓也能“打新”！能赚多少？怎么打？ 2、什么信号？时隔多年央行再度下调两大政策工具利率 有何影响？来看最新解读 3、最高赚83.17%！医药基金狂揽上半年股、混榜单前十！估值仅次2015年大牛市 4、特斯拉大涨 股价创历史新高！A股概念龙头股名单来了 5、中央力推六项改革 四大板块迎风口！北上深也有密集行动 三大主题成基石？ 6、上海端午新房成交量创十年新高！有中介团队人均月入8万 前滩再现“日光盘” 关于后市走…	2688	0	caiyunguilai3338	0
443	2020年9月10日	牛来了，牛回头，牛没了	302	1	股友9BY6e8	2
444	2020年9月9日	第一次买平安,昨天76.8入了点,今天没忍住76.42又入了点. 说实在的,平安以前的走势及基本面资料及公司赢利等等都不了解,也不想去查看了,估计也看不明白. 目前手里有国轩和博通两只中长线,再加上平安,刚好中长三宝. 入平安还有一个更重要的原因:修心. 老想着做短线搛点快钱,追涨杀跌,提心吊胆不说,心太累了,晚上有时做梦都是股哈. 感觉自己和赌BO没区别, 忽略了投资的真正含义. 手里有股,心中无股是我炒股的梦想, 梦想有了,那就先从第一步修心开始. 平安就是第一课. 最近很多好股都炒得高高的,唯独保险类滞涨,如下半年大盘继续走牛,除了券商外,保险也该出一份力吧.,就算补涨也该轮到他了.把平安和新华比较了下,从人气来讲,平安要好,特别是有一个寓意很好的名字 <平安是福>谁不喜欢? 平安营销广告及业务员不胜其数,名声响当当的,平时买保险产品类头脑里第一个想到的应该是平安吧. 新华走势比平…	2911	21	一心一意投资	3
445	2020年9月8日	78的本	808	12	股友IO7RLK	2
446	2020年9月7日	涨停！涨停！涨停！	377	3	榕树下的年华	2
447	2020年9月6日	天天跌，什么时候可以涨一点	359	0	静氺流深	2
448	2020年9月5日	来源：东方财富Choice数据 作者：财智星 中国平安融资融券信息显示，2020年9月4日融资净买入5680.5万元；融资余额244.53亿元，较前一日增加0.23%。融资方面，当日融资买入3.9亿元，融资偿还3.33亿元，融资净买入5680.5万元，净买入额两市排名第19，连续5日净买入累计4.55亿元。融券方面，融券卖出35.67万股，融券偿还26.44万股，融券余量1323.26万股，融券余额9.9亿元。融资融券余额合计254.43亿元。中国平安融资融券交易明细（09-04）中国平安历史融资融券数据一览免责声明：本文基于大数据生产，仅供参考，不构成任何投资建议，据此操作风险自担。（文章来源：东方财富Choice数据） [点击查看原文]	799	5	中国平安资讯	0
449	2020年9月4日	我以前喜欢小盘股，上上下下很活跃，买进卖出容易降低成本价。自从7月31日75.58建仓中国平安以来，经过这几天看盘实际操作，其实也很好，买进卖出也非常顺利，六天建仓成本价已经降了一元，比较满意。今后也可以申请买上海新股指标，非常不错，准备长期持有。中国平安目前年线红柱第二根，季线红柱十三根，月线绿柱第七根正在缩短之中，是长线布局比较优秀的好股，所以我选中了中国平安。	4654	21	上海丰豪	2
450	2020年9月3日	买保险不如买白酒股票。	647	6	天与我才必有用	1
451	2020年9月2日	公司营收、利润年增长率10%，市盈率9倍！公司现金50亿，市值70亿！$格力电器(SZ000651)$$中国平安(SH601318)$	1021	1	阿木小二	1
452	2020年9月1日	今天会跌倒77以下的。欢迎打脸	929	10	新时代的大牛	2
453	2020年8月31日	89买的中国平安74割肉，同时买了贝达药业，目前填平了平安亏的，还有赚，准备在贝达上价值投资	948	11	小散的价值	2
454	2020年8月30日	中国平安就是十年前的茅台酒。珍惜吧。50元至100元买入放着不出。十年时间，看中国平安是什么价。	9901	40	大公子abc	2
455	2020年8月29日	目标价116.83。记录一下。	365	1	顺势随缘99	2
456	2020年8月28日	中国平安可能在未来三个交易日内出现底背离，也就是出现阶段低点，大概75元附近。	819	3	花开见我1	2
457	2020年8月27日	80.97的本	345	2	明1234567890	2
458	2020年8月26日	来源：智通财经网 根据2020年8月21日披露数据，赣锋鋰业(01772)、华电国际电力股份(01071)、华能国际电力股份(00902)位居港股通持股比例前3位，分别为56.83%、44.38%、43.63%。此外，中国联通(00762)、中国平安(02318)、山东黄金(01787)在最近有统计数据的5个交易日内，持股额增幅最大，分别为+11.68亿元、+10.20亿元、+8.50亿元；药明生物(02269)、北京控股(00392)、BRILLIANCE CHI(01114)在最近有统计数据的5个交易日内，持股额减幅最大，分别为-3.30亿元、-3.01亿元、-2.69亿元。 具体数据如下(交易所数据根据T+2日结算)： 1、港股通最新持股比例排行(前20名)公司名称持股数量最新持股比例赣锋鋰业(01772)1.14亿股56.83%华电国际电力股份(01071)7.62亿股44.38…	15707	19	华电国际电力股份资讯	0
459	2020年8月25日	今天保险和银行的趋势已经走坏了，虽然心里万分不情愿，但是明天必须减仓了！个人认为今天是科技股建仓的一个时间点，我小幅加仓。早上竞价买了点格力电器，没想到还是那个s样。期待明天的天普股份上市！$建设银行(SH601939)$$中国平安(SH601318)$	2313	15	悠远7778	1
460	2020年8月24日	蚂蚁金服会不会成为中国平安的掘墓人？这很重要！	950	6	东信2020	2
461	2020年8月23日	战斗鸡，就不相信你不起飞！买进买进！	870	10	韭菜战斗鸡	2
462	2020年8月22日	来源：东方财富研究中心 北向资金今日净流出28.32亿元，今日净买入东方财富7.93亿元、歌尔股份4.44亿元，净卖出贵州茅台5.74亿元、中国平安4.93亿元。 对于后市大盘走向，机构纷纷发表看法。 中原证券指出，部分防御板块逆势走强，无奈投资者跟风做多的意愿较弱，前期累计涨幅较大的板块轮番杀跌，抑制了股指继续反弹的步伐，沪指继续在3450点下方蓄势震荡的可能性较大。建议投资者继续关注低估值蓝筹股的补涨机会。 银河证券在研报中称，上证指数走弱和外部消息有关系。芯片医药等热门赛道和创业板近期大跌，是风险释放的内在要求。对货币政策收紧的担忧是一种“高估值焦虑的映射”，虽然无证据支持。6-8月，不断有人怀疑流动性转向，但是6月底央行降低再贴现率、本周央行持续逆回购+放量等行动不支持怀疑。滞涨强周期行业只是补涨，小的风格转换而已，不会成为主旋律。牛市下半场获利难度大，牛市下半场的特点是估值高高…	15659	150	贵州茅台资讯	0
463	2020年8月21日	来源：智通财经网 智通财经网智通财经数据显示，电能实业(00006)、SOHO中国(00410)、信和置业(00083)上一交易日沽空比率位于前三位，分别为46.10%、45.87%、43.08%。腾讯控股(00700)、阿里巴巴-SW(09988)、小米集团-W(01810)的沽空金额位居前三，分别为8.29 亿元、6.33 亿元、6.27 亿元。西部水泥(02233)、SOHO中国(00410)、电能实业(00006)的偏离值位居前三，分别为35.41%、34.19%、26.20%。具体情况如下： 前十大沽空比率排行股票名称沽空金额沽空比率↓偏离值电能实业(00006)3427.83 万元46.10%26.20%SOHO中国(00410)1019.04 万元45.87%34.19%信和置业(00083)1505.41 万元43.08%24.13%中电控股(00002)6400.19 …	8737	6	建设银行资讯	0
464	2020年8月20日	最近股市大家也看到了，开启阴跌的行情！甜老师由于及时减仓，导致亏损并不是很多，目前为止，亏了1500左右吧！其实甜老师早就预测到了。但是甜老师炒股有个癖好，就是：永不空仓，为国护盘！甜老师在股市里赚的多，自然也要为国护盘！不然一下全跑了，那太没良心了！只要严格控制好仓位。百战不殆！平安的韭菜们，你们多学着点！	993	8	女神的口水真甜	2
465	2020年8月19日	从今天的走势来看，破位了，周末降息已经发布了，下周一看能不能反弹	1057	2	股友nu1KdF	2
466	2020年8月18日	欢迎平安回到前期低点，比如73	748	5	最爱Etf	2
467	2020年8月17日	建议中长可以逢低买进布局！！！！平安买得放心！！！适合大资金！！	9288	51	十六岁开始做股票	0
468	2020年8月16日	人寿 新华 太保都有，为何没查到平安持有蚂蚁集团呢？	942	2	风云际会天上火	0
469	2020年8月15日	78左右，已经是极限了。能跌到哪儿	888	8	z清风	2
470	2020年8月14日	一个大国的崛起，不可能被绑在30年了只有3000点金融市场的耻辱架上！金融强国必将伴随什么强，我想明白人都知道是什么了！	8950	46	乌兰巴彦	2
471	2020年8月13日	科技股贵了，杀。芯片贵了，杀。消费电子贵了，杀。免税贵了，杀。疫苗贵了，杀。军工最近涨得快了，也一起杀。贵的，通通杀了个遍，都是前期香馍馍。留下涨的是金融地产、是家电装修、是汽车服装，都是（大）烂（蓝）臭（筹）。	6062	11	牛牛涨停潮	2
472	2020年8月12日	一贵州茅台。二中国平安	534	2	股友d7Jy00	0
473	2020年8月11日	来源：智通财经网 数据显示，恒生银行(00011)、IMAX CHINA(01970)、新创建集团(00659)上一交易日沽空比率位于前三位，分别为55.25%、51.43%、50.99%。腾讯控股(00700)、美团点评-W(03690)、阿里巴巴-SW(09988)的沽空金额位居前三，分别为14.48 亿元、13.84 亿元、11.50 亿元。IMAX CHINA(01970)、丘钛科技(01478)、国泰航空(00293)的偏离值位居前三，分别为40.60%、38.72%、28.96%。具体情况如下： 前十大沽空比率排行股票名称沽空金额沽空比率↓偏离值恒生银行(00011)5.38 亿元55.25%16.18%IMAX CHINA(01970)190.88 万元51.43%40.60%新创建集团(00659)3426.24 万元50.99%17.53%丘钛科技(01478)3044…	11845	13	建设银行资讯	0
474	2020年8月10日	股价的上涨和业绩并没有必然联系	577	1	晶石志	3
475	2020年8月9日	错怪你了平安，从趋势上看，原来是为了加速探底吓得我割了	968	3	求怜悯	0
476	2020年8月8日	你一定要清仓平安，这几年金融纾困经济，让利实体，已经没有成长性了，一个没有成长性的价值标的，买入没有意义	4978	70	湘零道人001	2
477	2020年8月7日	来源：智通财经网 数据显示，希望教育(01765)、新创建集团(00659)、波司登(03998)上一交易日沽空比率位于前三位，分别为65.34%、63.91%、60.31%。腾讯控股(00700)、美团点评-W(03690)、阿里巴巴-SW(09988)的沽空金额位居前三，分别为15.45 亿元、14.36 亿元、5.71 亿元。希望教育(01765)、波司登(03998)、盛京银行(02066)的偏离值位居前三，分别为50.78%、41.66%、35.99%。具体情况如下： 前十大沽空比率排行股票名称沽空金额沽空比率↓偏离值希望教育(01765)5.03 亿元65.34%50.78%新创建集团(00659)2872.53 万元63.91%27.33%波司登(03998)2985.65 万元60.31%41.66%中国电力(02380)920.51 万元53.14%32.76%中电控股…	9146	13	建设银行资讯	0
478	2020年8月6日	一地鸡毛，跌的还真快	221	0	和气生财de张三丰	2
479	2020年8月5日	昨天尾盘没忍住买了垃圾招行，今天就忍不住一路卖卖卖…牛市里持有这散户标配的四傻只能快进快出找机会做T，大涨就清仓，否则不断T降低成本。输了时间，只能把成本降低，降低风险…$中国平安(SH601318)$$招商银行(SH600036)$	392	1	股友76T6927H71	3
480	2020年8月4日	来源：东方财富Choice数据 作者：财智星 中国平安融资融券信息显示，2020年8月3日融资净买入2.51亿元；融资余额245.87亿元，较前一日增加1.03%。融资方面，当日融资买入9.39亿元，融资偿还6.88亿元，融资净买入2.51亿元，净买入额两市排名第六。融券方面，融券卖出59.29万股，融券偿还32.05万股，融券余量303.97万股，融券余额2.32亿元。融资融券余额合计248.2亿元。中国平安融资融券交易明细（08-03）中国平安历史融资融券数据一览免责声明：本文基于大数据生产，仅供参考，不构成任何投资建议，据此操作风险自担。（文章来源：东方财富Choice数据） [点击查看原文]	721	1	中国平安资讯	0
481	2020年8月3日	中国平安，去年下半年形成了大规模的顶部，我清晰记得当时满世界都是讨论它会如何继续上涨，北向资金对它有多么青睐等等，随着年后股价暴跌，由爱生恨的声音不绝于耳。而这，也成了近来股价上涨到86元这个套牢重灾区，暴跌的原因。一方面，股价终于回到成本区，套牢盘自然不愿意再坐过山车，纷纷卖出解套，这就给股价造成了压力；另一方面，对于机构而言，他们也不想放过这些套牢盘，让他们重拾希望，却又让股价再度大跌，势必会击溃他们死扛的决心，从而在低位卖出，这样，机构就有大量的便宜筹码可捡。77.17是中国平安的一道关键位，整个上周，股价都在这里小线震荡，这意味着短时间内行情极有可能会有爆发行情，当然，我更倾向于它会向上爆发。一方面，从86元开始的下跌并不流畅，这符合调整阶段的特征；另一方面，相较而言，下方的支撑要多于上方的压力，而股价会朝着阻力最小的方向运动。所以，股价向上突破的可能性最大，而且，当前就是最好的…	996	0	交易员云起	0
482	2020年8月2日	牛市里拿着散户标配的 平安 格力 招行 万科… 不要紧，最二哔的是 还重仓，还一直一条道走到黑 不愿意承认自己就是几十万散户里最蠢的…因为还有几十万一起蠢。你蠢不要紧，还一直执着还固执的坚信自己是价值投资…别人都赚的盆满钵满，自己还相信那一套 风水轮流转，等牛市走完，却迎来玉石俱焚一起暴跌…难道先赚了钱不香吗？非得等到风水来…其实就是没辙没法动弹，追高一已晚，不追又不赚，很无奈只能这么一直堕落下去，期待板块轮动。什么办法都想过，唯一不会想的自己是不是选择的是错的…loser们永远不会总结经验教训…永远都有着同样的信仰，永远都是用过去的历史去幻想复制未来…$中国平安(SH601318)$$万 科Ａ(SZ000002)$	7031	35	股友76T6927H71	1
483	2020年8月1日	受全球新冠疫情、平安寿险转型、周边股市暴跌及其他因素的共振影响，去年四季度至今年一季度，中国平安流年不利，股价江河日下，从92.5元直落至66元，大跌26.5元，跌幅巨大。中国平安持有者看在眼里，急在心里。偏偏在这严峻时刻，一些缺德的空头怀着不可告人的目的落井下石，对平安冷嘲热讽，不负责任地散布大量奇谈怪论。受其影响，部分心里承受能力差、意志不坚定者的持股者心如刀绞，心急如焚：挥泪斩仓吧，则浮亏十分严重；继续持有吧，又怕继续下跌，不知如何是好！ 怎么办？我的意见只有八个字：不论生死，不服就干！ 随着国内疫情形势的日趋向好、生产的快速恢复，货币的大幅宽松、新基建的快速实施，股市的提前反应，中国股市熊去牛来几成定局。 目前正值熊去牛来转折之际，冲锋在前就是绩优白马股的历史使命！， 所以，我要说：满仓满融守平安，重整旗鼓待长牛。 祝大家劳动节快乐！	9292	67	股友WK84Ui	0
484	2020年7月31日	87追进来的有没有？ 点个赞我看看是不是只有我	847	7	FRAGMENT	2
485	2020年7月30日	大水货	252	0	Walter05	2
486	2020年7月29日	来源：数据宝 中国平安7月28日大宗交易平台出现一笔成交，成交量25.30万股，成交金额1933.68万元，大宗交易成交价为76.43元，相对今日收盘价溢价0.07%。该笔交易的买方营业部为广发证券股份有限公司东莞大朗证券营业部，卖方营业部为广发证券股份有限公司东莞大朗证券营业部。 进一步统计，近3个月内该股累计发生37笔大宗交易，合计成交金额为8.49亿元。 证券时报数据宝统计显示，中国平安今日收盘价为76.38元，下跌0.07%，日换手率为0.59%，成交额为48.94亿元，全天主力资金净流出4.10亿元，近5日该股累计下跌5.42%，近5日资金合计净流出36.65亿元。 两融数据显示，该股最新融资余额为242.00亿元，近5日减少7.07亿元，降幅为2.84%。北向资金动态上，沪股通最新持有该股8.20亿股，近5日减少1311.06万股，降幅为1.57%。(数据宝) 7月28日中国…	2367	4	中国平安资讯	0
487	2020年7月28日	那个湘零道人001昨天晚上在中国平安股吧喊人们卖出中国平安去追医药股…医药长期赛道好这是全世界共识，但是近期医药股已经明显高潮，很多医药股已经市梦率了，显而易见很多医药股是一个很好的卖出时机了，你这时候不应该来忽悠散户再买医药股了，要买也要等到调整充分冷却后，无脑一味唱多要不得害人害己。	713	6	世纪樱桃	2
488	2020年7月27日	来源：21世纪经济报道 先是减持套现18亿元，然后又获批收购股权。 7月23日，21世纪经济报道记者获悉，银保监会近日批复同意中国平安财产保险股份有限公司(简称“平安产险”)收购汽车之家(ATHM.N)股权，具体是，平安产险以自有资金投资收购AUTOHOME INC。约26%股权(持股比例视资金汇兑情况确定)。 汽车之家当前股价80.21美元，与今年初股价基本持平，当前总市值95.51亿美元。按此计算，平安产险此次收购汽车之家约26%股权，大约耗资24.8亿美元(约合174亿元人民币)。平安产险是中国平安(601318.SH、2318.HK)的财产险子公司，平安集团数年前已经收购汽车之家股权。 目前，尚不清楚平安产险将从那些股东手里收购汽车之家股权。对于收购汽车之家股权，平安产险回应21世纪经济报道记者查询时表示：“平安产险看好汽车之家的长远发展，双方未来将密切合作，围绕车生态为消费者提…	9380	29	中国平安资讯	0
489	2020年7月26日	坚持科技牛主线思维！卖出中国平安	598	7	湘零道人001	0
490	2020年7月25日	杰西利佛摩尔：只要认识到趋势在什么地方出现，顺着時代潮流驾驭你的投机之舟，就能从中得到好处，不要跟市场争论，最重要的是，不要跟市场争个高低。在价格进入到一个明显的趋势之后，它将一直沿着贯穿其整个趋势的特定路线而自动运行。	1348	5	湘零道人001	2
491	2020年7月24日	今天突然溢价11.3%交易接近5个亿是几个意思？	988	2	牛55牛	2
492	2020年7月23日	来源：东方财富研究中心 开户不排队，交易安全稳定，就选东方财富证券，点此在线开户>> 北向资金今日净流入105.28亿元，今日净买入格力电器9.43亿元、中国平安9.23亿元，净卖出五粮液11.37亿元、京东方A4.78亿元。（点击查看沪深港通资金流>>） 对于后市大盘走向，机构纷纷发表看法。 华西证券指出，当前市场已经无可争议进入牛市，基于情绪的怀疑——兴奋——衰减周期，上证指数完全有望于本月突破3600点。 粤开证券分析，无论从经济面、政策面还是情绪面来看，牛市的基础得以进一步夯实，在经过上半年的反复的博弈之后，A股有望走出长牛的行情。短期而言，市场快速上涨后，不排除或面临一定的休整，但不意味着行情的结束。对于后市，沪指有望上冲至3600点至3700点区域。配置方面，权重搭台后，各类题材股的机会值得期待。中字头国企改革以及基建等周期股存在补涨机会，遇到阻力后市场风格将再度切换回成长股…	42231	232	格力电器资讯	0
493	2020年7月22日	来源：智通财经网 P数据显示，周大福(01929)、新秀丽(01910)、香格里拉(亚洲)(00069)上一交易日沽空比率位于前三位，分别为54.39%、51.49%、47.83%。中国平安(02318)、腾讯控股(00700)、美团点评-W(03690)的沽空金额位居前三，分别为15.20 亿元、10.15 亿元、6.06 亿元。长飞光纤光缆(06869)、希望教育(01765)、周大福(01929)的偏离值位居前三，分别为38.02%、35.59%、35.41%。具体情况如下： 前十大沽空比率排行股票名称沽空金额沽空比率↓偏离值周大福(01929)2445.56 万元54.39%35.41%新秀丽(01910)1966.02 万元51.49%32.86%香格里拉(亚洲)(00069)1150.42 万元47.83%19.00%大家乐集团(00341)2193.60 万元47.25%2…	9541	10	广深铁路股份资讯	0
494	2020年7月21日	暴跌一天，股神消失了80%，各种吹票晒收益的杂音也收敛起来，新入的小散韭菜瞬间傻了眼，惊恐无助的想要抓根救命稻草。$中国平安(SH601318)$ $招商银行(SH600036)$	887	3	林海雪山的韭菜叔	1
495	2020年7月20日	水淹车保险有得赔了，这赔那赔够不够赔	883	6	M时W势	2
496	2020年7月19日	我从1992年炒股经验大家看3500点到3600点今次就不会到了，应该进入中期调整期，因为大家都买好了，机构大小非们也正等着解禁减持中，新股不断大量供应，外资买入很少无法相比供过于求。欢迎大家评说个人观点。	997	4	深圳股民92年入市	2
497	2020年7月18日	中国平安7月17日获沪股通净买入4.10亿。7月17日，中国平安现身沪股通十大成交活跃股，位居沪股通港资成交额第2位，港资总计成交22.56亿。其中，买入13.33亿，卖出9.23亿，净买入4.10亿，净买入额占该股当日总成交量的5.99%。 中国平安最近一个月上涨6.86%，上榜沪股通19次，外资累计净买入77.53亿；近两个月上涨8.02%，上榜沪股通40次，外资累计净买入114.56亿；今年以来下跌7.30%，上榜沪股通0次，年内外资累计净买入20.91亿，截止今日收盘，中国平安流通市值为8451.64亿。	991	0	三钢最新消息	2
498	2020年7月17日	来源：东方财富Choice数据 作者：数据中心 ?中国平安(601318)2020-07-16融资融券信息显示，中国平安融资余额24,743,284,883元，融券余额254,682,599.16元，融资买入额1,467,062,359元，融资偿还额1,382,075,540元，融资净买额84,986,819元，融券余量3,255,978股，融券卖出量864,600股，融券偿还量952,788股，融资融券余额24,997,967,482.16元。中国平安融资融券详细信息如下表：交易日期代码简称融资融券余额(元)2020-07-16601318中国平安24,997,967,482.16融资余额(元)融资买入额(元)融资偿还额(元)融资净买额(元)24,743,284,8831,467,062,3591,382,075,54084,986,819融券余额(元)融券余量(股)融券卖出量(股)融…	899	0	中国平安资讯	0
499	2020年7月16日	北上资金一直在买入中国平安。	974	5	深圳股民92年入市	2
500	2020年7月15日	宝安玄天一片云，乌鸦洛进凤凰群！$中国平安(SH601318)$$中国宝安(SZ000009)$	1557	9	股市关键词	1
501	2020年7月14日	买优秀企业后好吃好睡，才不怕炒垃圾股割韭菜。注册制后只有好企业才能外资买入靠眼光和信心，再过10年后不少上市公司不靠谱做实业不在了，但中国平安保险一定更强大，企业股价一定150元很难买入价。个人观点：不想做韭菜只有选择优秀龙头企业就算最高位买入价，只亏时间不亏本越久越让人赚钱。	944	3	深圳股民92年入市	2
502	2020年7月13日	黄奇帆说平安每年投千亿做5G。产业互联网最可能落地城市：深圳，杭州，上海，青岛，苏州，北京。	997	0	投资学徒2020	2
503	2020年7月12日	牛市下半场即将开啟，难道你还没清仓平安？	2014	19	湘零道人001	1
504	2020年7月11日	大家不要慌，今天被人保给拖下水了，下周就起来。。。。平安你们还慌什么，历史新高是妥妥的	933	7	降龙廿八掌	2
505	2020年7月10日	平安投资1000亿到汇丰，结果跌得都不认识了，所以平安就是再投1000到平安平安股价还要跌	4429	3	珠峰巅之鹰	2
506	2020年7月9日	公告日期：2020-07-15证券代码：601318 证券简称：中国平安 公告编号：临 2020-051中国平安保险（集团）股份有限公司保费收入公告中国平安保险（集团）股份有限公司（以下简称“本公司”）董事会及全体董事保证本公告内容不存在任何虚假记载、误导性陈述或者重大遗漏，并对其内容的真实性、准确性和完整性承担个别及连带责任。根据中华人民共和国财政部《企业会计准则解释第 2 号》以及《保险合同相关会计处理规定》，本公司如下控股子公司于 2020 年 1 月 1 日至 2020 年 6 月 30日期间的原保险合同保费收入为：（人民币万元） 2020 年 1-6 月控股子公司名称 原保险合同保费收入中国平安财产保险股份有限公司 14,411,809中国平安人寿保险股份有限公司 28,067,054平安养老保险股份有限公司 1,556,094平安健康保险股份有限公司 489,528于上述期间…	22119	127	中国平安资讯	3
507	2020年7月8日	外资一共吃了50亿的货，明天百分百涨停了	699	2	确定性买入法	0
508	2020年7月7日	业绩下降太厉害今天涨太猛卖了	988	5	王先生2364	2
509	2020年7月6日	散户难啊，卧槽	912	8	老手白如如不动	3
510	2020年7月5日	#牛短熊长#牛市就是股市长期累积以后的一次短暂集中爆发，A股才有牛短熊长的说法。单靠创业板和中小板的TMT、消费、医药等股票撑不起牛市，每一类股票都有高光时刻，人往高处走，水向低处流，资金似流水，早晚要流向低洼之地，这一次等到银行保险地产开始启动，新一轮牛市也就来临了。今天开始试水新三板打新，刚好达标的“一手党”。$招商银行(SH600036)$ $中国平安(SH601318)$	1714	2	林海雪山的韭菜叔	1
511	2020年7月4日	131亿资金量，才涨2个多点，拉这家伙太累了	700	4	忙活366天	0
512	2020年7月3日	注册制来了，亏损可以上市，你还盯着传统的PE，带着眼镜，翻着《价值投资宝典》选股吗？ 注册制来了，亏损可以上市，你还盯着传统的PE，带着眼镜，翻着《价值投资宝典》选股吗？	1772	10	湘零道人001	2
513	2020年7月2日	今天做一个T，净赚只有十几元，蚊子肉也是肉。今天再转出去1万元。	970	30	黑马遇见伯乐	2
514	2020年7月1日	中外机构中长期重仓持有，几十年后再来看看，有几个人在，也许买不起啦，茅台就是例子！感觉后期涨幅会跑过茅台酒！平安在手，万业可投！ 作参考 买卖自己负责！	937	4	K线9段	2
515	2020年6月30日	“新基建”彻底火了。但实际上，新型基础设施建设并不是一个新概念。3月4日，中共中央政治局常务委员会召开会议，明确提出“加快5G网络、数据中心等新型基础设施建设进度”。这短短的一句话，让 “新型基础设施建设” 再次成为热词。多个省份陆续发布的2020年一系列重大投资项目中，新型基础设施项目占据了相当的比重。那么新型基础设施建设究竟是什么？将会带动哪些产业发展？和区块链的有哪些联系？什么是“新基建”新型基础设施建设，或者 “新基建”，是基础设施建设中的一个相对概念。以往的基础设施建设，主要指的是铁路、公路、机场、港口、水利设施等建设项目，因此也被称之为 “铁公基”，它们在我国经济发展过程中发挥了重要的基础作用。不过，在新的社会发展条件下，以 “铁公基”为代表的传统基础设施建设已经无法满足要求。于是，新型基础设施建设的概念应运而生。新型基础设施，是相对于以往铁路、公路、机场等传统基础设施而言的…	1295	1	股友ROevSL	0
516	2020年6月29日	我眼中内循环投资我眼中的内循环经济投资：一，自主可控科技1，疫苗自研：2，芯片替代：3，国产软件云计算：4，5G新基建及应用：5，新能源汽车链二，内需消费1，必选消费品吃穿住行娱食品饮料休闲美容健康保健精神娱乐家居电器电子消费三，周期需求建筑材料工程机械光伏有色化工	1705	7	湘零道人001	2
517	2020年6月28日	大盘今天没有跟着外围走，独立趋势不错。短期趋势走的不错，预计一波行情要来了。就是不知道是三个月还是半年了长期投资低位买入优质股，静待花开。投资之道，莫过于此。$上证指数(SH000001)$$中国平安(SH601318)$	2056	8	杨吉的投资笔记	1
518	2020年6月27日	价值投资并非持股不动，而是寻找低估值，业绩确定性高的。股票就是一张废纸，股票只是一个合法博弈的载体，来这个市场只是为了賺钱，不能对股票产生任何感情。	908	0	神道法如来	2
519	2020年6月26日	坚信现在是低位	509	1	本想赚点零花钱	2
520	2020年6月25日	从76开始买，一路加仓加到现在，套了60W………买完没一天涨的…	933	7	后来22222	2
521	2020年6月24日	还能砸到66不？不到不建仓	751	8	會当临絶頂	2
522	2020年6月23日	等你到70以下	245	1	基民Vtjnpr	2
523	2020年6月22日	【浪K图解】中国平安日线图以2020.1.20日为分析基点，至2020.3.23日是一个完整的下跌结构：下跌+中枢+下跌。2020.3.23日为新的分析基点，开启上涨结构：a+A。而且a的内部也有一个上涨结构：上涨+中枢+上涨。现在来看，技术中枢A已经完成，缠论4买已经成立，现在博弈的机会是中枢离开段b。	784	1	N盘手浪K	2
524	2020年6月21日	平安合理的股价应该是三位数	794	1	专业股票17年成败一念之间	2
525	2020年6月20日	股票越来越贵了，买股要趁早！	831	4	湘零道人001	1
526	2020年6月19日	《小罗股海沉浮记》2020年6月18日:收盘总资产75525元，今天赢339元，未操作。	900	7	小罗2020	2
527	2020年6月18日	中国平安今年大幅跑输医药股，持有者必然十分郁闷。中国平安今年落后主因为疫情影响业绩，加上李延祥和任汇川离开使得投资者担心高层动荡影响未来，任何公司的发展都不会是一帆风顺的，比如茅台五粮液塑化剂事件、伊利三聚氰胺事件，好公司遇到暂时困难的时候是长期买入时机！中国平安长远看依然是伟大的公司，中国股市里伟大公司屈指可数，价值投资是少数人的，多数人热衷炒作，目前医药股热火朝天相信很多人会忍不住去追捧，正如年初科技股风风火火之后大跌一样，熬过去才能看到光明，所以说价值投资说起来容易做起来难，守股比守寡还难啊 ，目前中国平安就是这样的，也许今年她一年都不会动，你愿意守吗？	3940	14	世纪樱桃	2
528	2020年6月17日	亏死了	773	0	friends000	2
529	2020年6月16日	热泪盈眶，平安终于涨了，海南岛，一锌一，十倍平安姐快来吹吹风	665	4	小散的价值	0
530	2020年6月15日	平安解救了何享健，涨停的节奏	907	2	股票专家1255	2
531	2020年6月14日	中国平安是中国的伯克希尔，买了做遗产代代相传。	907	4	股友H8l2N4	2
532	2020年6月13日	来源：经济通中国站 中国中药控股(00570)公布，近日与中国平安(02318)(沪：601318)旗号称下平安国际智慧城市科技股份签署合作协议，拟共同建设全过程可追溯的中药品控溯源一体化管理平台，并于日前正式启动该项目。 该集团指，平安智慧城市是中国平安旗下专注于新型智慧城市建设的科技公司，以「智慧、智理、智效」为建设理念，依托人工智能、区块链和云计算等核心技术，构建「1+N」智慧城市平台体系，是智慧城市全面解决方案提供商。至于该项目覆盖中药材种植GAP管理系统，饮片品控溯源管理系统，中药配方颗粒品控溯源管理系统，中药质检管理系统，接口平台和中药溯源展示平台等，通过线上线下一体化管理平台建设，加强该集团对中药产品的溯源能力，从生产到销售全程监控，保证流通到终端的每一味中药信息都可追溯。 该集团建立有关管理平台和质量控制体系是重点工作之一，对未来可持续发展和保持市场竞争力尤为重要，而平安…	2425	5	中国中药资讯	0
533	2020年6月12日	来源：东方财富研究中心 北向资金今日净流入56.95亿元，今日净买入格力电器4.71亿元、中国平安3.66亿元，净卖出万科A1.52亿元。（点击查看沪深港通资金流>>） 沪指收盘上涨0.40%，收报2930.80点；深成指上涨0.37%，收报11180.60点；创业板指上涨0.70%，收报2166.38点。 对于后市大盘走向，机构纷纷发表看法。 申万宏源表示，下半年逐步转向战略乐观，至少可以期待一波“非常像牛市”的大反弹。主要判断依据有三：首先，下半年A股基本面趋势向上有望得到确认，新周期开启的乐观预期可能阶段性发酵；其二，新经济基本面触底回升，叠加创业板改革并试点注册制等持续推进，科技成长股有望重拾进攻属性；其三，居民储蓄率上升，配置需求亟待释放。 上海证券认为，美股波动率加大叠加其他外部争端或将对A股市场情绪形成负面扰动，相关风险因素将对下半年市场风险偏好形成间歇性的压制。下半年总体…	15629	93	格力电器资讯	0
534	2020年6月11日	虽然我还有10手，但感觉会大跌	842	6	木子桃1575	2
535	2020年6月10日	还好昨天把平安这垃圾清了…史诗级大啊…	254	0	股友76T6927H71	2
536	2020年6月9日	有人说当平安要涨的时候不会给你任何后悔的机会。	565	3	天天向上股友	2
537	2020年6月8日	下周必破半年线！加油我的平安！咋82见	909	7	心随_乳动	2
538	2020年6月7日	平安本来不错，但其与汇丰互相持股在目前导致有了不确定的风险。	794	0	高昂雄鸡	2
539	2020年6月6日	如果今天外资净流入3个亿以上，下周大有希望。	896	4	红叶贝拉	2
540	2020年6月5日	来源：e公司 证券时报记者获悉，中国平安集团今日与深圳市政府签署战略合作协议，将参与深圳公共住房建设。据悉，平安集团将从协议生效起至2035年，持续投入资金参与深圳公共住房建设，由平安集团投资建设的公共住房以长期租赁为主，并优先满足政府的租赁需求。根据规划，深圳今年将完成“十三五”期间新增40万套目标，到2035年计划建设筹集公共住房不少于100万套。（文章来源：e公司） [点击查看原文]	9483	19	中国平安资讯	0
541	2020年6月4日	6月3日中国平安最高见76.69元，涨0.97%，收在75.01元，填权并创反弹新高！	319	0	丁山清	0
542	2020年6月3日	昨夜美股大涨，A50也涨幅，早盘日经涨近2点，今天A盘高开高走，让踏空者、看空者追悔莫及	520	2	股友1GhgKL	2
543	2020年6月2日	$宁德时代(SZ300750)$ $中国平安(SH601318)$ 这个收益率还可以吧？	885	4	warren_8uffett	2
544	2020年6月1日	平安是不是退市。我希望他退市	569	1	股友x3SPdv	2
545	2020年5月31日	上周五中国平安AH股为何反着走？	930	1	海上一帆00号	2
546	2020年5月30日	去年90清仓，昨周五一看，股价跌到70了…………就当作支持一下吧！10手……跌了就补点……长线持有！	930	1	钱财不入急门	2
547	2020年5月29日	请珍惜70元的平安，看往年，下一个台阶是110	867	6	炒个西红柿	2
548	2020年5月28日	火箭板	306	0	w连连	2
549	2020年5月27日	现在位置是，，月线级别大A浪，，一波流第九浪的小级别反弹第4小浪，，还有最后第5小浪的下跌，，，请不要满仓买，，分批建仓，，在下周末能基本见底。	702	3	股友RhNWBI8720	0
550	2020年5月26日	都快不如港股了	247	0	jcsunt	2
551	2020年5月25日	平安害死人了，88开始买的股，我能解套了，永远不买平安了，	885	5	股友hPTsaT	2
552	2020年5月24日	广州大暴雨成涝，光是一天平安就收到了上万份汽车赔保单	928	4	老千炒盘	2
553	2020年5月23日	今天肯定很多人又在怀疑中国平安，这到底是好股票吗？怎么老是跌跌不休呢？所以我的总结就是，大部分人通常以股价的高低来判断股票的好坏，而不是以股票的质地，公司的业绩。所以这就是大部分人在这个市场最终的结局。反向思维，在这个市场才能生存下去。有人从画中看到，这是美景，有人看到的，是荒凉。你说谁对谁错？	10081	48	卧龙说股到金	2
554	2020年5月22日	大胆预测一下，明天应该会有个抵抗试小反弹，高位在72.8-低位72.2之间，明天的高点，估计就会是到月底的最高点了，如果明天能达到72.8，我会毫不犹豫的割肉斩仓，我的成本是73.29，持币等待大盘变盘，等平安在下月破70我会接回来一半仓，到66-65左右我会全部接回来。短期看空的观点继续不变。	627	5	元之达	2
555	2020年5月21日	今天大阳，稳指数，小股出	351	0	胸有成竹君9018	2
556	2020年5月20日	平安卖完就涨	283	1	w连连	2
557	2020年5月19日	都绿习惯了垃圾别装死了赶紧绿吧	221	0	进个老理你	2
558	2020年5月18日	来源：界面新闻 在Vivid Synergy Limited项目上，平安人寿投资总计达到112.73亿港元。 4月29日，新鸿基地产(00016.HK)公告称，公司拟向平安人寿的全资附属公司富悦投资管理有限公司出售Vivid Synergy Limited的25%权益，购买价为93.94亿港元另加若干偿付购买价的融资成本及于该土地上兴建的项目的办公大厦部分的项目成本的融资成本。 同时，平安人寿也向郭氏家族旗下的Somerpath International Limited，以18.79亿港元加偿付购买价融资成本的代价，买入Vivid Synergy Limited 5%权益。 待交易完成后，Vivid Synergy Limited将由新鸿基、平安人寿及郭氏家族分别以50%、30%及20%比例拥有。其中，平安人寿对该项目的投资总计达到112.73亿港元。 公告称，该土地位处西九龙区策略性…	2139	2	新鸿基地产资讯	0
559	2020年5月17日	中国平安股票在保险版块质地已经很一般了。一年前，89元介入，期间补仓至80元，还分了两次红。坚持到今年四月份，73元毫不犹豫清仓。换成酒类股票后，已将损失弥补了。这是只想说中国平安股票已经不如昔日了，其一季报业绩也不胜其它保险股。唉！不看好啊！	900	3	持股相守	2
560	2020年5月16日	全聚德：增持期限过半 首旅集团仅增持3万股 5月11日下午，全聚德发布关于控股股东增持股份计划的进展公告。宣布：截至2020年5月11日，首旅集团通过深圳证券交易所系统累计增持公司股份3万股，占公司总股本的0.0097%，增持金额合计27.52万元，增持均价为9.173元/股。 据悉，全聚德于2020年2月11日披露了《关于控股股东增持公司股份计划的公告》(公告编号：2020-01)。公司控股股东北京首都旅游集团有限责任公司拟增持公司股份，增持期间自该公告披露之日起6个月内完成，增持数量不低于公司总股本的1%，不超过总股本的2%。本次增持计划实施前，首旅集团持有公司股份数为131,606,774股，占公司总股本的42.6652%。 而截至本公告披露日，本次增持计划实施期限过半，公司已收到首旅集团增持公司股份的通知，首旅集团于2020年2月11日至2020年5月11日期间，通过深圳证券交易…	854	7	马宇萱	0
561	2020年5月15日	mmp 又是高开低走 垃圾 早上冲高清仓就好了	279	0	傻白甜大韭菜	2
562	2020年5月14日	中国平安80.8元买的600股，高拋低吸现在73.752元本2000股，亏1.1%快解套了。趋势线向上，长线持有，去年对标美股预测茅台1500元，平安150元，平安落后，80.8元就加仓平安了。	9847	20	上海先飞皮具	2
563	2020年5月13日	来源：券商中国 作者：邓雄鹰 受一季度新冠疫情、利率下行等多重因素影响，今年上市保险公司业绩开局不利，去年盈利大增盛景不再。 迄今，中国人寿、中国平安、中国太保三家上市险企公布了2020年一季报。数据显示，今年一季度，三家险企实现保费收入近7000亿元，同比增长3.22%，实现净利润515.41亿元，同比下降33.09%。 从保险业务增长来看，国寿增速最快。一季度，中国人寿实现保费收入3077.76亿元，同比增长13%，中国太保保费收入增速为2.20%，中国平安保费增长同比下降5.99%。 太保则是三家上市险企中唯一净利增长的公司。在疫情影响保险展业，国寿、平安净利润均大幅下降的一季度，太保一季度实现净利润283.88亿元，同比增长53.1%。 保险公司一季度经营受到线下业务开展受阻、信用风险上扬、权益市场波动、市场利率下行等不利因素影响。不过，保险公司在这次疫情中，加速跑通线上经营新模…	26611	35	中国人寿资讯	1
564	2020年5月12日	什么情况 一下拉一下砸	274	0	傻白甜大韭菜	2
565	2020年5月11日	说现金分红要交税不合算的傻逼们，中国平安分红后马上填权。不现金分红的公司才是垃圾公司	933	4	jilihuayuan	2
566	2020年5月10日	明天涨停还有反对的吗？	975	2	股友c269003M96	2
567	2020年5月9日	来源：21世纪经济报道 6月11日，中国平安在互动平台表示，瑞幸咖啡投保了董监事及高级管理人员责任保险，平安产险及国内十多家保险公司以共保体的形式参与了此次承保。基于公司资本金情况，预计即使最终按再保后自留最高限额赔付也不会对公司造成重大影响。 据了解，瑞幸咖啡在上市前买了董责险，保单共有4层，总限额2500万美元，涉及境内外十几家保险公司。有的保险公司对这项业务还做了再保分出。 4月9日，中国平安在股东大会上回应参与承保瑞幸咖啡董责险时称，平安参与承保瑞幸董责险，但为分保机制，其共保体基础层保额为1000万美金，平安的额度最高两百万美金。 今年一季度，中国平安归属于母公司股东营运利润实现5.3%的同比增长，达到359.14亿元；若按同业可比口径，中国平安实现归属于母公司股东净利润260.63亿元，同比下降42.7%。 董责险，是指由公司或者公司与董事、高级管理人员共同出资购买，对被保险…	3120	5	瑞幸咖啡资讯	0
568	2020年5月8日	大神们再问一下，我3月到5月陆续买了几千股，如果我把5月买的卖了，3月的和4月的继续持有，会收税吗	733	3	股友irUBDI	2
569	2020年5月7日	买什么什么跌，20年是一个牛气的日子。梭哈了。$格力电器(SZ000651)$ $中国平安(SH601318)$	482	1	操盘手来了	1
570	2020年5月6日	为什么看多科技股昵一是疫情的倒逼．另外也是国际大环境的科技上升趋势，最后科技是新基建投资周期．尽管短期被疫情打断了，就市论市，从市场层面上看，近来有好几只科技股都创出反弹新高了．比如云计算造价云龙头广联达，安恒信息，芯片里的光刻胶容大感光，还有许许多的芯片细分龙头走出了阳线反包阴线的月线走势．如我的韦尔股份，还有晶方科技，北方华创，精测电子，至纯科技，中微股份，景旺电子等等，因此．有理由看好五月份的科技股的二波．	1771	10	湘零道人001	0
571	2020年5月5日	随便说说...	707	3	云中雁14854	1
572	2020年5月4日	公告日期：2020-05-15证券代码：601318 证券简称：中国平安 公告编号：临 2020-040中国平安保险（集团）股份有限公司保费收入公告中国平安保险（集团）股份有限公司（以下简称“本公司”）董事会及全体董事保证本公告内容不存在任何虚假记载、误导性陈述或者重大遗漏，并对其内容的真实性、准确性和完整性承担个别及连带责任。根据中华人民共和国财政部《企业会计准则解释第 2 号》以及《保险合同相关会计处理规定》，本公司如下控股子公司于 2020 年 1 月 1 日至 2020 年 4 月 30日期间的原保险合同保费收入为：（人民币万元） 2020 年 1-4 月控股子公司名称 原保险合同保费收入中国平安财产保险股份有限公司 9,654,585中国平安人寿保险股份有限公司 21,007,980平安养老保险股份有限公司 1,125,488平安健康保险股份有限公司 332,041于上述期间，…	15249	93	中国平安资讯	3
573	2020年5月3日	来源：券商中国 一季报业绩难看，已经是保险行业的共识了。 4月23日晚间，中国人寿披露一季报，2020年一季度实现营业收入3377.72亿元，同比增长8.2%；净利润170.9亿元，同比下降34.4%。 同日，中国平安也披露了一季报，该公司一季度实现归母净利润260.63亿元，同比下降42.7%；归属于母公司股东的营运利润仍实现同比增长5.3%，为359.14亿元。 对于两大保险巨头一季度的表现，市场已有预期。4月22日国新办的新闻发布会上，中国银保监会副主席黄洪表示，2020年一季度，保险业原保险保费收入是1.67万亿，同比仅增长2.3%，增幅同比下降13.6个百分点。 投资收益下滑是亏损主因 一季度，在A股市场下跌、市场利率下行的环境下，中国人寿实现总投资收益455亿元，总投资收益率为5.13%，较权益市场大幅上涨的去年同期下降158个基点；净投资收益381亿元，净投资收益率为4.2…	32652	41	中国人寿资讯	1
574	2020年5月2日	平安惠普被判高利贷	962	1	ConradWu	1
575	2020年5月1日	举国体制威力，10倍芯片后再获重磅利好	1468	12	湘零道人001	0
576	2020年4月30日	来源：东方财富Choice数据 作者：财智星 中国平安融资融券信息显示，2020年4月29日融资净偿还2.47亿元；融资余额218.14亿元，较前一日下降1.12%。融资方面，当日融资买入3.64亿元，融资偿还6.11亿元，融资净偿还2.47亿元，连续5日净偿还累计7.03亿元。融券方面，融券卖出71.22万股，融券偿还25.06万股，融券余量284.07万股，融券余额2.1亿元。融资融券余额合计220.25亿元。中国平安融资融券交易明细（04-29）中国平安历史融资融券数据一览免责声明：本文基于大数据生产，仅供参考，不构成任何投资建议，据此操作风险自担。（文章来源：东方财富Choice数据） [点击查看原文]	491	0	中国平安资讯	0
577	2020年4月29日	快买飞力达，创投概念	320	1	时空牛	2
578	2020年4月28日	净利润十年十倍。由于社交软件和自媒体大家知道马云马化腾，却很少有人知道马明哲，其掌管的中国平安，每年的净利润比阿里，腾讯，华为还多！2019年1400亿的净利润相当于半个工行！十年前，中国平安净利润才138亿！十年净利润翻了十倍！中国平安，未来的伯克希尔！	1670	11	涨停信步	2
579	2020年4月27日	前几天吵着要50元，35元买平安的不少啊，一周没来看，怎么不跌反尔涨了两块多哦。希望唱空的人继续满足心理，看看账户又赚了，舒服！	957	4	希希的小财主	2
580	2020年4月26日	平安到40建仓	438	0	波段为生	2
581	2020年4月25日	八十万股东？八十万人想翻倍，想玩价值投资，天天做梦，赤裸裸的派发	595	3	deideidei	2
582	2020年4月24日	来源：中国证券网 中国平安今日发布的2020年一季报显示，今年第一季度，中国平安实现归属于母公司股东的净利润260.63亿元，同比下降42.7%；但归属于母公司股东的营运利润仍实现同比增长5.3%，达到359.14亿元。 在疫情冲击下，面临线下业务开展受阻、信用风险上扬、权益市场波动、市场利率下行等诸多不利因素，中国平安努力采取线上化转型等各种举措，减缓疫情影响。同时，境内外资本市场大幅下跌，且中国平安执行新金融工具会计准则，公允价值变动损益波动加大，导致投资收益大幅下降。 截至3月31日，平安保险资金投资组合规模3.38万亿元，较年初增长5.3%。第一季度，平安保险资金投资组合年化净投资收益率3.6%，年化总投资收益率3.4%。 展望未来，中国平安表示，受疫情持续影响，短期内，保险业务线下展业受阻，投资收益下行明显，信用风险增大且融资业务需求减少。但中长期来看，各项业务机遇与挑战并存：…	993	4	中国平安资讯	0
583	2020年4月23日	正常情况下，预计调整时间还有8个交易日，期间跌多涨少。第一支撑位竟然在76元附近。第二就在70元以下了。趋势一旦形成，很难更改，往往逆趋势都是要吃亏的。	4837	63	花开见我1	2
584	2020年4月22日	最后悔买个这个低估值股票，跟跌不跟涨，跑输市场，以后再也不会再关注保险，银行，航空，石油等传统周期性产业，即使再便宜也不投资！	606	2	长春勇士	2
585	2020年4月21日	国内资金，不光是散户，连很多基金也是追热点，赚快钱，虽然赚的爽，但是风险大啊，活跃的用户大多都是近期赚了钱的，被套的都发誓等解套了就远离股市，只有国外的大资金才喜欢平安美的这种，稳，且流动性好，大家各取所需。	950	0	好票多关注	2
586	2020年4月20日	73.66、这个价位要不要抛一点呢、已经有点盈余了、有点惆怅、	749	6	大漠孤的条狼	2
587	2020年4月19日	机构怎么大部分都跑了，还能拿着吗	591	2	公明先生	3
588	2020年4月18日	作为平安的股东之一，我真的很想平安待在70元以下，直到5月8日。我也知道平安并非平庸之辈，该来的一定会是来。愿除息之时能顺势再回调一下。	9951	22	黄药师GmOrMN	2
589	2020年4月17日	任赁50爆涨，我就稳如泰山	251	0	盼盼188	2
590	2020年4月16日	所有A股与H股比都有溢价而且都很大，为什么平安的A股跟H股没有，甚至比港股还便宜。	2365	3	盼盼188	2
591	2020年4月15日	来源：智通财经网 当前，新冠肺炎疫情在各国蔓延，不仅全球经济受到严重冲击，金融机构尤其是中小金融机构也面临严峻考验，亟需借助金融科技加速数字化转型，提升数字化金融服务能力。 近日，中国领先的金融科技云服务平台——金融壹账通(OCFT.US)与阿布扎比国际金融中心签订了关于数字实验室项目(ADGM Digital Lab)的合作协议。作为领先的国际金融中心，阿布扎比国际金融中心一直在全力转型成为中东北非地区的金融创新中心和科技创新中心。“数字实验室”就是其打造综合数字金融和商业服务生态的举措之一。 该数字实验室是一个专注融业务场景的“数字金融市场”，也是一个基于虚拟化容器技术的开发者平台，通过其开放能力吸引合作伙伴进入，协同各方优秀开发能力，连接金融机构与包括开发者在内的科技服务商两端，为双方提供一站式解决方案及服务平台，构建金融科技智能开放生态圈，从而更好地赋能开放银行的建设。 在该“数…	952	0	金融壹账通资讯	0
592	2020年4月14日	明天不想吃面啊	990	13	千雨千巡	2
593	2020年4月13日	平安就是一个笑话	264	0	sevier1	2
594	2020年4月12日	上面压力这么大，想加仓也要看上行信号，简单说，稳中求赚	462	0	老板炒熟点	2
595	2020年4月11日	保险业是未来最有钱图的行业之一，5到10年看到200	981	3	身如浮萍股市似海	2
596	2020年4月10日	名字好，保平安，哈哈	144	0	柯南333	2
597	2020年4月9日	来源：第一财经 汇丰控股4月1日发布公告称，董事会接获监管机构的书面通知，要求取消派发2019年第四次股息。公司董事会经过讨论，决定取消原定于2020年4月14日派发的第四次股息每股普通股0.21美元。同在港股上市的渣打集团亦于同日宣布取消派息。 年年派息从未中断，仅剩半月一朝停发，眼看着就要到手的红利就这么没了，投资者全懵了。 汇丰控股股价应声下跌， 汇丰控股4月1日早盘跳空低开跌9.51%，今日继续下跌2%，至截稿报38.8港元，两日市值蒸发约1107.45亿港元。数据显示，中国平安持有汇丰控股14.19亿股，市场人士粗略估算汇丰控股两日市值加上股息损失，这次取消派息给平安带来超过百亿港元损失。 中国平安回应称，已经关注到有关的信息，对汇丰的投资占平安险资总投资比例不到2%，暂时不分红的影响可控。 突然不派息 按照汇丰控股原本计划分红0.21美元/股折合1.6港元/股计算，中国平安因…	4394	11	汇丰控股资讯	0
598	2020年4月8日	向下突破箱体吧！別撑了。	294	0	中医绝学四大经典	2
599	2020年4月7日	500%仓位荣盛发展股票风雨飘摇瑟瑟发抖深度巨幅绝望套牢持有中。前几天收盘担保比例只有百分之155.87了，今天到了快170了，我一定要胜利。救我命的援军正在源源不断的赶来，主力部队分红应该有几十万，应该五六月份马上就到了，小部队打新收入前几天中签阿尔特，雷赛智能。今天再次中签成都先导。应该也是5万左右的部队正在驰援中。荣盛发展开始全面反击，昨天公布3月份销售额大幅增长，预计2020每股业绩2.8元。时间对我有利，很多援军正在星夜兼程的赶来。 $ $荣盛发展(SZ002146)$ $中国平安(SH601318)$	2599	9	懒才资本	1
600	2020年4月6日	新科技，新消费又来了．敬请关注	970	2	湘零道人001	0
601	2020年4月5日	下周或将迎来60元的低吸机会	489	2	喝醉的贝奇	2
602	2020年4月4日	平安真是吃相棒，居然还有董责险，啧啧啧！女人生不出孩子，男人前列腺是不是都可以被保险？	9779	15	还剩一条内裤	2
603	2020年4月3日	现在的中国平安会不会是2013年的贵州茅台呢？现在买入，5年后即2025年能不能实现5年5倍呢？	937	8	谈股论锌	2
604	2020年4月2日	超大户出货那么猛吗？	250	0	祁鸿谚	2
605	2020年4月1日	各加队游鸡也撜场冲鸭	358	1	中山通	2
606	2020年3月31日	上下作空，下午接回	271	0	股友aXnBV2	2
607	2020年3月30日	我有个兄弟叫ABC	294	0	嘉宁波	2
608	2020年3月29日	来源：东方财富Choice数据 作者：数据中心 ?中国平安(601318)2020-03-27融资融券信息显示，中国平安融资余额24,344,517,431元，融券余额123,108,299.16元，融资买入额510,343,731元，融资偿还额561,655,631元，融资净买额-51,311,900元，融券余量1,765,753股，融券卖出量255,600股，融券偿还量564,200股，融资融券余额24,467,625,730.16元。中国平安融资融券详细信息如下表：交易日期代码简称融资融券余额(元)2020-03-27601318中国平安24,467,625,730.16融资余额(元)融资买入额(元)融资偿还额(元)融资净买额(元)24,344,517,431510,343,731561,655,631-51,311,900融券余额(元)融券余量(股)融券卖出量(股)融券偿还量(股…	816	5	中国平安资讯	0
609	2020年3月28日	今天我在中国平安里做成了一个T	979	11	佛山老杨	2
610	2020年3月27日	不需要，明天只要低开1个点就开始建仓，看多。我是2018年底买入平安的。你自己去看看那段时间，很是煎熬，熬过去就是胜利。虽然钱不是我的，但是你一定要有信念，加油	9636	1	闲庭信步yardwalk	2
611	2020年3月26日	来源：东方财富Choice数据 作者：数据中心 ?中国平安(601318)2020-03-25融资融券信息显示，中国平安融资余额24,344,471,373元，融券余额180,320,908.95元，融资买入额645,437,366元，融资偿还额589,503,171元，融资净买额55,934,195元，融券余量2,563,197股，融券卖出量357,900股，融券偿还量331,892股，融资融券余额24,524,792,281.95元。中国平安融资融券详细信息如下表：交易日期代码简称融资融券余额(元)2020-03-25601318中国平安24,524,792,281.95融资余额(元)融资买入额(元)融资偿还额(元)融资净买额(元)24,344,471,373645,437,366589,503,17155,934,195融券余额(元)融券余量(股)融券卖出量(股)融券偿还量(股)1…	931	2	中国平安资讯	0
612	2020年3月25日	还是希望你再下来一些，回到61可好	1872	25	馒头和悠悠	2
613	2020年3月24日	来源：东方财富Choice数据 作者：数据中心 ?中国平安(601318)2020-03-23融资融券信息显示，中国平安融资余额24,400,561,396元，融券余额177,365,698.16元，融资买入额489,735,360元，融资偿还额601,209,983元，融资净买额-111,474,623元，融券余量2,656,766股，融券卖出量808,222股，融券偿还量631,335股，融资融券余额24,577,927,094.16元。中国平安融资融券详细信息如下表：交易日期代码简称融资融券余额(元)2020-03-23601318中国平安24,577,927,094.16融资余额(元)融资买入额(元)融资偿还额(元)融资净买额(元)24,400,561,396489,735,360601,209,983-111,474,623融券余额(元)融券余量(股)融券卖出量(股)融券偿还量…	961	3	中国平安资讯	0
614	2020年3月23日	跌停板？？？	249	0	牛必普辣丝	2
615	2020年3月22日	平安的元老都走了可能是元老都看到平安已经没有未来了	611	1	珠峰巅之鹰	2
616	2020年3月21日	桥水基金亏21%，你的股神难道比那些精英厉害吗？就你这种情况，不要说是股神，就是玉皇大帝也就不了你，这时候不要再做广告吸引眼球了。	203	12	看透本质以势论市	2
617	2020年3月20日	说好的价值投资呢？骗子公司	702	1	招财发财地祖千秋	2
618	2020年3月19日	十年大趋已破，不走必死！$上证指数(SH000001)$$中国平安(SH601318)$	989	5	股票大作手	1
619	2020年3月18日	近期涨跌都百点！	287	0	月亮与六便士3	2
620	2020年3月17日	明天必高开	426	1	招财大牛喵	2
621	2020年3月16日	外资可以捧你，也一样能杀你！	303	0	祈福今年	2
622	2020年3月15日	再融资放开，定增火爆，从去年来，牛股都出自定增股，比如生物医药泰格，康泰，凯莱英，迈瑞，还有芯片新能源汽车如兆易创新，圣邦股份，韦尔股份，晶方科技，闻泰科技，北方华创，精测电子，北京君正，城迈科技，中潜股份，三安光电，宁德时代，等等定增股，牛市炒定增，已成为市场资金的共识，今年来，相继发布定增消息的股，趋势强于大盘．未来也有可能成为振荡市的亮色什么定增牛一，公司成长除了内生成长外，定增式外延式并购重组成长也是提升公司竞争力和成长的手段．二，上市公司通过定增可以摊平估值，做大市值三，公司并购进入新兴行业或者扩张自已的主业可以估值扩张．享有高溢价．特别是在当下的流动性极度宽松的环境下．附定增股	1654	0	湘零道人001	3
623	2020年3月14日	来源：东方财富Choice数据 作者：数据中心 ?中国平安(601318)2020-03-13融资融券信息显示，中国平安融资余额25,320,139,286元，融券余额158,266,037.55元，融资买入额982,844,672元，融资偿还额906,012,647元，融资净买额76,832,025元，融券余量2,118,405股，融券卖出量692,255股，融券偿还量221,040股，融资融券余额25,478,405,323.55元。中国平安融资融券详细信息如下表：交易日期代码简称融资融券余额(元)2020-03-13601318中国平安25,478,405,323.55融资余额(元)融资买入额(元)融资偿还额(元)融资净买额(元)25,320,139,286982,844,672906,012,64776,832,025融券余额(元)融券余量(股)融券卖出量(股)融券偿还量(股)1…	996	0	中国平安资讯	0
624	2020年3月13日	完蛋，抄底早了	482	0	huqier	2
625	2020年3月12日	认为中国平安将迎来戴维斯双击的人真是可笑至极！知道戴维斯双击什么意思吗？中国平安业绩没负增长，股价又没暴跌，何来戴维斯双击？连概念都没搞懂，就来股市玩耍？真以为做股票和小孩子玩泥沙一样？	3476	7	无我无股票	1
626	2020年3月11日	各位前辈认为中国平安多少买入合适？	670	3	有股势力	2
627	2020年3月10日	今天会不会又上演瘟疫后的第一个股市	392	0	唐寅寅	2
628	2020年3月9日	去年到今年就没进一分钱	429	0	股友qAkXyB	2
629	2020年3月8日	华润微	992	0	海阔天空VIP	1
630	2020年3月7日	下周90元再也买不到了！	1521	5	吴小强123	2
631	2020年3月6日	大家快跑，这家公司放高利贷，平安普惠。已经在被调查了!不信你们去网上查下	15780	29	跟谁趋势	3
632	2020年3月5日	涨一毛钱都费屎劲了	442	0	plcm	2
633	2020年3月4日	大头呀！完蛋了完蛋了完蛋了完蛋了	592	1	a196311a	2
634	2020年3月3日	开盘直接杀到3100点	558	1	一世英名股海翻船	2
635	2020年3月2日	本来想着往下再多买点，出了这么个公告，增加了一些不定数。	760	0	割韭菜炒木耳	2
636	2020年3月1日	中国平安绝对好企业，长久没问题，关键目前破位，下降通道理论上已经打开，外资流出明显。下周要买也要等下降充分也不急。	78	1	浙江陈小散	2
637	2020年2月29日	来源：东方财富Choice数据 作者：数据中心 ?中国平安(601318)2020-02-28融资融券信息显示，中国平安融资余额25,475,331,451元，融券余额122,096,021.56元，融资买入额943,971,775元，融资偿还额851,169,344元，融资净买额92,802,431元，融券余量1,570,973股，融券卖出量129,200股，融券偿还量366,200股，融资融券余额25,597,427,472.56元。中国平安融资融券详细信息如下表：交易日期代码简称融资融券余额(元)2020-02-28601318中国平安25,597,427,472.56融资余额(元)融资买入额(元)融资偿还额(元)融资净买额(元)25,475,331,451943,971,775851,169,34492,802,431融券余额(元)融券余量(股)融券卖出量(股)融券偿还量(股)1…	964	0	中国平安资讯	0
638	2020年2月28日	买100股试试，好几天了起伏也不大。挺稳当，	690	1	niuchenh	2
639	2020年2月27日	市值降8600多亿了，万亿风光不再	987	2	俺要飞的更高	2
640	2020年2月26日	外围崩了，明天平安危险	914	1	ssr旋风	2
641	2020年2月25日	辣鸡公司	326	0	股友HsdMdg	2
642	2020年2月24日	中国平安，新华保险，人寿，太保，人保，大佬排个序？	994	0	养股种花_复利	2
643	2020年2月23日	转发	966	0	老勾	2
644	2020年2月22日	说说华友钴业，这波股价下跌先看30元以下的理由：一，股价在短期内上涨翻倍的股票，二，公司业绩出现了90%多的至命下滑，三，钴在未来将被市场渐渐陶汰，简单的说，公司内部和大资金主力是提前知道这些消息的，他们在明知公司业绩出现大幅下滑的情况下，还加速拉升股价，目的就是为了出货，跑人！	4768	52	古日月尧	2
645	2020年2月21日	今年保险板块走势一直低迷，导致上证指数拉不起来，券商已经发力了两次，快轮到保险了	763	1	默默关注n	2
646	2020年2月20日	竞猜！我猜每10股派18元~	993	0	一个AI	2
647	2020年2月19日	逢低买进！！！！！中长线持有！！！	13226	90	十六岁开始做股票	3
648	2020年2月18日	保险涨得慢买1倍市盈率锂电池黑马冠城大通吧	1735	21	大通操盘手师傅	2
649	2020年2月17日	新媒股份属于和中国平安，贵州茅台一样的长牛股走势，长线股中线持有，看日线量能近段与之前形成顶背离，但前期由于量能过大，庄家还会持续往上拉股价，至于到什么点位，一定要看两天或三天大量不封涨停板做顶，走势会由强转弱，反弹不宜做！	647	1	洛阳昊航	2
650	2020年2月16日	中国平安，暂时在80.4附近获得支撑，如果下周不能收回82.4，则回踩到72附近的可能性很大。	9435	31	romanex1	2
651	2020年2月15日	中国平安2月14日获沪股通净买入1.81亿。2月14日，中国平安现身沪股通十大成交活跃股，位居沪股通港资成交额第2位，港资总计成交7.31亿。其中，买入4.56亿，卖出2.75亿，净买入1.81亿，净买入额占该股当日总成交量的5.22%。中国平安最近一个月下跌6.71%，上榜沪股通17次，外资累计净买入6.00亿；近两个月下跌6.65%，上榜沪股通35次，外资累计净买入40.31亿；今年以来下跌5.22%，上榜沪股通0次，年内外资累计净买入27.28亿，截止今日收盘，中国平安流通市值为8774.46亿。	8327	4	三钢最新消息	2
652	2020年2月14日	这保险是又抗跌又抗涨啊，我5g都涨了二十多个点了	687	1	股友If5SVC	2
653	2020年2月13日	来源：东方财富Choice数据 作者：数据中心 ?中国平安(601318)2020-02-12融资融券信息显示，中国平安融资余额25,170,396,482元，融券余额124,651,662.8元，融资买入额499,720,246元，融资偿还额512,976,723元，融资净买额-13,256,477元，融券余量1,535,119股，融券卖出量203,600股，融券偿还量207,400股，融资融券余额25,295,048,144.8元。中国平安融资融券详细信息如下表：交易日期代码简称融资融券余额(元)2020-02-12601318中国平安25,295,048,144.8融资余额(元)融资买入额(元)融资偿还额(元)融资净买额(元)25,170,396,482499,720,246512,976,723-13,256,477融券余额(元)融券余量(股)融券卖出量(股)融券偿还量(股)12…	1023	0	中国平安资讯	0
654	2020年2月12日	很想向大家推荐一本小书《操盘80守则 华尔街分析师心诀》，这本书我觉得好的理由有三点：1. 简明扼要，无论基本面分析和技术面分析，只要是有用的策略基本上都说到了。2. 经验的总结，这本虽然是2002年出版的书，但是里面的原则和策略并没有过时，常用常新。3. 策略好记，容易上口，作者是一个华裔，读起来没有生硬感。举几个代表性的策略如下：1.强势市场中应高买高卖。10.选择领先股，避免二线股。49.获利的股票会重复它的走势。54.跟随市场选择小盘股或大盘股。就操作的策略来说，跟国外的差距还是蛮明显的，技术指标都是国外人发明的，但是我们偏偏引进来很晚，我记得《布林线》这本书是2002年海通证券内部翻译的。好在现在网络发达，资源获取方便。	936	0	不不读史	1
655	2020年2月11日	投机就是要小仓位博取大波动。在交易期货的时候，我是如此的胆小。每笔顶多1-2手，最多不超过5手，选择都是农产品之类的豆粕、玉米，以及纯碱、纸浆这样的工业品。贵金属和线材、石油我是不碰的，一来波动性大、二来所需要的的保证金大。小仓位最大的好处，让我可以控制我最大的损失，不焦虑。除非极端概率的事情出现，不然农产品的波动一般很小。诸如石油、贵金属那种突发的黑天鹅，做错了方向，爆仓难免的。小仓位的还有个好处，只要你做对了方向，就可以让利润自由的发展，真正做到2-3周之内翻倍，虽然仓位不大，但是实打实的利润到手了。但是，在做股票的时候，我总是犯一些仓位过重的错误，巨额的损失大多是来源于重仓。我只有一次在白云机场上吃过跌停，但是这样的黑天鹅远不如我重仓损失巨大。过度交易往往说的不是频繁的交易，而是交易数量过大，也就是重仓。所以，除了ETF，现在个股的持仓绝不会超过20%。	973	0	不不读史	2
656	2020年2月10日	大哥 给力点	436	0	我就看看咯z	2
657	2020年2月9日	对于绝大多数普通人来说，投资股市是唯一可以增加自己的财富，并且有可能让自己改善生活水平的方式。除了极少一部分人可以通过自己的努力实现财务自由，上升为富人阶层，剩下只能依赖于自己的工作，也就是随着经济的增长逐步提高自己的生活水平。不要去指责个体的不努力，成功者只是幸存者偏差，剩下普通劳动者获取的自己工作报酬，收入差异则体现在学历、行业、以及产业和经济周期。我们要做的就是正常工作，通过投资股市来让生活更好一点。1.你必须用暂时用不到或者不影响生活的钱进行。2.必须要坚持10年以上。3.必须大部分投资在ETF上面。但是，投资股市可以让你改善生活，但是成为富人的概率极小。	9639	13	不不读史	2
658	2020年2月8日	我以前喜欢小盘股，上上下下很活跃，买进卖出容易降低成本价。自从7月31日75.58建仓中国平安以来，经过这几天看盘实际操作，其实也很好，买进卖出也非常顺利，六天建仓成本价已经降了一元，比较满意。今后也可以申请买上海新股指标，非常不错，准备长期持有。中国平安目前年线红柱第五根，季线红柱第二十九根，月线绿柱第七根正在缩短之中，是长线布局比较优秀的好股，所以我选中了中国平安。我99年开始买卖股票，平常按照仓位控制，当天快进快出按指标进行操作，今日提供给大家参考，如满意请点赞，我会谢谢您，有好建议相互联系。《仓位控制A型：周线日线在红柱之中，根据60分钟标准，60分钟红柱到顶开始减仓，从仓位八成降到五成。60分钟绿柱到底开始加仓，从五成加到八成。仓位控制B型：周线日线在绿柱之中，根据60分钟标准，60分钟红柱到顶开始减仓，从仓位五成降到二成。60分钟绿柱到底开始加仓，从二成加到五成。》《当天买卖…	14243	91	上海丰豪	2
659	2020年2月7日	今日，中国平安，上涨 3.50%，收80.43元.我在2020.01.23发布的该系列的上一篇《1398.我是如何炒股的（81）关于中国平安46》说道：不过，我看多中国平安的观点仍然不变。我还是坚持认为：无所谓的，不要太在意短线。现在，我看多中国平安的观点仍然不变，还有一个依据：即，现在，通过此次大跌，中国平安离年线已经很近了。---据以上， 以上观点仍然不变。但是，昨日大跌，中国平安一举跌破了年线，我认为很可能是假突破，同时表明中国平安很可能大调整差不多了。虽然后市可能在此区域，即昨日的低点76.40元左右的区域进行筑底反复。同时，中国平安这几天的连续跳空大挫，并且昨日之大跌在低点76.40元之后放出量了，也契合以上之分析，认为。同时，中国平安这几天的走势明显是大C浪的走势！也表明离重拾升浪不远了，也契合以上之分析，认为。中国平安今日最低点是78.20元，便在今日留下了一个当天的向上跳…	14106	14	股缘梦09	0
660	2020年2月6日	来源：东方财富Choice数据 作者：数据中心 ?中国平安(601318)2020-02-05融资融券信息显示，中国平安融资余额25,058,564,809元，融券余额94,681,129.22元，融资买入额639,983,194元，融资偿还额808,720,321元，融资净买额-168,737,127元，融券余量1,177,919股，融券卖出量24,300股，融券偿还量14,100股，融资融券余额25,153,245,938.22元。中国平安融资融券详细信息如下表：交易日期代码简称融资融券余额(元)2020-02-05601318中国平安25,153,245,938.22融资余额(元)融资买入额(元)融资偿还额(元)融资净买额(元)25,058,564,809639,983,194808,720,321-168,737,127融券余额(元)融券余量(股)融券卖出量(股)融券偿还量(股)…	1122	0	中国平安资讯	0
661	2020年2月5日	你说你 好歹大A 标志性旗杆了 就这个样子认怂 不好 差不多了 该表现表现了	466	0	佛系迦叶	3
662	2020年2月4日	平安营业额9000亿，只赔付出去1600亿，百分之20多点点。我觉得这个比例有点低。要么降低保费，要么提高赔付标准，和降低赔付难度。着比抢钱还快，能不能赔付个百分之80左右？	9897	7	财哥学炒股	2
663	2020年2月3日	别跌停就好了，我绝对跑	544	0	股友m6379Z	2
664	2020年2月2日	港股结束一周交易，主要H股实时行情！$中国平安(SH601318)$$中信证券(SH600030)$	9064	37	巴菲特很行	3
665	2020年2月1日	月线三头	990	0	长期上升趋势	2
666	2020年1月31日	下周可以多买点中国平安的，长线资金进入，不担心眼前的疫情	998	1	空无相无愿无求	2
667	2020年1月30日	先技提，港股跌5%，我们A股最多开盘跌5点	916	0	小米111111	2
668	2020年1月29日	平安以住的高速增长，这次遇到不可抗力的阻碍，平安近几年靠着大量的发展代理人制度，保持了业绩的持续增长，但这次疫情，导致人与人的沟通交流中断，使一季度平安业务人员无法开展业务，一季度业绩肯定大幅下滑，年报显示公司已调整了分配方案（本人预测是期未息派1.5元），留存一些业绩在一季度报表中，使一季度不至于非常难看，但全年业绩肯定受到影响，估计全年业绩无增长或增长低于5%，不出现衰退就叫做好了。	2461	7	股海横游	3
669	2020年1月28日	海南鸟出来指导下平安2年不涨的技术	1466	18	小散的价值	0
670	2020年1月27日	近日，武汉、北京、广州、山东等地陆续发生新型冠状病毒感染肺炎疫情，党中央、国务院、各级政府高度重视，及时作出防控部署，要求有力有效遏制疫情。记者从金城医药(300233)了解到，为防止疫情在更大范围内扩散，公司已从四个方面迅速行动。 第一，是第一时间下发《关于新型冠状病毒感染应急措施启动的通知》，要求公司全员加强疫情防控，设立以集团安委会为基础的疫情防控工作小组，落实专人负责，建立内部报告机制确保员工平安过节。 第二是确保“唯田”牌匹多莫德分散片市场足量供应，保证不涨价，稳定市场价格。据悉，匹多莫德分散片是金城医药子公司“金城泰尔”生产的一款人工合成的口服免疫刺激剂，通过刺激和调节细胞介导的免疫反应而起作用，主要适应症是用于慢性或反复发作的呼吸道感染和尿路感染的辅助治疗，该产品属于全国独家剂型，服用方便、口感好，目前在全国29个省市中标，市场占有率名列前茅，经临床多方验证具有较好的治疗作…	888	0	红灯记668	2
671	2020年1月26日	米国金融股周五普跌，跌幅比周四加大！$中国平安(SH601318)$$中信证券(SH600030)$	5190	14	巴菲特很行	0
672	2020年1月25日	为什么海南鸟一出平安就大跌呢？一锌一消失哪个渺视市场的十倍姐也消失了	1080	18	小散的价值	2
673	2020年1月24日	唱空的这么多	988	0	本想赚点零花钱	2
674	2020年1月23日	听了海南岛买了100万，亏了25万割肉走人，远离平安，远离股市	2208	15	小散的价值	2
675	2020年1月22日	千金难买老来瘦金融牌照样样红:机构提前庆祝辽宁成大上100元，中华保险敲定上市时间表！成大生物价超茅台！广发证券打造大湾区高端国际理财型投行	874	4	天下一投广发系	1
676	2020年1月21日	这架势是要跌停？怂货	438	0	股友tfrf3c	2
677	2020年1月20日	来源：东方财富Choice数据 作者：财智星 中国平安融资融券信息显示，2020年1月17日融资净买入3002.21万元；融资余额260.17亿元，较前一日增加0.12%。融资方面，当日融资买入7.38亿元，融资偿还7.08亿元，融资净买入3002.21万元。融券方面，融券卖出13万股，融券偿还23.03万股，融券余量165.77万股，融券余额1.43亿元。融资融券余额合计261.6亿元。中国平安融资融券交易明细（01-17）中国平安历史融资融券数据一览免责声明：本文基于大数据生产，仅供参考，不构成任何投资建议，据此操作风险自担。（文章来源：东方财富Choice数据） [点击查看原文]	941	0	中国平安资讯	0
678	2020年1月19日	平安增仓冠城大通量大	2450	19	大通操盘手师傅	2
679	2020年1月18日	转发	985	0	yangminming	2
680	2020年1月17日	毫无悬念，必跌	432	0	枫叶林58	2
681	2020年1月16日	有人拿5000手压单没来得及撤被吃了 有大资金进场了	541	0	叫我帆哥1	2
682	2020年1月15日	我就知道你要跌	420	0	股友lZPxq8	2
683	2020年1月14日	高开可能低走	404	0	叶恒光9627	2
684	2020年1月13日	复盘中国平安——弹药充足的样子，成交量最大，可惜就是没出息，涨那么一点！知道资金都砸到你的脊梁骨还是哪里了吧？！ 牛市不该有这样的资金安排和走势！如今只能小玩或不玩，等到以后的大机会才是王道！	1071	1	巫马嫞	2
685	2020年1月12日	中国股市真奇怪，酱油给60倍市盈率，平安这种保险+科技给这么低估值	409	1	钱泰闲	2
686	2020年1月11日	垃圾平安！	376	0	HEDINGSHENG2073	2
687	2020年1月10日	这是12月报表不好？还是年报不好？......	1106	5	SHarRed	2
688	2020年1月9日	平安天天砸买券商好	316	1	w连连	2
689	2020年1月8日	来源：东方财富Choice数据 作者：数据中心 ?中国平安(601318)2020-01-07融资融券信息显示，中国平安融资余额25,507,935,001元，融券余额163,860,056.8元，融资买入额581,265,083元，融资偿还额513,684,774元，融资净买额67,580,309元，融券余量1,902,032股，融券卖出量41,000股，融券偿还量238,100股，融资融券余额25,671,795,057.8元。中国平安融资融券详细信息如下表：交易日期代码简称融资融券余额(元)2020-01-07601318中国平安25,671,795,057.8融资余额(元)融资买入额(元)融资偿还额(元)融资净买额(元)25,507,935,001581,265,083513,684,77467,580,309融券余额(元)融券余量(股)融券卖出量(股)融券偿还量(股)163,8…	992	0	中国平安资讯	0
690	2020年1月7日	来源：东方财富Choice数据 作者：财智星 一、量看市场交易1月3日，沪深两市总计成交额为6967.18亿元，相较前一交易日的7536.26亿元下降7.55%。但是当日A股成交额高于五日均值，市场交易额波动向下。从申万一级行业来看，1月3日成交额最高的行业为电子，全日成交额达到1032.76亿元，占两市当日成交额的14.82%。跟踪热点成交行业，当日成交前三的行业分别为电子、计算机、非银金融，前一交易日为电子、非银金融、计算机，电子、非银金融、计算机行业连续两日位居行业成交额前三。个股方面，贵州茅台当日摘下成交额最高的桂冠，全日成交142.66亿元。成交额前十的个股集中于饮料制造、证券行业，TOP3个股分别为贵州茅台、中兴通讯、中国平安。二、价寻两市偏好今日A股三大指数有涨有跌，其中上证指数下跌0.05%，当日收于3083.79点。深证成指上涨0.17%，创业板指上涨0.18%。1月3…	11004	14	贵州茅台资讯	0
691	2020年1月6日	来源：东方财富Choice数据 作者：财智星 中国平安融资融券信息显示，2020年1月3日融资净买入3225.32万元；融资余额255.2亿元，较前一日增加0.13%。融资方面，当日融资买入10.45亿元，融资偿还10.13亿元，融资净买入3225.32万元，连续4日净买入累计5.15亿元。融券方面，融券卖出5.9万股，融券偿还9.3万股，融券余量189.36万股，融券余额1.63亿元。融资融券余额合计256.83亿元。中国平安融资融券交易明细（01-03）中国平安历史融资融券数据一览免责声明：本文基于大数据生产，仅供参考，不构成任何投资建议，据此操作风险自担。（文章来源：东方财富Choice数据） [点击查看原文]	919	0	中国平安资讯	0
692	2020年1月5日	攻击形态明显。	907	0	作妖计	2
693	2020年1月4日	新华都涨停了，平安就是个垃圾	316	1	会飞的鱼220	2
694	2020年1月3日	早上出的等下来再买	363	0	w连连	2
695	2020年1月2日	服从大局弃上港保股市	957	6	股友5D87P31731	2
696	2020年1月1日	下来了	266	0	w连连	2
697	2019年12月30日	以跌停板欢迎谢总经理上任！	807	3	股友CJifFN	3
698	2019年12月29日	平安春节前，可能跌到78或76元	1529	4	弯公射大雕	2
699	2019年12月28日	601618中冶集团国文清发展石墨产业会成为五矿未来重要的新增长点。向新能源产业奔跑 中国五矿在东北下了这样一步棋经济观察报发布时间：12-1914:41经济观察报社经济观察网 记者 王雅洁 这一次，中国五矿集团（中国五矿）来到了东北。一家名为中国五矿集团（黑龙江）石墨产业有限公司的新企，12月18日正式在哈尔滨亮相。这既关乎中国最大的金属矿产企业集团，未来建设新能源产业的宏大布局，也关乎振兴东北老工业基地的深远议题。中国五矿总经理、组副书记、中冶集团董事长国文清对此寄予厚望：“发展石墨产业，会成为五矿未来重要的新增长点。”不止于五矿，对于东北老工业基地来说，一次培育发展动能、推动资源型城市转型的契机，正在悄然降临。背后还有更多的掘金身影。华润便是其中之一。在华润（集团）有限公司副总经理李福利眼中，以新科技、高质量的技术标准抢占石墨产业制高点，是华润资本管理的华润深国投作为战略投资者参股…	965	0	涨十倍股	2
700	2019年12月27日	来源：东方财富Choice数据 作者：数据中心 ?中国平安(601318)2019-12-26融资融券信息显示，中国平安融资余额25,109,302,834元，融券余额149,106,081.76元，融资买入额392,095,115元，融资偿还额428,960,948元，融资净买额-36,865,833元，融券余量1,766,032股，融券卖出量72,700股，融券偿还量126,500股，融资融券余额25,258,408,915.76元。中国平安融资融券详细信息如下表：交易日期代码简称融资融券余额(元)2019-12-26601318中国平安25,258,408,915.76融资余额(元)融资买入额(元)融资偿还额(元)融资净买额(元)25,109,302,834392,095,115428,960,948-36,865,833融券余额(元)融券余量(股)融券卖出量(股)融券偿还量(股)…	965	0	中国平安资讯	0
701	2019年12月26日	今天上午磨波段底，下午可能拉升，明天北上资金就可以扫货了！今天再打下去，难道真的要为外资送去廉价的筹码？	1395	1	股友金太郎	2
702	2019年12月25日	快点涨吧 我等钱用	403	0	股友NtgFQs	2
703	2019年12月24日	今天又要死给你看	419	0	点石成金_手	2
704	2019年12月23日	茅台跌落，平安崛起	978	1	我是万手哥我来了	2
705	2019年12月22日	京沪高铁上市有的搞	1796	0	wangliao00	2
706	2019年12月21日	转发	995	0	刺客sword	2
707	2019年12月20日	还得磨啊！磨出头就有方向了。	439	0	小山励志	2
708	2019年12月19日	不补缺口难涨	436	0	很一般1	2
709	2019年12月18日	港资和内资分歧比较大，空方暂时胜出，内资胜。	580	0	炒股最败家	2
710	2019年12月17日	指数又快3000了，平安85，这就是所谓的的价值投资，像诚迈科技这种垃圾股能被炒上天，笑死人。	995	0	A_小小	2
711	2019年12月16日	别装了	507	0	和气满斗de黄药师	2
712	2019年12月15日	来源：第一财经 北京时间12月13日22:30左右，中国平安旗下的金融壹账通正式在美国纽约证券交易所挂牌上市，发行股票代码为OCFT，首次公开发行3120万股美国存托股票(ADS)，发行价格为每股10美元，募资金额超过3.59亿美元。这也是继平安好医生2018年5月在港交所正式挂牌上市后，平安集团五大生态圈中又一家科技类企业上市。 中国平安联席CEO陈心颖在敲钟仪式之前的早餐会上发表致辞：“四年前，抱着用科技让金融更简单的梦想，叶望春博士和团队从零开始创建了这家公司，一路从小到大，从大到强，勇敢地将梦想付诸实现，并且站在了纽交所，这是全体金融壹账通人的骄傲。” 从上市首日表现来看，金融壹账通开盘大幅上扬，至10.51美元，但随后回落，几经起伏，最高触及10.71美元，但在北京时间凌晨2:15分左右破发，跌至9.87美元，收盘报于每股10.08美元，微涨0.8%。 金融壹账通全天振幅8.9…	3142	2	财经评论资讯	0
713	2019年12月14日	交通运输部门不治理非法网约车那要做什么呢	989	2	华尔街猎奇人	2
714	2019年12月13日	明天涨停！	944	1	你是牛牛牛牛牛股	2
715	2019年12月12日	实践是检验真理的唯一标准	931	2	LLC12345	2
716	2019年12月11日	记录贴：今天是持有中国平安的第三天，看着别的股票一直涨，还是忍住了把你卖掉的冲动。	3704	6	军财处	2
717	2019年12月10日	4000手呀牛逼	937	2	mpv东海龙	2
718	2019年12月9日	平安还要跌20%	985	0	信达资产	2
719	2019年12月8日	转发	891	0	刺客sword	2
720	2019年12月7日	只要从事过非法网约车运营车，第三者事故不予处理	992	2	华尔街猎奇人	2
721	2019年12月6日	看你着做股指期货．	641	0	止盈止损要练	1
722	2019年12月5日	转发	983	0	fgljhfsxxhdttt	2
723	2019年12月4日	平安还有下跌空间。明天可能主力会用银行股护盘	1081	1	俺们财神附身	2
724	2019年12月3日	来源：东方财富Choice数据 作者：财智星 一、量看市场交易12月2日，沪深两市总计成交额为3435.02亿元，相较前一交易日的3431.24亿元上升0.11%。但是当日A股成交额依然低于五日均值，尚未突破放量。从申万一级行业来看，12月2日成交额最高的行业为电子，全日成交额达到639.81亿元，占两市当日成交额的18.63%。跟踪热点成交行业，当日成交前三的行业分别为电子、医药生物、计算机，前一交易日为电子、医药生物、计算机，电子、计算机、医药生物行业连续两日位居行业成交额前三。个股方面，贵州茅台当日摘下成交额最高的桂冠，全日成交34.8亿元。成交额前十的个股集中于光学光电子、饮料制造、证券行业，TOP3个股分别为贵州茅台、中国平安、万科A。二、价寻两市偏好今日A股三大指数均实现不同程度的上涨，其中上证指数上涨0.13%，当日收于2875.81点。深证成指上涨0.24%，创业板指上涨…	9647	9	财经评论资讯	0
725	2019年12月2日	来源：东方财富Choice数据 作者：财智星 一、量看市场交易11月28日，沪深两市总计成交额为3198.49亿元，相较前一交易日的3569.36亿元下降10.39%。当日A股成交额低于五日均值，市场交易额持续走低。从申万一级行业来看，11月28日成交额最高的行业为电子，全日成交额达到574.67亿元，占两市当日成交额的17.97%。跟踪热点成交行业，当日成交前三的行业分别为电子、计算机、医药生物，前一交易日为电子、计算机、医药生物，电子、计算机、医药生物行业连续两日位居行业成交额前三。个股方面，贵州茅台当日摘下成交额最高的桂冠，全日成交34.05亿元。成交额前十的个股集中于电子制造行业，TOP3个股分别为贵州茅台、中国平安、华天科技。二、价寻两市偏好今日A股三大指数均遭遇不同程度的下跌，其中上证指数下跌0.47%，当日收于2889.69点。深证成指下跌0.27%，创业板指下跌0.04%…	13590	20	财经评论资讯	0
726	2019年12月1日	跌到70在说价值投资来年才有波段	957	2	赏金三江	2
727	2019年11月30日	当股吧里面人都看多的时候。就是大跌的时候。看空的时候就是要涨的时候。现在是什么时候	1312	2	东西南北中88888	2
728	2019年11月29日	来源：东方财富Choice数据 作者：数据中心 ?中国平安(601318)2019-11-28融资融券信息显示，中国平安融资余额24,794,399,137元，融券余额169,583,485.2元，融资买入额266,289,611元，融资偿还额280,082,914元，融资净买额-13,793,303元，融券余量2,009,283股，融券卖出量57,300股，融券偿还量128,300股，融资融券余额24,963,982,622.2元。中国平安融资融券详细信息如下表：交易日期代码简称融资融券余额(元)2019-11-28601318中国平安24,963,982,622.2融资余额(元)融资买入额(元)融资偿还额(元)融资净买额(元)24,794,399,137266,289,611280,082,914-13,793,303融券余额(元)融券余量(股)融券卖出量(股)融券偿还量(股)169…	981	0	中国平安资讯	0
729	2019年11月28日	毫不动摇拿住核心资产，笑到最后！	574	4	股友Qiz0XA	2
730	2019年11月27日	高德地图	996	0	华尔街猎奇人	2
731	2019年11月26日	000063，一起发财别说没提醒你	444	0	如露亦如电q	2
732	2019年11月25日	投资真的需要信仰吗？	986	1	每月操作几次就好	2
733	2019年11月24日	来源：21世纪经济报道 近两年金融壹账通上市的传闻终于落地。 11月13日，中国平安(601318.SH、2318.HK)的联营企业金融壹账通向美国证券交易委员会公开递交了招股说明书，正式启动上市步骤。 金融壹账通是平安集团孵化的四家金融科技“独角兽”之一。 11月14日，中国平安H股报收91.15港元，当日下跌0.33%，今年以来上涨35%；中国平安A股报收88.03元，当日上涨0.03%，今年以来上涨60.5%。 几乎同时，阿里巴巴(BABA.NASDAQ)在香港交易所提交初步招股文件，计划新发行5亿股新股，募集资金用于通过优酷及其他分发和内容平台打造数字媒体及娱乐服务。继续实施新零售业务，在云计算技术、供应链管理系统和营销系统进行投入。 55.5%收入来自平安集团和陆金所 今年上半年，平安集团曾推动金融壹账通和壹钱包合并，以做大估值，但由于第三方支付牌照与VIE架构等原因终未成行。…	7392	2	兴业银行资讯	0
734	2019年11月23日	1111	976	0	确实持有三年	1
735	2019年11月22日	好了你们不用看了，我一买就跌的，大家放心好了哈哈哈哈哈哈哈哈哈哈哈哈	408	1	股友5cplD41269	2
736	2019年11月21日	来源：东方财富Choice数据 作者：财智星 一、量看市场交易11月20日，沪深两市总计成交额为4292.33亿元，相较前一交易日的4202.93亿元上升2.13%。当日A股成交额高于五日均值，市场交易额逐渐上升。从申万一级行业来看，11月20日成交额最高的行业为电子，全日成交额达到649.57亿元，占两市当日成交额的15.13%。跟踪热点成交行业，当日成交前三的行业分别为电子、计算机、医药生物，前一交易日为电子、计算机、医药生物，电子、计算机、医药生物行业连续两日位居行业成交额前三。个股方面，四维图新当日摘下成交额最高的桂冠，全日成交30.43亿元。成交额前十的个股集中于计算机设备、计算机应用、饮料制造行业，TOP3个股分别为四维图新、中国平安、五粮液。二、价寻两市偏好今日A股三大指数均遭遇不同程度的下跌，其中上证指数下跌0.78%，当日收于2911.05点。深证成指下跌0.82%，创…	13209	4	财经评论资讯	0
737	2019年11月20日	来源：时代周报 作者：李星郡 平安财险、平安人寿和泰康集团的股权变动颇受市场关注。 近一个月来，四大投行中的摩根士丹利、高盛陆续退出或减持了持股多年的平安财险、平安寿险和泰康集团，以致中国平安集团(601318.SH)对平安财险、平安寿险的股权更加集中，安联保险集团在中国的保险版图不断扩张。 11月15日，一位业内人士对时代周报记者表示，买入和退出都很正常。 大摩出清平安 15日，平安财险在保险业协会官网披露，股东摩氏实业发展(深圳)有限公司将持有的0.0212%股权、444.80万股股份全部转让至平安集团。转让完成后，摩氏实业不再持有平安财险股份，平安集团持股上升至99.5357%。 此前，摩氏实业还清仓了平安人寿。10月21日，平安人寿公告称，摩氏实业将所持0.0144%股权、485.72万股股份转让给平安集团。转让完成后，摩氏实业不再持有平安人寿股份，平安集团持股由99.513%升…	86977	36	财经评论资讯	0
738	2019年11月19日	熊大熊二见底，北上资金要抱团喝酒医疗！没办法看好了。先出来躲躲！	827	0	八十年韭菜精	2
739	2019年11月18日	无耻的主力压盘，招商银行都不压	679	2	时光的伙伴	2
740	2019年11月17日	来源：每日经济新闻 近期，江苏省徐州市中级人民法院(以下简称“徐州中院”)披露了一则二审裁定书，在金融业内引发热议，涉及平安普惠融资担保有限公司(以下简称“平安普惠担保”)、深圳平安普惠小额贷款有限公司(以下简称“平安普惠小贷”)。 徐州中院认为，两家公司通过设立关联公司的方式大量放贷，以达到获取不法利益的目的，其行为涉嫌经济犯罪。 11月11日，平安普惠担保发布《关于个别媒体有关报道的澄清》称，国家一直以来鼓励普惠金融发展，鼓励包括融资担保公司在内的持牌机构发挥优势、聚合协同、发展普惠金融。平安普惠担保有限公司自依法成立以来，在各级政府部门、金融监管单位的指导和管理下，合规合法提供获客咨询、风险初步评审、担保增信等金融服务，与各类持牌金融机构开展资金合作，积极践行社会责任，助力小微企业、社会大众，支持实体经济发展。 案件经过如下： 2015年9月21日，李福春找到了平安普惠小贷借钱。 …	14935	36	财经评论资讯	0
741	2019年11月16日	孙子兵法，孙子哈	470	0	沉默的深蓝	2
742	2019年11月15日	平安普惠和壹账本有什么区别？	967	0	日月操猴	2
743	2019年11月14日	沪股通一直在卖注意补跌风险	953	0	股友EreWJF	2
744	2019年11月13日	来源：东方财富Choice数据 作者：数据中心 ?中国平安(601318)2019-11-12融资融券信息显示，中国平安融资余额24,893,569,841元，融券余额196,466,557.54元，融资买入额443,982,444元，融资偿还额361,926,556元，融资净买额82,055,888元，融券余量2,227,007股，融券卖出量199,441股，融券偿还量163,291股，融资融券余额25,090,036,398.54元。中国平安融资融券详细信息如下表：交易日期代码简称融资融券余额(元)2019-11-12601318中国平安25,090,036,398.54融资余额(元)融资买入额(元)融资偿还额(元)融资净买额(元)24,893,569,841443,982,444361,926,55682,055,888融券余额(元)融券余量(股)融券卖出量(股)融券偿还量(股)1…	850	0	中国平安资讯	0
745	2019年11月12日	什么情况	984	3	Lkf冷咖啡	3
746	2019年11月11日	转发	984	0	润哥说车	2
747	2019年11月10日	平安双顶结构，面临中期调整	972	1	股友Y54RRz	2
748	2019年11月9日	1111	999	2	确实持有三年	1
749	2019年11月8日	宝莱特血液透析过滤器龙头	996	0	a魔方918	2
750	2019年11月7日	来源：财富动力网 作者：陈少川 同等量横盘碎步拔高看涨却跌，看跌却涨 多方从开盘就一路占据有利优势，采用我的“三点一项”模式分析，开盘“三个点”解读，属于小幅跳空后的“高开高走走高压低”，是典型的高位攀高涨势，可以清楚看到多方开局的绝对优势，之后一步步推高上涨操作模式，即使午盘14点30分稍微压低也不影响原来已经领先的优势，唯一美中不足的地方在于成交金额不大，换手率适中，构成短期“第1圈”的结构，有待持续增量再拔高。成交额及手数明显比上周大些，虽然不满意但可以接受。 涨跌家数在下午14点37分之前都是“上涨大于下跌”，多方在大部份的时间中掌握控制权，虽然13点30分之后稍微弱化，但并不影响原来的涨势，可视为多方进一步进行高位洗盘，也可以是短多调节后的测试低位承接盘，只要收盘拉高作收，前面的震荡只是过程，多方依然屹立不倒，可以积极作价。 “板块动向”是观察判断买卖双方的“力道”，即力道的强…	5797	4	财经评论资讯	0
751	2019年11月6日	确定性来说，茅台最好，但目前有点高估，未来收益可能会偏低。平安明显低估，保险行业空间巨大，叠加未来可能的估值偏好修复，平安的收益会很高。其他的几个确定性不好，而且价格高！所以我个人会选平安。其实地产板块有些更好的标的，只是目前被看的太衰，迟早会迎来价值重估。	105	4	股友5R7t917129	2
752	2019年11月5日	这货就适合做波段	424	0	坏坏哒	2
753	2019年11月4日	来源：东方财富Choice数据 作者：财智星 一、量看市场交易10月30日，沪深两市总计成交额为4679.4亿元，相较前一交易日的5402.71亿元下降13.39%。但是当日A股成交额高于五日均值，市场交易额波动向下。从申万一级行业来看，10月30日成交额最高的行业为计算机，全日成交额达到723.29亿元，占两市当日成交额的15.46%。跟踪热点成交行业，当日成交前三的行业分别为计算机、电子、医药生物，前一交易日为计算机、电子、医药生物，电子、计算机、医药生物行业连续两日位居行业成交额前三。个股方面，中国平安当日摘下成交额最高的桂冠，全日成交38.41亿元。今日成交前十的个股行业分布较为分散，并未呈现聚集的焦点，TOP3个股分别为中国平安、恒生电子、中国长城。二、价寻两市偏好今日A股三大指数均遭遇不同程度的下跌，其中上证指数下跌0.50%，当日收于2939.32点。深证成指下跌0.66%…	12496	3	财经评论资讯	0
754	2019年11月3日	我是一个价值投资者，持有风华一年多了，它这么一一个好的行业不思进取，仔细研究过他的财务，发觉这个公司四季度可能陷入亏损，没法子，国企就这样不思进取。深深的给我上了一课。还是是应该持有中国平安，中国国旅等这些好公司。	365	3	低调123456	2
755	2019年11月2日	绝大多数人终其一生追求幸福的努力过程，就是一个将一手不够好的牌渐渐换成一手好牌的过程。	7068	5	蓝晓天了	2
756	2019年11月1日	今天割肉300410$奥马电器(SZ002668)$$中国平安(SH601318)$小仓位50000股 进入奥马电器，希望吃一波大行情，猪力加油( ?_?)	3843	10	一梦千年等一回	2
757	2019年10月31日	中国平安， 目标价： 60元！ 拭目以待！	812	4	MALA123	0
758	2019年10月30日	呵呵，看科技nb后的一地鸡毛，可怜啊抱好平安，岁月静好	548	0	股友73R70V8937	0
759	2019年10月29日	来源：东方财富Choice数据 作者：财智星 一、量看市场交易10月25日，沪深两市总计成交额为4065.49亿元，相较前一交易日的3624.36亿元上升12.17%。当日A股成交额高于五日均值，市场交易额逐渐上升。从申万一级行业来看，10月25日成交额最高的行业为电子，全日成交额达到530.61亿元，占两市当日成交额的13.05%。跟踪热点成交行业，当日成交前三的行业分别为电子、计算机、医药生物，前一交易日为电子、计算机、医药生物，电子、计算机、医药生物行业连续两日位居行业成交额前三。个股方面，中国平安当日摘下成交额最高的桂冠，全日成交99.14亿元。成交额前十的个股集中于畜禽养殖、饮料制造行业，TOP3个股分别为中国平安、恒瑞医药、五粮液。二、价寻两市偏好今日A股三大指数均实现不同程度的上涨，其中上证指数上涨0.48%，当日收于2954.93点。深证成指上涨1.10%，创业板指上涨1…	6494	5	财经评论资讯	0
760	2019年10月28日	趋势不可逆转，必破80，	995	1	日川冈板	0
761	2019年10月27日	未来5年或者10年最稳定成长性最好的是1、股王贵州茅台 2、调味品龙头海天味业 3、旅游业龙头中国国旅 4、保险业龙头中国平安。股神巴菲特说过：如果只能用一个指标来衡量一只股票好坏，那就选用净资产收益率（ROE）吧，而这个净资产收益率要看过去10年每年度的收益率，而贵州茅台、海天味业过去10年每年净资产收益率都很高同时也很稳定，平均每年达到百分之三十多，这已经是很高的了，所以这些好股票过去走出了很长的牛市，将来还会继续稳定成长，这一点是可以确定的。希望我的回答能让你满意。	4569	10	股海淘金CANSLIM	2
762	2019年10月26日	300317历史大底启动在即，W底以现。速来抢购	963	0	资金周转的工具	2
763	2019年10月25日	来源：新京报 10月24日，中国平安发布三季度报。数据显示，今年前三季度，公司实现归属于母公司股东的营运利润达1040.61亿元，同比增长21.5%；归属于母公司股东的净利润达1295.67亿元，同比增长63.2%。 具体来看，寿险及健康险业务(包含平安寿险、平安养老险及平安健康险三家公司经营成果)方面，2019年前三季度，寿险及健康险业务实现营运利润691.04亿元，同比增长30.5%；新业务价值达588.05亿元，同比增长4.5%，主要原因是新业务价值率提升的贡献，新业务价值率同比上升5.3个百分点至48.1%。 不过，截至9月末，平安寿险代理人数量却较年初下降了12.1%达124.5万人，但效率却有所提高，前三季度代理人人均个险新保单件数为1.39件/月，同比增长9.4%。 平安产险方面，前三季度实现原保险保费收入1968.75亿元，同比增长8.7%；营运利润达142.54亿元，同…	6306	5	财经评论资讯	0
764	2019年10月24日	新增资金不买低估业绩确定的银行保险龙头，难道去买估值虚高的题材股？	719	1	SLMG	2
765	2019年10月23日	逼样的，再也不玩大盘子的。	749	0	K线大叔	2
766	2019年10月22日	护盘唯有银行保险	999	1	股友73R70V8937	1
767	2019年10月21日	来源：格隆汇 北上资金今日净流入逾25亿元，沪股通净买入中国建筑9803.29万，净买入中国平安5.04亿，连续5个交易日累计净买入23.68亿；净卖出贵州茅台4.56亿，连续2个交易日累计净卖出12.08亿。深股通净买入平安银行2.97亿、五粮液2.78亿、立讯精密1.78亿元。（文章来源：格隆汇） [点击查看原文]	9913	22	财经评论资讯	0
768	2019年10月20日	唐僧给您提供一点思路。1.银行应该选择中等商业银行或城商行。因为其具有成长性优势（成长空间大）、政-+策优势、流通盘优势（比大银行更活跃）、市场竞争优势等。2.证券应该的选择可以参考银行，也不选过大市值的证券，因为上涨空间很有限，业绩和发展太过于确定，想象空间小。3.保险则应该选择具有明显竞争力的大型保险公司，因为稳定性确定性更高。最后唐僧需要强调的是，以上分析是中线投资思路。如果是超短线，那么在利好之下应该选择小市值、上市不久、短期技术较好的个股，因为更容易上涨，且涨起来更快。希望我的回答对您有帮助	96	0	股市的唐僧	2
769	2019年10月19日	这次调整最低看到86.74–87.5之间	1989	1	xiaohutushen456	2
770	2019年10月18日	昨天出了天然气，来平安招行避避险。	967	18	闲置888888888	2
771	2019年10月17日	来源：上海证券报 伊利股份57.93亿元、中国平安50亿元、美的集团31亿元…… 在刚刚过去的三季度，A股上市公司斥巨资回购自家股票的案例频现。 据上证报资讯统计，截至9月底，A股有316家上市公司发布了股票回购预案和进展，同比上升23.44%；回购金额共计504.65亿元，同比上升241.94%。 其中，宣布完成回购计划的共有98家，同比上升188.24%；回购金额共计159.60亿元，同比上升219.96%。另有31家公司发布回购预案。 史上最豪回购案诞生 市场公认的白马股，伊利股份仅用了两个多月时间便缔造了史上最豪回购案(除2014年*ST油服因重组实施的63.03亿回购外)。 据查询，今年5月6日伊利股份首次实施回购。截至7月24日，公司已累计回购1.83亿股，占总股本3.00%，成交均价为31.67元/股，共支付57.93亿元。 曾抛出百亿回购计划的中国平安也积极履行承诺。截至…	55328	33	财经评论资讯	0
772	2019年10月16日	金融对外开放后，保险将不再是几家独大的结构，外国保险公司产将会和国内保险公司抢蛋糕。	2024	12	朝阳前进	2
773	2019年10月15日	来源：证券时报e公司 北上资金今日净流入36.71亿元。个股方面，生益科技、上海机场、格力电器净卖出额居前，分别为1.3亿元、1.06亿元和7366万元；中国平安、五粮液、招商银行净买入额居前，分别为5.31亿元、3.57亿元和2.88亿元。 （文章来源：证券时报e公司） [点击查看原文]	7172	8	财经评论资讯	0
774	2019年10月14日	今天平安是高开低走，可能又是一个大头部，卖了，等回来，	526	0	珠峰巅之鹰	2
775	2019年10月13日	你的问题提的很好，估计是买专业的财经分析的书看了。中国平安现在看是高位，可明年看或许还是相对低位呢。我觉得从长期投资看，选时并不是很重要的，巴菲特买股票没有选时的标准，都是在分析之后觉得企业价值被低估就买进。是一个买企业的角度看待价格的，而不是以投机的角度寻找买卖点。按照市场的运行规律，每年基本在春节前或者12月末出市场指数容易出低点，蓝筹股也是指数的重要标的物，那个时点应该是相对低的时候。对于保险股的估值采用内含价值估值法比较适合，内含价值=有效业务价值+调整后的净资产。有效价值是指保单总收入，去掉理赔的概率，之后加上保单投资收益，最后除以风险折价，就是最终的有效业务价值。调整后的净资产是指，每年的净资产受多种因素影响，会计上做些必要的调整和计算。传统估值市盈率（PE），市净率（PB），股票价值增长评估指标（PEG）也可以作为参考。	547	11	船长1998	2
776	2019年10月12日	芒格:我认为有两种有效的学习方法：第一种是你发现什么有效，然后复制它；第二种是你发现什么是无效的，然后规避它。我会同时使用这两种方法，但它们之中更重要的显然是后者。我在一生中花绝大部分时间去研究什么样的事情会失败，然后尽一切可能去避免。	9866	0	蓝晓天了	3
777	2019年10月11日	主心骨中国平安，平稳弹升易引发反弹行情	784	0	波动强牛	2
778	2019年10月10日	转发	645	0	股友u8zcZV	2
779	2019年10月9日	来源：证券时报 长假不仅可以作为游玩放松的季节，还能成为沉淀、总结和反思的窗口。倘若我们把10月初A股公司的市值当作一把尺子，去丈量A股最近10年来“市值一哥”的变化与迭代，会发现A股市场市值第一的宝座并非一成不变——有些公司虽天生王者，却更多地是伴随经济周期率的起伏而被动波动；也有一些公司更善于在经济的大潮中踏浪而行，最终得以成功穿梭，傲立于市值之巅。 上市公司的市值，归根到底是投资者用金钱对上市公司价值进行投票，最终所反映的是哪家公司最具有赚钱能力。那么，什么才是A股公司成功穿越周期的核心利器呢？ 2009年：2万亿市值的中国石油 截至2009年10月1日，从排名前五的A股市值巨无霸来看，全部被石油石化和银行企业所占据。其中，只有1家公司超过2万亿元市值，那就是2007年登陆A股的中国石油。 (注：表格中的“总市值1”，是根据上市公司的股权公平市场价值计算而来。对于多地上市公司，区分…	30760	50	财经评论资讯	0
780	2019年10月8日	来源：每日经济新闻 无论是在港股市场的地位和名气，还是在恒生指数中的权重占比，汇丰控股完全可以与“股王”腾讯控股相提并论。而谁能够成为汇丰控股的第一大股东也成为了一件市场高度关注的事情。 在去年11月份，中国平安一举超越贝莱德成为了汇丰控股的第一大股东，当时引起市场欢呼声一片。不过，还不到一年时间，贝莱德就按捺不住了。 近期，贝莱德花费巨资增持汇丰控股，再次成为汇丰控股的第一大股东。不过，《每日经济新闻》记者发现，汇丰控股的股权较为分散，中国平安与贝莱德持股比例的差距并不大，显然汇丰控股第一大股东这把交椅最后花落谁家或许还没有定数。 贝莱德耗资45.46亿港元 根据港交所数据，在9月30日，贝莱德以每股60.1484港元的平均买价买入了约7558万股汇丰控股的股份，耗资约45.46亿港元。在此次增持后，贝莱德持有汇丰控股的好仓达到了已发行股票数的7.32%，一举超过了中国平安7.01%的…	6087	1	汇丰控股资讯	0
781	2019年10月7日	趋势↓空仓	5384	0	猎王888	2
782	2019年10月6日	股是好股，看好能上100块，三季度业绩很多人都知道是非常漂亮了，幸好上周及时买入了。$华润双鹤(SH600062)$$五矿发展(SH600058)$	8828	6	郭思治的粉丝	1
783	2019年10月5日	首先是严格的纪律，该操作的时候要适当反人性；其次是降低收益预期，不要总想“翻倍”，稳定10%就很厉害了；最后还是要分散投资，不要发生系统性的亏损。放弃了赚市场的钱的想法，克服了波段操作的诱惑，立足于赚企业增长的钱，一起慢慢变富，也就能说到做到。	9639	9	蓝晓天了	2
784	2019年10月4日	中国平安三季度收益不及预期，因中国平安投资的大部分资产缩水了，如汇丰控股等等市值缩水，大家猜猜平安会跌到多少	6506	3	顺其自然順	2
785	2019年10月3日	一,回避高位无业绩兑现和上涨逻辑的科技股,消费股二,回避受外资进出影响的高位白马股三,抱团三季报超预期的科技股,消费股.	4643	1	湘零道人001	2
786	2019年10月2日	来源：证券日报 作者：王晓悦 1988年，在改革开放春风的吹拂下，沉寂百年的保险基因在招商局重燃生命，由招商局蛇口社保公司和中国工商银行共同出资的平安保险登上历史舞台。 平安保险的诞生，打破了中国保险业的垄断局面，更因引入寿险、布局综合金融等动作，搅动着保险及整个金融业态。此后，这家公司成为中国头部保险公司之一，跻身国际金融巨头行列。 截至2018年，中国平安已服务接近1.84亿客户，这意味着每10个中国人里就有1.3个成为中国平安的客户。2019年，中国平安位列全球500强第29名，列全球金融企业第4名，向世界展示中国的金融力量。 近日，中国平安副董事长孙建一在接受《证券日报》采访时细述中国平安的峥嵘岁月。 从0到1 叩开中国寿险大门 据瑞士再保险公司统计，1992年，全球市场保费收入超过一半是寿险，部分发达国家的寿险保费已远超其他险种保费的总和。但那时中国保险业在停办近30年后刚刚复…	6072	14	中国平安资讯	0
787	2019年10月1日	有些人总喜欢用山顶山腰来衡量价值股的股价，这里面有逻辑错误，价值股不是流动性炒作的题材股，有低位吸筹，拉升和高位派发的炒作过程。价值股完全不同，虽然有进有出，但是，（特别是大蓝筹）几乎没有庄能操控，完全是投资者根据自己的判断在买入卖出。股价是否在山顶必须是基于未来业绩来决定，完全看公司自身，而不是基于股价绝对值和所谓的技术分析能分析的。	7651	11	平安一三一八	2
788	2019年9月30日	中国平安比大盘跌得还多，并且已经随波逐流了。	992	0	无我无股票	1
789	2019年9月29日	来源：华夏时报 作者：马明哲 马明哲 中国平安的发展，与改革开放同步。1988年，中国平安在深圳应运而生，一路走来，实现了收入、市值、纳税等指标年均逾20%的复合增长，为2亿多客户提供服务。从国内首家股份制保险公司、首个综合金融集团到全球上市保险公司市值第一……平安的每一次突破，都得益于改革开放的政策推动。 新中国成立70周年之际，我们为企业的成就感到自豪，更感恩时代的机遇。服务国计民生是平安的初心与使命，进入新时代，我们进一步开发“金融+科技”潜能，强化创新驱动；我们发挥企业资源优势，开展精准扶贫，助力脱贫攻坚。 打造智慧城市，提供多维度技术支撑 近十年来，平安从参与智慧城市建设入手，构建可覆盖财政、卫健、交通、司法、农业等21个功能板块的“1+N”智慧城市一体化平台体系，助力各省市克服“城市病”，实现“优政、兴业、惠民”的目标。 优政，助力政府提升运转效率、效能。平安的智慧财政系统已…	6745	10	中国平安资讯	0
790	2019年9月28日	来源：中国证券报 作者：高改芳 诞生于1988年的中国平安，沐浴着改革的春风，不断创新发展，从无到有，从小到大，从大到强，跻身于世界财富500强第29位，成为全球市值排名第一的保险集团，创造了中国金融业发展的传奇。 “新中国，不仅仅是中国人民站起来了，还开创了一个时代。这个时代始终以民族复兴、人民幸福为宗旨。整个时代的进程尽管有曲折，但是我们离目标越来越近。从平安31年的发展来看，也很好地印证了这一点。”中国平安集团资深副董事长孙建一日前在深圳地标建筑——平安金融中心接受中国证券报记者独家专访，详解平安人服务国家的拳拳之心。 中国证券报：回顾平安的发展历史，您印象最深的一个历史性时刻是什么？ 孙建一：应该说不是一个，而是多个阶段。每一个阶段实际上就是一种战略转移，是要得到股东和监管部门的支持的。如果没有这种支持，阶段性转型是很难实现的。 举个例子，平安现在算是一个混合所有制企业，但平安刚…	8660	7	中国平安资讯	0
791	2019年9月27日	填权行情	991	1	iFLYOS讯飞	2
792	2019年9月26日	今天平安打板	886	1	绝境逢生jjfs	2
793	2019年9月25日	拉红90.00 就可以了要不就跌5个点	821	0	星云气流	2
794	2019年9月24日	浦发银行，预计前三季利润480亿，每股净资产16.3元，到达净资产价位，还要涨40%以上！近期缓慢稳步上涨，北上资金持续加仓，面临大突破，有加速向上迹象！$格力电器(SZ000651)$$中国平安(SH601318)$	8676	12	巴菲特很行	1
795	2019年9月23日	我发起了一个投票。	698	0	丶路飞	2
796	2019年9月22日	有人说中国平安是民营企业对吗？它是不是隶属平安集团的子公司？	1931	1	这是天灾还是人祸	2
797	2019年9月21日	追高的判断错误就要果断离场，要赚得起也要亏得起，拿得起也要放得下。上次牛市顶点上证指数最高点是5178，现在是3008，那时中国平安复权价高点是41.45，现在是90。还有看看这些股票这几年的走势，长江电力，上海机场，中国国旅，恒瑞医药，海天味业，中国茅台等等，想说明的是大盘短期波动是不可避免的，但改变不了真正优质低价成长股的长期走向。今后如何去选股?个人认为还是要发掘那些优质低价龙头，未来几年业绩有确定性增长为方向，中长线持有。要摒弃全仓杀入杀出去追热点，可能会博到一两个涨停，但对一般的投资者来说，最终还会亏钱的，还要记着不是所有的股票跌下去还会涨上来的（只有优质成长龙头股才有机会涨回去甚至不断地突破前高）。在没有好的机会时，空仓也是种智慧，就算错过某某股或是某次上涨行情，也不必去懊恼，耐心等待，机会总会有的，等待那些成长龙头调整下来买入的机会。	1007	3	壹淼泉城	2
798	2019年9月20日	今天，这股开市，可满仓。92左右出手，挣了的，来感谢我	993	0	撒里海KHAN	2
799	2019年9月19日	美国降息又降准，今天涨停！立贴为证！！	1748	5	东江大清晨	2
800	2019年9月18日	调整一步到位，今天让大家看看平安带领大盘反包行情。	1512	0	股友Qiz0XA	2
801	2019年9月17日	满仓平安，避险增值！	998	0	退市风险提示官	0
802	2019年9月16日	今日90满仓	997	0	股友4jFG9a	2
803	2019年9月15日	中国平安业绩保持稳定增长，上半年公司实现盈利976.76亿元，同比增长68.13%，净利润增速创十年来新高。公司近46.27万户股东投资者也收到了上市公司的丰厚回报，年内中国平安已累计派现199.97亿元。当前股价是历史新高，且市值已经突破了万亿，在A股市场排名第五。	9926	2	超人搞投资	2
804	2019年9月14日	在投资中就像在生活中一样，完全有把握的事非常少。价值可以消失，预测可能出错，环境可以改变，“有把握的事”可能失败。不过无论如何，我们有信心把握住的概念有两个：法则一：多数事物都是周期性的。法则二：当别人忘记法则一时，某些最大的盈亏机会就会到来。	7104	3	蓝晓天了	2
805	2019年9月13日	来源：证券时报 9月12日，北向资金净流入32.95亿元。个股方面，五粮液、伊利股份净卖出额居前，分别为2.17亿元和1.53亿元；中国平安、招商银行、保利地产净买入额居前，分别为4.67亿元、4.41亿元和2.53亿元。 （文章来源：证券时报） [点击查看原文]	8038	2	财经评论资讯	0
806	2019年9月12日	来源：证券时报网 9月9日，北向资金净流入27.85亿元，为连续第八日净流入。盘后数据显示，格力电器、中国平安、招商银行净买入居前，分别获净买入4.66亿元、3.56亿元、2.98亿元。贵州茅台、恒瑞医药、中国软件净卖出额居前，净卖出金额分别2.08亿元、1.87亿元、0.91亿元。 【今日市况】 A股三大股指集体收涨：沪指收复3000点 深成指站上万点大关 创业板指涨逾2% A股三大股指今日集体收涨，沪指、深成指、创业板指日K线都是六连涨。具体来看，沪指站上3000点大关，收盘上涨0.84%，收报3024.74点；深成指站上万点大关，收盘上涨1.82%，收报10001.93点；创业板指走势较强，收盘大涨2.42%，收报1733.23点。两市合计成交7160亿元，行业板块全线上扬，5G、国产芯片、国产软件、边缘计算、智能穿戴等科技类股票强势领涨。 对于后市大盘走向，机构纷纷发表看法： 中…	42592	151	财经评论资讯	0
807	2019年9月11日	咱们国人的心理素质和赌博投机心态是股市大起大落的主要原因。在3000点位置，不知大家在怕什么！美国十年涨了几倍也没见怕。不理智地跟风追涨杀跌，不亏你亏谁？看来真正建立起自信心，还得让国人多出国看看，其实中国真的发展得很好，比欧洲甚至美国也不差！	977	3	zierjiajie	2
808	2019年9月10日	改名价值平安的朋友，康美叫你回家吃饭，别浪了	759	0	买不到就买股票	2
809	2019年9月9日	空头们再不上车就晚了。	790	1	股友Qiz0XA	2
810	2019年9月8日	没有长阳长阴的k线，盘它	994	0	新楼仔弟财兄	2
811	2019年9月7日	中国平安上周连拉四连阳，周五以最高价收市，是七月六日以来的收在最高位90.7元，估计下周见元95股价，创历史新高。中国平安为沪指走牛起到保驾护航的重要作用。进入九月，大盘迎来金九银十五连阳，牛市的脚步渐行渐近，我估计这波行情中国平安创股价的新高，上周机构拉升明显，主动买入每天增加，即流入资金增多。周五收市后传来大利好，央行宣布降准，这次降准可释放长期资金9000亿元，对实体经济，股市，楼市都构成大利好。信心比黄金更重要，我认为为股市做多注入强心针，发出做多股市信号。近期对中国平安升至100元之上问题不大。	4931	1	三钢最新消息	2
812	2019年9月6日	来源：东方财富Choice数据 作者：数据中心 ? ?2019年09月05日，中国平安发生了2笔大宗交易，总成交数量为34.00万股，总成交金额为3023.59万元，成交均价为88.93元，当日收盘报价89.23元，涨幅1.05%，成交金额90.16亿元；大宗交易成交金额占当日成交金额0.34%，折价0.34%。? ?大宗交易详情如下表所示： 中国平安大宗交易明细(2019-09-05) 序号 成交价格(元) 收盘价(元) 折溢率(%) 成交数量(股) 成交金额(元) 成交金额/当日成交金额(%) 买方 卖方 1 89.23 89.23 0.00 23.00万 2052.29万 0.23 华鑫证券上海松江证券营业部 华鑫证券上海证券自营分公司 2 88.30 89.23 -1.04 11.00万 971.30万 0.11 中信证券宁波分公司 中国银河证券宁波柳汀街证券营业部 09月05日…	9986	3	中国平安资讯	3
813	2019年9月5日	海兰信会跌倒11一下吗	776	0	lxb1964	2
814	2019年9月4日	来源：中国经济网 国证监会网站近日公布的中国证券监督管理委员会四川监管局行政监管措施决定书(〔2019〕28、29号)显示，经查，广州汇垠澳丰股权投资基金管理公司(以下简称“汇垠澳丰股权投资”)与广州蕙富骐骥投资合伙企业(有限合伙)(以下简称“惠富骐骥”)存在以下问题： 汇垠澳丰股权投资作为惠富骐骥执行事务合伙人，在蕙富骐骥于2015年11月收购四川汇源光通信股份有限公司(以下简称“汇源通信”，000586.SZ)股权并成为控股股东时，与蕙富骐骥共同向汇源通信出具《关于资产注入的承诺函》，公开承诺在本次股份转让过户完成之日起12个月内向汇源通信注入优质资产，以增强汇源通信公司的持续盈利能力。相关股权于2015年12月24日完成过户。其后，汇垠澳丰股权投资和惠富骐骥先后两次申请延长重组承诺期限并经汇源通信股东大会审议通过，履行承诺期限延长至2019年6月24日。但是，截至2019年6月24…	9743	27	财经评论资讯	0
815	2019年9月3日	88.88，过不去了？	748	0	股友TycD1A	2
816	2019年9月2日	看看过去几年大盘反弹后，再次奔向新低的过程，特大蓝筹是怎么走的？你就知道下跌过程中，哪些股票是大概率要拉的，那么，抢反弹的风险就要小很多。所以，虽然价值投资不可信，但是下跌不会没人管，这个大家还是要相信的。	3317	0	经历风雨才见彩虹	3
817	2019年9月1日	来源：21世纪经济报道 8月27日，MSCI二次扩容正式生效。按计划，大盘A股纳入因子将从10%增加至15%，该调整在27日收盘后正式生效。 当日，备受关注的北向资金果然出现了大举扫货行为。截至收盘，北上资金合计净流入117.65亿元，其中沪股通净流入73.71亿元，深股通净流入43.94亿元。 在5月28日MSCI第一次扩容落地当天收盘前的最后几分钟内，北向资金大举扫货，净买入额一度超过110亿元，形成脉冲行情。 27日当天，相似的情况再度上演。下午14点56分，北向资金净流入113.36亿元，而到了14点59分，北向资金的净流入飙升至240.91亿元，仅短短3分钟，北向资金扫货近128亿元。 诡异的是，截至下午15点收盘，北向资金净流入瞬间降至117.65亿元。这意味着，在下午收盘前的最后一分钟内，北向资金又净流出了123.26亿元。 由于北上资金的砸盘，数只权重股在收盘前最后一分钟…	20124	8	财经评论资讯	0
818	2019年8月31日	中国平安8月30日获沪股通净买入7.10亿08-30 17:321987人阅读语音播报同花顺数据显示，8月30日，中国平安现身沪股通十大成交活跃股，位居沪股通港资成交额第2位，港资总计成交11.25亿。其中，买入9.18亿，卖出2.08亿，净买入7.10亿，净买入额占该股当日总成交量的14.39%。中国平安最近一个月下跌2.96%，上榜沪股通23次，外资累计净卖出41.74亿；近两个月下跌1.46%，上榜沪股通44次，外资累计净卖出62.76亿；今年以来上涨58.76%，上榜沪股通0次，年内外资累计净买入3.09亿，截止今日收盘，中国平安流通市值为9459.08亿。中国平安近期成交明细沪深港通助你抓住主力	2638	0	深圳股民92年入市	2
819	2019年8月30日	茅台涨到1100元/股，了，才8倍市盈率，而茅台35倍市盈率。	985	0	灵犀一动	2
820	2019年8月29日	来源：东方财富Choice数据 作者：财智星 中国平安融资融券信息显示，2019年8月28日融资净买入525.23万元；融资余额244.25亿元，较前一日增加0.02%。融资方面，当日融资买入5.66亿元，融资偿还5.61亿元，融资净买入525.23万元。融券方面，融券卖出17.05万股，融券偿还17.85万股，融券余量253.32万股，融券余额2.2亿元。融资融券余额合计246.45亿元。中国平安融资融券交易明细（08-28）中国平安历史融资融券数据一览免责声明：本文基于大数据生产，仅供参考，不构成任何投资建议，据此操作风险自担。（文章来源：东方财富Choice数据） [点击查看原文]	961	0	财经评论资讯	0
821	2019年8月28日	80卖了五粮液，买了你，我真是服了	731	0	股友0Y0Kow	2
822	2019年8月27日	我今后的小目标，毕业之后 半年之内买得起100股的爱尔眼科，一年之内买得起100股的中国平安，10年之内买得起100股的贵州茅台。 $爱尔眼科(SZ300015)$$中国平安(SH601318)$	26186	58	羽羽新新	1
823	2019年8月26日	跌多了有钱再买点，心平气和一路持有，何时卖出平安那是遥远的事...	984	1	股友1919007	2
824	2019年8月25日	好	977	0	股友S4lMfC	2
825	2019年8月24日	礼拜一凉凉了	2048	3	wei5033	2
826	2019年8月23日	牛顿发现了三大运动定律，但牛顿的天才却没有延伸到投资中。第四大运动定律是：对于投资者而言，运动的增加导致收益的减少。在2005年致股东信中，巴菲特算过这样一笔账：道琼斯指数从1899年的65.73点涨到1999年的11497.12点，其年复合增长率不过是5.3%而已。然而如果在下一个百年继续能保持这个增长率，道琼斯指数就将在2099年达到201.10万点。	9553	7	蓝晓天了	2
827	2019年8月22日	来源：证券时报网 8月21日，万科2019年中期业绩推介会上，首席运营官、执行副总裁张旭称，我们和平安有非常广的合作，跟平安的银行、证券、不动产、险资都有合作，未来还会加强，进行更广范围的合作。（文章来源：证券时报网） [点击查看原文]	5584	4	财经评论资讯	0
828	2019年8月21日	中国平安必然将迎来业绩估值的双击	35633	311	一锌一易	2
829	2019年8月20日	超大户这两天特别没意思，明明利好，就是砸盘，平安这么大的盘子，你砸得下去吗	873	2	股友rTJ0WQ	2
830	2019年8月19日	兄弟们，抄底啊，目标100啊	1026	0	买啥票都涨停	2
831	2019年8月18日	我爸要是平安的高管，我一定好好学金融专业。毕业后进平安，几年后买房买车，结婚生子，35岁前成功人士。一切那么美好，道路相当坦途。想想真好	8975	10	心真今贝	2
832	2019年8月17日	不知道下一周会是怎么个情况	1256	0	随风的记忆1	2
833	2019年8月16日	个人感觉我们的大盘处于低位，这时候机会大于风险，尤其看好科技股，比如华为产业链，5G，ETC等品种。而美国股市处于高位，风险大于机会，不能简单比较	8	0	锋平歆静	3
834	2019年8月15日	周五中报 美股反弹，周一回90	775	1	残秋秋	2
835	2019年8月14日	来源：东方财富Choice数据 作者：财智星 中国平安融资融券信息显示，2019年8月13日融资净偿还4473.38万元；融资余额234.75亿元，较前一日下降0.19%。融资方面，当日融资买入6.33亿元，融资偿还6.78亿元，融资净偿还4473.38万元。融券方面，融券卖出17.47万股，融券偿还32.35万股，融券余量261.89万股，融券余额2.23亿元。融资融券余额合计236.98亿元。中国平安融资融券交易明细（08-13）中国平安历史融资融券数据一览免责声明：本文基于大数据生产，仅供参考，不构成任何投资建议，据此操作风险自担。（文章来源：东方财富Choice数据） [点击查看原文]	982	0	财经评论资讯	0
836	2019年8月13日	转发	985	1	稳健时	2
837	2019年8月12日	赔钱5000000000卖了8888888	899	0	尚雅洋服	2
838	2019年8月11日	股票市场，或者说资本市场，不像普通的比赛，这里绝对是一个吃人不见骨头的市场，相信很多人都有同样的感受。理智，在这个市场中，显得格外珍贵。安静，可以让你始终保持冷静，理智观察，从容的处理问题。试问下自己做投资，有没有安静的阅读过上市公司的财务报表，有没有仔细看过几份券商研报，有没有去多搜集些公司发展的新闻。再试问下，自己在平时生活中，有没有安静的做几件自己喜欢的事情，比如听听电台，去走街串巷的学习摄影，或者约三五好友去水库钓鱼，甚至安静的一个人发呆。安静的性格可以造就你处变不惊，临危不乱的行为能力。这在如今这样的一个“乱市”中，显得格外重要。	9955	11	蓝晓天了	2
839	2019年8月10日	来源：中国基金报 中国平安近日公告显示，截至2019年7月31日，公司已累计回购A股股份57,594,607股，支付资金总额合计超过50亿元。而在此前的回购方案中，公司承诺的回购金额为不低于50亿元，且不超过100亿元。 中国平安此番回购，只是年内众多A股上市公司正在大力兑现回购计划的一个缩影。 A股年内回购实施金额超1000亿元创历史新高 据数据，按照公告日计(下同)，2019年以来，A股上市公司回购实施总金额已超过1000亿元，创下历史新高，远超此前年份。 2018年，A股上市公司回购实施金额为510亿元，2017年则仅为79亿元。 数据显示，截至2019年8月1日收盘，年内回购实施金额超过1亿元的公司有230家，这其中，超过10亿元的公司有11家。 按公告日计，美的集团年内回购实施金额最高，达72.5亿元。 今年1月9日，美的集团完成年内第一次回购，彼时公司共回购了95,105,0…	23182	11	财经评论资讯	0
840	2019年8月9日	换人寿起	779	0	岁月的痕迹aa	2
841	2019年8月8日	中国平安，作为中国核心资产，你熊了这么久了，可以像男人一样雄起吗？	782	1	股友3AOSor	2
842	2019年8月7日	今天大阳线 反弹周期2周	999	0	盖世888	3
843	2019年8月6日	来源：第一财经 8月5日，截至收盘，北向资金净流出34.64亿元元，其中，沪股通净流出2.99亿元元，深股通净流出12.11亿元元。 前十大成交活跃股显示，沪股通方面，中国平安净卖出5.16亿元，伊利股份净卖出3.08亿元，贵州茅台净卖出1.12亿元，招商银行净卖出1.36亿元，兴业银行净卖出1.96亿元。深股通方面，美的集团净卖出3.27亿元，大族激光净卖出2.78亿元，中兴通讯净卖出1.45亿元，五粮液、牧原股份、洋河股份则净买入额居前，分别为2.85亿元、4619万元、4377万元。 这些股被大幅加仓 从刚刚过去的7月流入情况来看，北向资金呈现出深强沪弱的格局，深股通渠道净流入量是沪股通的8倍。 从单日数据来看，北向资金在7月还多次出现沪股通净流出，深股通净流入的现象。7月15日，沪股通净流出19.39亿元，而深股通则净流入8.11亿元；7月29日，沪股通净流出13.07亿元，而深…	20.9万	46	财经评论资讯	0
844	2019年8月5日	又是大跌的一天	897	0	炒股就是找罪受	2
845	2019年8月4日	古寺金牛之《氢能源》，渤海汽车收到科委《基础燃料电池均衡动力系统和氢能源系统》研究经费。用于五辆氢能源电动汽车研发。现已具备生产氢能源动力电动汽车，为未来新时代发展打开未来之路。有一个牛，叫简单牛。很多大型机构早已悄悄重仓。你们也要埋伏吗？5元多净资产，3元多你们敢不敢下手？	9695	12	如兰梦中香	2
846	2019年8月3日	无利不起早，北向资金又不是来做好事的帮你解套的，大举建仓自然是觉得A股有利可图。A股因为散户化所以爱炒题材炒概念，对不会连续拉涨停板的绩优股白马股并不感冒，很多绩优股白马股估值并不比海外市场高，甚至中国平安A股股价曾长时间跟H股股价倒挂，对北向资金来说，找到投资标的并不难，大举建仓也不奇怪，但其投资风格对大多数散户也没有指导意义，北向资金和散户好比不同赛道的选手，之间没有可比性。作为全球第二大经济体，上证指数3000点很高吗？北向资金大举进入说明了什么不是一目了然。	831	2	老韭菜1994	2
847	2019年8月2日	85.50那单没成交	937	1	安享赚钱之乐	3
848	2019年8月1日	今天再跌两个点	1123	4	祈福今年	2
849	2019年7月31日	有没有低吸的，跌幅快2%，吸了稳赚。	1146	2	价值投资散户	1
850	2019年7月30日	来源：证券时报网 作者：刘嵩 7月29日，北向资金净流入0.59亿元，其中，沪股通净流出15.11亿元，深股通净流入15.7亿元。盘后数据显示，中国平安、伊利股份、中信证券净卖出额居前，分别遭净卖出4.34亿元、2.06亿元、1.12亿元；五粮液、温氏股份、牧原股份净买入额居前，分别获净买入8.02亿元、2.03亿元、1.56亿元。（文章来源：证券时报网） [点击查看原文]	11135	18	财经评论资讯	0
851	2019年7月29日	别硬撑了赶紧下来，我在80元等你	995	3	扛不住了	3
852	2019年7月28日	来源：21世纪经济报道 2019年，调控频仍、融资收紧的中国房地产行业，依然蕴藏机会，大量的险资持币在侧，伺机入局。 中国平安就是一个典型样本。7月26日，中国金茂公告，平安通过配售及有条件认购，买入公司15.20%股份，成为第二大股东。 至此，平安已持有至少5家大型上市房企的股份，其他如中国人寿、新华保险、前海人寿等险资均持有大量上市房企股票。 自2014年掀起地产股投资热潮以来，虽然保险资金投资上市公司股权的政策多有变动，但险资对地产公司的兴趣从未停止。 今年1月28日，银保监会发布相关文件，鼓励保险公司使用长久期账户资金，增持优质上市公司股票和债券，其中包括房地产。此次平安投资中国金茂，更是在险资参与央企、国企混改的背景下发生。 纵观近年来的险资入股房地产，一个原则是扮演长期低成本资金、机构投资者、纯财务投资的角色，但也发生过险资过度介入企业经营、爆发矛盾的案例。 未来，围绕险资对…	9898	5	中国平安资讯	0
853	2019年7月27日	价值投资并非是做到一年就叫价值投资，需要经历牛市、熊市和猴市的检验。说白了，就是需要经历一个牛熊周期的考验。按照国内外股市统计，一个牛熊周期，往往都需要7年，甚至更久。	9706	19	蓝晓天了	2
854	2019年7月26日	喜欢超短线暴利的股民买5倍大牛胚子台基股份300046 鼎捷软件300378	896	2	横扫向天笑	0
855	2019年7月25日	这么点成交量怎么上去怎么下来	901	1	武林至尊宝刀屠龙	2
856	2019年7月24日	玛德，	621	0	股市是残酷的	2
857	2019年7月23日	平安最不值钱的资产是平安银行，今天都值市盈率10倍，而自己只有八倍收益率，如果你理智分析平安就是绝对绝对低估，持有它不一定赚很多钱，但一定不会赔本。如果还理智就不要信道人，卖出八倍平安追科技股，科技股也会赚钱，但是也会赔本。	4152	11	雅垄江上小混混	2
858	2019年7月22日	来源：券商中国 作者：许孝如 詹晨 近期，以茅台、中国平安为代表的大蓝筹不断创出历史新高，A股“核心资产”理念也横空出世，不少人纷纷喊出拥抱核心资产的口号。 在核心资产概念火热的关口，关于核心资产为何大幅涨价、核心资产的涨价能否持续、核心资产是否存在溢价、未来还有哪些核心资产等一系列问题，备受市场关注。尤其，核心资产贵不贵的问题，机构之间更是出现了明显的分歧。 券商中国记者采访了星石投资、明曜投资、榕树投资、招商基金等九大机构，共同把脉核心资产话题。 核心资产为何大幅涨价 根据兴业证券定义，所谓核心资产，一般具有三个特征，其一具有核心竞争力；其二公司治理水平优秀，财务指标稳健；其三，具有对标全球同业龙头的能力，不能局限于某些行业或大小市值。 依此标准，券商中国记者从A股中遴选出核心资产50家上市公司作为核心资产50组合，截至今年一季度末，该组合利润总和在所有A股公司利润总和中占比15.3…	12.4万	230	财经评论资讯	1
859	2019年7月21日	来源：投资快报 7月4日，中国平安在港交所披露，公司在7月4日回购612.3万股A股，耗资5.5亿元。公司总回购耗资已超40亿元。随着回购的逐步落地，中国平安(601318)股价近日也渐入佳境，创出了历史新高。虽然刚过去的两三个交易日股价稍有回调，刚市场对其后市展望还是较有期待。 根据中国平安此前规划，这一轮回购计划跨度是一年的时间，拟回购约50亿元至100亿元。中国平安的回购也掀起了上市公司回购的热潮，今年以来，很多明星公司都发布回购进展公告。例如：7月2日，三一重工公告称，截至2019年6月底，公司已累计回购股份48297584股，占公司总股本的比例为0.58%，回购的最高价为13.06元/股，回购的最低价为11.68元/股，交易总金额为6亿元；中联重科6月以来也发布了3次回购进展公告等。 上市公司回购股票的举措，既是上市公司对股东的现金回报，又是上市公司优化治理结构、稳定股价、提振…	7048	13	财经评论资讯	0
860	2019年7月20日	大盘今天就看你了	648	0	平常之心123	2
861	2019年7月19日	来源：证券时报 作者：陈丽湘 张骞爻 两融数据的变化被称为市场热度的晴雨表。今年以来，A股市场宽幅震荡，两融数据变化也较大。经过第二季度的调整，近期两融数据已现企稳迹象。近期黄金股走强，背后融资客有一定的功劳，而本周最受融资客青睐的个股是中国平安。 两融余额年内增逾1500亿 数据显示，截至7月11日，沪深两融余额为9139.73亿元，比年初时增加逾1500亿元。增幅主要在春节后至4月中旬这段时间，随着A股走强，两融余额迅速增加。二季度随着A股整体回调，两融余额也大幅减少。进入下半年以来，两融余额又开始企稳回升，虽本周有所下滑，但截至上周，已连续四周有所增加。 分市场来看，更多的融资流入沪市。今年以来，沪市两融余额增加额明显比深市多，截至7月11日，沪市、深市两融余额分别为5543.79亿元、3595.94亿元，分别比年初增加863.13亿元、712.87亿元。经过连续两周的净增加后，本…	15891	7	财经评论资讯	0
862	2019年7月18日	中国平安连续调整多日，明天将发力向上	1174	1	汇金财经	2
863	2019年7月17日	对大宗交易溢价的思考不到300w为何不通过二级市场交易，是不是故意吸引眼球，配合主力出货	1188	2	yudejinghun	2
864	2019年7月16日	$中国平安(SH601318)$中国平安发生了啥	6959	9985	股友fQTk4t	2
865	2019年7月15日	等下个信号	972	5	趋势量能股性	3
866	2019年7月14日	调整的差不多了	957	0	未曾相识0311	2
867	2019年7月13日	但是不可以相信房长房跌之流，投资最安全的是 输了还有一张有价值的股票。跳梁小丑只想你关注他，然后它才有机会关注你的钱包。	8698	18	雅垄江上小混混	1
868	2019年7月12日	拉下平安	696	0	十倍龙头股在我手	2
869	2019年7月11日	88.5，90，93	946	0	n730813687940988	2
870	2019年7月10日	五洲交通 600368 市盈2.12 昨天涨了6.84% 目前5.31元 暑期保底10元往上	889	3	从里面有过	2
871	2019年7月9日	你这二天吃老鼠药了吧，大盘都给你带崩了	569	0	尘世中归离	2
872	2019年7月8日	今天买20亿，快，	627	0	Jasme	2
873	2019年7月7日	中国平安业绩推演：按季度权益类…总值25%x收益56%=14%…反映在首季…增长4x14%=56% 其它(非权益类)增长21%(倒测算)平安报表推测→成长性一季度:56 21→77%半年报:28 21→49%年 报:14 21→35%(假设一季度投资收益锁定、其它保持21%成长)___如果2018年退税>100亿体现在半年报预增~69%…反映年报则预增~45%，个人分析比专业分析师精准，前三年曾精准预测4，5，6元…今年预测8.8元业绩。以上分析反供参考！如果增持下限达成后…不公告停止增持…则继续增持…让子弹多飞一会。	9391	9	n140163110652249	1
874	2019年7月6日	聚焦分布式能源领域 “陕鼓模式”在全国示范推广“从‘生产型制造’到‘服务型制造’，陕鼓迈向了转型发展的新时期，自战略聚焦分布式能源领域以来，取得了良好的发展业绩，其分布式能源系统解决方案已得到流程工业、智慧城市、军民融合、‘一带一路’海外市场等领域用户的广泛认可。” 陕西省工信厅产业政策处处长宋亚朝说。据介绍，截至2018年末，陕鼓主要指标已接近或超过国际先进企业，在行业内连续十五年利润第一。2017年销售额同比增长65.21%，海外销售额同比增长76.67%，均创历史新高；2018年销售额同比增长86.30%，其中，海外销售额同比增长111.38%,又创历史新高。2018年，陕鼓工业服务 运营占销售订货比重达到79.16 %，企业转型成效显著。	943	1	佛魔因果	2
875	2019年7月5日	是今天就要到，还是下周的目标？	996	0	股友AiUm6X	0
876	2019年7月4日	来源：证券时报 作者：范璐媛 张娟娟 近来随着市场逐步回暖，以贵州茅台、中国平安、招商银行为首的一批核心资产股价接连创下历史新高。与此同时，常年绩差的问题股成交量连连萎缩，市场投资情绪加速分化。事实上，A股核心资产相对于大盘的坚挺走势自2016年起便已出现。此后，受经济迈向高质量发展阶段及外资在A股话语权逐渐提升两大因素影响，核心资产的投资价值愈发凸显。 “核心资产”即具有核心竞争力的公司，一般而言，核心资产应具备所处行业景气度较高、公司为细分行业龙头、在国内乃至国际市场具有核心竞争力、品牌优势突出、基本面稳健、主要依靠内生增长等特征。 证券时报·数据宝依据上述选股逻辑，通过上市公司的市值业绩规模、行业地位、公司治理水平等指标筛选出了当前投资价值较强的50股作为核心资产组合。本文将梳理和分析核心资产过去几年内的投资价值变动、对A股影响力的变动，以及变化背后反映出的市场投资风格的转换。 1…	26652	18	财经评论资讯	0
877	2019年7月3日	只有一招,掩耳盗铃	598	0	顺势而为kkk	2
878	2019年7月2日	中国平安保险，体现了现实中的好社会又平安又保险又幸福快乐天天姑娘们跳广场舞，只有中国平安保险未来是国内上市第一市值龙头股只有他带领中国股市长期走出牛市上万点目标多期。	988	2	深圳股民92年入市	2
879	2019年7月1日	来源：东方财富Choice数据 作者：财智星 中国平安融资融券信息显示，2019年6月28日融资净买入1922.86万元；融资余额214.73亿元，较前一日增加0.09%。融资方面，当日融资买入8.37亿元，融资偿还8.18亿元，融资净买入1922.86万元，连续5日净买入累计6.59亿元。融券方面，融券卖出37.77万股，融券偿还75.44万股，融券余量293.81万股，融券余额2.6亿元。融资融券余额合计217.34亿元。中国平安融资融券交易明细（06-28）中国平安历史融资融券数据一览（文章来源：东方财富Choice数据） [点击查看原文]	940	0	财经评论资讯	0
880	2019年6月30日	让你回购去	2064	3	砍人的老樵夫	3
881	2019年6月29日	拭目以待	973	0	砍人的老樵夫	0
882	2019年6月28日	没完了是吧	489	0	万事州鹤得白起	2
883	2019年6月27日	今天会不会继续回购？ 距离上限还有70亿呢	650	0	股友ZDtEao	2
884	2019年6月26日	公告日期：2019-06-21601318:中国平安H股公告适用於主板上市发行人翌日披露报表(股份发行人──已发行股本变动及/或股份购回)上市发行人名称：中国平安保险(集团)股份有限公司股份代号：2318 呈交日期：2019年06月20日如上市发行人的已发行股本出现变动而须根据《香港联合交易所有限公司证券上市规则》(《上市规则》)第13.25A条作出披露，必须填妥I部。如上市发行人购回股份而须根据《上市规则》第10.06(4)(a)条作出披露，则亦须填妥II部。证券详情：普通股（A股及H股）I.已发行股份占 发行价较市值的发行股份 有关股份发行前的 每股发行价 上一个营业日的 折让/溢价幅度(百分(注6及7) 股份数目 现有已发行股份数目 (注1及7) 每股收市价 比)百分比 (注5) (注7)(注4、6及7)於下列日期开始时的结存 18,280,241,410股(注2) （包括2019…	55616	16	中国平安资讯	3
885	2019年6月25日	蓝筹阶段性头部出现了	633	0	红红火火的色	1
886	2019年6月24日	矛台1000，平安500还不行吗？	918	2	股友AiUm6X	0
887	2019年6月23日	别再给我提什么商业保险，保险养老。平安超过7只涉及养老的基金投资垃圾公司债券导致可能出现巨额损失，连专业人士都不能理解，怎么就能敢投资垃圾债券这是负责任和专业化的表现和操作？楼主只相信国家的医疗保险和养老保险，现在其他乱七八糟的玩意还是算了吧。	4836	8	股之龙腾九天	2
888	2019年6月22日	来源：证券时报·e公司 中国平安今日再度回购300股，耗资25188元，为本月第三次回购。注：中国平安6月18日首次回购350万股A股股份，耗资2.82亿元；6月19日回购A股股份1300万股，耗资10.91亿元。 【相关报道】 年初以来上涨60% 两日成交227亿！中国平安股价创新高 两日的密集回购，极大的刺激了中国平安的股价。 中国平安6月20日收盘价创历史新高88.50元，当日涨幅5.94%，年初至今已累涨60%。 成交量方面，继6月19日成交93.9亿元居A股之首后，中国平安今日成交额达到133.13亿元，再登A股成交量第一位。目前，平安A股总市值1.58万亿。 在港股方面，中国平安20日报收报收94.35港元，涨3.68%，同样创出历史新高。 截至昨日收盘，中国平安连续两日回购A股，共购入1650万余股，斥资13.7亿元。 根据今年3月份中国平安公布的首次实施回购股份方案的详细…	11.3万	289	中国平安资讯	3
889	2019年6月21日	昨天干猛了，休息两天回回精	869	1	假日长峰	1
890	2019年6月20日	来源：经济通中国站 根据联交所资料显示，中国平安于上周五(14日)增持工行(01398)7264万股或0.08%，每股作价5.735元，总值4.17亿元，最新持股量增至14.06%。（文章来源：经济通中国站） [点击查看原文]	19005	14	财经评论资讯	0
891	2019年6月19日	今日冲击87	900	1	股友4jFG9a	2
892	2019年6月18日	世界无灾，天佑长宁，珍惜当下与身边的人！	661	0	红日投资东风劲	2
893	2019年6月17日	又是工具包	601	0	浩浩朱	2
894	2019年6月16日	来源：证券时报·e公司 北向资金今日净流入13.14亿元。个股方面，招商银行、兴业银行、中国平安分别获净买入2.74亿元、1.91亿元、1.69亿元；恒瑞医药、海康威视、美的集团分别遭净卖出2.79亿元、2.56亿元、1.76亿元。（文章来源：证券时报·e公司） [点击查看原文]	19774	12	财经评论资讯	3
895	2019年6月15日	来源：东方财富网 作者：数据中心 中国平安(601318)2019-06-13融资融券信息显示，中国平安融资余额21,080,520,204元，融券余额187,257,811.77元，融资买入额522,507,640元，融资偿还额495,037,930元，融资净买额27,469,710元，融券余量2,326,473股，融券卖出量231,000股，融券偿还量201,800股，融资融券余额21,267,778,015.77元。中国平安融资融券详细信息如下表：交易日期代码简称融资融券余额(元)2019-06-13601318中国平安21,267,778,015.77融资余额(元)融资买入额(元)融资偿还额(元)融资净买额(元)21,080,520,204522,507,640495,037,93027,469,710融券余额(元)融券余量(股)融券卖出量(股)融券偿还量(股)187,257,8…	6735	4	中国平安资讯	0
896	2019年6月14日	来源：东方财富Choice数据 作者：财智星 中国平安融资融券信息显示，2019年6月13日融资净买入2746.97万元；融资余额210.81亿元，较前一日增加0.13%。融资方面，当日融资买入5.23亿元，融资偿还4.95亿元，融资净买入2746.97万元。融券方面，融券卖出23.1万股，融券偿还20.18万股，融券余量232.65万股，融券余额1.87亿元。融资融券余额合计212.68亿元。中国平安融资融券交易明细（06-13）中国平安历史融资融券数据一览（文章来源：东方财富Choice数据） [点击查看原文]	998	0	财经评论资讯	0
897	2019年6月13日	港股翻红收盘，明天A股可以期待一下	1048	0	435066371	2
898	2019年6月12日	平安，今天过来看看你真平安，没想我们小散想赚点钱，海润光伏，的钱，全敨被活埋好可怜，这么朝阳的行业，怎么是假着呢?真不敢想象，	987	0	XM小海豚	2
899	2019年6月11日	再摸86后暴跌开始	998	2	巢致23947	2
900	2019年6月10日	1，中国平安跌破长期验证的上升趋势线后，进入75.00-80.88的横盘区间，后市看跌；2，下跌目标位看到67附近，股价至此将会出现大幅反弹，是非常理想的买入区域。	11038	9	交易员云起	2
901	2019年6月9日	人生的十二种财富：1积极的精神态度；2良好的体格；3人际关系的和谐；4脱离恐惧；5未来成功的希望；6信念的容量；7与人分享自己的幸福的愿望；8热爱自己的工作；9对所有的事物有开放的内心；10严于自律；11理解人的能力；12经济保障。	5855	5	书卷之家	1
902	2019年6月8日	来源：21世纪经济报道 6月5日，对于今日有媒体报道“中国平安计划收购陆金所更多股份，可能涉及平安H股与陆金所之间的股权交换”，中国平安就此向21世纪经济报道记者回应称：公司没有任何重大收购计划，我们没有应披露而未披露的信息。 另据消息人士透露，相关信息不实，传言的交易不会发生。 近几来，有关陆金所控股的上市传闻不断。在今年3月平安业绩发布会上，中国平安联席CEO陈心颖表示，陆金所会根据自身业务发展需要及市场情况，做好资本规划。目前没有时间表。 中国平安年报披露，陆金所控股数月前刚完成 C 轮融资，融资后估值为394亿美元。目前，陆金所控股已是中国乃至全球领先的综合性线上财富管理与个人借款科技平台，同时也为金融机构和地方政府提供全套金融解决方案。 中国平安2019年一季报显示，陆金所控股的收入与利润持续稳健增长。截至2019年3月末，在财富管理领域，资产管理规模较年初增长2.0%至3,7…	34011	18	财经评论资讯	0
903	2019年6月7日	来源：东方财富网 作者：数据中心 中国平安(601318)2019-06-06融资融券信息显示，中国平安融资余额21,443,410,155元，融券余额211,257,804.34元，融资买入额338,199,630元，融资偿还额340,372,995元，融资净买额-2,173,365元，融券余量2,739,694股，融券卖出量598,333股，融券偿还量777,000股，融资融券余额21,654,667,959.34元。中国平安融资融券详细信息如下表：交易日期代码简称融资融券余额(元)2019-06-06601318中国平安21,654,667,959.34融资余额(元)融资买入额(元)融资偿还额(元)融资净买额(元)21,443,410,155338,199,630340,372,995-2,173,365融券余额(元)融券余量(股)融券卖出量(股)融券偿还量(股)211,257,8…	7901	17	中国平安资讯	0
904	2019年6月6日	来源：中国网财经 6月5日，对于有媒体报道“中国平安计划收购陆金所更多股份，可能涉及平安H股与陆金所之间的股权交换”，中国平安就此向媒体记者回应称：公司没有任何重大收购计划，我们没有应披露而未披露的信息。 近几来，有关陆金所控股的上市传闻不断。在今年3月平安业绩发布会上，中国平安联席CEO陈心颖表示，陆金所会根据自身业务发展需要及市场情况，做好资本规划。目前没有时间表。 中国平安年报披露，陆金所控股数月前刚完成 C 轮融资，融资后估值为394亿美元。目前，陆金所控股已是中国乃至全球领先的综合性线上财富管理与个人借款科技平台，同时也为金融机构和地方政府提供全套金融解决方案。 中国平安2019年一季报显示，陆金所控股的收入与利润持续稳健增长。截至2019年3月末，在财富管理领域，资产管理规模较年初增长2.0%至3,767.07亿元；在个人借款领域，信贷质量保持稳定，管理贷款余额较年初稳健增长…	8223	3	财经评论资讯	0
905	2019年6月5日	今天 大涨	916	1	小牛跑起	2
906	2019年6月4日	还抱团吗？不撤吗？报团已经没人接盘了	995	1	浪里个浪里格朗	1
907	2019年6月3日	要不要把不平安调出50指数	975	0	拉拉扯扯MSK	2
908	2019年6月2日	$中国平安(SH601318)$为什么4月29日，中国平安公布一季报业绩暴增，4.30却没有大涨，而是收了阴十字星。。。	5307	31	Pilgrim8	2
909	2019年6月1日	来源：东方财富网 作者：数据中心 中国平安(601318)2019-05-31融资融券信息显示，中国平安融资余额21,566,612,657元，融券余额203,643,119元，融资买入额722,519,240元，融资偿还额965,310,263元，融资净买额-242,791,023元，融券余量2,577,761股，融券卖出量295,820股，融券偿还量197,900股，融资融券余额21,770,255,776元。中国平安融资融券详细信息如下表：交易日期代码简称融资融券余额(元)2019-05-31601318中国平安21,770,255,776融资余额(元)融资买入额(元)融资偿还额(元)融资净买额(元)21,566,612,657722,519,240965,310,263-242,791,023融券余额(元)融券余量(股)融券卖出量(股)融券偿还量(股)203,643,1192,5…	4907	2	中国平安资讯	0
910	2019年5月31日	保险公司的许多利好因素导致股票上涨，而且引领股市站稳脚跟！	991	0	一枝春带雨	2
911	2019年5月30日	砸盘权重，同时做空股指期货	998	0	股友co3X5s	1
912	2019年5月29日	保险企业手续费和佣金支出税前扣除，真正利好保险涨一波	839	0	435066371	2
913	2019年5月28日	我把准备买平安的钱全部买了，酱油，海天了，还是酱油涨得好，稳定，海天重54到100了，平安还54都还是80元，差了20元	10132	5	珠峰巅之鹰	2
914	2019年5月27日	平安这种盘子大的股，不适合全仓买入放在这长期不动，因为涨的太少，就算平安翻倍了200块，随便选只持10支白马股的基金，已经翻了1.5倍了一个资深游资告诉我的。如果非要只炒平安这只股。要么就自己做减仓加仓操作，要么就直接去买持仓白马股的基金。肯定是比你放在这不动赚的多多了	733	0	蒙zychang	2
915	2019年5月26日	没有什么行情是一成不变的，近年来对于价值投资标的的大盘蓝筹股过度接连热炒，过高的价格将会在未来中迎来估值回归，而低估的中小创也将会迎来估值回归。加上从“入摩”标的到“入富”标的的转换，更多的人将会关注到中小创。在未来的行情中，中小创迎来的机会将会比大盘蓝筹的机会更多。	9381	23	王先生2364	2
916	2019年5月25日	这些所谓价值股都是过了成长期的大盘股，现价买入靠分红合算吗但为什么又跌不下去呢因为机构充市值配售新股在新股上赚钱又可美其名价值投资这就是中国股市特色	9416	12	王先生2364	2
917	2019年5月24日	今天可以跑路了	999	1	超来财	2
918	2019年5月23日	来源：东方财富Choice数据 作者：财智星 中国平安融资融券信息显示，2019年5月22日融资净买入5570.41万元；融资余额226.94亿元，较前一日增加0.25%。融资方面，当日融资买入5.39亿元，融资偿还4.83亿元，融资净买入5570.41万元，净买入额两市排名第12，连续3日净买入累计2.99亿元。融券方面，融券卖出53.42万股，融券偿还60.93万股，融券余量251.98万股，融券余额1.96亿元。融资融券余额合计228.9亿元。中国平安融资融券交易明细（05-22）中国平安历史融资融券数据一览（文章来源：东方财富Choice数据） [点击查看原文]	981	1	财经评论资讯	0
919	2019年5月22日	一坨屎 垃圾	548	0	Ecully	2
920	2019年5月21日	来源：经济通中国站 根据联交所资料显示，中国平安(02318)于上周四(16日)增持工行(01398)1.17亿股或0.13%，每股平均价5.5488元，总值6.49亿元，最新持股量增至12.07%。（文章来源：经济通中国站） [点击查看原文]	8056	17	财经评论资讯	0
921	2019年5月20日	市场也玩玩	552	0	股友cGWg0C	1
922	2019年5月19日	报团取暖的货色，等没人接盘时，机构的收益谁来保证，靠分红吗？哈哈哈	877	0	浪里个浪里格朗	2
923	2019年5月18日	来源：东方财富网 作者：数据中心 中国平安(601318)2019-05-17融资融券信息显示，中国平安融资余额22,394,956,630元，融券余额217,737,620.80元，融资买入额716,410,815元，融资偿还额838,932,738元，融资净买额-122,521,923元，融券余量2,752,688股，融券卖出量356,623股，融券偿还量762,883股，融资融券余额22,612,694,250.80元。中国平安融资融券详细信息如下表：交易日期代码简称融资融券余额(元)2019-05-17601318中国平安22,612,694,250.80融资余额(元)融资买入额(元)融资偿还额(元)融资净买额(元)22,394,956,630716,410,815838,932,738-122,521,923融券余额(元)融券余量(股)融券卖出量(股)融券偿还量(股)217,7…	9018	1	中国平安资讯	0
924	2019年5月17日	真带大盘跌	556	0	w连连	2
925	2019年5月16日	不用想了，不然不可以这么强势，外资全力开顶！！！	1855	3	权战神	3
926	2019年5月15日	来源：证券日报网 作者：赵子强 王珂 编者按：未分配利润反映企业实现的、积累在企业而没有分配给企业所有者的利润，净资产收益率则反映股东权益的收益水平，体现了企业自有资本获得净收益的能力。分析人士认为，结合每股未分配利润和净资产收益率能较准确的发现高回报优质白马股，而在弱市中正是布局此类标的的较好时机。今日本报特对2019年一季度ROE前100位的A股公司中每股未分配利润TOP10进行点评分析，供投资者参考。 1、贵州茅台直销政策或稳步推升毛利率 贵州茅台2019年一季报每股未分配利润为85.34元，报告期内净资产收益率为9.47%。据公司一季报披露显示，报告期内公司实现净利润1122143.13万元，同比增幅31.91%，最新动态市盈率为29.55倍。 对于该股，天风证券认为，公司自营直销政策开始落地，促进未来业绩稳步提升。近期，公司发布公告，在全国范围内选择3家服务商，供应400吨飞天…	13.4万	27	财经评论资讯	0
927	2019年5月14日	自定40，是将自定50做了一个精简。与漂亮50的区别在于：不考虑各行各业全面具有代表性，只选择自己愿意持有的一门好生意中的好公司，能持续进行价值创造的优质资产作为长期追踪。坚持以“好公司与好价格缺一不可”为核心理念，以“以一般的价格买入一家非同一般的好公司要比用非同一般的好价格买下一家一般的公司好得多”为深入升级。不以一点估值差异轻易换股，也不盲目死多当无脑粉丝。市盈（年底）只是简单陈述现在的估值情况，算法为：股价除以2019预期每股收益。估价主要是现金流折现和分拆净资产收益率，还参考了成熟股市、行业空间、生意模式、成长性、周期性、竞争力、护城河、历史估值等等。估价不等于预测股价，只估价，不预测股价。相较于去年的黄金坑，机会大量减少。比如我本金加融资重仓的泸州老窖，年初性价比高达130%，现在仅为25%。不过目前来看，整体依然低估，投资性价比较高。本周宏观不确定性走强，危中有机，机中有危…	26497	14	天府股仙	2
928	2019年5月13日	你雄起来	602	0	浩浩朱	2
929	2019年5月12日	我15年31元建仓，每逢大跌就买入，期间没有卖出一股.平安是价值股，做波段，挣市场的钱，不适合它.	9338	21	太阳0068	2
930	2019年5月11日	十年磨一剑，你叫中国平安，今天还不亮剑，你等着片羊肉片吗？	1463	2	应对重于预测	2
931	2019年5月10日	来源：东方财富Choice数据 作者：财智星 一、量看市场交易5月6日，沪深两市总计成交额为6575.69亿元，相较前一交易日的4964.64亿元上升32.45%。当日A股成交额高于五日均值，市场交易额逐渐上升。从申万一级行业来看，5月6日成交量最高的行业为非银金融，全日成交量达到561.41亿元，占两市当日成交量的8.54%。跟踪热点成交行业，当日成交前三的行业分别为非银金融、医药生物、电子，前一交易日为医药生物、计算机、电子，电子、医药生物行业连续两日位居行业成交量前三。个股方面，中国平安当日摘下成交量最高的桂冠，全日成交147.25亿元。成交量前十的个股集中于银行、饮料制造行业，TOP3个股分别为中国平安、贵州茅台、格力电器。二、价寻两市偏好今日A股三大指数均遭遇不同程度的下跌，其中上证指数下跌5.58%，当日收于2906.46点。深证成指下跌7.56%，创业板指下跌7.94%。5…	11527	2	财经评论资讯	3
932	2019年5月9日	让它跌，总有接盘的.....	984	0	笃定现金王接盘侠	2
933	2019年5月8日	来源：澎湃新闻 暴跌之后，A股在5月7日舒了一口气，个股普涨，沪指盘中击穿2900点大关后，尾盘急速拉升收红。 截至收盘，上证综指上涨0.69%，收于2926.39点；深证成指上涨1.63%，收于9089.46点；创业板指上涨0.62%，收于1504.16点。 在这样的涨势中，A股告别了5月6日的疾风骤雨，显示出一派风和日丽的场景。有统计显示，过去10年间，沪指单日跌幅超过5%的情况总共出现了25次，次日上涨的概率是64%。这一次，确实也涨了。不过，投资者关心的是，这样的上涨是否意味着A股真的已经企稳？大盘会不会在短暂的反弹后重新进入下跌模式？ 澎湃新闻记者梳理了多家机构的观点，并采访投资界人士后发现，市场观点普遍来看并不算太悲观，有私募人士透露，计划吸筹加仓。也有券商分析师指出，市场已基本消化了突发利空的影响，沪指在2900点附近初现企稳信号，后市震荡整固的可能性更大。 技术面：超卖信…	6690	2	财经评论资讯	0
934	2019年5月7日	大快了买不到	415	0	w连连	2
935	2019年5月6日	落井下石	1054	0	卡莽	2
936	2019年5月5日	开始出货，回到40-50元	1908	4	小女子有才	2
937	2019年5月4日	机构现在是打肿脸充胖子，过半年照样跌到60元，	9768	34	股友rmabgQ	3
938	2019年5月3日	怎么了	890	0	股友HimPzw	2
939	2019年5月2日	来源：21世纪经济报道 千呼万唤之下，欧菲光筹划控股权转让的细节进一步出炉。 4月29日午间，欧菲光发布公告称，控股股东欧菲投资及其一致行动人裕高中国的通知，拟转让不低于公司总股本18%的股份，交易对手为金融投资行业的国有控股公司。 此前，欧菲光新2018年年报业绩突然“变脸”，引发市场的广泛争议。 在2018年年报中，公司归属于上市公司股东的净利润亏损5.2亿元，较上年同期下降163.10%。而在三个月前，公司还在业绩快报中表示，公司预计2018年归属于上市公司股东的净利润18.4亿元，较上年同期增长123.64%。 从18.4亿元到-5.2亿元的业绩巨变，将欧菲光推上了风口浪尖，公司股票也在年报披露的次日跌停。 对于停牌重组的目的，市场众说纷纭，期间不乏投资者认为公司停牌是为了暂缓下跌趋势，或为公司引进战略投资者，缓解大股东和上市公司的资金压力。 不过，21世纪经济报道记者注意到，作…	40729	43	欧菲光资讯	0
940	2019年5月1日	陷阱回购，没有最低价，说啥都废话！	941	0	M时W势	2
941	2019年4月30日	公告日期：2019-03-16证券代码：601318 证券简称：中国平安公告编号：临2019-009中国平安保险（集团）股份有限公司保费收入公告中国平安保险（集团）股份有限公司（以下简称“本公司”）董事会及全体董事保证本公告内容不存在任何虚假记载、误导性陈述或者重大遗漏，并对其内容的真实性、准确性和完整性承担个别及连带责任。根据中华人民共和国财政部《企业会计准则解释第2号》以及《保险合同相关会计处理规定》，本公司如下控股子公司于2019年1月1日至2019年2月28日期间的原保险合同保费收入为：（人民币万元） 2019年1-2月控股子公司名称 原保险合同保费收入中国平安财产保险股份有限公司 4,635,806中国平安人寿保险股份有限公司 15,613,831平安养老保险股份有限公司 354,446平安健康保险股份有限公司 101,804于上述期间，本公司的寿险及健康险业务原保险合同保费收…	96562	18	中国平安资讯	3
942	2019年4月29日	跑出2000多公里 参加平安股东大会	1302	1	股往金来20200202	2
943	2019年4月28日	中国中冶荣获“中国上市公司高质量发展先锋”殊荣 来源：中冶集团 作者：魏皓 发布中国中冶荣获“中国上市公司高质量发展先锋”殊荣来源：中冶集团 作者：魏皓 发布时间：2019年04月28日 访问量：103.- 4月26日，由人民日报社、证券时报社主办的“2019首届中国上市公司高质量发展论坛”在京举行，来自上交所、深交所的领导以及近300家龙头上市公司高管、权威经济学家、券商高管、资深分析师、行业投资者、媒体人士参加论坛，共话经济热点，解析市场行情，畅谈企业高质量发展。论坛上，中国中冶荣获“中国上市公司高质量发展先锋”荣誉称号，公司董事会秘书曾刚代表公司参会并领奖。 “中国上市公司高质量发展先锋”荣誉称号，是证券时报社继2018年庆祝改革开放40周年推出“中国上市公司高质量发展在行动”系列专题报道之后，对来自不同行业表现卓越、业绩稳健、充分体现高质量发展理念的龙头上市公司的肯定与表彰。近年…	998	1	股友3132962Iq6	1
944	2019年4月27日	数据显示,04月26日中国平安上榜沪股通十大成交活跃股，买入及卖出金额合计16.235亿元，排名第2。其中，买入7.312亿元，卖出8.923亿元，净卖出1.611亿元，净卖出额占该股当日总成交额的2.97%。截至当日，该股于沪股通持股量为8.061亿股，占其A股股本比例为7.44%，比上一交易日减少193.45万股。。04月26日中国平安沪股通持仓数据收盘价：83.11涨跌幅：-0.35%沪股通持股量：8.061亿股较上日变化：-193.45万股沪股通净卖出：1.611亿占成交额比：2.97%中国平安最近一个月上涨14.33%，上榜沪股通十大成交活跃股19次，沪股通累计净买入-1.849亿；近两个月上涨18.71%，上榜39次，沪股通累计净买入50.112亿；近一年上涨35.53%，上榜230次，沪股通累计净买入223.749亿。数据来源:东方财富	2179	0	聚焦沪深港	0
945	2019年4月26日	一季报披露完毕后，保险板块 平安、国寿、太保、新华、市盈率全部回到10倍以下，股价对应内涵价值除了平安全部处于折价甚至严重折价状态。机构不是傻子，二季度整个保险板块将扛起大盘上涨的旗子。	975	0	时空线索	2
946	2019年4月25日	昨天卖对了	955	3	w连连	2
947	2019年4月24日	来源：中证网 4月17日晚间，兴全合宜灵活配置混合基金发布一季报。报告显示，该基金期初份额327.00亿份，一季度末份额几乎未变，仅减少200余份。在各类资产占比中，权益投资占比69.39%，固定收益投资占比24.29%。相比2018年四季度权益投资占比48.04%而言，一季度大幅加仓21.35个百分点。 其中，第一大重仓股中国平安被增持至顶配，其他占基金资产净值比5%以上的个股还有隆基股份、伊利股份和永辉超市，以上个股一季度均出现明显上涨。在此背景下，兴全合宜一季度净值上涨19.31%，同期业绩比较基准收益率为19.27%，当前基金净值已回到面值上方。 兴全合宜基金经理谢治宇表示，报告期内股票仓位有所提升，核心持仓变化不大。结构上，前期持有的消费、保险龙头以及部分优质制造业龙头，在中长期逻辑未观察到显著变化前仍然坚定持有。整体配置以具备中长期逻辑支撑、估值合适的中长期价值品种为主，在控…	17552	12	财经评论资讯	0
948	2019年4月23日	流出7个多亿，才跌2.34，是否象我们这样的散户已经认定平安是跌不下来的啦	989	1	电信手机龙龙	3
949	2019年4月22日	平安年底跌到45元	1742	6	弯公射大雕	2
950	2019年4月21日	佛塑科技:石墨烯低价股！目标价:20元！欢迎参观佛塑科技股吧！点击佛塑科技选自选，财富升值有保障！心动不如行动！	976	1	游鳄猎手	0
951	2019年4月20日	来源：全景网 一根大阳线，千军万马来相见…… 刚刚，中国结算公布2019年3月份A股投资者统计数据： 截至3月末，沪、深两市投资者数量为1.51亿，历史首次突破1.5亿。 其中，3月新增投资者数量为202.48万，环比暴增103.19%，单月新增投资者数量创下2017年4月以来的新高。 而2019年1-3月份，A股已累计新增投资者404万户，这一数字也相对于2018年同期上涨14%。 伴随A股投资者数量突破1.5亿人，今日沪深两市涨势相迎。银行、保险、券商等权重板块全线大涨，沪指大涨2.39%，上证50更是创出本轮反弹新高。北向资金大举净流入超34亿元，结束7天连续净流出。200万投资者，跑步入场 近期，深交所也披露了一份投资者入场的数据。 2019年3月份，深市新增开户数299万，环比上月增长109.1%；相比2018年3月份的214万户同比增加39.7%。 从新增开户数的绝对值来看，…	11550	4	财经评论资讯	0
952	2019年4月19日	来源：中国基金报 作者：方丽 包括易方达、银华、兴全、招商、中欧等公司在内的30多家基金公布旗下基金2019年一季报，一批权益类基金最新持仓情况以及对后市的观点出炉。 从基金一季报来看，多数主动偏股基金在一季度选择加仓来迎接2019年市场回暖，也进行了持仓结构调整。展望后市，不少基金经理认为市场一季度涨幅已经较大，二季度波动会拉大，但存在获得超额收益的长期投资机会。 尤其值得关注的是330亿爆款基金兴全合宜，一季度强势加仓超过20个百分点把握住市场机遇，“提前回本赚钱”秘籍曝光。 兴全合宜一季度强势加仓超20个百分点 2018年初，兴全合宜灵活配置混合型基金发行，1天时间募集资金规模即达到326.9959亿元，创下权益类基金历史首募第三大纪录，其中有效认购户数达到34.91万户，成为最受市场关注的基金之一。 目前兴全合宜4月17日单位净值达到1.0356元(对应盈利11.6亿)，产品收益…	16172	21	财经评论资讯	0
953	2019年4月18日	来源：中国基金报 作者：陈静 本月上榜成交活跃股中，北上资金加仓25只个股，招商银行净买入金额最多。 截止4月23日，本月北上资金净流出157亿元，创历史第三大月度净流出纪录。本月上榜成交活跃股中，北上资金净买入个股居多，加仓了25只个股。部分净买入个股近期股价表现不俗，中国平安、格力电器、中国国旅与立讯精密等7股股价本月创历史新高。 中国平安自1月4日低点以来股价一路上行，不断刷新历史记录，累积涨幅达54.56%。公司2018年实现营业收入9768亿元，同比增长9.65%；实现净利润1074亿元，同比增长20.6%。 北上资金本月净卖出额历史第三 23日上证综指收盘跌0.51%失守3200点，北向资金恢复交易后首日净流出近65亿元，刷新3月25日以来最大净流出额。4月份以来，沪指在3100点上方持续震荡，作为市场先知先觉的北上资金有何动向？ 截止4月23日，本月北上资金净卖出157.0…	11.2万	78	财经评论资讯	3
954	2019年4月17日	对绩优股，股息率很重要	597	0	一买就套是好股	2
955	2019年4月16日	下周二晚公布年报，去年11月我曾指出：中国平安2018年最乐观的情况下，利润增长3％，每股收益5.14元。等下周二晚，你们就知道什么叫大神一样的存在！	16267	14	决胜千里88	2
956	2019年4月15日	上周不买又错过了难到这股要涨停	999	1	w连连	2
957	2019年4月14日	第四批养老目标基金正式获批据中国基金报，证监会官网近日集中更新了多只养老目标基金的批复申请，这也是自2018年8月首批养老目标基金获准设立以来，第四批获批的养老目标基金。第四批获批的19只养老目标基金花落16家基金公司。长盛、银华、易方达、万家、天弘、上投摩根、前海开源、浦银安盛、平安、农银汇理、嘉实、华宝、大成等13家基金公司分别拿到1只基金的批文，广发、鹏华、景顺长城基金同时拿到2只养老目标基金批文。	5559	2	苦咖啡24027	2
958	2019年4月13日	在震泰抄区块币是骗人的，他们系统是假的，没接入国际期货中心，群里很多是托，大家不要上当！	910	0	可可2018	2
959	2019年4月12日	火箭了	636	0	吉祥LL	2
960	2019年4月11日	主升浪耒了	1126	1	王先生2364	2
961	2019年4月10日	看沪股通数据。今天外资买入平安应该不低于3个亿	1307	0	SLMG	2
962	2019年4月9日	为什么会这样？	959	0	赌它就是黑马	2
963	2019年4月8日	300170：最正宗长三角一体化概念 透明工厂，位于青浦区，专业开发企业一体化管理软件，下周二股东会，百度2名董事入主	1879	2	去过去	3
964	2019年4月7日	强烈要求退市！！	995	0	股友IrWqU1	2
965	2019年4月6日	最终市值会在4.5万亿到5.2万亿之间，中国平安的股价也会在240元到300元区间运行。两年时间就会到达。	7445	6	待宰的羔羊羊	2
966	2019年4月5日	来源：新京报 云南白药4月3日发布公告称，公司于2019年4月2日接股东中国平安《股份减持计划告知函》，称将以集中竞价交易和大宗交易方式，减持该公司股份不超过31241991股(占公司总股本比例不超过3%)，公告中提及中国平安此次减持云南白药的原因是资金周转需要。 4月4日早间，中国平安相关负责人对新京报记者表示，本次减持股份为平安人寿2008年投资、且2012年年初即上市流通的股份。平安人寿已于2018年8月向云南白药集团股份有限公司提交了《股份减持计划告知函》，云南白药也进行了公告，本次公告为2018年公告的延续。本项投资是平安人寿坚持长期价值投资的结果，减持计划是公司整体投资组合再平衡和动态调整的一部分。 据悉，截至今年3月31日，中国平安仍持有云南白药股份共计97879566 股，占公司总股本的 9.40%。Wind数据显示，减持前，中国平安是云南白药的第三大股东，此次减持后，中…	8863	10	云南白药资讯	0
967	2019年4月4日	挂80.99	641	0	心智坚定	2
968	2019年4月3日	今天目标价83元	997	1	木子三阳888	2
969	2019年4月2日	看看港股，明天低开	1227	0	jcsunt	2
970	2019年4月1日	双氧水价格3月上涨40%多库存历史低位鲁西化工	924	0	居安思危也	0
971	2019年3月31日	中国平安：下周一突破80元 然后向100元发起攻击	8184	11	MSCI富察傅恒	2
972	2019年3月30日	高开！	722	0	别抱我大熊	2
973	2019年3月29日	来源：证券时报 作者：阮润生 3月25日，A股主要股指震荡下行，北上资金密集出货，全天净卖出近108亿元，创下互联互通机制运行以来单日次新高。 成交活跃股中，中国平安遭北上资金净卖出金额最高，约11亿元；贵州茅台也被净卖出近7亿元。整体来看，金融股遭密集出货。 连续5日净卖出 从盘面来看，金融股领跌两市，九鼎投资逼近跌停，陕国投、新华保险跌幅超过6%，中国人保、中国人寿等跌幅超过5%，创投、白酒等多个题材股回落。 近期，北上资金已经连续5个交易日净卖出A股。3月25日，北上资金加速流出A股，沪股通、深股通分别净卖出约75亿元和近33亿元，合计净卖出金额创下开通以来单日第二高纪录。 个股中，995只沪深股通标的下跌，近303只上涨，其中银亿股份、浦东建设、四川成渝等涨停；福莱特、金固股份等跌停。 同日，港股市场走跌，恒指收跌2.63%，但南下资金出现逆袭，港股通净买入近28亿港元，连续5个…	11.6万	68	财经评论资讯	0
974	2019年3月28日	跳水大呵	809	0	w连连	2
975	2019年3月27日	来源：21世纪经济报道 事实上，手续费率上升会使得所得税费用增加，这也是影响净利润不可忽视的因素之一。 截至3月26日，在上市保险公司中，人保财险(2328.HK)、中国平安(601318.SH；02318.HK)旗下的平安产险、中国太保(601601.SH；2601.HK)旗下的太保产险和众安在线(6060.HK)的2018年业绩情况已经悉数披露。21世纪经济报道记者注意到，财险市场头把交椅的人保财险已经明确了“去中介”的目标，变革信号强烈；平安产险虽然增速依然保持第一，但进入2019年这一势头却开始放缓；太保产险发展速度明显回升；众安在线保费高速增长的同时，净利润持续巨亏。 保费增速、市场份额格局依旧 根据21世纪经济报道记者统计，2018年，人保财险保险业务收入3887.69亿元，同比增长11.0%；平安产险实现原保险保费收入2474.44亿元，同比增长14.6%；太保产险保险业务…	7910	2	财经评论资讯	0
976	2019年3月26日	来源：中国基金报 去年平安集团公布上一年的业绩报告时，有网友因其靓丽的业绩将这只白马股戏称为“汗血宝马”。今日晚间，这匹“汗血宝马”再度公布年报，且凭借1074.04亿元的归母净利润成为第一家利润超千亿的非国有企业。 从数据来看，经营业绩亮点频频。 1、集团归母营运利润1,125.73亿元，同比增长18.9%，营运ROE为21.9%；内含价值首次突破万亿，达10,024.56亿元，较年初增长21.5%。 2、集团个人业务营运利润同比增长31.1%，占集团归母营运利润的86.8%；个人客户数较年初增长11.0%，客均营运利润同比增长18.1%；全年新增个人客户4,078万，其中1,450万来自于集团五大生态圈的互联网用户；集团互联网用户较年初增长23.4%至5.38亿。 3、集团拥有1.84亿个人客户，客均合同数2.53个；34.6%的个人客户同时持有多家子公司的合同，占比较年初提升6.1…	37.6万	374	财经评论资讯	0
977	2019年3月25日	股市早评：上周五晚间美股暴跌，早盘亚太股市集体低开，预计A股也不会幸免，短期有一定利空影响，有底仓的低开就可以小幅加仓，目前调整尚未结束，控制好风险和仓位，第一支撑位3060点附近，重点关注基建，新能源汽车，西藏板块以及军工板块。	980	0	股友Nu43aI	2
978	2019年3月24日	来源：经济观察网 作者：红枫 3月21日，平安资产管理公司董事长万放出席峰会并作了主题演讲。 万放认为，经济增长中枢下滑，基础资产盈利能力下降是资产管理行业共同面临的现实难题，而央行的资管新规、国内金融行业进一步对外开放，都将促使资管行业未来在商业模式、科技赋能、激励模式、金融监管等四大方面迎来转变和变革。 以下为万放演讲文字实录： 首先非常感谢中国基金报的邀请。每次中国机构投资者峰会，我都很想来听一下，享受思想的盛宴。今天借此机会我也分享一些自己的思考，如果有不对的地方还请各位批评指正。 资管新规、金融业对外开放 将引入资管业全球标准 我今天演讲的主题是“资产管理行业的变革和机遇”，我想从五个方面来做分享：第一是资管行业变革的背景，任何事情的发生和变化都有其独特的背景，清楚这个背景你才能探寻到变革的逻辑，抓住机遇，迎接挑战。而未来我认为资管行业将面临四大变革：第一是商业模式的变革；第二…	9586	2	财经评论资讯	0
979	2019年3月23日	作空三日，股价从42美元涨到50美元，大涨20%。把作多的中国平安换成作空中国A股指数基金，在市场回调时继续挣钱。然后从68元以下再把空头基金换成中国平安，我真看不上你什么多头空头长投，我就是波动为王。	9153	4	看着账户作股票	2
980	2019年3月22日	不错	1251	0	MSCI富察傅恒	0
981	2019年3月21日	中国平安，实际上没中国人多少事，你懂的！！	1256	0	王星2019	2
982	2019年3月20日	对于平保这种盈利始终稳定高速成长的蓝筹股来说，不存在谁给谁抬轿的问题，所有投资者赚的都是平保创造出来的价值，这是价值投资并非那些妖股不会创造价值，那就只能零和搏奕。以去年平保业绩6元每股计算，现价73.85市盈率12倍多一点，若今年股市行情乐观那平安业绩增长30-40%也不稀奇，以增35%测算今年业绩预计8.1元/股，那么平安涨至100元市盈率还是12倍多一点，估值仍保持不变，那就意味着股价上涨加水以后(把股价比作水)盈利的糖同步增长(把盈利比作糖)，平保这杯糖开水还是保持了原有的浓度不变还是那么甜，平保确实是诚不欺我也诚不欺您，所以不存在谁给谁抬轿子，是众人拾柴火焰高的那种同盈共喜的关系。	8624	4	林之远	2
983	2019年3月19日	最近严重跑输板块，大盘！	981	0	王哥赚钱来了	2
984	2019年3月18日	就是不下来	1162	0	w连连	2
985	2019年3月17日	来源：中国新闻网 中国平安保险(集团)股份有限公司(下称，中国平安)12日公布2018年业绩。 公告显示，2018年，中国平安实现归属于母公司股东的营运利润1125.73亿元(人民币，下同)，同比增长18.9%；净利润1204.52亿元，同比增长20.5%，归属于母公司股东的净利润1074.04亿元，同比增长20.6%。 中国平安表示，得益于营运利润的快速增长及偿付能力保持充足稳定，集团拟向股东派发全年股息每股现金1.72元，同比增长14.7%；另外，公司在2018年第一季度已派发30周年特别股息每股现金0.2元，公司2018年合计派发每股现金将达1.92元，同比增长28.0%。 中国平安表示，公司将首次实施回购股份的方案，回购资金总额将不低于人民币50亿元且不超过人民币100亿元。 据悉，本次回购的资金来源于公司自有资金，回购股份将全部用于员工持股计划，包括但不限于公司股东大会已审议通…	8587	13	中国平安资讯	0
986	2019年3月16日	来源：第一财经 北向资金今日净流出19.78亿元。前十大成交股中，沪股通净买入中国平安超6亿元，三一重工1.33亿元，招商银行1.27亿元；净卖出伊利股份近4亿元，国电南瑞2.41亿元，贵州茅台1.33亿元，青岛海尔1.41亿元。深股通则净买入格力电器1.89亿元，东方财富1.85亿元，美的集团和万科A均为1.21亿元；净卖出海康威视逾2亿元，中兴通讯1.88亿元，立讯精密超9000万，平安银行近6000万。（文章来源：第一财经） [点击查看原文]	18850	20	财经评论资讯	0
987	2019年3月15日	来源：证券时报 中国平安H股高开3.7%报85.75港元，中国平安A股高开3.08%报71.38元，财报公布去年净利润突破千亿大关，拟斥资50-100亿回购A股。消息面上，中国平安3月12日晚间披露年报，公司2018年净利润1074亿元，同比增长20.6%。此外，公司将耗资50亿元至100亿元实施首次回购。 【相关报道】 中国平安净利首过千亿 将启动首次回购 中国平安保险集团昨日披露的2018年全年业绩显示，去年实现归属母公司营运利润1125.73亿元，同比增长18.9%；净利润1204.52亿元，同比增长20.5%。 平安还披露了备受关注的回购计划进展，A股回购方案的期限将为自A股回购方案经股东周年大会审议通过后不超过12个月，首次回购将投入资金50亿~100亿元，回购价格上限为101.24 元/股，股份将全部用于员工持股计划。 净投资收益率5.2% 中国平安昨日发布的2018年业绩报…	25435	34	财经评论资讯	0
988	2019年3月14日	来源：中国基金报 12日晚间，平安集团公布了2018业绩数据，凭借1074.04亿元的归母净利润，其也成为第一家利润超千亿的非国有企业。今天下午，在平安业绩说明会上，针对股份回购、理财子公司进展以及陆金所上市等问题，平安的高管们一一作答，可谓是“来者不拒”。 基金君整理以下要点，以飨读者。 谈回购：股价超101元不实施方案 未来不排除继续回购 昨日晚间，平安宣布将首次实施回购股份的方案，回购资金总额将在50-100亿元之间。在平安业绩发布会上，平安首席财务官姚波表示，回购金额完全都是公司自有资金，不会对公司目前的经营活动，财务状况还有负债履行能力以及未来得发展产生重大的不利影响。不过这次股份回购方案还需要等股东大会审批过后通过之后才可以实施，未来不排斥还有其他批次的股份回购计划。 姚波同时指出，此次的回购还有一个价格限制，“如果把前30天平均价格的150%作为一个股价上限的话，也就是差不…	9595	2	中国平安资讯	0
989	2019年3月13日	笑死我了，不多说，好戏还在后头。一会儿去欣赏多头们如何抱头痛哭。最近看吧里那些多头开始谩骂平安了，我就觉得搞笑，哈哈。	2304	2	决胜千里88	2
990	2019年3月12日	我们都应该开香槟庆祝！（本文乃金融界V“阳光灿烂”原创，请勿侵权）我们来对比一下！2019-05-06：A股上证指数：-5.58%！深证成指：-7.56%！创业板指：-7.94%！也是因为同样的事。只不过，他当时说要加百分之二十五！现在只是百分之十！所以，今天三大指数只是小跌。大盘-1.41%！我昨晚夜不能寐，就是害怕它再来一个-5.58%！幸亏没有。由于只是10%，我们相信，市场会逐渐消化，股市将逐渐反弹。只要今晚美股收盘红彤彤，那么，下个星期我们就一定赚钱！$红塔证券(SH601236)$$中国平安(SH601318)$——平台提示：个人观点，仅供参考。	996	0	chenlongcool	2
991	2019年3月11日	本人对现在的股价不发表任何评论，一切由市场来决定。	999	0	见证成长的力量	2
992	2019年3月10日	今天沪股通买入第一名果然是平安，今天本人盘中跟据观察平安H股的走向，判断港资通过沪股通在买入平保，果不其然，跟据盘后公布信息，今天沪股通整体上资金是流出两个亿，但沪股通平安买入达十亿多(卖出平安6亿)，这样今天平安净买入达4.1亿，占今天港股流入资金第一名！这样情况很少发生的，一般而言平安资金流向与沪股通整体资金流向趋同的多，而今天沪股通整体资金流出，仅平安大幅流入，说明港资在今天下午平安猛烈下跌时是在大肆买入，而且是大陆资金抛多少，港资就买入多少，一直把平安拉升至红盘并一直保持红盘到收盘为止，结论，今天陆资做空失败而且是完败！！	7788	6	林之远	2
993	2019年3月9日	来源：澎湃新闻 4月23日，沪深两市延续跌势，上证综指失守3200点。因复活节假期暂停了两日的互联互通恢复后，北向资金再现净流出。 截至收盘，北向资金合计净流出64.98亿元，其中沪股通净流出35.88亿元，深股通净流出29.09亿元。这也是除3月25日107.74亿元的史上次高净流出外，沪深股通2019年最大的一次单日净流出。 至此，2019年以来，沪深股通的合计净流入已经下降到1097.27亿元，4月以来净流出157.09亿元。这与北向资金前几月的表现有非常大的区别。北向资金在年初A股的快速上涨中发挥了风向标的作用， 1、2月合计净流入超千亿元，不过3月这一净流入速度已放缓。 具体到个股来看，在4月23日的沪深两市前十大活跃股中，贵州茅台(600519)的资金博弈最为激烈，北向资金买入和卖出金额均超10亿元，分别为10.37亿元和11.3亿元，净流出0.93亿元。而贵州茅台在盘中再次…	34389	22	财经评论资讯	0
994	2019年3月8日	来源：东方财富网 作者：数据中心 中国平安(601318)2019-03-07融资融券信息显示，中国平安融资余额21,398,987,857元，融券余额148,446,294.48元，融资买入额1,557,268,914元，融资偿还额794,714,125元，融资净买额762,554,789元，融券余量2,111,912股，融券卖出量222,900股，融券偿还量438,800股，融资融券余额21,547,434,151.48元。中国平安融资融券详细信息如下表：交易日期代码简称融资融券余额(元)2019-03-07601318中国平安21,547,434,151.48融资余额(元)融资买入额(元)融资偿还额(元)融资净买额(元)21,398,987,8571,557,268,914794,714,125762,554,789融券余额(元)融券余量(股)融券卖出量(股)融券偿还量(股)148…	5785	1	中国平安资讯	0
995	2019年3月7日	5G是我国科技创新，经济转型发展的的新引擎！牛股晓了显火，上中下产业链牛股频出，后知后觉的股民，怎样寻找下一个5G风口，答案就是在5G的场景应用！这也是该产业链中利润占比最厚的一块蛋糕，心动吗？	9990	26	湘零道人001	1
996	2019年3月6日	来源：东方财富网 作者：数据中心 中国平安(601318)2019-03-04融资融券信息显示，中国平安融资余额20,198,593,659元，融券余额196,525,736.96元，融资买入额1,698,627,387元，融资偿还额1,365,293,385元，融资净买额333,334,002元，融券余量2,707,712股，融券卖出量617,615股，融券偿还量317,600股，融资融券余额20,395,119,395.96元。中国平安融资融券详细信息如下表：交易日期代码简称融资融券余额(元)2019-03-04601318中国平安20,395,119,395.96融资余额(元)融资买入额(元)融资偿还额(元)融资净买额(元)20,198,593,6591,698,627,3871,365,293,385333,334,002融券余额(元)融券余量(股)融券卖出量(股)融券偿还量(股…	6122	2	中国平安资讯	0
997	2019年3月5日	来源：中国证券报 京沪高铁将登陆A股！ 2月26日，证监会北京监管局网站刊登了京沪高速铁路股份有限公司上市辅导备案表，中国铁路总公司控股企业京沪高铁公司正式启动A股上市工作。 京沪高铁被称为“全球最赚钱高铁”，自2011年开通运营以来已安全运送旅客9.4亿人次。2014-2017年三年京沪高铁公司利润为288亿元，2017年实现利润127.16亿元，平均每天赚近3500万元。 2019年有望完成辅导验收 中国铁路总公司相关部门负责人表示，京沪高铁公司委托的上市辅导机构中信建投证券已制定了相应的辅导计划和实施方案，京沪高铁公司有望于2019年完成辅导验收。 京沪高铁全长1318公里，是我国“八纵八横”高速铁路主通道的重要组成部分。自2011年6月30日开通运营以来，京沪高铁已安全运送旅客9.4亿人次。2017年9月21日，复兴号动车组列车在京沪高铁实现时速350公里运行，树立了世界高铁运营…	19.0万	125	财经评论资讯	0
998	2019年3月4日	来源：证券时报网 3月1日，北向资金净流入逾34亿元，连续第四日净流入。其中，净买入贵州茅台4.56亿元、中国平安4.25亿元、格力电器2.71亿元，美的集团2.32亿元、兴业银行2.02亿元；净卖出中信证券2.68亿元。 【相关报道】 2月北上资金净流入再超600亿元 外资最爱的是这10只股 2月的最后一天，也就是MSCI宣布纳入A股比例是否扩容的前一天，上证综指微跌0.44%，两市成交量总计成交6622.90亿元，较前一个交易日缩量2289.54亿元，较本周前几日大幅回落。 不过，从香港通过沪深港通渠道交易A股的北向资金依然在买买买。数据显示，北上资金2月28日合计流入28.4亿元，连续第三日净流入A股，其中，沪股通净流入13.27亿元，深股通净流入15.13亿元。沪深股通近期表现情况 自此，2月以来北上资金净买入603.92亿元。这也是互联互通机制成立以来，北向资金第二次月度净流入…	88201	30	贵州茅台资讯	0
999	2019年3月3日	生活不能等待别人来安排，要自己去争取和奋斗；而不论其结果是喜是悲，但可以慰藉的是，你总不枉在这世界上活了一场。有了这样的认识，你就会珍重生活，而不会玩世不恭；同时，也会给人自身注入一种强大的内在力量。其实我们每个人的生活都是一个世界，即使最平凡的人也要为他生活的那个世界而奋斗。人们宁愿去关心一个蹩脚电影演员的吃喝拉撒和鸡毛蒜皮，而不愿了解一个普通人波涛汹涌的内心世界……	5847	2	柴耙夫	2
1000	2019年3月2日	来源：证券日报网 作者：王晓悦 3月1日，“智汇绿茵”2019中国平安体育大计划发布仪式正式启动。发布会上，平安首次推出“智慧赛事新构想”，可针对赛事运营痛点，绘制“知全局、新服务、享赛事”生态蓝图，切实提升赛事智能化水平、球迷观赛体验以及赛事安全。 此外，作为中超联赛2018-2022年冠名商，平安联合中超联赛，邀请知名前国脚李毅等足球名宿，升级推出“中国平安+”足球公益计划，将以国际顶级俱乐部青训营、足球公益训练营、名师足球系列课等形式，切实助力中国足球未来发展。 科技驱动智慧赛事发展 2018年12月，国务院印发《关于加快发展体育竞赛表演产业的指导意见》，提出2025年我国体育竞赛表演产业总规模达到2万亿元的具体目标。响应国家号召，平安积极推进体育竞赛产业专业化，首次推出“智慧赛事新构想”，解锁未来赛事全新体验。 2019年是中国平安科技战略转型的关键之年，平安将持续深化‘金融+科…	9203	5	中国平安资讯	0
1001	2019年3月1日	来源：东方财富网 作者：数据中心 中国平安(601318)2019-02-28融资融券信息显示，中国平安融资余额20,176,860,937元，融券余额147,958,923.97元，融资买入额643,067,172元，融资偿还额635,614,282元，融资净买额7,452,890元，融券余量2,113,397股，融券卖出量182,200股，融券偿还量238,500股，融资融券余额20,324,819,860.97元。中国平安融资融券详细信息如下表：交易日期代码简称融资融券余额(元)2019-02-28601318中国平安20,324,819,860.97融资余额(元)融资买入额(元)融资偿还额(元)融资净买额(元)20,176,860,937643,067,172635,614,2827,452,890融券余额(元)融券余量(股)融券卖出量(股)融券偿还量(股)147,958,923…	4930	0	中国平安资讯	0
1002	2019年2月28日	来源：21世纪经济报道 2月27日，银保监会官网公告，为推动城乡居民大病保险(以下简称“大病保险”)业务健康可持续运行，根据相关规定并结合大病保险业务开展以来的情况，对大病保险经营资质名单进行了梳理，并将调整后的保险公司大病保险经营资质名单进行了公示。 21世纪经济报道记者梳理发现，人身险公司包括： 中国人民健康保险股份有限公司 中国人寿保险股份有限公司 太平人寿保险股份有限公司 民生人寿保险股份有限公司 平安养老保险股份有限公司 中国太平洋人寿保险股份有限公司 阳光人寿保险股份有限公司 泰康人寿保险股份有限公司 新华人寿保险股份有限公司 英大泰和人寿保险股份有限公司 农银人寿保险股份有限公司 和谐健康保险股份有限公司 光大永明人寿保险有限公司 东吴人寿保险股份有限公司 吉祥人寿保险股份有限公司 利安人寿保险股份有限公司 泰康养老保险股份有限公司 财产险公司包括： 中国人民财产保险股份有…	23651	2	财经评论资讯	0
1003	2019年2月27日	牛即上，熊即下。牛来熊走，熊来牛离。牛短熊长，牛熊转变猴子(猴市)不断！一轮转换七八年。有歌一首包含牛熊，仔细品味，定有感悟！献上！迎接另一个新低，带来几声抽泣 情形改变牛市不再，大盘飘往哪里 我家大门常打开，开怀吸纳资金 大飞小飞首发增发，都有大大肚皮 男女老少穷人富人，请不用生气 相约好了在一起，我来套住你 我家种着万年绿，开放每段传奇 印花床单不够睡呀，半夜叫醒公鸡 喝了石油吃点平安，感觉真神奇 四千三千两千点，哪儿都没有底 股市欢迎你，砸你的钱进去 流动性的控制也靠你出力 股市欢迎你，在害怕时就深呼吸 在贪婪时杀进场去！ 股评大嘴常打开，开口总有惊喜 十年牛市才起步哇，一万点也太低 天大地大题材更大，请不用怀疑 花语巧言来维稳，请您坐滑梯 股市欢迎你，掉馅饼感动你 让他们都听到利好就着急 股市欢迎你，有梦想谁都了不起 有勇气就会有奇迹 股市欢迎你，砸你的钱进去 流动性的控制也靠你…	2504	0	味道很美	2
1004	2019年2月26日	这支股票现在正是买入的好机会。它的底部明显向上抬高了。现在买入价格也不高。现在是牛市初期，还能有些便宜占。以后价格会越来越高。越早买越早好。	2854	2	换发型	2
1005	2019年2月25日	中国平安，短期高位！本月还是不要投！ 另外，这个大熊市，在它身上，根本看不出来，没怎么跌！ 你还没投资，说明躲过这个熊市了！那干嘛不去抄底？！而买什么中国平安？ 你应该去买中小创的指数基金！（抄个大底，爽歪歪都不懂？！）	2383	6	wind261818	2
1006	2019年2月24日	我们也无法判断未来哪些股票和板块将会领涨大盘，所以，我们也只能边走边看，追求一个模糊的正确。可能是刚开始先撒一把胡椒面式的试探性买入很多股票，但是一旦某些股票符合了上涨预期，就是坚决的加大仓位，这个策略构成了我们股票操作的核心思想。当你觉得为时已晚的时候，恰恰正是时候！下周继续加仓券商、信托、5G板块，从大的位置来看，这些股票仍然处在低位。	7230	4	A一路长虹2021	2
1007	2019年2月23日	说我模拟盘的站出来！去年和今年1月份累计超越大盘27％，前年去年和今年1月份累计超越大盘60％。今年一整年，我会持续晒图，晒到喷子们哭为止。今年一整年，我将继续大幅领先大盘，不服就等年底晒单！	9643	10	决胜千里88	2
1008	2019年2月22日	此股不消失，大盘不能好！	948	0	我就喜欢做韭菜	2
1009	2019年2月21日	来源：第一财经 日前，用户登陆平安好房网站，会发现自动跳转到平安城科网站。这一小小的变化背后，实际上是中国平安对“房产服务生态圈”布局的一次战略升级。 近一年，基于平安好房对于房金融、房交易的经营积累，以及平安集团十多年沉淀的科技实力，平安城科逐步构建起“智慧建造、智慧城市、城市资产运营”三大事业群，智慧化赋能全产业链。数据显示，平安城科正与全国各地政府、企业开展合作，累计签约80个大中城市，智慧服务项目在深圳、无锡等30城上线运行，赋能全国近2000家大小房行、95%以上的头部品牌公寓。 有分析认为，平安好房升级为平安城科，或既是响应国家“智慧建造”之举，也是落实集团“金融+科技”“金融+生态”战略转型的内在需求。从未来的发展趋势来看，平安城科将全面赋能政府、企业等全产业链，助力智慧城市建设。 响应监管号召，平安“房生态”求变 中国建造，住建部早在《2016-2020年建筑业信息化发展…	10449	4	财经评论资讯	0
1010	2019年2月20日	看看辣鸡安，再看看保险板块，	938	0	peter_li_2016	1
1011	2019年2月19日	昨天加仓5000股H股中国人寿，大家觉得怎么样。	966	1	决胜千里88	2
1012	2019年2月18日	中信里昂证券又开始压住港股平安了，牛市这股就是用来控盘指数的	1215	0	扑克王123	2
1013	2019年2月17日	比较一下。	966	0	看着账户作股票	2
1014	2019年2月16日	中国平安应该把房子和房贷联接起来	994	0	火石之机	2
1015	2019年2月15日	V型	736	0	t1ong	2
1016	2019年2月14日	最担心的就是听到外资连续多少日流入A股，每次一听到这个，就该割韭菜了！	946	0	猕猴不是桃子	2
1017	2019年2月13日	大胆投资601318平安保险公司	983	0	深圳股民92年入市	3
1018	2019年2月12日	茅台涨不上去了，平安也差不多了，数风流人物，还看券商股和她带起来的中小板股票。	973	0	扑克王123	2
1019	2019年2月11日	砸盘表演	630	0	菜V粥	2
1020	2019年2月10日	2019年春节有没有红包行情？说有可以讨人喜欢，说没有容易得罪人。以下根据客观因素分析A股节后行情，1，存量资金影响，2019年春节，海南省进港人次，同比下降6.9%，出港同比下降7.4%，反应远距离旅游人数下降，而近距离近郊旅游人数猛增，可能个人收入增速有一定关联，那么A股市场存量资金流入会有影响，因此节后A股谨慎看待。2，外围市场影响，美股经过30天的中短期反弹，基本到了关键压力位，美股有回调风险，那么A股其中一些主力资金，应该会考虑是否先走一步，因此可能会引起A股调整。3，A股走势受权重股影响相对比较大，权重股主要看上证50指数，上证50指数主要看中国平安；首先看上证50指数，经过一段时间的反弹，已经是强弓之末，看2019年2月1日当天基本是空头占据，早盘杀跌，午盘杀跌，午后才有一些匆匆忙忙资金介入。而中国平安，经过一段时间反弹，基本在关键压力位，而且是多个关键压力位的共振点，有回…	49.2万	3	真股侠	2
1021	2019年2月9日	中国平安金融科技五大生态系统各业务目前已经进入收获季节，其利润比例已经占集团总利润的7%，而且正在超高速增长！相信不久后，这个崭新的利润增长点将会给集团带来源源不断的赢利！这也就是中国平安已经将原来LOGO的“保险 银行 投资”改为“金融 科技”的根本基础。实际上，很多长期股东在研究买入中国平安股权时基本上没有考虑金融科技这部分业务收益，在这方面可以说是无心插柳柳成荫，中国平安股东们将坐享公司越来越丰厚的金融科技业务利润。新春之际，祝福中国，祝福中国平安！	5033	4	太公独钓	0
1022	2019年2月8日	中国未来市值最大和伟大的公司一定是中国平安。不是中国石油，也不是工商银行，不是阿里，也不是腾讯，更不是茅台。而是中国平安。因为中国平安的布局很大很大。保险，银行，医疗，养老，智慧城市管理，数据化。不信等十年后看。	8767	4	招财进宝好运来	2
1023	2019年2月7日	来源：经济通中国站 银保监28日表示，鼓励保险资金增持上市公司股票，中国平安(2318)(沪：601318)成为首家险企响应此号召。华夏幸福(沪：600340)昨晚(1月31日)公布，与平安资管签订了股份转让协议平安资管以其受托管理的保险资金增持约1.7亿股华夏幸福股份，占公司总股本的5.69%，每股价格为24.597元(人民币。下同)，共涉资约42.03亿元。 早在去年7月10日，中国平安已从华夏控股买入华夏幸福19.7%的股权，即中国平安目前持有华夏幸福的股权超过了25%，仍是华夏幸福第二大股东。华夏控股仍为华夏幸福控股股东，王文学仍是华夏幸福实际控制人。 今次股权转让交易附带利润补偿约定，华夏控股向平安资管承诺，华夏幸福2018、2019、2020年度的净利润分别不低于114.1亿元、144.9亿元、180亿元，如果华夏幸福在上述任一会计年度实际净利润小于承诺净利润的95%，则华夏…	8303	4	华夏幸福资讯	0
1024	2019年2月6日	节后看涨	1815	0	抄短持长双面战	2
1025	2019年2月5日	平安中国，中国平安！	3186	3	太公独钓	0
1026	2019年2月4日	祝持有中国平安的股友猪年大发！	2138	1	后知后觉骑白马	1
1027	2019年2月3日	一个是大蓝筹上证50，一个是小蓝筹创业板50。现在让我们对比一下，上证50已经上涨了一个月，上面出现吊颈线，市场到处都在宣扬买大蓝筹，这样的市场氛围下你觉的好吗？而创50底部再度放出巨量，形态为双底，距120天线距离尚远，市场到处宣传天雷滚滚，小盘股垃圾成灾，这样的市场氛围你又觉得怎能呢。我从来都愿意作那些业绩并不坏，甚至比中国平安还好的，但是被错杀的，刚从根部起来的更好的股票，哪怕是阶段性的有利也很好啊。8倍市盈率，去年同培30%到50%中小型股票难道不比大蓝筹强很多很多吗！	4874	3	看着账户作股票	2
1028	2019年2月2日	来源：证券时报网 近日，银保监会发文称，为更好发挥保险公司机构投资者作用，维护上市公司和资本市场稳定健康发展，鼓励保险公司使用长久期账户资金，增持优质上市公司股票和债券。 一声令下，华夏幸福(600340)成为上述表态后险资出重手相中的上市公司。华夏幸福31日晚间公告，公司控股股东华夏控股、实际控制人王文学将向平安资管减持1.7亿股股份，平安资管则以其受托管理的保险资金增持这一部分股份。 42亿元转让股权 上述1.7亿股股份占华夏幸福总股本的5.69%，转让价款合计42亿元，对应的转让价格为24.597元/股，较华夏幸福1月30日收盘价折价10%。 银保监会的上述表态是促成此次交易的一项重要原因，另外，华夏控股表示，此次交易还基于平安资管持续看好华夏幸福未来的经营发展，双方有意进一步增强在相关业务领域的潜在合作，完善公司治理水平。 上述转让完成后，华夏控股及其一致行动人鼎基资本的持股比例…	40243	28	华夏幸福资讯	0
1029	2019年2月1日	低开低走，今天清仓就走	756	0	金牌888888888	2
1030	2019年1月31日	春节长假期间，欧美股市会放量上涨，A股节后将再度下跌，立帖为证！	978	0	fdhfghlpopn	2
1031	2019年1月30日	当初平安日成交60O多亿元 还看平安	990	1	刀剑如梦w	2
1032	2019年1月29日	再见，水客！海关智慧升级，这样的黑科技你见过吗？中国平安 昨天临近春节，人们开始置办起年货。在种类选择上，不止是坚果炒货、蜜饯果干等传统年货，进口巧克力、酒类也越来越受到人们青睐。而且不同于以前只能在国内采购，现在海淘的渠道多样化，购买流程更加便捷，从国外购买产品的人也就愈发多了。 但在享受海淘便捷的同时，大家有没有想过是什么在背后提供高效服务？是各个跨境电商？或是每一位快递小哥？ 其实有一个神秘组织起着不可忽视的作用，那就是海关。 最近正值国际海关日，各地纷纷开展各类主题宣传活动，重点展示海关在推广海关合作、促进国际贸易等方面取得的成效。透过这些成果，我们发现近些年来，海关工作发生了很多变化：比如，有的地区，人们出入境时不必等待人工查验，刷脸就能过关；在某些地区，企业申报货物入关不必东奔西跑办手续，在网上即可完成办理；在部分港口，货物不必人工开箱检查，通过视频可视化、对数据的智能分析自…	1636	0	股友hivq17	1
1033	2019年1月28日	2015年7月8日，海通证券拟回购公司A股或H股不超过11.5亿股，回购A股股份的价格为不超过18.80元/股，预计回购的资金总额不超过216亿元。但在2015年11月2日，海通证券称债券持有人会议上，未能就《海通证券股份有限公司拟进行部分A股或H股股份的回购》的议案形成有效决议，决定终止计划，回购无疾而终。	983	0	股友rVOImE	1
1034	2019年1月27日	2019新名词供销合作总社	984	0	DxsF	2
1035	2019年1月26日	去年12月份大卖的外资内资小散，他们现在怎么想，我当时说的非常清楚，你们持有了一年，全部是亏损的，到了年底临秋未晚，你们选择了割肉，而这个公司一年中又增长了20%，股价却比前年降低了20%，里外里应该是多赚了40%，怎么会选择割肉呢！	946	0	看着账户作股票	2
1036	2019年1月25日	终于滚蛋了谢天谢地	978	0	股友RwMwau	0
1037	2019年1月24日	茅台和工行，都在山顶，依靠它们，能撑一时，但能维持多久？$中国平安(SH601318)$$格力电器(SZ000651)$	4336	45	巴菲特很行	1
1038	2019年1月23日	看吧，创业板越走越高，平安越走越低	554	0	菜V粥	0
1039	2019年1月22日	敢快回购稳定股价	585	0	DxsF	2
1040	2019年1月21日	来源：证券时报 据港交所最新披露，2019年1月15日，摩根大通以每股均价70.44港元增持中国平安(02318.HK)，增持股数为1641.2万股，持有权益的股份数目11.91亿股，占已发行的有投票权股份百分比16.00%。此外，BlackRock也在1月15日增持中国平安265万股，占已发行的有投票权股份百分比为5.57%。 （文章来源：证券时报） [点击查看原文]	17358	16	中国平安资讯	0
1041	2019年1月20日	大资金持续流入中国平安。先知先觉！	3390	4	关注时代热点w	0
1042	2019年1月19日	有人把平安这波不到百分之十的反弹当反转，真是居心叵测呀？看看茅台反弹到了什么位置？平安反弹后还会下的，来个利空，就是第二个三安光电，跌下去让你一辈子无法翻身	4385	9	扑克王123	2
1043	2019年1月18日	跳水，收盘59以下，下周一57.5	986	1	重回巅峰恭喜发财	2
1044	2019年1月17日	上证50	540	0	大盘没我帅	2
1045	2019年1月16日	来源：中国证券网 上海证券报记者近日独家获悉，人保财险、平安财险分别有3家、2家地市级分支机构，因违反报批和使用车险条款费率的要求，被当地银保监局责令：自2019年1月1日起，停止使用商业车险条款和费率的监管措施。 在严峻的行业形势下，抓大公司和顶风作案的公司，监管部门对车险手续费乱象整治的魄力与决心之大，不言自明。 大公司违规遭罚 据悉，人保财险杭州、金华、台州和平安财险湖州、钦州等5家地市级保险机构，因违反关于按照规定报批和使用车险条款费率的要求，浙江银保监局、广西银保监局依法对上述5家地市级保险机构采取相关监管措施，责令自2019年1月1日起停止使用商业车险条款和费率。 “这意味着，上述5家地市级保险机构可能暂时不能经营商业车险业务，而只能经营交强险业务。”一位接近监管的业内人士透露，监管部门正在重拳出击，抓一批典型进行严肃处理，加大市场震慑力度。 严监管举措落地，源于这样一个大背…	11.6万	31	财经评论资讯	0
1046	2019年1月15日	看来本周必然到60	772	0	股友jbvcgh	2
1047	2019年1月14日	来源：21世纪经济报道 互联网保险正在更加细分、垂直化。 移动互联网日益碎片化的背景下，巨头纷纷试水普惠类保险，以适应更多的场景。 1月8日，平安产险在“1.08财神节”上，正式上线了首款普惠性保险产品“平安暖宝保”。该产品目的是解决重大公共场所安全事件，以及公共交通工具意外事故导致的社会热点问题。其不受年龄和性别限制，0-100岁均可参保，产品保费最高不超过20元，即可获得最高100万元的保险保障。保障范围包括：境内外搭乘公共交通工具期间因意外事故而导致的身故伤残，和境内公共场所重大公共安全事故导致的意外身故伤残。 据了解，平安产险该产品的销售渠道主要放在线上。与此同时，平安集团旗下APP平台共同上线的财神节活动，都成为用户购买产品的主要入口。值得注意的是，其还首次尝试了社交营销玩法，将产品购买包装为一个赠送心意的动作，可以在微信中产生更多的流量。 中国平安2018年前三季度业绩报告显…	19235	2	财经评论资讯	0
1048	2019年1月13日	未来一个礼拜 61块见	960	0	你给我叫大声点	2
1049	2019年1月12日	美女 我爱你们哦哦！	877	0	ddddd下山摘桃子	2
1050	2019年1月11日	日经指数又崩了。看来，道指又要开始一波调整了。老生常谈的话，平安年前51可见。年报季报前48可见。	678	0	决胜千里88	2
1051	2019年1月10日	来源：中国证券报 作者：李惠敏 林荣华 去年底以来，白马蓝筹股引领市场调整。据中证君多方了解，不少公、私募基金在卖出中国平安、招商银行、恒瑞医药等重仓股。 明星个股回调机构你来我往 Choice数据显示，2018年10月18日至2019年1月3日，上证50指数下跌近300点，跌幅达6.59%，居各大指数之首。 上证50主要成分股贵州茅台、招商银行、恒瑞医药、中国平安等均为基金重仓股。期间恒瑞医药下跌12.15%，招商银行下跌14.21%、贵州茅台下跌11.37%、中国平安下跌13.22%、伊利股份下跌8.31%。其中，中国平安、贵州茅台、招商银行为基金三季报持有的前三大重仓股。 具体来看，基金三季报显示，中国平安为基金第一大重仓股，持有基金达697只，持有总市值达271.24亿元；贵州茅台为基金第二大重仓股，587只基金持有，基金持有总市值达241.79亿元；招商银行是第三大重仓股，42…	96905	96	财经评论资讯	3
1052	2019年1月9日	算了，中国平安不用回购了，不需要你了！	998	1	看着账户作股票	2
1053	2019年1月8日	我是价值投资啊，你怎么能这样对我	963	3	Red_Bull	2
1054	2019年1月7日	大家猜猜增持迟迟没有消息，到底卡在了哪个幕后实际控制人手里了？？？？？	999	0	小涨百分之十	2
1055	2019年1月6日	来源：北京商报 在刚刚过去的2018年，保险业监管机构并未因合并调整过渡期而放松处罚力度。北京商报记者最新统计，在过去一年中，银保监会及各地派出机构共开出罚单达1430张，罚款金额超过2.3亿元，同比增幅超五成。其中，违规给予合同外利益占比最高，成为受罚重灾区。 保险集团包揽“前四” 2018年4月，原保监会与原银监会合并，新的中国银保监会正式挂牌。从此，关于保险与银行方面各地监管派出机构的整合大幕就已开启。在整合的过程中，对于保险行业各类违规形象的处罚力度丝毫没有放松。 北京商报记者最新统计，2018年保险监管机构开出罚单共1430张，其中银保监会及原保监会发布行政处罚决定24张，其余均由各地原保监局开出，其中广东、福建、河南、江苏、吉林等地的保险监管派出机构成为开罚单大户。而2017年保险业处罚机构数量为720家。 在这些监管罚单中，四大保险集团包揽超过490张罚单，占比超三成，分别…	23350	7	财经评论资讯	3
1056	2019年1月5日	来源：东方财富网 交易所最新数据显示，截至1月2日，两市融资余额为7497.52亿元，较前一日增加7.71亿元。其中，沪市融资余额4623.52亿元，增加3.64亿元；深市融资余额2874.00亿元，增加4.07亿元。50ETF融资净买入最多个券方面，当日融资净买入最多的为50ETF，融资净买入额为18122.93万元，融资净买入前20只个券如下：融资净买入前20只个券证券代码证券名称融资净买入（万元）51005050ETF18122.93600895张江高科9560.40601318中国平安9085.18510900H股ETF8406.74000750国海证券6718.29300003乐普医疗5553.39601225陕西煤业4879.28600588用友网络4869.15510300300ETF4442.41159915创业板4079.95000069华侨城Ａ4046.8860002…	12717	4	财经评论资讯	3
1057	2019年1月4日	谁在操纵股市。大家一清二白！	849	2	桃花坞之操鸡大户	3
1058	2019年1月3日	跑不跑？	928	2	Ecully	2
1059	2019年1月2日	茅台平安不到底，中国股市不见底！耐心等待最后一刻，时间会给我们信心！	965	0	老东股民	2
1060	2019年1月1日	M头形成了	784	0	九吉公	2
1061	2018年12月31日	平安幸福；你好？	960	0	春来春风春日春色	0
1062	2018年12月30日	任何文字语言都是苍白的。。。。。。	9808	20	淮海路贝贝	3
1063	2018年12月29日	来源：东方财富网 作者：数据中心 中国平安(601318)2018-12-27融资融券信息显示，中国平安融资余额21,629,432,839元，融券余额103,477,031.30元，融资买入额612,835,304元，融资偿还额559,163,768元，融资净买额53,671,536元，融券余量1,818,577股，融券卖出量222,100股，融券偿还量253,300股，融资融券余额21,732,909,870.30元。中国平安融资融券详细信息如下表：交易日期代码简称融资融券余额(元)2018-12-27601318中国平安21,732,909,870.30融资余额(元)融资买入额(元)融资偿还额(元)融资净买额(元)21,629,432,839612,835,304559,163,76853,671,536融券余额(元)融券余量(股)融券卖出量(股)融券偿还量(股)103,477,0…	7768	4	中国平安资讯	3
1064	2018年12月28日	基因测序技术，未来将是对于保险行业的一个定时炸弹，重大利空！未来必定要远离保险行业！！！	907	2	我骑毛驴上高速0	2
1065	2018年12月27日	来源：中证网 【珠海市政府与中国平安签署智慧城市建设合作框架协议】日前，珠海市人民政府与中国平安正式签署《“智慧珠海”合作框架协议》。根据协议，双方将本着互惠互利、共同发展、稳步推进的合作原则，在珠海市智慧城市总体规划及“四梁八柱”总体框架的建设基础上，通过平安集团“金融+科技+生态”专业优势及优质资源的介入，在党建、政务、财政、城市建设、公共安全、便民生活、交通、教育、养老、医疗、环保、口岸以及产业促进等方面不断探索创新服务，实现“科技优政、数字兴业、惠民引才”。(中证网)（文章来源：中证网）	9821	4	财经评论资讯	0
1066	2018年12月26日	底部区域。他们说的这个区域。指数上下相差点位是很大的。相差100点也是区域，相差200点也是区域。但是这大盘下跌100点和200点。个股下跌不止10%或20%，尤其黎明前的黑暗，是最黑暗时刻。天之将明，其黑尤烈。最近我们应该空仓观望一下。各个板块都补跌了，唯有银行和保险股还没有补跌。这是一个定时炸弹。银行保险股一旦补跌。这个杀伤力是非常强的。从银行和保险的周k线来看。补跌越来越近。中国平安，明显的高位滞涨。市场底和政策底相距10%，不知道这次会如何演绎。	21105	28	友善知足常乐	2
1067	2018年12月25日	道人已经暴露自己是空狗了，没别的本事跟大爷学刷屏，但已经不会有人信了，谁会相信一个喊空刷屏的人呢？要学会智斗！明显的东西就不用打了。	1249	1	看着账户作股票	2
1068	2018年12月24日	不抛留着想站岗吗	5185	1	股友foAg7p	2
1069	2018年12月23日	真不知道2016年的时候为什么不坚持平安呢？而是在两年后股价翻翻时却异常坚定？平安这两年业绩翻翻了吗？没有吧。那为什么在如此熊市时不可以杀估值呢？杀到16年的估值水平总可以吧？那应该跌到45元左右吧。这还不是平安最低估值水平，看看平安14年股价，只有现在的四分之一多一些吧，难道平安业绩四年涨了四倍？我看也就两倍多一些吧。都是熊市，为何现在就不能跌倒以前的估值水平呢？	3174	3	捷安特700	3
1070	2018年12月22日	来源：东方财富网 交易所最新数据显示，截至12月19日，两市融资余额为7581.86亿元，较前一日减少17.74亿元。其中，沪市融资余额4667.86亿元，减少8.22亿元；深市融资余额2914.00亿元，减少9.51亿元。贵州茅台融资净买入最多个券方面，当日融资净买入最多的为贵州茅台，融资净买入额为12010.00万元，融资净买入前20只个券如下：融资净买入前20只个券证券代码证券名称融资净买入（万元）600519贵州茅台12010.00600036招商银行8698.74159915创业板4931.03600276恒瑞医药4890.95300059东方财富4767.23600273嘉化能源4739.13601166兴业银行4168.64300136信维通信4003.64601688华泰证券3831.78300146汤臣倍健3221.89000703恒逸石化3189.52601318中国…	16147	2	财经评论资讯	3
1071	2018年12月21日	白马股的下跌是分阶段分板块轮流下跌的，最初靠消费保险拉起来，掩护地产，银行下跌，破净创新低，然后，靠拉超级大胖中石油，中石化，中海油等权重来掩护家电消费医药的大跌，现在呢，是靠大跌过的券商，银行，地产来掩护酒类等白马的补跌，如此，就是市场缺钱，一个板块的上涨，靠的是另一个板块的下跌来实践的。当然也可以理解一个行业基本面景气的切换。所以，你不要侥幸自己的白马还没有跌，都会跌的，只是时间还没轮到你....	7208	4	湘零道人001	2
1072	2018年12月20日	来源：东方财富网 中国证券报 (专区) VC/PE扎堆“入主”小市值上市公司 11月以来，VC/PE机构“入主”上市公司的案例突然增多。从VC/PE机构的运作对象来看，多为20亿-25亿元的小市值公司。业内人士认为，目前不少上市公司大股东存在股权质押压力，给了VC/PE机构获得上市公司控股权的机会。不过，对普通投资者来说，盲目跟风并不可取，还需要考虑上市公司后续的经营风险，如商誉减值、流动性风险等。 有色金属逆市上涨 机构看好贵金属品种 对于有色金属板块，分析人士表示，中长期，黄金板块具备很强的吸引力，一是美国经济增速放缓大势所趋，美债期限利差已出现倒挂现象，实际利率进入下行通道，黄金有望进入慢牛上行通道；二是市场对美联储加息次数下降预期正逐步形成。 上市险企11月成绩单出炉 中国平安原保费增幅领跑 日前，A股五家上市险企披露了2018年11月保费收入。未经审计的数据显示，1—11月，中…	80077	23	财经评论资讯	0
1073	2018年12月19日	破50！立马买一万手。	983	0	朱将军	2
1074	2018年12月18日	技术上看短线空头排列，中长线支撑位在62元，本周能站在62元的话还是看好的。基本面的话非常好了，大家都知道，特别是一改过去只会圈钱红利少，这次推出1千多亿的回购股票实属罕见。祝你股市长牛！	9	0	笑傲股海陈情令	2
1075	2018年12月17日	我的建议是鸡蛋不要放在同一个篮子里，比较好回避风险！一半复星医药，一半中国平安！复星医药，由于带量采购对于仿制药公司的利空和对原研药的利好，导致股票持续下跌，但目前看风险基本释放完毕，利空出尽是利好，目前处于2次探底中，如果前期低点不破，可以拿着！破了就跑！…………至于中国平安，市盈率那么低，盈利能力又是最强的，技术面来说，如果没有破前期低点59.50可以拿着，更重要的是平安宣布了1000亿回购计划！这可是A股最大的回购方案了！平安是大白马，可以长期放心持有！	410	7	子非鱼_白马非马	2
1076	2018年12月16日	来源：东方财富网 作者：数据中心 中国平安(601318)2018-12-14融资融券信息显示，中国平安融资余额21,050,128,214元，融券余额135,294,241.26元，融资买入额760,506,865元，融资偿还额524,733,842元，融资净买额235,773,023元，融券余量2,184,279股，融券卖出量90,800股，融券偿还量342,200股，融资融券余额21,185,422,455.26元。中国平安融资融券详细信息如下表：交易日期代码简称融资融券余额(元)2018-12-14601318中国平安21,185,422,455.26融资余额(元)融资买入额(元)融资偿还额(元)融资净买额(元)21,050,128,214760,506,865524,733,842235,773,023融券余额(元)融券余量(股)融券卖出量(股)融券偿还量(股)135,294,…	9863	5	中国平安资讯	3
1077	2018年12月15日	来源：21世纪经济报道 12月14日，中国平安集团董事会审议并通过了《关于完善公司执行委员决策机制和组织体系的议案》，议案决议，公司执行委员会增设联席首席执行官(联席CEO)制度。为帮助广大干部员工更好地理解联席CEO机制设立的背景、目的、运行决策机制，集团资深副董事长孙建一、总经理任汇川，接受集团内部员工信息传播室的采访，并回答有关问题如下： 1、此次平安董事会决定增设联席CEO岗位，聘任李源祥、谢永林、陈心颖三位担任联席CEO，能否介绍其背景和目的？ 孙建一：近年来，平安持续推进“金融+科技”、“金融+生态”战略。为进一步深化“一个客户、一个账户、多种产品、一站式服务”的综合金融经营模式，以客户服务为导向，逐步形成了清晰的“个人业务+公司业务+科技业务”三大事业群及架构。特别是近三年来，这三大业务群分别在集团副首席执行官李源祥、集团副首席执行官陈心颖，集团副总经理兼党委副书记谢永林的…	9935	3	中国平安资讯	0
1078	2018年12月14日	来源：21世纪经济报道 一年一度，由21世纪经济报道委托、美国加州大学富乐顿分校保险研究中心(CSUF)受托研发的《亚洲保险竞争力排名研究报告》在此重磅发布！ “亚洲保险竞争力排名”研究项目启动与2008年，至今已届十载，是中国财经媒体中最早专注于保险专业研究的学术项目。报告内容专业、趋势清晰、详尽，但因版面所限，21世纪经济报道节选其中部分内容及排名结果予以刊登，更多精彩可关注21世纪经济报道。 “亚洲保险竞争力排名”研究项目启动于2008年，至今已届十载，是中国财经媒体中最早专注于保险专业研究的学术项目。 一年一度，每年此时，21世纪经济报道都会发布这一重磅行业研究成果。本研究涉及了10个亚洲国家/地区，分别对应研究的主要业务指标情况： 竞争力研究报告寿险公司排名 以下本报告所进行的排名分析都是基于亚洲前100名人寿保险公司。在2018年竞争力排名亚洲前100名人寿保险公司中，来自中…	18397	2	财经评论资讯	0
1079	2018年12月13日	来源：东方财富网 作者：数据中心 中国平安(601318)2018-12-10融资融券信息显示，中国平安融资余额20,183,742,616元，融券余额134,469,162.22元，融资买入额459,077,750元，融资偿还额321,507,541元，融资净买额137,570,209元，融券余量2,162,579股，融券卖出量126,998股，融券偿还量218,611股，融资融券余额20,318,211,778.22元。中国平安融资融券详细信息如下表：交易日期代码简称融资融券余额(元)2018-12-10601318中国平安20,318,211,778.22融资余额(元)融资买入额(元)融资偿还额(元)融资净买额(元)20,183,742,616459,077,750321,507,541137,570,209融券余额(元)融券余量(股)融券卖出量(股)融券偿还量(股)134,469…	9183	3	中国平安资讯	3
1080	2018年12月12日	来源：中证网 记者日前获悉，青岛市政府与中国平安签署合作备忘录，双方将在智慧城市建设、金融服务等领域深入合作，助力青岛建设成为全国领先的智慧城市。 据介绍，此次双方合作将充分发挥各自的资源优势，共同推动青岛智慧城市建设、信息通信技术产业发展，助力青岛建设成为全国领先的智慧城市。 作为“智慧城市”生态圈的核心成员，平安智慧城市业务已覆盖逾60个城市，拥有115个在建项目，在流程、管理、服务和技术等方面都与政府深度整合，并提供“1+N”综合解决方案。在智慧政务领域，已经实现逾700项线上服务，平均每人节约2小时，并帮助政府管理300万个商业主体，提高管理效率50%；不久前，平安智慧城荣获由中国社科院信息化研究中心、国脉研究院颁发的2018中国“互联网+政务”创新企业奖，平安智慧政务事业部打造的“深圳数字经贸平台”获评2018中国“互联网+政务”实践案例50强。在智慧交通领域，通过AI+监督，…	15248	5	财经评论资讯	3
1081	2018年12月11日	来源：第一财经 基于对当前科技变革趋势的前瞻判断，险企纷纷开启转型升级模式，以大数据、云计算、人工智能、区块链为代表的技术正逐渐走出实验室，并被运用到保险场景中。 “人工智能及大数据技术已在保险业务中广泛应用。”泰康保险集团总裁刘经纶称。11月28日，泰康保险集团首次对外披露“一二五”科技战略布局。此前，中国平安、中国人保等保险巨头也纷纷宣布自己的科技创新战略，保险业迎来创新转型新时代。 在泰康提出的“一二五”科技战略布局中，“一”是指以客户为中心，“二”是指智慧保险和智慧健康，“五”是指人工智能、大数据、云计算、物联网、区块链五大科技能力。 值得注意的是，用科技赋能养老社区发展，泰康已取得了阶段性的成绩。据悉，“老年人智能照护系统”等科技产品未来将引入泰康养老社区。包括“智能门把手”、“刷脸测心率”、“老年人智能照护系统”、“智能语音助手”这些科技产品既可便捷地服务入住养老社区的居民，…	9803	3	财经评论资讯	3
1082	2018年12月10日	现在还不能确定是全球的大股灾。如果真的发生了全球大股灾。中国A股的影响只停留在心理层面。但是！中国平安会被波及。因为中国平安在海外也有战线。	7	0	飘香醉无痕	2
1083	2018年12月9日	中国平安获得汇丰银行等入股，牛了，大家赶快去买	6569	0	圣伯利恒	2
1084	2018年12月8日	来源：东方财富网 作者：数据中心 中国平安(601318)2018-12-07融资融券信息显示，中国平安融资余额20,046,172,407元，融券余额142,014,096元，融资买入额209,998,458元，融资偿还额307,381,661元，融资净买额-97,383,203元，融券余量2,254,192股，融券卖出量71,900股，融券偿还量155,930股，融资融券余额20,188,186,503元。中国平安融资融券详细信息如下表：交易日期代码简称融资融券余额(元)2018-12-07601318中国平安20,188,186,503融资余额(元)融资买入额(元)融资偿还额(元)融资净买额(元)20,046,172,407209,998,458307,381,661-97,383,203融券余额(元)融券余量(股)融券卖出量(股)融券偿还量(股)142,014,0962,254,…	8714	0	中国平安资讯	3
1085	2018年12月7日	来源：投资快报 回购期间董监高不得减持，规定上限与下限，交易所发布的回购新规令“忽悠式回购”无所遁形。对于因短期连续大跌或破净实施回购，而不是为了减少注册资本、用于员工持股计划等时，控股股东及董监高在回购期间不能减持。另外根据回购下限不得少于上限一半的规定，再加上中国平安550亿元的回购下限，据测算潜在回购资金下限将达812亿元。证监会对此明确表示，将加大监管执法力度，依法严厉查处利用股份回购实施内幕交易、操纵市场、信息披露违法、“利益输送”、“忽悠式回购”等违法违规行为。	9897	12	关注时代热点	3
1086	2018年12月6日	《证券日报》市场研究中心根据choice数据统计发现，中国平安今年以来的北上资金净买入金额达到186亿元，排名第一。中国平安即将大举回购，公司回购下限为550亿元来源：券商中国中国平安的千亿是关注焦点。公司10月29日公告，拟酌情及适时回购公开发行的境内、境外股份，回购总额不超过总股本的10％。以平安1.1万亿市值计算，按照公告中10％回购上限计算，回购资金约1100亿元。按照“上限不得超出下限的1倍”要求，平安回购资金下限将达550亿元。如果平安发布回购预案，显然应该对上限下限做出明确安排。	8809	12	关注时代热点	0
1087	2018年12月5日	来源：东方财富网 交易所最新数据显示，截至12月5日，两市融资余额为7632.28亿元，较前一日增加1.39亿元。其中，沪市融资余额4690.09亿元，减少1.26亿元；深市融资余额2942.19亿元，增加2.65亿元。中国平安融资净买入最多个券方面，当日融资净买入最多的为中国平安，融资净买入额为12037.75万元，融资净买入前20只个券如下：融资净买入前20只个券证券代码证券名称融资净买入（万元）601318中国平安12037.7551005050ETF10889.83600459贵研铂业7140.31518880黄金ETF6813.05002466天齐锂业6246.86600309万华化学6019.25600273嘉化能源5859.80600536中国软件5711.78002217合力泰5506.50300003乐普医疗4474.80159920恒生ETF4437.49000063…	15409	1	财经评论资讯	3
1088	2018年12月4日	1，招商银行，箱体结构明显。银行大盘股，短时期涨跌幅度都不会太大，建议箱体内半仓做高抛低吸。入手位置可选择28附近，如不能跌到这个位置，宁可空仓，不要买入。稳定第一。2，中国平安，走势和招商差不多，也是箱体结构明显。60附近买半仓，55附近全仓。严格按照标准，不见此价位，绝不入场，至少不亏钱，没有十足把握别追。3，一汽轿车，7.7附近小双顶，大概率不会突破。近几天缩量严重，且日线MACD有顶部背离趋势。大概率是短线见顶信号。轿车现在基本饱和，可以预见业绩不会大幅增长。长中短都不宜持有现阶段。4，以上只是我个人建议，本人从不像别人，复制粘贴研报数据，所有分析均结合股票形态，近期业绩，行业特点，个人炒股经验，综合评价给出。如回答有所帮助，请在下边点满意，谢谢！最后祝股票长红。	989	0	优雅的手术刀	2
1089	2018年12月3日	涨停	1682	0	金牌888888888	2
1090	2018年12月2日	A股年底行情如何演变？刘柯 来源：金融投资报观点：要指望最后一个月出现千点大涨几乎是不可能的.要到年底了，先观察一下再说，在这种情况下大资金一般不会发动跨年度行情，它们自己还有年底结账因素。而且现在的市场环境也不利于大行情的爆发.12月应以防御为主 投资快报观点：其实2600点只是短期的重要支撑，还有个中期的，离这个位置很近，就是2525点左右，这个区间有效被击穿后，就直接下去了。所以短线如果是新韭菜就别玩了。指数横盘你们都赚不到钱，一旦破位，杀伤力可想而知。--------------------------------------------------------------骗子行骗是有套路的。当然这两篇文章几乎都是满嘴瞎喷骗新手的。12月的行情，应该是挺不错的，不要忘了12年12月的时候大盘和创业板同时起大行情	3672	1	股友Ig76Eg	2
1091	2018年12月1日	根据上海证券报权威报道，8月20日多家保险机构参与了主力资金当日的“精彩表演”：8月20日，上证指数一度下挫至2653点，盘中创了两年多以来的新低，而正是在这样恐慌的日子里多家大型保险公司确认当日已加仓，加仓标的包括沪深300指数、中证500指数及金融股，每家的加仓规模有数亿元。值得注意的是险资一般看的是长期战略配置机会，一旦发现市场机会大于风险，已进入价值投资的战略配置区间，就会果断出手。那么大型险资大举买入沪深300，仅是主力资金的一日之举，还是已经长时间的系统布局，我们将通过对今年6月底以来的沪深300场内指数基金规模变化数据的分析来找出答案。一、资金流向突变，今年7月以来机构资金逆势流入沪深300场内指基或超59亿元（根据文末表1显示）2018年上半年沪深300指数下跌了12.90%，所有跟踪沪深300指数的场内指数基金规模同期也缩水了25.66亿元。今年7月以来截至8月23日，…	42904	170	诚实善良小青年	2
1092	2018年11月30日	来源：东方财富网 作者：数据中心 中国平安(601318)2018-11-28融资融券信息显示，中国平安融资余额20,288,426,165元，融券余额164,672,059.37元，融资买入额430,040,200元，融资偿还额361,730,564元，融资净买额68,309,636元，融券余量2,582,281股，融券卖出量201,580股，融券偿还量219,052股，融资融券余额20,453,098,224.37元。中国平安融资融券详细信息如下表：交易日期代码简称融资融券余额(元)2018-11-28601318中国平安20,453,098,224.37融资余额(元)融资买入额(元)融资偿还额(元)融资净买额(元)20,288,426,165430,040,200361,730,56468,309,636融券余额(元)融券余量(股)融券卖出量(股)融券偿还量(股)164,672,0…	8453	4	中国平安资讯	3
1093	2018年11月29日	来源：东方财富网 作者：数据中心 中国平安(601318)2018-11-27融资融券信息显示，中国平安融资余额20,220,116,529元，融券余额164,070,411.83元，融资买入额340,139,142元，融资偿还额286,650,579元，融资净买额53,488,563元，融券余量2,599,753股，融券卖出量168,600股，融券偿还量83,501股，融资融券余额20,384,186,940.83元。中国平安融资融券详细信息如下表：交易日期代码简称融资融券余额(元)2018-11-27601318中国平安20,384,186,940.83融资余额(元)融资买入额(元)融资偿还额(元)融资净买额(元)20,220,116,529340,139,142286,650,57953,488,563融券余额(元)融券余量(股)融券卖出量(股)融券偿还量(股)164,070,41…	8102	1	中国平安资讯	3
1094	2018年11月28日	立帖平安下午100%拉升越过57	965	1	等待春天来临	2
1095	2018年11月27日	本人推荐天风证券。本人一直持有券商个股，最多被套30%，但我没有慌，果断加仓。当时买入理由就是长期持有，等待下一次牛市。因为牛市都是券商板块先启动，就当个指示灯。现在盈利20%左右了。没想到涨的这么早、这么快。对于这只股票，我还是会坚持持有，等到下一次牛市。但对于没买进的来讲，我建议暂时不要买进，券商近期涨幅过大，可能要面临震荡调整。 如果已经持有的话，这时候继续持有，因为股价上蹿下跳，容易带坏你的节奏，建议观察为主。 长线来讲，2019年，天风证券会是大牛股。	1981	6	A股理财	2
1096	2018年11月26日	中国平安质地优秀，股权分散，无实际控制人，若有外资相中并不意外。外资若成平安大股东，还能直接成为平安银行大股东，华夏幸福大股东，上海家化大股东，碧桂园大股东，万科大股东......	9043	3	股友ogJspD	3
1097	2018年11月25日	隔夜欧美大跌，今天我们大A也要黑色星期五，装	2209	0	hp22222	2
1098	2018年11月24日	至少未来4年内，中国平安难以有效越过72元左右；即使上证指数跨过3500点，平安也难以有效越过72元左右。	7938	6	股友veYOT1	3
1099	2018年11月23日	你怎么这么六	1925	0	kenxiaobai	2
1100	2018年11月22日	来源：格隆汇 机构：致富证券 中国平安一直坚持实行综合性金融集团控股模式，致力成为国际领先的科技型个人零售金融服务提供商。经过多年发展，中国平安已从单一的财产保险公司发展成拥有全金融牌照的金融巨企，形成了保险、银行及投资三大系列，当然近年更积极发展开放式互联网金融服务平台。比较一般国内的保险公司，平安收入更多元化，不单只拥有保险业务收入，亦拥有银行及投资收入，於2017年金融科技与医疗科技更开始贡献实质利润。从图表1及2看，保险业务(包括平安寿险、平安养老险及平安健康险及平安产险)仍然是平安的主要核心业务。截至2018年上半年，保险业务占总收入达76%，及占归属於股东净利润65%，而其中寿险、养老险及健康险占集团收入及利润都超过50%。 为更立体分析中国平安，我们以中国另外两大上市寿险公司，中国人寿(2628.HK) 及中国太保(2601.HK)，来比较它们的经营数据。从图表 3 及 4…	14742	3	财经评论资讯	3
1101	2018年11月21日	平安60以下可以买。	1842	0	老牛1969	2
1102	2018年11月20日	即使要想买股票，盯紧刚上市的保险股，中国人保601319，现在其他保险股在几十元之上(平安65，太保32，新华保险46)，只有中国人保股价是几元钱。股价在低价开板还可以玩玩，今后最少会到15元。。	7862	20	不好再不好	3
1103	2018年11月19日	来源：证券日报 作者：苏向杲 截至昨日，国寿股份、中国平安、新华保险3家上市险企披露来了今年1月份至10月份的保费数据。据《证券日报》记者梳理，前三季度这3家险企合计保费为1.2万亿元，同比增长12%。 值得关注的是，11月份以来，上市险企开始从产品、人力等方面备战2019年开门红，国寿股份等保险公司已经开启了2019年保险“开门红”预售(保险行业将历年1月份或一季度定为开门红阶段)。 三上市险企1-10月 合计保费1.2万亿元 原保费方面，1月份-10月份，中国平安、国寿股份、新华保险累计原保费依次为6100亿元、4920亿元、1095亿元，同比增速依次为19%、5%、12%，较前9个月的19%、4%、11%略有提升。 从上市险企旗下的寿险和产险分开来看，平安人寿、国寿股份、新华保险寿险原保费前10个月累计增速依次为21%、5%、12%，皆保持平稳。 平安产险前10个月累计增速为16%…	28417	4	财经评论资讯	3
1104	2018年11月18日	大盘在这里碎步向上突破2800的概率是很高的，如果你观察上证50，板块轮动，超跌中小创拉升，上证50不动，但创业板一弱，大蓝筹就要拉升护盘，后期正向你说的质优蓝筹该启动了，中国平安这类的股票我是不建议买的，位置太高了，尤其是超级大盘股，你要仔细观察万科A，茅台这样的股票在15年那么大的行情和那么大的下跌，上下浮动不大，但15年的平台突破了他们的上市历史，这种大盘股都是超级资金在运作的，一旦这种大盘股突破历史，都是有可能超级大牛，但这种大盘股，一旦下跌趋势确立，跌十年都是肯定的，江特电机大概率即将出现大阳线，	3255	6	小哈哈i	2
1105	2018年11月17日	茅台，美的跌停启示一，任何企业成长都有生命周期和行业景气周期的，买入景气周期的起点，大波段持有，卖出景气周期高点。二，价值投资也不要忽略行业的景气周期和企业基本面发展变化规律。因此最好的投资是：政策面趋势+行业景气趋势+基本面价值投资+技术面趋势投资	8065	5	湘零道人001	2
1106	2018年11月16日	本来，您已经@了专门的人了，我就不回答了，但是，看到是我的爱股，就告诉您一下。中国平安这个公司，是除了贵州茅台，招商银行，格力电器以外确定性最高的公司之一。保险股，最重要的一个指标就是内含价值，明年的内含价值就是65元以上了。后年大概率在76元以上。而中国平安，历史上，最低的估值就是0.8倍内涵价值，以2020年来算，最低的价格就在60元。但是，一旦出现牛市，则可以出现1.2倍内含价值以上。目前的价格，我认为非常值得持有，问题是，这个收益率，您心里能不能接受。专业的分析，希望能帮到您，请设为满意，您的认可，是我继续努力的动力。仅供参考！	3153	1	专业分析成就价值	2
1107	2018年11月15日	满仓抄底	1688	0	金牌888888888	2
1108	2018年11月14日	来源：东方财富网 作者：数据中心 中国平安(601318)2018-11-13融资融券信息显示，中国平安融资余额19,526,644,667元，融券余额191,214,303.06元，融资买入额476,551,560元，融资偿还额437,163,588元，融资净买额39,387,972元，融券余量2,941,306股，融券卖出量522,800股，融券偿还量309,408股，融资融券余额19,717,858,970.06元。中国平安融资融券详细信息如下表：交易日期代码简称融资融券余额(元)2018-11-13601318中国平安19,717,858,970.06融资余额(元)融资买入额(元)融资偿还额(元)融资净买额(元)19,526,644,667476,551,560437,163,58839,387,972融券余额(元)融券余量(股)融券卖出量(股)融券偿还量(股)191,214,3…	7895	0	中国平安资讯	3
1109	2018年11月13日	尾买	1830	0	w连连	2
1110	2018年11月12日	视源股份，人工智能新北洋，云计算，无人支付，人工智能新零售卫宁健康，云计算，健康云，人工智能医疗创业软件，云计算，健康云，人工智能医疗天孚通信 5G深南电路，5G沪电股份，5G飞荣达，5G	6599	3	湘零道人001	2
1111	2018年11月11日	原来茅台你相信那规规矩矩的画线吧，你信吧 ，你挨宰，哪俩是港股和a对照，你信它会规规矩矩的吗？你信你就要倒霉，你只需知道上涨有多少空间。突然变脸有多少风险剩余你自己去权衡值得还是不值得。那个伞区横不住的。换区那是早晚的事。	9959	4	海笔笔	2
1112	2018年11月10日	来源：东方财富网 作者：数据中心 中国平安(601318)2018-11-09融资融券信息显示，中国平安融资余额19,346,373,871元，融券余额168,275,391.12元，融资买入额461,292,553元，融资偿还额507,348,696元，融资净买额-46,056,143元，融券余量2,604,076股，融券卖出量167,212股，融券偿还量640,435股，融资融券余额19,514,649,262.12元。中国平安融资融券详细信息如下表：交易日期代码简称融资融券余额(元)2018-11-09601318中国平安19,514,649,262.12融资余额(元)融资买入额(元)融资偿还额(元)融资净买额(元)19,346,373,871461,292,553507,348,696-46,056,143融券余额(元)融券余量(股)融券卖出量(股)融券偿还量(股)168,275…	8973	0	中国平安资讯	3
1113	2018年11月9日	中国平安1000亿回购什么时候开始啊？不会是骗子吧？？？？？？	9409	7	股友veYOT1	2
1114	2018年11月8日	来源：东方财富网 作者：数据中心 中国平安(601318)2018-11-07融资融券信息显示，中国平安融资余额19,430,388,724元，融券余额193,655,165.28元，融资买入额566,744,253元，融资偿还额430,938,932元，融资净买额135,805,321元，融券余量2,928,844股，融券卖出量287,100股，融券偿还量326,900股，融资融券余额19,624,043,889.28元。中国平安融资融券详细信息如下表：交易日期代码简称融资融券余额(元)2018-11-07601318中国平安19,624,043,889.28融资余额(元)融资买入额(元)融资偿还额(元)融资净买额(元)19,430,388,724566,744,253430,938,932135,805,321融券余额(元)融券余量(股)融券卖出量(股)融券偿还量(股)193,655…	7547	0	中国平安资讯	3
1115	2018年11月7日	来源：澎湃新闻 中国平安继续增持汇丰控股，并一举成为后者的第一大股东。 11月6日，香港交易所网站披露易显示，中国平安(601318.SH，2318.HK)旗下的平安资产管理有限公司(下称平安资管)已超越贝莱德集团(BlackRock，Inc。)成为汇丰控股(0005.HK)最大股东，持有约14.19亿股股份，持股比例7.01%。以汇丰控股昨日收盘价65.5港元/股计算，这批股份市值约929.4亿港元。 中国平安方面向澎湃新闻表示，该投资属于保险资金的财务性投资，中国平安看好汇丰的发展前景，且汇丰分红率较高，符合保险资金的风险偏好和投资收益要求。 2017年12月，平安资管通过港股通渠道累计买入汇丰控股约合10.18亿股，持股比例达到5.01%，超越JPMorgan Chase & Co。成为汇丰控股第二大股东，成为汇丰控股的重要投资者之一。而在16年前，汇丰控股曾是中国平安的股东之一。…	48410	9	汇丰控股资讯	3
1116	2018年11月6日	来源：东方财富网 作者：数据中心 中国平安(601318)2018-11-05融资融券信息显示，中国平安融资余额19,198,785,762元，融券余额194,536,373.52元，融资买入额632,202,573元，融资偿还额424,416,587元，融资净买额222,547,347元，融券余量2,921,844股，融券卖出量299,200股，融券偿还量414,800股，融资融券余额19,393,322,135.52元。中国平安融资融券详细信息如下表：交易日期代码简称融资融券余额(元)2018-11-05601318中国平安19,393,322,135.52融资余额(元)融资买入额(元)融资偿还额(元)融资净买额(元)19,198,785,762632,202,573424,416,587222,547,347融券余额(元)融券余量(股)融券卖出量(股)融券偿还量(股)194,536…	7630	0	中国平安资讯	3
1117	2018年11月5日	这个成本有点高啊，前期的高点5.94的压力就很大，很难逾越，所以，如果还有资金最好是进行波段操作或反复做T降低成本，如果满仓，建议换股操作，买入中国平安、招商银行、格力电器等成长性高、确定性强的大白马，拿个一年就差不多能回本。	805	2	欢乐趣雪睛云淡	2
1118	2018年11月4日	我想50万资金买进中国平安，伊利股份，浪潮信息，信立泰，东方财富，苏宁易购持有一年，大神们给点建议。	66044	0	怡然666	2
1119	2018年11月3日	来源：东方财富网 作者：数据中心 中国平安(601318)2018-11-02融资融券信息显示，中国平安融资余额18,976,238,415元，融券余额204,571,853.40元，融资买入额919,476,335元，融资偿还额995,739,116元，融资净买额-76,262,781元，融券余量3,037,444股，融券卖出量580,850股，融券偿还量489,014股，融资融券余额19,180,810,268.40元。中国平安融资融券详细信息如下表：交易日期代码简称融资融券余额(元)2018-11-02601318中国平安19,180,810,268.40融资余额(元)融资买入额(元)融资偿还额(元)融资净买额(元)18,976,238,415919,476,335995,739,116-76,262,781融券余额(元)融券余量(股)融券卖出量(股)融券偿还量(股)204,571…	8986	1	中国平安资讯	3
1120	2018年11月2日	中国平安明天会涨停吗，那么厉害的杀手锏	8612	6	未来音	2
1121	2018年11月1日	来源：中国证券报 作者：黎旅嘉 昨日，两市全线回升。更为可喜的是，数据显示，当前位置场内外资金正重新聚集起看多做多后市的共识。 分析人士表示，当前市场再度回升背后最重要的原因就来自于场内外资金再度积聚起对于市场的某种共识。在中期维度下，无论是宏观角度的基本面和资金面，还是微观角度资金调仓以及对估值的担忧都有所消退。种种迹象表明，虽然底部区域仍难免震荡，但目前已是介入的机会。未来要等待的就是政策效应的逐步显现以及经济预期和市场风险偏好的逐步修复，因而投资者不必太过悲观，A股中长期配置价值正逐渐开始显现。 反弹有望延续 延续周二的回升之势，昨日两市企稳态势更为稳固，沪指更是站上2600点整数关口上方，收报2602.78点，主要指数也是全面收涨。板块方面，昨日稀土永磁板块上演涨停潮，白酒股全线飘红，贵州茅台上涨4.75%。 10月行情已然收官，纵观整个10月，盘面中结构性行情、反弹常有但还难言…	9643	0	财经评论资讯	3
1122	2018年10月31日	别的不用多说 45以下是这轮必须要到的价格45！！！！！别的不用多说 45以下是这轮必须要到的价格45！！！！！别的不用多说 45以下是这轮必须要到的价格45！！！！！别的不用多说 45以下是这轮必须要到的价格45！！！！！别的不用多说 45以下是这轮必须要到的价格45！！！！！别的不用多说 45以下是这轮必须要到的价格45！！！！！别的不用多说 45以下是这轮必须要到的价格45！！！！！别的不用多说 45以下是这轮必须要到的价格45！！！！！别的不用多说 45以下是这轮必须要到的价格45！！！！！别的不用多说 45以下是这轮必须要到的价格45！！！！！别的不用多说 45以下是这轮必须要到的价格45！！！！！别的不用多说 45以下是这轮必须要到的价格45！！！！！别的不用多说 45以下是这轮必须要到的价格45！！！！！	2636	0	上海克晴	2
1123	2018年10月30日	我先来收盘负的百分之七点七五	3858	3	财经大V东方价投	2
1124	2018年10月29日	他娘的又买个最高点	4404	6	妖股开拓者007	2
1125	2018年10月28日	八天突破1000万 支付宝爆款“相互保”炼成记2018年10月27日 新浪财经 上线一天加入成员人数即达百万，三天达330万，到了第八天突破了1000万…… 保险行业近期刮起了一阵“互保”风，一直在保险领域早有布局的支付宝“开发”出了新玩法：10月16日，蚂蚁保险、信美人寿相互保险社（以下简称“信美相互”）联手面向蚂蚁会员推出“相互保”，以实现大病保障低门槛以及互助共济。 用户数量如此几何级增速出乎推出者的预料，同样也震撼到了传统的保险从业者。“现在增速远超我们预期，之前的目标就是3个月内达到330万。”信美相互相关负责人如是对经济观察报表示。 一位沉浸保险行业多年的从业者也感慨道，“传统险企想要达到这样的用户数量得用多少年”。 “相互保”缘何一经推出便在短时间内成长为一款现象级产品？ 低门槛、低成本的参与方式或许是其最大的吸引力，而支付宝的“导流”功不可没，另外，在相互保险牌照的加持下…	8894	3	卖房买股肯定发	2
1126	2018年10月27日	保险，银行不断创新低啊！！	985	0	灵犀一动	2
1127	2018年10月26日	市场热点不稳，房地产拉升，券商回落，今天应该是强震局面，不要怕没有机会，回踩后才是大机会！	998	0	无双战将	2
1128	2018年10月25日	今天至少跌4个点以上	1279	0	淘金贵在坚持	2
1129	2018年10月24日	辣鸡平安	975	0	总抓不住机会啊we	2
1130	2018年10月23日	白色十字星是什么鬼	999	0	guojicaigou	3
1131	2018年10月22日	黄奇帆指出资本市场的三大问题：1、一个市场只进不出，就是个僵尸市场。“美国华尔街我们说70年80年做3000多个企业，每年上市200多个，现在还是三四千个啊。”2、董事长抛股票，要小心。“它抛掉就不准备好好的干，你就要当心了。”3、股权高位质押。“一个企业资产负债率50%，同时股权抵押了，...你突然把这个企业”一女二嫁””。4、证金公司。“1万多亿这种基金应该来自于财政部。现在证金公司一万几千亿的银行借款，8%的利息。”5、独角兽。“高位引入“独角兽”，是钱多人傻的行为”。	9519	8	股友veYOT1	2
1132	2018年10月21日	年底，港股将调至18300点左右，有人能预测A股点位吗？	5255	6	股友veYOT1	2
1133	2018年10月20日	马云推出的刷脸看病，不知道平安的好医生比起马云的这个谁更先进，又谁知道	7484	1	珠峰巅之鹰	2
1134	2018年10月19日	京东借壳供销大集上市以目前海航的情况。完全可以京东与供销大集二股东 新合作集团签战略合作协议：共建城乡无界零售京东与新合作集团签战略合作协议：共建城乡无界零售2018-10-12 19:59钛媒体瞬眼播报钛媒体10月12日晚间消息，京东集团与新合作商贸连锁集团有限公司（简称“新合作集团”）正式签署战略合作协议，双方将以“共建城市至乡镇双向流通无界零售”为合作目标，共同推动商贸服务业发展，探索智慧零售解决方案。新合作集团是中国供销集团所属企业，主要以三四线城市及广大农村为目标市场，涵盖购物中心、大卖场、标准超市、便利店、专业店、农家店等多种业态的连锁超市经营网络以及物流配送中心。新合作集团共持股供销大集14.46%，为仅次于海航的第二大股东。海航商业控股有限公司15.31%。	8781	14	阿拉伯伯克希尔	2
1135	2018年10月18日	你哩个	1332	0	蒙zychang	2
1136	2018年10月17日	买入3000手	1599	0	ou平平	2
1137	2018年10月16日	来源：东方财富网 作者：数据中心 中国平安(601318)2018-10-15融资融券信息显示，中国平安融资余额19,486,640,661元，融券余额124,424,936.80元，融资买入额300,036,817元，融资偿还额465,083,379元，融资净买额-165,046,562元，融券余量1,968,749股，融券卖出量164,900股，融券偿还量132,582股，融资融券余额19,611,065,597.80元。中国平安融资融券详细信息如下表：交易日期代码简称融资融券余额(元)2018-10-15601318中国平安19,611,065,597.80融资余额(元)融资买入额(元)融资偿还额(元)融资净买额(元)19,486,640,661300,036,817465,083,379-165,046,562融券余额(元)融券余量(股)融券卖出量(股)融券偿还量(股)124,4…	8920	3	中国平安资讯	3
1138	2018年10月15日	因果之理(转发者功德无量必好运)一 不杀生，因能救护放生 果长寿少病二 不偷盗，因能勤劳正业 果衣食富贵三 不淫邪，因能贞良守礼 果夫妻和顺四 不妄语，因能说话诚实 果信任尊重五 不恶口，因能柔顺言语 果容美音悦六 不绮语，因能正直言语 果喜闻乐见七 不两舌，因能和合悦众 果家和万兴八 不悭贪，因能布施结缘 果家资财厚九 不生气，因能广行慈悲 果美貌可爱十 不邪见，因能正信因果 果吉祥如意口意不行恶，身亦无所犯。当除此三行，速脱生死渊。一心念佛 清心正念?南无阿弥陀佛一切有为法 如梦幻泡影 如露亦如电 应做如是观。	8678	15	海鑫臧	2
1139	2018年10月14日	刚接到售楼处打来推销房子的电话，说有个楼盘环境很好，65%绿化率要不要考虑下？我跟他说，不要了谢谢，我住的地区绿化率95%，他说不可能，你住哪个市，我说 股市	2523	0	请叫我范思哲	1
1140	2018年10月13日	哈哈哈	2753	1	确认上车法则	2
1141	2018年10月12日	大吉大利，今日涨停	98	0	吃不完的巧乐滋	2
1142	2018年10月11日	哈哈哈哈哈哈哈哈哈哈哈哈哈哈哈哈哈哈哈哈哈哈哈哈哈哈	2074	0	股友1uzD7S	2
1143	2018年10月10日	今天跌破两年线了	1539	0	t1ong	2
1144	2018年10月9日	我还是那句话中国人保没有跌到发行价，平安好不起来	977	0	大盘没我帅	2
1145	2018年10月8日	下午，欣赏飞虹塔，对先人高超建筑工艺，惊叹不已。接了某君电话，某君已被港股平安，吓的惊恐失色。可笑可悲，恰恰不是说明，多数投资者愚昧。过度重视短期，奉行了趋势操作。对平安代表优质公司，亳无研究。股票只是明后赌桌上等码。站在霍山上，远望汾水，身后峙立6百年古塔，笔者身感短期波动与回撤，在长期投资生涯，如浪花都下算。缺乏对平安内在价值定位，也注定了多数人与财富无缘。可悲可叹!	6219	2	n14143223780589e	2
1146	2018年10月7日	这二个股票不是普通的资金在运作	8249	2	股友n1mA9l	2
1147	2018年10月6日	加油平安，大盘快被你砸绿了！	9029	2	月明日暖	2
1148	2018年10月5日	茅台接力平安来救市了，平安太费钱了！不过 九月份茅台就救了一把结果见了2449，这次呢？	9297	6	月明日暖	2
1149	2018年10月4日	理赔过的都懂的！新闻里4S店员工用客户车辆撞自己的宝马车，宝马车装上旧配件，理赔时按新配件价格赔，赚差价，都成公开密秘了，定损员拿好处，保险公司当冤大头！	9665	4	月明日暖	2
1150	2018年10月3日	节前没离场者全部遭闷杀。国家队拉指数营造过节气氛，小散们稀里糊涂全被坑。银行更惨，这年头谁相信牛市来了谁是傻子。	9888	2	看着账户作股票	2
1151	2018年10月2日	涉世不深的股民几乎都想一夜暴富，所以那些炒作的题材股比较吸引眼球，由于贪欲总是不停的去扑捉热点，却往往适得其反。那些耀眼的炒作极大的不确定，历史早就证明迟早被带阴沟，暂时赚到迟早也要还回去。股市最珍贵的是确定性，我宁愿把时间花在确定性上，也不会去碰那些烂股票，换股的理由是还有更好的股票，增减仓的理由是估值。而不是自以为的趋势。关注点在企业的经营是否牛市中，而不是短期股价表现，时间是好企业的朋友，选择了一个投资当然要有耐心等待价值的沉淀。	9959	7	天所赐	2
1152	2018年10月1日	中国平安 601318中国平安目前在上行通道上边界附近震荡，昨日收长上影的阳线，意味着行情将再次回调；且近期行情呈现上飘旗形的特点，因此旗形下边界是行情能否持续的关键位。如果跌破，则可能会出现更大幅度的回调。	7538	1	交易员云起	2
1153	2018年9月30日	来源：21世纪经济报道 去年3月，财政部修订发布中国版的IFRS9，对金融机构的资产负债表产生了巨大影响，从而影响了保险机构投资行为的调整。 在股市动荡、IFRS9新会计准则实施等多重背景下，市场传言平安资管有“大动荡”，即权益部门将被撤销，寿险、财险的委外都给平安大华等，平安集团和平安资管随之否认了这一传言。 值得注意的是，这一传言的背后，是IFRS9新会计准则执行，对保险公司的股票投资产生巨大影响。平安系保险资金动态则是一个观察样本。 9月19日，据港交所披露权益，平安人寿于9月13日增持工商银行H股1334.5万股，均价为5.4665港元，斥资约7295万港元。 这是自今年7月以来，平安集团旗下保险资金对工商银行H股的第8次增持。截至目前，平安合计持有工商银行H股已达10.01%。 平安集团以大手笔增持工商银行、汇丰控股等股票，并成为华夏幸福等地产公司第二大股东，提名两名高管加入该…	90205	9	中国平安资讯	3
1154	2018年9月29日	股息红利差异扣税是什么东东？总共才分红300多。卖出股票的时候扣了四笔股息红利差异税100多。谁能帮忙解释一下。谢谢！！	9138	1	清晨六点	2
1155	2018年9月28日	银行股和保险股该买哪支，请推荐	797	27	茨中缘	2
1156	2018年9月27日	60分钟MACD己现高位死叉，同时股价偏离60日均线过大，将进入调整期。	8288	3	看着账户作股票	2
1157	2018年9月26日	你总在关键的时候，扯淡。还有人信你，说明你高明[不说了]	8745	10	挂机大数据机器	2
1158	2018年9月25日	来源：经济通中国站 平保(02318)现升3.7%，报72.95元；成交约335万股，涉资2.44亿元。 平保公布，截至6月底止中期净利润为580.95亿元，按年增长33.8%，基本每股收益3.26元，中期息每股0.62元，升24%。 如果按保险子公司执行修订前的金融工具会计准则的法定财务报表利润数据计算，净利润 624.05亿元，增长43.7%。 期内，内含价值为9273.76亿元，升12.4%。集团综合偿付能力充足率为217.3%，较去年同期的214.9%有所增加。（来源：经济通中国站 2018-08-22 09:49） [点击查看原文]	9837	5	中国平安资讯	0
1159	2018年9月24日	要有心理准备迎接大市	9735	2	沌名	2
1160	2018年9月23日	人在年轻时候，最头疼的一件事就是决定自己这一生要做什么。”我们都一样，年轻又迷茫，未来遥遥无期，生活没有方向。既然不知如何是好，不如多做点实事，别人彷徨的时候把你的每一天过扎实，日复一日，迷茫的人依旧迷茫，而曾经的你一定喜欢现在的自己。解除迷茫，就从小事做起，从身边事做起，能力不是做大事得来的，而是从这些不起眼的事情中锻炼出来的。如果有大才华，就去追求大梦想！	7369	0	財富弘君	2
1161	2018年9月22日	坚守成长A股随着国际化进程的加化，边际增量资金外资的力量异军突起，成为影响市场的关键变量，未来还有MSCi扩容和纳入富时罗素，外资对A股影响愈发重要。但是，我们总习惯于官媒和面谱化认知，外资只买A股的中国核心资产，核心品牌，外资似乎是偏好蓝筹，这完全是市场的脸谱认识，如果从动态看，外资更喜欢成长科技，有券商统计，11 月以来陆股通对创业板持仓市值环比上升 17.8%，高于主板和中小板；10 月份陆股通对创业板的持仓市值环比下降 12.2%，显著低于主板和中小板的降幅；而 7 月至 9 月，陆股通对创业板的持仓市值的月度变化相较于主板和中小板仍处劣势。即便考虑分板块的股价波动，也可以明显看出，陆股通对创业板的配置在近两个月显著提升。去年被机构编织的慌言，50永远涨，科技永远跌，今年的白马补跌验证了，事物发展都是有周期性的，没有长到天上的树，也没有归零东西。其实外资更喜欢买这四类科技股。一，…	9178	31	湘零道人001	3
1162	2018年9月21日	差一个半月就一年了，目前差9块回本，加油。年底给我回本就行了	9021	4	落影之路	2
1163	2018年9月20日	加油吧，使劲拉，就等你拉大盘了	3380	3	小飞飞也	2
1164	2018年9月19日	有人耍流氓了，上下自如。	3109	0	黄河铁桥	2
1165	2018年9月18日	新股不断上市圈钱，天量解禁股不断套现，大量公开非公开增发，无尽的大小非减持，A股市场资金日渐衰减，股指岂能不日渐趋跌？！说市场有"见底信号"不过是被套机构大鳄的幻想与哀鸣！	25424	8	龍耀88	2
1166	2018年9月17日	理赔不计其数！	9270	4	纵横股海顺行天下之王	2
1167	2018年9月16日	散户远离。。不要受伤，不要因为基本面迷惑了心智。。。	9870	5	共享A股	2
1168	2018年9月15日	简单说两句，问上证指数跌下去空间多大，无非2000点。上涨空间多大6000点。说一个例子吧比特币。真正赚几万倍的有几个。都是拿不住的。这个位置买入有业绩，不会退市，又跌多了稳定的。拿几个月或者几年收益会没有百分50吗？还有不要相信什么专家。前天还说什么补跌推出白马，可是以贵州茅台为例，好像一周根本就在原地踏步。中国平安，65压力位很重，那些什么银行还没补跌，保险没补跌。国家队本来就是以权重股控盘，上证指数不断创新低。银行那个在低点。国家不傻。所以现在这个位置选好股票拿着就是不要在去做什么天天看盘，听什么专家讲。现在这种情况就是。持股以一周看一次为准。拿我说那种股票。	6135	1	大盘没我帅	2
1169	2018年9月14日	来源：东方财富网 作者：数据中心 中国平安(601318)2018-09-13融资融券信息显示，中国平安融资余额19,806,631,270元，融券余额146,265,288元，融资买入额521,701,464元，融资偿还额479,730,177元，融资净买额41,971,287元，融券余量2,343,995股，融券卖出量387,900股，融券偿还量445,500股，融资融券余额19,952,896,558元。中国平安融资融券详细信息如下表：交易日期代码简称融资融券余额(元)2018-09-13601318中国平安19,952,896,558融资余额(元)融资买入额(元)融资偿还额(元)融资净买额(元)19,806,631,270521,701,464479,730,17741,971,287融券余额(元)融券余量(股)融券卖出量(股)融券偿还量(股)146,265,2882,343,9…	9560	1	中国平安资讯	0
1170	2018年9月13日	约在北京时间9月12日晚间23点10分左右，市场传出美国主动提议新一轮美中贸易谈判的消息。随后美国权威金融杂志《华尔街日报》对此消息进行了详细报道。这一消息为中美贸易冲突的最新进展。华尔街日报报道涵盖的主要要点包括：1）美国的邀请由财政部长姆努钦发出；2）姆努钦希望由刘鹤率领一个部长级别的代表团与美方谈判；3）谈判的时间在接下来数周；4）谈判地点在华盛顿或者北京均可。	7969	1	AA一路长虹	2
1171	2018年9月12日	大盘早就崩盘了，你能活，奇迹！	2622	0	股友lL4SJg	2
1172	2018年9月11日	来源：投资者报 作者：张海云 ■ 今年二季度末，国家队、保险资金、公募基金各自持股2.1万亿、7938亿、9043亿。解析机构大资金的持仓情况，获知他们的底牌，对于普通投资者来说是最实用的投资指南 ■ 国家队新看重55只投资标的，二季度买入量居前的股票包括上海银行、江苏银行、苏宁环球、网宿科技、爱尔眼科等。而其加仓的股票则以银行股、医药股为主 ■ 保险资金持股超过举牌线5%以上的股票仅有25只，包括平安银行、华夏银行、招商银行、南京百货、云南白药等。新购入77只股票，包括包钢股份、中国平安、通威股份等 ■ 公募基金的持仓思路相对偏防守为主，配置最高的行业和一季度相同，依然为电子、医药生物以及食品饮料。减持较多的行业则包括银行、电气设备、有色金属、电子、通信等 2008年6月30日沪指收于2736点。 2018年6月27日沪指收于2847点。 2018年以来，由于金融监管收紧、去杠杆深化、…	86258	14	财经评论资讯	0
1173	2018年9月10日	耐心。	5929	9	K线杀机	2
1174	2018年9月9日	还有8到10元下降空间	9385	8	股友y0WDzV	2
1175	2018年9月8日	来源：东方财富网 交易所最新数据显示，截至9月6日，两市融资余额为8493.11亿元，较前一日增加1.61亿元。其中，沪市融资余额5132.57亿元，增加2.47亿元；深市融资余额3360.54亿元，减少0.86亿元。贵州茅台融资净买入最多个券方面，当日融资净买入最多的为贵州茅台，融资净买入额为22580.39万元，融资净买入前20只个券如下：融资净买入前20只个券证券代码证券名称融资净买入（万元）600519贵州茅台22580.39000651格力电器14124.18600048保利地产13262.31600050中国联通10000.40002023海特高新7414.46002027分众传媒6984.6951005050ETF5937.41300059东方财富4668.34159915创业板4361.00300003乐普医疗4319.40600816安信信托4292.68000333美…	27740	2	财经评论资讯	3
1176	2018年9月7日	来源：证券时报 作者：阮润生 随着A股纳入MSCI因子提升至5%，8月最后一个工作日，北上资金收盘前放量流入，沪、深股通单日成交额创8月新高，净买入金额环比放大。回顾8月以来，北上资金明显加速配置A股，净买入金额创下入摩以来单月最高金额，高达4621亿元的成交金额刷新年内最高纪录。其中，金融股成为重点加仓板块。 翘尾行情再现 按照MSCI纳入规划和季度调整公告，8月31日，A股纳入因子由此前2.5%提升至5%，相应最新236只成份股在MSCI新兴市场指数占比提升至0.75%。据光大证券预测，5%A股纳入水平预计带入资金175.8亿美元，包括10亿美元的“挂钩跟踪”指数型基金和165亿美元“参考跟踪”主动型基金。 本次调整给低量成交的A股带来短期提振。上证综指、深证成指8月31日全天缩量下跌，但沪、深股通全天递增式净买入，并在收盘前放量冲高，合计净买入38亿元，成交金额317亿元，创下入摩…	77114	8	财经评论资讯	3
1177	2018年9月6日	外资又买入3.86亿，砸盘的筹码又有了。	7518	5	股友6Nro3c	2
1178	2018年9月5日	来源：21世纪经济报道 受传统险准备金折现率假设变更等因素影响，上市保险公司净利润大增，中国平安位列榜首，四家A股上市保险公司合计净利润885.71亿元，日赚2.43亿元。整体来看，仅两家H股上市的保险公司净利润下滑，再保险另当别论，众安在线则预计短期难以扭亏。 投资收益率上，在一片“降声”中，投资策略以防御型为主的新华人寿逆势增长，这与其此前进行的长期资产配置安排有很大关系。面对目前的市场环境，上市保险公司对权益类资产配置有所控制，相继增加了固定收益类资产配置。保险资金运用区别于其他资金运用很重要的一点是可以跨周期、逆周期。 仅两家净利润下滑 2018年上半年，在四家A股上市保险公司中，中国平安归属于母公司股东的营运利润580.95亿元，同比增长33.8%，位列榜首。中国平安是国内率先实施国际会计准则IFRS9的上市保险公司。在这次业绩报告中，中国平安除披露营运利润，还披露了与同业可比…	26197	5	财经评论资讯	0
1179	2018年9月4日	刚刚看了第一财经，有个主持人说平安要跌到15元太吓人了不知道股吧的高手怎样看他说120天死叉250天线茅台79跌到了19元就是平安就要跌到18元左右，我还有1200股，明天开盘就准备全部卖了。他还说上证50都要跌一半以上。就是说指数要到1600点	8864	5	珠峰巅之鹰	2
1180	2018年9月3日	来源：北京青年报 作者：孔令晗 因在一起多车相撞交通事故中为受伤的9岁男孩垫付医疗费未得到偿还，北京市道路交通事故社会救助基金管理中心将事故全责肇事人赵先生及两家保险公司诉至法院，索偿4万余元。8月29日上午，北京朝阳法院公开审理了该案并当庭作出一审判决，责令两家保险公司分别在保险限额内偿还1000元及14476.87元，赵先生偿还30203.69元。据了解，该案系北京市首例道路交通事故社会救助基金追偿案件。 连环车祸致4人受伤 2016年10月24日6时许，赵先生驾驶车辆在首都机场高速公路辅路行驶时引发连环事故，使包括杨女士母子在内的4人受伤。经交管部门认定，赵先生对事故负全部责任。 事故发生后，杨女士9岁的儿子小亮(化名)受伤严重，被送往北京市红十字会急诊抢救中心救治。 去年在西城法院的主持下，小亮与赵先生，以及赵先生所驾车辆投保的中国平安财产保险股份有限公司北京分公司(以下简称平安…	8503	1	财经评论资讯	3
1181	2018年9月2日	来源：新快报 8月21日，中国平安(601318.SH；02318.HK)发布2018年上半年业绩报告，上半年中国平安实现营收5348.14亿元，同比增长15.3%，归母净利润580.95亿元，同比增长33.8%。其中，保险业务的盈利贡献达到70%，依然是第一业务增长点。此外，该公司持续发力的金融科技，也呈现出专利申请持续增加等发展亮点。 中报显示，中国平安上半年寿险及健康险实现净利润343.28亿元，同比增长44.2%，利润占比为59.09%。寿险及健康险业务的剩余边际余额为7100.32亿元，较年初增长15.2%。在行业结构调整环境下，寿险及健康险实现新业务价值387.57亿元(同比增长0.2%)，内含价值5723.36亿元，同比增长15.3%。另外，财产险上半年实现净利润59.24亿元，同比下滑14.1%。但费用结构持续优化，财产险的综合成本率和赔付率分别为95.8%和57.4%，…	61245	13	中国平安资讯	3
1182	2018年9月1日	肯定要调整	2853	1	沪22825	2
1183	2018年8月31日	中国平安：上半年金融科技板块利润增长9倍，龙头当之无愧	9599	36	大资金流向188	0
1184	2018年8月30日	大家明天快跑啊，把郭嘉队放在山顶上。	2447	0	遨游大a股	2
1185	2018年8月29日	祝股民平安离场！	9692	33	散户不做菜	2
1186	2018年8月28日	大多数牛股在前期炒时多数是朦胧的概念,并且有些价值投资者认为是噱头，嗤之以鼻，不屑一顾，但就是这样的TMT行业的概念，一旦完成向日常生活的渗透，一旦业绩落地,一旦被人们接受，这被认为虚无的概念变为真实的业绩,此时，股价一般都涨了几倍,几十倍了。比如股灾时荫芽兴起的新能源汽车锂钴的炒作,这里面跑出了赣锋,天齐,华友,寒钴,从当时的概念且从高市盈率起步到业绩兑现成为低市盈率，完成了时常生活的深入渗透，涨幅大的有十多倍。再看，从去年七月的芯片，大基金入股，芯片被市场认可，当初也是从概念到业绩后,当下己经跑出了,长川,华创,圣邦,兆易,特别是兆易复权后，也有好几倍，还是寻找确定性的投资,未来确定,政策确定,那么处在产业链顶端的受益点上公司,都有牛股跑出来的.	8222	14	湘零道人001	2
1187	2018年8月27日	明天平安涨停可以吗？大家说说看	9385	7	Cattleb	2
1188	2018年8月26日	来源：东方财富网 作者：数据中心 中国平安(601318)2018-08-24融资融券信息显示，中国平安融资余额19,689,363,523元，融券余额155,988,152.23元，融资买入额535,143,531元，融资偿还额619,116,371元，融资净买额-83,972,840元，融券余量2,497,009股，融券卖出量349,100股，融券偿还量287,400股，融资融券余额19,845,351,675.23元。中国平安融资融券详细信息如下表：交易日期代码简称融资融券余额(元)2018-08-24601318中国平安19,845,351,675.23融资余额(元)融资买入额(元)融资偿还额(元)融资净买额(元)19,689,363,523535,143,531619,116,371-83,972,840融券余额(元)融券余量(股)融券卖出量(股)融券偿还量(股)155,988…	9862	0	中国平安资讯	3
1189	2018年8月25日	今天 19:55 股吧网页版今年炒股亏本想翻本的都看过来！ 质优股002766索菱股份给你机会一个月翻本要不今年炒股亏本想翻本的都看过来！质优股002766索菱股份给你机会一个月翻本要不要？索菱股份8月24号周五晚发布公告，索菱股份取得深交所股份转让确认书，拟转让4778万股票约4.3亿元给中山乐兴公司，转让价每股9元。002766目前股价7.53。我们推算今年9月20日前，最迟10月底前，股价要回到每股14元以上。保守价起码11元以上。理由:大股东基本全仓质押，其中500万股质压预警线为13.15元，平仓期限9月20日。1986万股质押预警线为12.33元，平仓期限为10月底。现在关键的是大股东转让获得的4个多亿要办理解压手续才能资金到位，资金到位才有钱补仓，这就给今年的亏本户有了一个筹钱买入翻本的机会！对于002766的各项指标各位可以去看看8月21号对深交所的关注回复函。切记，赚钱…	5349	0	股友L5wcpg	2
1190	2018年8月24日	外资今日净卖出平安 看来是被平安之前的业绩发布必跌的情况给吓得	2982	1	股友6Nro3c	3
1191	2018年8月23日	李景瑜最大的功劳是将京威变成地地道道的垃圾股！	3392	1	忧心年没往	1
1192	2018年8月22日	一汽富维双百企业改革方案，决定了未来方向。如：一汽集团零部件平台整合的上市公司、解决关联交易、市场化发展、引进战略投资者……	2332	1	低估启动时	2
1193	2018年8月21日	确实够弱的，狗比庄，别人涨现在他逆势大跌，按照这个图做t吧，今天不会破昨天最低点	1593	2	无聊的人58	2
1194	2018年8月20日	中国平安，白马股，建议先不要加仓，短期还没调整充分，不可提早下手，技术面上看还有回调空间，目前行情很差，大盘还在调整，看看接下来能否转阳企稳，短期来看，大盘要调整也快到了。技术面上分析，短期受10日均线压制，近几天反弹很弱，主要是没有成交量支撑，换手过低，但这只股股性很强，往前看它上涨时的阳线，几乎都是大阳线开拉，强庄风格，这样的股票调整到位后积极补仓，拉低成本价，短期被套并不担心，因为这样的股票解套也快，动辄涨停板，空头也会变多头。最近走势比较疲弱，原因除了大盘波动较大之外，还有就是技术上还没调整到位，主力还会向下砸盘一些，那什么时候可以加仓？毋庸置疑，即10日线上方，绝佳补仓位置，届时可积极把握。以上是个人多年操盘经验分析，望采纳。	967	2	中线操盘王	2
1195	2018年8月19日	什么样的股票，即将爆发，有上涨十倍的潜力？请到蓝晓科技股吧，看《我的股票情人》的四个选美标准和论述观点是否有道理？	3909	2	解析几何	2
1196	2018年8月18日	数据显示,08月17日中国平安上榜沪股通十大成交活跃股，买入及卖出金额合计4.518亿元，排名第3。其中，买入2.674亿元，卖出1.844亿元，净买入8302.77万元，净买入额占该股当日总成交额的4.13%。截至当日，该股于沪股通持股量为6.174亿股，占其A股股本比例为5.69%，比上一交易日增加143.35万股。。08月17日中国平安沪股通持仓数据收盘价：56.58涨跌幅：-0.70%沪股通持股量：6.174亿股较上日变化：143.35万股沪股通净买入：8302.77万占成交额比：4.13%中国平安最近一个月上涨-2.48%，上榜沪股通十大成交活跃股23次，沪股通累计净买入30.986亿；近两个月上涨-12.46%，上榜42次，沪股通累计净买入71.187亿；近一年上涨13.86%，上榜234次，沪股通累计净买入150.492亿。数据来源:东方财富	6183	0	聚焦沪深港	0
1197	2018年8月17日	理由第一权重股不会很快上行，第二技术上得到下轨，第三洗盘决定得挖坑！	3510	4	ZKSG603019	2
1198	2018年8月16日	一个个都在鼓吹中报业绩好，赶紧买啊，使劲买！下周二就公布了，还不赶紧买！看把你们一个个能耐的，都敢对抗大盘，好像股市是你家开的你说了算一样！	8603	3	决胜千里88	2
1199	2018年8月15日	前7个月，个人寿险方面，新业务累计价值下滑4.7%；单月看，7月份新业务价值（个人寿险）增长14.6%；单月看，和6月份相比无起色。全年看，新业务价值勉强转正。和机构预测10%的增速相去甚远。好了，这就是你们的平安，接着唱多吧，你们！需要堆积筹码，向下砸才有力量，你们加把劲，我无可奉陪！这本身就是你们一厢情愿的游戏。	7072	1	决胜千里88	2
1200	2018年8月14日	今日中国平安主力净流入额达-2.06亿元，净占比-11.28%，其中超大单净流入额-2.25亿元,净占比-12.39%，大单净流入额1941.72万元，净占比1.07%。中国平安资金流向数据类型流入(万元)流出(万元)超大38526.12-61038.60大单66114.83-64173.11中单48388.99-36901.91小单28737.52-19653.84资金解读中国平安收盘涨幅-0.84%， 其中，成交最活跃的价格分别为59.69、59.68、59.70，成交密集的手数区间分布于300-500、500-700、5000-7000手，中单介入居多。成交活跃统计9:30-15:00 成交均价 58.87 成交价格主买累计成交量主卖累计成交量主买占比主卖占比59.6929618110820.10%0.04%59.682580087000.08%0.03%59.7017682123…	2507	0	资金解密	0
1201	2018年8月13日	来源：东方财富网 截至发稿，2018年公募基金二季报披露完毕。 东方财富Choice数据显示，124家基金公司合计持有股票市值17946.59亿元，较今年一季度减少859.16亿元。其中，二季度全部股票型基金的股票仓位进一步下滑，由2018年一季度的88.14%降至最新的85.97%。 同时，基金公司合计持有债券市值56463.26亿元，环比增持6379.55亿元，4-6月股熊债牛的格局可见一斑。 具体来看，二季度末，华夏基金、易方达基金和嘉实基金持股市值均超过千亿元，东方证券资管和富国基金股票配置占规模总比较高，分别达到67.49%和43.86%。 数据来源：东方财富Choice数据 持有债券市值方面，中银基金、建信基金和易方达基金规模排名前三位，分别为3828.7亿元，3056.8亿元和3011.3亿元，中银基金的债券配置占比高达88.14%，另有鹏华基金、广发基金和南方基金超过50…	66.4万	58	财经评论资讯	3
1202	2018年8月12日	现在最大的问题不在平安，毕竟估值合理。问题在于白酒和医药以及医疗器械、水泥、化工等板块。我就点几下名：片仔癀，恒瑞医药，爱尔眼科，五粮液，万华化学，海螺水泥，上海机场等。你们记住我说的话：大盘再杀跌，就是这些股向下不断回归的过程，这个过程少说一年，这些股未来两年跑输大盘是必定的。这不是最可怕的，可怕的是把其他价值股往沟里带。不过，其他价值股下跌空间和时间都不大，大概率跑赢大盘。	9222	0	决胜千里88	2
1203	2018年8月11日	60元建仓一千万，发帖纪念一下，看看中国平安两年后会给我什么惊喜。	7434	0	不当老割好多年	2
1204	2018年8月10日	在错过了阿里巴巴，腾讯，京东后，国家队终于出手坐稳中国制造网(Made-in-China.com)第二大股东。中国制造网(Made-in-China.com)即将盛大亮相第123届广交会任泽平提议恒大收购中国制造网快速进入互联网+行业	7114	6	伟大复兴壹号	3
1205	2018年8月9日	云计算掀涨停潮.	3790	5	湘零道人001	2
1206	2018年8月8日	大国杀器鸣战券商异动暗示较量升级：米国将狂抛抛抛美债资金直接注入中资大券商关健时刻有力制肘美股美元美金融！国家队增持力挺广发证券等大型券商战略性雄起显国威！	7372	8	天下一投广发系	2
1207	2018年8月7日	烂泥扶不上墙的东西，没指望你能赚多少	2608	0	赏欣悦慕	2
1208	2018年8月6日	中午炒盘韭菜吃，味道一定不错！	9182	8	伐谋者	2
1209	2018年8月5日	中国平安破产。爷爷高兴	2402	1	本人是A股超股神	2
1210	2018年8月4日	炒股之人口碑极差，源于他们坑蒙拐骗。	3911	2	遨游大a股	2
1211	2018年8月3日	炒股是世界上最难成功的行业	2491	0	不行就弃庄	2
1212	2018年8月2日	辛辛苦苦积累三十年金融战略看资本市场出王炸！储蓄外汇债权要出组合拳 王者归来看中国投行未来！重磅资本市场券商国有化整合重组！广发中信华泰证券连板二十天！世界格局要变最大战略是中国资本市场要称雄	6358	9	天下一投广发系	2
1213	2018年8月1日	上62。我去。	1910	0	xhxwdxyc	2
1214	2018年7月31日	中国平安能成为美股的伯克希尔哈撒韦吗？	7386	5	冀秦大11580	2
1215	2018年7月30日	大单来了股价终于要起飞了！	2633	2	买入就为解套	2
1216	2018年7月29日	个人出售400042信联股份，因资金周转用。	1802	0	PROGRAM	2
1217	2018年7月28日	生意兴隆通四海 财源茂盛达三江 财星高照生意旺 富贵长临利路通 顺心生意年年旺 如意财源日日来 鸿图大展生意旺 事业宏开富贵长 望前程光明远大 创大业旭月东升 三江进宝兴骏业创大业一帆风顺万里鹏程随日起举步出门方方利和气致祥家富贵天赐鸿福家业顺一帆风顺全家福家庭幸福天照应一年好景随春到玉燕迎春长富贵天时地利方方合雄心创业家兴旺招财进宝人人乐合家欢乐迎富贵家庭和睦常纳福鹏程万里财源广 四海来财展宏图 展宏图马到成功 一年红运应春来 招财入屋路路通 厚德载福人安康 地保平安财源多 四季平安满堂春 事业兴旺贵人扶 合家鸿运顺意来 金虎贺岁永平安 人和家顺路路通 贵人相助利路通 平安健康步步高 内外平安好运来 事业兴旺永聚财 鸿运千秋事业成福星高照家顺景 好运连来人安康 丁财两进家兴旺 富贵如春福满堂 身体健康天照应 合家幸福地生财 春夏秋冬行好运 东南西北遇贵人 一年好景随春到 四季财源顺意来…	3961	9	吉祥如意_888	2
1218	2018年7月27日	平安今年应该还能重回70元	5969	2	睡到自然醒哈哈	2
1219	2018年7月26日	未来三年，中国平安目标价格150未来三年，中国平安目标价格150未来三年，中国平安目标价格150大家一起见证牛股大家一起经历起伏支持的打1特别支持打2其他打3	8795	6	三头狼5208365	1
1220	2018年7月25日	今天干过30天线	2417	0	价值投资者1898	1
1221	2018年7月24日	600657信达地产招超大资金长线投资 房地产破净低估第一股 市净率0.71 净资产6.38 现价4.51当股价到达净资产6.38时稳赚39.9% 当股价到达5.93时稳赚30% 10来次30%的复利就可让普通家庭实现财务自由堂哥买的是信达地产的房子，质量好、绿化好、物业更好、我们这能把小区环境搞的比公园环境还好的我只见过信达地产这一个。 虽然重大重组标的淮南地产表面看没有信达地产优良，但收购资产的目的是收购其优质项目，项目到手配合本身优良的血统即可化腐朽为神奇互利共赢的好事一件即重大利好、已获得股东大会通过和ZJ会无条件通过。有价值的股票遭错杀兴许是当前部分资金庄家故意清洗短线融资盘（有利息成本的短线融资盘不用来），昨日已卖掉小仓位涨停的维维股份4.6买入错杀-6.7%的信达地产。庄家是不断变换的超大资金，有更强的超大资金来长线投资就更好了。	11839	41	流星一颗	2
1222	2018年7月23日	来源：东方财富网 7月18日沪深两市午后双双跳水翻绿，个股呈现普跌态势。截至收盘，沪指跌0.39%，报收2787点。 当日沪股通资金净流入1.27亿元，余额518.73亿元；深股通资金净流出1.12亿元，余额521。12亿元。 南下资金方面，港股通(沪)净流出1.81亿元，余额421.81亿元；港股通(深)净流入2.61亿元，余额417。39亿元。 个股方面，沪股通北上资金买入最多的是中国平安，净买额超1.6亿元；贵州茅台、恒瑞医药等个股紧随其后。 7月18日沪股通十大成交股序号名称净买入额(万元)股票成交额(万元)成交比例(%)1中国平安165295152618.962贵州茅台126006687036.763恒瑞医药51586947139.944伊利股份5552001319.795万华化学-1114179465.456青岛海尔-18891416830.27中国太保-2923170622…	81671	13	财经评论资讯	3
1223	2018年7月22日	1、未来8个交易日左右，上证调至2620点左右。2、2018年上证至少调至2130点左右。	3776	4	股友veYOT1	2
1224	2018年7月21日	两个月内必回到64	9029	8	我等时间认输	2
1225	2018年7月20日	本周看，中国平安首现机构可以控制该股走势的动向。说明平安中的散户时代已经结束，机构在下跌中把韭菜收割完毕。	7511	3	看着账户作股票	2
1226	2018年7月19日	哈哈哈,A股庄家把国家队做对手盘,精选时候助长杀跌,博弈高层,这点小伎俩别人看不懂吗？	1960	1	寂寞先知	2
1227	2018年7月18日	光说不练假把式，有本事放马过来！	5729	5	股友WK84Ui	2
1228	2018年7月17日	保费收入4千亿，就算利润1%…………所以很无语，价值投资到底在哪里？	4541	4	价值压倒一切	2
1229	2018年7月16日	不错！个人寿险方面，新业务价值6月份单月同比增长19.76％。（记得好像5月份的时候是9％点多，4月份的时候4％点多，3月份的时候勉强转正，2月份和1月份的时候还下滑20％） 新业务价值回归到正常水平，有利于估值向友邦保险靠拢。目前10倍Pe在熊市不能说没有下跌空间，但和友邦保险20倍pe相比，还是很便宜。另外，投资要逆向思考，在熊市末端买入业绩差市盈率不太理想的金融股（保险券商），而不是在牛市买入市盈率看上去低的金融股，是战胜市场的唯一条件。更何况，它们的市盈率已经进入理想状态。	10368	1	伐谋者	2
1230	2018年7月15日	又回到去年熟悉的平安，大涨在即。大家拿好了。	3396	2	股友jbvcgh	2
1231	2018年7月14日	中国平安，放心买，一定是下半年的长牛股，不要被波动所迷惑，价值投资错不了，太保，新华，人寿一定不如中国平安，港股的定价，是反应股票真正价值的，看看A和H的比价及北上资金买入的数量。	6150	4	丫C12388	2
1232	2018年7月13日	都是骗子，又不是亲爹，人家为什么要带你发财赚钱呢	1696	1	自从4月	2
1233	2018年7月12日	717高位站岗有人比我高吗	6487	6	股友4CWdMY	2
1234	2018年7月11日	下楼梯的走势	1982	1	一飞冲上云霄	2
1235	2018年7月10日	1、大体是2013年8月开始，我给我亲弟操盘，60万本（融资账户）。2、我给他亏过10万，他说要我用工资赔，并且一天一小骂，三天一大骂。3、我就憋一口气。2014年10月28日先融资再自有全仓买入中信证券和海通证券。给他赚100万时，我说我借你10万不要吧（26万本，已还20万，还剩6万本4万利息），他说还是要还。4、那我就不给他操盘啦，后他自己操作，2015年最高时也只赚210万，后崩盘爆仓！2017年3月23日买入青松建化 ，再次崩盘爆仓！5、后我给他说：如我操作，至少可赚800万啰	3501	2	股友veYOT1	2
1236	2018年7月9日	十室之邑，必有忠士	1368	1	n14402030437dd0b	2
1237	2018年7月8日	平安集团回购80亿元中国平安股票	5808	0	四千九百九十九万	2
1238	2018年7月7日	1、中国平安现已套牢20万散户的2134亿左右资金。2、靠证金来解套吗？证金现持股比例为4.44%，最大空间还有0.55%，即最大能解套60亿（0.55%*183*60=60亿）左右资金。3、靠基金来解套吗？基金目前持股比例为（5.91%-1.55%）*108/183=2.57%。基金最大持股比例也未超过3%，这说明非指数基金一直并不看好中国平安！！！！！！基金还有的最大空间也不会超过1%，即最大能解套的资金不会超过100亿。4、靠其他散户来解套吗？目前A股资金池估计不会超过10000亿，所以，这恐怕只是痴人说梦！！！！！！5、那么，能靠谁来解套平安套牢的20万散户2134亿左右资金呢，我是不知道，有谁知道吗？？？？？？	22216	28	股友veYOT1	2
1239	2018年7月6日	平安和昨天外资交易量一样又10亿多，净买入还是3亿多，果然是高手，低买高卖，再低价买入，如此往复，不得不服	4333	2	股友6Nro3c	2
1240	2018年7月5日	哪位好心人告诉下，中国平安是中国人控股的吗？	2252	1	n214113311156078	2
1241	2018年7月4日	量少点，表现还八错	990	0	东方索罗斯V	2
1242	2018年7月3日	一周开一贴，先来看看几大保险股。平安外其他三大保险股新华保险跌的最厉害，跌幅达44%，其他两个比新华好点，三个都已经跌到去年4月份的水平，下跌过程是破位再破位，说断崖式下跌一点不为过。同时平安才跌20%，相当去年10月份价位，涨的时候一起涨，跌的时候不一起跌，不是平安抗跌，而是时候未到，出来混迟早是要还的，静待中。	98218	129	wang5277	2
1243	2018年7月2日	没救了	999	0	艳阳九连板	2
1244	2018年7月1日	可控天天暴跌闪崩，看来要暴仓了	960	1	Vvvickey	2
1245	2018年6月30日	五穷六绝七翻身，马上要迎来好时候了	5947	7	人如叶心若童	2
1246	2018年6月29日	散户已经接盘好多，机构还在继续出货，能跑就跑，逢高抛，别犹豫	971	0	甲甲甲丙火寅寅卯	2
1247	2018年6月28日	平安是比较规范的现代企业，就这竟遭到日企野村差评，外资做空！	1118	0	大漠朗月	2
1248	2018年6月27日	哪天你不砸盘，草。	993	0	东方静青	2
1249	2018年6月26日	不可救药了	984	0	北京GZX	2
1250	2018年6月25日	连续两个涨停！这股要火	949	0	股海搏金1688	2
1251	2018年6月24日	快讯》操盘手软件量价分析2018年4月27日线中国平安57.14元金针探底以成中长期大底铁底，现价买入下跌不足5%大涨必达50%以上，网讯维持601318现价强烈融资买入评级	12293	1	无为86493	2
1252	2018年6月23日	来源：东方财富网 中国平安(601318)2018-06-21融资融券信息显示，中国平安融资余额21,852,442,810元，融券余额92,956,804.33元，融资买入额531,036,185元，融资偿还额621,961,836元，融资净买额-90,925,651元，融券余量1,521,637股，融券卖出量142,815股，融券偿还量233,317股，融资融券余额21,945,399,614.33元。中国平安融资融券详细信息如下表：交易日期代码简称融资融券余额(元)2018-06-21601318中国平安21,945,399,614.33融资余额(元)融资买入额(元)融资偿还额(元)融资净买额(元)21,852,442,810531,036,185621,961,836-90,925,651融券余额(元)融券余量(股)融券卖出量(股)融券偿还量(股)92,956,804.331,5…	6286	2	中国平安资讯	3
1253	2018年6月22日	加油呀，不能在绿了，在绿没法活了	994	0	SHINE8	2
1254	2018年6月21日	站稳67大盘就大涨	2032	1	本人是A股超股神	2
1255	2018年6月20日	专家给我出来哪儿有机会	974	0	唛哈喽	2
1256	2018年6月19日	听专家说平安好，我把全部身家放这儿了。不要让我失望，二个月后再来看	990	0	唛哈喽	2
1257	2018年6月18日	来源：东方财富网 中国平安(601318)2018-06-15融资融券信息显示，中国平安融资余额22,468,629,782元，融券余额107,687,604.71元，融资买入额451,938,341元，融资偿还额657,920,212元，融资净买额-205,981,871元，融券余量1,666,217股，融券卖出量118,100股，融券偿还量367,187股，融资融券余额22,576,317,386.71元。中国平安融资融券详细信息如下表：交易日期代码简称融资融券余额(元)2018-06-15601318中国平安22,576,317,386.71融资余额(元)融资买入额(元)融资偿还额(元)融资净买额(元)22,468,629,782451,938,341657,920,212-205,981,871融券余额(元)融券余量(股)融券卖出量(股)融券偿还量(股)107,687,604.7…	9252	5	中国平安资讯	3
1258	2018年6月17日	下周平安会怎么样？	8866	5	牧童竹笛	2
1259	2018年6月16日	这么好的机会都不突破一下 你玛丽隔壁 真让人寒心	6029	7	股友6Nro3c	2
1260	2018年6月15日	扛大旗了	895	0	wg60690	2
1261	2018年6月14日	平安寿险保费收入前五月2561.4亿元,去年同期2111.7亿,同比增21.29%;寿险个人业务新业务5月单月103.1亿元,去年5月份单月94.2亿元,同比增长9.45%	17028	8	闲庭信步YW	2
1262	2018年6月13日	64是大顶啊	1712	1	蜡笔小新333	3
1263	2018年6月12日	发	921	0	粤CK3992	2
1264	2018年6月11日	没救了	1056	0	本人是A股超股神	2
1265	2018年6月10日	来源：证券时报网 曾经备受市场追捧的白马股，纷纷陷入了调整浪潮中。 沪指盘中一度跌破2800点，再创两年来新低。近一个月来，大盘持续震荡下跌，曾经表现抗跌的白马股，最近也遭到市场用脚投票。白马股指数今日下跌2.08%，最新指数创年内新低。 一些前期表现比较坚挺的消费白马股出现了补跌。像白酒、医药、食品饮料等行业的龙头股出现了一定的回调。如五粮液、洋河股份、伊力特、海天味业等。 数据显示，与年内高点相比，39只白马股累计回调幅度在20%以上，其中6股回调幅度在40%以上，分别是中金环境、老板电器、隆基股份、三聚环保、龙大肉食、三七互娱。三七互娱回调幅度最大，与年内高点相比，累计下跌48.65%。 行业龙头股回调幅度不一 值得注意的是，多只行业龙头股也出现了大幅回调，如环保行业龙头三聚环保，该股较年内高点累计回调42.09%，当前处于停牌状态。三聚环保公告表示，公司控股股东海淀科技近日完成股…	69335	16	财经评论资讯	0
1266	2018年6月9日	谁知道平安的年线是多少？	9012	2	股友47bPz6	2
1267	2018年6月8日	砸死这辣鸡，直接搞跌停	992	0	peter_li_2016	3
1268	2018年6月7日	65走起	915	0	蚂蚁M	2
1269	2018年6月6日	不买平安，难道你们去买华谊？？？	994	0	LINGUO228	2
1270	2018年6月5日	辣鸡	999	0	股市周星驰	2
1271	2018年6月4日	西水五个点了	1389	0	w连连	2
1272	2018年6月3日	今天正常？	1946	1	奇葩的韭菜	2
1273	2018年6月2日	求解套	8847	13	每天都会涨停板	2
1274	2018年6月1日	三元年报4月28日发布之前都是跌	1427	0	jiyinanjue	2
1275	2018年5月31日	最差的就是你了	1478	0	股市周星驰	2
1276	2018年5月30日	如果市场真打破了七平二亏一赚的定律，变成七赚二平一亏，那么股市会发现什么呢？	1991	1	ard0rn1300	2
1277	2018年5月29日	大单托盘，还记得以前大涨前的情景吗？	1369	0	顶流犇红	2
1278	2018年5月28日	今天外资又流入3.3亿 近期已经累计买入几十亿了 股价就是上不去	2602	0	股友6Nro3c	2
1279	2018年5月27日	来源：东方财富网 中国平安(601318)2018-05-25融资融券信息显示，中国平安融资余额23,801,802,842元，融券余额93,607,065.72元，融资买入额301,285,786元，融资偿还额377,307,584元，融资净买额-76,021,798元，融券余量1,521,324股，融券卖出量130,924股，融券偿还量272,500股，融资融券余额23,895,409,907.72元。中国平安融资融券详细信息如下表：交易日期代码简称融资融券余额(元)2018-05-25601318中国平安23,895,409,907.72融资余额(元)融资买入额(元)融资偿还额(元)融资净买额(元)23,801,802,842301,285,786377,307,584-76,021,798融券余额(元)融券余量(股)融券卖出量(股)融券偿还量(股)93,607,065.721,5…	8025	4	中国平安资讯	3
1280	2018年5月26日	我知道越跌你就越有信心	2207	0	买会涨股票好	2
1281	2018年5月25日	这股高管增持价格怎么是38.5？怎么弄的？把股民当傻缺？股价60多你们增持价30多直接就翻一倍了？意思是你们公司就只值30多呗？现在开启价值回归模式？还增持呢！多少人以为是大利好进来的？结果呢股价不涨反跌！原来如此！庄家主力们早就知道消息提前跑路了？吃亏的永远是散户？	9786	6	剑君子	3
1282	2018年5月24日	各位请多指教！	1173	0	张一将一棋	2
1283	2018年5月23日	平安出现啥状况了？	1505	0	双盈666777	2
1284	2018年5月22日	跌跌不休	972	0	股友U5QLZn	2
1285	2018年5月21日	减仓就涨	1311	0	Ecully	3
1286	2018年5月20日	陆金所暴雷后，陆金所所收的钱会打折兑付，这样中国平安将会获得非经营性收益。也就是破产收益。	9695	2	股友8osiuZ	2
1287	2018年5月19日	中国平安只要不上65元我就天天买	9589	3	风是看不见的风	2
1288	2018年5月18日	请问董秘：为什么5月8日中国平安王志良、姚军、盛瑞生监事/高管增持的股票才38.51元？32.53?	9431	2	股友eMJlcg1482	2
1289	2018年5月17日	这货真是天下无敌了	1402	1	快清仓A股买美股	2
1290	2018年5月16日	据中证资讯报道，5月16日至18日，天津市政府与国家发改委等共同主办的第二届世界智能大会将在天津举行，会议以“智能时代：新进展、新趋势、新举措”为主题。上市公司中，科大讯飞，科大国创等人工智能领军企业应邀参加。	3348	0	我是深圳一哥	2
1291	2018年5月15日	63.5又买回来了	1133	0	扎fit人黑黑	1
1292	2018年5月14日	哪天超过太保你就是大哥了！	1487	0	股友zNkduT	2
1293	2018年5月13日	中国平安，股价走下跌趋势但业绩稳增长，大盘雷弱的局面，确定性是金。	5662	6	布尔玛与小悟空	2
1294	2018年5月12日	平安董事长天天喊平安市值股价被严重低估，可就是不做市值管理，中国资本市场没有一批定海神针版的上市公司。都成了政治工具，改革开放几十年资本市场给股民没有带来财富，带来的都是无尽的伤害。	3395	2	股友PxqeAm	2
1295	2018年5月11日	每当中国平安H股上涨时，总有大单（10万股以上）砸盘压制A股上涨，难道是为了MSCI正式入场后低价卖给外国基金？！	4520	1	韭菜苦唯自渡	2
1296	2018年5月10日	股吧首页a	993	0	筋斗云驾到	2
1297	2018年5月9日	牛逼吹完了，又开始跌了？	971	0	大发富贵的洪七公	2
1298	2018年5月8日	一卖就涨了，苦啊……	972	0	股友hIC0Y01972	2
1299	2018年5月7日	咯咯咯咯咯 晨鸣4年股价复合涨幅超40％年涨95% 4年股价复合涨幅超40％平均每年涨95%2013年收盘4.7元。 每股分红0.3元。 2014年收盘6.17元。 毎股分红0.14元。 复权一年涨37% 每股收益0.26元2015年收盘8.92主。 每股分红0.3元。 复权一年涨49％。 每股收益0.50元2016年收盘10.36元。 每股分红0.6元。 复权一年涨19％ 每股收益0.99元2017年收盘16.67元。 每股分红0.6元。 复权一年涨66％。 实际每股收益3元以上其中2016年涨幅偏低缘于2015年底的股灾，2016年大盘暴跌上证指数从年初3539到年底收盘3103跌幅近14%2017年的业绩是超前三年业绩之和今年股价将加速上扬现价绝对是历史大底！低于4倍的动态市盈率，6个月绝对收益超8％，三年收益超市值的120%不抢真是脑子生蛆了。 000488晨鸣纸业根据前三季报公…	20.3万	127	三倍也低估	2
1300	2018年5月6日	2018年65元的中国平安的价值已与2016年35元的平安相媲美，因为2016年是624亿净利润，而2018年预计1250亿元净利润，2018年净利润是2016年的一倍，而65元的股价比35元高不到一倍。	49579	34	闲庭信步YW	2
1301	2018年5月5日	浪费了一段时间	7183	4	一生平安bb99	2
1302	2018年5月4日	狗公司一个	742	0	本人是A股超股神	2
1303	2018年5月3日	数据显示,05月02日中国平安上榜沪股通十大成交活跃股，买入及卖出金额合计7.569亿元，排名第3。其中，买入4.730亿元，卖出2.838亿元，净买入1.892亿元，净买入额占该股当日总成交额的4.36%。截至当日，该股于沪股通持股量为4.524亿股，占其A股股本比例为4.17%，比上一交易日增加308.20万股。。05月02日中国平安沪股通持仓数据收盘价：61.34涨跌幅：0.74%沪股通持股量：4.524亿股较上日变化：308.20万股沪股通净买入：1.892亿占成交额比：4.36%中国平安最近一个月上涨-5.13%，上榜沪股通十大成交活跃股18次，沪股通累计净买入30.923亿；近两个月上涨-9.37%，上榜36次，沪股通累计净买入23.101亿；近一年上涨65.03%，上榜236次，沪股通累计净买入74.766亿。数据来源:东方财富	1801	0	聚焦沪深港	0
1304	2018年5月2日	先红后绿	978	0	吃饱了撑的嗯	2
1305	2018年5月1日	越看越气看外围和港股涨的	2573	1	股友6Nro3c	2
1306	2018年4月30日	周三大盘暴涨，平安怒涨一个点，呵呵	8759	4	ge哥	2
1307	2018年4月29日	关注上涨潜力巨大物联网概念股：横店影视、积成电子、歌尔股份、先锋电子、力源信息	5592	16	很快涨停123	0
1308	2018年4月28日	舆论上在大肆宣扬白马股完了完了的时候，正是机构积极建仓的时候。而市场上大肆鼓噪创新经济及创业板时，也正是机构游资投机者出货的时候。看看芯片股就知道了，吹了4月最后一周，结果是所有芯片股一根长阴结束了这段故事。同理，白马股只有调整到最后一根长阴后就开始了反转。	9787	11	看着账户作股票	2
1309	2018年4月27日	看这样子 奔着50就去了啊	699	0	churchillz6990	2
1310	2018年4月26日	60元以下买入，长期持有，2019年你会笑醒的。	14547	7	股尖玩刀	2
1311	2018年4月25日	港股低开，好日子太短。真是十绿从中一只红啊，红不过一天。	994	0	Ecully	2
1312	2018年4月24日	哈哈64以下最安全四个条件支撑他	993	0	大盘没我帅	2
1313	2018年4月23日	看看格力美的 同样都跌 人家两天三天反弹7-8个点了 你个垃圾	1046	0	股友6Nro3c	2
1314	2018年4月22日	唯一被险企新放入股票池的重仓金融股是中国平安。至2018年一季度末，平安集团、平安人寿、平安人寿旗下保险产品、新华人寿旗下保险产品账户共计新增持有中国平安97.47亿股，持仓市值6366亿元。难道就没人质疑这一组数据？平安的总股本才180多亿股。	8933	2	波段疯哥	2
1315	2018年4月21日	讲故事，说价值。一句话涨跌资金说了算，炒股就是你骗我我骗你赚取差价。	1664	0	遨游大a股	2
1316	2018年4月20日	平安好医生\陆金所上市对中国平安是利空	2794	2	郝芸莱	2
1317	2018年4月19日	很多人都会问为什么香港平安走势强于沪市平安，目前四大上市保险公司唯一平安是没有溢价的。新华保险溢价最高。A股与H股溢价最高的都是些盘子比较小，从中可以看出两地的投资理念是完全不同的，投机市场往往以流通市值大小来定价，成熟市场以企业的业绩及未来的预期来定价的。去年开始监管层对股市强监管，新股发行常态化，市场开始意识到公司的业绩定价的重要性，所以低估值的股票受到市场青睐。市场的理念变化不是一朝一夕，但是你投资的是持续为你创造利润的公司一定会受到市场的追捧的，价值投资会迟到但一定不会缺席的。	10645	2	wyw343	2
1318	2018年4月18日	短期看空至50	1040	0	恐惧敬畏	2
1319	2018年4月17日	我不信最低点我在挂单	821	0	大盘没我帅	2
1320	2018年4月16日	业绩好也要扑街么	1067	0	拨开云雾001	2
1321	2018年4月15日	想问一下股吧的高手们，中国平安的应收账款为什么这么高？保险行业怎么会有这么高的应收款？你不交保费我还给你发保单吗？费解！求高手指点迷津。	9821	3	北山村夫	2
1322	2018年4月14日	备受关注的平安养老保险高管曹建增卷入伙同他人伪造公章伪造签字伪造董事会决议意图夺取美国、中国香港、北京三家公司控制权一案又传新消息。2018年11月26日，一份通过网络曝光的应诉书显示：此前被香港高院出具禁令的曹建增与李鹏飞前往香港出庭应诉。香港高院于上个月发布一项禁令，禁止曹建增和李鹏飞两位声称自己是香港科兴及其子公司的董事或自称为董事，或以董事身份行事，或以任何方式依赖或使用伪造的文件。也是在上个月，北京科兴向平安保险集团和平安养老保险实名举报曹建增的举报信——《关于平安养老保险股份有限公司投资风控总监曹建增伙同他人通过伪造公章、签名、董事会决议等非法手段企图夺取科兴控股、香港科兴、北京科兴控制权的举报信》也被公开。举报信引起关注后，曹建增本人声明称："我曾以个人名义受科兴股东邀请提名独立董事，对于科兴股东纠纷引发的网传信息所提出的伪造文件等事宜完全不知情，个人于前期已向股东方明确提…	9984	34	未名药丸	1
1323	2018年4月13日	平安的业绩给了那些近期以来看空的机构大V们一记响亮的耳光。	11639	1	撒格	2
1324	2018年4月12日	别的股炒作两个涨停就会出个公告 三天内涨幅达到20% 上市公司要表明三个月内无重大资产重组等等甚至停牌云南城投本身就是两次收购银泰完成没涨几个交易日未涨完就又停牌注入净资产数倍于自己类似于借壳重新上市的240亿优质资产的重大资产重组即使疯狂炒作10个涨停也不会有唱反调的公告与监管停牌 方便大资金炒作赚钱的标的只要被大资金得知有这么个标的他们一定会来炒作赚钱 现在云南城投还不是很出名所以很多大资金并不知道有这么个方便炒作的好标的就看云南城投的大中小投资者如何让云南城投涨成明星股吸引到各路大资金的眼球了就像一位股友说的：随便哪只地产股没有重大资产重组没有长达一整年的停牌 随便就可以涨几元云南城投这次注入的是净资产140多亿几倍于自己的240亿承诺净利润63亿奉献成熟果实的超优质资产类似于借壳重组重新上市	75666	315	流星一颗	2
1325	2018年4月11日	大盘涨这么多也不涨，大盘下来一点就吃泻药	2244	1	菜V粥	2
1326	2018年4月10日	抛开如此优异的效益不说，光这名字，就知道这股票必是牛市的主力军！	1498	0	牛气冲破天际	2
1327	2018年4月9日	海南会议，保险护盘，明天继续，加油	1779	0	菩提老朽888	2
1328	2018年4月8日	杰夫·贝佐斯：我不瞒你们，我对中国市场感兴趣，我喜欢中国制造网	7377	10	伟大复兴壹号	0
1329	2018年4月7日	瑞银集团与中国平安的比较分析搜狐财经04-07 10:09作者： inPeak1.资本结构分析2017年，瑞银集团（美国上市公司部分，以下同）总资产达到9156.42亿瑞士法郎（以下货币单位均为瑞士法郎，除特别标明），较上年减少了2.07%；主要原因在于2017年瑞银集团总负债和所有者权益均出现下降，分别减少了1.86%和5.58%至8807.14亿元和543.02亿元。从近五年的数据可以看出，瑞银集团总负债的绝对值一直在降低，负债率也有所下降。很大程度上由于近年全球经济波动及收益的不稳定，使得瑞银集团的投资有所收缩，或许是在主动降低杠杆。2013-2017年瑞银资本结构情况（单位：亿瑞士法郎）数据来源：Choice数据库在中国，能够与瑞银集团对标最合适的公司是中国平安集团，二者均是金融全牌照企业。从下表数据我们可以看到，2017年中国平安的总资产达到9911.88亿瑞士法郎（按照实时汇…	9414	2	野生动物601318	2
1330	2018年4月6日	中国平安一直放在我的自选股里，但阴差阳错总是与它擦肩而过，不经意间股价已然高启，借着此次股灾今天终于建仓了，也算了却一段心念。我知道，搭上优秀公司的列车仅仅只是一个开始，平安未来的路还长，我的投资历程也将继续下去。我自问算不上是什么聪明人，唯一可以付出的就是时间。与优秀公司共同成长。	36526	39	半称心a	2
1331	2018年4月5日	来源：东方财富网 中国平安(601318)2018-04-04融资融券信息显示，中国平安融资余额23,822,902,788元，融券余额120,671,125.55元，融资买入额677,941,437元，融资偿还额838,425,422元，融资净买额-160,483,985元，融券余量1,869,421股，融券卖出量197,800股，融券偿还量170,479股，融资融券余额23,943,573,913.55元。中国平安融资融券详细信息如下表：交易日期代码简称融资融券余额(元)2018-04-04601318中国平安23,943,573,913.55融资余额(元)融资买入额(元)融资偿还额(元)融资净买额(元)23,822,902,788677,941,437838,425,422-160,483,985融券余额(元)融券余量(股)融券卖出量(股)融券偿还量(股)120,671,125.5…	9800	0	中国平安资讯	3
1332	2018年4月4日	卖卖坚决不接盘	992	0	丙寅丙寅寅丙寅寅	2
1333	2018年4月3日	就是一坨屎，撤…	975	0	股友M573Uv	2
1334	2018年4月2日	哈哈我的创业板股票全部涨超5个点以上	997	0	江波图	2
1335	2018年4月1日	平安的最大风险来自哪里？	9780	7	股友MReONR	2
1336	2018年3月31日	很多人都等独角兽其实平安应该就是独角兽。陆金所。众安在线，平安好医生，平安科技，等都是世界的独角兽	9996	2	珠峰巅之鹰	2
1337	2018年3月30日	垃圾就是垃圾[大便]	977	0	大漠神鹰之眼	2
1338	2018年3月29日	其实这次加息主要是美国加息，中国加息只是极小范围的。去杠杆也是一个逐步的过程。且这些措施都是有利于股市长期向好的。对于股市来说是利好消息。短期阵痛只是投机者被挤出去了，对于投资者来说这是绝佳机会。	1162	0	说好的投资呢	2
1339	2018年3月28日	持仓几个月，不如垃圾股几天	880	0	K线赢利	2
1340	2018年3月27日	笨庄，你就别拉，就是不卖，有本事你就被动	962	0	十元电气5394	2
1341	2018年3月26日	带头砸盘的。	1106	0	股友ylQKRI	2
1342	2018年3月25日	不泼冷水，70破了赶紧走，平安那么好的业绩为何下跌那么厉害，没有只涨不跌的股票，今年，大资金也不会停留在这些大股票身上，目前股价停留在山顶，也许以后会突破100，但不是今年，最少两年后。	3846	0	家有吾桐	2
1343	2018年3月24日	现在看的第一财经。说上证50是历史大定顶。要跌百分之九十，明天开盘就卖哦，就是星期一	8810	4	珠峰巅之鹰	2
1344	2018年3月23日	中国股市向来坑死散户，平安骗子更甚	980	0	常州阳光	2
1345	2018年3月22日	翻红了，卖创业板买我大平安，等待下午涨停，主力加油	801	0	十元电气5394	2
1346	2018年3月21日	同庄联动股建科院狂飙啦，义庄：全面反转翻红了确认探底成功，快买中钢国际满仓低吸不可犹豫！	1271	0	温水煮青蛙庄通杀	2
1347	2018年3月20日	这孙子撑了一下，也快速死掉了	1152	0	常州阳光	2
1348	2018年3月19日	不要在犹豫了，明天一根大阳线，千军万马来相见	8782	6	价值投资1463	0
1349	2018年3月18日	高价股风险在于：1.对手盘（或获利盘）太多，谁再拉高就是套住自己2.高价股最大利空：有价无市，缺乏珊瑚充分参与的标的都是有价无市3.一旦里面抱团取暖基金的基民大量赎回，形成踩踏事件...	4061	2	阿布78	2
1350	2018年3月17日	大家都说平安好，她还能好到哪里去。	8726	7	汇流成海	2
1351	2018年3月16日	来源：东方财富网 中国平安(601318)2018-03-14融资融券信息显示，中国平安融资余额22,237,794,389元，融券余额132,303,972.48元，融资买入额674,619,858元，融资偿还额495,401,729元，融资净买额179,218,128元，融券余量1,922,464股，融券卖出量91,800股，融券偿还量215,457股，融资融券余额22,370,098,361.48元。中国平安融资融券详细信息如下表：交易日期代码简称融资融券余额(元)2018-03-14601318中国平安22,370,098,361.48融资余额(元)融资买入额(元)融资偿还额(元)融资净买额(元)22,237,794,389674,619,858495,401,729179,218,128融券余额(元)融券余量(股)融券卖出量(股)融券偿还量(股)132,303,972.481,…	9149	2	中国平安资讯	3
1352	2018年3月15日	买入，这么大的利好，中国平安独角兽之父	2725	2	大发兴隆de夏雪宜	2
1353	2018年3月14日	昨天卖出买入乐视，今天70挂单买入平安	19860	34	K线赢利	2
1354	2018年3月13日	70元的平安贵吗?，中国第一保险才值70元吗?约15倍的市盈率贵吗?二位数增长的动力，高科技方面的方向发展，低成本的扩张。。。。。	9413	3	看透自己的弱点	2
1355	2018年3月12日	红相股份电力、轨交、军工三箭齐发，业绩快速释放机构预计公司 2017~2019 年分别实现归母净利润 1.24、 2.46亿元，对应 EPS 分别为 0.35、 0.70元 机构最新研报给予红相股份第一目标价为 21-22.4 元今日红相股份收盘价15.9元红相股份2月中旬股价见底，上周涨幅15%，本周涨幅6.6%小荷初露尖尖角	9227	11	大资金流向188	0
1356	2018年3月11日	平安长线股，安心拿住。70以下都是低成本。马上进入年报行情。	9965	2	品茗赏景	2
1357	2018年3月10日	投资的过程就是人性修炼的过程股价的波动是无法预测的，尤其是短期的波动，那些热衷于炒作短线的想超越市场的收益是凤毛麟角，千万不要认为自己是最聪明，最棒的，绝大多数是韭菜的命。去年平安在三十几元我曾经向朋友们推荐，只有一个朋友是最赚钱的因为至今还持有，而且这位朋友是最不懂股票的，其余的老手不是亏钱就是赚了点猫鱼钱。其中的道理大家可以好好领悟。股票市场七亏二平一赚是基本法则，你想在市场里赚大钱千万不要走群众路线。	96915	24	wyw343	2
1358	2018年3月9日	上周五谣言，使科技股中盘惊鸿一跳，从这点看出连年的熊市，股民内心十分脆弱，跌怕了，我的A股，你什么时候给股民一个雄壮的心啊。对于新经济科技股，我想，我们不是因为外部的原因而退步不前，反而更倒逼了我们更大的决心，科技强，则国强。近来国家一系列的科技强国的举措都在实施中。新旧动力转变的顶层设计，国家资本资本的投入，数字中国的建立，国家科技小组的成立，企业上云，信息消费三年规划...市场渐渐达成科技股的共识，芯片，云计算也新高不断，周五的一跳，或短期科技有调整压力（今天很关键，能否收上），但不改中长期方向，这些符合产业升级发展趋势，政策战略支持，景气持续向上的新经济，尤其是其中的绩优龙头股，是未来A股市场最为确定的投资主线。新经济是指引未来的可持续主线，市场关注的方向将会围绕在新科技、新消费、新服务领域。但目前市场也很无奈，一些垃圾股打着超跌的名义，作死的狂欢，A股的价值成长投资任重道远。	8591	10	湘零道人001	2
1359	2018年3月8日	2017年总保费冠军之争落定:平安集团以553亿优势反超国寿集团来源：每日经济新闻 编辑：东方财富网 2017年保费收入哪家强？答案已然尘埃落定。 《每日经济新闻》记者统计，截至2017年，平安集团(包括旗下平安人寿、平安财险、平安养老险、平安健康险)实现总保费收入7107.84亿元，同比增长24.99%；国寿集团(包括旗下中国人寿、国寿财险)总保费收入6555.12亿元，与2016年基本持平。2017年，两大保险集团的总保费收入相差近553亿元，平安集团保费收入、增长均领先。 从历史数据来看，2014年、2015年平安集团总保费一度超过国寿集团，2016年，国寿集团以870亿元优势重夺第一，但板凳尚未重新坐稳，追兵已来势汹汹。值得一提的是，2016年总保费紧追平安集团的安邦保险，2017年总保费仅为2920亿元。 平安集团总保费重夺第一 2017年，国寿集团总保费滞涨的主要原因在于中国…	3363	0	广角竟	2
1360	2018年3月7日	中国平安 70.01 卖 做T	1762	0	巴菲特长线投资	2
1361	2018年3月6日	中国平安控股的独角兽陆金所即将IPO	1772	0	嘉85143	2
1362	2018年3月5日	又到成本了	4568	3	大盘没我帅	3
1363	2018年3月4日	平安吧第一贴：乐视网吧仅剩赌徒了！来本吧探讨一下价值投资！43元我与你有约！	23517	12	股友lJ2WZP	2
1364	2018年3月3日	中小创与大盘蓝筹股总是风水轮流转，大金融板块将是下一个即将到来的最大风口，保险板块将站到风口上。在A股各个板块中，最值得看好的板块是大金融板块，在大金融板块中最看好的是保险板块，其次是银行板块、最后是券商板块。在保险板块中最具投资价值的是总股本小、高净资产、高公积金、高未分配利润、高盈利能力、短期跌幅巨大、价值严重低估、已实现华丽转型的西水股份。	4866	0	利之牛	2
1365	2018年3月2日	轻仓买市值超过3000亿的白马股和蓝筹股护盘，抛掉所有中小盘，全球暴跌连续三天，拉高出货诱多，冲高都是逃命机会，阴了一天，尾盘跳水比赛更惨，管住手就是胜利	4493	1	金牌888888888	2
1366	2018年3月1日	哪路资金在持续加仓，有眼光	8835	11	西部传奇	0
1367	2018年2月28日	真是垃圾股漫天飞，优质股地上爬	2262	0	十元电气5394	2
1368	2018年2月27日	打破消极预期，演绎强者恒强02-24 14:02 群益证券(香港) 廖晨凯平安寿险2018年1月实现保费收入1152亿元，YOY增21.47%，打破市场悲观预期（负增长或者不增长）。从保费拉动的结构来看，续期业务为保费增长的主力军；平安产险2017年1月实现保费收入274亿元，YOY增15.65%，依旧是实现较快增长，财险竞争方面领先地位继续巩固。2018年，监管层对险企的监管只有进行时没有完成时，平安作为偏保障型传统大型保险公司，受影响较小，其稳健经营有望获得更多的市场份额，另外，公司保险科技应用水准也好于同业，有望获得估值溢价，维持“买入”的投资建议。打破寿险开门红悲观预期，1月寿险单月增两成：平安寿险2018年1月实现保费收入1152亿元，YOY增21.47%，超出市场的悲观预期（负增长或者不增长）。从保费拉动的结构来看，续期业务为保费增长的主力军，在134号文强监管的背景下，新业…	8773	12	财经内讯	2
1369	2018年2月26日	股票 市盈率 溢价(H/A)中国平安 14.61 -0.98%新华保险 25.86 -39.47%中国人寿 21.88 -44.31%中国太保 26.42 -32.31%	2968	0	股友SHboss	2
1370	2018年2月25日	·注意可能连续大涨大题材大概念牛股：第一创业、北辰实业、南威软件、松芝股份、欧浦智网等等	3109	11	很快涨停123	2
1371	2018年2月24日	讨论，种种迹象表明政策在转向支持小股了，平安是不是要卖了	8676	3	DxsF	2
1372	2018年2月23日	央视播出《格力之光》纪录片！重大利好格力电器！央视播出《格力之光》纪录片！重大利好格力电器！明天高开高走大涨可期！	5135	3	彩虹邊的雨云	2
1373	2018年2月22日	垃圾平安，白瞎了平安这个名字了	4613	5	常州阳光	2
1374	2018年2月21日	中国买股票是百分之九十九的人亏死买房子百分之九十的赚钱你们觉得买股还是买房好么	8397	5	珠峰巅之鹰	2
1375	2018年2月20日	中国长安分析：CS95预计5万辆，利润8亿元；CS35预计10万辆，利润8亿元；CS55预计20万辆，利润16亿元；CS75预计30万辆，利润24亿元；长安福特预计50万辆，利润60亿元；福特林肯预计15万辆，利润30亿元；长安铃木预计20万辆，利润20亿元；长安cc15万辆，盈利22亿元。总体规划240亿元以上，除去投资15亿，研发20亿元。总利润218亿元应该没问题，关键是：大力发展CS75、CS55、CS95、长安cc，这些车型都很不错，宣传还差了些，而且销售水平暂时还跟不上！中国长安大发展：1、CS75、CS55、CS95、长安cc等2018年插电混动！市场应该好三年。2、CS75、CS55、CS95、长安cc等2019年年底出纯电动，续航408Km，市场应该好5年。3、巴山蜀水，水电充沛。巴蜀长安：充电桩和电动车项目总体规划，“深挖洞、广积粮、早称王、不称霸”	5211	2	俺只猜暴跌惨惨惨	2
1376	2018年2月19日	四川分公司遭遇车险新增业务停售三个月处罚	9778	0	n142492519153e0b	2
1377	2018年2月18日	机构到处谈价值投资，这个本身倒没什么问题。但是我很惊讶地发现，机构所理解的价值投资只有七个字，“低市盈率大盘股”。 乍一听，好像也没什么问题，但容我打一个粗俗的比方你就明白问题在哪儿了：这就好比举办选美大赛 —— 我们知道，女性的美是多维度的，既包括形体仪态等方面的外在美，也有气质内涵修养等方面的内在美 —— 但对于机构来说就一个标准 —— 大胸大屁股。 所有机构都按这个标准去选股，开始阶段选得都还可以，但越到后面越离谱。相比2006-2007年的价值投资，退步不止一点半点，那时候好歹还讲讲理念，现在就是看到市盈率低盘子大的票，就往里面冲。市盈率是很需要去琢磨的，很多低市盈率的股票，不是便宜、而是没有价值。 说到底，这波行情打着价值投资的旗号，但其实和价投真没什么关系。至于什么MSCI，外资入场之类的托词……拜托，同样的公司， 香港市场现在市盈率更低，外资都傻了么？	8715	2	沐云流水	2
1378	2018年2月17日	[不赞]	9212	2	飙升哟	2
1379	2018年2月16日	下跌空间30元.上涨空间不可估量。这就是我全身家当赌平安的理由。有种让我输的彻底	8941	2	饮水思源03333	2
1380	2018年2月15日	没有在澳门赌场8分钟输过百万的股民，能经受过今天的震荡吗	2352	0	饮水思源03333	2
1381	2018年2月14日	各指数回踩缺口收长上影线，小心为妙，怕是两会前还有一跌才会迎来b浪反弹。	3916	2	wang5277	2
1382	2018年2月13日	各位中国平安的铁杆股民，春节平安	9270	11	夕照半江红	2
1383	2018年2月12日	操他妈的平安，又绿了，不知什么时候能跌到头了，放弃格力选择持有平安，人生中最大的错误，做金融保险的都是坑人的玩意，被坑过才能明白	1377	0	常州阳光	2
1384	2018年2月11日	大盘股轮番跳水，下周要快跌的。	1866	0	股友Z99oZm	2
1385	2018年2月10日	下周回来又可以炒中国平安啦	4244	1	粤e的追涨杀跌	0
1386	2018年2月9日	今天很可能有绝地反击！！！	1900	1	穿越牛熊666	2
1387	2018年2月8日	中国平安属于金融控股集团，还有四个独角兽，未来十年发展前景不可估量。现在属于经济下行周期，保险业的理财产品年收益也就是5%左右，中国平安每年盈利增长预计在20%左右。现在如果买入持有，坚持到经济上行周期。保险业的业绩会加速增长，这样就会形成戴维斯双击，股价也会飞涨。	1392	0	看空做多看多做空9238	2
1388	2018年2月7日	赶紧倒闭吧平安	1104	0	股友hvijrb	2
1389	2018年2月6日	还是平安好！	6278	28	K线主升浪	2
1390	2018年2月5日	情况已经明朗了，将有四家子公司今年上市！开盘涨停？	1609	0	冬天的冬	2
1391	2018年2月4日	平安自2016年3月29.35元涨起到这波涨见到的高点81.30元，是因其PE低，是价值凹地，还是已把现出来的分拆上市等利好已包括，走出来的行情？大银行金融股PE低都在10倍以下，而平安，等保险股，和券商股不是银行那样的纯金融股，是大金融范孰的，PE不能像银行那么低。银行PE不敢给它们高是考虑不良贷款问题。我们的银行稳定，国外银行说倒就倒，所以PE也都不高。	9404	4	股友tvTRFd9844	2
1392	2018年2月3日	平安好医生至少一个毛毛雨 ， 50亿美金，300亿市值。上市会到400亿市值左右，也就是毛毛雨。下一个陆金所就不同了 估值500亿美金，上市600亿美金，3800亿人民币，平安占75%， 2800亿市值两者合起来，至少有3000亿市值的增值。 因为目前估值没包含这些科技网络独角兽。3000亿市值的增值对于中国平安是2018年确定的事。	9385	8	遥远的大湖边	2
1393	2018年2月2日	简阳的房价前年才3500元一平米，现在15000元都买不到房子，根本没有房子卖，比买茅台还缺，并且房子可以按揭百分之30的首付，相当于3倍的杠杆，股票你不敢融资买，因为半年你就要还，简阳一个开发商开盘就赚几亿，因为旧城改造赔付15000元一平米，现在看来简阳的房价在3年涨到5万元一平米是可能的，如果世界最大的机场完工了的话简阳的房价可以和北京，上海，深圳一样10到20万一平米，要炒房的到简阳，全世界最大的飞机场在简阳，快买哦，去年买得才5000元，今年就是15000，明年30000元5年后10万一平米，现在简阳人民都在炒房子，温州，浙江的炒房团全部齐聚简阳，买就是一个楼盘.级百套一次买	9081	7	珠峰巅之鹰	2
1394	2018年2月1日	快拉指标股 股市要崩盘了	1010	0	清风轻扬	2
1395	2018年1月31日	求问巴菲特的伯克希尔哈萨韦公司股票可以32万美元一股，市盈率28倍，没人质疑被高估；而平安的每股价73元，市盈率18倍，而被一些人认为高估了？	2849	2	花和尚老头	2
1396	2018年1月30日	平安要圈钱了，有什么利好的！	2401	1	问心无愧2	2
1397	2018年1月29日	只看12只股票，其他的不看。重仓持有2只或3只，中签股开板就卖。18年继续。	6713	2	上善若水应物自然	2
1398	2018年1月28日	2008年的时候，平安最低价才19·9，1400亿市值。现在，涨了3年，涨了10倍，1.4万亿市值、近80元的价格时，你却说价值投资才开始，号召大家买，每天吸金100多亿。中国的基金，私募，沪港通啊，真是呵呵了……	4996	0	股友GgCOZW	2
1399	2018年1月27日	最大不确定性就是一季度保费情况	4289	5	哈秋vIMcKW	2
1400	2018年1月26日	300417南华仪器，低位开始金叉，汽车安全监测，切入环保领域，随着募投项目完成。今年业绩大概率暴增。几个月后大家拭目以待	2253	7	沙漠狐6个8	0
1401	2018年1月25日	，空仓，管住手宁可踏空，坐等70进，	4160	3	小小韭菜芽001	0
1402	2018年1月24日	今天危险了	1127	0	哈秋vIMcKW	2
1403	2018年1月23日	看了下贴吧大家都对平安未来的走势看好，个人手上有900股平安，对未来一段时间走势还是持保留态度，再观察。原因有三:1是大家普遍认为AH倒挂，A股价格要补回来，个人认为未必，AH没有联动义务。2是目前公认平安今年目标价100元，据现在目标价只有25%空间，但是主力认为大把的股票有50%的空间，资本是逐利的，大家都懂。3是平安的融资盘很多，最近肯定有些获利的融资盘抛售，上80的阻力很大。所以，综合考虑，请大家理性，特别是当前这种多头氛围的市场环境下尤为重要，择机行事！	9344	5	爱火锅的男人	2
1404	2018年1月22日	欢迎大家成为平安股东，当平安股东很幸福的	1279	0	冬天的冬	2
1405	2018年1月21日	弱弱的问一句：平安的实控人是谁？	9400	3	ongst	2
1406	2018年1月20日	中国有100家姓氏，其中马姓家族出了三大才子马云、马化腾、马明哲。这三位创业大师分别创立了阿里巴巴、腾讯控股、中国平安。这三家中国最优秀的现代化公司如同三驾马车拉动着中国经济高速发展。如果你也想分一杯羹，享受经济发展带来的成果就必须赶紧上车跟着大师走 而且越早越好。因为制度的原因前二家公司在境外上市，国内股民只能望洋兴叹，国内开花香在境外。只有中国平安一半在香港上市另一半在上海上市总算还有半个机会留在A股市场。大家睁开眼睛看看，这种机不会很多，慢了追悔莫及！	81356	4	股友水电王	2
1407	2018年1月19日	来源：中国经济时报 8月10日，福田汽车集团联合平安集团共同发布了基于区块链技术的汽车供应链金融解决方案，供应链金融交易平台——福金Al l-Link系统宣布正式上线，首张数字凭证“福金通”也在当天一同亮相。 据介绍，福金Al l-Link系统是福田汽车与平安集团基于区块链底层技术，深度打造的供应链金融服务平台，是汽车行业首家与金融科技公司战略合作共建的基于区块链技术的供应链金融平台。 福田汽车集团党委书记、总经理巩月琼表示，福田Al l-Link系统作为区块链技术在汽车行业首个落地应用，不仅带来安全性、流动性、可操作性、收益性四个核心价值，也为整个产业尤其是目前市场中的主要问题带来解决方案，带动产业链升级。在供应链信用价值链重构的基础上，福金Al l-Link系统打通经销商与多级供应商，集银票/商票的流转性、现金的可拆分、区块链技术的不可篡改及可追溯于一体，最大程度提高各环节效率，保证…	30290	20	福田汽车资讯	3
1408	2018年1月18日	还做梦呢？平安的机构持股从800多家，现在只有40家机构持股了！	7858	3	战股先锋	2
1409	2018年1月17日	祝福你们	1037	0	线上持有	2
1410	2018年1月16日	78追高买的有点慌	9961	9	抗压的人1	3
1411	2018年1月15日	坚决不碰，估计国家队出货困难。	4119	2	不省油的灯1211	2
1412	2018年1月14日	但斌说的，好股票很稀缺	7810	1	罗湖小H	2
1413	2018年1月13日	中国平安双喜临门，旗下陆金所三月上市平安医生四月上市，都在香港上市，中国平安港股差一块多就创新高了，下周A股创新高铁定了，	9691	1	罗湖小H	2
1414	2018年1月12日	平安你看五粮液都90了，你还不追	1209	0	陈家兴旺	2
1415	2018年1月11日	中国平安才是最正宗的区块链股票！	1949	0	阿查r1z7qc	2
1416	2018年1月10日	海康 平安 这种就是上不去的典型格力 美的 茅台 五粮液 新城控股 这些 还会一路新高 白马股 分化了	4633	2	西门吹剑	2
1417	2018年1月9日	平安从今天开始至少要补个三连阳吧	1387	0	jcsunt	0
1418	2018年1月8日	别急，67附近买入	994	0	beijingCANG02746	2
1419	2018年1月7日	我说一下中国平安与整个市场的关系：中国平安近期的下跌是随国内外市场整体下跌而同步下跌的，不是自己的独特性说我公司不行了而单独下跌的较猛，所以你单纯的分析中国平安就该下跌是不客观不符合实际的，其实在整体市场上美股A股上证50的跌幅要大于中国平安的，况且从行业来讲，银行医药跌幅也是要大于保险行业的，你要非说中国平安要腰斩，你不如去研究美股会不会腰斩，上证50会不会腰斩，如果你认为上证50中50只个股都会腰斩，那平安也不会例外，但上证50如果只会跌10%，那中国平安也只会少于它而不会多于它，所以你在这里单纯说平安怎么怎么样，那就是从根本上找错了研究对象，如果你连研究的对象都找错了，那你的研究成果不就是从根本上错了吗，有什么可信度呢，无非就是骗骗没有头脑的傻子罢了，真正的机构和投资人你是骗不了的。	9283	11	看着账户作股票	2
1420	2018年1月6日	10月之后的日子，正是险企结束全年任务，备战来年开门红的关键阶段，134号文却在此时全面生效，过去曾经给险企个险渠道带来大量保费的快速返还年金 两全险附加万能险的产品组合也面临停售。金融之家10月24日讯，从2012年到2016年，经历了5年高歌猛进的发展之后，国内人身险业再度走到了转折关口。“防风险、严监管”、“保险姓保、监管姓监”、“1+4号文”；监管语境的急剧转换中，过去5年大量公司赖以扩张的模式被全盘否认，银保渠道主流中短存续期产品相继停售，政策压力、业务压力、现金流压力扑面而来。尤其是10月之后的日子，正是险企结束全年任务，备战来年开门红的关键阶段，134号文却在此时全面生效，过去曾经给险企个险渠道带来大量保费的快速返还年金/两全险附加万能险的产品组合也面临停售，银保渠道产品大换血，个险渠道又遭遇不知道卖什么的尴尬。不过一年一度的开门红还是就这样来了，在经历了大量的摸索、沟通之…	9735	3	伐谋者	2
1421	2018年1月5日	保监会：保险资金设股权投资计划不得开展通道业务	1839	0	第二冲击波	2
1422	2018年1月4日	来源：澎湃新闻 12月29日，中国平安(601318.SH、2318.HK)董事长兼CEO马明哲按惯例在集团内部发表新年致辞。在此次的致辞中，马明哲主要谈及的是“来时路”与“再出发”。 1988年，中国平安初创于深圳蛇口，时至今日，当年13名员工的小公司已发展成拥有170万人的金融服务集团，公司总资产、净利润实现近30%的复合增长率。马明哲直言，平安的今天，得益于改革开放的时代机遇，得益于国泰民安的大好环境。长期以来，平安也积极投身于精准扶贫及各项社会公益事业。 2018年，在公司成立三十周年的契机下，平安正式启动面向“村官、村医、村教”的“三村建设工程”，并在实践中升级为“三村智慧扶贫工程”。值得注意的是，这已经马明哲连续第二年在新年致辞中提及扶贫。马明哲曾在2018年新年致辞中将“扶贫”作为中国平安的一项重要使命。而在今年的致辞中，马明哲对这一重要使命进行了一定的总结，即通过整合平安…	13655	17	财经评论资讯	3
1423	2018年1月3日	坐等2点火箭发射3	743	0	我亏的只掉内裤了	2
1424	2018年1月2日	有奖竞猜：道琼斯工业指数考验2万点大关时，平安股价多少？道琼斯指数下跌幅度达到历史平均值34％，即1万7千点时，平安股价多少？请在评论区给出你们的答案。	989	5	决胜千里88	2
1425	2018年1月1日	关注！603917	1098	0	不来不涨	2
1426	2017年12月31日	个人认为，这个是一个伪命题，白马股在2017年爆发，其中一个重要的原因是经济回升，这些龙头白马企业近几年都取得不错的业绩，特别是2017年，很多的企业都有20%-30%的纯利增长，部分如茅台，更是超过50%，所以股价在业绩的刺激下，出现了整个股市的二八现象，就是优质的企业股票有很大的升幅，而平庸的企业股票不升反降。2018年，白马股还有没行情，关键是看这些企业在2018年的业绩还有没增长，起码在现在的经济大环境来看，增长是大概率的事件。白马股之所以成为白马股，是因为他们的业绩和行业地位决定的，既然行业的二八现象继续发展，龙头的企业就回越来越有领先优势。企业的股票自然继续上升。我们做一个假设，2018年的白马股企的业绩平平，请问那些非白马股的企业就可以有好的业绩了吗？所以，个人认为讨论白马股有没行情，还是要看大的经济环境，如果大环境继续变好，白马企业就会继续拉开和平庸企业的距离，股票继续拉…	9109	3	尚林天晟	2
1427	2017年12月30日	融资额创新高，连续10个交易日融资额净增，增加总额29亿，基本上处于被套状态，所以，可坚定持有。	4036	2	股海一汉	2
1428	2017年12月29日	来源：东方财富网 作为龙头白马股的一员，中国平安2017年的股价表现往往给人“稳健、心安”感觉，但临近年末，这一定海神针般的个股却出现了大跌。 12月27日(周三)中国平安大跌4.86%，成交额108亿元，为12月以来第二高，相较近几个交易日明显放量。 白马股此前一次较大幅度的调整发生在11月份，其间个股跌幅普遍为10%至30%之间。彼时早期，中国平安等少数几只个股曾被视为震荡行情中的中流砥柱。 但由于今年以来累计涨幅已经翻倍，在大幅上涨过后，有关其股价是否高估、市场情绪面不支持等忧虑正在影响其走势。 大宗交易机构抛售频现 而12月以来频繁出现的机构通过大宗交易抛售平安，叠加大批基金公司面临年终考核压力，加剧了这种忧虑。 12月以来，中国平安频繁出现大宗交易。 统计数据显示，12月以来截至26日，中国平安本月成交大宗交易逾43.88亿元，其中机构专户席位卖出逾42.61亿元。 比如27日…	96872	16	中国平安资讯	3
1429	2017年12月28日	今天又来了十二笔大宗交易，价格已经跌到了68.9！	9451	15	经历风雨才见彩虹	2
1430	2017年12月27日	72.35买额不500股，72继续补仓，71.5继续补仓波段	1726	1	我亏的只掉内裤了	2
1431	2017年12月26日	涨的话在+3附近卖出，然后在+1.8附近买回来	1160	0	我亏的只掉内裤了	2
1432	2017年12月25日	涨得在高，小散们也不要接盘，让他们继续玩，继续吹，跌下来的时候比5300点股灾还要猛	982	0	ainy1	2
1433	2017年12月24日	炒股就是打仗，散户就要找个堡垒进去才能生存，平安，茅台就是这个堡垒	2533	1	AA1484	2
1434	2017年12月23日	而让人心惊肉跳的中国股市，与我所理解的幸福背道而驰。。。。	9749	25	遨游大a股	2
1435	2017年12月22日	好	1404	0	希望可以涨起来	2
1436	2017年12月21日	满仓抢护盘	999	0	金牌888888888	2
1437	2017年12月20日	9点45翻红后一路拉升	999	0	我亏的只掉内裤了	2
1438	2017年12月19日	平安不死，大盘不止	992	0	春光四季	2
1439	2017年12月18日	关注大牛黄金概念股：山东黄金、青岛金王、西藏天路、刚泰控股、西部矿业	3555	7	很快涨停123	2
1440	2017年12月17日	最大的骗子公司！	8931	4	天庭艺术	2
1441	2017年12月16日	大盘高了低了与我何干，我只知道中国平安一个台阶一个台阶往上升。	2526	0	股友uZLQZp7138	2
1442	2017年12月15日	今日16.3.8节立贴为证：三年内中国平安取代茅台龙头地位。	95247	93	太原大胡子	2
1443	2017年12月14日	这是要大涨的节奏啊	1635	0	远离就没有伤害	2
1444	2017年12月13日	关注！603933	986	0	不来不涨	2
1445	2017年12月12日	李泽楷当初200万美元入股腾讯20%的股份，他以1260万美元卖掉了腾讯百分20的股份，现在值600亿美元。	6537	2	闲庭信步YW	2
1446	2017年12月11日	昆仑国际金融# 《彭博通讯社》引述消息指，国家外汇管理局计划准许中信证券(06030.HK)在境内银行间外汇市场开展即期结售汇业务，以及人民币与外汇衍生品业务。审批程序已接近完成，分析预期中国将推行更多金融改革，上述动作有助加强市场流动性金吸引新参与者。	9622	21	含笑半步颠24377	2
1447	2017年12月10日	贵州茅台能站稳600元，中国平安就在300元散步，星期一早盘收市前涨停！	6548	2	股友731t7523a2	2
1448	2017年12月9日	从平安连续增持工行说起最近几个月平安在港股市场连续增持工行H股，目前已持有工行H股8％，摩根也不例外，这说明什么？这说明保险、社保、外资等机构开始大举入场，相对全球股市目前还严重低估的A/H蓝筹股的每次回调都是这些大机构的买入时机。目前的小散很难按常规技术方法来炒作，与国际接轨，回归价值投资理念才是正道！继续看好漂亮50！	19536	15	海南岛211008	2
1449	2017年12月8日	加仓5%到10%，逢低吸纳，高了就抛	995	0	金牌888888888	2
1450	2017年12月7日	看来要割了	996	0	DxsF	2
1451	2017年12月6日	,信雅达看多的理由:详细分析 信雅达是中国A股含金量最高的金融壳资源重组股票，信雅达就像山洞里的一个聚宝盆金矿，信雅达是支付接口最大的金融龙头，信雅达和阿里巴巴有深度的金融支持合作，信雅达和全国几百家银行、保险、证券等金融公司进行深度大数据软件合作。信雅达一身上下都是高科技武装，总市值53亿流通盘4.2亿是含金量壳。未来估计会被支付或阿里巴巴支付给收购。总而言之是A股最牛逼的金融重组收购壳资产。一旦被列强重组收购股价必将重新突破历史新高210元，必将成为中国最伟大的股票之一。散户们信雅达股价在13元下方丢失我都会心疼得睡不着觉，因为信雅达是珍珠和钻石。	997	0	凯帝金旺哥	2
1452	2017年12月5日	站岗，，，	995	0	天地间286	2
1453	2017年12月4日	看看平安出货后的绿地，你就知道大宗交易的魅力了，从12一直砸到7.17	9678	13	夜太美	2
1454	2017年12月3日	物联网概念股：积成电子、歌尔股份、先锋电子、力源信息、浩云科技	2878	7	很快涨停123	2
1455	2017年12月2日	未来十年甚至二十年，将会是一个史无前例的大牛市，当然，不会是快牛，更不会是疯牛。能否把握也许是你一生中最大的财富增值的机会，考验的还真不是你的智商，而是你的性格，或者说是你的人性。从众、贪婪、恐惧这人性的三大弱点，将会阻碍你实现财富目标，甚至很有可能让你在这一历史性的大牛市中还是一把可怜的韭菜！当然，这也是人类四百多年金融史所反复证明了的广大股市参与者的宿命。大道至简，知易行难。	5803	4	太公独钓	1
1456	2017年12月1日	平安估值严重偏高	1143	0	满满金盆	2
1457	2017年11月30日	杀进	1111	0	捣蛋侠	2
1458	2017年11月29日	随后走势各位都看到了，涨到79元。	2478	0	股友n1mA9l	2
1459	2017年11月28日	你懂的	1122	0	一江之雪	2
1460	2017年11月27日	顶部头部	1044	0	香香的红蔷薇	1
1461	2017年11月26日	超大单集体出逃，大势已去，进来就是血本无归	988	0	远离就没有伤害	2
1462	2017年11月25日	腾讯年盈利600亿市值4万亿阿里年盈利590亿市值3.2万亿	9280	15	富贵险中求94888A	2
1463	2017年11月24日	主力快拉呀	869	0	风云世界66	2
1464	2017年11月23日	那是必须滴！呵呵	18467	36	hsr14851	2
1465	2017年11月22日	物联网概念股：先锋电子、积成电子、歌尔股份、先锋电子、力源信息	6115	17	很快涨停123	2
1466	2017年11月21日	100元不是梦	1976	2	梦幻游人	2
1467	2017年11月20日	继续上	954	0	捣蛋侠	2
1468	2017年11月19日	中国平安上涨为估值修复 戴维斯双击仍在路上来源：新浪网 查看原文阿里员工炒港股年赚1000万？点这里，你也可以成为下一个TA！详情《红周刊》特约作者 陈继豪本周，中国平安每股（前复权）突破70元。随着中国平安股价的上涨，二级市场对中国平安的关注度得到很大程度的提升，但围绕其估值仍存在许多争议。通威资产的董事长李驰先生在接受《红周刊》采访时曾提到，他从2008年时就一直看好中国平安，蛰伏9年才守得云开见月明。而笔者认为，中国平安刚刚进入全新走势，目前的上涨仅是估值修复，中国平安在今后10年将进入加速增长期，市值有望达到五万亿以上。和贵州茅台一样，中国平安也可以贴上“非卖”标签。中国平安依然被低估2007年在牛市背景下，中国平安作为次新股被资金热炒，股价最高时其PEV（总市值对其内含价值的倍数）达到了7.32倍。紧接着在2008年全球金融危机及公司收购富通事件的“黑天鹅”影响下，股价出现了一…	8987	2	神算帅靓正888	2
1469	2017年11月18日	年初2月份34块多买的 46块多卖了 没赚钱的命啊	8145	9	奔腾的黑马	2
1470	2017年11月17日	买平安保平安	1224	0	价值投资者1898	2
1471	2017年11月16日	看看谁跑的快，回测百分三我就跑	1736	3	中国第一自媒体	2
1472	2017年11月15日	63.73全出了，亏8千，换紫光国芯，平安到50我再来接盘。	8291	6	K线赢利	2
1473	2017年11月14日	中国平安就是个笑话	2200	1	股友6Nro3c	2
1474	2017年11月13日	这最近要是做反了，左右挨打不把人气疯才怪！看看茅台的走势，安子创新高还会远吗！	2460	1	老升常弹	2
1475	2017年11月12日	你想信不相信？	9828	14	闲庭信步YW	2
1476	2017年11月11日	伤心病狂的拉升	9755	18	水滴石穿聚沙成塔	2
1477	2017年11月10日	现在市场只有保险股保险了，全部融资的中国平安，赚了15个点了	2502	0	股浪渔1972	2
1478	2017年11月9日	万亿元基金开始进入正在吸筹扫货等待雄安第二波来袭！河钢股份000709正在进行变盘反转向上！雄安即将二次爆发行情！贵州茅台酒、中国工商银行、中国平安保险、中国人寿保险、中国石油等蓝筹股里面的数百家基金前来抄底河钢股份！打爆空头没有问题！近6百家基金公司悄无声息抄底河钢股份！目标价位15～18元！今天将拉升河钢股份快速涨停快抢筹码！周未收盘上6元！今天河钢股份做钢铁行业龙头！今天将大幅拉升！悍卫大国尊严用钢铁做武器！赶快行动河茅重组1:150！河平重组1:15！漂亮50涨幅过大！短线做顶！现在开始各路基金迅速转移到价值洼地000709河钢股份！捍卫大国尊严钢铁说了算！智者见智 仁者见仁！智者避高就低！数百家基金将疯狂抢购廉价000709河钢股份即将翻番低价白马股！秘道消息：上千亿神秘资金正在秘密向000709河钢股份聚集！000709河钢股份新一轮暴涨即将开始河钢股份未来股价18－25元！…	1568	0	A财富888	2
1479	2017年11月8日	中国平安这波大概率按中国太保走势，应调至2017年6月15日价左右，即45元左右	9338	6	股友veYOT1	2
1480	2017年11月7日	唉，早知如此何必当初啊！	9194	9	股友WK84Ui	2
1481	2017年11月6日	浅析：中国重载铁路重要作用及拟全球网线的构建！自1978年第一届国际重载大会在澳大利亚佩思召开以来，三十多年间，货物列车重载运输技术得到了迅猛发展，重载运输所取得的效益，使之被国际上公认为铁路货运发展的方向，开行重载运输也被视为“铁路强国”的重要标志。 20世纪60年代，美国在世界铁路运输史上首开重载列车，而中国直到1984年才试验开行了双机牵引7400吨的重载组合列车，可见中国重载运输起步之晚。随着1992年中国第一条重载铁路大秦铁路全线贯通，中国有了真正的重载铁路。从此以后的二十年里，中国铁路人依靠科学发展、自主创新、顽强拼搏，在大秦铁路这块“实验田”上创造了一个又一个的奇迹。653公里的大秦铁路占全国10万公里铁路营业里程量不足1%，但煤运量却占全路的1/5还多。这条年设计能力仅为1亿吨的铁路，在2002年运量达到设计能力后，通过以提高载重量为核心的挖潜和改造，2006年3月28日…	7413	9	云龙风虎1288	2
1482	2017年11月5日	证监会:严打利用“天价”标杆股影响市场估值，联合操纵多只或一类股票证监会新闻发言人邓舸表示，市场操纵行为破坏交易价格形成机制，违背市场“三公”原则，严重侵害了投资者权益，甚至可能引发资本市场系统性风险，这始终都是证监会监管执法打击的重点。主要针对六类市场操纵行为，一是迎合市场炒作热点，编题材讲故事，以内容虚假、夸大或不确定的信息影响股价的；二是制造、利用信息优势，多个主体或机构联合操纵股价的；三是以市值管理名义与上市公司及其控股股东、实际控制人以及公司高管内外联手操纵股价的；四是在公募和私募等不同资管产品及其他主体之间通过价格操纵，输送不当利益的；五是利用“天价”标杆股影响市场估值，联合操纵多只或一类股票的；六是市场操纵与内幕交易等其他违法违规行为并行交织的。	13585	27	阅读思考发现价值	2
1483	2017年11月4日	最新公告透露重大利好 11股周一或冲涨停时间：2017年10月28日 09:31:42 中财网[第01页] [第02页] [第03页] [第04页] [第05页] [第06页] [第07页] [第08页] [第09页] [第10页] [第11页] ＞＞下一页 中国平安前三季净利增17% 中国平安27日晚间发布三季报，公司前三季实现营业收入6630.06亿元，同比增长21.41%；归属于母公司股东的净利润663.18亿元，同比增长17.4%。每股收益3.72元。公司表示，如果剔除2016年上半年普惠重组利润94.97亿元影响，净利同比增长为41.1%；寿险及健康险新业务价值同比增长35.5%，已超上年全年规模。	8322	6	只做确定性的股票	2
1484	2017年11月3日	动物类逻辑股票每年都会出现大黑马，跨年度行情中动物类股票的大黑马花落谁家!0026822016年的动物类逻辑大黑马是川双马，中航黑豹，上海凤凰，驴天化2016年四川双马000935主要从事水泥业务，从5.7元升到最高42元，翻了七倍，所以一定要重点关注龙州股份，主要从事沥青业务，它们相似之处都是从事周期性建筑材料，一个属马，一个属龙，动物逻辑类股票，不同之处，龙州股份业绩优异且业绩暴增，符合现在炒绩优股和价值股理念，相信它必将潜龙腾飞龙州股份002682沥青王，必定潜龙飞天，吧中唱空的很多 你能把握吗？	1992	2	铁血丹心A	2
1485	2017年11月2日	贵州茅台股价今突破613元，以经给中国平安股票后走势做好榜样了。接下来我们再来聊一聊中国平安：中国平安的业绩年符合增长率都在25/30%.大家已经大致可以预测个八九不离十！谈一谈中国平安的未来。中国平安是一个拥有非常优秀的管理团队---这个有点像贵州茅台拥有特别的水，特别的气候，特别的粮食一样，很难复制！另外，中国平安拥有非常齐全的金融体系，可以说，无出其右者，这就是优势所在！中国平安还有一个核武器，就是看一看它的每年年报就知道，它每年增长率都在25%以上，这可是了不起，己是非常惊人的表现了。中国平安人寿保业务将很有可能会在明年底前超越中国人寿保费以经是板上打丁的事了。中国平安可以说是中国股市中每年分红二次的少数代表，中国平安是低市盈率的龙头保险股，具备有和贵州茅台一样的高贵的王者龙头！希望通过中国平安管理层的继续努力，把中国平安打造成第一支突破百元慎之200元的超级保险是完全有可能的。	9749	2	我是邮差3130775	2
1486	2017年11月1日	!	9838	2	闲庭信步YW	2
1487	2017年10月31日	只有平安才能与茅台争锋！	2645	1	老北证	2
1488	2017年10月30日	清醒吧！所谓的价值投资者们！	48.2万	660	人幸运	2
1489	2017年10月29日	中国平安机构拼命出货，这个股票涨一次，跌8年，拿在手里比较麻烦。	5622	6	股市特约评论员	2
1490	2017年10月28日	保险公司多看入口端的内含价值，少看出口端的利润。但如果看利润，中国平安前三季度为663亿，已减去普惠重组影响95亿 会计变更减少182亿 。如果用去年一样的标准计算，前三季度应该为940亿，太厉害了。不管看入口端，还是出口端，中国平安是中国最好的公司之一，在保险行业里是最好的公司，没有之一。随着资金也在向龙头公司靠拢，今后几年必是中国平安股价的丰收期。我隐约看见了下一个茅台的影子	8909	3	股海拣贝	3
1491	2017年10月27日	不知不觉61了	5800	2	西部传奇	1
1492	2017年10月26日	哈哈，希望追上茅台！	1480	0	众木成林168	2
1493	2017年10月25日	满仓抢	2002	1	金牌888888888	2
1494	2017年10月24日	中国平安历史最高点的价格是多少	7504	4	等待DL	2
1495	2017年10月23日	就没见个这么垃圾的死马。	1943	1	加野中山宾9980	2
1496	2017年10月22日	大神指点下 ，用东方财富电脑客服端添加自选股，并对自选股进行备注，同步以后在手机软件上登陆账号，可以看到新添加的自选股，但是备注没有了，有神马办法解决么？	7632	13	额666666	2
1497	2017年10月21日	买入	8130	6	波动强牛	2
1498	2017年10月20日	各家机构预测创业板指数会上3000点牛市已经到了	1232	0	股友wei177080	2
1499	2017年10月19日	低价题材是永远不败的主题 。	990	0	最大双弯汗9741	2
1500	2017年10月18日	好像到底了，抄他的老底，中国平安八十不是梦，快点追高，快买快买。	2816	0	老东股民	2
1501	2017年10月17日	去炒江泉实业了	2846	2	好人获坏人	2
1502	2017年10月16日	一分钱也没打折。	8714	11	闲庭信步YW	2
1503	2017年10月15日	回顾往昔，持有平安已十年，看到过曾经的巅峰、也经历了大股灾的腥风血雨。不变的的就是对平安的默默关注。在这十年，平安也跌过跤，也引起别人非议。可是谁家的熊孩子不是这样长大的？现在的平安已经亭亭玉立，聪慧过人。曾经与人许过平安的十年之期，弹指间已然眼下。是不是应该再许十年？	8778	5	游邮子3474	2
1504	2017年10月14日	石墨烯龙头华丽家族就是下一个最大的黑马。600503华丽家族石墨烯的一百多项发明专利有很多属于国家机密涉及国家安全是不能公布的；公司的子公司有重庆石墨烯公司，宁波墨西科技公司，北京石墨烯公司，江南机器人，乙克乙肝疫苗，华泰长城期货，一路一带厦门国际银行，还有房地产，控股子公司个个很牛叉。 白马股涨过了，资源股涨过了，周期股涨过了，锂电新能源涨过了，半导体芯片5G正在风口的末期，下一个长期风口就是石墨烯产业，石墨烯产业的技术革命必将超过半导体带来又一次颠覆性的工业革命。如当初看好的方大炭素，重点是在于其实现了石墨烯电极负极的重大应用，被市场高度认同，方大炭素的业绩很自然就会大爆发，股价业绩很自然会高举高打。 华丽家族的石墨烯应用相比与方大炭素工业化程度更高，应用范围更广泛、技术性准入门槛更高于方大炭素，仅仅申请的技术专利就达到将近一百多项。华丽家族能做到的，目前看是全球第一，也就是在于其成…	2105	0	快意红财神	2
1505	2017年10月13日	对于保险股，很容易由于过去的惯性思维形成基金股的偏见，而现在，随着回归保障，深耕价值，中国平安内含价值的估值倍数将回升至友邦保险的正常水平，而中国平安优质的成长性将如虎添翼，使中国平安更轻盈舞动。更需一提的是，由于中国平安属于综合金融公司，一些券商或投资者都习惯把分部估值加总后打个折，就像去麦当劳，套餐总是比单点便宜。或许对于普通的综合公司，这样处理是有其道理的，因为分散精力到不同业务上，自然要比一处发力效果差。但是，中国平安各个业务之间是会构成协同效应的，近年来，平安年报中多次着重提及客户迁移，但是市场都视而不见，未来平安的二次重估可能就是分部加总后，再给一个溢价。	7812	5	神算帅靓正888	2
1506	2017年10月12日	日线锅状，周线背离，月线低九——改革模式:国有控股丶混合经营丶全国一网深市大盘三浪主升就在眼前。接下来地方国企混改全面提速，有望成为国家队掘金首选和新一轮行情热点, 涨势可能相当猛烈。广电+大有可为。半年报显示国家队在仅有的几家广电有线上市公司中淘金来了，社保118组合二季度新进湖北广电持股900万股（市值过亿），证金增持歌华有线逼近百分之五举牌线。江苏有线的第一大流通股股东更名为证金公司（持仓市值十亿），等等。如今证金丶汇金丶社保养老金等国家队蜂蛹入驻广电有线上市公司, 大手笔抢滩地方国企混改的桥头堡。为什么？广电有线网络资源也是资源，而且是垄断资源。不只是承担广播电视传送, 将来视讯物联丶智慧家庭丶安防城乡建设丶战备国防等方面前途广阔。据说国家最近在南宁开会讨论依托和整合各地有线网络设施併网共建中国广电有线网络，实行国有控股丶混合经营丶全国一网的改革模式，打造通向家家户户唯一的智慧网…	8898	19	此时此刻此股此价	2
1507	2017年10月11日	外资今天买入6.73亿元，卖出6105万元！了不起呀！	9415	6	股友rwRHPX	2
1508	2017年10月10日	没跑，完蛋了	1517	0	XJy好运自然来	2
1509	2017年10月9日	1、跳空高开。2、缺口很大。3、成交巨量。说明了什么？	9629	5	股友WK84Ui	2
1510	2017年10月8日	哦2亿吨！世界上少有的优质动力煤将迎来史上最大买家！！陕西优质煤炭占全国一半！灰分小于10％、硫分小于1％的优质煤炭资源占全国探明优质煤炭储量的50％，居全国之首。神府煤田更是为世界七大煤田之一，是世界上少有的优质动力煤、气化煤。以低灰、低硫磷、高发热量为特色。陕西煤炭不但优质！而且便宜！据陕西煤业（601225）半年报显示：自产煤平均热值550大卡以上，但售价才355元/吨。真的是煤炭物廉价美哟！ 河北能源“十三五”： 压减煤炭产能5100万吨，煤炭消费2.6亿吨！但煤炭产量只有6千万吨！差额还有2亿吨煤！怎么办呢？河北已经明确了方向：严格控制劣质煤流入。积极引进陕西神木低硫煤、陕西榆林兰炭等优质煤源。此前，重庆退出产能一千多万吨指标无偿赠给陕西煤业，要求每年稳定供应一千万吨煤炭！现在看来也不算是什么大客户了！据报道湖北未来两年全部煤矿退出产能，也就是不再有煤炭生产，全部需要外面购煤！…	9739	13	寻找诗的远方	2
1511	2017年10月7日	本月我门公司有将近20亿分红险即将到达平安账户，不知道算不算利好？	8902	6	框框kung	0
1512	2017年10月6日	今天出世联行进铁龙，没想到散户这么多b	1534	0	股友i1ecfs	2
1513	2017年10月5日	大家觉得宝能系和证金等国家队比较，谁是价值投资者？？谁是长线投资者？？	9787	13	海雨l天风	2
1514	2017年10月4日	互联网保险新贵众安在线（06060.HK）今日股价暴涨超19%，突破80港元创上市新高。	7083	2	鑫金王朝	2
1515	2017年10月3日	只有套死了，才知道自己是在山顶上拼杀	4085	0	梅士聊	2
1516	2017年10月2日	哦2亿吨！世界上少有的优质动力煤将迎来史上最大买家！！陕西优质煤炭占全国一半！灰分小于10％、硫分小于1％的优质煤炭资源占全国探明优质煤炭储量的50％，居全国之首。神府煤田更是为世界七大煤田之一，是世界上少有的优质动力煤、气化煤。以低灰、低硫磷、高发热量为特色。陕西煤炭不但优质！而且便宜！据陕西煤业（601225）半年报显示：自产煤平均热值550大卡以上，但售价才355元/吨。真的是煤炭物廉价美哟！ 河北能源“十三五”： 压减煤炭产能5100万吨，煤炭消费2.6亿吨！但煤炭产量只有6千万吨！差额还有2亿吨煤！怎么办呢？河北已经明确了方向：严格控制劣质煤流入。积极引进陕西神木低硫煤、陕西榆林兰炭等优质煤源。此前，重庆退出产能一千多万吨指标无偿赠给陕西煤业，要求每年稳定供应一千万吨煤炭！现在看来也不算是什么大客户了！据报道湖北未来两年全部煤矿退出产能，也就是不再有煤炭生产，全部需要外面购煤！…	1329	0	寻找诗的远方	2
1517	2017年10月1日	开盘直上60元，年底看到100元。	9661	3	股友AXdQ52	2
1518	2017年9月30日	后备部队都己上尽,后面怎办?还保险?	9960	12	资本而行	2
1519	2017年9月29日	中国平安即将迎来超跌反弹，三方资金已经准备就绪，放心补仓，万万不可盲目操作	8549	1	股友FuIr8c2546	2
1520	2017年9月28日	网传贾跃亭	3450	1	撤鹊翁粤1031	2
1521	2017年9月27日	河长制开起中央环保新篇章，带来近20万亿市场大蛋糕，还中国一个清净的水国，久吾高科300631最新型环保陶瓷膜技术。以打破国际最先进的水污染处理技术。成套设备，已经量产。未来业绩将处于爆发期。现在市场的价格处在壳价，3亿元未分红，业绩稳步增长。有志同道合的跟我一起去吃大带血的白菜。有超级大利好护航。	7883	22	如兰梦中香	2
1522	2017年9月26日	截止2017年4月17日开盘，中国平安：每股收益排名第四位，股价排名第400位。中国平安是垃圾还是金子，大家自己心里有数！	27387	25	股友WK84Ui	2
1523	2017年9月25日	稀土永磁概念股：鹏起科技、天通股份、北矿科技、银河磁体、厦门钨业	2151	0	梅士聊	2
1524	2017年9月24日	来源：东方财富网 中国平安(601318)2017-09-06融资融券信息显示，中国平安融资余额13,918,606,989元，融券余额132,782,720元，融资买入额434,593,355元，融资偿还额533,749,528元，融资净买额-55,535,491元，融券余量2,396,800股，融券卖出量520,900股，融券偿还量236,200股，融资融券余额14,051,389,709元。中国平安融资融券详细信息如下表：交易日期代码简称融资融券余额(元)2017-09-06601318中国平安14,051,389,709融资余额(元)融资买入额(元)融资偿还额(元)融资净买额(元)13,918,606,989434,593,355533,749,528-55,535,491融券余额(元)融券余量(股)融券卖出量(股)融券偿还量(股)132,782,7202,396,800520,…	9400	6	中国平安资讯	3
1525	2017年9月23日	平安重大利好，购买日本医药，第一股东，周一板了。	9539	2	股友AXdQ52	2
1526	2017年9月22日	你为什么亏损，因为你不懂得空仓	8370	11	龙之康	1
1527	2017年9月21日	不说十年十倍的套话，我拿三年能到150吗	9046	7	落影之路	2
1528	2017年9月20日	53.2买入，不知是福是祸	7300	12	稳稳丶幸福	0
1529	2017年9月19日	昨天54.3卖53.6接回来，今天54.8卖53.15接回来，成本降低一块多。看你涨不涨，和你杠上了！有机会继续做T。降低成本。	8878	18	旺旺旺鸿运来	2
1530	2017年9月18日	阿里，腾讯等世界500强名企的大股东都不是中国的，大块肥肉被外国瓜分了。现在，中国最大的保险公司中国平安也面临被外资控股的危险。根据联交所资料显示，最近一年来，摩根大通不断增持中国平安H股，最新持股量增至18.04%。含显然，摩根大通已经不惜一切代价，铁了心要做中国平安第一大股东！中国平安是中国股市最重要的指标股之一，现在的第一大股东泰国正大集团，其掌门人谢国民先生是杰出的爱国华侨，几年来，恪守承诺，从未干预公司日常经营，为中国平安发展壮大创造了良好环境。一旦摩根大通成为中国平安第一大股东，或被外资控股，必将兴风作浪，无疑将给中国证券市场带来十分不利的影响，危及国内股票市场健康发展。再次，作为平安的小小股东，本人强烈呼吁郭嘉队快速、大幅增持中国平安股权！坚决遏制美国摩根和瑞士银行的狼子野心，为中国资本市场健康发展保驾护航！	9557	6	股友WK84Ui	2
1531	2017年9月17日	陆金所资管平台将上架首批FOF产品 打造“FOF基金生态圈”近日，证监会正式公布首批公募基金FOF基金名单，建信、华夏、南方等六家公募基金拿到FOF批文。记者14日获悉，线上财富管理领头羊陆金所平台也将上架第一批公募FOF产品。陆金所表示，陆金所资管平台——上海陆金所资产管理有限公司（简称“陆资管”）在FOF基金获批当天即已与6家基金管理人确认，将代销首批全部6只FOF基金产品，且会根据基金管理人确定的销售时间，发售首日即上线销售，目前准备工作正在进行中。此次公募FOF产品正式获批，互联网金融龙头均在积极准备。所谓公募FOF，是一种公开募集发行成立的基金中基金。通俗地说，一般的证券投资基金是由基金公司代替投资者炒股、买债券、买黄金等，基金中基金产品是代替投资者买合适的基金。此次获批意味普通百姓养老投资、机构跨周期投资又多了一种重要配置工具，选基金“挑花眼”的难题有了解决办法。陆金所方面表…	6641	0	julia326	2
1532	2017年9月16日	粤水电(OO2O6O)才是真正"一带一路"、粤港奥大湾区龙头国企的潜力：背后省国企水电集团有庞大的优质资源未来国企改革肯定潜力国企改革整体上市可能性大.公司现有庞大的清洁新能源群:海上风电装备资源及基地丶风电丶水电丶光伏及太阳能丶生物环保发电资源、轨道交通PPP等业绩有待暴发，白菜价现3.95元，粤港奥基建龙头、污水处理工程等超低估值机构扫货可能性大！！！	8137	23	投资暴增长	2
1533	2017年9月15日	20180719 普通买入 601318 中国平安 58.6700 10000 586700.00 -586887.74 3114192.89 人民币 1514700054 E039342235 20180719 普通买入 601318 中国平安 58.7000 10000 587000.00 -587187.84 2527005.05 人民币 1514700055 E039342235 20180719 普通买入 601601 中国太保 32.3800 15000 485700.00 -485855.42 2041149.63 人民币 1514700058 E039342235	3149	1	股友veYOT1	2
1534	2017年9月14日	众安保险香港IPO明日聆讯 集资约10亿美元e公司讯，众安在线财产保险股份有限公司将于9月7日在香港进行IPO聆讯，有望成为香港交易所金融科技第一股。据知情人士透露，众安保险此次IPO集资额约为10亿至15亿美元。评：中国平安的影子，也是未来的小股王，你值得拥有！[good][good][good][鲜花][鲜花][鲜花]	5628	1	神算帅靓正888	2
1535	2017年9月13日	平安超人寿是肯定的事，人寿老态龙钟，平安正值青年步入壮年。看看国内保险业务发展状况，人寿基本啃老本，仗着国家给他的集团保险优势，不思进取，对于社会个人商业保险发展还不如一众小保险们积极。而反观平安，百分百的社会个人商保的行业老大，发展最快，份额最大。在国家提倡个人商业保险的大环境下，平安超越人寿毫无悬念。	9194	3	爱是你我366052	2
1536	2017年9月12日	今天分红会到帐吗？	6837	6	苍海桑四	2
1537	2017年9月11日	主力应继续护住金融蓝筹，此时不接下抛盘大盘危险了！	3191	1	经历风雨才见彩虹	2
1538	2017年9月10日	十年内平安在收入和市值上均将超过工商银行，成为中国最大和最有价值的金融集团。	5704	0	价值是永恒	2
1539	2017年9月9日	中国平安，现在什么情况了？是走还是留啊	8491	3	韦孝懒长久1965	2
1540	2017年9月8日	平安是福，	2146	0	只有名星企业	2
1541	2017年9月7日	平安还是会震荡一段时间 等下周调整差不多 可以进	6499	4	天山童姥要出山	2
1542	2017年9月6日	股价涨这么高，就是为圈钱。	1898	0	在3000点徘徊	2
1543	2017年9月5日	但愿能一举突破60元大关，我在80元那里等你光临	9042	5	鑫金王朝	2
1544	2017年9月4日	但如果下星期上证不破2680点！那么，2018年上证只会调至2250点左右	2658	1	股友veYOT1	2
1545	2017年9月3日	盘子是人寿的大，市盈率是人寿的高，这不符合常理。	6132	1	股友AzI0Ra	2
1546	2017年9月2日	随着中秋佳节、国庆节、元旦、过年旺季转瞬即至，葡萄美酒龙头莫高股份、通葡股份成为广大股民的最爱一一节前翻番大牛胚子中国人民生活富裕了，红酒养颜不再是贵族酒吧、女富豪、美女的奢侈品，而是开始走向千家万户日赚亿元的超级牛散王素芳为何看上去年轻非凡活力四射？钟爱葡萄酒！日赚亿元的超级牛散王素芳先知先觉建仓红色系葡萄酒，永远赚翻了是她永葆青春的又一大绝密武器	4096	5	万万没冇想到	1
1547	2017年9月1日	谢谢各位富豪的支持！	1663	0	来自贫民窟的狼	2
1548	2017年8月31日	正大会主动让贤。	8629	5	闲庭信步YW	2
1549	2017年8月30日	本人目前重仓持有中国平安股票70%今天买入20%人寿保险看看人寿比中国平安人气更大！平安看似绩优股票但拉升太慢，不过很安全！两票都不错守住筹码五个月平安收入73%目标价115元上方。中国人寿目标价六十元上方。	7956	3	邮差3136957	2
1550	2017年8月29日	资金管理是战略买卖股票是战术	7648	7	韭皇1号	2
1551	2017年8月28日	[护城河]女士们、先生们、朋友们！战胜内心的恐惧，让我们一起去拥抱明天的太阳！601229建设是伟大的事业，需要伟大的实践。让我们一步一个脚印推进实施，一点一滴抓出成果，造福世界，造福人民！$上海银行(601229.SH)$爱心显示：价值投资新理念之王者霸气＞222只MSCI成分股亮相 三大标准选出最佳投资品601229:上海银行周线出跳空，必将一路往前冲！601229:上海银行5月线首次拐头往上翘，砸锅卖铁买股票！提示：不对您构成任何投资建议,用户应基于自己的独立判断，自行决定证券投资并承担相应风险。敬请投资者注意风险。	7990	15	青岛金王老张	2
1552	2017年8月27日	只是385亿元算半年的,而629.86亿元要在年末算一年的新业务价值而已,下半年还要做新保单再增加新业务价值删除	9868	7	闲庭信步YW	2
1553	2017年8月26日	外资在疯狂抄底 沪股通近一月净流入33.31亿元,历史净流入1487.05亿元深股通近一月净流入125.40亿元,历史净流入633.11亿元北向资金近一月净流入158.72亿元,历史净流入2120.17亿元	9049	8	亘古皓月万点哥	2
1554	2017年8月25日	公告日期：2017-08-18601318:中国平安:普华永道中天会计师事务所(特殊普通合伙)关于公司自2017年1月1日至2017年6月30日止期间会计估计变更的专项报告[点击查看PDF原文]提示：本网不保证其真实性和客观性，一切有关该股的有效信息，以交易所的公告为准，敬请投资者注意风险。	9907	1	中国平安资讯	3
1555	2017年8月24日	BC为每股净资产和每股乘余边际价值。慢慢涨、不涨停、涨不停。	9533	5	闲庭信步YW	2
1556	2017年8月23日	07年的平安刚上市，打着价值投资冲上了149元，中石油开板在48己，中国最牛B了，当时的价值投资者到现在也是套牢人，10年的投资梦呀，多么的悲壮，	8631	4	老东股民	2
1557	2017年8月22日	再突几下就红盘了啊，平安被套餐了，求回点血吧	3820	5	股友WK84Ui	2
1558	2017年8月21日	中国平安再起风波，这次要有大变动，拭目以待！	2342	0	ABC12311190800	2
1559	2017年8月20日	前段时间社保投资股市只打雷不下雨，现在为什么开始买呢，因为社保也看好中小创因股价高，现在政策把中小创股价打下来了有了安全边际了。	2443	0	DxsF	2
1560	2017年8月19日	中国平安股票又将走出第二波大幅上漲行情了！目标股120元上方没有变。前几天平安股票价格回调了，都加仓没有？祝:各位股友周末愉快！耐心持有中国平安你将得到超级大回报！持有中国就是安心！放心！。	8912	5	邮差3136957	2
1561	2017年8月18日	来源：智通财经 中国平安(02318)发布公告，就有关欧阳辉担任该公司独立非执行董事的委任于2017年8月6日起生效。 根据该公司的公司章程及相关董事会专业委员会工作细则的规定，欧阳辉已获选出任董事会薪酬委员会及提名委员会委员，于2017年8月17日起生效。（来源：智通财经 2017-08-17 18:53） [点击查看原文]	9295	9	中国平安资讯	0
1562	2017年8月17日	来源：东方财富网 中国平安(601318)2017-08-02融资融券信息显示，中国平安融资余额14,418,845,094元，融券余额99,195,175.52元，融资买入额743,871,335元，融资偿还额707,805,398元，融资净买额36,065,937元，融券余量1,835,588股，融券卖出量172,800股，融券偿还量845,847股，融资融券余额14,518,040,269.52元。中国平安融资融券详细信息如下表：交易日期代码简称融资融券余额(元)2017-08-02601318中国平安14,518,040,269.52融资余额(元)融资买入额(元)融资偿还额(元)融资净买额(元)14,418,845,094743,871,335707,805,39836,065,937融券余额(元)融券余量(股)融券卖出量(股)融券偿还量(股)99,195,175.521,835…	7695	6	中国平安资讯	3
1563	2017年8月16日	平安不行了，换股马上赚回来，信者赚！比如换到江铃汽车000550盘子小，比平安强	7642	12	财经大V东方价投	0
1564	2017年8月15日	1、近期市场利率越来越高，平安寿险对外投资回报超过5.7%了，大部分产品都在6%以上，而公司去年刚把投资收益假设调整为5%。2、10年期国债利率今年底开始拐点，今年少计提准备金50亿以上，明年少计提300亿以上。3、陆金所今年盈利，明年盈利200亿以上，IPO会带来超过千亿的增值。4、股权投资收益丰厚，未来可兑现利润毛估估有几百亿……。而关于利空，到目前为止，好像还没有。	15123	12	新纪元eowkpu9701	2
1565	2017年8月14日	下午出小买大，考虑中国平安	3158	1	波动强牛	3
1566	2017年8月13日	四川地震了，中国平安还会涨，为什么？	8391	6	五爪龙	2
1567	2017年8月12日	601318中国平安 保险板块 此股前期持续高位放量洗盘后本周大幅缩量下跌，短期内此股跌势不改，操作上此股可逢高减仓支撑位47元。	7250	0	梦若神机V	2
1568	2017年8月11日	时间是长期价值投资者最好的朋友！考查大盘涨幅更有真实意义之起点:主板以上证2005年998点为准，中小板和创业板以其达到500家上市公司之日起作为基准起点。在比之前之指数与市场投资者收益几乎无多大相关性!以上三大指数其60月均价每年平均上涨10%左右将是大概率事件!	7156	5	东方老山羊123	2
1569	2017年8月10日	地震一次平安保费就要赔上千亿，大家说能起来吗	7273	5	股友EFiIeS	2
1570	2017年8月9日	平安、茅台、格力等一批白马股正在用行动证明价值投资时代即将来临，20多年的股市投机文化随着大规模的新股发渐行渐远，乘白马股还处于估值低位，正是建仓时机。	8982	11	顺势而为926	2
1571	2017年8月8日	惊醒!!中国平安 阿散们的福音.	9750	3	啬腋8143	2
1572	2017年8月7日	大国制造崛起之弯道超车--并购国际知名高端品牌	2365	3	南木2	2
1573	2017年8月6日	如果大家还看不到建仓的信号那么大家回去多看书吧。。建仓信号已经给了。	2563	1	天所赐	2
1574	2017年8月5日	开启护盘舰队模式，大盘全靠他拉指数了	4001	2	氘氚卍	2
1575	2017年8月4日	来源：东方财富网 中国平安(601318)2017-08-03融资融券信息显示，中国平安融资余额14,382,813,366元，融券余额86,700,106.08元，融资买入额544,694,101元，融资偿还额580,886,269元，融资净买额-36,031,728元，融券余量1,638,324股，融券卖出量82,400股，融券偿还量279,664股，融资融券余额14,469,513,472.08元。中国平安融资融券详细信息如下表：交易日期代码简称融资融券余额(元)2017-08-03601318中国平安14,469,513,472.08融资余额(元)融资买入额(元)融资偿还额(元)融资净买额(元)14,382,813,366544,694,101580,886,269-36,031,728融券余额(元)融券余量(股)融券卖出量(股)融券偿还量(股)86,700,106.081,63…	7452	1	中国平安资讯	3
1576	2017年8月3日	中国平安震荡不堪背后有谋，成功洗掉了一批，散户离场就是个错误	7266	2	egzu452841126	2
1577	2017年8月2日	请教一下，香港中央结算有限公司是谁控股的？	36878	10	n214113311156078	2
1578	2017年8月1日	排名 上年排名 公司名称(中文) 营业收入(百万元) 利润(百万元)1 1 中国石油化工股份有限公司 1930911.0 46416.02 2 中国石油天然气股份有限公司 1616903.0 7900.03 3 中国建筑股份有限公司 959765.49 29870.14 5 上海汽车集团股份有限公司 756416.17 32008.615 8 中国平安保险（集团）股份有限公司 712453.0 62394.06 6 中国移动有限公司 708421.0 108741.07 4 中国工商银行股份有限公司 675891.0 278249.08 7 中国中铁股份有限公司 643357.32 12509.169 10 中国铁建股份有限公司 629327.09 13999.6110 9 中国建设银行股份有限公司 605090.0 231460.011 12 中国人寿保险股份有限公司 549771.0…	3796	3	太公独钓	2
1579	2017年7月31日	2016年平安寿险剩余边际余额4547亿元，增长37.41%，即剩余边际余额增加1238亿元，同时当年还通过摊销了382亿元的剩余边际来释放利润，实际当年创造了1620亿元的剩余边际。内含价值余额的增加额并不真实反映当年度的赚钱情况，因为计算内含价值的时候要根据10年期国债750天收益率曲线计提准备金，这是根据审慎要求，但并不表明寿险公司长端资产配置就是这个收益率，比如现在3年期国债收益率高于5年期的、7年期的高于10年期，被称为国债收益的M型倒挂现象，没有人傻到去配置10年期的而不去配置7年期的。而寿险剩余边际才是根据公司配置的资产实际收益率计算出来的，所以它反映的是更真实。	3290	0	闲庭信步YW	2
1580	2017年7月30日	年初到现在，平安银行涨1.80元，中国平安持有平安银行近100亿股，无疑是它今年来在A股上最大的一笔盈利。不过，其中的约95亿是集团公司和寿险公司用自有资金买入的，持股超过了30%，财务并表，平安银行的股价涨跌已经对中国平安利润表不产生作用，故剔除在外。其他部分的盈利情况见 下表。1亿元以下的盈亏未统计。	6843	1	紫峰投资殿堂	2
1581	2017年7月29日	二十年资深老股民尾盘泄露，股均可介入的个股，后期必定大涨	6535	27	股友WkvI1m	2
1582	2017年7月28日	江苏索普（600746）股东户数创历史最低。12月底1.4万个。一季度末为1.46万个。2008年3月26日,国家食品药品监督管理局药品审评中心邀集了包括全国人大常委会副委员长、中国工程院院士、药物学专家桑国卫在内的60多位专家、学者,对由我国科学家自主创新发明的首个铂系抗癌新药——“双环铂”进行了终审,以无记名投票方式通过了对这一Ⅰ类抗癌新药的价值确认;5月28日,国家食品药品监督管理局对“双环铂”的报批申请制证完毕;6月1日,“双环铂”原料药及“双环铂”注射剂分别获得“国药政字H2012-0021”及“国药政字H2012-0020”的批准文号,抗癌新药更是在镇江投产……这一抗癌新药的发明人,是镇江籍化学家杨旭清教授。杨旭清以化学合成为专业,但他还系统地进修了生物学,有选择地钻研了药物学,学习了相关的临床医学。因为自1978年起,他就抱定一个宏伟的愿望——研发合成出一种高效低毒的抗癌新…	20135	25	多缸发动机	2
1583	2017年7月27日	“中国平安”主力控盘跌宕起伏，后期走势渐渐明了，散户要做好准备及时介入！	3837	1	司马痕坐3187	2
1584	2017年7月26日	什么鬼 天天跌	976	0	xrr700	2
1585	2017年7月25日	平安保险为什么这么高的收益，通过一名保险员的求职过程就明白了一个人被朋友拉来听保险课，交五百押金，一百培训费，再花一百多买工装，公司给上工号后进入实习期三个月，期间必须卖二到三单寿险才有工资转正，找不到人买就自己和老公（婆））儿子先买二单长期（十到三十年）寿险，转正后每月都有任务，就让兄弟姐妹买，都买过后就骗亲戚朋友买，再拉他们像我一样来听课卖保险，美其名“邀约”平发口号是‘不邀约就死路一条’重复我的经历，有一天实在找不来人买保险，就会被辞掉，所以说能坚持下来不容易，自已需要买大量买险，骗大批亲朋好友，每个人身价惊人，重疾惊人，这样的公司是否属于传销，有投资价值么？	8818	2	mp61524165209884	2
1586	2017年7月24日	麦迪科技火了！！！	1784	0	陈帆19933593	2
1587	2017年7月23日	极限点位在20日线	2334	0	兲81403	2
1588	2017年7月22日	失望，跑了	1589	0	蛇腹疔病3873	2
1589	2017年7月21日	早上卖了呢，进的西水，不然的话难受	3268	3	金牌888888888	2
1590	2017年7月20日	大盘今天探底基本算是成功确认，中国平安很可能能是最被严重低诂的未来大白马股，从各项数据来看平安都是被严重低诂的少有的几只未大幅上漲的绩优大蓝筹股票，明天可能会有小幅震荡，节后中国平安最有可能成为领头羊！带领保险板块向上发力。4月12号那天出现的34.90元很可能会是平安未来五年的大底部在五年内股价有望达到160元上方。股价再翻四倍不是没有这样的可能。	9605	6	邮差49360	2
1591	2017年7月19日	@所有人：大象起舞志在长远，坚决看多！	9367	23	南柯一一一梦	0
1592	2017年7月18日	中国平安2016年年报的第45页，关于有效业务价值，1999年6月以前承保的有效业务价值怎么突然变成正值了。以前一直是负的（因为历史高利率保单），在2015年年报还是-65.7亿，到年报突然成了165亿。	1923	0	小刘专用手柄	2
1593	2017年7月17日	缩量上行，放量	989	0	要信息提7318	2
1594	2017年7月16日	马云的阿里市值3800多亿美元，马化腾的腾讯市值27000多亿港元，同为三基佬之一的马明哲的平安市值应该会是多少呢，想想我都笑了，	7340	2	孤独一夫	2
1595	2017年7月15日	中国平安周四创历史新高后回落，周五收出十字星，转向信号明显，加上今天冲高回落，再次确认转向信号。建议大家获利了结，暂时回避，45元附近支撑位。	7753	5	huangyueheng1	2
1596	2017年7月14日	删除平安永清物流园靠近正在兴建中的新机场，平安才是真正的雄安概念股	1171	0	思股人生	2
1597	2017年7月13日	寿险剩余边际不受10年期国债750天收益率曲线计提准备金影响，一张保单签发时利润就已锁定，平安寿险2016年剩余边际余额4547亿元比上年增加37.4%，即比上年增加1238亿元，加上当年用摊销384亿剩余边际来释放利润，当年实际剩余边际增加1622亿元，按25%的所得税率，平安寿险公司实际上当年创造税后净利1216.5亿元！	8889	2	闲庭信步YW	2
1598	2017年7月12日	请问各位股友分红款到账了没 我的怎么还没收到呢	2957	2	就你肥	2
1599	2017年7月11日	今天头脑发热，高位买进中国平安被套 ，什么时候才能解套。	9183	8	沐风Hy9149	2
1600	2017年7月10日	明显见顶了，主升浪起涨点在36附近，目标在72附近，72以上都是多涨的，现在下来了，随之会形成价压，不要期望谁来解救，能跑就跑快点。	13301	16	股三围777	2
1601	2017年7月9日	本人猜想，会至3600以上去迎接陆金所和京沪高铁	8618	4	闲庭信步YW	2
1602	2017年7月8日	来源：东方财富网 中国平安(601318)2017-07-07融资融券信息显示，中国平安融资余额13,339,544,178元，融券余额132,704,912.47元，融资买入额512,967,495元，融资偿还额559,802,554元，融资净买额-46,835,059元，融券余量2,601,547股，融券卖出量222,400股，融券偿还量340,600股，融资融券余额13,472,249,090.47元。中国平安融资融券详细信息如下表：交易日期代码简称融资融券余额(元)2017-07-07601318中国平安13,472,249,090.47融资余额(元)融资买入额(元)融资偿还额(元)融资净买额(元)13,339,544,178512,967,495559,802,554-46,835,059融券余额(元)融券余量(股)融券卖出量(股)融券偿还量(股)132,704,912.472…	8129	0	中国平安资讯	3
1603	2017年7月7日	中国平安就是下一个大牛腾讯! 个人100元以下买入都是机会	78173	179	轻仓不败	2
1604	2017年7月6日	散户你跟不跟，不跟我把中国平安拉爆。	1869	1	千古兴亡一匹夫	2
1605	2017年7月5日	说平安很卓越我们可以，大概估一下，中国平安中报每股收益2.8元中期分红10派3元每股净资产24元以上每股内涵价值超过41元上半年平安重仓股大幅涨坚决坚定不移长期持有平安	9887	8	股友WK84Ui	2
1606	2017年7月4日	来源：智通财经 智通财经3日讯，中国平安(02318)发布公告，该公司将于2017年7月11日派发末期股息每股0.55元人民币予2017年7月10日上交所收市后登记在册的该公司全体A股股东。（来源：智通财经 2017-07-03 18:15） [点击查看原文]	36802	8	中国平安资讯	0
1607	2017年7月3日	官方媒体没有报道。	9601	4	跌点涨点	2
1608	2017年7月2日	这波50上涨的龙头是茅台，50的保险板块的龙头是平安，茅台在屡创新高，保险板块跟着走，人们灌以“抱团取暖”其实基本面好，实力雄厚、业绩稳定、增长，不靠讲故事吹牛，才是这些股被主力资金看好的根本，你是大资金也不会长期把资金投给讲故事的股里，（偶尔短炒还可以），一定会把资金投给实力雄厚，业绩稳定、增长。特别是社保，商保的大资金是不可以亏的，又到年中业绩排队时，公募基金更是不能让业绩落后，靠谱的投资也能让基民们放心投那个基金，不至于有大批被基民们孰回的压力。用不着用什么“抱团取暖”。这是正常的投资选择，会是常态，不这样不正常，若大势转“牛”了，则基金会敢增加对业绩不稳定的公司投资，但对基本面好，实力雄厚、业绩稳定、增长的公司的投资比例一定仍然是大头。熊市时机构只是减了对风险大的公司的投资，就说什么“抱团取暖”，其实原本投资原则并没变。	8536	8	股友tvTRFd9844	2
1609	2017年7月1日	摩根大通增持中国平安(02318)1.99亿股 耗资103.9亿根据港交所披露易显示，摩根大通于上周五(6月23日)增持中国平安(02318)1.99亿股或2.67%，每股作价52.154元，总值103.9亿元，最新持股量增至12.66%。此前，摩根大通还多次操作中国平安。 上周四，摩根大通还减持长城汽车(02333)1225万股或... 网页链接	9547	3	神算帅靓正888	2
1610	2017年6月30日	跟国家队一起欢呼吧，庆祝吧。MUSIC。	2444	0	千古兴亡一匹夫	2
1611	2017年6月29日	如果你再次错过买入中国平安股票，那么真的今生怕是再也没有发财的机会了。中国平安股票价格应该在120元以上才算正常。如果你已经买入绩优大盘蓝筹股票中国平安的就耐心！安心！放心！持有等着发财。	8827	3	zsR3655	2
1612	2017年6月28日	晚上保监会出重大公告明天保险股会暴跌吗？	8486	2	赢股富	2
1613	2017年6月27日	顶	8118	8	黄金十年慢慢来	2
1614	2017年6月26日	人脸识别技术最好是601318	2002	0	HX99Y3P1276	2
1615	2017年6月25日	中国平安~~最大的利好是.....开通个股期权。目前上证50etf，沪深300etf等已经开通期权交易一年以上，目前作为股票的个股期权模拟盘只有中国平安与上海汽车两家，一旦开通个股期权，这两家模拟交易盘是第一批应该概率很高。一般新开通个股期权的股票，股价上涨最少应该至少在20%以上，首次新品应该涨幅更大。	8987	3	真笨金狐狸	2
1616	2017年6月24日	来源：东方财富网 中国平安(601318)2017-06-22融资融券信息显示，中国平安融资余额12,743,189,103元，融券余额125,359,825.50元，融资买入额841,525,773元，融资偿还额1,051,857,285元，融资净买额-210,331,512元，融券余量2,551,075股，融券卖出量281,433股，融券偿还量155,300股，融资融券余额12,868,548,928.50元。中国平安融资融券详细信息如下表：交易日期代码简称融资融券余额(元)2017-06-22601318中国平安12,868,548,928.50融资余额(元)融资买入额(元)融资偿还额(元)融资净买额(元)12,743,189,103841,525,7731,051,857,285-210,331,512融券余额(元)融券余量(股)融券卖出量(股)融券偿还量(股)125,359,8…	7756	1	中国平安资讯	3
1617	2017年6月23日	来源：东方财富网 中国平安(601318)2017-06-21融资融券信息显示，中国平安融资余额12,953,520,615元，融券余额119,864,883.06元，融资买入额868,121,177元，融资偿还额601,192,986元，融资净买额266,928,191元，融券余量2,424,942股，融券卖出量613,000股，融券偿还量358,662股，融资融券余额13,073,385,498.06元。中国平安融资融券详细信息如下表：交易日期代码简称融资融券余额(元)2017-06-21601318中国平安13,073,385,498.06融资余额(元)融资买入额(元)融资偿还额(元)融资净买额(元)12,953,520,615868,121,177601,192,986266,928,191融券余额(元)融券余量(股)融券卖出量(股)融券偿还量(股)119,864,883.062…	8510	4	中国平安资讯	3
1618	2017年6月22日	涨都天上散户也不愿去接保险股的。以后就慢慢跌吧	1917	0	人间生活	2
1619	2017年6月21日	茅台能涨到500，许你茅台能涨到500，就许我们 平安 涨到 100元！	1499	0	天天红叶777	2
1620	2017年6月20日	放心到肚里	2270	0	万里黄沙吹春风	2
1621	2017年6月19日	来源：东方财富网 中国平安(601318)2017-06-16融资融券信息显示，中国平安融资余额12,542,023,997元，融券余额86,586,656.80元，融资买入额449,553,894元，融资偿还额621,717,068元，融资净买额-172,163,174元，融券余量1,854,104股，融券卖出量196,700股，融券偿还量459,900股，融资融券余额12,628,610,653.80元。中国平安融资融券详细信息如下表：交易日期代码简称融资融券余额(元)2017-06-16601318中国平安12,628,610,653.80融资余额(元)融资买入额(元)融资偿还额(元)融资净买额(元)12,542,023,997449,553,894621,717,068-172,163,174融券余额(元)融券余量(股)融券卖出量(股)融券偿还量(股)86,586,656.801…	8341	2	中国平安资讯	0
1622	2017年6月18日	好心塞，48.7站到山顶站岗了，因所谓的价值投资进来的，这三根阴线是调整吗？	9786	13	高岛抵果	2
1623	2017年6月17日	来源：东方财富网 中国平安(601318)2017-06-15融资融券信息显示，中国平安融资余额12,714,187,171元，融券余额97,777,098.72元，融资买入额869,892,028元，融资偿还额657,821,678元，融资净买额212,070,350元，融券余量2,117,304股，融券卖出量537,800股，融券偿还量238,194股，融资融券余额12,811,964,269.72元。中国平安融资融券详细信息如下表：交易日期代码简称融资融券余额(元)2017-06-15601318中国平安12,811,964,269.72融资余额(元)融资买入额(元)融资偿还额(元)融资净买额(元)12,714,187,171869,892,028657,821,678212,070,350融券余额(元)融券余量(股)融券卖出量(股)融券偿还量(股)97,777,098.722,1…	8874	6	中国平安资讯	3
1624	2017年6月16日	作为长安拔高品牌的重磅车型，CS95还未上市就备受瞩目，看不看好都有各样的理由，但几乎所有人都认定长安将用这辆车来怼传祺GS8。长安说不对，我们的竞争对手锁定的是锐界和汉兰达	5713	10	慢跑的庄园	2
1625	2017年6月15日	2015年国寿原保费收入3640亿，保户投资款新增交款433亿；太保 1085亿 658亿；平安 2084亿 840亿；----------------------------------------------------安邦 542亿 405亿；前海 173亿 605亿；华夏 52亿 1519亿；富德 789亿 859亿-------------------------------------------------------------------------------------------------------2016年国寿4306亿 1655亿太保 1373亿 123亿平安 2751亿 909亿----------------------------------------------------安邦 1141亿 2162亿前海 220亿 782亿华夏 454亿 137…	6548	7	闲庭信步yardwalk	2
1626	2017年6月14日	质疑平安每股多分红0.37元，就多值5290亿真金白银？pk武进不锈603878每10股分红1.8元才22元（平安分红每10股分5.5元）。49元平安危在旦夕（108亿流通股，武进0.5亿流通股）	10908	42	扫描黑马	2
1627	2017年6月13日	狡猾的已跑，暴跌在今天！!!	2031	0	股友J2ojV10202	2
1628	2017年6月12日	。保监会：为完善环境污染损害赔偿机制，在环境高风险领域建立环境污染强制责任保险制度，保监会就环境污染强制责任保险管理办法征求意见。从事环境高风险生产经营活动的企业事业单位或其他生产经营者，应当投保环境污染强制责任保险。	1659	1	耐心等做波段0612	2
1629	2017年6月11日	中国平安外围资金再次进仓了，终于等到了、这周走势如何？	4738	0	喜欢雨天0329	2
1630	2017年6月10日	47.13元	9036	4	世纪鼎利	2
1631	2017年6月9日	速速逃命！	9805	12	股友gghf1j	2
1632	2017年6月8日	看过珠海港，你如何想？	1463	1	ieuywgty9483	2
1633	2017年6月7日	深不见底！601318突然利空措手不及，别瞎买！	8690	4	wwnl3219010	2
1634	2017年6月6日	反弹高点又现，短线客又到离场时，成交量又创新低，没有增量资金进场，存量资金在不断地交印花税、佣金、手续费后，只会越来越少，相应的股价也只有越来越低，再加上不断的IPO，尽管减少了，毕竟每周4股也是惊人的	2994	1	不怕慢就怕站	2
1635	2017年6月5日	下午中小创开始跳水，大盘蓝筹每次回调都是加仓的好机会。今年行情注定绩优大盘，中小创继续挤泡沫。	2723	1	第二代股民	2
1636	2017年6月4日	平安2016年底内涵价值约36元，未来10年，公司内涵价值增长率不会低于20%，只要PEV不下降，所有投资者都可以获得20%的复合收益率，再加上打新收益，未来10年在平安上获得25%的复合收益是大概率事件。可能，在某一阶段股价涨幅小于20%,但这种情况发生，就意味着PEV会小于1，是不可持续的，其实，每年都有PEV高于1的机会。如果，未来10年内有一轮大牛市，还可以顺便收割下韭菜。最终的收益率一定是高于25%的。放着如此高的收益率标的，还天天折腾，不是脑残么？	6710	6	新纪元eowkpu9701	2
1637	2017年6月3日	引资入瓮，长期饭票。	5166	4	十年十二年4684	2
1638	2017年6月2日	散户呼叫，看在同仁的份上，救我一命	1313	0	空仓的境界	1
1639	2017年6月1日	我拿了1个半月了	2438	1	东营老股民	2
1640	2017年5月31日	今天拉升出货好时机	2021	1	股友PraE5h	2
1641	2017年5月30日	碧桂园今天大涨百分之9.4，中国平安有22亿股，一天能赚多少？近十八亿港币。	9543	6	yurong1968	2
1642	2017年5月29日	中国平安答:目前公司早已在雄安新区雄县、安新等地设有专卖店中国平安答:您好，截至2016年12月31日，品牌产品的经销商数量河北地区9家，专卖店数量165家。河北地区专卖店数量在全国各省和直辖市中位列第一。目前公司在保定地区的经销商为二级经销商，管理24个专卖店，容城，安新，雄县各有一个。在雄安新区设立之前已经存在	8241	4	关注时代热点	2
1643	2017年5月28日	众多雄安概念鱼目混珠，到头来只能是昙花一现，而她就在雄安那里摆着，想不受益都难，雄安新区物流大动脉，超低市盈率，长期大牛股，她的名字叫天津港，让我们拭目以待。	2544	0	风向决定发型11	2
1644	2017年5月27日	正大集团目前在平安持股是不是超过二十亿，持股至今，分红和增值有没有七百亿人民币！	9561	1	股友72xcOk	2
1645	2017年5月26日	还有2个月，就将2018年。在此期间，闭眼买进70元以下的中国平安，并且持有三年以上，你的收益将超过95%的炒股者。如果你认为自己是那5%的顶尖高手，那么，你可以忽略这个帖子。多说一句：炒股者都为赚钱而来，而且都认为自己是高手：低买高卖而已！遗憾的是，20多年来，铁一般的事实不容争辩地证明，这些所谓高手基本上都是血本无归！你很可能（99%的可能性）就是他们中的一员。现在有一个最愚蠢、最简单，也是最困难的方法：70元以下闭眼买进中国平安，并且一动不动持有3年以上。3年后回头看，你就是胜利者，你就是那个笑到最后的人！信不信由你！	73784	59	股友WK84Ui	2
1646	2017年5月25日	货源归边	977	0	我亏的只掉内裤了	2
1647	2017年5月24日	平安发布可转债公告。260亿	1063	0	茶花源	2
1648	2017年5月23日	总经理任汇川说，公司总资产有5.58亿元，怎么财务表上只有22.5元？	995	0	股友zu32pn	2
1649	2017年5月22日	佩服，以后全市就只有保险银行和白酒	966	0	梁宏琳	2
1650	2017年5月21日	巴菲特的伯克希尔·哈撒韦通过控制保险公司获得所需资金，平安直接通过保险获得所需资金，平安上市以来，成长性显著超过伯克希尔·哈撒韦，且未来的成长性不容质疑，平安就是中国的伯克希尔·哈撒韦，不是吗？	8777	7	顺势而为926	2
1651	2017年5月20日	中国平安从2000点到5千多点的行情是以20左右涨至46(复权价)，现在这轮起涨点是37左右将涨至75以上实现翻番，同时也实现自上市以來的历史新高(复权)，实现以上目标大致2年左右，那时平保业绩是5元左右每股，市盈率15倍，估值也不高吧，平保将实现业绩和估值增长双轮驱动的戴维思双击，以此见证中国证券价值投资时代的来临！！！	6346	0	林之远	2
1652	2017年5月19日	来源：东方财富网 中国平安(601318)2017-05-18融资融券信息显示，中国平安融资余额11,903,738,653元，融券余额60,789,251.70元，融资买入额387,644,038元，融资偿还额286,134,101元，融资净买额101,509,937元，融券余量1,496,535股，融券卖出量289,100股，融券偿还量1,135,998股，融资融券余额11,964,527,904.70元。中国平安融资融券详细信息如下表：交易日期代码简称融资融券余额(元)2017-05-18601318中国平安11,964,527,904.70融资余额(元)融资买入额(元)融资偿还额(元)融资净买额(元)11,903,738,653387,644,038286,134,101101,509,937融券余额(元)融券余量(股)融券卖出量(股)融券偿还量(股)60,789,251.701…	7448	2	中国平安资讯	3
1653	2017年5月18日	删除	7532	8	闲庭信步YW	2
1654	2017年5月17日	股价：35.82元/股 总市值：6547亿 以年化15%收益率推算（暂时不考虑分红再投入）1年后股价：41.19元/股 总市值7529亿2年后股价：47.37元/股 总市值8658亿3年后股价：54.47元/股 总市值9957亿...............................................验证标准及要求：由于市场情绪及股价波动难以预测，因此不要求每年都上涨15%，只要未来三年（2020年3月8日）之前的某一个时点达到实现52%涨幅就算验证成功，至于如果提前实现后是否获利了结将根据当时市场及基本面再做打算。如果至未来三年期末依然未能完成目标则判之为失败！实现目标可行性分析：1，EV估值角度：2000点时最低对应的是0.8倍EV，目前上证3240点，股价已经低于1倍EV，进入EV推动型模式2，PE估值角度：三年后1000亿净利润对应1万亿市值其实也就10倍PE…	7748	2	股友aGfCji	2
1655	2017年5月16日	平安人脸识别技术世界第一：精度排名胜腾讯日前，国际权威人脸识别数据库LFW（Labeled Faces in the Wild）最新公布的测试结果显示，平安集团旗下平安科技的“脸谱技术”（人脸识别技术）以99.8%的识别精度和最低的波动幅度领先国内外知名公司，位居世界第一，排名超越腾讯的“优图”。事实上，平安科技人脸识别技术目前已服务100余项应用场景，如深圳人社局最新推出的养老金领取“刷脸”在线认证服务，就运用到了该项技术。平安科技相关负责人表示，人工智能是未来社会发展的大方向，平安科技人脸识别技术已跻身国际领先地位，也正积极开拓海外市场。 平安科技人脸识别技术世界第一 获海内外褒奖 LFW披露的测试结果显示，平安科技人脸识别技术以99.8%的识别精度和最低的波动幅度领先其他公司，该精度为LFW所公布的最佳成绩，也是平安科技人工智能实验室取得的里程碑式成果。而在此前，经国家公安部第三研…	8962	2	股友Brov6u	2
1656	2017年5月15日	国看着你哪	1428	0	贪婪而不恐惧	2
1657	2017年5月14日	坚定看好中国平安股价挑战47.50元	9234	4	老顾11118645	2
1658	2017年5月13日	$中国平安(SH601318)$陆金所2017年利润=腾讯2011年利润错过腾讯，你还要错过陆金所么？最关键是陆金所的股权仅需0元就可以得到，在平安估值中，互联网金融、银行估值是0元。我是陆金所超级粉陆金所盈利预测，17年100亿，18年250亿，19年406亿。错过陆金所就会错过整个宇宙，即使不做陆金所股东，也一定要做陆金所客户。	7210	1	慢跑的庄园	2
1659	2017年5月12日	去泡沫化的安全品种	1786	0	溪水竹林	2
1660	2017年5月11日	不到10倍市盈率，看看其他保险股，能找平么？	993	0	抄底我只会抄底	2
1661	2017年5月10日	阿弥陀佛	971	0	香香膊	2
1662	2017年5月9日	来源：东方财富网 中国平安(601318)2017-05-05融资融券信息显示，中国平安融资余额12,082,513,686元，融券余额27,332,445.60元，融资买入额346,456,599元，融资偿还额291,125,191元，融资净买额55,338,996元，融券余量733,560股，融券卖出量52,100股，融券偿还量210,900股，融资融券余额12,109,846,131.60元。中国平安融资融券详细信息如下表：交易日期代码简称融资融券余额(元)2017-05-05601318中国平安12,109,846,131.60融资余额(元)融资买入额(元)融资偿还额(元)融资净买额(元)12,082,513,686346,456,599291,125,19155,338,996融券余额(元)融券余量(股)融券卖出量(股)融券偿还量(股)27,332,445.60733,5605…	6120	0	中国平安资讯	3
1663	2017年5月8日	每次都比人寿涨的少~	8878	17	道家无为555	0
1664	2017年5月7日	2017年3月22日，中国平安（601318.SH、2318.HK）公布了2016年财报。报告显示，2016年营收7124.5亿元，同比增长14.9%；归属于母公司股东的净利润623.9亿元，同比增长15.1%；总资产达5.58万亿元，较年初增长17.0%。中国平安表示：集团个人业务价值的稳步提升，已成为平安价值增长强劲的内生动力。在充满变数的国内外经济环境中，积极开拓面向中产阶层的零售市场、个人消费市场、个人金融服务市场的巨型保险公司，或许是承载中产阶层财富的诺亚方舟。营收、净利润、经营现金流1）营收2016年，中国平安营收达7124.5亿元，相当于2010年营收的376%，六年期间年均复合增长率为24.7%。考虑中国平安的体量，这样的增长率是比较惊人的。预计2019财年，中国平安营收将突破1万亿（假设增速保持为15%）。2）净利润净利润增长比营收增长更快。2016年净利润达723.7…	94292	21	股事人非	3
1665	2017年5月6日	不管有赚没赚，明天就跑。	6634	20	大力断魂刀566	2
1666	2017年5月5日	不要被平安的高收益、高净值所迷惑，真的那么好，机构、基金都傻吗？怎么不大举买入呢？公司高管一再声明股价被低估，为什么不回购呢？所以被低估有被低估的原因。午间吃饭，旁边桌两婆娘在议论平安，说做底仓打新股，新股没中，平安套了10几万进去了。真心的，平安就是一披着蓝筹、绩优的垃圾股，早卖早解脱，反正我今天是果断出了，换白马万华化学了，50是梦。让实践证明，万华到50元，平安也过不了38元。	9493	9	上海网友	2
1667	2017年5月4日	ah股接力下跌啊	1848	2	dcjxn	2
1668	2017年5月3日	1、寿险准备金政策调整，对长期型险种有利，将减少准备金计提，为平安释放更多的利润2、无风险利率上行，减少准备金计提，提升业绩3、陆金所由亏转盈，成为利润增长点4、陆金所上市5、股市走好，权益投资由负转正，提升总投资收益水平。	7497	5	新纪元eowkpu9701	2
1669	2017年5月2日	还敢买基金吗，还敢买中信的基金吗，净他妈的套路，就这样轻描淡写过去了，几年有没有内幕交易，有没有老鼠仓！	2041	0	上海手机网友	2
1670	2017年5月1日	！	4174	2	闲庭信步YW	2
1671	2017年4月30日	来源：经济通 平安(02318)日内将公布首季业绩，H股现逆市升1.61%，报44.25元，暂为表现第二好蓝筹；成交约903万股，涉资3.98亿元。 A股(沪：601318)现价38.17元人民币，上升0.66元人民币，或上升1.76%，成交14.98亿元人民币，涉及3949万股。现价A股对H股呈折让2.53%。 国寿(02628)同样日内放榜，现亦升0.42%，报23.9元。 现时，恒生指数报24547，下跌30点或下跌0.12%，主板成交133.99亿元。上证综合指数报3116.57，下跌24.28点或下跌0.77%，成交504.86亿元人民币。 表列内险股表现 股份 (编号) 股价变幅 ‖A较H溢价 ‖(折让) ----------------------------------------- 中国太平(00966) 19.44元下跌0.10% ‖ ‖ (沪：601336) 45.…	9463	1	中国平安资讯	3
1672	2017年4月29日	来源：东方财富网 中国平安(601318)2017-04-28融资融券信息显示，中国平安融资余额12,136,449,054元，融券余额26,149,125.60元，融资买入额213,424,793元，融资偿还额453,660,628元，融资净买额-240,235,835元，融券余量688,860股，融券卖出量82,400股，融券偿还量243,914股，融资融券余额12,162,598,179.60元。中国平安融资融券详细信息如下表：交易日期代码简称融资融券余额(元)2017-04-28601318中国平安12,162,598,179.60融资余额(元)融资买入额(元)融资偿还额(元)融资净买额(元)12,136,449,054213,424,793453,660,628-240,235,835融券余额(元)融券余量(股)融券卖出量(股)融券偿还量(股)26,149,125.60688,…	8335	2	中国平安资讯	3
1673	2017年4月28日	来源：证券时报 中国平安昨晚公布的2017年一季报显示，公司实现归属于母公司股东净利润230.53亿元，同比增长11.4%；总资产达5.77万亿元，较年初增长3.5%。 该公司一季报的亮点之一是，寿险新业务价值强劲增长，增幅达60%。中国平安解释，系得益于良好的产品结构、代理人队伍规模及产能的持续增长。 产险业务方面，平安产险实现净利润33.90亿元，综合成本率为95.9%。 从2016年开始，中国平安开始披露个人客户数据。截至3月31日，中国平安个人客户总量1.38亿，较年初增长5.0%。第一季度新增客户1178万，其中互联网渠道新增客户201万。同期，中国平安互联网用户总量约3.77亿，较年初增长8.7%。（来源：证券时报 2017-04-28 05:10） [点击查看原文]	9409	2	中国平安资讯	3
1674	2017年4月27日	同比增长11.2%	7398	2	股友R9QSHC4827	2
1675	2017年4月26日	中国平安持股辉山乳业25.48% A股股价直线跳水3月24日盘中，辉山乳业直线暴跌，最多跌逾90%，股价由2.81港元跌至0.25港元。据港交所披露易得知，中国平安现持有辉山乳业25.48%股份。中国平安A股下午开盘直线跳水。据媒体报道，辉山乳业大股东挪用30亿账上资金投资房地产，资金无法回收，去年12月浑水沽空报告之后，各家银行前去审计调查。中国银行发现，辉山乳业一堆单据造假。+++++++++++++++++++++++++我觉得中国平安02138最多值20元。中国平安除了会玩财务技术，从来没看出来中国平安有什么本事，当年中国平安A股推出1200亿RMB增发计划，说是要到海外收购资产，结果投资富通185亿以上，估计连18亿的渣渣都没有，按照这投资水平，要不是当年股民投票否决了中国平安的海外收购计划，中国平安也许早破产了。为了财务好看，中国平安又在A股首创了投资富通亏损直接减净资产，看…	21230	42	股友wSJPOw	2
1676	2017年4月25日	平安北京西城·廊坊永清现代物流园”项目是北京市与河北省落实中央京津冀协同发展战略的重点和示范项目。项目所在地廊坊市永清县位于北京市和天津市的中间，是京津冀协同发展的核心区域，紧邻正在建设中的首都第二机场，地理位置非常优越。项目占地约10平方公里，重点发展现代物流、国内贸易、电子商务、保税贸易与物流、综合金融、大数据与物联网等产业。	7088	3	闲庭信步YW	2
1677	2017年4月24日	来源：经济通 中国平安(02318)现价上升1.19%，报42.5元；成交约1114万股，涉资4.71亿元。 由「三马」阿里巴巴主席马云、腾讯(00700)主席马化腾，及平保董事长马明哲创立的互联网保险公司众安保险，拟提速在港上市，目标第三季挂牌，集逾百亿。 据众安保险的内部消息透露，公司希望能最快于6月向联交所提交上市申请，并赶及在第三季上市。众安保险于去年已积极筹备在港上市，但去年底一度未有再要求投行就在港上市事宜继续工作，主因当时有意转往A股上市。不过，公司于上月再度回心转意，重新启动H股上市工作，主要由于A股上市的等候队伍仍长，未能掌握实际上市时间。 表列同板块或相关股份表现： 股份(编号) 现价变幅 ------------------------------ 中国太平(00966) 18.96元上升2.49% 新华保险(01336) 37.45元上升1.63% 人民保险(01…	8965	0	中国平安资讯	0
1678	2017年4月23日	9.审议及批准《关于建议股东大会授予董事会增发H股股份一般性授权的议案》，授予董事会一般性授权，以发行、配发及处理不超过本公司已发行H股20%的新增H股，发行价较基准价折让（如有）不超过10%.........谁解释一下是什么意思？	5318	2	来自珠三角	2
1679	2017年4月22日	假如我是中国平安董事长，先披露一季报业绩，给投资者报平安！！中国平安是民营公司，不赚钱天都不答应，想想平安一季度保费收入2100亿假如我是中国平安董事长，先披露一季报业绩，给投资者报平安！！中国平安是民营公司，不赚钱天都不答应，想想平安一季度保费收入2100亿，同比增长36%，一季度业绩不会坏到哪里去，高管36.73元购买中国平安6亿元，想想其他的上市公司解禁就套现，不持有中国平安才是最大的不平安，，同比增长36%，一季度业绩不会坏到哪里去，高管36.73元购买中国平安6亿元，想想其他的上市公司解禁就套现，不持有中国平安才是最大的不平安!	6268	1	徐斌华7107	2
1680	2017年4月21日	先不提茅台，说平安的时候绝对不能提茅台，要有自知之明。2017年， 平安开盘价：35.34元，五粮液开盘价：34.66元。平安股价比五粮液高出0.68元。4月20日，平安现股价：35.62元，五粮液股价价：45.57元。平安股价比五粮液低了9.95元。今年以来，平安涨幅0.79%，五粮液涨幅31.47%。三个多月，五粮液股价涨幅是中国平安股价涨幅的400倍。平安跪请给五粮液提鞋，五粮液回答就一个字：呸！	7961	5	股友WK84Ui	2
1681	2017年4月20日	从今年7月1日起，将商业健康保险个人所得税税前扣除试点政策推至全国，对个人购买符合条件的商业健康保险产品的支出，允许按每年最高2400元的限额予以税前扣除。	6099	6	WDWZ	2
1682	2017年4月19日	跑吧	1382	0	很快涨停123	2
1683	2017年4月18日	平安同比增长35.80%；太保同比增长29.48%；人寿同比增长22.49%；新华同比增长-20%	5639	2	闲庭信步YW	2
1684	2017年4月17日	小盘绩优券商股将大涨：东北证券吧000686 必将	1659	0	n459613238249320	2
1685	2017年4月16日	公告日期：2017-04-13证券代码：601318 证券简称：中国平安 公告编号：临2017-012中国平安保险（集团）股份有限公司保费收入公告中国平安保险（集团）股份有限公司（以下简称“本公司”）董事会及全体董事保证本公告内容不存在任何虚假记载、误导性陈述或者重大遗漏，并对其内容的真实性、准确性和完整性承担个别及连带责任。根据中华人民共和国财政部《企业会计准则解释第2号》以及《保险合同相关会计处理规定》，本公司如下控股子公司于2017年1月1日至2017年3月31日期间的原保险合同保费收入为：（人民币万元） 2017年1-3月控股子公司名称 原保险合同保费收入中国平安财产保险股份有限公司 5,366,083中国平安人寿保险股份有限公司 15,147,383平安养老保险股份有限公司 536,999平安健康保险股份有限公司 50,118于上述期间，本公司的寿险业务原保险合同保费收入分类明…	64725	29	中国平安资讯	3
1686	2017年4月15日	平安成都的车险后援在大批裁员	3138	2	熊熊牛牛牛	2
1687	2017年4月14日	来源：中国证券网 上交所发布关于4月12日“中国平安”、“兴业银行”股票盘中异动的情况说明。上交所表示，关注到某券商资管计划账户在下午14点28分左右，集中大量卖出中国平安及兴业银行股票。（来源：中国证券网 2017-04-12 18:01） [点击查看原文]	24134	35	中国平安资讯	3
1688	2017年4月13日	赞！严查老鼠仓！	1208	0	股海碰碰船	2
1689	2017年4月12日	可以缓解上市公司的燃眉之急高抛	983	0	股友U0a85Q	2
1690	2017年4月11日	17年金融股没有投资价值，国家队要撤离就剩金融板块了！	2185	4	总会有冬天	2
1691	2017年4月10日	中国平安大金融股，已经跌到两次员工持股价之下，快跌到银行金融股的估值了，什么时候才能回到非银行金融股的估值……	7302	2	WLY2016	2
1692	2017年4月9日	老大被查，下一步是轮到小喽啰保险公司了，谁中枪	7945	4	骑车慢慢来	3
1693	2017年4月8日	买了2670，目前看还有得调整，但估计下跌幅度也	2639	0	小懒炒股	2
1694	2017年4月7日	这么多年看中国平安的资讯，总结一下就是两条：一是管理层夸自己多牛逼，二是股灾的时候平安跌幅小。	6945	2	arsenal65023	2
1695	2017年4月6日	平安下星期会是主升浪吗？	8350	4	月下横笛beizag6571	2
1696	2017年4月5日	在这种宏观背景下	1731	0	n143610665997181	2
1697	2017年4月4日	港股是全世界估值最便宜的，而中国平安A股比H股还要便宜…	6585	0	WLY2016	2
1698	2017年4月3日	已跌破5日线，到达十日线，阴跌趋势继续	3286	18	哥哥门前油条弯弯	2
1699	2017年4月2日	很久不看平安了。我来看看平安的亲们。	9539	12	暗袖盈香	2
1700	2017年4月1日	中国平安要想提升估值最好进分拆上市，分拆后的总市值将在1~2万亿……不分拆上市，盘太大，筹码分散，不要说20~30倍估值，涨到12倍估值都很难……	4989	0	WLY2016	2
1701	2017年3月31日	？	1921	3	总会有冬天	2
1702	2017年3月30日	明天是机会？还是是陷阱？	1317	0	gqrrwe51og7018	3
1703	2017年3月29日	如果我是中国平安的高管，认为平安股价你了，就直接在二级市场上买入中国平安，举起价值投资大旗带领中小投资者奔致富路，路演花了很多时间，嘴上说平安价值低估没有行动，这是本人不赞同的。	8399	11	徐斌华7107	2
1704	2017年3月28日	大家千万不要太乐观，一定要把握高抛机会，涨起来不卖再等何时，不要做喋喋不休才卖的小傻瓜	9671	15	很快涨停123	2
1705	2017年3月27日	只是到现在还有人在吹中国平安值得买入，就看看他过去的诸多投资，简直不忍直视……，除了拼命招保险代理，卖保险，我看不到他在投资界高明的地方。	6265	3	大道至简166	2
1706	2017年3月26日	最坏结果是大股东把所有股份都赔给平安，辉山牛奶更名为平安牛奶	9532	14	慢跑的庄园	1
1707	2017年3月25日	平安是四大保险公司市盈率最低的，随便给给估值修复就会涨到67十元，坚定持有	8015	1	风云600760	1
1708	2017年3月24日	目前来看，震荡仍是市场的主要旋律	995	0	A5418	2
1709	2017年3月23日	4月14立帖，下周一平安要涨，是大涨，不是我买的，是我胡说的，信吗？套牢的人们，上帝会救你们的。	9937	13	资深经济专家	2
1710	2017年3月22日	h股低价股都翻倍了，你就是不涨。真要脱虛向实呀。脱虛向实不能拿股民出主呀。	1146	0	lsqwcqlj	2
1711	2017年3月21日	平安在怎么估值都值40几的，天天墨迹，主力天天挤泡沫，放个5年，看能到多少	5683	11	上海手机网友	2
1712	2017年3月20日	和h股相差大	969	0	上海手机网友	2
1713	2017年3月19日	很简单，前面的都是国家财政堆出来的国企，毫无实际意义，只有中国平安才货真价实！不简单！祝贺中国平安！	10093	6	太公独钓	2
1714	2017年3月18日	我没有这个股票，只是想问问各大神，平安基本面很不错，为什么就是软不下去也硬不起来？	4972	3	短线有奥妙	2
1715	2017年3月17日	扫盘满仓干亚振60 33 89，29远不是顶	1494	0	十年以後	2
1716	2017年3月16日	买中国平安的散户年薪应该是不低于500万的我是打工的。中国平安老总买不起100股我是1股都买不起啊	5238	12	股友cGWg0C	2
1717	2017年3月15日	应该破净资产！像银行股	995	0	上海手机网友	2
1718	2017年3月14日	平安分红可以不分，用分红的钱回购股份	9669	4	珠峰巅之鹰	2
1719	2017年3月13日	关注上涨潜力巨大物联网概念股：先锋电子、积成电子、歌尔股份、先锋电子、力源信息、浩云科技	8255	28	很快涨停123	2
1720	2017年3月12日	几年来一如既往。虽然早就预期到，但每次还是被惊到了，惊喜。	4462	3	天所赐	0
1721	2017年3月11日	炒股吧 不要价值投资了 那是误导你拿股票了	8727	9	天火火火	2
1722	2017年3月10日	1月重卡销量暴涨1.2倍 创六年来同期销量新高 根据第一商用车网2月6日消息，2017年1月，国内重卡市场共约销售各类车辆8.2万辆，环比增长9%，比去年同期的3.68万辆大幅增长122%。这个销量数值，也创下了最近六年来的1月份销量历史新高。上一次的历史新高，发生在2011年，当年1月份的销量是8.5万辆。 重卡市场2017年开局表现良好，也为一季度同比大增奠定了坚实基础。去年一季度，重卡市场累计销售14.66万辆，今年按照开局月的势头，第一季度累计销量超过24万辆没有很大悬念，甚至有望超过25万辆，净增长突破10万辆。这也就是说，一季度的同比增幅会达到71%。 【增长原因】 1月份重卡市场出现较快增长，在很多人的意料之中；但增长幅度如此之大，又超出多数人的意料之外。从去年10月份至今，受国家治超新政实施的推动，再加上煤炭市场补充库存等因素的同时叠加，公路运力紧缺，重卡新车销售迅猛攀升…	8803	8	芝麻投资	2
1723	2017年3月9日	财政部办公厅主任、新闻发言人欧文汉8日表示，对个人税收递延型商业养老保险试点涉及的相关政策和技术问题，目前已基本形成政策建议。 随着社会经济的发展和人民生活水平的提高，以及我国人口老龄化压力的日趋加大，大力发展包括基本养老保险、补充养老保险和商业养老保险在内的多层次养老保险体系，成为养老保险制度建设的一项重要内容。 欧文汉表示，根据“十三五”规划纲要和国务院有关文件要求，自2015年以来，财政部一直在会同税务总局、发展改革委、人社部、人民银行、保监会等相关部门，对个人税收递延型商业养老保险试点涉及的相关政策和技术问题进行研究，目前已基本形成政策建议。 “基本思路是实施递延纳税政策支持，即由个人自愿建立个人养老账户，对在规定额度内进入该账户的收入，以及在账户中投资运营的收益暂不征税，其应缴个人所得税可延期至将来领取养老金时再征收。”欧文汉说，这项政策对促进我国养老保险“第三支柱”的发展、构…	2454	0	珑琥琚士	2
1724	2017年3月8日	平安15年投资碧桂源，成本2.81港币一年多下来，扣除分红，成本降到了2.5左右，还有近10%的汇率升值收益，股价涨到了6.2平安这把赚了近百亿。虽然100亿利润对平安来说，影响还不是太大，但平安这种投资能力才是我更看重的，买平安就相当于把钱交给马明哲他们打理，公司的赚钱能力超过20%每年，并且还是折价在卖资产。买这种公司股票，时间站在我们这边的，每天都在为我们赚钱看空的人们，你敢做空平安吗？	7915	3	新纪元eowkpu9701	2
1725	2017年3月7日	别太吝啬 多拿出点真金白银 不要让股民太失望 别让人们误认为是个骗子公司 就知道圈钱不讲回报	7729	2	符妙菱Bailey4097	2
1726	2017年3月6日	成本数据告诉你: 只买不卖，卧底待涨推荐: “两会”概念股---京运通(601908) 新能源光伏专用设备公司，参股保险, 证金汇金和QFll重仓持股, 回购概念。这是一只少见的春节以来没涨过的好股票, 成本数据告诉你:该股首发股每股42.00元，复权后新股发行价每股10.50元，证金汇金股灾时买入价经10送10复权后也每股成本8.80元左右，接着公司实施了定增扩股，发行价每股7.88元。两家QFll和多家基金同证金汇金一样长期被套牢, 现价仅6.70元。目前在多重利好叠至时股票还压盘不涨，筹码带血，价值严重低估，中线进场潜伏, 爆发补涨行情的潜力很大。大涨可以迟到不会不到。经查: 去年国庆节后京运通无险资持买，放心2016-09-30较上个报告期退出前十大流通股东有恒大人寿保险有限公司－ 1824.86 1.06 A股 公司 退出万能组合B 香港中央结算有限公司 458.87 0.27…	8835	4	中線主力	2
1727	2017年3月5日	据悉：中国平安旗下平安WIFI获得光启集团5.5亿元投资，并联合成立了深圳平安讯科技术有限公司。意在整合各WIFI提供商无线网络，推进智慧城市建设。	5207	1	eolon927	2
1728	2017年3月4日	逢高减磅是主题。	27.8万	371	淮海路贝贝	2
1729	2017年3月3日	比起受坏账影响的各大银行股30%左右的分红率中国平安吝啬多了。使人不得不对其业绩的真实性表示怀疑	8753	5	道路迷茫	2
1730	2017年3月2日	2017年 4.1开始实施的 76号条例对中国平安影响重大啊。平安符与万能险都不能卖了。新的险种还没有出来。。。这下营业额少了许多。	8536	1	小流氓会炒股	2
1731	2017年3月1日	来源：东方财富网 中国平安(601318)2017-02-28融资融券信息显示，中国平安融资余额12,233,678,991元，融券余额18,629,103.70元，融资买入额159,824,615元，融资偿还额125,934,346元，融资净买额35,120,522元，融券余量514,190股，融券卖出量30,200股，融券偿还量592,900股，融资融券余额12,252,308,094.70元。中国平安融资融券详细信息如下表：交易日期代码简称融资融券余额(元)2017-02-28601318中国平安12,252,308,094.70融资余额(元)融资买入额(元)融资偿还额(元)融资净买额(元)12,233,678,991159,824,615125,934,34635,120,522融券余额(元)融券余量(股)融券卖出量(股)融券偿还量(股)18,629,103.70514,1903…	7716	1	中国平安资讯	3
1732	2017年2月28日	注意稀土概念大牛股：中色股份，包钢股份，北方稀土，东方锆业	7865	17	很快涨停123	0
1733	2017年2月27日	来源：东方财富网 中国平安(601318)2017-02-24融资融券信息显示，中国平安融资余额12,242,402,183元，融券余额19,124,170.40元，融资买入额155,771,864元，融资偿还额148,491,734元，融资净买额7,280,130元，融券余量523,090股，融券卖出量29,200股，融券偿还量64,800股，融资融券余额12,261,526,353.40元。中国平安融资融券详细信息如下表：交易日期代码简称融资融券余额(元)2017-02-24601318中国平安12,261,526,353.40融资余额(元)融资买入额(元)融资偿还额(元)融资净买额(元)12,242,402,183155,771,864148,491,7347,280,130融券余额(元)融券余量(股)融券卖出量(股)融券偿还量(股)19,124,170.40523,09029,2…	8584	1	中国平安资讯	3
1734	2017年2月26日	平安业务繁杂，报表一般投资者看不懂，每年分红比例不足20%，应该参照建行，工行分红比例定期分红。	4607	1	苍梧鹤	2
1735	2017年2月25日	稀土永磁概念股：中色股份、天通股份、北矿科技、银河磁体、厦门钨业	5080	23	很快涨停123	2
1736	2017年2月24日	众安在线保险中国平安是发起人	9947	3	司马002	2
1737	2017年2月23日	来源：东方财富网 中国平安(601318)2017-02-21融资融券信息显示，中国平安融资余额12,186,947,715元，融券余额48,679,435.30元，融资买入额313,808,485元，融资偿还额370,897,075元，融资净买额-57,088,590元，融券余量1,323,890股，融券卖出量785,400股，融券偿还量41,500股，融资融券余额12,235,627,150.30元。中国平安融资融券详细信息如下表：交易日期代码简称融资融券余额(元)2017-02-21601318中国平安12,235,627,150.30融资余额(元)融资买入额(元)融资偿还额(元)融资净买额(元)12,186,947,715313,808,485370,897,075-57,088,590融券余额(元)融券余量(股)融券卖出量(股)融券偿还量(股)48,679,435.301,32…	6202	1	中国平安资讯	3
1738	2017年2月22日	错过深圳国改龙头的百元牛股深特力A和上海风凰A是我的错，但不能一错再错 错过上海国改和重组龙头的第二个百元牛股上海开开实业600272	3988	2	狮铂金	2
1739	2017年2月21日	“保险业收入大爆发了，这个是不是保险股的新增长期要到了啊”，有读者知道我是多年的保险记者，所以来问我。 我的回答是肯定的，“如果你看懂‘87后红利’，其实对这个趋势不会感到奇怪的”，这是我的回复。 保险业捷报频传 近期，关于保险尤其是寿险行业的捷报频传。 一方面，中国保监会2月15日召开新闻发布会，通报2016年保险行业运行情况： 2016年全行业共实现原保险保费收入3.10万亿元，同比增长27.50%。 这个增长速度，创了2008以来新高。 另一方面，各家上市保险公司也是公布了数据： 中国平安四个子公司1月原保险保费总收入达到1200.3亿元，相比去年893.58亿元的业绩同比上涨34.33%，中国人寿实现原保险保费收入1612亿元，相比去年1238亿元的成绩增长374亿元，同比上涨30.21%。 如此高的增速，发生在看似并不新潮的保险行业，还是相当有意思的。 当然，保险行业的快速增长…	9164	2	股意深海7232	0
1740	2017年2月20日	1、周K线上升通道良好，量能渐放，KDJ金叉，MACD收敛即将翻红，boll线呈向上突破状；2、月K线上升通道良好，量能渐放，KDJ金叉，MACD收敛即将翻红，boll线呈向上突破状；3、季K线连续五连阳，上升通道良好，量能渐放，KDJ即将金叉，MACD强势；4、年K线KDJ金叉，MACD由绿翻红。结论：各项K线技术指标显示为中长线介入时机。（海南岛2018）	20.6万	252	海南岛211008	2
1741	2017年2月19日	4月11日，李克强在接见香港当选特首林郑月娥时，表示中央政府今年要重点研究制定粤港澳大湾区发展规划，进一步密切内地和香港之间的经济交流合作，这是李克强今年内第二次提及粤港澳大湾区发展建设问题！与全球三大重要湾区纽约、旧金山和东京相比，粤港澳湾区具有独特的魅力和巨大潜力，未来有可能成为全球第四大湾区！ 1、从GDP总量上来看，粤港澳湾区达到了9.3万亿人民币。在全球范围比较，这种经济规模几乎和韩国与俄罗斯相当，可以排在全球前15名的位置。 2、粤港澳共11个城市，有8个机场。这8个机场每年的客流量达到了1.05亿人，居全国第一位，航空方面的交通优势非常明显。 3、粤港澳湾区有三大港口：广州港、深圳港、和香港。三大港口加起来有6232个标准箱，居全球第一位，在海运方面的基础设施建设具有得天独厚的优势。 4、粤港澳湾区的人口是全球湾区中最多的。根据第六次人口普查的数据，广东省已经超过河南和山东…	24275	48	海南岛211008	2
1742	2017年2月18日	来源：东方财富网 中国平安(601318)2017-02-17融资融券信息显示，中国平安融资余额12,163,442,911元，融券余额19,627,175.40元，融资买入额251,902,763元，融资偿还额347,396,891元，融资净买额-95,494,128元，融券余量541,290股，融券卖出量46,400股，融券偿还量84,100股，融资融券余额12,183,070,086.40元。中国平安融资融券详细信息如下表：交易日期代码简称融资融券余额(元)2017-02-17601318中国平安12,183,070,086.40融资余额(元)融资买入额(元)融资偿还额(元)融资净买额(元)12,163,442,911251,902,763347,396,891-95,494,128融券余额(元)融券余量(股)融券卖出量(股)融券偿还量(股)19,627,175.40541,290…	8370	2	中国平安资讯	3
1743	2017年2月17日	期指也别做多。没对手盘。他们就没钱赚	936	0	上海网友	2
1744	2017年2月16日	涨大盘企稳追美股	915	0	上海网友	2
1745	2017年2月15日	大盘股涨得少。	864	0	上海网友	2
1746	2017年2月14日	000779三毛派神35亿超小市值，原卖壳没成功，将重新卖壳。600847万里股份33亿超小市值，搜房控股借壳将重新申报。这两支股的最大特点都是即将停牌、超跌、已无下跌空间，明确卖壳、乌鸡变凤凰。	9505	18	寻100倍股	2
1747	2017年2月13日	平安那么大的压单，难道平安就这么不受待见吗！	1312	1	上海手机网友	2
1748	2017年2月12日	喜欢吗？喜欢！好吗？真好！爱吗？爱！啥感觉？一言难尽，腹中苦水谁人知！	3456	4	沂蒙山2718	2
1749	2017年2月11日	来源：东方财富网 中国平安(601318)2017-02-10融资融券信息显示，中国平安融资余额11,888,987,059元，融券余额19,015,498元，融资买入额330,357,274元，融资偿还额238,976,015元，融资净买额91,381,259元，融券余量525,290股，融券卖出量34,100股，融券偿还量158,300股，融资融券余额11,908,002,557元。中国平安融资融券详细信息如下表：交易日期代码简称融资融券余额(元)2017-02-10601318中国平安11,908,002,557融资余额(元)融资买入额(元)融资偿还额(元)融资净买额(元)11,888,987,059330,357,274238,976,01591,381,259融券余额(元)融券余量(股)融券卖出量(股)融券偿还量(股)19,015,498525,29034,100158,300…	7885	2	中国平安资讯	3
1750	2017年2月10日	郁闷！！！！！！！！！！	7094	2	瓦达yx	2
1751	2017年2月9日	操	1262	0	dcjxn	2
1752	2017年2月8日	空调选择格力，手机选择华为，新能源汽车我们选择银隆002201，公司和董明珠合作运作银隆新能源汽车项目 即将起飞	9820	18	伟大复兴壹号	2
1753	2017年2月7日	操纵股价不收手，老虎苍蝇一起打！	5283	7	牛股在握	2
1754	2017年2月6日	上证不涨的情况下。平安也不会涨的	988	0	上海网友	2
1755	2017年2月5日	银行利息都跑不赢	7356	5	上海网友	2
1756	2017年2月4日	谁来解释一下中国平安16年第三季度里面的每股经营现金流量为什么是负的，我看前几年都是正的	8097	6	丶闪电丨	2
1757	2017年2月3日	银行股估值都很低，好吧，那么我们把1318的银行业务利润去掉，单是保险业务利润就足以支撑目前股价，还很富余。中人寿、新华保等保险股目前的市盈率都高达三四十倍，而1318去除银行业务利润后的市盈率，目前20倍不到。提示：用户在社区发表的所有资料、言论等仅代表个人观点，不对您构成任何投资建议。用户应基于自己的独立判断，自行决定证券投资并承担相应风险。	4844	0	上海网友	2
1758	2017年2月2日	陆金所控股，竟然值近800亿美金根据通告，陆金所控股以19.538亿美金的可转换票据，全资并购了平安普惠。在这次并购后，公告信息披露，陆金所控股的注册地在开曼群岛，主营业务是投资控股，中国平安的控股子公司平安海外控股和安科技术有限公司合计持有陆金所控股约47.4905%的股权。陆金所控股为上海陆家嘴国际金融资产交易市场股份有限公司(简称“陆金所”)的最终控股公司。根据这个信息，我们来剖析一下：先来了解可转换票据，这个词是英文翻译过来的，英文是convertible promissory note，也就是目前是债券，但是可以行权，转化为股权，类似可转换债券。但是不管怎么讲，就一个道理：收购东西，要花钱或者股权，陆金所不可能掏出20亿美金的现金出来，购买平安普惠的股份。（不要说都是平安集团的，亲兄弟也得明算账）也就是说，股份被稀释了。根据2014年，平安集团全年的财报：2014年度，通过一系…	17702	4	慢跑的庄园	2
1759	2017年2月1日	来源：上海证券报 在走过历史上盈利最好的2015年后，保险行业紧接着迎来充满挑战的2016年。在高基数效应下，已有两家上市保险公司预计去年盈利会出现大幅下滑。不过，作为今年首份正式登场的保险股年报，中国平安昨晚却交出了净利润逆势增长15.1%的成绩单，分红派息同时大幅提升。 多元的利润结构，是中国平安屡屡在逆势环境下斩获净利正增长的主因。梳理中国平安年报发现，其去年业绩可圈可点——传统核心金融业务持续稳健增长的同时，互联网金融业务已有爆发迹象显现。 核心金融业务持续领先 受资本市场调整、高基数效应等因素影响，2016年对于绝大多数保险公司而言是极富挑战的一年。但凭借金融全牌照的优势，中国平安在多项核心指标上实现了持续领先市场的发展。 具体来看，2016年，中国平安归属于母公司股东净利润为623.94亿元，同比增长15.1%；基本每股收益为3.50元，同比增长约17.45%；总资产约5.5…	5858	0	中国平安资讯	3
1760	2017年1月31日	平安股友鸡年大发	3658	0	时间创造财富	1
1761	2017年1月30日	信不信由你，反正我是相信的！	58734	52	股友WK84Ui	2
1762	2017年1月29日	在平安上发言的基夲上都是小散户，机构大户是不会在此表态的。做的人不说，说的人不做。作为保险行业的龙头社保救命钱不买它难道去买创业板吗？	4682	0	上海手机网友	2
1763	2017年1月28日	断命子有违规处理	3199	0	上海手机网友	2
1764	2017年1月27日	又是一条好的宣传题材，大家鉴定鉴定吧！波导股份吧里多空对决，也是散户和狗托的对决！十个点就走4小时前转发 5 评论 22 赞 0 阅读 1925现在的智能手机是网络的主宰，360软件在各大手机上处处碰壁，因为人家都有自己的应用市场和杀毒软件。所以360必须发展自己的品牌手机。现在的手机市场被各大手机厂商占领了，360的艰难可想而知，而波导有360索要的大量资源，所以360借壳波导是最好的选择。欢迎开喷快乐y075py4小时前你是360领导层的吧！我们都听你的好啦！快乐y075py4小时前能先给我拉到8.66以上么，我走些筹码给你们北京网友4小时前想做手机根本不需要自己拥有附加值低的生产流水线，苹果生产几个硬件。有品牌就行了。波导品牌一听就是低端，不值钱北京网友3小时前要品牌手机，不等于要投产比附加值低的生产线。360不会愿意养活波导大量老落病残的员工的北京网友3小时前要品牌，不等于要生产…	6724	5	雨后春笋74360	2
1765	2017年1月26日	现在留下的，大都是平安的坚定持股者，任机构震荡也震不出多少筹码了，若有机构还要筹码，恐怕也只能往上买啰!	13821	14	n411394236262280	2
1766	2017年1月25日	明眼人都清楚	2306	3	沟股大过天	2
1767	2017年1月24日	来源：东方财富网 中国平安(601318)2017-01-23融资融券信息显示，中国平安融资余额11,306,971,841元，融券余额28,351,478元，融资买入额186,476,681元，融资偿还额118,281,542元，融资净买额68,195,139元，融券余量783,190股，融券卖出量36,500股，融券偿还量66,900股，融资融券余额11,335,323,319元。中国平安融资融券详细信息如下表：交易日期代码简称融资融券余额(元)2017-01-23601318中国平安11,335,323,319融资余额(元)融资买入额(元)融资偿还额(元)融资净买额(元)11,306,971,841186,476,681118,281,54268,195,139融券余额(元)融券余量(股)融券卖出量(股)融券偿还量(股)28,351,478783,19036,50066,900沪市…	9990	0	中国平安资讯	3
1768	2017年1月23日	吓晕宝宝以为跌六个点	1212	0	上海手机网友	2
1769	2017年1月22日	来源：东方财富网中国平安 (601318)今日超大单净流出4693.48万元,全市场超大单净流出排名第10名。今日主力净流入-4701.97万元净占比-5%今日超大单净流入：-4693.48万元净占比-4.99%今日大单净流入：-8.49万元净占比-0.01%今日中单净流入：5481.47万元净占比5.83%今日小单净流入：-779.5万元净占比-0.83%（来源：东方财富网 2017-01-20 16:10） [点击查看原文]	9306	2	中国平安资讯	3
1770	2017年1月21日	来源：东方财富网 中国平安(601318)2017-01-20融资融券信息显示，中国平安融资余额11,238,776,702元，融券余额29,500,773.40元，融资买入额76,715,372元，融资偿还额81,488,805元，融资净买额-4,837,732元，融券余量813,590股，融券卖出量15,800股，融券偿还量180,700股，融资融券余额11,268,277,475.40元。中国平安融资融券详细信息如下表：交易日期代码简称融资融券余额(元)2017-01-20601318中国平安11,268,277,475.40融资余额(元)融资买入额(元)融资偿还额(元)融资净买额(元)11,238,776,70276,715,37281,488,805-4,837,732融券余额(元)融券余量(股)融券卖出量(股)融券偿还量(股)29,500,773.40813,59015,80…	7547	1	中国平安资讯	3
1771	2017年1月20日	方大阶段性顶部已确认，接下来需进行调整，最多	1180	0	tianmu5	2
1772	2017年1月19日	大蓝筹与中小创今天的分化走势令人大跌眼镜，不管怎样演变，反正有好戏看了。有一点提醒大家注意，2017年注定不是一个平凡的年份，很多事态会出乎大家的意料之外，因此循规蹈矩的惯性思维可能会害死人，反而往相反的小概率思维靠近倒更接近真理	3838	0	n411394236262280	2
1773	2017年1月18日	等待均线盘好	900	0	上海手机网友	2
1774	2017年1月17日	ipo明确规模，规范大股东减持增发圈钱，恢复T十0	969	0	上海手机网友	2
1775	2017年1月16日	1、2018年至今中国平安股权投资预亏=6217.6*[（1-2734/3307）+(1-8862/11040)]/2=1152亿左右。2、其中，二季度公允价值变动损失约为=（7006-2850）*[（1-2847/3168）+(1-9379/10868)]/2=494亿左右。3、2017年二季度A股基本平盘，即其公允价值变动损益的影响可忽略不计。所以，2018年二季度中国平安每股收益约为＝（2.43-1.29）-494/183*0.75=—0.88元。	25783	71	股友veYOT1	2
1776	2017年1月15日	2016年2月29日的年度最低价27.81元对应2015年末每股净资产18.28元的市净率1.52倍，且筑底时的中枢价位是30元左右；年末的最高价37.76元对应年末每股净资产21.1元的市净率1.79倍。由于平安的保费收入在增长，业绩在增长，互联网金融陆金所和壹钱包都在快速增长，平安医生也在快速增长，平安是极其低估的，即使2017年估值仍象2016年样地低估，那么平安的最低价也会被净资产的增长而抬高，本人预计2017年的最低价为2016年末净资产21.1元的1.52倍为32.07元左右，而筑底时的底部中枢价为34.25元左右，最高价为本年分红之后年末净资产24.4元的1.79倍即43.68元，这是仍极其低估的股价预测，当然如果估值修复的话价格会更高。	9175	4	闲庭信步YW	2
1777	2017年1月14日	来源：东方财富网中国平安 (601318)今日超大单净流入8358.4万元,全市场超大单净流入排名第14名。今日主力净流入9548.09万元净占比8.11%今日超大单净流入：8358.4万元净占比7.1%今日大单净流入：1189.69万元净占比1.01%今日中单净流入：-5810.03万元净占比-4.93%今日小单净流入：-3738.07万元净占比-3.17%（来源：东方财富网 2017-01-13 16:07） [点击查看原文]	6490	1	中国平安资讯	0
1778	2017年1月13日	平安等指标股上涨只会面临期货做空主力部队降临	2249	1	武重了	2
1779	2017年1月12日	这两年买平安的应该都赚钱了，之前在08年高处买的也没办法，市盈率那么高，他们很少是看估值买的，对于那些人，他们的买入逻辑是炒热点，现在应该早就卖没了。新的投资平安的逻辑应该是以管理效率为主导的业绩快速增长和陆金所为主线的隐藏价值的兑现。	6155	7	慢跑的庄园	2
1780	2017年1月11日	和人寿新华的差距不是一点，业绩到底多少是假的？	947	0	上海网友	2
1781	2017年1月10日	关注大牛黄金概念股：山东黄金、青岛金王、西藏天路、刚泰控股、西部矿业	2995	8	很快涨停123	2
1782	2017年1月9日	600050加仓机会	1830	0	宁静致远888888	2
1783	2017年1月8日	不知道	931	0	上海手机网友	2
1784	2017年1月7日	光大我出15.82，现15.61，-1.33%；西水那天收盘19.42，今天收盘14.99，-22.81%；新华那天收盘45.01，今天收盘41.75，-7.24%；太保那天收盘28.12，今天收盘27.03，-3.88%；人寿那天收盘25.70，今天收盘25.09，-2.37%；天茂那天收盘7.61，今天收盘7.53，-1.05%；平安那天收盘35.56，今天收盘36.74%，+3.32%。二个半月，我的平安跑赢原来的光大证券4.65%，跑赢保险股中的西水26.13%、跑赢新华10.56%、跑赢太保7.2%，跑赢人寿5.69%、跑赢天茂4.37%！我有信心，凭借中国平安的复合增长率每年跑赢它们20%！！！	9984	8	闲庭信步YW	2
1785	2017年1月6日	好股，好股，好好捂股，千万别松手！	22144	32	股友WK84Ui	2
1786	2017年1月5日	中国平安百元之路连载	24.5万	414	一锌一易	2
1787	2017年1月4日	16在这为大家保驾护航！战胜主力！50元左右的平安只买不卖！（我们的成本32元）100元左右的兆易同样只买不卖！（我们的成本85元以下）11元以下的000800一样！（我们的成本10左右）	772万	1.2万	十六岁开始做股票	2
1788	2017年1月3日	过年	1034	1	上海网友	2
1789	2017年1月2日	目前炒股就只炒贵州茅台中国平安！管它价值投资不价值投资，平安涨到200元完全有可能！	9676	5	过眼云烟罢	2
1790	2017年1月1日	第一个新：新零售。马云认为，未来10年、20年，新零售将取代电子商务这一概念，这是线上线下与现代物流结合在一起创造出来的新的零售业，这个模式将会对纯电商和纯线下带来冲击。第二个新：新制造。未来的制造业用的不是电，而是数据。个性化、定制化将成为主流，IOT的变革将变为按需定制，人工智能是大趋势。第三个新：新金融。金融业过去是二八理论，未来是八二理论，如何支持80%的中小企业和年轻人将成为重点。互联网金融会使金融业变的更加透明，更加公平。基于数据的互联网金融才能做到真正的普惠金融。第四个新：新技术。移动互联网之后，所有基于PC的技术都将被移动化，基于互联网和大数据的诞生创造了无数想象。第五个新：新能源，就是数据。数据是人类第一次创造了资源，与衣服不同，数据人家用过你再用会更值钱，是越用越值钱的东西。这五个“新”将会方方面面改变人类。未来是知识驱动的技术革命、还是智慧驱动，从向外看转向向内看，…	3801	0	ly633	2
1791	2016年12月31日	来源：东方财富网 中国平安(601318)2016-12-30融资融券信息显示，中国平安融资余额11,820,151,975元，融券余额25,070,374.29元，融资买入额98,907,460元，融资偿还额136,220,637元，融资净买额-38,564,546元，融券余量707,603股，融券卖出量60,900股，融券偿还量33,297股，融资融券余额11,845,222,349.29元。中国平安融资融券详细信息如下表：交易日期代码简称融资融券余额(元)2016-12-30601318中国平安11,845,222,349.29融资余额(元)融资买入额(元)融资偿还额(元)融资净买额(元)11,820,151,97598,907,460136,220,637-38,564,546融券余额(元)融券余量(股)融券卖出量(股)融券偿还量(股)25,070,374.29707,60360…	6480	0	中国平安资讯	3
1792	2016年12月30日	来源：经济通中国站 中国平安(02318)于10:07am录得一手共100万股交叉盘，每股造39.2元，涉资3920万元。 该股暂报39.15元，升1.16%，暂成交389万股及涉资1.52亿元。（来源：经济通中国站 2016-12-30 10:10） [点击查看原文]	9754	0	中国平安资讯	3
1793	2016年12月29日	老金不进来没有钱也不敢拉升，看看险字的下场吧	1140	0	秋吉迎蛇5815	2
1794	2016年12月28日	今日证指数弱市震荡调整，全天波动的幅度只有14个点，创业板指数也在昨日收盘价附近震荡！这说明到年底了，多空双方观望的意愿比较强，做多和做空的动能都不足！盘面上PPP和上海国资表现不错，而以联通为首的混改出现了补跌！另外以万科为首的恒大系也有所表现，但朋友们不要去碰！长期关注股道的朋友们应该记得：当万科还在28左右的时候，股道就说过恒大系已经在做头了，主力已经在反复出货的阶段了，除了举牌外，地产就是地产，能找到一个上涨的理由吗？所以，朋友们做股票时还要理性思考，多想几个为什么！今日上证指数报收在全天的最低点，这说明多头上攻的信心不足！朋友们短线继续按照我在东方财富网博客中的60分钟趋势图操作，只有突破下降趋势我们才能加仓操作！因为我们买进股票是为了一个确定性的赚钱机会，下跌趋势中，我们唯一能做的就是轻仓或空仓休息！朋友们继续等待大盘的突破方向和股道给朋友们的提示进场的时间窗口！	4710	9	股道十年	2
1795	2016年12月27日	大底部股002535	1625	1	水手575	2
1796	2016年12月26日	平安的机构落井下石 发挥了极大不稳定作用	967	0	上海网友	2
1797	2016年12月25日	蚂蚁金服出事，陆金所还远吗？远离中国平安！	4876	0	趋势为王波段修边	2
1798	2016年12月24日	来源：东方财富网 中国平安(601318)2016-12-23融资融券信息显示，中国平安融资余额11,948,342,408元，融券余额39,675,552元，融资买入额86,799,155元，融资偿还额237,639,217元，融资净买额-150,840,062元，融券余量1,142,400股，融券卖出量43,300股，融券偿还量71,300股，融资融券余额11,988,017,960元。中国平安融资融券详细信息如下表：交易日期代码简称融资融券余额(元)2016-12-23601318中国平安11,988,017,960融资余额(元)融资买入额(元)融资偿还额(元)融资净买额(元)11,948,342,40886,799,155237,639,217-150,840,062融券余额(元)融券余量(股)融券卖出量(股)融券偿还量(股)39,675,5521,142,40043,30071…	7179	2	中国平安资讯	3
1799	2016年12月23日	恶庄周五会继续狠压平安	699	0	上海网友	2
1800	2016年12月22日	由于流通市值最大，长期处于低估值，是长期投资的好公司。1.市盈率低，市净率低，2.利润有较稳定的增长，3.子公司陆金所在近两年上市可能很大，4.我国股市在两年内加入MSCI可能很大，5.子公司中国好医生做为最大的互联医疗公司，在五年内上市可能也很大。我个人用三成资金持仓最少五年长期投资。	39.6万	349	太原大胡子	2
1801	2016年12月21日	呼叫万手大单侠	992	0	上海手机网友	2
1802	2016年12月20日	比十年前买的国债能强一点点。。。而这就是中国发展最快的行业中的龙头企业。。。[心碎]	7627	7	linfdfad	2
1803	2016年12月19日	在股价市盈率小于20倍的前提下，每年拿20%的税后利润用于回购股份，10%的税后利润用于分红。同意的小股东们点“同意”。	11789	21	太原大胡子	2
1804	2016年12月18日	中国网财经12月16日讯 今日，中国保监会召开委扩大会议，学习贯彻中央经济工作会议精神。保监会主席项俊波强调，把防控保险风险放在更加重要的位置，防范风险是保险监管的生命线。项俊波表示，保险监管要始终绷紧风险防范这根弦，把防风险放在更加重要的位置，坚决守住不发生系统性区域性风险的底线。要深刻领会中央对经济金融形势的判断，深刻贯彻落实中央关于金融风险的重要指示和批示精神，把风险防范贯穿到保险监管工作的全过程。一是加强风险研判和预警。密切关注外部经济金融形势变化可能带来的不利影响，强化压力测试和风险排查，加强风险的动态监测、识别和预警，提高防范风险工作的针对性和主动性，将风险防范的关口前移。二是切实防范化解重点风险。要密切关注部分公司集中举牌、违规资金运用和虚假出资、一些公司盲目跨市场垮领域跨境投资并购、万能险粗放发展、资产负债不匹配、部分机构公司治理明显失效等问题，采取有力措施防范风险累积。…	4900	2	czb33991300	2
1805	2016年12月17日	来源：东方财富网 中国平安(601318)2016-12-16融资融券信息显示，中国平安融资余额12,018,404,311元，融券余额50,644,152元，融资买入额154,627,297元，融资偿还额179,929,801元，融资净买额-25,302,504元，融券余量1,427,400股，融券卖出量150,400股，融券偿还量181,725股，融资融券余额12,069,048,463元。中国平安融资融券详细信息如下表：交易日期代码简称融资融券余额(元)2016-12-16601318中国平安12,069,048,463融资余额(元)融资买入额(元)融资偿还额(元)融资净买额(元)12,018,404,311154,627,297179,929,801-25,302,504融券余额(元)融券余量(股)融券卖出量(股)融券偿还量(股)50,644,1521,427,400150,40…	6654	3	中国平安资讯	0
1806	2016年12月16日	平安这一波杀的够狠	908	0	上海手机网友	2
1807	2016年12月15日	吓谁呢，尾盘上去	951	0	上海手机网友	2
1808	2016年12月14日	机构打压意图明显 上升途中每一个坎都充分利用	1809	0	上海网友	2
1809	2016年12月13日	赚点钱就装逼，闲散又开始意淫，权重股就是指数工具	1777	0	整天就想啪啪啪0129	2
1810	2016年12月12日	中国平安获评2016年度中国十佳上市公司	6374	2	水若冰	2
1811	2016年12月11日	中国平安下周有可能暴发上拉！最绩优的保险股丕未有大的拉升！欧美股市都以创了新高位，中国平安就是未来低风向标，一定会后来继续拉升。	5842	2	邮差49360	2
1812	2016年12月10日	来源：东方财富网 中国平安(601318)2016-12-08融资融券信息显示，中国平安融资余额11,681,854,911元，融券余额50,968,600元，融资买入额207,985,749元，融资偿还额171,530,504元，融资净买额36,455,245元，融券余量1,396,400股，融券卖出量507,500股，融券偿还量37,400股，融资融券余额11,732,823,511元。中国平安融资融券详细信息如下表：交易日期代码简称融资融券余额(元)2016-12-08601318中国平安11,732,823,511融资余额(元)融资买入额(元)融资偿还额(元)融资净买额(元)11,681,854,911207,985,749171,530,50436,455,245融券余额(元)融券余量(股)融券卖出量(股)融券偿还量(股)50,968,6001,396,400507,50037…	5217	4	中国平安资讯	3
1813	2016年12月9日	天天吹有屁用！	939	0	上海手机网友	2
1814	2016年12月8日	垃圾股票的极致表现，从来就没有大涨过，成天的阴雨天气，马司机在走下坡路了	926	0	上海网友	2
1815	2016年12月7日	险资持有企业的股份，如果仅仅靠股利分红做为回报，从抢持的股价来说，已特别不划算。我看还是给股民下了一个“肯定不会抛售股票”的套，让散户不抛，自己偷偷抛，把散户留在山顶是最终打算。如果真的散户先跑了，把险资套在山顶上，保险公司也会把风险加到购买保险理财的客户头上，所以不管怎么看，保险公司都不吃亏，一个是股民、一个是购买保险理财客户。我个人觉得，这是扰乱金融秩序，对保险公司的当事人应以行政处罚和经济处罚，无论是证监会和保监会，都在担起责任，不能只对姓个人的“徐翔”处罚，也要对姓公的“险资”处罚。	1680	0	胤格	2
1816	2016年12月6日	就是不涨急死你们	983	0	上海网友	2
1817	2016年12月5日	保监会叫停恒大人寿等6家公司的互联网渠道保险业务2016年12月05日20:16 新浪综合.对中短存续期业务超标的两家公司下发监管函，保监会采取了停止银保渠道趸交业务的监管措施；累计对27家中短存续期业务规模大、占比高的公司下发了风险提示函，要求公司严格控制中短存续期业务规模；针对互联网保险 领域万能险产品存在销售误导、结算利率恶性竞争等问题，保监会先后叫停了前海 人寿、恒大人寿等6家公司的互联网渠道保险业务。	4503	0	股友7SrJp9	2
1818	2016年12月4日	拯救中国平安股价低的办法是……	6435	6	上海手机网友	2
1819	2016年12月3日	下周该中国平安发威了！拭目以待	5383	4	上海手机网友	2
1820	2016年12月2日	市盈率低于所有上市的保险公司，现金流充裕，又有充裕的保险资金。大股东只占有5%。 华夏人寿已经买了4%，还差1%强烈看好平安被险资举牌	7837	5	罗赚钱	0
1821	2016年12月1日	有机构在此不遗余力地打压，所为何來，无非是想在突破拉阳线前捡些便宜的筹码，欲盖弥障，留给空方的时间已经不多了，多方的号角即将吹响!	1714	0	n411394236262280	2
1822	2016年11月30日	恢复辣鸡本性	990	0	上海手机网友	2
1823	2016年11月29日	基金持股数为历史低位，呵呵！	986	0	上海手机网友	2
1824	2016年11月28日	多角度分析：中国平安到底值多少钱？（通俗易懂版）一、从市盈率角度来看：1、目前深沪股市3200多只股票，市盈率中位数为44倍，平安2017年每股收益约4.2元，所以，以A股中位数市盈率计算，股价应该是185元。2、从保险行业来看，目前A股四只保险股平均市盈率为24.5倍，那么平安的股价应该是102元。3、参照国际资本市场保险股估价，境外资本市场保险股市盈率约20倍，那么平安的股价应该是86元。二、从市净率角度来看：1、目前深沪股市3200多只股票，平均市净率中位数为3.56倍，平安目前净资产为22.51元，那么市净率中位数股价应该是80元。2、有人说，保险股估值不应采用市净率指标，而是采用内涵价值更合适。目前平安的内涵价值大约36元，每季度增加1元。按照通行的2倍内涵价值，平安股价应该是76元。三、从公司业绩增长分析：自2004年上市以来，中国平安业绩一直保持增长态势，归属于母公司股东的…	970	0	上海网友	2
1825	2016年11月27日	来源：经济通中国站 平保(02318)于1:54pm录得一手100万股交叉盘，每股造42.925元，涉资4293万元。（来源：经济通中国站 2016-11-25 13:55） [点击查看原文]	6430	3	中国平安资讯	0
1826	2016年11月26日	持有平安类蓝筹的遇回档不要慌，反而是好事，客观而言，中期内股指上涨的空间是不大的，现在大盘回调，跌幅大的是高估值的题材绩差股，还有那些业绩增长跟不上股价增长的所谓成长股，或者前期涨幅巨大的搞拆细游戏的高送转，蓝筹跌幅很小，而那些无业绩支撑东西跌得越多越好，腾出指数空间来让蓝筹涨，而平保也许能在较小的指数涨幅内完成较为可观的上涨幅度，大盘早就应该拔乱反正，跟据业绩和价值而不是根据题材和炒作来估值了，中国资本市场如果不完成这个化茧为蝶的进化，将永无前途和光明。	5078	4	n411394236262280	2
1827	2016年11月25日	昨天市场中最吸引眼球的版块	1863	0	股友neya8922	1
1828	2016年11月24日	····	987	0	上海网友	2
1829	2016年11月23日	平安别跌，争取涨一分	998	0	上海手机网友	2
1830	2016年11月22日	明天补涨	991	0	上海手机网友	2
1831	2016年11月21日	最辣鸡的保险股	967	0	上海手机网友	2
1832	2016年11月20日	来源：东方财富网 中国平安(601318)2016-11-18融资融券信息显示，中国平安融资余额11,351,013,269元，融券余额33,206,669.91元，融资买入额54,304,776元，融资偿还额177,961,784元，融资净买额-123,657,008元，融券余量948,491股，融券卖出量54,800股，融券偿还量22,400股，融资融券余额11,384,219,938.91元。中国平安融资融券详细信息如下表：交易日期代码简称融资融券余额(元)2016-11-18601318中国平安11,384,219,938.91融资余额(元)融资买入额(元)融资偿还额(元)融资净买额(元)11,351,013,26954,304,776177,961,784-123,657,008融券余额(元)融券余量(股)融券卖出量(股)融券偿还量(股)33,206,669.91948,491…	5891	2	中国平安资讯	3
1833	2016年11月19日	东阿阿胶大幅提价	1719	0	上海手机网友	2
1834	2016年11月18日	上证综指已经向上突破！其他保险股也已经向上突破！唯有平安天天磨洋工，慢条斯理混日子！中国平安，算你狠！	8315	9	股友wwHZt7	2
1835	2016年11月17日	主力拼命出货，快跑	1477	0	大哥出手	2
1836	2016年11月16日	$中国太平(00966)$ $中国平安(SH601318)$为什么我选择保险作为我长期投资的主要方向？为什么这么多保险公司我选择的是中国平安和中国太平下面这张图是部分的原因：一、盈利能力极强1、调整后：调整了准备金变化和资本利得/亏损后，保险公司的真实盈利。2、平安人寿一骑绝尘。主要原因是其低成本（银保鸡肋渠道极为节制），高杠杆（保费持续大幅领先同行，且每年向集团分红）。3、太平人寿排第二。虽然太平人寿的投资波动较大，但拉开时间看，盈利能力极强。现在中国太平在净资产以下的估值，好了，我是铁了心要吃套。实在不行，就去装睡。二、投资收益差不多其实也不是差不多啦。2009年-2015年，四家上市保险公司平均总投资收益率为：中国太保（5.27%）>中国平安（5.15%）>新华保险（4.86%）>中国人寿（4.81%）中国平安由于受到2008年富通影响的后遗症，所以间接影响了后面的投资表现。否则。…	9192	1	魅影迷离7105	0
1837	2016年11月15日	来源：智通财经 中国平安(02318)公布运营数据，于2016年前10个月，公司控股子公司中国平安财险、平安寿险、平安养老保险及平安健康保险分别实现原保险合同保费收入人民币约1418亿元、2363.74亿元、137.25亿元、6.61亿元。 于该期间，该集团寿险业务原保险合同保费收入人民币约2507.60亿元，其中个人业务约为人民币2363.52亿元，团体业务约为人民币144.08亿元。 中国平安财险，于车险方面实现原保险合同保费收入人民币约1175.52亿元，非机动车辆保险约为人民币200.24亿元，意外与健康保险约为人民币42.24亿元。（来源：智通财经 2016-11-14 18:53） [点击查看原文]	9210	2	中国平安资讯	3
1838	2016年11月14日	四两拨千斤,该股走势表明证监会的态度大盘熊跌了16个月，接下来的行情肩负着解放被套证金和汇金的救市资金的特定任务。其中，中国石油（601857）,半年报和三季报显示证金还在连续不断地增持，请注意，前十大股东都在增持而无一减持，这说明什么呢？众所周知，去年7月初救市时证金入场以均价不低于12:00元买入了13亿股(现占中石油发行A股总额的33%),一直套牢至今,市值几乎被腰斩。国际原油期货反弹了一倍多，中石油股价却从8元多倒跌一元,现价7元多还不到发行价的一半，似乎中石油在大盘两千点时也就是今天这个价位.原油期货大底反弹以来的二浪回调至40元企稳，正走三浪即主升浪，大级别反弹不可阻挡。进场: 7元多不买与48元不卖一样错。潜伏在其中，坐待猛拉时。大盘关键时刻还是得靠中石油护盘冲关，长达几年七元多价格的横盘确定这里就是大底，应该说是世纪大底了.首发流通股四十亿股目前在散户手里不多了，半年报出…	8892	7	中線主力	2
1839	2016年11月13日	告诉你一个真实情况，平安股票601318在很长时间内，都不会过36元，36元是平安股票的钢顶，破不了的。	7306	7	上海手机网友	2
1840	2016年11月12日	1 中国保险行业发展空间巨大2 平安有一只优良的管理团队3 今年平安业绩逆势大涨17%4 未来股市向好已经非常明朗，这将会提高中国平安的投资收益	6527	1	神奇的复利技术6716	2
1841	2016年11月11日	中国平安是调节市场的工具，GJD何时把筹码全部交给市场，就是平安大涨时	3493	1	巨亏80W1912	2
1842	2016年11月10日	来源：东方财富网中国平安 (601318)今日超大单净流入24356.22万元,全市场超大单净流入排名第8名。今日主力净流入12313.87万元净占比5.15%今日超大单净流入：24356.22万元净占比10.19%今日大单净流入：-12042.35万元净占比-5.04%今日中单净流入：-14123.2万元净占比-5.91%今日小单净流入：1809.33万元净占比0.76%（来源：东方财富网 2016-11-09 16:07） [点击查看原文]	8479	5	中国平安资讯	3
1843	2016年11月9日	目标价41-42	4872	2	goldreaper	2
1844	2016年11月8日	幸运啊！涨那么多也该回来了。五十进一点，哈哈哈哈哈哈	6753	4	风云堂主	2
1845	2016年11月7日	大家注意—下，平安从底部起来，虽然涨势较慢，但走势非常稳健，回档幅度一般都在5%以下，很难深幅下调，做空者回补空间很小，做多者套牢幅度也很浅，这正应了—句股谚，好股不套人，中国平安很少有套牢盘，上涨3%就全体解套创新高大家都赚钱，这预示着中国平安正在塑造自己的独特的超级大蓝筹的品格，那就是，股灾以后将结束套人的历史，以前可能有75元(复权价)的套牢盘，但股灾后从底部启动开始，中国平安将开创不套人，让所有参与者都能盈利的历史，从而开创一个价值投资新时代，成为中国资本市场创造财富效应的标杆!	6256	2	n411394236262280	2
1846	2016年11月6日	争取A股也要达到这个比例关系,还有20%的静空间	8496	3	jake32654908	2
1847	2016年11月5日	证监会通报操纵股价四种方式：关联账户，自买自卖，虚假申报，拉高卖出原文转帖如下：证监会通报3宗案件 超级牛散操纵12只股票被罚四千万2016年09月24日在证监会昨天的新闻发布会上,邓舸另外披露，近日证监会依法对3宗案件作出行政处罚及市场禁入。包括一宗信息披露违法违规案，即成都前锋股份信息披露违法违规案；两宗操纵市场案，其一是肖海东以连续买卖拉抬股价，后反向卖出的手法，操纵通光线缆等12只股票价格；另一宗是赵晨以开盘虚假申报后反向卖出等手法，操纵影响网宿科技等3只股票价格。 据了解，证监会认定超级牛散肖海东操纵通光线缆等12只股票价格的行为构成操纵证券市场罪，没收肖海东违法所得1341万元，并处以4024万元罚款。有私募人士表示，超级牛散很容易操纵小盘股，一般都有自己的流程，而其手法因人而异，但都是利用小散们崇尚找庄、跟庄、抬庄等，诱导散户跟进，抬高价格，从中牟利，但不是所有的操纵市场行…	31381	60	板块轮番上涨	2
1848	2016年11月4日	让民生浦发招商兴业之间互相拆借形成子公司,在互相交叉循环持股.使双方的每股收益大幅度提高,进而迫使股价提升.进而形成市场联盟.抢占市场份额同.	940	0	上海网友	2
1849	2016年11月3日	1126公司提前“曝光”全年业绩 194家预增翻倍	898	0	上海网友	2
1850	2016年11月2日	涨了一天都不如一个低开跌得多，什么股票这是？	970	0	上海网友	2
1851	2016年11月1日	准备跌	978	0	上海手机网友	2
1852	2016年10月31日	平安为了收红盘已用了洪荒之力，以我的经验周一真为平安担忧，拭目以待？	6136	3	鄙视这垃圾穷庄	2
1853	2016年10月30日	平安作底仓，中了新股。	4219	3	zjykcyb	2
1854	2016年10月29日	凭20%左右的复合增长率,市盈率15-25倍一点都不奇怪,所以中国平安在目前大盘市场下涨到50-80元也同样有投资价值,不涨我也等着.四年前30多元感觉被低估,建了仓,现在股价翻倍了,感觉价值更被低估,持有更有信心.	8870	4	环保医药上保险2522	2
1855	2016年10月28日	下图为大盘15分钟线短线图，近期大盘在2900点附近，两次回探2905后，MACD出现短期震荡走高，今天尾盘半小时内出现放量放涨，最终以2964点收红，上涨0.61% 从上图看出，短线大盘大涨的可能性暂时还不算大。但是已有起稳迹像。近几个交易日成交量低迷，从日k线看图的话，从二月二十二日的最高点位拉一条直线到今天。就可以看出，大盘只是突破2930以后。在反弹的同时，上方遇到20周线压力3098后出现震荡下跌，短线跌至10周线。由于反弹受到阻力，短期出现一段时间的震荡调整，完全属正常调整范围之内。而且以国金证券为例，也调整至60天线附近出现小幅反弹。由此，大盘后期个人仍然继续看好，。而且现在已经有不少个股出现底部特征。下一步反弹，大盘短线压力位在2990附近为第一压力位，第二压力位大概在3010附近。所谓这两处压力位，如果近期券商股出现见底反弹的话，那么这两个压力位弹指可破。后期大盘将仍然…	15.6万	1597	股友60H21905p2	2
1856	2016年10月27日	这股股爱波动，持有者想在其身上赚钱一定要先克服自身问题：比如手多冲动，拖拉，不服输，无耐心，不停做短线不停地换股还天天看盘！其实投资市场赚钱本质之道就是：制订简单进离场规则，管好自己的手，机械重复就可以了！只要你具有不错的简单趋势跟踪技术，投资成事没有想像的那样难，并且一点心理压力都没有。而且可以说，你将会是永久的大赢家。牛市的趋势进入高智稳明亮区一成型耐心持股，少看盘，把行情吃尽，熊市下跌到高智稳阴影区一成型就空仓休息或有条件的就反手做空！完全不需要做任何预测，不需要研究任何数据，只用简单的规则就可以解决所有问题。比如做港股的，可以用55天均线，做国内股票的，可以利用高智稳管道，简单明了！做美股的，可以利用200天均线！高智稳管道最简单稳定，做这股最适合!投资就是这么简单，做事别往复杂去，大道至简，你明的！	9147	4	shairdy1070	2
1857	2016年10月26日	据消息，中国平安保险（集团）股份有限公司的一位高管表示，这家全球市值第二大保险商的股票最多被低估了45%。公司首席保险业务执行官李源祥表示，该公司940亿美元的市值比分类加总估值法所得的估值低25%-45%。李源祥表示，虽然综合性金融公司在发达市场失宠，但是中国平安遭遇的“多元化折扣”（conglomerate discount）过大，因为中国互联网使用如日中天使得该公司更容易吸引到新客户并获取跨市场产品。中国平安业务涵盖保险、银行和资产管理。李源祥在上海接受采访时说，一直以来多元化折扣都过高，极大地低估了中国平安的真正价值；如果市场能够更加合理、公正地评估中国平安，其市值应该会大幅升高。亚洲企业高管公开对公司估值发表评论并不常见。不过，李源祥看多中国平安股票的观点与分析师不谋而合，他们给予中国平安的评级共识在估值在100亿美元及更高的地区保险商中最高。分析师给出的中国平安平均目标价为5…	8210	6	n843213687858278	2
1858	2016年10月25日	美好一涨停，各路跟随装逼大神，号称吃到肉的该出现了！	9895	513	梁副贡逃厍皆9112	2
1859	2016年10月24日	分别是年K线，周K线，分时图。K线上每次拉高必将猛砸到惨不忍睹的情况，这也是中国平安从来不涨的主要原因，并且其主要目的是砸大盘，根本不计股价效益等因素。什么时候都是以砸盘为主。	6721	7	救市的谎言	2
1860	2016年10月23日	34.20成本，不知道是福还是祸。	6492	5	我是红小散	2
1861	2016年10月22日	315投诉：平安陆金所涉放高利贷，严重违规待查！！	6559	2	上海手机网友	2
1862	2016年10月21日	招商证券强烈推荐买9.2元平安银行绝对有20%收益若是牛市将有4倍涨幅招商证券强烈推荐买9.2元平安银行绝对有20%收益拔前每股收益3.28元如果是牛市平安银行至少到40元是现价4倍，9.1元比黄金还 拔前每股收益3.28元如果是牛市平安银行至少到40元是现价4倍，9.1元比黄金还珍贵4倍 零售转型继续深化，不良生成持续企稳 查看PDF原文 研报日期：2016-10-21K图 000001_1 平安银行(000001) 1、 归母净利润增速较中期小幅回落，但 1-9 月拨备前营业利润（ PPOP）同比增速回升至 30%，真实的盈利能力仍然强劲。 平安银行 1-9 月实现归属于母公司净利润同比增长 5.52%较 1H16 小幅下降了 0.58PC， 我们认为主要是平安为了夯实拨备主动降低了对较高业绩增长的目标，平安银行实际的盈利能力不降反升。 3Q 拨备前营业利润（ PPOP）环比增 7.…	4058	2	上海网友	2
1863	2016年10月20日	今年跨年度牛股的基因永远是：深港通+军工+国企改革+举牌+盘小+低估值股价低+多题材（能讲故事） 飞亚达000026就具有这样的基因 飞亚达将会成为第二个妖王深特力，第一目标位30元 第二目标位60元 成妖后过100元飞亚达智能腕表被阿里马云看中有它的道理。别要小看外星人马云，这个娃脑壳小，但是好用得很。马云想把飞亚达的智能腕表将来发展成能实现全息图像，就是一按弹出影像，模拟事物，人物虚拟对话等技术（简单的说就像投影），这些高科技技术是手表发展的最终方向，也是取代手机的必须技术。看看000025深特力A从8元到108元 现在都有60多元 000002万科A从8元多到27元 000004国农科技从8元多到52元现价为39元 000034神州数码从7元到34元 现价32元 000048康达尔从8元多到45元 现价32元以上 这是一个深圳本地股的时代来了 000026飞亚达股价最低只有13元多…	6945	4	铁血丹心A	2
1864	2016年10月19日	平安，好股，大东南的技术走势（3次KDJ底背离，2次RSI底背离，1次MACD底背离） 对于这种严重底背离的股票，为什么张不起来? 这里面肯定是有压制股价不涨的理由！（增发没过会保增发过会不让股价上涨过快，有的股票债务重组，债转股都会压制打压股价）大东南转型↓5亿多投资手游戏收购上海游唐网络公司 适时跟进AR游戏 该公司是国内第一高价游戏股160元史玉柱巨人网络，以及百度，腾讯以及国外著名公司的游戏产品开发商和合作商。业绩超预期。是国内业绩最好的游戏公司之一。（上海游唐网络公司的前任股东是完美世界，完美抛弃游唐，被大东南收购，跟巨人网络是合作关系，合作开发游戏大主宰）大东南的转型，手游只是冰山一角，不值一提！拟定增20亿元投锂电池项目 消息面上，大东南8月30日晚间公告，公司因筹划非公开发行股票事项，于2015年7月7日下午开市起停牌。目前，非公开发行的具体内容已确定：拟定增募资金不超过…	6199	2	利好公布员2331	2
1865	2016年10月18日	30%在哪里？！发帖的请回答，每年没有是不是你拿给大家！	5569	5	救市的谎言	2
1866	2016年10月17日	根据中华人民共和国财政部《企业会计准则解释第 2 号》以及《保险合同相关会计处理规定》，本公司控股子公司中国平安人寿保险股份有限公司、中国平安财产保险股份有限公司、平安健康保险股份有限公司及平安养老保险股份有限公司于 2015 年 1 月 1 日至 2015 年 9 月 30 日期间的原保险合同保费收入分别为人民币 16,399,244 万元、人民币 12,163,834 万元、人民币 42,984 万元及人民币1,052,990 万元。	4849	0	上海网友	2
1867	2016年10月16日	没有傻子会去帮垃圾股解套~是！	1473	1	神秘峡谷	2
1868	2016年10月15日	公告日期：2016-09-15证券代码：601318 证券简称：中国平安 公告编号：临2016-041中国平安保险（集团）股份有限公司保费收入公告中国平安保险（集团）股份有限公司（以下简称“本公司”）董事会及全体董事保证本公告内容不存在任何虚假记载、误导性陈述或者重大遗漏，并对其内容的真实性、准确性和完整性承担个别及连带责任。根据中华人民共和国财政部《企业会计准则解释第2号》以及《保险合同相关会计处理规定》，本公司如下控股子公司于2016年1月1日至2016年8月31日期间的原保险合同保费收入为：（人民币万元） 2016年1-8月控股子公司名称 原保险合同保费收入中国平安财产保险股份有限公司 11,176,883中国平安人寿保险股份有限公司 19,934,763平安养老保险股份有限公司 1,117,947平安健康保险股份有限公司 51,645于上述期间的原保险合同保费收入分类明细如下：（…	58147	17	中国平安资讯	3
1869	2016年10月14日	来源：东方财富网 中国平安(601318)2016-10-13融资融券信息显示，中国平安融资余额11,567,847,487元，融券余额57,171,472元，融资买入额178,108,050元，融资偿还额159,213,322元，融资净买额20,579,577元，融券余量1,675,600股，融券卖出量370,300股，融券偿还量55,200股，融资融券余额11,625,018,959元。中国平安融资融券详细信息如下表：交易日期代码简称融资融券余额(元)2016-10-13601318中国平安11,625,018,959融资余额(元)融资买入额(元)融资偿还额(元)融资净买额(元)11,567,847,487178,108,050159,213,32220,579,577融券余额(元)融券余量(股)融券卖出量(股)融券偿还量(股)57,171,4721,675,600370,30055…	5733	1	中国平安资讯	3
1870	2016年10月13日	重大利好消息 以来最近这5股已经开始崭露头角 后市也将会继续爆发 提前布局 等待上攻涨停板	8852	3	股友XgyJo7	2
1871	2016年10月12日	32.1元的缺口补不补？高手解答……	5149	5	待宰的羔羊羊	2
1872	2016年10月11日	来源：东方财富网 中国平安 (601318)今日超大单净流出16136.94万元,全市场超大单净流出排名第2名。今日主力净流入-6181.88万元净占比-5.25%今日超大单净流入：-16136.94万元净占比-13.7%今日大单净流入：9955.06万元净占比8.45%今日中单净流入：5364.22万元净占比4.55%今日小单净流入：817.67万元净占比0.69%（来源：东方财富网 2016-10-10 16:07） [点击查看原文]	6998	2	中国平安资讯	3
1873	2016年10月10日	正常减持也用不着时不时打下几个价位吧。	4523	2	越炒赔越多	2
1874	2016年10月9日	稳定的净资产收益率和寿险收益率，远胜人寿、新华、太保。在平安这5年左右的平均年增长相对比，贵州茅台、格力电器等的成长性黯然失色！601318何日回归合理价值？	7747	2	黄浦江上的浪涛啊	1
1875	2016年10月8日	来源：东方财富网中国平安 (601318)今日超大单净流出3878.3万元,全市场超大单净流出排名第20名。今日主力净流入-3477.04万元净占比-5.24%今日超大单净流入：-3878.3万元净占比-5.84%今日大单净流入：401.26万元净占比0.6%今日中单净流入：1540.87万元净占比2.32%今日小单净流入：1936.18万元净占比2.92%（来源：东方财富网 2016-09-30 16:07） [点击查看原文]	8619	2	中国平安资讯	3
1876	2016年10月7日	请注意平安 资金连续流入 股价稍涨 快要爆发了 耐心持股等待	4298	2	人生啊15元	2
1877	2016年10月6日	来源：21世纪经济报道 保险股，被低估了吗？ 诚然，国内保险机构一寿险业务负责人坦言，当下的低利率环境，无疑是现阶段对经营寿险行业的一个重要挑战：利率下行，将令寿险公司投资承压，利差收窄引起利差损风险增加，从而导致寿险公司的整体价值、利润率下降。 但是，全球性金融集团麦格理近日发布的研究报告表明，市场对当前国内寿险股定价存在误判，只反映了当前的短期盈利挑战。 麦格理研究通过对公司净资产收益率(ROE)的分析表明，中国寿险公司的真实盈利能力很稳固，且前景看好，因此应有更高的交易倍数。“目前的中国保险股已被低估”。 具体到各家寿险公司，通过麦格理的内含价值分析，平安寿险基本净资产收益率近5年平均值以36%稳居头把交椅。 无独有偶，日前国际知名投行汇丰发布研究报告，宣布对中国平安的业务进行重估，取消了20%的综合金融估值折价，同时将平安H股、A股的评级由“持有”上调至“买入”，目标价分别为56…	37684	16	中国平安资讯	0
1878	2016年10月5日	沉痛哀悼谢百三教授谢百三曾经说过的最著名一句话是：不进股市，没有亏损的危险，但会有一辈子贫困的危险。	9648	3	julia326	2
1879	2016年10月4日	朝朝暮暮多保暖，暮暮朝朝要防寒，时时刻刻多保重，刻刻时时多珍重，平平安安最开心，健健康康福最真，温暖温馨迎寒冷，温馨温情不惧冷。	3877	0	股友D1ERqQ6170	2
1880	2016年10月3日	真的搞不懂楼市为什么这么火爆？做为个人投资者，在投资时应首先考虑的是投资品变现。周围的人多有投资黄金 玉石 房产等，投资以上品种有折旧如同股票套牢，但我总认为投资股票是最好变现的投资品种。股票税率相对低廉，为什么这么多看不明白的呢？希望越来越多的人能明白过来。	6342	1	猴急了上房	2
1881	2016年10月2日	目标52	8520	3	三字以内	2
1882	2016年10月1日	马明哲为什么不重视平安股票市值管理？任其沦丧?	6781	1	上海手机网友	2
1883	2016年9月30日	来源：东方财富网 中国平安(601318)2016-09-29融资融券信息显示，中国平安融资余额11,501,566,183元，融券余额34,497,710元，融资买入额131,620,583元，融资偿还额103,998,237元，融资净买额27,622,346元，融券余量1,009,000股，融券卖出量51,400股，融券偿还量112,700股，融资融券余额11,536,063,893元。中国平安融资融券详细信息如下表：交易日期代码简称融资融券余额(元)2016-09-29601318中国平安11,536,063,893融资余额(元)融资买入额(元)融资偿还额(元)融资净买额(元)11,501,566,183131,620,583103,998,23727,622,346融券余额(元)融券余量(股)融券卖出量(股)融券偿还量(股)34,497,7101,009,00051,400112…	7626	1	中国平安资讯	3
1884	2016年9月29日	股本太大吗？----182亿，确实有点大，但绝对不是主要原因。业绩不佳吗？----每股收益居深沪股市前列，所以也不是这个原因。前景不妙吗？----未来相当长的时期（起码20年内），保险业前景十分看好。高管不行吗？----马总几乎成了保险界神化般、标志性人物，其他高管也是响当当的人才。增长不快吗？----短短20多年，公司从零开始发展成为中国做大的保险公司，增长速度实在是惊人。那么，平安股价不给力，其中原委有谁知？	8787	3	股友wwHZt7	2
1885	2016年9月28日	大家到股市里来目的只有一个赚钱，有的人是为了快速致富，想暴利。有的人老老实实赚的是复利。千万不要小瞧复利，爱因斯坦称复利是世界第八大奇迹，其威力比原子弹还厉害，每年15%连续乘15年看到的数字真不敢相信，事实确实如此。为什么短线暴利凡人很难做到，你的每笔交易要缴纳佣金，印花税，这些都入到你的交易成本里，即使你辛苦一年频繁交易打个平手已经属于佼佼者，如果能够盈利我认为是属于出类拔萃。为什么短线参与者大多数人是亏钱的道理就在这里。既然短线暴利这条路走不通，那么还是老老实实走长线复利之路。有的人会质疑中国的股市制度不适合做价值投资，长期投资，实质上价值投资，长期投资是没有国界的，放之四海皆准，千万不要那48元的中石油来说事，那是对价值投资的曲解。只要你买到足够便宜又非常优秀的公司是一定能够拥抱复利之喜。	9137	11	wyw343	2
1886	2016年9月27日	新股中签是大户和机构的事情，散户的希望十分渺茫。经常说保护中小投资者利益，为什么有利益时不是中小投资者的，而是机构和大户的？说的与做的各是一套。散户新股中不了签，持有的老股天天下跌，账户亏损累累。所以，坚决反对只为少数人有利的，对大盘长期承压的连续新股发行。	8971	7	牛股在握	2
1887	2016年9月26日	今天肯定又暴跌崩盘收大阴线了 !!!!!!!!!!!!!!!!!!!!!!!!!今天肯定又暴跌崩盘收大阴线了 !!!!!!!!!!!!!!!!!!!!!!!!!今天肯定又暴跌崩盘收大阴线了 !!!!!!!!!!!!!!!!!!!!!!!!!今天肯定又暴跌崩盘收大阴线了 !!!!!!!!!!!!!!!!!!!!!!!!!	4527	5	股友2u9537a525	2
1888	2016年9月25日	平安让我损失惨重，再也不买平安任何产品了	4488	2	上海手机网友	2
1889	2016年9月24日	来源：东方财富网 中国平安(601318)2016-09-23融资融券信息显示，中国平安融资余额11,443,654,233元，融券余额47,966,772元，融资买入额146,239,713元，融资偿还额184,354,850元，融资净买额-38,115,137元，融券余量1,374,800股，融券卖出量94,400股，融券偿还量93,700股，融资融券余额11,491,621,005元。中国平安融资融券详细信息如下表：交易日期代码简称融资融券余额(元)2016-09-23601318中国平安11,491,621,005融资余额(元)融资买入额(元)融资偿还额(元)融资净买额(元)11,443,654,233146,239,713184,354,850-38,115,137融券余额(元)融券余量(股)融券卖出量(股)融券偿还量(股)47,966,7721,374,80094,40093…	5285	2	中国平安资讯	3
1890	2016年9月23日	来源：东方财富网中国平安 (601318)今日超大单净流出15584.51万元,全市场超大单净流出排名第3名。今日主力净流入-5728.86万元净占比-3.01%今日超大单净流入：-15584.51万元净占比-8.2%今日大单净流入：9855.65万元净占比5.19%今日中单净流入：6242.51万元净占比3.28%今日小单净流入：-513.65万元净占比-0.27%（来源：东方财富网 2016-09-22 16:07） [点击查看原文]	7072	3	中国平安资讯	3
1891	2016年9月22日	可以说话了吗？	1631	0	股友6RgVks	2
1892	2016年9月21日	本轮由55.09调整到51.28元，幅度接近8%，触及20日均线。上一轮调整由49.09调整到45.36，幅度也是8%，但没有触及20日均线。最近四个交易日，已经跌了三天。本轮上涨以来，连跌三天情况仅出现两次。所以说，如果平安的牛市确定，那么调整基本到位，明天应该可以重拾升势！这两天成交量明显萎缩，今日单针探底，如果明天放量长阳，则后市十分乐观，60元大关将一击即破。	9791	6	股友WK84Ui	2
1893	2016年9月20日	来源：证券时报 汇丰银行近日重估了平安综合金融的业务模式，认为中国平安隐含35%的上涨空间。 此次调整主要是在重新评估平安的业务模式后，取消了对中国平安综合金融估值20%的折价，将平安H股及A股评级上调至“买入”。调整后，中国平安H股和A股的目标价为56港元(原HK$45元)和47元人民币(原RMB38元)，隐含约35%的上行空间。 业内人士评价，这是平安集团布局互联网金融发展及变革财务报告披露方式后，国际大行首次明确全面重新认识以平安为代表的中国金融业发展趋势。 次贷危机后，花旗和汇丰的综合金融模式受到挫折和质疑，各国际大行都开始反思自己的商业模式。目前不少国际大型金融企业仍然在通过剥离非核心市场或非主营的业务来优化企业估值及财务报表。这也是汇丰分析师在此前研报中将平安的综合金融估值打上八折的原因。 不过，这一估值折扣在近日出现了调整。汇丰负责管理亚洲保险股票研究团队的分析师James…	9134	1	中国平安资讯	0
1894	2016年9月19日	救你吗的市呀！	3842	2	红彤彤的你	2
1895	2016年9月18日	哈哈哈，利好	6109	5	西方三船	2
1896	2016年9月17日	平安第一目标40，过了40，就一马平川了	5323	2	上海手机网友	2
1897	2016年9月16日	这两天 大-盘-有-巨变 刘主席 两天 两次发声 第一次说 恭喜大家-发-财 第二次说 大家要买-股-票 不要卖-股-票 今天-朝-死-里-护-盘-拉-指-数 巨变 巨变 巨变 来了 3600点来了	54573	3	中国平安资讯	2
1898	2016年9月15日	来源：东方财富网 中国平安(601318)2016-09-14融资融券信息显示，中国平安融资余额11,446,844,569元，融券余额38,666,390元，融资买入额187,426,538元，融资偿还额215,810,128元，融资净买额-28,383,590元，融券余量1,127,300股，融券卖出量148,100股，融券偿还量259,795股，融资融券余额11,485,510,959元。中国平安融资融券详细信息如下表：交易日期代码简称融资融券余额(元)2016-09-14601318中国平安11,485,510,959融资余额(元)融资买入额(元)融资偿还额(元)融资净买额(元)11,446,844,569187,426,538215,810,128-28,383,590融券余额(元)融券余量(股)融券卖出量(股)融券偿还量(股)38,666,3901,127,300148,10…	7241	1	中国平安资讯	3
1899	2016年9月14日	发表于 2016-05-27 09:52:54按这些天平安的量能来看，做空的还没有发力。所以平安是不确定因素。唯有大阳戴亮突破32才能明确。	8381	17	十口氵市	2
1900	2016年9月13日	11：14分中国平安的股价表现丢人，据统计：中国太保(29.64 4.40%)新华保险(44.14 2.22%)中国人寿(22.20 1.74%)中国平安(35.58 1.25%)	8593	12	上海网友	2
1901	2016年9月12日	国家队扫货四大保险股 增持中国平安力度最大2016-09-08 09:26:08 来源：评论（2） 收藏（0） 摘要：据梳理A股传统四大险企半年报，今年上半年，4只保险股悉数获得证金公司增持，增持总数达到4.79亿股，还分获基金专户及保险同业资金账户增持。数据显示，证金公司增持中国平安（601318）力度最大，期末对其持股比例也最高。 09月08日讯，据梳理A股传统四大险企半年报，今年上半年，4只保险股悉数获得证金公司增持，增持总数达到4.79亿股，还分获基金专户及保险同业资金账户增持。其中证金公司增持中国平安力度最大。 数据显示，证金公司增持中国平安力度最大，期末对其持股比例也最高。上半年，证金公司共增持中国平安3.58亿股，期末持股总数7.36亿股，持股比例达到4.02%。 剔除代香港各股票行客户及香港中央结算系统其他参与者持有股票的香港中央结算(代理人)有限公司，证金公司对中国平安…	9847	2	伊利雄起2754	2
1902	2016年9月11日	作为一个员工，我对中国平安是没有归属感的，两个人拿着一个人的工资，做着三个人的事情，我知道私企是用尽员工的所有力量，这我理解，可能不能重视一下员工的归属感问题。平安先靠着前线打拼出来，然后才是后线管理，现在后线待遇上去了，前线呢，就最近一个平安好车主app，已经让人烦恼到底，能不能不扣工资？能不能别要求员工去做一些令客户不愿意的事情，我知道好车主的确是有用，可问题是凡事都有循序渐进的时候，为什么偏要用这些去压迫前线的员工呢？我知道你要抢市场，我知道你想当保险的老大，你看看中国人保推出“i保养”，实打实的投钱进去推广，可是什么时候强迫人去安装？在平安几年了，看到的是中国平安的进步，还有平安前线员工的退步，我真心希望能在平安继续做下去，可是能考虑一下别人吗？说真的，平安，你一年保险赚几百个亿，也没有分给我一分一毫，我一年帮公司赚几百万，我只是拿着我应得的工资，而且还每个人被你扣掉一部分，我只…	6685	14	上海网友	2
1903	2016年9月10日	来源：东方财富网 中国平安(601318)2016-09-09融资融券信息显示，中国平安融资余额11,515,792,601元，融券余额57,324,919.68元，融资买入额253,242,501元，融资偿还额349,701,384元，融资净买额-96,458,883元，融券余量1,616,608股，融券卖出量344,313股，融券偿还量80,900股，融资融券余额11,573,117,520.68元。中国平安融资融券详细信息如下表：交易日期代码简称融资融券余额(元)2016-09-09601318中国平安11,573,117,520.68融资余额(元)融资买入额(元)融资偿还额(元)融资净买额(元)11,515,792,601253,242,501349,701,384-96,458,883融券余额(元)融券余量(股)融券卖出量(股)融券偿还量(股)57,324,919.681,61…	6183	2	中国平安资讯	3
1904	2016年9月9日	近日，中国保监会发布《关于保险资金参与沪港通试点的监管口径》(以下简称《监管口径》)，标志着保险资金可参与沪港通试点业务。 《监管口径》要求保险机构投资港股通股票应当遵循审慎和安全原则，加强内控管理，建立健全相关制度，配备专业人员，有效防范市场风险和投资风险。主要内容包括：一是明确保险机构直接开展沪港通股票投资应当具备股票投资能力，不具备股票投资能力的保险机构应委托符合条件的投资管理人开展运作；二是明确保险资产管理机构发起设立的组合类保险资产管理产品，可以投资港股通试点股票；三是明确保险机构应当将投资港股通股票的账面余额纳入权益类资产计算，并明确了保险资产管理机构发起组合类保险资产管理产品投资沪港通股票时，在账户开立、投资交易、清算核算等环节的要求。 2007年和2014年，我会先后发布《保险资金境外投资管理暂行办法》及《保险资金境外投资管理暂行办法实施细则》，允许保险机构投资香港股票及…	6103	1	changdian918	2
1905	2016年9月8日	空方技穷了，爷爷就是不卖，有本事使劲砸。	991	0	上海网友	2
1906	2016年9月7日	看看港股，涨疯了	1163	0	上海网友	2
1907	2016年9月6日	昨天我在欣泰吧发言让大家不要买欣泰．帖子没出来．从此不再在东方财富发言．此帖为我在东方财富最后一帖．后面再有以我的名发帖者，均为冒牌．	9006	10	暗袖盈香	2
1908	2016年9月5日	一到未市又砸下来	1602	0	liaopao	2
1909	2016年9月4日	看不看泰达股份，渤海证劵说要上市马上就睡3个涨停，平安有陆金所，平安证劵，都是大比例持股，居然不动，这就是平安为什么不被人带见的原因	6265	2	上海网友	2
1910	2016年9月3日	规律如此	2858	2	道路迷茫	2
1911	2016年9月2日	幸亏割喽！	947	0	想你开心快乐	2
1912	2016年9月1日	万达概念龙头中铁今天又涨停？	998	0	上海手机网友	2
1913	2016年8月31日	看了看了看环境	997	0	上海网友	2
1914	2016年8月30日	来源：每日经济新闻 在平安集团以“大医疗健康”为重要聚焦方向的背景下，《每日经济新闻》记者注意到，这个以做中国最大的管理式医疗保险公司为最新战略目标的企业，正谋划着与医疗健康服务商进行深度的合作。那么，在我国目前的市场背景下，发展健康险该如何切入？现有的相关企业需要哪些方面的探索？ 近日，平安健康险总经理毛伟标在接受《每日经济新闻》记者专访(以下简称NBD)时表示，寻求与医疗机构建立深入的合作关系，是专业健康险公司发展的必由之路。 毛伟标说到，“未来，保险公司作为付费方，在如何与医疗机构建立深入的创新合作模式，以及如何为参保人、民众提供更好的医疗服务，进而激发市场需求等方面，都需要深入的思考和探索。” 在他看来，大健康产业未来一定是中国最大的产业，“这个产业链涵盖众多市场参与者：一端是服务方，如医疗机构、药厂、医疗器械厂、健康管理机构、体检机构等；另一端是付费方，包括医保、商保和个人。目…	9658	2	中国平安资讯	3
1915	2016年8月29日	比茅台和友邦更好的增速，但是只有银行股的估值，市场不是所有的时候都是有效的，但估值矫正总会发生，所以，给点耐心，平安的估值总会上来的	7586	6	zhonghewitt5543	2
1916	2016年8月28日	医生建议我卖了中国平安，你们觉得靠谱吗？	4196	3	上海网友	2
1917	2016年8月27日	来源：东方财富网 中国平安(601318)2016-08-26融资融券信息显示，中国平安融资余额11,538,741,662元，融券余额46,464,670元，融资买入额106,292,405元，融资偿还额122,133,721元，融资净买额-15,841,316元，融券余量1,363,000股，融券卖出量300,900股，融券偿还量209,600股，融资融券余额11,585,206,332元。中国平安融资融券详细信息如下表：交易日期代码简称融资余额(元)融券余额(元)融资买入额(元)融资偿还额(元)融资净买额(元)融券余量(股)融券卖出量(股)融券偿还量(股)融资融券余额(元)2016-08-26601318中国平安11,538,741,66246,464,670106,292,405122,133,721-15,841,3161,363,000300,900209,60011,585…	6502	1	中国平安资讯	3
1918	2016年8月26日	平安证券在港上市，陆金所也可能在港上市。我们期待什么？	6326	4	上海手机网友	2
1919	2016年8月25日	8月22日的《证券时报》报道了一条这样的新闻：8家在香港上市的内地商业银行，正在申请回归A股。这8家银行包括盛京银行、徽商银行、重庆农商行、哈尔滨银行、锦州银行、重庆银行、郑州银行、青岛银行。=====他们股价基本上在发行价或者净资产附近徘徊，平均市盈率只有5到6 倍。	7329	3	tsezrnpgnwvx1477	2
1920	2016年8月24日	来源：东方财富网 中国平安(601318)2016-08-23融资融券信息显示，中国平安融资余额11,676,374,411元，融券余额47,636,732元，融资买入额251,807,014元，融资偿还额260,173,751元，融资净买额-8,366,737元，融券余量1,367,300股，融券卖出量51,600股，融券偿还量183,000股，融资融券余额11,724,011,143元。中国平安融资融券详细信息如下表：交易日期代码简称融资余额(元)融券余额(元)融资买入额(元)融资偿还额(元)融资净买额(元)融券余量(股)融券卖出量(股)融券偿还量(股)融资融券余额(元)2016-08-23601318中国平安11,676,374,41147,636,732251,807,014260,173,751-8,366,7371,367,30051,600183,00011,724,011…	5201	2	中国平安资讯	3
1921	2016年8月23日	怎么总是不长？	934	0	上海手机网友	2
1922	2016年8月22日	沪港通资金最近几天进流入资金都进中国平安了，近期看涨到40，AH股溢价填平。	8107	8	上海手机网友	2
1923	2016年8月21日	从走势看，大盘今天继续小幅震荡，近3天在高位小幅震荡，属于强势调整，比昨天略有放量，再收一颗小星，已经连收3颗小星，从调整角度看，一根大阳之后调整了3天，时间略长了些，但调整幅度很小，3天时间只跌了50点，而前面2根中大阳线上涨了140点，涨多跌少；本周一突破之后，连续4天收盘站稳了3100点，向上突破有效，深市目前收盘都还没有突破前期高点；从技术指标看，短期仍然较高，需要继续修正；从盘面和板块上看，本周一以金融、地产为代表的大盘股放量上攻了一下，但中小盘股目前都没有象样的表现，一波行情中应该都会表现一番。综合看，大盘从明天开始短期将选择方向，上下两种可能都有，但更倾向于大盘向上再攻一下，力度未知，之后调整应是主基调，如果向下回踩一下，洗盘性质就非常明显了，下跌将提供非常好的进场和补仓机会。操作上，观点不变：磨底阶段，抄底和建仓仍然是主要任务，已经进场的继续持股待涨！近期涨幅较大的地产等…	19233	367	石器时代的男人	2
1924	2016年8月20日	很多人一谈保险，就说未来长期低息怎么办。这个问题确实很重要，是个很好的问题。 （一） 长期低息是一种概率，但这不适合作为一种断言，也不适合作为一种预测。 原因很简单：因为目前人类根本没有能力去预测。不要说长期和超长期的利率，中期都不行。 （二） 人类无法预测天气。这谁都知道。我们现在的天气预报也就十天左右，还经常出错。 人类无法预测雷电。有人比喻雷电是上帝的烟头，上帝没事一年扔个几百几千的烟头，最后总有一些会引发森林大火。有一个著名的烟头，直接把美国的黄石公园150万亩森林烧个寸草不留。 每年世界有无数的自然灾害。但人类没有能力预测。甚至连应急都来不及就发生了。 （三） 人类也无法预测预测极为复杂的股市 每次股市暴跌，都会让一批喜欢预言的人，懂得自己无数的辛劳只是无用功罢了。 活下来的，大多是那些不预言的，见好就收的投资者。 现在有很多经济学家，去预测同样复杂的利率和经济 我想，要么是因…	9489	3	S_筱霜0661	0
1925	2016年8月19日	一、业绩逆势增长17.7%的原因保险公司半年报，行业平均净利润预减50%左右。中国平安净利润408亿，同比劲升17.7%。1）【多元及互联网金融发力】保险股投资端连着股市。牛市更牛，熊市更熊！只有金控集团成型的中国平安能减轻这个怪圈的压力。2）【基数压低】15年中期，调低折现率假设中的税收和流动性溢价增加提取准备金，同时还处理了08年富通投资损失，合计减少了133亿净利润。3）【一次性投资收益】上半年净投资收益中包含了平安海外出售锦联的95亿，扣除后净投资收益率为4.7%。4）【会计估计变更】上半年对折现率/投资收益率假设及费用假设等重新作出重大判断。此项变动增加计提6月30日寿险及长期健康险责任准备金92亿元，减少净利润69亿。综上，扣除影响因素，2016上半年净利润为408+69-95=382亿。2015上半年净利润为346+133=479亿。同比减少近30%。调整后与其他寿险公司下…	8405	20	老谷闲谈	2
1926	2016年8月18日	今年以来，已减仓平安一半，留一半主要为打新，如不打新，肯定全抛！业绩好股价反映不出来，不如炒中小创，随便啥时候想进平安就能进，反正股价半死不活！	940	0	上海手机网友	2
1927	2016年8月17日	现巳经济低迷、再需出现牛市、只能改变横式、蓝筹力举大旗、放弃中小高估、从此股市踏上正途、为国人之幸……	1732	0	战者我来也898	2
1928	2016年8月16日	信托概念十互联网金融十综合金融衣食住行十	986	0	上海手机网友	2
1929	2016年8月15日	巴菲特会收购地产吗？平安迟早被举。	9586	18	上海网友	2
1930	2016年8月14日	400亿成为中国平安第一大股东， 1000亿成为中国平安控股股东， 中国平安总资产5万亿。	5650	7	上海网友	2
1931	2016年8月13日	来源：东方财富网 中国平安(601318)2016-08-12融资融券信息显示，中国平安融资余额11,434,866,987元，融券余额45,713,859.84元，融资买入额324,232,359元，融资偿还额281,292,856元，融资净买额42,939,503元，融券余量1,365,408股，融券卖出量24,200股，融券偿还量292,700股，融资融券余额11,480,580,846.84元。中国平安融资融券详细信息如下表：交易日期代码简称融资余额(元)融券余额(元)融资买入额(元)融资偿还额(元)融资净买额(元)融券余量(股)融券卖出量(股)融券偿还量(股)融资融券余额(元)2016-08-12601318中国平安11,434,866,98745,713,859.84324,232,359281,292,85642,939,5031,365,40824,200292,7001…	6739	2	中国平安资讯	0
1932	2016年8月12日	来源：东方财富网 中国平安 (601318)今日超大单净流出14804.63万元,全市场超大单净流出排名第7名。主力净流入超大单净流入大单净流入中单净流入小单净流入今日主力净流入：-8.18999999999869万元主力净比：-0.00999999999999979%今日超大单净流入：-14804.63万元超大单净比：-5.76%今日大单净流入：14796.44万元大单净比：5.75%今日中单净流入：2499.37万元中单净比：0.97%今日小单净流入：-2491.18万元小单净比：-0.97%（来源：东方财富网 2016-08-11 16:06） [点击查看原文]	8393	5	中国平安资讯	3
1933	2016年8月11日	这趋势又要跌三五天	973	0	上海网友	2
1934	2016年8月10日	大幅下跌不可避免	6016	5	太公独钓	2
1935	2016年8月9日	来源：东方财富网 中国平安 (601318)今日超大单净流出19442.64万元,全市场超大单净流出排名第6名。主力净流入超大单净流入大单净流入中单净流入小单净流入今日主力净流入：-14468.92万元主力净比：-14.79%今日超大单净流入：-19442.64万元超大单净比：-19.87%今日大单净流入：4973.72万元大单净比：5.08%今日中单净流入：10707.4万元中单净比：10.94%今日小单净流入：3761.52万元小单净比：3.84%（来源：东方财富网 2016-08-08 16:08） [点击查看原文]	6619	4	中国平安资讯	3
1936	2016年8月8日	我一朋友，以前吸毒，自从学会了炒股，为了炒股翻本，他偷偷把毒瘾戒了！现在家人劝他吸毒，远离中国股市，他妈的实在亏不起啊…	9927	2	真心面对18310	2
1937	2016年8月7日	来源：东方财富网 中国平安(601318)2016-08-05融资融券信息显示，中国平安融资余额11,247,661,628元，融券余额36,669,367.44元，融资买入额131,804,789元，融资偿还额91,443,844元，融资净买额40,360,945元，融券余量1,139,508股，融券卖出量15,400股，融券偿还量8,800股，融资融券余额11,284,330,995.44元。中国平安融资融券详细信息如下表：交易日期代码简称融资余额(元)融券余额(元)融资买入额(元)融资偿还额(元)融资净买额(元)融券余量(股)融券卖出量(股)融券偿还量(股)融资融券余额(元)2016-08-05601318中国平安11,247,661,62836,669,367.44131,804,78991,443,84440,360,9451,139,50815,4008,80011,284,…	6319	3	中国平安资讯	3
1938	2016年8月6日	打压吸筹，再打压再吸筹，这是强庄的惯用手法。	5620	2	按ESC关闭	2
1939	2016年8月5日	平安证券承销大垃圾股锐奇股份(300126.SZ)，而该股有可能被退市。中国平安公司近十几年高速发展，股价一点不涨，高管拿高薪，小股民遭殃	7400	5	毒师大仙	2
1940	2016年8月4日	四两拨千斤,该股走势显示证监会态度大盘熊跌了14个月，接下来的主升浪行情肩负着解放被套证金和汇金的救市资金的特定任务。其中，中国石油（601857）,半年报显示证金还在增持，去年7月初救市时证金入场以均价不低于12:00元买入了13亿股(现占中石油发行A股总额的33%),一直套牢至今,市值几乎被腰斩。国际原油期货反弹了一倍多，中石油股价却从8元多倒跌一元,现价7元多还不到发行价的一半，似乎中石油在大盘两千点时也就是今天这个价位.原油期货大底反弹以来的二浪回调至40元企稳，正走三浪即主升浪，大级别反弹不可阻挡。进场: 7元多不买与48元不卖一样错。潜伏在其中，坐待猛拉时。大盘关键时刻还是得靠中石油护盘冲关，长达几年七元多价格的横盘确定这里就是大底， 应该说是世纪大底了.首发流通股四十亿股目前在散户手里不多了，半年报出现了自然人大额持买，每天在交易的更少，盘中机构稍微出手就立马可对沪市大盘起…	8144	5	原油是黑色金子	2
1941	2016年8月3日	平安中期亏损217亿，不按要求预警	5709	5	上海手机网友	2
1942	2016年8月2日	庄家开盘做空，主力盘中做空，股民....	8757	16	救市的谎言	2
1943	2016年8月1日	抄底豆油机会可能来临，豆油估计要爆涨了	8534	4	有人总想要害郑0872	2
1944	2016年7月31日	股债双杀，投资欧洲失败，平安中期亏损217亿	7104	7	上海手机网友	2
1945	2016年7月30日	来源：东方财富网 中国平安(601318)2016-07-29融资融券信息显示，中国平安融资余额11,242,823,443元，融券余额37,507,377.96元，融资买入额124,830,132元，融资偿还额162,813,090元，融资净买额-37,982,958元，融券余量1,158,708股，融券卖出量200股，融券偿还量6,600股，融资融券余额11,280,330,820.96元。中国平安融资融券详细信息如下表：交易日期代码简称融资余额(元)融券余额(元)融资买入额(元)融资偿还额(元)融资净买额(元)融券余量(股)融券卖出量(股)融券偿还量(股)融资融券余额(元)2016-07-29601318中国平安11,242,823,44337,507,377.96124,830,132162,813,090-37,982,9581,158,7082006,60011,280,33…	7082	3	中国平安资讯	3
1946	2016年7月29日	**尾盘肯定又崩盘了!!!!!!!!!!!!!!欢呼庆祝崩盘吧!!!!!!!!!	9898	18	股友2u9537a525	2
1947	2016年7月28日	我们的4大保险公司。1天的成交额是20亿可能是东旭光电业绩好吧。每年可能有几万亿的利润	962	0	上海网友	2
1948	2016年7月27日	平安也白搭了，平常不涨	973	0	上海手机网友	2
1949	2016年7月26日	就算是龙头，就算再好，也是会跌的中国平安股价虚高，高高在上，看看中国中车，在看看东方明珠，以前也是好的不得了，腰斩再腰斩，前人犯过的错，你们在犯，就是愚蠢至极	3035	1	srqsrqsrq	2
1950	2016年7月25日	业绩优异，至于前景嘛，给你个极端的参考，你可在网上搜一下美国伯克希尔-哈撒韦的股价便知。	7827	5	股友5WXlt80211	2
1951	2016年7月24日	平安中期业绩同比下降95%以上	9952	10	上海手机网友	2
1952	2016年7月23日	来源：东方财富网 中国平安(601318)2016-07-22融资融券信息显示，中国平安融资余额11,357,917,798元，融券余额25,756,278.40元，融资买入额63,885,637元，融资偿还额87,241,066元，融资净买额-23,355,429元，融券余量797,408股，融券卖出量18,008股，融券偿还量200,600股，融资融券余额11,383,674,076.40元。中国平安融资融券详细信息如下表：交易日期代码简称融资余额(元)融券余额(元)融资买入额(元)融资偿还额(元)融资净买额(元)融券余量(股)融券卖出量(股)融券偿还量(股)融资融券余额(元)2016-07-22601318中国平安11,357,917,79825,756,278.4063,885,63787,241,066-23,355,429797,40818,008200,60011,383,…	6047	0	中国平安资讯	3
1953	2016年7月22日	平安再不大幅度提高股息率，下跌是必须的：股息率与银行存款差不多，远逊于理财；拿高送转忽悠人，除权又贴权，持仓的亏大了；盘子太大，利润暴增几乎不可能。唯一相人的就市盈率低点儿，还不做好事，怎么好得了	6589	2	再见wl	2
1954	2016年7月21日	力擒4个个股涨停	7707	9	十六岁开始做股票	2
1955	2016年7月20日	未来十年锂的天下！看我如何扫货！！！	1606	0	上海网友	2
1956	2016年7月19日	给广大的投资者回报你没有，坑爹你最能干！	8477	20	救市的谎言	2
1957	2016年7月18日	最高的高分红直到现在还套牢着股民，这还不悲惨还不惨无人道！？利用高分红深套股民，这又是中国平安创造的又一奇迹！任何好东西到了中国平安手里都会变成杀人的工具。现在市场都在仿效中国平安这样一大招，争先恐后的比杀人之最。市场谈红色变，吓着可怜的宝宝了	11629	19	救市的谎言	2
1958	2016年7月17日	到七月底，平安股价会摸到40元，	8084	8	上海手机网友	2
1959	2016年7月16日	从上往下砸，是中国平安砸盘手法之一！	9202	30	救市的谎言	2
1960	2016年7月15日	平安总市值5900多亿指的只是a股平安的市值，还是a股平安和港股平安市值的总和？	8113	0	茫茫無邊8290	2
1961	2016年7月14日	16:59 Infocast 中国平安公布，公司控股子公司平安財產保險、平安人壽、平安養老保險及平安健康保險，今年上半年原保險合同保費收入分別為837.8479億元人民幣(下同)、1633.4756億元、92.3754億元及3.1375億元，合計約2566.8364億元，去年同期2121.3368億元人民幣，按年升21%。	9323	5	jake32654908	2
1962	2016年7月13日	直贴权至今，今年除权还会继续	2430	0	chf929	2
1963	2016年7月12日	资本市场T0。可以降低实体纳税人税费，可以降低郭嘉印币量，可以降低资本市场资金投放量，可以提高投资收入增加消费。请看股指期货200亿就可以挥动万亿股票市场。	5333	9	十口氵市	2
1964	2016年7月11日	庄托天天说拿十年，背后庄和机构在干什么？！	7773	23	救市的谎言	2
1965	2016年7月10日	来源：东方财富网 中国平安(601318)2016-07-08融资融券信息显示，中国平安融资余额11,236,648,978元，融券余额32,806,494元，融资买入额50,449,768元，融资偿还额70,614,033元，融资净买额-20,164,265元，融券余量1,032,300股，融券卖出量23,000股，融券偿还量103,300股，融资融券余额11,269,455,472元。中国平安融资融券详细信息如下表：交易日期代码简称融资余额(元)融券余额(元)融资买入额(元)融资偿还额(元)融资净买额(元)融券余量(股)融券卖出量(股)融券偿还量(股)融资融券余额(元)2016-07-08601318中国平安11,236,648,97832,806,49450,449,76870,614,033-20,164,2651,032,30023,000103,30011,269,455,4…	7693	2	中国平安资讯	3
1966	2016年7月9日	我不相信平安会涨，但是我相信平安110亿元的融资盘，110亿的融资，人家都不怕，我怕啥，只当钱放银行了	6292	4	菜鸟OO阿飞	2
1967	2016年7月8日	因为上次高分红后又有两次分红，这样下来因高分红被严重套牢的股民，三次分红必须要等够每分一次等一年才能出的原则，更加深了被套时间。这三次遥遥无期的深套，就只能坐以待毙。任人宰割。	9450	17	救市的谎言	2
1968	2016年7月7日	今天肯定又暴跌崩盘收大阴线了 !!!!!!!!!!!!!!!!!!!!!!!!!今天肯定又暴跌崩盘收大阴线了 !!!!!!!!!!!!!!!!!!!!!!!!!今天肯定又暴跌崩盘收大阴线了 !!!!!!!!!!!!!!!!!!!!!!!!!今天肯定又暴跌崩盘收大阴线了 !!!!!!!!!!!!!!!!!!!!!!!!!今天肯定又暴跌崩盘收大阴线了 !!!!!!!!!!!!!!!!!!!!!!!!!	1767	0	股友2u9537a525	2
1969	2016年7月6日	十口氵市：平安现在换手不到0.1，最高31.97。我预测的32位，几日即使站住32，是否有效突破还需验证。141楼 2016-05-20 11:02:18	8577	23	十口氵市	2
1970	2016年7月5日	平安的财报绝对有问题，估值怎么和其他保险股差那么多	1454	0	上海网友	2
1971	2016年7月4日	中国平安日线双金叉，周线金叉。已经完成。后势如何走？你懂的l	9594	8	胆小如许	2
1972	2016年7月3日	中国平安大空头声嘶力竭气数已尽!	9431	15	救市的谎言	2
1973	2016年7月2日	证金持股也已二月未动，只要它不做T和搅局，此股应已见底。	5077	2	按ESC关闭	2
1974	2016年7月1日	中国平安核心人员持股计划2015年的总金额合计人民币312,047,645元（含费用），而2016年核心持股计划的成交金额合计人民币481,578,936.53元，从上年度的3.12亿元，一下子涨到4.815亿元，同比增长了54.32%，为什么能增长这么多？求大家找原因？	8251	6	BIll阿德隆	2
1975	2016年6月30日	H股都涨2%了，你也该行动了哈	2099	0	songyangzi	0
1976	2016年6月29日	来源：东方财富网 中国平安(601318)2016-06-28融资融券信息显示，中国平安融资余额10,958,442,706元，融券余额32,502,925元，融资买入额61,364,044元，融资偿还额89,844,337元，融资净买额-28,480,293元，融券余量1,020,500股，融券卖出量42,800股，融券偿还量36,200股，融资融券余额10,990,945,631元。中国平安融资融券详细信息如下表：交易日期代码简称融资余额(元)融券余额(元)融资买入额(元)融资偿还额(元)融资净买额(元)融券余量(股)融券卖出量(股)融券偿还量(股)融资融券余额(元)2016-06-28601318中国平安10,958,442,70632,502,92561,364,04489,844,337-28,480,2931,020,50042,80036,20010,990,945,631…	4536	3	中国平安资讯	3
1977	2016年6月28日	建行VS江苏银行，考验投行 证金 汇金 梧桐树的时候到了。建设银行每股净资产6.27， 2015年每股盈利0.91元， A股流通盘 95.9亿股。江苏银行每股净资产6.27， 2015年每股盈利0.91元， A股流通盘103.9亿股。如果江苏银行发行价定在6.27，上市首日涨44%，以后再来至少3个板，那么市场准备拿建行怎么办？？？建行VS江苏银行，考验投行 证金 汇金 梧桐树的时候到了。	2422	0	搏浪鲨	2
1978	2016年6月27日	民间投资增速大减原因--一言堂致使ZC善变。民间投资增速大减原因--一言堂致使ZC善变。民间投资增速大减原因--一言堂致使ZC善变。民间投资增速大减原因--一言堂致使ZC善变。民间投资增速大减原因--一言堂致使ZC善变。民间投资增速大减原因--一言堂致使ZC善变。	6543	10	十口氵市	2
1979	2016年6月26日	什么时候才分红啊，去年6月就分了	5463	4	上海手机网友	2
1980	2016年6月25日	据悉：中国平安旗下平安信托今天（6月25日）正式获得澳大利亚电讯移交的新股东花名册，成了汽车之家最大股东，控股百分之四十七点四。	4708	0	eolon927	2
1981	2016年6月24日	尾盘肯定崩盘大阴线了 !!!!!!!!!!!!!!!!!!!!!!!	7549	14	股友2u9537a525	2
1982	2016年6月23日	癌股中国平安盘中最先砸盘	1220	0	上海网友	2
1983	2016年6月22日	肯定崩盘大阴线了 !!!!!!!!!!!!欢呼庆祝暴跌到1元吧!!!!!肯定崩盘大阴线了 !!!!!!!!!!!!欢呼庆祝暴跌到1元吧!!!!!肯定崩盘大阴线了 !!!!!!!!!!!!欢呼庆祝暴跌到1元吧!!!!!肯定崩盘大阴线了 !!!!!!!!!!!!欢呼庆祝暴跌到1元吧!!!!!肯定崩盘大阴线了 !!!!!!!!!!!!欢呼庆祝暴跌到1元吧!!!!!肯定崩盘大阴线了 !!!!!!!!!!!!欢呼庆祝暴跌到1元吧!!!!!肯定崩盘大阴线了 !!!!!!!!!!!!欢呼庆祝暴跌到1元吧!!!!!肯定崩盘大阴线了 !!!!!!!!!!!!欢呼庆祝暴跌到1元吧!!!!!肯定崩盘大阴线了 !!!!!!!!!!!!欢呼庆祝暴跌到1元吧!!!!!肯定崩盘大阴线了 !!!!!!!!!!!!欢呼庆祝暴跌到1元吧!!!!!	6611	13	股友2u9537a525	2
1984	2016年6月21日	来源：时代周报 平安证券与中国平安的其他业务板块之间保持高度的业务独立性，平安证券的境外上市符合中国平安的总体战略。 继光大证券、东方证券和招商证券后，排队赴港上市的中资券商队伍将迎来新成员—平安证券。 中国平安6月16日公告称，公司召开第十届董事会第七次会议，审议并通过了“关于平安证券境外上市方案”在内的11项议案。该会议同意公司控股子公司平安证券有限责任公司整体改制为股份有限公司，改制后名称拟变更为“平安证券股份有限公司”，并同意平安证券完成改制后首次公开发行H股并在香港联合交易所有限公司主板上市。 目前中国平安旗下的保险、银行、资产管理、互联网金融四大板块各项业务均保持良好的发展趋势。平安证券与中国平安的其他业务板块之间保持高度的业务独立性，平安证券的境外上市符合中国平安的总体战略。一位熟悉港股的私募人士对时代周报记者指出：“虽然现在不是最好的上市时期，但也不是最差的时期。相对于国…	22986	2	中国平安资讯	0
1985	2016年6月20日	这个股市成了一言堂，股指期货让你涨就涨，让你跌就跌，一荣俱荣，一损俱损。就如同我们的家长、教师教育方式一样。有才华也会夭折。	8616	18	十口氵市	2
1986	2016年6月19日	平安的新办公楼竣工了没有，这几年深圳房价猛涨，平安的办公楼也应该翻倍了吧	9399	5	风6188	2
1987	2016年6月18日	特征三、盘中多次出现脉冲式上冲行情。所谓脉冲式上升行情是指股价在较短的时间内突然脱离大盘走势而上冲，然后又很快地回落到原来的位置附近，成交量有所放大但并没有明显的对倒的痕迹。由于庄家在正式拉升股价前通常会进行试盘，看看市场的反应；另外，庄家希望卖单尽量在股价拉升前抛出来，以减轻拉升时的卖压。	6909	0	牛成牛	2
1988	2016年6月17日	请教明白人平安证券将赴港上市对中国平安股价有何影响	8300	3	再见wl	2
1989	2016年6月16日	不能入摩平安应记首功！	6380	35	救市的谎言	2
1990	2016年6月15日	来源：东方财富网 中国平安 (601318)今日超大单净流入14860.55万元,全市场超大单净流入排名第6名。主力净流入超大单净流入大单净流入中单净流入小单净流入今日主力净流入：6255.51万元主力净比：5.52%今日超大单净流入：14860.55万元超大单净比：13.11%今日大单净流入：-8605.04万元大单净比：-7.59%今日中单净流入：-5546.67万元中单净比：-4.89%今日小单净流入：-708.84万元小单净比：-0.63%（来源：东方财富网 2016-06-14 16:14） [点击查看原文]	5537	3	中国平安资讯	0
1991	2016年6月14日	股指期货T0做空的威力=飞流直下三千尺 股指期货T0做空的威力=飞流直下三千尺 股指期货T0做空的威力=飞流直下三千尺 股指期货T0做空的威力=飞流直下三千尺	5113	6	十口氵市	2
1992	2016年6月13日	CNBC报道，A股是否纳入MSCI指数的决定即将于6月14日敲定，但花旗认为A股纳入MSCI指数仍面临很大挑战。花旗私人银行亚洲投资策略师彭程表示，虽然中国政府为此做了很多工作，但开放在境外设立A股相关衍生产品的限制这一问题并没有得到解决。另外，他认为外国投资者尚未做好进入A股的准备，最关键的问题在于缺少对冲A股下行风险的做空手段。	5110	0	无限阳光666	3
1993	2016年6月12日	何况大家都知道怎么回事，涨吧	8555	10	挂机大数据机器	2
1994	2016年6月11日	32元	8177	8	股友FgIoP42000	2
1995	2016年6月10日	我感觉平安不平安[不赞]	2522	0	上海手机网友	3
1996	2016年6月9日	来源：东方财富网 中国平安(601318)2016-06-08融资融券信息显示，中国平安融资余额11,111,139,653元，融券余额182,793,004.50元，融资买入额238,586,282元，融资偿还额170,857,508元，融资净买额67,728,774元，融券余量5,685,630股，融券卖出量4,914,300股，融券偿还量71,300股，融资融券余额11,293,932,657.50元。中国平安融资融券详细信息如下表：交易日期代码简称融资余额(元)融券余额(元)融资买入额(元)融资偿还额(元)融资净买额(元)融券余量(股)融券卖出量(股)融券偿还量(股)融资融券余额(元)2016-06-08601318中国平安11,111,139,653182,793,004.50238,586,282170,857,50867,728,7745,685,6304,914,3007…	8381	2	中国平安资讯	3
1997	2016年6月8日	茅台与平安，市中国股市数一数二的绩优股，但是看看股价走势，实在是天壤之别！2007年上证指数6100点时。平安股价72.5（复权），茅台股价120元（复权）。10年后的今天，上证指数不足3000点，平安股价32元，不到6100点时股价一半。茅台股价277元，是6100点时的2.3倍。人比人气死人，股比股心里苦！	7750	8	茅平公社7461	2
1998	2016年6月7日	十口氵市 影响力 吧龄 2.6年 发表于 2015-08-25 15:01:54 股吧网页版董秘直通车举报平安明日带领个股指数反弹02318与601318发表于 2015-06-29 09:47:36 股吧网页版董秘直通车举报股民看明白了吧：机构就是用平安来操控指数。平安毁了股市的钱途。成也小荷（刚）百叶小荷（刚）。发表于 2015-07-02 14:25:49操控平安股指期货做空指数。十口氵市 影响力 吧龄 2.6年 发表于 2015-07-08 16:52:25 股吧网页版董秘直通车举报强支撑在6.7附近，明日低开进场。港股反弹，内地紧随。明日大戏上演。	9718	14	十口氵市	2
[truncated: 2,348 more rows]
