# Supplementary material for: Hybrid deep learning models with multi-classification investor sentiment to forecast the prices of China’s leading stocks
Source: PLoS One. 2023 Nov 27;18(11):e0294460. doi: 10.1371/journal.pone.0294460 (PMC10681238; doi:10.1371/journal.pone.0294460)
Supplement: S1 Data — (ZIP) [file pone.0294460.s001.zip › code and data/data processing -python/5:word2vec+sentiment classification/train_cnnbilstmAtt2.py]

# -*- coding: utf-8 -*-

import codecs
import csv
import matplotlib.pyplot as plt
import tensorflow.compat.v1 as tf
#tf.compat.v1.disable_eager_execution()
#tf.disable_v2_behavior()
import jieba
#加载停用词表
stop = [line.strip() for line in open('./data/Stopword.txt').readlines() ]
#导入自定义词典
jieba.load_userdict("./dict/SogouLabDic.txt")
jieba.load_userdict("./dict/dict_baidu_utf8.txt")
jieba.load_userdict("./dict/dict_pangu.txt")
jieba.load_userdict("./dict/dict_sougou_utf8.txt")
jieba.load_userdict("./dict/dict_tencent_utf8.txt")
jieba.load_userdict("./dict/搜狗理财词典.txt")
#jieba.load_userdict("./dict/my_dict.txt")

import numpy as np
import pandas as pd
import multiprocessing
from sklearn.model_selection import train_test_split
from sklearn.metrics import classification_report
from gensim.models.word2vec import Word2Vec
from gensim.corpora.dictionary import Dictionary
import keras
from keras.utils import np_utils
from keras import backend as K
from keras.preprocessing import sequence
from keras.models import Sequential
from keras.models import load_model
from keras.layers import Layer
#from keras.engine.topology import Layer
from keras.layers import Bidirectional, Activation
from keras.layers.embeddings import Embedding
from keras.layers import Conv1D, MaxPooling1D, concatenate
from keras.layers.embeddings import Embedding
from keras.layers.recurrent import LSTM
from keras.layers.core import Dense, Dropout

cpu_count = multiprocessing.cpu_count() 
vocab_dim = 100
n_iterations = 1
n_exposures = 10  # 所有频数超过10的词语
window_size = 10
ATT_SIZE = 20
n_epoch =30
maxlen = 20
batch_size =15


def loadfile():
    emotion_1 = pd.read_csv('./data/emotion_1.csv', header=None, index_col=None)
    emotion_2 = pd.read_csv('./data/emotion_2.csv', header=None, index_col=None)
    emotion_3 = pd.read_csv('./data/emotion_3.csv', header=None, index_col=None)
    emotion_4 = pd.read_csv('./data/emotion_4.csv', header=None, index_col=None)
    # emotion_5 = pd.read_csv('./data/emotion_5.csv', header=None, index_col=None)
    # emotion_6 = pd.read_csv('./data/emotion_6.csv', header=None, index_col=None)
    # emotion_7 = pd.read_csv('./data/emotion_7.csv', header=None, index_col=None)
    # emotion_8 = pd.read_csv('./data/emotion_8.csv', header=None, index_col=None)

    # combined = np.concatenate((emotion_1[0], emotion_2[0], emotion_3[0], emotion_4[0], emotion_5[0], emotion_6[0],emotion_7[0], emotion_8[0]))
    combined = np.concatenate((emotion_1[0], emotion_2[0], emotion_3[0], emotion_4[0],))

    # y = np.concatenate((np.zeros(len(emotion_1), dtype=int), np.full(len(emotion_2), 1, dtype=int),np.full(len(emotion_3), 2, dtype=int), np.full(len(emotion_4), 3, dtype=int),np.full(len(emotion_5), 4, dtype=int), np.full(len(emotion_6), 5, dtype=int),np.full(len(emotion_7), 6, dtype=int), np.full(len(emotion_8), 7, dtype=int)))
    y = np.concatenate((np.zeros(len(emotion_1), dtype=int), np.full(len(emotion_2), 1, dtype=int),np.full(len(emotion_3), 2, dtype=int), np.full(len(emotion_4), 3, dtype=int),))
    return combined, y

def tokenizer(data):
    text = [jieba.lcut(document.replace('\n', '')) for document in data]
    return text


def create_dictionaries(model=None, combined=None):
    if (combined is not None) and (model is not None):
        gensim_dict = Dictionary()
        gensim_dict.doc2bow(model.wv.vocab.keys(),
                            allow_update=True)
        #  freqxiao10->0 所以k+1
        w2indx = {v: k + 1 for k, v in gensim_dict.items()}  # 所有频数超过10的词语的索引,(k->v)=>(v->k)

        w2vec = {word: model[word] for word in w2indx.keys()}  # 所有频数超过10的词语的词向量, (word->model(word))

        def parse_dataset(combined):  # 闭包-->临时使用
            data = []
            for sentence in combined:
                new_txt = []
                for word in sentence:
                    try:
                        new_txt.append(w2indx[word])
                    except:
                        new_txt.append(0)  # freqxiao10->0
                data.append(new_txt)
            return data  # word=>index

        combined = parse_dataset(combined)  # [[1,2,3...],[]]
        combined = sequence.pad_sequences(combined, maxlen=maxlen)  # 每个句子所含词语对应的索引，所以句子中含有频数小于10的词语，索引为0
        return w2indx, w2vec, combined
    else:
        print('No data provided...')


# 创建词语字典，并返回每个词语的索引，词向量，以及每个句子所对应的词语索引
def word2vec_train(combined):
    model = Word2Vec(size=vocab_dim,
                     min_count=n_exposures,
                     window=window_size,
                     workers=cpu_count,
                     iter=n_iterations)
    model.build_vocab(combined)  # input: list
    model.train(combined, total_examples=model.corpus_count, epochs=model.iter)
    model.save('./model/Word2vec_model.pkl')
    index_dict, word_vectors, combined = create_dictionaries(model=model, combined=combined)
    return index_dict, word_vectors, combined


def get_data(index_dict, word_vectors, combined, y):
    n_symbols = len(index_dict) + 1  # 所有单词的索引数，频数小于10的词语索引为0，所以加1
    embedding_weights = np.zeros((n_symbols, vocab_dim))  # 初始化 索引为0的词语，词向量全为0
    for word, index in index_dict.items():  # 从索引为1的词语开始，对每个词语对应其词向量
        embedding_weights[index, :] = word_vectors[word]
    x_train, x_test, y_train, y_test = train_test_split(combined, y, test_size=0.4,random_state=5)
    y_train = np_utils.to_categorical(y_train, num_classes=4)  # 转换为对应one-hot 表示  [len(y),2]
    y_test = np_utils.to_categorical(y_test, num_classes=4)
    # print x_train.shape,y_train.shape
    return n_symbols, embedding_weights, x_train, y_train, x_test, y_test


# 自定义Attention层
class AttentionLayer(Layer):
    def __init__(self, attention_size=None, **kwargs):
        self.attention_size = attention_size
        super(AttentionLayer, self).__init__(**kwargs)

    def get_config(self):
        config = super().get_config()
        config['attention_size'] = self.attention_size
        return config

    def build(self, input_shape):
        assert len(input_shape) == 3

        self.time_steps = input_shape[1]
        hidden_size = input_shape[2]
        if self.attention_size is None:
            self.attention_size = hidden_size

        self.W = self.add_weight(name='att_weight', shape=(hidden_size, self.attention_size),
                                 initializer='uniform', trainable=True)
        self.b = self.add_weight(name='att_bias', shape=(self.attention_size,),
                                 initializer='uniform', trainable=True)
        self.V = self.add_weight(name='att_var', shape=(self.attention_size,),
                                 initializer='uniform', trainable=True)
        super(AttentionLayer, self).build(input_shape)

    def call(self, inputs):
        self.V = K.reshape(self.V, (-1, 1))
        H = K.tanh(K.dot(inputs, self.W) + self.b)
        score = K.softmax(K.dot(H, self.V), axis=1)
        outputs = K.sum(score * inputs, axis=1)
        return outputs

    def compute_output_shape(self, input_shape):
        return input_shape[0], input_shape[2]


##定义网络结构
def train_bilstm_att(n_symbols, embedding_weights, x_train, y_train, ATT_SIZE):
    print('Defining a Simple Keras Model...')
    model = Sequential()
    model.add(Embedding(output_dim=vocab_dim,
                        input_dim=n_symbols,
                        weights=[embedding_weights],
                        input_length=maxlen))
    model.add(Conv1D(128, 3, padding='same', strides=1, activation='relu'))
    model.add(Bidirectional(LSTM(units=50, dropout=0.8, return_sequences=True)))
    model.add(Bidirectional(LSTM(units=50,dropout=0.8,return_sequences=True)))
    # model.add(Bidirectional(LSTM(units=50, dropout=0.8, return_sequences=True)))
    model.add(AttentionLayer(attention_size=ATT_SIZE))
    model.add(Dense(4, activation='softmax',))  # Dense=>全连接层,输出维度=2
    model.compile(loss='categorical_crossentropy', optimizer=tf.keras.optimizers.Adam(lr =0.001, decay=1e-5), metrics=['accuracy'],)
    #experimental_run_tf_function = False

    #history=model.fit(x_train, y_train, batch_size=batch_size, epochs=n_epoch,shuffle=True,validation_split = 0.1)
    history = model.fit(x_train, y_train, batch_size=batch_size, epochs=n_epoch, shuffle=True)

    # 进行准确率和损失值的可视化
    history_dict = history.history
    print(history_dict.keys())
    #  使用history将训练集和测试集的loss和acc调出来
    acc = history.history['accuracy']  # 训练集准确率
    #val_acc = history.history['val_accuracy']  # 测试集准确率
    loss = history.history['loss']  # 训练集损失
    #val_loss = history.history['val_loss']  # 测试集损失
    #  打印acc和loss，采用一个图进行显示。
    plt.suptitle("BiLSTM-Attention")
    plt.subplot(1, 2, 1)  # 将图像分为一行两列，将其显示在第一列
    plt.plot(acc, label='Training Accuracy')
    #plt.plot(val_acc, label='Validation Accuracy')
    plt.title('Training Accuracy')
    plt.xlabel('epoch')
    plt.ylabel('Accuracy')
    plt.legend()

    plt.subplot(1, 2, 2)  # 将其显示在第二列
    plt.plot(loss, label='Training Loss')
    #plt.plot(val_loss, label='Validation Loss')
    plt.title('Training Loss')
    plt.xlabel('epoch')
    plt.ylabel('Loss')
    plt.legend()


    # 保存图片
    plt.savefig("./pictures/Training Accuracy and Loss/bilstm-att.png", dpi=300)
    plt.show()


    model.summary()

    score = model.evaluate(x_test, y_test)
    print(score)

    model.save('model/bilstmAtt.h5')
    return acc,loss


if __name__ == '__main__':
    # 训练模型，并保存
    print('加载数据集...')
    combined, y = loadfile()
    print(len(combined), len(y))
    print('数据预处理...')
    combined = tokenizer(combined)
    print('训练word2vec模型...')
    index_dict, word_vectors, combined = word2vec_train(combined)

    print('将数据转换为模型输入所需格式...')
    n_symbols, embedding_weights, x_train, y_train, x_test, y_test = get_data(index_dict, word_vectors, combined,y)
    print("特征与标签大小:")
    print(x_train.shape, y_train.shape)

    print('训练bilstm_att模型...')
    acc,loss=train_bilstm_att(n_symbols, embedding_weights, x_train, y_train, ATT_SIZE)

    print('加载bilstm_att模型...')
    model = load_model('./model/bilstmAtt.h5', custom_objects={'AttentionLayer':AttentionLayer})
    y_pred = model.predict(x_test)

    for i in range(len(y_pred)):
        max_value = max(y_pred[i])
        for j in range(len(y_pred[i])):
            if max_value == y_pred[i][j]:
                y_pred[i][j] = 1
            else:
                y_pred[i][j] = 0
    # target_names = ['负面', '正面']
    print(classification_report(y_test, y_pred))
    # classification_report输出到csv文件中
    report = classification_report(y_test, y_pred, output_dict=True)
    df = pd.DataFrame(report).transpose()
    df['acc'] = acc[-1]
    df['loss'] = loss[-1]
    df.to_csv("./classification_report/BiLSTMAttention.csv", index=True)
