# Supplementary material for: Hybrid deep learning models with multi-classification investor sentiment to forecast the prices of China’s leading stocks
Source: PLoS One. 2023 Nov 27;18(11):e0294460. doi: 10.1371/journal.pone.0294460 (PMC10681238; doi:10.1371/journal.pone.0294460)
Supplement: S1 Data — (ZIP) [file pone.0294460.s001.zip › code and data/data processing -python/5:word2vec+sentiment classification/train_multiBNN_Bow.py]

#尝试寻找BNN-GAN模型
#将word2vec换成用词袋模型
#这里词向量的生成是用的word2vec方法，但是常规上BNN词向量的生成应该用词袋模型
#结合股价进行预测，论文实证就完成了
#还要对情绪进行手工分类
#没有载入停用词表
# -*- coding: utf-8 -*-

import codecs
import csv
import matplotlib.pyplot as plt
import tensorflow.compat.v1 as tf
import random

import jieba
#加载停用词表
stop = [line.strip() for line in open('./data/Stopword.txt').readlines() ]
#导入自定义词典
jieba.load_userdict("./dict/SogouLabDic.txt")
jieba.load_userdict("./dict/dict_baidu_utf8.txt")
jieba.load_userdict("./dict/dict_pangu.txt")
jieba.load_userdict("./dict/dict_sougou_utf8.txt")
jieba.load_userdict("./dict/dict_tencent_utf8.txt")
jieba.load_userdict("./dict/搜狗理财词典.txt")

import numpy as np
import pandas as pd
import multiprocessing
from gensim.models.word2vec import Word2Vec
from gensim.corpora.dictionary import Dictionary
from sklearn.model_selection import train_test_split
from sklearn.metrics import classification_report
import keras
from keras.utils import np_utils
from keras import Input, Model
from keras.preprocessing import sequence
from keras.models import load_model
from keras.layers import Conv1D, MaxPooling1D, concatenate
from keras.layers import Bidirectional
from keras.layers.embeddings import Embedding
from keras.layers.recurrent import LSTM
from keras.layers.core import Dense, Dropout, Flatten
from keras.callbacks import EarlyStopping
from sklearn.naive_bayes import MultinomialNB
from sklearn.metrics import precision_recall_curve
from sklearn.metrics import classification_report
from sklearn.feature_extraction.text import CountVectorizer
from sklearn.feature_extraction.text import TfidfTransformer


cpu_count = multiprocessing.cpu_count()
vocab_dim = 100
n_iterations = 1
n_exposures = 10  # 所有频数超过10的词语
window_size = 10
n_epoch =25
maxlen = 20
batch_size =15

def loadfile():
    emotion_1 = pd.read_csv('./data/emotion_1.csv', header=None, index_col=None)
    emotion_2 = pd.read_csv('./data/emotion_2.csv', header=None, index_col=None)
    emotion_3 = pd.read_csv('./data/emotion_3.csv', header=None, index_col=None)
    emotion_4 = pd.read_csv('./data/emotion_4.csv', header=None, index_col=None)
    # emotion_5 = pd.read_csv('./data/emotion_5.csv', header=None, index_col=None)
    # emotion_6 = pd.read_csv('./data/emotion_6.csv', header=None, index_col=None)
    # emotion_7 = pd.read_csv('./data/emotion_7.csv', header=None, index_col=None)
    # emotion_8 = pd.read_csv('./data/emotion_8.csv', header=None, index_col=None)

    # combined = np.concatenate((emotion_1[0], emotion_2[0], emotion_3[0], emotion_4[0], emotion_5[0], emotion_6[0],emotion_7[0], emotion_8[0]))
    combined = np.concatenate((emotion_1[0], emotion_2[0], emotion_3[0], emotion_4[0],))

    # y = np.concatenate((np.zeros(len(emotion_1), dtype=int), np.full(len(emotion_2), 1, dtype=int),np.full(len(emotion_3), 2, dtype=int), np.full(len(emotion_4), 3, dtype=int),np.full(len(emotion_5), 4, dtype=int), np.full(len(emotion_6), 5, dtype=int),np.full(len(emotion_7), 6, dtype=int), np.full(len(emotion_8), 7, dtype=int)))
    y = np.concatenate((np.zeros(len(emotion_1), dtype=int), np.full(len(emotion_2), 1, dtype=int),np.full(len(emotion_3), 2, dtype=int), np.full(len(emotion_4), 3, dtype=int),))
    return combined, y

#分词、去停用词、生成词汇词典
def create_dictionaries(combined):
    stopwords = {}.fromkeys([line.strip() for line in codecs.open('C:/Python/Python01/venv/10.03/晚/stopwords.txt', 'r',encoding='utf-8').readlines()])
    corpus = []
    for a in combined:
        #print(a)
        seglist = jieba.cut(a, cut_all=False)  # 精确模式
        final = ''
        for seg in seglist:
            seg = seg.encode('utf-8')
            if seg not in stopwords:  # 不是停用词的保留
                final += str(seg)
        seg_list = jieba.cut(final, cut_all=False)
        output = ' '.join(list(seg_list))  # 空格拼接
        #print (output)
        corpus.append(output)
    #print(corpus)
    return corpus# 语料库corpus
#计算词频
def bow(copus):
    vectorizer = CountVectorizer() #将文本中的词语转换为词频矩阵
    X = vectorizer.fit_transform(copus) #计算个词语出现的次数
    word = vectorizer.get_feature_names() #获取词袋中所有文本关键词
    x = X.toarray()
    # for w in word: #查看词频结果
    #     print (w)
    # print(x)
    # print('x.shape():',x.shape())
    return x
# def tokenizer(data):
#     text = [jieba.lcut(document.replace('\n', '')) for document in data]
#     return text
#
# def create_dictionaries(model=None, combined=None):
#     if (combined is not None) and (model is not None):
#         gensim_dict = Dictionary()
#         gensim_dict.doc2bow(model.wv.vocab.keys(),
#                             allow_update=True)
#         #  freqxiao10->0 所以k+1
#         w2indx = {v: k + 1 for k, v in gensim_dict.items()}  # 所有频数超过10的词语的索引,(k->v)=>(v->k)
#
#         w2vec = {word: model[word] for word in w2indx.keys()}  # 所有频数超过10的词语的词向量, (word->model(word))
#
#         def parse_dataset(combined):  # 闭包-->临时使用
#             data = []
#             for sentence in combined:
#                 new_txt = []
#                 for word in sentence:
#                     try:
#                         new_txt.append(w2indx[word])
#                     except:
#                         new_txt.append(0)  # freqxiao10->0
#                 data.append(new_txt)
#             return data  # word=>index：把单个的每一句话转化为对应的的词语向量
#
#         combined = parse_dataset(combined)  # [[1,2,3...],[]]
#         combined = sequence.pad_sequences(combined, maxlen=maxlen)  # 每个句子所含词语对应的索引，所以句子中含有频数小于10的词语，索引为0,不足一百词的前面用0补齐；把所有句子合成一个大的向量
#         return w2indx, w2vec, combined
#     else:
#         print('No data provided...')
#
#
# # 创建词语字典，并返回每个词语的索引，词向量，以及每个句子所对应的词语索引
# def word2vec_train(combined):
#     model = Word2Vec(size=vocab_dim,
#                      min_count=n_exposures,
#                      window=window_size,
#                      workers=cpu_count,
#                      iter=n_iterations)
#     model.build_vocab(combined)  # input: list
#     model.train(combined, total_examples=model.corpus_count, epochs=model.iter)
#     model.save('./model/Word2vec_model.pkl')
#     index_dict, word_vectors, combined = create_dictionaries(model=model, combined=combined)
#     #print(word_vectors)
#     return index_dict, word_vectors, combined
#index_dict：词语字典（词+索引，按顺序排列）
#word_vectors：每个词语对应的100维向量，这个向量中的数字是词语字典中的索引值
#combined:个句子所含词语对应的索引，所以句子中含有频数小于10的词语，索引为0,不足一百词的前面用0补齐；把所有句子合成一个大的向量，这个向量中的数字是词语字典中的索引值
def get_data(x, y):
    # n_symbols = len(index_dict) + 1  # 所有单词的索引数，频数小于10的词语索引为0，所以加1
    # embedding_weights = np.zeros((n_symbols, vocab_dim))  # 初始化 索引为0的词语，词向量全为0
    # for word, index in index_dict.items():  # 从索引为1的词语开始，对每个词语对应其词向量
    #     embedding_weights[index, :] = word_vectors[word]
    x_train, x_test, y_train, y_test = train_test_split(x, y, test_size=0.4, random_state=5)
    y_train =np.array(y_train)
    # 将整型的类别标签转为onehot编码矩阵表示,y有几类num_classes就等于几[len(y),2]
    y_test = np.array(y_test)
    #print(y_train)
    print('x_train.shape:',x_train.shape,'y_train.shape:',y_train.shape)
    #n_symbols=29461,词典中有29461个单词
    #embedding_weights：从索引为1的词语开始，对每个词语对应其词向量，这个向量中的数字是word2vec后的坐标值
    #return n_symbols, embedding_weights, x_train, y_train, x_test, y_test
    return x_train, y_train, x_test, y_test


##定义网络结构
# def train_multi_BNN(n_symbols, embedding_weights, x_train, y_train):
#     # 模型结构：词嵌入-卷积池化*3-拼接-全连接-dropout-全连接
#     main_input = Input(shape=(maxlen,), dtype='float64')
#     # 词嵌入（使用预训练的词向量）
#     embedder = Embedding(output_dim=vocab_dim,
#                          input_dim=n_symbols,
#                          input_length=maxlen,
#                          weights=[embedding_weights])
#     embed = embedder(main_input)

if __name__ == '__main__':
    # 训练模型，并保存
    print('加载数据集...')
    combined, y = loadfile()
    print(len(combined), len(y))
    print('数据预处理...')
    copus = create_dictionaries(combined)
    print('训练bow模型...')
    # index_dict, word_vectors, combined = word2vec_train(combined)
    print('将数据转换为模型输入所需格式...')
    x = bow(copus)
    print('len(x)',len(x))
    x_train, y_train, x_test, y_test = get_data(x,y)
    # n_symbols, embedding_weights, x_train, y_train, x_test, y_test = get_data(index_dict, word_vectors, combined,y)
    # print("特征与标签大小:")
    # print(x_train.shape, y_train.shape)

    # print('训练multi_BNN模型...')
    # train_multi_BNN(n_symbols, embedding_weights, x_train, y_train)

    print('加载multi_BNN模型...')
    # BNN模型
    model = MultinomialNB(alpha=1.0, fit_prior=True, class_prior=None)
    model.fit(x_train, y_train)
    print("准确率:", model.score(x_test, y_test))
    #model.summary()
    # score = model.evaluate(x_test, y_test)
    # print(score)

    y_pred = model.predict(x_test)
    print('y_pred')
    print(y_pred)
    # for i in range(len(y_pred)):
    #     max_value = max(y_pred[i])
    #     for j in range(len(y_pred[i])):
    #         if max_value == y_pred[i][j]:
    #             y_pred[i][j] = 1
    #         else:
    #             y_pred[i][j] = 0
    # # target_names = ['负面', '正面']
    print(classification_report(y_test, y_pred))
    # classification_report输出到csv文件中
    report = classification_report(y_test, y_pred, output_dict=True)
    df = pd.DataFrame(report).transpose()
    df['acc'] = model.score(x_test, y_test)
    # df['loss'] = loss[-1]
    df.to_csv("./classification_report/multiBNN-Bow.csv", index=True)
