# Supplementary material for: Hybrid deep learning models with multi-classification investor sentiment to forecast the prices of China’s leading stocks
Source: PLoS One. 2023 Nov 27;18(11):e0294460. doi: 10.1371/journal.pone.0294460 (PMC10681238; doi:10.1371/journal.pone.0294460)
Supplement: S1 Data — (ZIP) [file pone.0294460.s001.zip › code and data/data processing -python/5:word2vec+sentiment classification/train_textcnn.py]

# -*- coding: utf-8 -*-

import codecs
import csv
import matplotlib.pyplot as plt
import tensorflow.compat.v1 as tf
import random

import jieba
#加载停用词表
stop = [line.strip() for line in open('./data/Stopword.txt').readlines() ]
#导入自定义词典
jieba.load_userdict("./dict/SogouLabDic.txt")
jieba.load_userdict("./dict/dict_baidu_utf8.txt")
jieba.load_userdict("./dict/dict_pangu.txt")
jieba.load_userdict("./dict/dict_sougou_utf8.txt")
jieba.load_userdict("./dict/dict_tencent_utf8.txt")
#jieba.load_userdict("./dict/my_dict.txt")

import numpy as np
import pandas as pd

import multiprocessing
from gensim.models.word2vec import Word2Vec
from gensim.corpora.dictionary import Dictionary
from sklearn.model_selection import train_test_split
from sklearn.metrics import classification_report
import keras
from keras.utils import np_utils
from keras import Input, Model
from keras.preprocessing import sequence
from keras.models import load_model
from keras.layers import Conv1D, MaxPooling1D, concatenate
from keras.layers import Bidirectional
from keras.layers.embeddings import Embedding
from keras.layers.recurrent import LSTM
from keras.layers.core import Dense, Dropout, Flatten
from keras.callbacks import EarlyStopping

cpu_count = multiprocessing.cpu_count()
vocab_dim = 100
n_iterations = 1
n_exposures = 10  # 所有频数超过10的词语
window_size = 7
n_epoch = 30
maxlen = 30
batch_size = 32

def loadfile():
    emotion_1 = pd.read_csv('./data/emotion_1.csv', header=None, index_col=None)
    emotion_2 = pd.read_csv('./data/emotion_2.csv', header=None, index_col=None)
    emotion_3 = pd.read_csv('./data/emotion_3.csv', header=None, index_col=None)
    emotion_4 = pd.read_csv('./data/emotion_4.csv', header=None, index_col=None)
    # emotion_5 = pd.read_csv('./data/emotion_5.csv', header=None, index_col=None)
    # emotion_6 = pd.read_csv('./data/emotion_6.csv', header=None, index_col=None)
    # emotion_7 = pd.read_csv('./data/emotion_7.csv', header=None, index_col=None)
    # emotion_8 = pd.read_csv('./data/emotion_8.csv', header=None, index_col=None)

    # combined = np.concatenate((emotion_1[0], emotion_2[0], emotion_3[0], emotion_4[0], emotion_5[0], emotion_6[0],emotion_7[0], emotion_8[0]))
    combined = np.concatenate((emotion_1[0], emotion_2[0], emotion_3[0], emotion_4[0],))

    # y = np.concatenate((np.zeros(len(emotion_1), dtype=int), np.full(len(emotion_2), 1, dtype=int),np.full(len(emotion_3), 2, dtype=int), np.full(len(emotion_4), 3, dtype=int),np.full(len(emotion_5), 4, dtype=int), np.full(len(emotion_6), 5, dtype=int),np.full(len(emotion_7), 6, dtype=int), np.full(len(emotion_8), 7, dtype=int)))
    y = np.concatenate((np.zeros(len(emotion_1), dtype=int), np.full(len(emotion_2), 1, dtype=int),np.full(len(emotion_3), 2, dtype=int), np.full(len(emotion_4), 3, dtype=int),))
    return combined, y

def tokenizer(data):
    text = [jieba.lcut(document.replace('\n', '')) for document in data]
    return text  #返回分词结果


def create_dictionaries(model=None, combined=None):

    if (combined is not None) and (model is not None):
        gensim_dict = Dictionary()
        gensim_dict.doc2bow(model.wv.vocab.keys(),
                            allow_update=True)
        #  freqxiao10->0 所以k+1
        w2indx = {v: k + 1 for k, v in gensim_dict.items()}  # 所有频数超过10的词语的索引,(k->v)=>(v->k)

        w2vec = {word: model[word] for word in w2indx.keys()}  # 所有频数超过10的词语的词向量, (word->model(word))

        def parse_dataset(combined):  # 闭包-->临时使用
            data = []
            for sentence in combined:
                new_txt = []
                for word in sentence:
                    try:
                        new_txt.append(w2indx[word])
                    except:
                        new_txt.append(0)  # freqxiao10->0
                data.append(new_txt)
            return data  # word=>index：把单个的每一句话转化为对应的的词语向量

        combined = parse_dataset(combined)  # [[1,2,3...],[]]
        combined = sequence.pad_sequences(combined, maxlen=maxlen)  # 每个句子所含词语对应的索引，所以句子中含有频数小于10的词语，索引为0,不足一百词的前面用0补齐；把所有句子合成一个大的向量
        return w2indx, w2vec, combined
    else:
        print('No data provided...')


# 创建词语字典，并返回每个词语的索引，词向量，以及每个句子所对应的词语索引
def word2vec_train(combined):
    model = Word2Vec(size=vocab_dim,
                     min_count=n_exposures,
                     window=window_size,
                     workers=cpu_count,
                     iter=n_iterations)
    model.build_vocab(combined)  # input: list
    model.train(combined, total_examples=model.corpus_count, epochs=model.iter)
    model.save('./model/Word2vec_model.pkl')
    index_dict, word_vectors, combined = create_dictionaries(model=model, combined=combined)
    #print(word_vectors)
    return index_dict, word_vectors, combined
#index_dict：词语字典（词+索引，按顺序排列）
#word_vectors：每个词语对应的100维向量，这个向量中的数字是词语字典中的索引值
#combined:个句子所含词语对应的索引，所以句子中含有频数小于10的词语，索引为0,不足一百词的前面用0补齐；把所有句子合成一个大的向量，这个向量中的数字是词语字典中的索引值


def get_data(index_dict, word_vectors, combined, y):
    n_symbols = len(index_dict) + 1  # 所有单词的索引数，频数小于10的词语索引为0，所以加1
    embedding_weights = np.zeros((n_symbols, vocab_dim))  # 初始化 索引为0的词语，词向量全为0
    for word, index in index_dict.items():  # 从索引为1的词语开始，对每个词语对应其词向量
        embedding_weights[index, :] = word_vectors[word]
    x_train, x_test, y_train, y_test = train_test_split(combined, y, test_size=0.1, random_state=5)
    y_train =np_utils.to_categorical(y_train, num_classes=4)
    # 将整型的类别标签转为onehot编码矩阵表示,y有几类num_classes就等于几[len(y),2]
    #如果要指定num_class，需要明白：onehot其中种类从0开始编码,num_class的默认值是标签中最大数+1
    y_test = np_utils.to_categorical(y_test, num_classes=4)
    #n_symbols=29461,词典中有29461个单词
    #embedding_weights：从索引为1的词语开始，对每个词语对应其词向量，这个向量中的数字是word2vec后的坐标值
    return n_symbols, embedding_weights, x_train, y_train, x_test, y_test


##定义网络结构
def train_cnn(n_symbols, embedding_weights, x_train, y_train):
    # 模型结构：词嵌入-卷积池化*3-拼接-全连接-dropout-全连接
    main_input = Input(shape=(maxlen,), dtype='float64')
    # 词嵌入（使用预训练的词向量）
    embedder = Embedding(output_dim=vocab_dim,
                         input_dim=n_symbols,
                         input_length=maxlen,
                         weights=[embedding_weights])
    embed = embedder(main_input)
    # 卷积核大小分别为3,4,5
    cnn1 = Conv1D(64, 3, padding='same', strides=1, activation='relu')(embed)
    cnn1 = MaxPooling1D(pool_size=19)(cnn1)
    cnn2 = Conv1D(64, 4, padding='same', strides=1, activation='relu')(embed)
    cnn2 = MaxPooling1D(pool_size=18)(cnn2)
    cnn3 = Conv1D(64, 5, padding='same', strides=1, activation='relu')(embed)
    cnn3 = MaxPooling1D(pool_size=17)(cnn3)
    # 合并三个模型的输出向量
    cnn = concatenate([cnn1, cnn2, cnn3], axis=-1)
    flat = Flatten()(cnn)
    drop = Dropout(0.5)(flat)
    main_output = Dense(4, activation='softmax')(drop)
    model = Model(inputs=main_input, outputs=main_output)

    model.compile(loss='categorical_crossentropy', optimizer=tf.keras.optimizers.Adam(lr =0.001, decay=1e-5), metrics=['accuracy'])
    # history=model.fit(x_train, y_train, batch_size=batch_size, epochs=n_epoch,shuffle=True,validation_split = 0.1)
    history = model.fit(x_train, y_train, batch_size=batch_size, epochs=n_epoch, shuffle=True, )

    # 进行准确率和损失值的可视化
    history_dict = history.history
    print(history_dict.keys())
    #  使用history将训练集和测试集的loss和acc调出来
    acc = history.history['accuracy']  # 训练集准确率
    # val_acc = history.history['val_accuracy']  # 测试集准确率
    loss = history.history['loss']  # 训练集损失
    # val_loss = history.history['val_loss']  # 测试集损失
    #  打印acc和loss，采用一个图进行显示。
    plt.suptitle("Text-CNN")
    plt.subplot(1, 2, 1)  # 将图像分为一行两列，将其显示在第一列
    plt.plot(acc, label='Training Accuracy')
    # plt.plot(val_acc, label='Validation Accuracy')
    plt.title('Training Accuracy')
    plt.xlabel('epoch')
    plt.ylabel('Accuracy')
    plt.legend()

    plt.subplot(1, 2, 2)  # 将其显示在第二列
    plt.plot(loss, label='Training Loss')
    # plt.plot(val_loss, label='Validation Loss')
    plt.title('Training and Loss')
    plt.xlabel('epoch')
    plt.ylabel('Loss')
    plt.legend()
    # 保存图片
    plt.savefig("./pictures/Training Accuracy and Loss/text-cnn.png", dpi=300)
    plt.show()

    model.summary()
    score = model.evaluate(x_test, y_test)
    print(score)

    model.save('./model/textcnn.h5')
    return acc,loss


if __name__ == '__main__':
    # 训练模型，并保存
    print('加载数据集...')
    combined, y = loadfile()
    print(y)
    print(len(combined), len(y))
    print('数据预处理...')
    combined = tokenizer(combined)
    print('训练word2vec模型...')
    index_dict, word_vectors, combined = word2vec_train(combined)

    print('将数据转换为模型输入所需格式...')
    n_symbols, embedding_weights, x_train, y_train, x_test, y_test = get_data(index_dict, word_vectors, combined,y)
    print("特征与标签大小:")
    print(x_train.shape, y_train.shape)

    print('训练textcnn模型...')
    acc,loss = train_cnn(n_symbols, embedding_weights, x_train, y_train)

    print('加载textcnn模型...')
    model = load_model('./model/textcnn.h5')
    y_pred = model.predict(x_test)
    print(y_pred)
    #把八维向量中最大的一个数变成1，其余的变为0
    #print('len(y_pred)',len(y_pred))
    for i in range(len(y_pred)):
        max_value = max(y_pred[i])
        #print('max_value',max_value)
        for j in range(len(y_pred[i])):
            if max_value == y_pred[i][j]:
                y_pred[i][j] = 1
            else:
                y_pred[i][j] = 0
    print(y_pred)
    # target_names = ['负面', '正面']
    print(classification_report(y_test, y_pred))
    # classification_report输出到csv文件中
    report = classification_report(y_test, y_pred, output_dict=True)
    df = pd.DataFrame(report).transpose()
    df['acc'] = acc[-1]
    df['loss'] = loss[-1]
    df.to_csv("./classification_report/Text-CNN.csv", index=True)
