# Supplementary material for: Hybrid deep learning models with multi-classification investor sentiment to forecast the prices of China’s leading stocks
Source: PLoS One. 2023 Nov 27;18(11):e0294460. doi: 10.1371/journal.pone.0294460 (PMC10681238; doi:10.1371/journal.pone.0294460)
Supplement: S1 Data — (ZIP) [file pone.0294460.s001.zip › code and data/data processing -python/6:Stock price forecasting/CNN-BiLSTM-Attention-Time-Series-Prediction_Keras-master - stock price/data/000002.csv]

date	close	open	high	low	volume	MA.MA1	MA.MA2	MA.MA3	MA.MA4	VOL-TDX.VOLUME	VOL-TDX.MAVOL1	VOL-TDX.MAVOL2	emotion
2011/11/1	7.76	7.91	8.05	7.7	54507900	7.8	7.47	7.34	7.84	545079	779586.63	571198.69	2
2011/11/2	7.9	7.62	7.94	7.61	35907300	7.85	7.55	7.38	7.83	359073	607374.63	583432.13	3
2011/11/3	7.76	7.9	7.99	7.75	47224900	7.87	7.62	7.41	7.82	472249	627300	600275.88	2
2011/11/4	7.84	7.91	8.01	7.78	47288800	7.85	7.71	7.44	7.81	472888	516702.41	626315.81	3
2011/11/7	7.68	7.78	7.86	7.65	32302100	7.79	7.76	7.47	7.8	323021	434462	631029.81	0
2011/11/8	7.68	7.68	7.71	7.46	54172600	7.77	7.79	7.51	7.8	541726	433791.41	606689	0
2011/11/9	7.67	7.63	7.7	7.54	36185400	7.73	7.79	7.52	7.79	361854	434347.59	520861.09	2
2011/11/10	7.57	7.59	7.65	7.45	42734000	7.69	7.78	7.53	7.77	427340	425365.81	526332.88	2
2011/11/11	7.52	7.5	7.56	7.45	27030000	7.62	7.74	7.54	7.76	270300	384848.19	450775.31	2
2011/11/14	7.63	7.55	7.67	7.48	52871900	7.61	7.7	7.56	7.74	528719	425987.81	430224.91	2
2011/11/15	7.55	7.6	7.6	7.51	17477100	7.59	7.68	7.57	7.73	174771	352596.81	393194.09	2
2011/11/16	7.29	7.54	7.56	7.22	49991700	7.51	7.62	7.58	7.71	499917	380209.41	407278.5	0
2011/11/17	7.3	7.3	7.35	7.24	24090900	7.46	7.57	7.6	7.69	240909	342923.19	384144.5	2
2011/11/18	7.09	7.26	7.28	6.99	71161104	7.37	7.5	7.6	7.68	711611.06	431185.41	408016.81	3
2011/11/21	7.09	7.09	7.12	7.01	32196400	7.26	7.44	7.6	7.66	321964	389834.41	407911.09	3
2011/11/22	7.11	7.05	7.14	7.02	27404400	7.18	7.38	7.58	7.64	274044	409689	381142.91	3
2011/11/23	7.09	7.12	7.15	7.05	23384900	7.14	7.32	7.56	7.62	233849	356475.41	368342.41	2
2011/11/24	7.25	7.08	7.32	7.04	36287500	7.13	7.29	7.53	7.61	362875	380868.59	361895.91	0
2011/11/25	7.1	7.21	7.24	7.08	20501600	7.13	7.25	7.49	7.59	205016	279549.59	355367.5	2
2011/11/28	7.07	7.12	7.16	7.02	25132100	7.12	7.19	7.45	7.56	251321	265421	327627.69	1
2011/11/29	7.17	7.14	7.25	7.07	33303000	7.14	7.16	7.42	7.55	333030	277218.19	343453.59	2
2011/11/30	7.06	7.16	7.18	7.01	39012200	7.13	7.13	7.38	7.53	390122	308472.81	332474.09	2
2011/12/1	7.39	7.4	7.61	7.35	123365000	7.16	7.14	7.36	7.52	1233650	482627.81	431748.19	2
2011/12/2	7.38	7.33	7.41	7.26	30774700	7.21	7.17	7.33	7.5	307747	503174	391361.81	0
2011/12/5	7.29	7.35	7.41	7.2	37327700	7.26	7.19	7.31	7.49	373277	527565.19	396493.09	2
2011/12/6	7.4	7.29	7.49	7.25	40032000	7.3	7.22	7.3	7.48	400320	541023.19	409120.69	2
2011/12/7	7.42	7.4	7.46	7.35	23045000	7.38	7.25	7.29	7.47	230450	509088.81	408780.81	2
2011/12/8	7.49	7.42	7.56	7.36	33232000	7.4	7.28	7.28	7.46	332320	328822.81	405725.31	2
2011/12/9	7.54	7.44	7.63	7.43	39699600	7.43	7.32	7.29	7.45	396996	346672.59	424923.31	2
2011/12/12	7.3	7.4	7.45	7.18	44183600	7.43	7.34	7.27	7.44	441836	360384.41	443974.81	2
2011/12/13	7.17	7.25	7.32	7.12	31372900	7.38	7.34	7.25	7.42	313729	343066.19	442044.69	2
2011/12/14	7.1	7.17	7.17	7.05	23038500	7.32	7.35	7.24	7.41	230385	343053.19	426071	2
2011/12/15	7.21	7.06	7.3	7.06	41404400	7.26	7.33	7.24	7.39	414044	359398	344110.41	2
2011/12/16	7.43	7.16	7.55	7.14	56926500	7.24	7.34	7.25	7.38	569265	393851.81	370262.19	2
2011/12/19	7.43	7.37	7.5	7.24	47051400	7.27	7.35	7.27	7.38	470514	399587.41	379985.91	2
2011/12/20	7.5	7.42	7.73	7.41	67570896	7.33	7.36	7.29	7.37	675708.94	471983.41	407524.81	2
2011/12/21	7.3	7.5	7.57	7.28	29569600	7.37	7.35	7.3	7.36	295696	485045.59	414049.41	2
2011/12/22	7.42	7.3	7.5	7.25	43603000	7.42	7.34	7.31	7.36	436030	489442.81	424420.41	0
2011/12/23	7.56	7.4	7.65	7.37	48635400	7.44	7.34	7.33	7.36	486354	472860.59	433356.19	2
2011/12/26	7.53	7.5	7.68	7.46	30869500	7.46	7.37	7.35	7.37	308695	440496.81	420042.09	2
2011/12/27	7.37	7.55	7.62	7.33	29583800	7.44	7.38	7.36	7.37	295838	364522.59	418253	2
2011/12/28	7.34	7.37	7.45	7.15	42640600	7.44	7.41	7.38	7.38	426406	390664.59	437855.09	3
2011/12/29	7.33	7.29	7.41	7.24	29468400	7.43	7.42	7.38	7.38	294684	362395.41	425919.09	2
2011/12/30	7.47	7.33	7.52	7.33	30657100	7.41	7.42	7.38	7.39	306571	326438.81	399649.69	2
2012/1/4	7.33	7.47	7.65	7.32	47432900	7.37	7.41	7.38	7.39	474329	359565.59	400031.19	2
2012/1/5	7.25	7.31	7.42	7.19	52811700	7.34	7.39	7.37	7.39	528117	406021.41	385272	2
2012/1/6	7.16	7.27	7.33	7.06	54276900	7.31	7.38	7.36	7.39	542769	429294	409979.31	2
2012/1/9	7.41	7.16	7.41	7.08	84603696	7.32	7.37	7.36	7.39	846036.94	539564.63	450980	3
2012/1/10	7.53	7.35	7.61	7.32	107797600	7.34	7.37	7.36	7.39	1077976	693845.63	510142.19	0
2012/1/11	7.46	7.5	7.57	7.43	48293400	7.36	7.37	7.37	7.4	482934	695566.63	527566.13	2
2012/1/12	7.52	7.42	7.71	7.41	55986600	7.42	7.38	7.38	7.4	559866	701916.38	553968.88	2
2012/1/13	7.46	7.51	7.56	7.34	39223800	7.48	7.39	7.4	7.41	392238	671810.19	550552.13	2
2012/1/16	7.37	7.4	7.56	7.35	33783300	7.47	7.4	7.41	7.41	337833	570169.38	554867	0
2012/1/17	7.58	7.35	7.68	7.22	88222896	7.48	7.41	7.42	7.42	882228.94	531020	612432.81	2
2012/1/18	7.51	7.56	7.68	7.47	48552700	7.49	7.43	7.42	7.43	485527	531538.63	613552.63	3
2012/1/19	7.79	7.55	7.8	7.51	86699400	7.54	7.48	7.43	7.44	866994	592964.19	647440.31	2
2012/1/20	7.9	7.8	7.96	7.77	89686400	7.63	7.55	7.46	7.44	896864	693889.38	682849.81	2
2012/1/30	7.55	7.85	7.88	7.52	105304896	7.67	7.57	7.47	7.44	1053049	836932.63	703551	2
2012/1/31	7.65	7.55	7.7	7.55	35502900	7.68	7.58	7.48	7.43	355029	731492.63	631256.31	2
2012/2/1	7.56	7.61	7.75	7.52	50097500	7.69	7.59	7.48	7.43	500975	734582.19	633060.38	2
2012/2/2	7.68	7.59	7.7	7.49	41273100	7.67	7.61	7.49	7.43	412731	643729.63	618346.88	2
2012/2/3	7.79	7.66	7.85	7.61	63644800	7.65	7.64	7.52	7.42	636448	591646.38	642767.88	2
2012/2/6	7.62	7.77	7.82	7.61	52243900	7.66	7.66	7.53	7.42	522439	485524.41	661228.5	3
2012/2/7	7.38	7.6	7.65	7.38	80336496	7.61	7.64	7.53	7.41	803364.94	575191.63	653342.13	3
2012/2/8	7.59	7.42	7.72	7.38	82044400	7.61	7.65	7.54	7.41	820444	639085.38	686833.81	0
2012/2/9	7.7	7.6	7.81	7.53	126142896	7.62	7.64	7.56	7.41	1261429	808825	726277.31	2
2012/2/10	7.85	7.72	8.03	7.72	178924992	7.63	7.64	7.6	7.42	1789249.88	1039385.38	815515.88	2
2012/2/13	7.7	7.56	7.8	7.43	91214496	7.64	7.65	7.61	7.42	912144.94	1117326.63	801425.5	3
2012/2/14	7.7	7.65	7.72	7.54	87626496	7.71	7.66	7.62	7.42	876264.94	1131906.63	853549.13	2
2012/2/15	7.82	7.65	7.82	7.61	54176000	7.75	7.68	7.64	7.42	541760	1076169.75	857627.63	3
2012/2/16	7.79	7.78	7.82	7.68	39985000	7.77	7.69	7.65	7.43	399850	903854	856339.5	2
2012/2/17	7.79	7.85	7.87	7.71	44615600	7.76	7.69	7.67	7.44	446156	635235.19	837310.31	2
2012/2/20	7.83	7.92	8.01	7.8	71861200	7.79	7.72	7.69	7.44	718612	596528.63	856927.63	2
2012/2/21	7.92	7.84	7.93	7.78	37957500	7.83	7.77	7.71	7.46	379575	497190.59	814548.63	1
2012/2/22	8.19	7.98	8.2	7.98	121273696	7.9	7.83	7.74	7.48	1212737	631386	853777.88	2
2012/2/23	8.19	8.2	8.3	8.15	75998800	7.98	7.88	7.76	7.49	759988	703413.63	803633.81	2
2012/2/24	8.51	8.19	8.6	8.15	117655104	8.13	7.94	7.79	7.52	1176551	849492.63	742363.88	1
2012/2/27	8.58	8.5	8.72	8.5	107257104	8.28	8.03	7.84	7.54	1072571	920284.38	758406.5	2
2012/2/28	8.52	8.6	8.65	8.48	69548496	8.4	8.11	7.89	7.56	695484.94	983466.38	740328.5	2
2012/2/29	8.28	8.4	8.41	8.2	89649600	8.42	8.16	7.92	7.58	896496	920218.19	775802.13	2
2012/3/1	8.3	8.24	8.47	8.22	68619800	8.44	8.21	7.95	7.6	686198	905460.19	804436.88	1
2012/3/2	8.63	8.3	8.69	8.3	94111296	8.46	8.3	7.99	7.63	941112.94	858372.63	853932.63	2
2012/3/5	8.51	8.71	8.85	8.49	81323904	8.45	8.36	8.04	7.65	813239.06	806506.19	863395.31	1
2012/3/6	8.43	8.51	8.62	8.4	59523100	8.43	8.41	8.09	7.67	595231	786455.38	884960.88	2
2012/3/7	8.43	8.4	8.5	8.32	43078700	8.46	8.44	8.13	7.68	430787	693313.63	806765.88	0
2012/3/8	8.61	8.43	8.7	8.43	57817400	8.52	8.48	8.18	7.7	578174	671708.81	788584.5	0
2012/3/9	8.6	8.65	8.7	8.5	36259200	8.52	8.49	8.22	7.72	362592	556004.63	707188.63	2
2012/3/12	8.35	8.53	8.6	8.31	74453600	8.48	8.47	8.25	7.74	744536	542264	674385.13	0
2012/3/13	8.52	8.43	8.54	8.4	38863300	8.5	8.47	8.29	7.75	388633	500944.41	643699.88	2
2012/3/14	8.29	8.58	8.62	8.26	96551600	8.47	8.47	8.31	7.77	965516	607890.19	650601.88	2
2012/3/15	8.21	8.29	8.35	8.06	84164000	8.39	8.46	8.33	7.79	841640	660583.38	666146.13	2
2012/3/16	8.27	8.23	8.3	8.1	45485200	8.33	8.42	8.36	7.81	454852	679035.38	617520	3
2012/3/19	8.22	8.22	8.24	8.13	36235300	8.3	8.39	8.38	7.83	362353	602598.81	572431.38	1
2012/3/20	8.17	8.19	8.27	8.15	33339400	8.23	8.37	8.39	7.84	333394	591551	546247.69	2
2012/3/21	8.18	8.22	8.27	8.15	33210800	8.21	8.34	8.39	7.85	332108	464869.41	536379.81	2
2012/3/22	8.23	8.2	8.34	8.17	30858000	8.21	8.3	8.39	7.86	308580	358257.41	509420.41	1
2012/3/23	8.12	8.21	8.28	8.1	28908200	8.18	8.26	8.37	7.88	289082	325103.41	502069.41	2
2012/3/26	8.02	8.1	8.11	7.93	35754600	8.14	8.22	8.34	7.89	357546	324142	463370.41	1
2012/3/27	8.02	8.02	8.09	8	23030900	8.11	8.17	8.32	7.89	230309	303525	447538	1
2012/3/28	8	8.01	8.22	7.97	41916800	8.08	8.14	8.31	7.9	419168	320937	392903.19	3
2012/3/29	8.19	8	8.4	7.96	77859696	8.07	8.14	8.3	7.91	778596.94	414940.41	386598.91	2
2012/3/30	8.28	8.18	8.32	8.17	43236500	8.1	8.14	8.28	7.93	432365	443597	384350.19	2
2012/4/5	8.36	8.22	8.4	8.21	60894900	8.17	8.16	8.27	7.95	608949	493877.59	409009.81	2
2012/4/6	8.38	8.38	8.51	8.35	42694200	8.24	8.18	8.27	7.96	426942	533204.19	418364.59	0
2012/4/9	8.22	8.32	8.35	8.21	34238000	8.29	8.18	8.26	7.98	342380	517846.59	419391.81	2
2012/4/10	8.42	8.24	8.43	8.19	35315300	8.33	8.2	8.25	8	353153	432757.81	423849.09	3
2012/4/11	8.49	8.34	8.7	8.33	70319000	8.37	8.24	8.25	8.02	703190	486922.81	465259.91	2
2012/4/12	8.68	8.55	8.7	8.51	64196200	8.44	8.3	8.26	8.04	641962	493525.41	493701.5	2
2012/4/13	8.58	8.7	8.76	8.57	47527700	8.48	8.36	8.27	8.06	475277	503192.41	518198.31	2
2012/4/16	8.57	8.51	8.68	8.49	30602300	8.55	8.42	8.28	8.08	306023	495921	506883.81	1
2012/4/17	8.37	8.57	8.59	8.33	46033800	8.54	8.43	8.29	8.09	460338	517358	475057.91	2
2012/4/18	8.64	8.43	8.66	8.4	56785800	8.57	8.47	8.31	8.11	567858	490291.59	488607.19	0
2012/4/19	8.59	8.64	8.67	8.57	34145900	8.55	8.49	8.33	8.13	341459	430191	461858.19	2
2012/4/20	8.64	8.56	8.66	8.49	48445400	8.56	8.52	8.35	8.15	484454	432026.41	467609.41	2
2012/4/23	8.6	8.62	8.65	8.5	35176400	8.57	8.56	8.37	8.17	351764	441174.59	468547.81	2
2012/4/24	8.63	8.6	8.8	8.53	57089600	8.62	8.58	8.39	8.18	570896	463286.19	490322.09	2
2012/4/25	8.88	8.61	8.91	8.58	86608896	8.67	8.62	8.43	8.2	866088.94	522932.41	506612	2
2012/4/26	8.95	8.9	9.02	8.85	67000000	8.74	8.64	8.47	8.22	670000	588640.63	509415.81	0
2012/4/27	8.98	8.95	9.08	8.91	47593500	8.81	8.69	8.52	8.24	475935	586936.81	509481.59	1
2012/5/2	9.22	9.03	9.29	8.93	91744304	8.93	8.75	8.58	8.27	917443.06	700072.63	570623.63	2
2012/5/3	9.04	9.2	9.25	8.92	72626200	9.01	8.82	8.63	8.29	726262	731145.81	597216	2
2012/5/4	9.22	9.06	9.24	8.88	92987904	9.08	8.88	8.67	8.32	929879.06	743903.81	633418.13	2
2012/5/7	9.07	9.12	9.2	8.96	73349200	9.11	8.92	8.71	8.34	733492	756602.19	672621.38	2
2012/5/8	9.04	9.07	9.13	8.93	63979300	9.12	8.96	8.74	8.37	639793	789373.81	688155.31	2
2012/5/9	8.93	8.95	8.98	8.85	58309800	9.06	9	8.78	8.39	583098	722504.81	711288.69	1
2012/5/10	8.93	8.93	8.96	8.86	30703900	9.04	9.03	8.8	8.41	307039	638660.19	684903	2
2012/5/14	8.92	8.94	9.08	8.84	58382700	8.98	9.03	8.82	8.43	583827	569449.81	656676.81	2
2012/5/15	8.91	8.87	9	8.82	32082700	8.95	9.03	8.84	8.45	320827	486916.81	621759.5	2
2012/5/16	8.61	8.88	8.88	8.6	44284200	8.86	8.99	8.84	8.46	442842	447526.59	618450.19	2
2012/5/17	8.68	8.64	8.76	8.56	32767200	8.81	8.94	8.84	8.48	327672	396441.41	559473.13	2
2012/5/18	8.58	8.65	8.78	8.55	47731800	8.74	8.89	8.85	8.49	477318	430497.19	534578.69	3
2012/5/21	8.67	8.6	8.76	8.56	29233300	8.69	8.83	8.85	8.51	292333	372198.41	470824.09	3
2012/5/22	9.01	8.7	9.03	8.68	58269000	8.71	8.83	8.88	8.53	582690	424571	455743.91	0
2012/5/23	9.05	8.96	9.12	8.93	35449500	8.8	8.83	8.9	8.55	354495	406901.59	427214.09	2
2012/5/24	8.92	9.06	9.16	8.9	28345000	8.85	8.83	8.91	8.56	283450	398057.19	397249.31	2
2012/5/25	8.85	8.92	9.07	8.82	34985200	8.9	8.82	8.92	8.57	349852	372564	401530.59	1
2012/5/28	9.17	8.8	9.2	8.76	60463400	9	8.84	8.94	8.58	604634	435024.19	403611.31	2
2012/5/29	9.27	9.17	9.38	9.1	66409800	9.05	8.88	8.95	8.59	664098	451305.81	437938.41	2
2012/5/30	9.31	9.28	9.49	9.2	70798000	9.1	8.95	8.97	8.6	707980	522002.81	464452.19	2
2012/5/31	9.25	9.24	9.32	9.21	24631500	9.17	9.01	8.97	8.62	246315	514575.81	456316.5	2
2012/6/1	9.15	9.25	9.34	9.1	34606900	9.23	9.07	8.98	8.63	346069	513819.19	443191.59	2
2012/6/4	9.04	9.07	9.22	9	39877200	9.2	9.1	8.97	8.64	398772	472646.81	453835.5	2
2012/6/5	9.11	9.04	9.15	9.01	43435900	9.17	9.11	8.97	8.65	434359	426699	439002.41	2
2012/6/6	8.98	9.1	9.11	8.94	35461600	9.11	9.1	8.97	8.66	354616	356026.19	439014.5	1
2012/6/7	8.96	9.07	9.22	8.91	53650800	9.05	9.11	8.97	8.67	536508	414064.81	464320.31	2
2012/6/8	8.92	9.09	9.16	8.84	85305504	9	9.12	8.97	8.67	853055.06	515462	514640.59	2
2012/6/11	9.2	8.98	9.39	8.93	88912896	9.03	9.12	8.98	8.68	889128.94	613533.38	543090.13	2
2012/6/12	9.22	9.19	9.38	9.17	82302496	9.06	9.11	9	8.7	823024.94	691266.63	558982.81	2
2012/6/13	9.27	9.31	9.44	9.21	66846600	9.11	9.11	9.03	8.71	668466	754036.63	555031.38	2
2012/6/14	9.28	9.3	9.4	9.25	48780200	9.18	9.11	9.06	8.73	487802	744295.38	579180.13	3
2012/6/15	9.11	9.3	9.33	8.98	73916496	9.22	9.11	9.09	8.74	739164.94	721517.38	618489.69	2
2012/6/18	9.19	9.13	9.19	9.06	56613200	9.21	9.12	9.11	8.76	566132	656918	635225.69	2
2012/6/19	9.06	9.13	9.2	9.01	31268800	9.18	9.12	9.12	8.77	312688	554850.63	623058.63	0
2012/6/20	9.03	9.08	9.11	8.98	27190000	9.13	9.12	9.11	8.79	271900	475537.41	614787	2
2012/6/21	9.03	9	9.1	8.97	31852700	9.08	9.13	9.12	8.8	318527	441682.41	592988.88	2
2012/6/25	8.75	8.97	8.97	8.59	71557104	9.01	9.11	9.11	8.81	715571.06	436963.59	579240.5	3
2012/6/26	8.95	8.72	9.01	8.7	64364500	8.96	9.09	9.1	8.82	643645	452466.19	554692.13	2
2012/6/27	8.95	8.91	9.09	8.84	49201000	8.94	9.06	9.09	8.84	492010	488330.59	521590.59	1
2012/6/28	8.85	8.96	9	8.84	33598500	8.91	9.02	9.06	8.85	335985	501147.59	488342.5	2
2012/6/29	8.91	8.86	9.02	8.82	28620500	8.88	8.98	9.05	8.87	286205	494683.19	468182.81	2
2012/7/2	8.98	8.94	9.06	8.91	29145600	8.93	8.97	9.04	8.88	291456	409860.19	423411.91	3
2012/7/3	9.12	8.99	9.23	8.9	52201400	8.96	8.96	9.04	8.89	522014	385534	419000.09	0
2012/7/4	9.11	9.15	9.2	9.09	29758200	8.99	8.97	9.04	8.91	297582	346648.41	417489.5	1
2012/7/5	9.29	9.02	9.3	9.02	71648800	9.08	8.99	9.06	8.92	716488	422749	461948.31	0
2012/7/6	9.65	9.48	9.65	9.4	165535808	9.23	9.06	9.09	8.95	1655358.13	696579.63	595631.38	2
2012/7/9	9.66	9.56	9.9	9.5	104794000	9.37	9.15	9.13	8.97	1047940	847876.38	628868.31	0
2012/7/10	9.54	9.6	9.75	9.4	59447300	9.45	9.21	9.15	8.98	594473	862368.19	623951.13	2
2012/7/11	9.4	9.51	9.71	9.29	68793296	9.51	9.25	9.16	9	687932.94	940438.38	643543.38	1
2012/7/12	9.63	9.39	9.73	9.36	74275800	9.58	9.33	9.17	9.01	742758	945692.38	684220.69	0
2012/7/13	9.86	9.6	9.88	9.57	72265904	9.62	9.42	9.2	9.04	722659.06	759152.63	727866.13	2
2012/7/16	9.73	9.85	9.92	9.58	51985200	9.63	9.5	9.23	9.06	519852	653535	750705.69	2
2012/7/17	9.8	9.66	9.95	9.65	41476300	9.68	9.57	9.27	9.08	414763	617593	739980.63	2
2012/7/18	9.43	9.79	9.9	9.2	90409400	9.69	9.6	9.28	9.09	904094	660825.19	800631.81	2
2012/7/19	9.44	9.4	9.59	9.32	57823300	9.65	9.61	9.3	9.1	578233	627920.19	786806.31	1
2012/7/20	9.3	9.36	9.43	9.19	39410600	9.54	9.58	9.32	9.12	394106	562209.63	660681.13	3
2012/7/23	9.21	9.2	9.34	9.13	28790900	9.44	9.53	9.34	9.13	287909	515821	584678	2
2012/7/24	9.33	9.17	9.48	9.16	33037800	9.34	9.51	9.36	9.13	330378	498944	558268.5	2
2012/7/25	9.1	9.26	9.3	9.05	42848400	9.28	9.48	9.37	9.14	428484	403822	532323.63	2
2012/7/26	8.91	9.09	9.18	8.8	54631000	9.17	9.41	9.37	9.13	546310	397437.41	512678.81	2
2012/7/27	8.98	8.91	9.04	8.74	29959600	9.11	9.32	9.37	9.13	299596	378535.41	470372.5	2
2012/7/30	9	9.02	9.1	9	22547600	9.06	9.25	9.37	9.13	225476	366048.81	440934.91	2
2012/7/31	9.23	9.08	9.26	9.05	35851500	9.04	9.19	9.38	9.13	358515	371676.19	435310.09	3
2012/8/1	9.33	9.23	9.44	9.23	34938700	9.09	9.18	9.39	9.13	349387	355856.81	379839.41	1
2012/8/2	8.7	9.32	9.33	8.5	95384800	9.05	9.11	9.36	9.13	953848	437364.41	417400.91	2
2012/8/3	8.7	8.81	8.85	8.5	71748400	8.99	9.05	9.31	9.13	717484	520942	449738.69	2
2012/8/6	8.76	8.65	8.83	8.52	63653800	8.94	9	9.27	9.12	636538	603154.38	484601.59	2
2012/8/7	8.83	8.8	8.95	8.72	46459400	8.86	8.95	9.23	9.12	464594	624370.19	498023.19	3
2012/8/8	8.93	8.82	9.01	8.81	42680400	8.78	8.94	9.21	9.12	426804	639853.63	497855.19	2
2012/8/9	9	8.94	9.09	8.93	42220400	8.84	8.95	9.18	9.13	422204	533524.81	485444.59	2
2012/8/10	8.79	9	9	8.75	45993400	8.86	8.93	9.13	9.13	459934	482014.81	501478.41	0
2012/8/13	8.42	8.76	8.76	8.32	123215000	8.79	8.87	9.06	9.13	1232150	601137.19	602145.81	2
2012/8/14	8.58	8.44	8.58	8.35	49906700	8.74	8.8	9	9.13	499067	608031.81	616201	0
2012/8/15	8.57	8.51	8.6	8.48	33558400	8.67	8.73	8.96	9.12	335584	589787.81	614820.69	2
2012/8/16	8.64	8.52	8.66	8.52	26597000	8.6	8.72	8.92	9.11	265970	558541	546032.88	2
2012/8/17	8.61	8.63	8.7	8.5	26052000	8.56	8.71	8.88	9.11	260520	518658.19	500336.5	2
2012/8/20	8.5	8.5	8.5	8.3	40163700	8.58	8.69	8.85	9.1	401637	352555.59	476846.41	2
2012/8/21	8.32	8.45	8.6	8.22	82020200	8.53	8.64	8.8	9.09	820202	416782.59	512407.19	2
2012/8/22	8.14	8.3	8.31	8.03	80119000	8.44	8.56	8.75	9.07	801190	509903.81	549845.81	0
2012/8/23	8.11	8.13	8.21	7.98	62574200	8.34	8.47	8.71	9.05	625742	581858.19	570199.63	2
2012/8/24	8.12	8.05	8.16	8.02	34829500	8.24	8.4	8.66	9.03	348295	599413.19	559035.69	1
2012/8/27	8.08	8.1	8.21	8.05	42663000	8.15	8.37	8.62	9.01	426630	604411.81	478483.69	2
2012/8/28	8	8.07	8.12	7.95	36009400	8.09	8.31	8.56	8.99	360094	512390.19	464586.41	3
2012/8/29	7.97	7.97	8.07	7.94	20237200	8.06	8.25	8.49	8.97	202372	392626.59	451265.19	2
2012/8/30	7.99	7.88	8.04	7.88	31272200	8.03	8.18	8.45	8.96	312722	330022.59	455940.41	1
2012/8/31	8.02	7.95	8.12	7.95	27298500	8.01	8.13	8.42	8.94	272985	314960.59	457186.91	0
2012/9/3	8.29	8.03	8.35	8.01	63069700	8.05	8.1	8.4	8.93	630697	355774	480092.91	2
2012/9/4	8.23	8.29	8.36	8.19	37074400	8.1	8.1	8.37	8.92	370744	357904	435147.09	2
2012/9/5	8.32	8.23	8.41	8.21	39501200	8.17	8.11	8.34	8.9	395012	396432	394529.31	1
2012/9/6	8.35	8.34	8.5	8.31	28171500	8.24	8.14	8.3	8.89	281715	390230.59	360126.59	2
2012/9/7	8.6	8.42	8.88	8.4	107057104	8.36	8.19	8.29	8.87	1070571	549747.81	432354.19	2
2012/9/10	8.61	8.62	8.71	8.5	52496100	8.42	8.24	8.3	8.87	524961	528600.63	442187.31	3
2012/9/11	8.48	8.55	8.58	8.41	35288000	8.47	8.29	8.3	8.85	352880	525027.81	441465.91	2
2012/9/12	8.45	8.53	8.62	8.33	46291700	8.5	8.33	8.29	8.84	462917	538608.81	467520.41	2
2012/9/13	8.42	8.44	8.54	8.35	25213300	8.51	8.38	8.28	8.83	252133	532692.38	461461.5	1
2012/9/14	8.34	8.49	8.51	8.26	77417696	8.46	8.41	8.27	8.82	774176.94	473413.59	511580.69	2
2012/9/17	8.06	8.3	8.36	7.96	89886704	8.35	8.39	8.24	8.81	898867.06	548194.81	538397.69	2
2012/9/18	8.01	8.02	8.11	7.95	34475600	8.26	8.36	8.23	8.79	344756	546570	535798.88	0
2012/9/19	8.04	8.04	8.05	7.96	36685100	8.17	8.34	8.22	8.78	366851	527356.81	532982.81	2
2012/9/20	7.82	8	8.02	7.77	58472700	8.05	8.28	8.21	8.76	584727	593875.63	563284	2
2012/9/21	7.81	7.8	7.86	7.76	38855000	7.95	8.2	8.19	8.74	388550	516750.19	495081.91	0
2012/9/24	7.89	7.8	7.98	7.6	45501300	7.91	8.13	8.18	8.73	455013	427979.41	488087.09	0
2012/9/25	7.91	7.87	7.95	7.83	23961600	7.89	8.07	8.18	8.71	239616	406951.41	476760.69	2
2012/9/26	7.79	7.9	7.93	7.72	24969400	7.84	8.01	8.17	8.68	249694	383520	455438.41	3
2012/9/27	8.21	7.8	8.23	7.74	76955200	7.92	7.99	8.18	8.67	769552	420485	507180.31	2
2012/9/28	8.43	8.12	8.45	8.06	76046400	8.05	8	8.2	8.65	760464	494867.81	505809	0
2012/10/8	8.16	8.37	8.47	8.09	47316100	8.1	8.01	8.2	8.62	473161	498497.41	463238.41	1
2012/10/9	8.36	8.19	8.39	8.18	48794200	8.19	8.04	8.2	8.6	487942	548162.63	477557	2
2012/10/10	8.36	8.37	8.37	8.2	50734300	8.3	8.07	8.2	8.58	507343	599692.38	491606.19	2
2012/10/11	8.29	8.33	8.33	8.22	25436900	8.32	8.12	8.2	8.56	254369	496655.81	458570.41	0
2012/10/12	8.24	8.32	8.38	8.19	31135600	8.28	8.16	8.18	8.53	311356	406834.19	450851	1
2012/10/15	8.19	8.26	8.26	8.14	21370500	8.29	8.19	8.16	8.51	213705	354943	426720.19	2
2012/10/16	8.18	8.18	8.25	8.14	29162200	8.25	8.22	8.15	8.48	291622	315679	431920.81	3
2012/10/17	8.13	8.22	8.23	8.11	36720900	8.21	8.26	8.13	8.46	367209	287652.19	443672.31	0
2012/10/18	8.44	8.17	8.49	8.11	86013296	8.24	8.28	8.13	8.44	860132.94	408805	452730.41	2
2012/10/19	8.42	8.4	8.5	8.38	36890900	8.27	8.28	8.14	8.43	368909	420315.59	413574.91	2
2012/10/22	8.42	8.38	8.49	8.25	65103500	8.32	8.3	8.15	8.42	651035	507781.59	431362.31	2
2012/10/23	8.4	8.4	8.57	8.36	50191300	8.36	8.31	8.17	8.4	501913	549839.81	432759.41	3
2012/10/24	8.43	8.48	8.53	8.39	46099400	8.42	8.31	8.19	8.39	460994	568596.81	428124.5	3
2012/10/25	8.35	8.44	8.53	8.31	42170300	8.4	8.32	8.22	8.38	421703	480910.81	444857.91	0
2012/10/26	8.2	8.35	8.39	8.13	35232400	8.36	8.32	8.24	8.37	352324	477593.81	448954.69	2
2012/10/29	8.22	8.19	8.22	8.08	31262900	8.32	8.32	8.26	8.35	312629	409912.59	458847.09	2
2012/10/30	8.3	8.23	8.39	8.15	59343700	8.3	8.33	8.28	8.34	593437	428217.41	489028.59	2
2012/10/31	8.32	8.29	8.34	8.18	47222500	8.28	8.35	8.3	8.32	472225	430463.59	499530.19	2
2012/11/1	8.59	8.3	8.65	8.27	131734896	8.33	8.36	8.32	8.32	1317349	609592.81	545251.81	3
2012/11/2	8.65	8.61	8.7	8.53	74212400	8.42	8.39	8.33	8.32	742124	687552.81	582573.31	2
2012/11/5	8.67	8.65	8.73	8.5	49850900	8.51	8.41	8.36	8.32	498509	724728.81	567320.69	2
2012/11/6	8.61	8.67	8.69	8.47	40986300	8.57	8.43	8.37	8.31	409863	688014	558115.69	2
2012/11/7	8.51	8.6	8.66	8.47	33180500	8.61	8.44	8.38	8.31	331805	659930	545196.81	1
2012/11/8	8.5	8.45	8.59	8.42	35165900	8.59	8.46	8.39	8.3	351659	466792	538192.38	2
2012/11/9	8.38	8.45	8.54	8.37	33851800	8.53	8.48	8.4	8.29	338518	386070.81	536811.81	1
2012/11/12	8.56	8.38	8.57	8.37	47566800	8.51	8.51	8.41	8.29	475668	381502.59	553115.69	3
2012/11/13	8.37	8.54	8.54	8.34	31455100	8.46	8.52	8.42	8.29	314551	362440.19	525227.13	3
2012/11/14	8.37	8.34	8.41	8.27	21846700	8.44	8.52	8.44	8.29	218467	339772.59	499851.31	2
2012/11/15	8.25	8.34	8.37	8.22	45267600	8.39	8.49	8.43	8.28	452676	359976	413384	2
2012/11/16	8.22	8.18	8.25	8.09	38587500	8.35	8.44	8.42	8.27	385875	369447.41	377759.09	2
2012/11/19	8.18	8.21	8.28	8.07	28144500	8.28	8.4	8.4	8.27	281445	330602.81	356052.69	0
2012/11/20	8.25	8.2	8.37	8.16	30590100	8.25	8.36	8.4	8.27	305901	328872.81	345656.5	2
2012/11/21	8.37	8.25	8.4	8.22	30273700	8.25	8.34	8.39	8.27	302737	345726.81	342749.69	2
2012/11/22	8.38	8.31	8.47	8.28	30010000	8.28	8.33	8.39	8.28	300100	315211.59	337593.81	2
2012/11/23	8.45	8.42	8.51	8.37	32228300	8.33	8.34	8.41	8.28	322283	302493.19	335970.31	1
2012/11/26	8.42	8.43	8.5	8.35	30318600	8.37	8.33	8.42	8.29	303186	306841.41	318722.09	2
2012/11/27	8.46	8.38	8.52	8.34	30320000	8.42	8.34	8.43	8.29	303200	306301.19	317587	1
2012/11/28	8.34	8.44	8.47	8.32	25742900	8.41	8.33	8.43	8.3	257429	297239.59	321483.19	0
2012/11/29	8.43	8.34	8.51	8.34	35909000	8.42	8.35	8.42	8.31	359090	309037.59	312124.59	2
2012/11/30	8.75	8.43	8.92	8.41	95192800	8.48	8.4	8.42	8.32	951928	434966.59	368729.91	2
2012/12/3	8.8	8.75	9	8.7	88740704	8.56	8.47	8.43	8.33	887407.06	551810.81	429326.09	2
2012/12/4	8.95	8.79	8.96	8.62	62180100	8.65	8.53	8.45	8.34	621801	615531	460916.09	2
2012/12/5	9.14	8.92	9.35	8.92	117872200	8.81	8.61	8.48	8.35	1178722	799789.63	548514.63	1
2012/12/6	9.27	9.13	9.35	9.12	70892600	8.98	8.7	8.52	8.37	708926	869756.81	589397.19	1
2012/12/7	9.2	9.28	9.4	9.09	89478896	9.07	8.78	8.56	8.38	894788.94	858329	646647.81	2
2012/12/10	9.34	9.26	9.4	9.16	102496096	9.18	8.87	8.6	8.39	1024960.94	885839.81	718825.31	2
2012/12/11	9.24	9.3	9.35	9.23	32082800	9.24	8.95	8.64	8.4	320828	825645.19	720588.13	2
2012/12/12	9.24	9.24	9.33	9.06	47958000	9.26	9.04	8.68	8.42	479580	685816.81	742803.19	2
2012/12/13	9.32	9.23	9.42	9.12	68234096	9.27	9.13	8.74	8.43	682340.94	680499.81	775128.31	2
2012/12/14	9.7	9.34	9.73	9.29	120122096	9.37	9.22	8.81	8.45	1201221	741786.19	800057.63	0
2012/12/17	9.57	9.68	9.9	9.49	99622000	9.41	9.3	8.88	8.48	996220	736038	810938.88	2
2012/12/18	9.22	9.51	9.67	9.16	141128400	9.41	9.32	8.93	8.5	1411284	954129.19	889887.19	3
2012/12/19	9.31	9.21	9.36	9.01	137002000	9.42	9.34	8.98	8.52	1370020	1132217.25	909017	2
2012/12/20	9.48	9.25	9.51	9.18	79967296	9.46	9.36	9.03	8.55	799672.94	1155683.63	918091.69	2
2012/12/21	9.43	9.5	9.6	9.33	54450900	9.4	9.38	9.08	8.58	544509	1024341.19	883063.69	2
2012/12/24	9.55	9.45	9.61	9.43	47518700	9.4	9.41	9.14	8.6	475187	920134.63	828086.31	1
2012/12/25	10.12	9.55	10.26	9.5	166448800	9.58	9.49	9.22	8.64	1664488	970775.38	962452.31	2
2013/1/21	11.13	11.13	11.13	11.13	23430800	9.94	9.68	9.36	8.7	234308	743633	937925.13	2
2013/1/22	11.76	11.69	12.18	11.57	464332608	10.4	9.93	9.53	8.76	4643326	1512363.63	1334023.63	2
2013/1/23	11.69	11.8	11.83	11.5	129945104	10.85	10.13	9.67	8.81	1299451	1663352	1343846.63	2
2013/1/24	11.95	11.61	12.22	11.57	219041792	11.33	10.36	9.83	8.87	2190418	2006398.25	1463266.38	2
2013/1/25	11.7	11.98	12.02	11.57	86321696	11.65	10.61	9.97	8.93	863216.94	1846144	1408459.75	2
2013/1/28	12.06	11.65	12.17	11.64	138997904	11.83	10.89	10.11	8.99	1389979	2077278.25	1410455.63	2
2013/1/29	12.21	12.09	12.65	12.06	135988608	11.92	11.16	10.26	9.06	1359886.13	1420590.25	1466476.88	2
2013/1/30	12.67	12.17	12.75	12.15	127081200	12.12	11.48	10.43	9.13	1270812	1414862.38	1539107.25	2
2013/1/31	12.01	12.6	12.64	11.95	151307696	12.13	11.73	10.57	9.19	1513077	1279394.25	1642896.25	2
2013/2/1	11.96	12.05	12.15	11.63	168332400	12.18	11.91	10.7	9.26	1683324	1443415.63	1644779.75	2
2013/2/4	11.9	11.83	12.1	11.51	146699696	12.15	11.99	10.84	9.32	1466997	1458819.25	1768048.75	2
2013/2/5	12.33	11.91	12.52	11.8	169459008	12.17	12.05	10.99	9.38	1694590.13	1525760	1473175.13	2
2013/2/6	12.16	12.3	12.31	11.99	74930000	12.07	12.09	11.11	9.45	749300	1421457.63	1418160	2
2013/2/7	11.88	12.07	12.1	11.79	77307200	12.05	12.09	11.23	9.5	773072	1273456.63	1276425.38	2
2013/2/8	12.03	11.8	12.19	11.78	79113904	12.06	12.12	11.37	9.56	791139.06	1095019.63	1269217.63	2
2013/2/18	11.7	12.13	12.22	11.61	78311000	12.02	12.09	11.49	9.62	783110	958242.19	1208530.75	2
2013/2/19	11.2	11.73	11.74	11.16	118304896	11.79	11.98	11.57	9.67	1183049	855934	1190847	2
2013/2/20	11.44	11.18	11.46	11.14	84089296	11.65	11.86	11.67	9.72	840892.94	874252.63	1147855.13	2
2013/2/21	11.31	11.4	11.69	11.03	146114208	11.54	11.79	11.76	9.77	1461142.13	1011866.63	1142661.63	2
2013/2/22	11.32	11.28	11.45	11.18	61330900	11.39	11.73	11.82	9.82	613309	976300.63	1035660.13	0
2013/2/25	11.01	11.33	11.45	10.85	82375504	11.26	11.64	11.81	9.87	823755.06	984429.63	971335.88	2
2013/2/26	10.82	10.9	11.17	10.73	77476096	11.18	11.49	11.77	9.9	774760.94	902772	879353	2
2013/2/27	11.32	10.82	11.4	10.82	87903000	11.16	11.4	11.75	9.95	879030	910399.38	892326	2
2013/2/28	12	11.52	12.09	11.52	154546496	11.29	11.41	11.75	10	1545465	927264	969565.31	3
2013/3/1	12.04	12.01	12.18	11.78	87506600	11.44	11.42	11.77	10.06	875066	979615.38	977958	2
2013/3/4	10.84	11.04	11.25	10.84	311545504	11.4	11.33	11.71	10.1	3115455	1437955.38	1211192.5	2
2013/3/5	10.89	10.83	11.05	10.5	218277504	11.42	11.3	11.64	10.14	2182775	1719558.25	1311165.13	2
2013/3/6	11.15	10.94	11.27	10.94	145417408	11.38	11.27	11.57	10.19	1454174.13	1834587	1372493.25	2
2013/3/7	11.21	11.09	11.43	10.89	114670096	11.23	11.26	11.53	10.23	1146701	1754834.25	1341049.13	2
2013/3/8	10.96	11.22	11.3	10.95	70600000	11.01	11.22	11.48	10.27	706000	1721021	1350318.25	3
2013/3/11	11.11	10.9	11.26	10.8	66667000	11.06	11.23	11.44	10.32	666670	1231264	1334609.75	2
2013/3/12	11.22	11.05	11.45	11.04	97831000	11.13	11.27	11.38	10.37	978310	990371	1354964.63	3
2013/3/13	10.95	11.2	11.2	10.87	64584600	11.09	11.24	11.32	10.41	645846	828705.38	1331646.25	2
2013/3/14	10.8	10.82	11.01	10.64	70496304	11.01	11.12	11.27	10.46	704963.06	740357.81	1247596	2
2013/3/15	10.48	10.75	10.98	10.33	104999696	10.91	10.96	11.19	10.49	1049997	809157.19	1265089.13	2
2013/3/18	10.69	10.43	10.8	10.43	62920900	10.83	10.95	11.14	10.53	629209	801665	1016464.5	2
2013/3/19	10.95	10.71	11.03	10.61	70996704	10.77	10.95	11.13	10.58	709967.06	747996.38	869183.69	2
2013/3/20	11.22	10.96	11.42	10.91	104552800	10.83	10.96	11.11	10.62	1045528	827932.81	828319.13	2
2013/3/21	11.01	11.23	11.3	10.84	80610304	10.87	10.94	11.1	10.67	806103.06	848160.81	794259.31	2
2013/3/22	11	11	11.08	10.82	68408200	10.97	10.94	11.08	10.71	684082	774977.81	792067.5	2
2013/3/25	11.14	11.05	11.25	10.91	59536400	11.06	10.95	11.09	10.75	595364	768208.81	784936.88	2
2013/3/26	11.12	11.17	11.57	11.1	97241200	11.1	10.94	11.11	10.8	972412	820697.81	784347.13	2
2013/3/27	11.25	11.09	11.43	11.09	60769700	11.1	10.97	11.1	10.84	607697	733131.63	780532.19	2
2013/3/28	10.96	11.05	11.07	10.5	105144096	11.09	10.98	11.05	10.88	1051441	782199.19	815180	2
2013/3/29	10.76	10.94	10.98	10.71	41894900	11.05	11.01	10.99	10.91	418949	729172.63	752075.19	2
2013/4/1	11	10.83	11.25	10.83	67843800	11.02	11.04	10.99	10.94	678438	745787.38	756998.13	2
2013/4/2	11.2	11.07	11.45	11	90543000	11.03	11.07	11.01	10.97	905430	732391	776544.38	2
2013/4/3	11.2	11.23	11.43	11.01	53910400	11.02	11.06	11.01	11	539104	718672.38	725902	2
2013/4/8	10.98	10.88	11.07	10.6	66456800	11.03	11.06	11	11.03	664568	641297.81	711748.5	2
2013/4/9	10.99	10.98	11.25	10.93	65685800	11.07	11.06	11	11.06	656858	688879.63	709026.13	2
2013/4/10	11.04	11.03	11.2	10.94	60813200	11.08	11.05	11	11.09	608132	674818.38	710302.88	2
2013/4/11	11	11.19	11.35	10.99	51563800	11.04	11.04	10.99	11.12	515638	596860	664625.5	2
2013/4/12	10.92	10.94	11.07	10.89	37744200	10.99	11	10.99	11.14	377442	564527.63	641600	2
2013/4/15	11.03	10.98	11.19	10.75	65294300	11	11.01	11	11.16	652943	562202.63	601750.19	2
2013/4/16	11.64	10.93	11.66	10.9	142495296	11.13	11.1	11.05	11.2	1424953	715821.63	702350.63	2
2013/4/17	11.65	11.63	11.89	11.42	87720096	11.25	11.16	11.1	11.24	877200.94	769635.38	722226.88	2
2013/4/18	11.7	11.56	11.93	11.52	65582800	11.39	11.21	11.14	11.28	655828	797673.38	697266.69	2
2013/4/19	11.91	11.74	11.93	11.59	86913504	11.59	11.29	11.17	11.32	869135.06	896012	730269.81	2
2013/4/22	11.69	11.94	12	11.41	96935800	11.72	11.36	11.21	11.36	969358	959295	760748.81	2
2013/4/23	11.28	11.58	11.58	10.98	100475400	11.65	11.39	11.22	11.38	1004754	875255.19	795538.38	2
2013/4/24	11.3	11.28	11.44	11.04	100774304	11.58	11.41	11.23	11.38	1007743.06	901363.63	835499.5	2
2013/4/25	10.98	11.24	11.24	10.91	102690800	11.43	11.41	11.22	11.37	1026908	975579.63	886626.5	2
2013/4/26	11.03	10.99	11.19	10.99	48444300	11.26	11.42	11.21	11.35	484443	898641.19	897326.63	2
2013/5/2	11.34	10.88	11.38	10.86	73106304	11.19	11.45	11.23	11.34	731063.06	850982.19	905138.63	2
2013/5/3	11.39	11.35	11.7	11.34	100654000	11.21	11.43	11.26	11.34	1006540	851339.38	863297.31	2
2013/5/6	11.32	11.39	11.48	11.24	70548304	11.21	11.39	11.28	11.33	705483.06	790887.38	846125.5	2
2013/5/7	11.58	11.27	11.61	11.25	79763904	11.33	11.38	11.3	11.32	797639.06	745033.63	860306.63	2
2013/5/8	11.74	11.72	12.04	11.68	80520400	11.47	11.37	11.33	11.3	805204	809185.81	853913.5	2
2013/5/9	11.59	11.69	11.73	11.4	61023700	11.52	11.36	11.36	11.29	610237	785020.63	818001.38	2
2013/5/10	11.75	11.58	11.78	11.55	40236000	11.6	11.4	11.39	11.29	402360	664184.63	757762	2
2013/5/13	11.62	11.77	11.9	11.59	38375100	11.66	11.43	11.42	11.29	383751	599838.19	695362.81	2
2013/5/14	11.32	11.59	11.67	11.26	42887700	11.6	11.47	11.44	11.27	428877	526085.81	635559.69	2
2013/5/15	11.31	11.32	11.42	11.21	32849400	11.52	11.5	11.46	11.25	328494	430743.81	619964.81	2
2013/5/16	11.7	11.18	11.7	11.12	85115600	11.54	11.53	11.49	11.25	851156	478927.59	631974.13	2
2013/5/17	12.16	11.68	12.2	11.67	151364096	11.62	11.61	11.52	11.25	1513641	701183.81	682684.19	2
2013/5/20	11.93	12.2	12.45	11.9	126290400	11.68	11.67	11.53	11.26	1262904	877014.38	738426.31	2
2013/5/21	12.03	11.99	12.03	11.77	69293200	11.83	11.72	11.55	11.27	692932	929825.38	727955.63	2
2013/5/22	12.1	11.99	12.3	11.88	76503296	11.98	11.75	11.56	11.28	765032.94	1017133.19	723938.5	2
2013/5/23	12.01	12.1	12.47	11.9	93165000	12.05	11.79	11.57	11.29	931650	1033232	756079.81	2
2013/5/24	11.91	12.05	12.19	11.72	87662000	12	11.81	11.61	11.3	876620	905827.81	803505.81	2
2013/5/27	11.8	11.84	11.87	11.68	51237400	11.97	11.83	11.63	11.32	512374	755721.81	816368.13	2
2013/5/28	12.36	11.81	12.38	11.72	94178704	12.04	11.93	11.7	11.34	941787.06	805492.81	867659.13	2
2013/5/29	12.32	12.36	12.61	12.26	98852000	12.08	12.03	11.76	11.36	988520	850190.19	933661.69	2
2013/5/30	12.31	12.2	12.45	12.11	51775000	12.14	12.09	11.81	11.36	517750	767410.19	900321.13	2
2013/5/31	11.98	12.31	12.41	11.95	61379300	12.15	12.07	11.84	11.36	613793	714844.81	810336.31	2
2013/6/3	12	12.01	12.2	11.95	52348900	12.19	12.08	11.88	11.38	523489	717067.81	736394.81	2
2013/6/4	11.86	12	12.16	11.74	73788096	12.09	12.07	11.89	11.4	737880.94	676286.63	740889.69	2
2013/6/5	11.83	11.9	11.9	11.68	47892800	12	12.04	11.89	11.41	478928	574368.19	712279.19	2
2013/6/6	11.49	11.79	11.82	11.43	67642704	11.83	11.99	11.89	11.42	676427.06	606103.63	686756.88	2
2013/6/7	11.21	11.45	11.53	11.06	87652496	11.68	11.92	11.86	11.42	876524.94	658650	686747.38	2
2013/6/13	10.67	11	11	10.45	86938896	11.41	11.8	11.81	11.41	869388.94	727830	722448.88	2
2013/6/14	10.69	10.71	10.82	10.65	56813700	11.18	11.64	11.78	11.4	568137	693881.19	685083.88	2
2013/6/17	10.33	10.73	10.75	10.18	117954896	10.88	11.44	11.73	11.39	1179549	834005.38	704186.81	2
2013/6/18	10.44	10.35	10.47	10.3	70590304	10.67	11.25	11.67	11.39	705903.06	839900.63	723002.13	2
2013/6/19	10.19	10.38	10.38	9.99	96882096	10.46	11.07	11.57	11.38	968820.94	858359.81	758504.88	2
2013/6/20	9.92	10.19	10.27	9.89	80301104	10.31	10.86	11.47	11.37	803011.06	845084.19	786457.13	2
2013/6/21	9.9	9.72	10.06	9.6	90978896	10.16	10.67	11.37	11.35	909788.94	913414.63	803647.88	2
2013/6/24	9.03	9.88	9.88	9	173364992	9.9	10.39	11.21	11.32	1733649.88	1024234.69	929120	2
2013/6/25	8.85	8.9	9.16	8.38	170938800	9.58	10.12	11.05	11.28	1709388	1224931.75	1032416.19	2
2013/6/26	8.99	9.1	9.14	8.79	143592096	9.34	9.9	10.91	11.25	1435921	1318351.75	1088355.75	2
2013/6/27	9.09	9.1	9.36	9.01	129277400	9.17	9.74	10.77	11.21	1292774	1416304.38	1130694.25	2
2013/6/28	9.85	9.15	10	9.15	234909200	9.16	9.66	10.65	11.19	2349092	1704165	1308789.75	2
2013/7/1	9.88	9.74	10	9.62	103759296	9.33	9.61	10.53	11.17	1037592.94	1564953.63	1294594.25	2
2013/7/2	9.72	9.88	9.91	9.4	110995600	9.51	9.54	10.4	11.15	1109956	1445067.25	1334999.5	2
2013/7/3	9.46	9.7	9.7	9.22	123077696	9.6	9.47	10.27	11.13	1230777	1404038.38	1361195.13	2
2013/7/4	9.8	9.38	9.92	9.38	132003800	9.74	9.46	10.16	11.11	1320038	1409491.25	1412897.75	2
2013/7/5	10.2	10.2	10.7	10.06	142439808	9.81	9.49	10.08	11.09	1424398.13	1224552.38	1464358.75	2
2013/7/8	10	10.06	10.33	9.9	84632704	9.84	9.58	9.99	11.07	846327.06	1186299.25	1375626.38	2
2013/7/9	9.66	9.91	10.05	9.58	80460896	9.82	9.66	9.89	11.05	804608.94	1125229.75	1285148.5	2
2013/7/10	10.28	9.71	10.31	9.63	94910096	9.99	9.79	9.85	11.03	949100.94	1068894.63	1236466.5	2
2013/7/11	10.78	10.37	11.01	10.35	197670592	10.18	9.96	9.85	11.03	1976705.88	1200228.25	1304859.75	2
2013/7/12	10.4	10.83	10.95	10.32	92669000	10.22	10.02	9.84	11.02	926690	1100686.63	1162619.5	2
2013/7/15	10.45	10.45	10.75	10.24	86632496	10.31	10.07	9.84	11.01	866324.94	1104686.25	1145492.75	2
2013/7/16	10.45	10.34	10.52	10.11	89019696	10.47	10.15	9.84	11	890196.94	1121803.75	1123516.75	2
2013/7/17	10.39	10.35	10.7	10.1	91172800	10.49	10.24	9.86	10.98	911728	1114329.25	1091611.88	2
2013/7/18	10.12	10.35	10.52	10.07	73428304	10.36	10.27	9.86	10.96	734283.06	865844.63	1033036.38	2
2013/7/19	9.56	10.15	10.18	9.5	138749296	10.19	10.21	9.85	10.92	1387493	958005.19	1029345.88	2
2013/7/22	9.45	9.48	9.6	9.29	88292600	9.99	10.15	9.87	10.88	882926	961325.38	1033005.81	0
2013/7/23	9.88	9.5	9.88	9.42	91277000	9.88	10.18	9.92	10.85	912770	965840	1043821.88	0
2013/7/24	9.59	9.8	9.85	9.4	110450800	9.72	10.11	9.95	10.82	1104508	1004396	1059362.63	2
2013/7/25	9.5	9.59	9.69	9.4	73204896	9.6	9.98	9.97	10.79	732048.94	1003949.19	934896.88	2
2013/7/26	9.35	9.41	9.53	9.3	64357400	9.55	9.87	9.95	10.76	643574	855165.38	906585.31	2
2013/7/29	9.15	9.28	9.28	8.93	110724800	9.49	9.74	9.91	10.73	1107248	900029.81	930677.63	2
2013/7/30	9.26	9.13	9.47	9.01	94080800	9.37	9.63	9.89	10.7	940808	905637.38	935738.69	2
2013/7/31	9.52	9.8	10.1	9.49	158506896	9.36	9.54	9.89	10.67	1585069	1001749.63	1003072.81	2
2013/8/1	9.74	9.57	9.88	9.5	98028896	9.4	9.5	9.89	10.64	980288.94	1051397.63	1027673.38	2
2013/8/2	9.98	10.07	10.26	9.9	132833800	9.53	9.54	9.88	10.61	1328338	1188350.38	1021757.88	2
2013/8/5	9.99	9.9	10.04	9.82	76602496	9.7	9.6	9.87	10.59	766024.94	1120105.75	1010067.81	2
2013/8/6	9.93	9.85	9.96	9.66	102637800	9.83	9.6	9.89	10.56	1026378	1137219.75	1021428.63	2
2013/8/7	9.98	10.1	10.34	9.93	155839504	9.92	9.64	9.87	10.53	1558395	1131885	1066817.25	2
2013/8/8	9.79	10.04	10.04	9.76	78178800	9.93	9.67	9.82	10.5	781788	1092184.75	1071791.25	2
2013/8/9	9.75	9.88	9.91	9.6	71965104	9.89	9.71	9.79	10.47	719651.06	970447.38	1079398.88	2
2013/8/12	10.13	9.77	10.13	9.77	141876992	9.92	9.81	9.78	10.45	1418769.88	1100996.38	1110551.13	2
2013/8/13	10.16	10.12	10.19	10.03	84442496	9.96	9.9	9.76	10.43	844424.94	1064605.75	1100912.75	2
2013/8/14	10.09	10.25	10.34	10.07	92923104	9.98	9.95	9.75	10.39	929231.06	938773	1035329	3
2013/8/15	9.91	10.1	10.14	9.89	77319200	10.01	9.97	9.74	10.36	773192	937053.81	1014619.31	2
2013/8/16	9.89	9.87	10.5	9.79	159407104	10.04	9.96	9.75	10.32	1594071	1111937.75	1041192.63	2
2013/8/19	9.96	9.81	10.05	9.7	99054000	10	9.96	9.78	10.29	990540	1026291.81	1063644.13	2
2013/8/20	9.76	9.92	9.99	9.71	96750896	9.92	9.94	9.77	10.25	967508.94	1050908.63	1057757.25	2
2013/8/21	9.6	9.75	9.78	9.54	75388496	9.82	9.9	9.77	10.21	753884.94	1015839.38	977306.19	2
2013/8/22	9.58	9.6	9.75	9.54	56106300	9.76	9.88	9.78	10.17	561063	973413.63	955233.69	2
2013/8/23	9.56	9.65	9.67	9.36	72848000	9.69	9.86	9.79	10.13	728480	800295.38	956116.63	2
2013/8/26	9.72	9.57	9.73	9.42	85905104	9.64	9.82	9.82	10.08	859051.06	773997.63	900144.69	2
2013/8/27	9.63	9.69	9.74	9.57	65414900	9.62	9.77	9.83	10.04	654149	711325.63	881117.13	2
2013/8/28	9.45	9.54	9.54	9.36	92721904	9.59	9.71	9.83	10	927219.06	745992.38	880915.88	2
2013/8/29	9.48	9.45	9.5	9.36	66549200	9.57	9.66	9.82	9.95	665492	766878.19	870145.88	2
2013/8/30	9.46	9.44	9.54	9.36	68333800	9.55	9.62	9.79	9.91	683338	757849.81	779072.63	2
2013/9/2	9.29	9.5	9.52	9.17	92254896	9.46	9.55	9.76	9.87	922548.94	770549.38	772273.5	2
2013/9/3	9.71	9.35	9.73	9.25	164005792	9.48	9.55	9.74	9.84	1640057.88	967731.19	839528.38	2
2013/9/4	9.63	9.65	9.75	9.6	76908304	9.51	9.55	9.73	9.82	769083.06	936104	841048.19	3
2013/9/5	9.66	9.7	9.9	9.66	105688304	9.55	9.56	9.72	9.8	1056883	1014382.19	890630.19	2
2013/9/6	9.55	9.63	9.81	9.46	89402600	9.57	9.56	9.71	9.78	894026	1056519.75	907184.81	2
2013/9/9	9.94	9.57	10.12	9.53	194596992	9.7	9.58	9.7	9.77	1945969.88	1261204	1015876.69	2
2013/9/10	10.08	10	10.11	9.9	103608800	9.77	9.63	9.7	9.77	1036088	1140410	1054070.63	2
2013/9/11	10.23	10.18	10.45	10.1	148168608	9.89	9.7	9.7	9.77	1481686.13	1282930.63	1109517.25	2
2013/9/12	10.22	10.25	10.38	9.97	125597400	10	9.78	9.72	9.77	1255974	1322748.75	1168565.5	2
2013/9/13	10.14	10.21	10.4	10.1	110885600	10.12	9.84	9.73	9.78	1108856	1365714.75	1211117.25	2
2013/9/16	9.92	10.21	10.28	9.9	93173696	10.12	9.91	9.73	9.79	931736.94	1162868.25	1212036.13	2
2013/9/17	9.6	9.97	9.97	9.59	113583104	10.02	9.9	9.72	9.8	1135831	1182816.75	1161613.38	2
2013/9/18	9.63	9.6	9.66	9.56	63167900	9.9	9.9	9.72	9.82	631679	1012815.38	1147873	2
2013/9/23	9.69	9.68	9.71	9.58	70982096	9.8	9.9	9.73	9.83	709820.94	903584.81	1113166.75	2
2013/9/24	9.4	9.62	9.63	9.36	116562496	9.65	9.89	9.72	9.82	1165625	914938.63	1140326.75	2
2013/9/25	9.19	9.4	9.4	9.15	145011008	9.5	9.81	9.7	9.81	1450110.13	1018613.19	1090740.75	2
2013/9/26	9.01	9.2	9.25	8.99	121394000	9.38	9.7	9.66	9.79	1213940	1034235	1108525.88	2
2013/9/27	9.06	9.02	9.08	8.95	69524496	9.27	9.59	9.64	9.79	695244.94	1046948.19	1029881.81	2
2013/9/30	9.13	9.08	9.18	9.03	63375600	9.16	9.48	9.63	9.78	633756	1031735.19	967660	2
2013/10/8	9.55	9.11	9.6	9.01	154685200	9.19	9.42	9.63	9.77	1546852	1107980.63	1011459.63	3
2013/10/9	9.39	9.5	9.51	9.32	85036496	9.23	9.36	9.64	9.76	850364.94	988031.63	1003322.38	3
2013/10/10	9.41	9.39	9.47	9.3	72710496	9.31	9.35	9.62	9.75	727104.94	890664.63	962449.81	2
2013/10/11	9.44	9.45	9.48	9.35	80225696	9.38	9.33	9.61	9.74	802256.94	912067	979507.63	2
2013/10/14	9.2	9.43	9.43	9.16	116793000	9.4	9.28	9.59	9.71	1167930	1018901.81	1025318.5	2
2013/10/15	9.19	9.2	9.22	9.1	75066200	9.33	9.26	9.57	9.69	750662	859663.81	983822.19	2
2013/10/16	9.07	9.14	9.21	9.02	63764700	9.26	9.24	9.53	9.67	637647	817120.19	902575.88	2
2013/10/17	9.07	9.13	9.18	9.05	35453100	9.19	9.25	9.48	9.65	354531	742605.38	816635	2
2013/10/18	9.17	9.09	9.2	9.02	48938100	9.14	9.26	9.42	9.62	489381	680030.19	796048.63	2
2013/10/21	9.18	9.18	9.2	9.04	66814900	9.14	9.27	9.37	9.61	668149	580074	799487.88	2
2013/10/22	9.08	9.16	9.17	9.05	62510300	9.11	9.22	9.32	9.6	625103	554962.19	707313	2
2013/10/23	9.07	9.1	9.23	9.03	74875200	9.11	9.19	9.28	9.59	748752	577183.19	697151.69	2
2013/10/24	8.96	9	9.17	8.84	71400800	9.09	9.14	9.24	9.58	714008	649078.63	695842	2
2013/10/25	8.9	8.97	9.06	8.87	51716000	9.04	9.09	9.21	9.57	517160	654634.38	667332.31	2
2013/10/28	8.73	8.95	8.95	8.71	55573500	8.95	9.04	9.16	9.56	555735	632151.63	606112.81	2
2013/10/29	8.85	8.74	8.95	8.67	87113696	8.9	9.01	9.13	9.55	871136.94	681358.38	618160.31	3
2013/10/30	9.08	8.97	9.1	8.78	92582800	8.9	9.01	9.13	9.55	925828	716773.63	646978.38	2
2013/10/31	9.21	9.29	9.65	9.2	195899600	8.95	9.02	9.14	9.54	1958996	965771.19	807424.88	2
2013/11/1	9.39	9.15	9.5	9.11	92113296	9.05	9.05	9.15	9.54	921132.94	1046565.81	850600.13	2
2013/11/4	9.2	9.48	9.49	9.18	53694600	9.15	9.05	9.16	9.53	536946	1042808	837479.81	1
2013/11/5	9.2	9.17	9.22	9.07	42789100	9.22	9.06	9.14	9.52	427891	954158.81	817758.63	2
2013/11/6	9.02	9.15	9.16	9	61483800	9.2	9.05	9.12	9.5	614838	891960.81	804367.19	2
2013/11/7	8.97	9.01	9.04	8.9	39130400	9.16	9.05	9.1	9.49	391304	578422.38	772096.81	2
2013/11/8	8.87	8.95	9.05	8.85	45815300	9.05	9.05	9.07	9.47	458153	485826.41	766196.13	2
2013/11/11	8.71	8.87	8.9	8.49	63161600	8.95	9.05	9.05	9.45	631616	504760.41	773784.19	2
2013/11/12	8.81	8.7	8.84	8.66	43692600	8.88	9.05	9.03	9.44	436926	506567.41	730363.13	2
2013/11/13	8.76	8.82	8.88	8.74	41039700	8.82	9.01	9.01	9.41	410397	465679.19	678820	2
2013/11/14	8.69	8.83	8.88	8.57	61256900	8.77	8.96	8.99	9.39	612569	509932.19	544177.31	2
2013/11/15	8.91	8.69	9.01	8.65	82040000	8.78	8.91	8.98	9.37	820400	582381.63	534104	2
2013/11/18	9.2	8.92	9.21	8.83	112926800	8.87	8.91	8.98	9.36	1129268	681912	593336.19	2
2013/11/19	9.08	9.19	9.19	9.03	64119800	8.93	8.9	8.98	9.34	641198	722766.38	614666.88	2
2013/11/20	9.1	9.13	9.18	9.02	46224700	9	8.91	8.98	9.33	462247	733136.38	599407.81	2
2013/11/21	8.83	9	9	8.71	92184304	9.02	8.9	8.98	9.31	921843.06	794991.19	652461.69	2
2013/11/22	8.7	8.83	8.88	8.68	73831800	8.98	8.88	8.97	9.3	738318	778574.81	680478.19	2
2013/11/25	8.61	8.6	8.69	8.5	79064400	8.86	8.87	8.96	9.28	790644	710850	696381	2
2013/11/26	8.54	8.61	8.65	8.5	72815904	8.76	8.84	8.94	9.27	728159.06	728242.19	725504.31	2
2013/11/27	8.56	8.54	8.6	8.48	65311100	8.65	8.82	8.92	9.25	653111	766415	749775.69	2
2013/11/28	8.69	8.56	8.8	8.56	99854400	8.62	8.82	8.89	9.23	998544	781755.19	788373.19	2
2013/11/29	8.76	8.7	8.84	8.66	83361000	8.63	8.81	8.86	9.22	833610	800813.63	789694.19	2
2013/12/2	8.56	8.7	8.74	8.53	74523800	8.62	8.74	8.83	9.2	745238	791732.38	751291.19	3
2013/12/3	8.65	8.55	8.69	8.49	60527800	8.64	8.7	8.8	9.19	605278	767156.19	747699.19	2
2013/12/4	8.74	8.6	8.85	8.58	96920304	8.68	8.66	8.79	9.18	969203.06	830374.63	798394.81	2
2013/12/5	8.74	8.74	8.84	8.69	65159100	8.69	8.65	8.78	9.17	651591	760984	771369.63	2
2013/12/6	8.67	8.7	8.78	8.63	49028900	8.67	8.65	8.77	9.15	490289	692319.81	746566.69	2
2013/12/9	8.62	8.69	8.74	8.59	42454600	8.68	8.65	8.76	9.13	424546	628181.38	709956.88	2
2013/12/10	8.67	8.62	8.71	8.62	53895900	8.69	8.67	8.75	9.12	538959	614917.63	691036.88	2
2013/12/11	8.54	8.62	8.65	8.52	54940000	8.65	8.66	8.74	9.09	549400	530957	680665.81	2
2013/12/12	8.53	8.52	8.58	8.51	39013300	8.61	8.65	8.74	9.07	390133	478665.41	619824.69	2
2013/12/13	8.54	8.5	8.6	8.49	40964800	8.58	8.63	8.72	9.04	409648	462537.19	577428.5	2
2013/12/16	8.43	8.56	8.59	8.42	56120200	8.54	8.61	8.68	9.01	561202	489868.41	559024.88	0
2013/12/17	8.27	8.45	8.46	8.25	66563200	8.46	8.57	8.64	8.98	665632	515203	565060.31	2
2013/12/18	8.26	8.3	8.33	8.24	46767800	8.41	8.53	8.6	8.95	467678	498858.59	514907.81	2
2013/12/19	8.14	8.28	8.32	8.11	58666400	8.33	8.47	8.56	8.93	586664	538164.81	508415.09	2
2013/12/20	7.85	8.18	8.19	7.85	83183104	8.19	8.39	8.52	8.9	831831.06	622601.38	542569.31	2
2013/12/23	7.79	7.86	7.9	7.72	64642000	8.06	8.3	8.48	8.87	646420	639645	564756.69	2
2013/12/24	7.83	7.8	7.95	7.71	52440600	7.97	8.22	8.44	8.84	524406	611399.81	563301.38	2
2013/12/25	7.91	7.83	7.93	7.76	45541400	7.9	8.15	8.41	8.82	455414	608947	553902.81	2
2013/12/26	7.8	7.9	7.91	7.75	53486200	7.84	8.08	8.36	8.8	534862	598586.63	568375.69	2
2013/12/27	8.03	7.85	8.1	7.81	73964200	7.87	8.03	8.33	8.78	739642	580148.81	601375.13	2
2013/12/30	7.86	8.05	8.07	7.8	74705600	7.89	7.97	8.29	8.76	747056	600276	619960.5	1
2013/12/31	8.03	7.79	8.07	7.74	72316304	7.93	7.95	8.26	8.73	723163.06	640027.38	625713.63	2
2014/1/2	7.99	7.99	8.07	7.92	48529900	7.94	7.92	8.22	8.71	485299	646004.38	627475.69	2
2014/1/3	7.84	7.97	7.97	7.76	54046700	7.95	7.89	8.18	8.68	540467	647125.38	622856	2
2014/1/6	7.48	7.82	7.84	7.37	123159400	7.84	7.86	8.12	8.65	1231594	745515.81	662832.31	2
2014/1/7	7.43	7.43	7.51	7.34	60114900	7.75	7.82	8.06	8.62	601149	716334.38	658305.19	2
2014/1/8	7.42	7.45	7.51	7.38	59453200	7.63	7.78	8	8.59	594532	690608.19	665317.81	2
2014/1/9	7.46	7.43	7.52	7.35	81723400	7.53	7.73	7.94	8.57	817234	756995.19	701499.81	2
2014/1/10	7.38	7.42	7.47	7.37	46769800	7.43	7.69	7.89	8.54	467698	742441.38	694783.38	2
2014/1/13	7.24	7.39	7.42	7.06	118755400	7.39	7.61	7.82	8.51	1187554	733633.38	739574.63	2
2014/1/14	7.23	7.18	7.26	7.13	86962304	7.35	7.55	7.76	8.47	869623.06	787328.19	751831.31	2
2014/1/15	7.17	7.21	7.23	7.12	49175300	7.3	7.46	7.71	8.44	491753	766772.38	728690.31	2
2014/1/16	7.19	7.18	7.22	7.12	47695000	7.24	7.38	7.65	8.41	476950	698715.63	727855.38	2
2014/1/17	7.08	7.17	7.18	7.08	55566700	7.18	7.31	7.6	8.38	555667	716309.38	729375.38	2
2014/1/20	7.13	7.06	7.16	7.04	41191600	7.16	7.27	7.56	8.35	411916	561181.81	647407.63	2
2014/1/21	7.22	7.15	7.27	7.15	48030600	7.16	7.25	7.54	8.32	480306	483318.41	635323.31	2
2014/1/22	7.62	7.24	7.68	7.22	114057600	7.25	7.27	7.53	8.3	1140576	613083	689927.69	2
2014/1/23	7.49	7.64	7.66	7.43	78757296	7.31	7.28	7.5	8.28	787572.94	675207.63	686961.63	2
2014/1/24	7.79	7.47	7.93	7.45	136181504	7.45	7.32	7.5	8.25	1361815	836437.19	776373.31	2
2014/1/27	7.65	7.7	7.77	7.58	70673904	7.55	7.36	7.49	8.22	706739.06	895401.81	728291.81	2
2014/1/28	7.64	7.7	7.79	7.53	42356600	7.64	7.4	7.47	8.2	423566	884053.81	683686.13	2
2014/1/29	7.54	7.67	7.68	7.48	50799100	7.62	7.44	7.45	8.17	507991	757536.81	685309.88	2
2014/1/30	7.38	7.52	7.52	7.36	39253800	7.6	7.45	7.42	8.14	392538	678529.81	676868.69	2
2014/2/7	7.41	7.34	7.41	7.24	49853000	7.52	7.49	7.4	8.12	498530	505872.81	671155	2
2014/2/10	7.51	7.45	7.55	7.42	106237904	7.5	7.53	7.4	8.1	1062379	577000.81	736201.31	2
2014/2/11	7.55	7.5	7.62	7.43	108444600	7.48	7.56	7.41	8.08	1084446	709176.81	796615.31	2
2014/2/12	7.52	7.53	7.61	7.49	83775400	7.47	7.55	7.41	8.05	837754	775129.38	766333.13	2
2014/2/13	7.41	7.52	7.52	7.38	84305104	7.48	7.54	7.41	8.03	843051.06	865232	771880.88	2
2014/2/14	7.37	7.41	7.45	7.3	95328704	7.47	7.5	7.41	8.01	953287.06	956183.38	731028.13	2
2014/2/17	7.37	7.4	7.42	7.3	85133904	7.44	7.47	7.41	7.98	851339.06	913975.38	745488.13	2
2014/2/18	7.27	7.36	7.36	7.26	78169400	7.39	7.43	7.42	7.95	781694	853425	781300.88	2
2014/2/19	7.37	7.27	7.4	7.23	91851696	7.36	7.42	7.43	7.92	918516.94	869577.63	822353.5	2
2014/2/20	7.32	7.37	7.48	7.3	90021800	7.34	7.41	7.43	7.89	900218	881011	873121.5	2
2014/2/21	7.16	7.31	7.35	7.1	105234496	7.3	7.38	7.44	7.87	1052345	900822.63	928503	2
2014/2/24	6.69	7	7.01	6.62	190424608	7.16	7.3	7.41	7.83	1904246.13	1111404	1012689.69	2
2014/2/25	6.57	6.7	6.74	6.55	129932400	7.02	7.2	7.38	7.8	1299324	1214930	1034177.5	2
2014/2/26	6.68	6.57	6.71	6.52	94190400	6.88	7.12	7.33	7.77	941904	1219607.38	1044592.5	2
2014/2/27	6.59	6.71	6.72	6.55	79014200	6.74	7.04	7.29	7.73	790142	1197592.25	1039301.63	2
2014/2/28	6.72	6.61	6.74	6.58	67940800	6.65	6.97	7.24	7.7	679408	1123004.75	1011913.69	2
2014/3/3	6.64	6.67	6.71	6.56	76074304	6.64	6.9	7.19	7.67	760743.06	894304.19	1002854.13	2
2014/3/4	6.92	7	7.1	6.78	212249600	6.71	6.87	7.15	7.64	2122496	1058938.63	1136934.25	2
2014/3/5	6.76	6.92	6.92	6.75	59026200	6.73	6.8	7.11	7.61	590262	988610.19	1104108.75	2
2014/3/6	7.32	6.76	7.43	6.69	266096992	6.87	6.81	7.11	7.58	2660970	1362775.75	1280184	2
2014/3/7	7.27	7.34	7.46	7.23	171953504	6.98	6.82	7.1	7.56	1719535	1570801.25	1346903	2
2014/3/10	7.15	7.22	7.33	7.04	116402600	7.08	6.86	7.08	7.53	1164026	1651457.75	1272881	2
2014/3/11	7.5	7.19	7.59	7.15	189248800	7.2	6.95	7.08	7.52	1892488	1605456.25	1332197.38	1
2014/3/12	7.6	7.48	7.85	7.42	208987200	7.37	7.05	7.08	7.5	2089872	1905378.25	1446994.25	3
2014/3/13	7.71	7.58	7.85	7.53	149235808	7.45	7.16	7.1	7.48	1492358.13	1671655.75	1517215.75	2
2014/3/14	7.53	7.68	7.81	7.5	130310896	7.5	7.24	7.11	7.47	1303109	1588370.63	1579585.88	2
2014/3/17	7.76	7.6	7.8	7.59	117707904	7.62	7.35	7.13	7.45	1177079	1590981.25	1621219.5	2
2014/3/18	7.6	7.76	7.76	7.55	84389904	7.64	7.42	7.14	7.44	843899.06	1381263.38	1493359.75	2
2014/3/19	7.5	7.51	7.54	7.24	157546208	7.62	7.49	7.15	7.43	1575462.13	1278381.38	1591879.75	2
2014/3/20	7.51	7.5	7.73	7.4	115455104	7.58	7.51	7.16	7.41	1154551	1210820	1441237.88	1
2014/3/21	8.01	7.57	8.08	7.45	270439488	7.68	7.59	7.2	7.41	2704395	1491077.25	1539723.88	2
2014/3/24	8.06	8.01	8.17	7.85	139876992	7.74	7.68	7.27	7.42	1398769.88	1535415.38	1563198.25	2
2014/3/25	7.98	8.04	8.2	7.9	95754096	7.81	7.73	7.34	7.42	957540.94	1558143.75	1469703.63	2
2014/3/26	7.85	7.99	8.04	7.79	70405800	7.88	7.75	7.4	7.42	704058	1383863	1331122.25	3
2014/3/27	7.98	7.8	8.1	7.73	107800600	7.98	7.78	7.47	7.42	1078006	1368554	1289687	3
2014/3/28	8.12	7.93	8.24	7.92	110530896	8	7.84	7.54	7.43	1105309	1048736.75	1269907	3
2014/3/31	8.09	8.16	8.22	7.96	67897104	8	7.87	7.61	7.43	678971.06	904777	1220096.25	2
2014/4/1	8.08	8.08	8.18	8.05	52524900	8.02	7.92	7.67	7.43	525249	818318.63	1188231.25	2
2014/4/2	8.29	8.14	8.4	8.11	128655904	8.11	8	7.75	7.44	1286559	934818.81	1159340.88	2
2014/4/3	8.1	8.3	8.39	8.07	98636600	8.14	8.06	7.78	7.44	986366	916490.81	1142522.38	2
2014/4/4	8.11	8.1	8.15	8.01	64285800	8.13	8.07	7.83	7.44	642858	824000.63	936368.69	2
2014/4/8	8.15	8.05	8.23	7.94	96118496	8.15	8.07	7.88	7.45	961184.94	880443.38	892610.19	1
2014/4/9	8.05	8.16	8.19	8.02	92985400	8.14	8.08	7.9	7.46	929854	961364.38	889841.5	2
2014/4/10	8.05	8.04	8.08	7.82	160169408	8.09	8.1	7.93	7.47	1601694.13	1024391.38	979605.13	2
2014/4/11	7.95	8	8.01	7.89	77595104	8.06	8.1	7.94	7.48	775951.06	982308.38	949399.63	2
2014/4/14	7.93	7.95	8.01	7.83	53024600	8.03	8.08	7.96	7.49	530246	959786	891893.31	2
2014/4/15	7.76	7.86	7.91	7.7	75881296	7.95	8.05	7.96	7.5	758812.94	919311.63	899877.5	2
2014/4/16	7.87	7.74	7.92	7.71	70965600	7.91	8.03	7.97	7.51	709656	875272	918318.19	2
2014/4/17	7.75	7.88	7.89	7.73	45759200	7.85	7.97	7.98	7.52	457592	646451.63	835421.5	2
2014/4/18	7.78	7.7	7.8	7.62	41008200	7.82	7.94	8	7.53	410082	573277.81	777793.13	2
2014/4/21	7.66	7.71	7.8	7.65	45448300	7.76	7.9	7.98	7.54	454483	558125.19	758955.63	2
2014/4/22	7.74	7.65	7.77	7.62	64815800	7.76	7.85	7.96	7.55	648158	535994.19	727652.88	2
2014/4/23	7.8	7.72	7.83	7.7	48885900	7.75	7.83	7.96	7.56	488859	491834.81	683553.38	2
2014/4/24	7.99	7.83	8.1	7.77	139640192	7.79	7.82	7.96	7.57	1396401.88	679596.81	663024.19	2
2014/4/25	7.94	8.07	8.11	7.9	69763104	7.83	7.82	7.96	7.57	697631.06	737106.63	655192.19	2
2014/4/28	7.97	7.98	8.16	7.92	96845104	7.89	7.83	7.95	7.58	968451.06	839900.19	699012.69	2
2014/4/29	7.94	7.91	7.98	7.67	67109696	7.93	7.84	7.95	7.58	671096.94	844488	690241.13	2
2014/4/30	7.9	7.87	7.98	7.77	39547600	7.95	7.85	7.94	7.59	395476	825811.38	658823.13	2
2014/5/5	7.74	7.85	7.86	7.67	57717400	7.9	7.85	7.91	7.59	577174	661965.81	670781.31	2
2014/5/6	7.79	7.74	7.9	7.74	46379700	7.87	7.85	7.89	7.6	463797	615199	676152.81	2
2014/5/7	7.87	7.79	7.89	7.75	52723000	7.85	7.87	7.88	7.6	527230	526954.81	683427.5	2
2014/5/8	7.35	7.48	7.58	7.32	75190400	7.73	7.83	7.84	7.6	751904	543116.19	693802.13	2
2014/5/9	7.26	7.35	7.37	7.1	62968000	7.6	7.78	7.8	7.6	629680	589957	707884.19	2
2014/5/12	7.32	7.28	7.43	7.19	51722700	7.52	7.71	7.77	7.59	517227	577967.63	619966.69	2
2014/5/13	7.53	7.39	7.59	7.37	89727800	7.47	7.67	7.74	7.59	897278	664663.81	639931.38	2
2014/5/14	7.63	7.65	7.83	7.61	93198704	7.42	7.63	7.73	7.6	931987.06	745615.19	636285	2
2014/5/15	7.58	7.62	7.64	7.53	45869800	7.46	7.6	7.72	7.6	458698	686974	615045.13	2
2014/5/16	7.7	7.58	7.8	7.58	96234096	7.55	7.58	7.71	7.61	962340.94	753506.19	671731.63	2
2014/5/19	7.69	7.66	7.78	7.52	59464600	7.63	7.57	7.71	7.61	594646	768990	673478.81	2
2014/5/20	7.74	7.7	7.78	7.64	68587504	7.67	7.57	7.71	7.62	685875.06	726709.38	695686.63	2
2014/5/21	7.74	7.68	7.77	7.58	54343500	7.69	7.55	7.71	7.63	543435	648999	697307.13	2
2014/5/22	7.89	7.75	7.94	7.73	92142000	7.75	7.61	7.72	7.65	921420	741543.38	714258.69	2
2014/5/23	8.15	7.92	8.2	7.85	133827696	7.84	7.7	7.74	7.68	1338277	816730.63	785118.38	2
2014/5/26	8.11	8.2	8.29	8.07	60755600	7.93	7.78	7.74	7.7	607556	819312.63	794151.31	2
2014/5/27	8.17	8.11	8.25	8.06	80099696	8.01	7.84	7.75	7.73	800996.94	842337	784523.19	2
2014/5/28	8.45	8.18	8.46	8.17	155707392	8.15	7.92	7.78	7.76	1557073.88	1045064.81	847031.88	2
2014/5/29	8.54	8.6	8.75	8.44	166699600	8.28	8.02	7.81	7.79	1666996	1194180	967861.69	2
2014/5/30	8.55	8.58	8.66	8.48	106158800	8.36	8.1	7.84	7.82	1061588	1138842.25	977786.38	2
2014/6/3	8.4	8.51	8.63	8.32	118452496	8.42	8.17	7.87	7.84	1184525	1254236	1036774.31	2
2014/6/4	8.2	8.36	8.4	8.12	77377104	8.43	8.22	7.89	7.86	773771.06	1248790.75	1045563.88	2
2014/6/5	8.31	8.18	8.35	8.15	47658600	8.4	8.28	7.92	7.87	476586	1032693.19	1038879	2
2014/6/6	8.25	8.31	8.33	8.09	49519100	8.34	8.31	7.96	7.89	495191	798332.19	996256.13	1
2014/6/9	8.3	8.17	8.56	8.12	82674200	8.29	8.33	8.01	7.91	826742	751363	945102.63	2
2014/6/10	8.39	8.25	8.49	8.25	69509504	8.29	8.36	8.07	7.92	695095.06	653477	953856.5	2
2014/6/11	8.4	8.38	8.52	8.32	57966800	8.33	8.38	8.11	7.93	579668	614656.38	931723.63	2
2014/6/12	8.41	8.39	8.46	8.2	80101104	8.35	8.38	8.15	7.95	801011.06	679541.38	856117.31	2
2014/6/13	8.43	8.38	8.48	8.28	63554100	8.39	8.36	8.19	7.96	635541	707611.38	752971.81	2
2014/6/16	8.26	8.41	8.42	8.18	86351296	8.38	8.34	8.22	7.97	863512.94	714965.63	733164.31	2
2014/6/17	8.12	8.25	8.25	8.04	68598600	8.32	8.31	8.24	7.98	685986	713143.81	683310.38	2
2014/6/18	8.1	8.12	8.17	8.07	34636500	8.26	8.3	8.26	7.99	346365	666483.19	640569.81	2
2014/6/19	7.99	8.13	8.15	7.97	40521800	8.18	8.27	8.27	7.99	405218	587324.63	633433	2
2014/6/20	8.13	8.04	8.13	7.99	42668200	8.12	8.25	8.28	7.99	426682	545552.81	626582.13	0
2014/6/23	8.15	8.13	8.18	8.08	24932700	8.1	8.24	8.28	7.99	249327	422715.59	568840.63	2
2014/6/24	8.09	8.19	8.19	8.05	32425000	8.09	8.21	8.28	8	324250	350368.41	531756.13	3
2014/6/25	8.13	8.13	8.14	7.96	53653800	8.1	8.18	8.28	8	536538	388403	527443.13	2
2014/6/26	8.26	8.12	8.33	8.09	59903400	8.15	8.17	8.27	8	599034	427166.19	507245.41	2
2014/6/27	8.32	8.27	8.38	8.23	55083100	8.19	8.16	8.26	8	550831	451996	498774.41	2
2014/6/30	8.27	8.32	8.35	8.22	39373600	8.21	8.16	8.25	8.01	393736	480877.81	451796.69	2
2014/7/1	8.1	8.29	8.29	8.06	60936800	8.22	8.15	8.23	8	609368	537901.38	444134.91	2
2014/7/2	8.12	8.09	8.13	8.05	40633100	8.21	8.16	8.23	8	406331	511860	450131.5	2
2014/7/3	8.15	8.11	8.17	8.1	28803700	8.19	8.17	8.22	8.01	288037	449660.59	438413.41	2
2014/7/4	8.47	8.2	8.5	8.2	135819296	8.22	8.21	8.23	8.01	1358193	611133	531564.5	2
2014/7/7	8.76	8.5	8.89	8.45	146016704	8.32	8.27	8.25	8.02	1460167	824419.19	652648.5	1
2014/7/8	8.68	8.75	8.78	8.56	63437500	8.44	8.33	8.27	8.03	634375	829420.63	683661	2
2014/7/9	8.56	8.69	8.76	8.54	62359500	8.52	8.37	8.27	8.04	623595	872873.38	692366.69	1
2014/7/10	8.69	8.58	8.76	8.58	49893400	8.63	8.41	8.29	8.06	498934	915052.81	682356.69	2
2014/7/11	8.81	8.86	8.94	8.74	84999200	8.7	8.46	8.31	8.07	849992	813412.63	712272.81	3
2014/7/14	8.88	8.79	8.97	8.75	51388200	8.72	8.52	8.34	8.09	513882	624155.63	724287.38	2
2014/7/15	8.86	8.86	8.9	8.84	37598000	8.76	8.6	8.38	8.11	375980	572476.63	700948.63	3
2014/7/16	8.7	8.85	8.93	8.67	73163800	8.79	8.66	8.41	8.12	731638	594085.19	733479.31	2
2014/7/17	8.61	8.69	8.75	8.47	70507104	8.77	8.7	8.44	8.14	705071.06	635312.63	775182.69	1
2014/7/18	8.89	8.53	9.02	8.51	102544896	8.79	8.74	8.47	8.16	1025448.94	670404	741908.31	2
2014/7/21	8.94	8.9	8.99	8.88	51590000	8.8	8.76	8.51	8.18	515900	670807.63	647481.63	2
2014/7/22	9.18	8.9	9.21	8.88	87526600	8.86	8.81	8.57	8.2	875266	770664.81	671570.69	2
2014/7/23	9.39	9.18	9.46	9.18	89243200	9	8.89	8.63	8.22	892432	802823.63	698454.38	1
2014/7/24	9.77	9.42	9.82	9.42	143246800	9.23	9	8.71	8.25	1432468	948303	791807.81	2
2014/7/25	9.81	9.82	9.89	9.57	73857296	9.42	9.1	8.78	8.28	738572.94	890927.81	780665.88	2
2014/7/28	9.85	9.81	10	9.71	122006896	9.6	9.2	8.86	8.32	1220069	1031761.63	851284.63	2
2014/7/29	10	9.84	10.09	9.7	106660600	9.76	9.31	8.96	8.35	1066606	1070029.63	920347.19	3
2014/7/30	9.63	9.93	10.01	9.49	163303504	9.81	9.41	9.03	8.38	1633035	1218150.25	1010486.88	2
2014/7/31	9.9	9.58	9.92	9.49	92241800	9.84	9.54	9.12	8.42	922418	1116140.25	1032221.63	2
2014/8/1	9.74	9.8	9.98	9.73	90307504	9.82	9.62	9.18	8.46	903075.06	1149040.63	1019984.19	2
2014/8/4	9.95	9.75	9.97	9.67	90638304	9.84	9.72	9.24	8.5	906383.06	1086303.38	1059032.5	1
2014/8/5	9.74	9.97	9.97	9.67	82225400	9.79	9.78	9.3	8.54	822254	1037433	1053731.25	2
2014/8/6	9.58	9.68	9.69	9.47	76684200	9.78	9.8	9.35	8.58	766842	864194.38	1041172.31	1
2014/8/7	9.52	9.56	9.65	9.48	69168096	9.71	9.77	9.39	8.61	691680.94	818047	967093.63	1
2014/8/8	9.44	9.52	9.54	9.3	87785504	9.65	9.73	9.42	8.64	877855.06	813003	981021.81	2
2014/8/11	9.61	9.44	9.68	9.44	70199800	9.58	9.71	9.46	8.67	701998	772126	929214.69	2
2014/8/12	9.56	9.61	9.61	9.5	51742700	9.54	9.67	9.49	8.7	517427	711160.63	874296.81	2
2014/8/13	9.55	9.61	9.63	9.4	53130800	9.54	9.66	9.53	8.73	531308	664053.81	764124.13	2
2014/8/14	9.36	9.54	9.57	9.35	62663900	9.5	9.6	9.57	8.76	626639	651045.38	734546.19	2
2014/8/15	9.4	9.35	9.5	9.35	41807800	9.5	9.57	9.6	8.78	418078	559090	686046.5	2
2014/8/18	9.38	9.41	9.48	9.35	58681000	9.45	9.51	9.62	8.81	586810	536052.38	654089.19	2
2014/8/19	9.4	9.43	9.43	9.33	58195300	9.42	9.48	9.63	8.83	581953	548957.63	630059.13	2
2014/8/20	9.21	9.39	9.39	9.18	93599000	9.35	9.44	9.62	8.84	935990	629894	646973.88	2
2014/8/21	9.33	9.18	9.34	9.02	97301104	9.34	9.42	9.6	8.86	973011.06	699168.38	675106.88	0
2014/8/22	9.35	9.26	9.37	9.24	58237000	9.33	9.41	9.58	8.87	582370	732026.81	645558.38	1
2014/8/25	9.16	9.33	9.33	9.11	53218200	9.29	9.37	9.54	8.88	532182	721101.19	628576.81	2
2014/8/26	9.16	9.1	9.22	9.08	34970700	9.24	9.33	9.5	8.9	349707	674652	611804.81	2
2014/8/27	9.16	9.16	9.26	9.11	33304000	9.23	9.29	9.48	8.91	333040	554062	591978	2
2014/8/28	9.02	9.16	9.18	9.01	51021800	9.17	9.26	9.43	8.92	510218	461503.41	580335.88	2
2014/8/29	9.12	9.05	9.15	9.02	31654000	9.12	9.23	9.4	8.94	316540	408337.41	570182.13	2
2014/9/1	9.17	9.12	9.19	9.1	43650700	9.13	9.21	9.36	8.95	436507	389202.41	555151.81	2
2014/9/2	9.25	9.19	9.25	9.11	61047000	9.14	9.19	9.34	8.97	610470	441355	558003.5	3
2014/9/3	9.5	9.26	9.52	9.25	117016896	9.21	9.22	9.33	8.98	1170169	608780.81	581421.38	2
2014/9/4	9.67	9.65	9.77	9.6	110023904	9.34	9.26	9.34	9.01	1100239	726785	594144.19	0
2014/9/5	9.83	9.71	9.86	9.68	92477104	9.48	9.3	9.36	9.03	924771.06	848431.19	628384.31	2
2014/9/9	9.62	9.83	9.83	9.58	63020100	9.57	9.35	9.36	9.05	630201	887170	638186.19	2
2014/9/10	9.46	9.51	9.54	9.35	69121000	9.62	9.38	9.36	9.07	691210	903318	672336.5	2
2014/9/11	9.44	9.42	9.58	9.39	70468096	9.6	9.41	9.35	9.1	704680.94	810220.38	709500.63	2
2014/9/12	9.44	9.4	9.46	9.34	38822700	9.56	9.45	9.35	9.12	388227	667818	697301.5	2
2014/9/15	9.25	9.36	9.36	9.2	96156000	9.44	9.46	9.35	9.14	961560	675175.81	761803.5	0
2014/9/16	9.21	9.29	9.34	9.21	79017296	9.36	9.47	9.34	9.16	790172.94	707170.19	797170.13	2
2014/9/17	9.27	9.27	9.3	9.22	67567104	9.32	9.47	9.33	9.18	675671.06	704062.38	803690.19	2
2014/9/18	9.23	9.22	9.28	9.17	64854400	9.28	9.44	9.33	9.19	648544	692835	751527.69	2
2014/9/19	9.28	9.23	9.28	9.18	66069000	9.25	9.4	9.33	9.21	660690	747327.63	707572.81	2
2014/9/22	9.22	9.26	9.32	9.19	66823000	9.24	9.34	9.32	9.23	668230	688661.63	681918.69	2
2014/9/23	9.33	9.34	9.5	9.28	87944000	9.27	9.31	9.33	9.24	879440	706515	706842.63	2
2014/9/24	9.44	9.3	9.45	9.26	89800304	9.3	9.31	9.35	9.27	898003.06	750981.38	727521.88	2
2014/9/25	9.39	9.49	9.52	9.36	78939000	9.33	9.31	9.36	9.29	789390	779150.63	735992.81	2
2014/9/26	9.33	9.38	9.41	9.28	54349100	9.34	9.3	9.37	9.31	543491	755710.81	751519.19	2
2014/9/29	9.22	9.33	9.33	9.15	87374096	9.34	9.29	9.38	9.32	873740.94	796813	742737.31	2
2014/9/30	9.18	9.21	9.23	9.15	51921800	9.31	9.29	9.38	9.33	519218	724768.63	715641.81	2
2014/10/8	9.44	9.54	9.58	9.35	144731200	9.31	9.31	9.39	9.34	1447312	834630.38	792805.88	2
2014/10/9	9.47	9.45	9.57	9.45	82505000	9.33	9.33	9.39	9.35	825050	841762.38	810456.5	2
2014/10/10	9.57	9.47	9.71	9.41	117857800	9.38	9.36	9.38	9.37	1178578	968779.81	862245.31	2
2014/10/13	9.64	9.57	9.8	9.5	82853600	9.46	9.4	9.37	9.38	828536	959738.81	878275.88	2
2014/10/14	9.51	9.63	9.63	9.45	65439800	9.53	9.42	9.37	9.39	654398	986774.81	855771.69	2
2014/10/15	9.41	9.46	9.52	9.3	60905900	9.52	9.42	9.36	9.4	609059	819124.19	826877.31	2
2014/10/16	9.31	9.35	9.38	9.28	60828900	9.49	9.41	9.36	9.41	608289	775772	808767.19	2
2014/10/17	9.35	9.31	9.41	9.26	59139500	9.44	9.41	9.35	9.43	591395	658335.38	813557.63	2
2014/10/20	9.35	9.4	9.46	9.32	59740200	9.39	9.42	9.36	9.43	597402	612108.63	785923.69	2
2014/10/21	9.22	9.33	9.34	9.2	55151200	9.33	9.43	9.36	9.44	551512	591531.38	789153.13	2
2014/10/22	9.2	9.23	9.28	9.18	41200500	9.29	9.4	9.35	9.44	412005	552120.63	685622.38	2
2014/10/23	9.1	9.21	9.24	9.04	47805800	9.24	9.37	9.35	9.43	478058	526074.38	650923.19	2
2014/10/24	9.09	9.09	9.18	9.05	32534300	9.19	9.32	9.34	9.42	325343	472864	565599.69	2
2014/10/27	8.78	9.08	9.09	8.74	84247600	9.08	9.23	9.32	9.4	842476	521878.81	566993.69	3
2014/10/28	9.02	8.82	9.03	8.82	69320000	9.04	9.18	9.3	9.39	693200	550216.38	570873.88	2
2014/10/29	9.22	9.03	9.22	8.92	83736496	9.04	9.16	9.29	9.38	837364.94	635288.38	593704.5	2
2014/10/30	9.18	9.22	9.22	9.07	69282000	9.06	9.15	9.28	9.37	692820	678240.81	602157.63	2
2014/10/31	9.4	9.16	9.42	9.15	110085296	9.12	9.16	9.28	9.36	1100853	833342.81	653103.38	2
2014/11/3	9.3	9.43	9.56	9.2	88453800	9.22	9.15	9.29	9.35	884538	841755.19	681817	2
2014/11/4	9.39	9.26	9.42	9.18	90586896	9.3	9.17	9.3	9.35	905868.94	884289	717252.69	1
2014/11/5	9.29	9.38	9.41	9.25	47882600	9.31	9.18	9.29	9.34	478826	812581.19	723934.81	2
2014/11/6	9.33	9.32	9.5	9.29	72446896	9.34	9.2	9.28	9.33	724468.94	818911	748575.88	1
2014/11/7	9.4	9.34	9.56	9.25	100219504	9.34	9.23	9.27	9.33	1002195.06	799179.38	816261.13	2
2014/11/10	9.58	9.5	9.62	9.44	129161800	9.4	9.31	9.27	9.33	1291618	880595.38	861175.31	2
2014/11/11	9.6	9.63	9.8	9.56	166241408	9.44	9.37	9.28	9.33	1662414.13	1031904.38	958096.69	2
2014/11/12	9.71	9.58	9.74	9.54	94738600	9.52	9.42	9.29	9.34	947386	1125616.38	969098.81	2
2014/11/13	9.51	9.72	9.77	9.45	99145600	9.56	9.45	9.3	9.34	991456	1179013.75	998962.38	2
2014/11/14	9.67	9.48	9.69	9.4	98173800	9.61	9.48	9.32	9.34	981738	1174922.38	987050.88	2
2014/11/17	9.47	9.7	9.84	9.4	99617696	9.59	9.5	9.32	9.34	996176.94	1115834.25	998214.81	2
2014/11/18	9.29	9.43	9.48	9.23	70960704	9.53	9.49	9.33	9.34	709607.06	925272.81	978588.63	0
2014/11/19	9.19	9.25	9.32	9.15	72505104	9.43	9.48	9.33	9.34	725051.06	880805.81	1003211.13	0
2014/11/20	9.24	9.15	9.27	9.14	57962500	9.37	9.47	9.33	9.34	579625	798439.63	988726.69	2
2014/11/21	9.37	9.23	9.38	9.18	79580200	9.31	9.46	9.35	9.34	795802	761252.38	968087.38	2
2014/11/24	10.15	9.9	10.3	9.75	469876704	9.45	9.52	9.42	9.35	4698767	1501770.38	1308802.25	2
2014/11/25	10.08	10.15	10.22	9.95	186713200	9.61	9.57	9.47	9.37	1867132	1733275.38	1329274.13	2
2014/11/26	10.1	10.08	10.15	9.94	189055104	9.79	9.61	9.51	9.38	1890551	1966375.38	1423590.63	2
2014/11/27	10.27	10.14	10.45	10.03	216268192	9.99	9.68	9.57	9.4	2162682	2282986.75	1540713.25	0
2014/11/28	10.9	10.2	11	10.11	332032896	10.3	9.81	9.64	9.43	3320329	2787892.25	1774572.25	2
2014/12/1	10.64	10.9	10.99	10.61	205976704	10.4	9.92	9.71	9.46	2059767	2260092.25	1880931.63	2
2014/12/2	10.93	10.54	11.15	10.46	235322800	10.57	10.09	9.79	9.49	2353228	2357311.5	2045293.63	2
2014/12/3	11.2	11	11.88	11	340833792	10.79	10.29	9.88	9.52	3408338	2660868.75	2313622.5	2
2014/12/4	11.69	11.21	11.8	11.03	232218000	11.07	10.53	10	9.56	2322180	2692768.5	2487877.75	2
2014/12/5	11.46	11.73	12.1	11.1	312328384	11.18	10.74	10.1	9.59	3123283.75	2653359.5	2720626	1
2014/12/8	12.3	11.45	12.53	11.3	359270688	11.52	10.96	10.24	9.63	3592707	2959947.5	2610019.5	2
2014/12/9	11.42	12	13.2	11.28	456768896	11.61	11.09	10.33	9.66	4567689	3402839.5	2880075.25	2
2014/12/10	11.95	11.58	12.08	11.26	267254896	11.76	11.28	10.44	9.7	2672549	3255681.75	2958275.5	2
2014/12/11	12.03	11.8	12.45	11.68	184410000	11.83	11.45	10.57	9.74	1844100	3160065.75	2926416.75	2
2014/12/12	11.69	12.03	12.15	11.5	131025800	11.88	11.53	10.67	9.78	1310258	2797460.5	2725410	2
2014/12/15	11.3	11.55	11.56	11.08	167788304	11.68	11.6	10.76	9.81	1677883	2414495.75	2687221.5	2
2014/12/16	11.53	11.22	11.53	11.08	203807904	11.7	11.66	10.87	9.85	2038079	1908573.75	2655706.5	2
2014/12/17	11.93	11.5	11.96	11.26	305553408	11.7	11.73	11.01	9.9	3055534	1985170.75	2620426.5	2
2014/12/18	11.62	12.01	12.28	11.55	241689296	11.61	11.72	11.13	9.94	2416893	2099729.5	2629897.5	2
2014/12/19	11.48	11.62	11.63	11.18	182246000	11.57	11.72	11.23	9.97	1822460	2202169.75	2499815.25	2
2014/12/22	11.72	11.5	12.18	11.31	276651488	11.66	11.67	11.31	10.01	2766515	2419896.25	2417196	2
2014/12/23	11.75	11.7	12.2	11.35	286011808	11.7	11.7	11.4	10.05	2860118	2584304	2246438.75	2
2014/12/24	11.03	11.72	11.75	10.93	271519296	11.52	11.61	11.44	10.08	2715193	2516235.75	2250703.5	2
2014/12/25	11.22	11.08	11.28	10.94	161341104	11.44	11.53	11.49	10.11	1613411	2355539.5	2227634.5	2
2014/12/26	11.78	11.23	11.81	11.18	257646208	11.5	11.54	11.53	10.15	2576462	2506339.75	2354254.75	2
2014/12/29	12.43	12.03	12.86	11.88	543748288	11.64	11.65	11.62	10.21	5437483	3040533.5	2730214.75	2
2014/12/30	12.64	12.45	13.15	12.19	386124416	11.82	11.76	11.71	10.26	3861244.25	3240758.5	2912531.5	2
2014/12/31	13.9	12.6	13.9	12.46	489954400	12.39	11.96	11.84	10.34	4899544	3677628.75	3096932	2
2015/1/5	14.91	14.39	15.29	14.22	656083520	13.13	12.29	12	10.43	6560835	4667113.5	3511326.5	2
2015/1/6	14.36	14.6	14.99	14.05	334634592	13.65	12.57	12.15	10.51	3346346	4821090.5	3663714.75	2
2015/1/7	14.23	14.26	14.5	14	264205104	14.01	12.82	12.25	10.59	2642051	4262004	3651268.75	2
2015/1/8	13.59	14.32	14.37	13.46	263939392	14.2	13.01	12.35	10.65	2639394	4017634	3629196	2
2015/1/9	13.45	13.54	14.22	13.29	329458400	14.11	13.25	12.43	10.72	3294584	3696642	3687135.5	2
2015/1/12	13.12	13.32	13.32	12.75	243634096	13.75	13.44	12.48	10.78	2436341	2871743.25	3769428.75	2
2015/1/13	13.07	13.05	13.38	12.97	166460992	13.49	13.57	12.55	10.85	1664609.88	2535396	3678243.25	2
2015/1/14	13.1	13.07	13.3	12.87	164681792	13.27	13.64	12.64	10.91	1646817.88	2336349.5	3299176.75	2
2015/1/15	13.77	13.13	13.83	13	242968608	13.3	13.75	12.76	10.98	2429686	2294407.75	3156020.75	2
2015/1/16	13.52	13.77	13.77	13.39	212947504	13.32	13.71	12.83	11.06	2129475	2061386	2879014	2
2015/1/19	12.17	12.5	12.9	12.17	360362496	13.13	13.44	12.86	11.11	3603625	2294842.75	2583293	0
2015/1/20	12.35	12.2	12.6	12.06	291468800	12.98	13.24	12.91	11.16	2914688	2544858.5	2540127.25	1
2015/1/21	13.05	12.33	13.2	12.1	355529408	12.97	13.12	12.97	11.23	3555294	2926553.5	2631451.5	2
2015/1/22	13.58	13.02	13.65	12.92	322472704	12.93	13.12	13.06	11.31	3224727	3085561.75	2689984.75	2
2015/1/23	13.92	13.57	14.09	13.3	331040800	13.01	13.16	13.21	11.39	3310408	3321748.5	2691567.25	2
2015/1/26	13.7	13.99	14	13.44	216268496	13.32	13.22	13.33	11.46	2162685	3033560.5	2664201.75	2
2015/1/27	13.18	13.67	13.72	12.86	280401792	13.49	13.23	13.4	11.53	2804018	3011426.5	2778142.5	3
2015/1/28	13	13.11	13.27	12.88	156174304	13.48	13.22	13.43	11.59	1561743	2612716.25	2769635	2
2015/1/29	13.01	12.7	13.17	12.62	146830304	13.36	13.15	13.45	11.65	1468303	2261431.5	2673496.75	2
2015/1/30	13.12	13.09	13.49	12.8	209624704	13.2	13.11	13.41	11.71	2096247	2018599.25	2670173.5	2
2015/2/2	12.88	12.79	13.39	12.48	197676000	13.04	13.18	13.31	11.77	1976760	1981414.25	2507487.5	2
2015/2/3	12.96	12.91	13.13	12.3	293687104	12.99	13.24	13.24	11.83	2936871	2007984.75	2509705.75	2
2015/2/4	12.8	12.9	13.16	12.77	166087200	12.95	13.21	13.17	11.88	1660872	2027810.63	2320263.5	2
2015/2/5	12.7	13.39	13.53	12.68	316036000	12.89	13.13	13.12	11.94	3160360	2366222	2313826.75	2
2015/2/6	12.16	12.62	12.62	11.98	316318592	12.7	12.95	13.06	11.98	3163186	2579609.75	2299104.5	2
2015/2/9	12.18	12.03	12.33	11.74	127802400	12.56	12.8	13.01	12.02	1278024	2439862.5	2210638.5	2
2015/2/10	12.42	12.11	12.47	12.05	107745600	12.45	12.72	12.98	12.07	1077456	2067979.63	2037982.38	3
2015/2/11	12.41	12.5	12.64	12.34	87832896	12.37	12.66	12.94	12.12	878328.94	1911471	1969640.75	2
2015/2/12	12.47	12.41	12.55	12.2	89526704	12.33	12.61	12.88	12.17	895267.06	1458452.38	1912337.25	2
2015/2/13	12.76	12.54	13.01	12.33	196804304	12.45	12.57	12.84	12.23	1968043	1219423.75	1899516.75	2
2015/2/16	12.64	12.66	12.76	12.53	130814400	12.54	12.55	12.86	12.28	1308144	1225447.75	1832655.25	2
2015/2/17	12.77	12.71	12.83	12.62	119878304	12.61	12.53	12.89	12.34	1198783	1249713.25	1658846.38	2
2015/2/25	12.4	12.77	12.77	12.33	149805104	12.61	12.49	12.85	12.38	1498051	1373657.63	1642564.25	2
2015/2/26	12.85	12.4	12.85	12.35	173376192	12.68	12.51	12.82	12.43	1733761.88	1541356.63	1499904.5	2
2015/2/27	12.75	12.77	12.97	12.69	124631800	12.68	12.57	12.76	12.47	1246318	1397011.63	1308217.75	2
2015/3/2	12.77	13.02	13.1	12.63	322563296	12.71	12.62	12.71	12.51	3225633	1780509.38	1502978.63	2
2015/3/3	12.2	12.62	12.63	12.16	236553504	12.59	12.6	12.66	12.53	2365535	2013859.75	1631786.5	2
2015/3/4	12.22	12.2	12.38	12.04	164713696	12.56	12.58	12.62	12.56	1647137	2043677	1708667.38	2
2015/3/5	11.9	12.09	12.16	11.81	179378592	12.37	12.53	12.57	12.58	1793785.88	2055681.75	1798519.25	2
2015/3/6	11.94	11.9	12.13	11.88	110503600	12.21	12.44	12.51	12.59	1105036	2027425.38	1712218.38	2
2015/3/9	12.22	11.8	12.36	11.53	204422800	12.1	12.4	12.48	12.6	2044228	1791144.38	1785826.75	2
2015/3/10	12.02	12.09	12.16	11.97	107710896	12.06	12.33	12.43	12.61	1077109	1533459.25	1773659.63	2
2015/3/11	11.93	12.02	12.2	11.87	115373296	12	12.28	12.39	12.6	1153733	1434778.38	1739227.63	2
2015/3/12	12.22	12.06	12.29	11.96	181872800	12.07	12.22	12.36	12.61	1818728	1439766.75	1747724.38	2
2015/3/13	12.23	12.27	12.4	12.16	133406896	12.12	12.17	12.37	12.62	1334069	1485573.38	1756499.38	2
2015/3/16	12.49	12.36	12.53	12.26	175378096	12.18	12.14	12.38	12.63	1753781	1427484	1609314.25	2
2015/3/17	12.63	12.59	12.74	12.51	212834896	12.3	12.18	12.39	12.64	2128349	1637732	1585595.63	2
2015/3/18	13.14	12.65	13.2	12.65	289546688	12.54	12.27	12.43	12.67	2895467	1986078.75	1710428.63	2
2015/3/19	12.87	13.08	13.08	12.76	212978800	12.67	12.37	12.45	12.69	2129788	2048290.75	1744028.75	2
2015/3/20	13.14	12.95	13.35	12.78	349401600	12.85	12.49	12.47	12.71	3494016	2480280.25	1982926.75	2
2015/3/23	13.36	13.3	13.65	13.26	331361088	13.03	12.6	12.5	12.74	3313611	2792246.25	2109864.75	2
2015/3/24	13.05	13.37	13.38	12.86	265616896	13.11	12.71	12.52	12.77	2656169	2897810.25	2267770.75	2
2015/3/25	12.78	13.04	13.04	12.69	207376096	13.04	12.79	12.54	12.79	2073761	2733469	2359773.5	2
2015/3/26	12.95	12.69	13.05	12.57	209000704	13.06	12.86	12.54	12.81	2090007	2725512.75	2386901.5	2
2015/3/27	13.35	13.18	13.35	13.02	344158912	13.1	12.98	12.57	12.85	3441589	2715027.5	2597653.5	2
2015/3/30	14.24	13.4	14.48	13.18	636164672	13.27	13.15	12.64	12.9	6361646.5	3324634.5	3058440.5	1
2015/3/31	13.82	14.85	14.97	13.65	748147328	13.43	13.27	12.73	12.93	7481473.5	4289695	3593752.75	2
2015/4/1	13.72	13.73	13.86	13.47	375803392	13.62	13.33	12.8	12.95	3758034	4626550.5	3680009.5	2
2015/4/2	13.59	13.76	13.92	13.43	319924608	13.74	13.4	12.88	12.97	3199246	4848397.5	3786955.25	2
2015/4/3	13.45	13.41	13.48	13.19	356563104	13.76	13.43	12.96	12.96	3565631	4873206	3794116.75	2
2015/4/7	13.72	13.48	13.73	13.37	375319488	13.66	13.47	13.03	12.94	3753195	4351516	3838075.25	2
2015/4/8	13.82	13.72	13.92	13.41	448981504	13.66	13.54	13.13	12.93	4489815	3753184	4021439.5	2
2015/4/9	14.64	13.83	14.82	13.51	717154624	13.84	13.73	13.26	12.94	7171546	4435887	4531218.5	2
2015/4/10	14.32	14.28	14.47	14.07	424894208	13.99	13.87	13.37	12.95	4248942	4645825.5	4747111.5	2
2015/4/13	14.37	14.42	14.62	14.22	407430496	14.17	13.97	13.47	12.97	4074305	4747561	4810383.5	2
2015/4/14	14.12	14.33	14.46	14	327675904	14.25	13.96	13.55	12.98	3276759	4652273.5	4501894.5	2
2015/4/15	13.9	14.1	14.18	13.81	278402208	14.27	13.96	13.62	13	2784022	4311115	4032149.5	2
2015/4/16	14.3	13.84	14.3	13.77	334623296	14.2	14.02	13.68	13.02	3346233	3546052	3990969.5	2
2015/4/17	14.67	14.52	14.92	14.31	584609216	14.27	14.13	13.77	13.03	5846092	3865482.5	4255654.5	2
2015/4/20	14.21	14.78	15.1	14.19	593316416	14.24	14.21	13.82	13.04	5933164	4237254.5	4492407.5	2
2015/4/21	14.48	14.16	14.55	14.02	374324288	14.31	14.28	13.88	13.08	3743243	4330551	4491412	2
2015/4/22	14.88	14.5	14.92	14.41	446876288	14.51	14.39	13.97	13.12	4468763	4667499	4489306.5	2
2015/4/23	14.76	15.15	15.25	14.65	471733088	14.6	14.4	14.07	13.15	4717331	4941718.5	4243885	2
2015/4/24	14.42	14.48	14.7	14.15	362066112	14.55	14.41	14.14	13.17	3620661	4496632.5	4181057.5	2
2015/4/27	14.7	14.41	14.7	14.3	422561984	14.65	14.44	14.21	13.18	4225620	4155124	4196189	2
2015/4/28	14.19	14.65	14.66	14.11	386603904	14.59	14.45	14.2	13.19	3866039	4179682.75	4255117	2
2015/4/29	14.24	14.07	14.43	13.93	277332800	14.46	14.49	14.23	13.2	2773328	3840596	4254047.5	2
2015/4/30	14.6	14.33	14.93	14.21	541148608	14.43	14.52	14.27	13.23	5411486	3979426.75	4460573	2
2015/5/4	14.55	14.62	14.79	14.4	309176800	14.46	14.5	14.32	13.26	3091768	3873648	4185140.5	2
2015/5/5	13.77	14.61	14.63	13.62	328552384	14.27	14.46	14.33	13.27	3285523.75	3685628.75	3920376.5	2
2015/5/6	13.56	13.83	14.05	13.41	252171904	14.14	14.37	14.32	13.28	2521719	3416764.75	3798224	2
2015/5/7	13.61	13.54	13.78	13.48	175422208	14.02	14.24	14.31	13.29	1754222.13	3212943.75	3526770	2
2015/5/8	13.8	13.7	13.81	13.47	197857504	13.86	14.14	14.27	13.31	1978575	2526361.5	3252894	2
2015/5/11	14.07	14	14.1	13.81	365307392	13.76	14.11	14.26	13.33	3653074	2638622.75	3256135.5	2
2015/5/12	13.92	14.04	14.04	13.83	254732800	13.79	14.03	14.24	13.36	2547328	2490983.5	3088306.5	2
2015/5/13	14.7	13.93	14.92	13.73	580546112	14.02	14.08	14.27	13.4	5805461	3147732	3282248.5	2
2015/5/14	14.59	14.9	15.6	14.53	778625280	14.22	14.12	14.3	13.44	7786253	4354138.5	3783540.75	2
2015/5/15	14.16	14.71	14.78	13.99	339140800	14.29	14.07	14.29	13.47	3391408	4636705	3581533.25	2
2015/5/18	13.84	13.99	13.99	13.7	236527104	14.24	14	14.25	13.49	2365271	4379144	3508883.25	2
2015/5/19	14.16	13.88	14.26	13.8	258179696	14.29	14.04	14.25	13.51	2581797	4386038	3438510.75	2
2015/5/20	14.05	14.18	14.38	13.98	305594112	14.16	14.09	14.23	13.54	3055941	3836134	3491933.25	2
2015/5/21	14.15	14.08	14.3	13.91	254051008	14.07	14.14	14.19	13.56	2540510	2786985.5	3570561.5	2
2015/5/22	14.49	14.21	14.58	14.15	380124512	14.14	14.21	14.18	13.59	3801245	2868952.75	3752828.75	2
2015/5/25	15.02	14.53	15.13	14.53	446566912	14.37	14.31	14.21	13.63	4465669	3289032.5	3834088	2
2015/5/26	15.77	15.27	15.87	14.86	656148480	14.7	14.49	14.26	13.68	6561485	4084969.5	4235503.5	2
2015/5/27	15.4	15.65	15.85	15.37	412444800	14.97	14.56	14.32	13.72	4124448	4298671.5	4067402.75	2
2015/5/28	14.35	15.51	15.64	14.01	450320192	15.01	14.54	14.33	13.76	4503202	4691209.5	3739097.5	2
2015/5/29	14.35	14.35	14.55	13.98	284531584	14.98	14.56	14.32	13.79	2845315.75	4500024	3684488.5	2
2015/6/1	14.88	14.38	14.94	14.25	310039904	14.95	14.66	14.33	13.84	3100399	4226970	3758001.25	2
2015/6/2	14.8	15	15.01	14.55	267869104	14.76	14.73	14.38	13.89	2678691	3450411.25	3767690	2
2015/6/3	15.05	14.83	15.18	14.55	301371808	14.69	14.83	14.46	13.94	3013718	3228265.25	3763468	2
2015/6/4	14.99	15.07	15.35	14.13	375206784	14.81	14.91	14.53	13.99	3752067.75	3078038.5	3884624	2
2015/6/5	15.57	15.15	15.75	15.01	564150528	15.06	15.02	14.62	14.05	5641505.5	3637276	4068650	2
2015/6/8	16.08	15.6	16.22	15.47	584961472	15.3	15.12	14.72	14.11	5849614.5	4187119.25	4207044.5	2
2015/6/9	15.66	16.16	16.25	15.49	425738592	15.47	15.11	14.8	14.17	4257386	4502858.5	3976635.25	2
2015/6/10	15.52	15.43	15.75	15.35	282956416	15.56	15.13	14.84	14.22	2829564.25	4466027.5	3847146.5	2
2015/6/11	15.32	15.4	15.52	15.15	231756992	15.63	15.22	14.88	14.27	2317570	4179128	3628583.25	2
2015/6/12	15.48	15.35	15.66	15.3	246793600	15.61	15.34	14.95	14.31	2467936	3544414	3590845.25	2
2015/6/15	14.95	15.48	15.5	14.91	274180992	15.39	15.34	15	14.34	2741810	2922853.25	3554986.5	2
2015/6/16	14.38	14.92	14.93	14.26	266842896	15.13	15.3	15.01	14.36	2668429	2605061.75	3553960	2
2015/6/17	14.58	14.42	14.6	14.1	218612304	14.94	15.25	15.04	14.38	2186123	2476373.5	3471200.5	2
2015/6/18	14.18	14.64	14.82	14.15	262541104	14.71	15.17	15.04	14.4	2625411	2537941.75	3358534.75	2
2015/6/19	13.55	14	14.21	13.5	218568304	14.33	14.97	14.99	14.41	2185683	2481491.25	3012952.5	2
2015/6/23	14.27	13.6	14.3	13.51	277647488	14.19	14.79	14.96	14.43	2776475	2488424.25	2705638.75	2
2015/6/24	14.38	14.28	14.41	14.07	216188400	14.19	14.66	14.89	14.45	2161884	2387115.25	2496088.5	2
2015/6/25	14.2	14.4	14.76	14.16	254473792	14.12	14.53	14.83	14.45	2544738	2458838.25	2467606	2
2015/6/26	13.43	13.96	14.25	12.8	307064096	13.97	14.34	14.78	14.44	3070641	2547884.25	2542913	2
2015/6/29	13.69	13.85	14.3	12.88	420797312	13.99	14.16	14.75	14.44	4207973	2952342.25	2716916.5	2
2015/6/30	14.52	13.92	14.62	13.6	409226208	14.04	14.12	14.73	14.46	4092262	3215499.5	2851962	2
2015/7/1	14.25	14.25	14.72	14.15	289250208	14.02	14.1	14.7	14.47	2892502	3361623.25	2874369.5	2
2015/7/2	14.21	14.31	14.43	13.14	334916000	14.02	14.07	14.66	14.48	3349160	3522507.5	2990673.25	2
2015/7/3	13.7	13.93	14.25	13.2	315467296	14.07	14.02	14.6	14.48	3154673	3539314	3043599.25	2
2015/7/6	14.88	14.93	15.07	13.9	616547392	14.31	14.15	14.56	14.48	6165474	3930814.5	3441578	2
2015/7/7	14.54	14.5	15.05	14.16	465092992	14.32	14.18	14.48	14.49	4650930	4042547.5	3629023.5	3
2015/7/8	13.26	13.36	14.09	13.09	717086208	14.12	14.07	14.36	14.47	7170862	4898220	4129921.5	2
2015/7/9	14.55	13.26	14.59	12.81	607045120	14.19	14.1	14.32	14.48	6070451	5442478.5	4482493	2
2015/7/10	14.97	14.2	15.82	14	910770112	14.44	14.26	14.3	14.49	9107701	6633083.5	5086199	2
2015/7/13	15.1	14.6	15.49	14.26	468795392	14.48	14.4	14.28	14.51	4687954	6337579.5	5134197	2
2015/7/14	14.55	14.68	14.93	14.41	277962304	14.49	14.4	14.26	14.5	2779623	5963318	5002933	2
2015/7/15	14.71	14.44	15.11	14.26	268355392	14.78	14.45	14.28	14.51	2683554	5065857	4982038.5	2
2015/7/16	14.7	14.71	14.88	14.43	177724496	14.81	14.5	14.28	14.52	1777245	4207215	4824846.5	2
2015/7/17	15.07	14.77	15.21	14.62	255267296	14.83	14.63	14.33	14.52	2552673	2896209.75	4764646.5	2
2015/7/20	15.35	14.97	15.38	14.8	296150208	14.88	14.68	14.42	14.53	2961502	2550919.5	4444249.5	2
2015/7/21	14.51	14.77	14.77	14.5	195781696	14.87	14.68	14.43	14.53	1957817	2386558.25	4174938.5	2
2015/7/22	14.7	14.51	14.75	14.1	234234304	14.87	14.82	14.44	14.53	2342343	2318316	3692086.5	2
2015/7/23	15.16	14.54	15.23	14.46	337348704	14.96	14.88	14.49	14.55	3373487	2637564.5	3422390	2
2015/7/24	15.41	15.17	16	15.1	465422688	15.03	14.93	14.59	14.57	4654227	3057875.25	2977042.25	2
2015/7/27	14.2	15.41	15.96	13.95	312722112	14.8	14.84	14.62	14.56	3127221	3091019	2820968.75	2
2015/7/28	14.62	13.9	14.8	13.76	283619200	14.82	14.84	14.62	14.56	2836192	3266694	2826626.25	2
2015/7/29	14.6	14.6	14.75	14.35	164106400	14.8	14.83	14.64	14.58	1641064	3126438.25	2722377.25	2
2015/7/30	14.08	14.58	14.65	14.08	124346304	14.58	14.77	14.63	14.58	1243463	2700433.5	2668998.75	2
2015/7/31	14.18	13.95	14.24	13.89	122783904	14.34	14.68	14.66	14.59	1227839	2015155.75	2536515.5	2
2015/8/3	14.61	14.1	14.62	13.96	153913600	14.42	14.61	14.64	14.61	1539136	1697538.75	2394278.75	2
2015/8/4	14.79	14.61	14.98	14.53	80863200	14.45	14.64	14.66	14.62	808632	1292026.75	2279360.5	2
2015/8/5	14.45	14.73	14.75	14.4	76117696	14.42	14.61	14.72	14.63	761176.94	1116049.38	2121244	2
2015/8/6	14.34	14.26	14.63	14.14	50953600	14.47	14.53	14.7	14.62	509536	969264	1834848.75	2
2015/8/7	14.6	14.47	14.71	14.38	86651800	14.56	14.45	14.69	14.62	866518	896999.81	1456077.75	2
2015/8/10	15.07	14.69	15.18	14.53	168630704	14.65	14.53	14.68	14.64	1686307	926434	1311986.38	2
2015/8/11	15.57	14.95	15.93	14.84	256740096	14.81	14.63	14.74	14.67	2567401	1278187.75	1285107.25	2
2015/8/12	14.93	15.2	15.36	14.83	144525200	14.9	14.66	14.75	14.68	1445252	1415002.75	1265526.13	3
2015/8/13	14.88	14.9	15.06	14.55	116320800	15.01	14.74	14.76	14.69	1163208	1545737.25	1257500.63	2
2015/8/14	14.95	14.86	15.29	14.81	149400608	15.08	14.82	14.75	14.71	1494006.13	1671234.75	1284117.25	2
2015/8/17	14.76	14.78	14.82	14.57	127326200	15.02	14.83	14.72	14.71	1273262	1588625.75	1257529.88	2
2015/8/18	14.22	14.74	14.89	14.1	147844608	14.75	14.78	14.71	14.7	1478446.13	1370834.75	1324511.25	2
2015/8/19	14.5	14.09	14.54	14.03	99934096	14.66	14.78	14.7	14.68	999340.94	1281652.63	1348327.75	2
2015/8/20	14.28	14.35	14.45	14.22	84249296	14.54	14.78	14.65	14.66	842492.94	1217509.63	1381623.38	2
2015/8/21	13.91	14.19	14.38	13.85	137928096	14.33	14.71	14.58	14.65	1379281	1194564.63	1432899.75	2
2015/8/24	13.19	13.65	13.68	12.88	341975712	14.02	14.52	14.53	14.63	3419757	1623863.63	1606244.75	2
2015/8/25	13	12.8	13.42	12.54	275062784	13.78	14.26	14.45	14.6	2750627.75	1878300	1624567.38	2
2015/8/26	13.25	13.3	13.82	13.05	234684608	13.53	14.09	14.38	14.57	2346846	2147801	1714726.75	2
2015/8/27	13.18	13.64	13.68	12.6	153356304	13.31	13.92	14.33	14.54	1533563	2286015	1751762.38	2
2015/8/28	13.58	13.31	13.68	13.04	137418592	13.24	13.79	14.3	14.52	1374185.88	2284996	1739780.38	2
2015/8/31	13.8	13.41	13.8	13.2	143421296	13.36	13.69	14.26	14.49	1434213	1887887.25	1755875.38	2
2015/9/1	14.23	13.7	14.26	13.26	195072992	13.61	13.69	14.23	14.46	1950729.88	1727907.63	1803103.63	2
2015/9/2	14.22	13.77	14.33	13.47	229469600	13.8	13.66	14.22	14.43	2294696	1717477.63	1932639.25	2
2015/9/7	13.6	13.99	14.5	13.5	140058096	13.89	13.6	14.19	14.4	1400581	1690881.25	1988448	2
2015/9/8	13.68	13.54	13.68	13.3	65181100	13.91	13.57	14.14	14.38	651811	1546406.25	1915701.25	2
2015/9/9	13.76	13.71	14.04	13.59	83457600	13.9	13.63	14.07	14.35	834576	1426478.75	1657183	2
2015/9/10	13.54	13.63	13.79	13.51	41776800	13.76	13.68	13.97	14.32	417768	1119886.38	1423897	2
2015/9/11	13.47	13.59	13.67	13.4	31345200	13.61	13.71	13.9	14.31	313452	723637.63	1220557.63	2
2015/9/14	13.19	13.47	13.54	13.17	56811600	13.53	13.71	13.82	14.28	568116	557144.63	1124012.88	2
2015/9/15	13.02	13.19	13.29	12.9	47673800	13.4	13.65	13.72	14.27	476738	522130	1034268.13	2
2015/9/16	13.43	13.09	13.65	12.91	70785504	13.33	13.61	13.65	14.26	707855.06	496785.81	961632.31	2
2015/9/17	13.1	13.35	13.39	13.1	61252900	13.24	13.5	13.6	14.24	612529	535738	827812.19	1
2015/9/18	13.12	13.12	13.19	13.04	34457100	13.17	13.39	13.53	14.22	344571	541961.81	632799.69	2
2015/9/21	13.18	13.06	13.2	13.06	47172000	13.17	13.35	13.47	14.21	471720	522682.59	539913.63	2
2015/9/22	13.26	13.23	13.35	13.18	45124000	13.22	13.31	13.44	14.2	451240	517583	519856.5	3
2015/9/23	13.15	13.15	13.26	13.1	32059700	13.16	13.25	13.44	14.19	320597	440131.41	468458.59	2
2015/9/24	13.09	13.2	13.21	13.05	44359600	13.16	13.2	13.44	14.17	443596	406344.81	471041.41	2
2015/9/25	12.9	13.02	13.09	12.85	44228000	13.12	13.14	13.43	14.15	442280	425886.59	483924.19	2
2015/9/28	12.85	12.88	12.99	12.78	41265600	13.05	13.11	13.41	14.12	412656	414073.81	468378.19	2
2015/9/29	12.6	12.75	12.79	12.52	59787800	12.92	13.07	13.36	14.11	597878	443401.41	480492.19	2
2015/9/30	12.73	12.67	12.81	12.57	48951800	12.83	13	13.31	14.07	489518	477185.59	458658.5	0
2015/10/8	13.07	13.25	13.32	13.03	82086200	12.83	13	13.25	14.05	820862	552638.81	479491.81	2
2015/10/9	13.23	13.13	13.28	13.07	63450500	12.9	13.01	13.2	14.05	634505	591083.81	508485.19	2
2015/10/12	13.48	13.23	13.64	13.21	78417104	13.02	13.04	13.19	14.03	784171.06	665386.81	539730.31	2
2015/10/13	13.47	13.41	13.56	13.35	56889300	13.2	13.06	13.18	14	568893	659589.81	551495.63	2
2015/10/14	13.28	13.32	13.47	13.25	54490400	13.31	13.07	13.16	13.97	544904	670667	573926.31	2
2015/10/15	13.52	13.3	13.56	13.28	43805300	13.4	13.11	13.16	13.96	438053	594105.19	573372	2
2015/10/16	13.65	13.53	13.75	13.52	50645200	13.48	13.19	13.17	13.94	506452	568494.63	579789.19	2
2015/10/19	13.53	13.7	13.7	13.4	57448700	13.49	13.26	13.18	13.92	574487	526557.81	595972.31	2
2015/10/20	13.55	13.43	13.65	13.42	40724600	13.51	13.35	13.21	13.89	407246	494228.41	576909.13	2
2015/10/21	13.23	13.55	13.61	13.2	55800500	13.5	13.4	13.2	13.86	558005	496848.59	583757.81	2
2015/10/22	13.35	13.23	13.4	13.17	45233400	13.46	13.43	13.21	13.84	452334	499704.81	546905	2
2015/10/23	13.74	13.36	13.8	13.31	67564496	13.48	13.48	13.24	13.82	675644.94	533543.38	551019	2
2015/10/26	13.67	13.88	13.97	13.58	78036000	13.51	13.5	13.27	13.8	780360	574718	550637.88	2
2015/10/27	13.69	13.55	13.72	13.32	34463300	13.54	13.52	13.29	13.77	344633	562195.38	528211.88	2
2015/10/28	13.66	13.68	13.83	13.66	34416400	13.62	13.56	13.31	13.76	344164	519427.19	508137.91	2
2015/10/29	13.62	13.66	13.73	13.54	27891700	13.68	13.57	13.34	13.74	278917	484743.81	492224.31	2
2015/10/30	13.67	13.7	13.75	13.6	29831700	13.66	13.57	13.38	13.73	298317	409278.19	471410.81	2
2015/11/2	13.56	13.61	13.67	13.54	32898900	13.64	13.57	13.41	13.72	328989	319004	446861	2
2015/11/3	13.66	13.56	13.7	13.54	29760400	13.63	13.58	13.47	13.71	297604	309598.19	435896.81	2
2015/11/4	14.08	13.65	14.1	13.61	76865400	13.72	13.67	13.54	13.7	768654	394496.19	456961.69	2
2015/11/5	14.12	14.05	14.58	13.95	92318000	13.82	13.75	13.59	13.69	923180	523348.81	504046.31	2
2015/11/6	14.21	14.11	14.31	14.06	50176400	13.93	13.79	13.64	13.69	501764	564038.19	486658.19	2
2015/11/9	14.4	14.21	14.66	14.18	83050496	14.09	13.87	13.68	13.69	830504.94	664341.38	491672.69	2
2015/11/10	14.27	14.33	14.37	14.2	52460000	14.22	13.93	13.72	13.68	524600	709740.63	509669.41	2
2015/11/11	14.17	14.21	14.32	14.1	57861200	14.23	13.98	13.77	13.67	578612	671732.19	533114.19	2
2015/11/12	14.09	14.24	14.25	14.01	53485000	14.23	14.02	13.8	13.64	534850	594066.19	558707.5	2
2015/11/13	13.9	14	14.05	13.83	38362800	14.17	14.05	13.81	13.62	383628	570439	567238.63	2
2015/11/16	14	13.81	14	13.71	32070700	14.09	14.09	13.83	13.61	320707	468479.41	566410.38	2
2015/11/17	14	14.03	14.3	13.9	65129900	14.03	14.12	13.85	13.59	651299	493819.19	601779.88	2
2015/11/18	14.67	14.07	15.27	14.01	175344304	14.13	14.18	13.93	13.59	1753443	728785.38	700258.81	2
2015/11/19	14.5	14.6	14.6	14.18	88604400	14.21	14.22	13.98	13.6	886044	799024.19	696545.19	0
2015/11/20	14.49	14.45	14.72	14.37	73248200	14.33	14.25	14.02	13.6	732482	868795	719617	0
2015/11/23	14.37	14.5	14.64	14.32	62928800	14.41	14.25	14.06	13.6	629288	930511.19	699495.31	2
2015/11/24	14.5	14.37	14.55	14.14	74568600	14.51	14.27	14.1	13.61	745686	949388.63	721603.88	2
2015/11/25	14.56	14.42	14.72	14.39	58181800	14.48	14.31	14.14	13.63	581818	715063.63	721924.5	1
2015/11/26	14.5	14.55	14.62	14.47	38374800	14.48	14.35	14.19	13.66	383748	614604.38	706814.31	2
2015/11/27	14.26	14.43	14.65	14.24	88815504	14.44	14.39	14.22	13.67	888155.06	645739	757267	2
2015/11/30	15.07	14.29	15.25	14.28	202000896	14.58	14.49	14.29	13.7	2020009	923883.19	927197.19	0
2015/12/1	16.58	14.99	16.58	14.93	375016288	14.99	14.75	14.44	13.75	3750163	1524778.63	1237083.63	2
2015/12/2	18.24	16.68	18.24	16.54	638988608	15.73	15.11	14.64	13.83	6389886	2686392.25	1700728	3
2015/12/3	19.15	18.45	19.33	18.08	477123584	16.66	15.57	14.9	13.91	4771236	3563890	2089247.25	2
2015/12/4	18.98	18.9	19.84	18.6	376800896	17.6	16.02	15.13	13.99	3768009	4139860.75	2392800	2
2015/12/7	18.02	18.82	18.98	17.67	225571904	18.19	16.39	15.32	14.06	2255719	4187002.5	2555442.75	2
2015/12/8	17.77	17.9	18.07	17.4	152988608	18.43	16.71	15.49	14.13	1529886.13	3742947.25	2633863	2
2015/12/9	19.55	17.95	19.55	17.81	359851904	18.69	17.21	15.76	14.23	3598519	3184673.75	2935533.25	2
2015/12/10	19.54	19.59	21.36	19.02	306737408	18.77	17.72	16.03	14.33	3067374	2843901.5	3203895.5	2
2015/12/11	19.9	19.14	20.34	18.78	203500800	18.96	18.28	16.33	14.44	2035008	2497301.25	3318580.75	2
2015/12/14	20.08	19.6	20.48	19.01	139219392	19.37	18.78	16.64	14.55	1392193.88	2324596.25	3255799.25	2
2015/12/15	21.08	19.6	21.46	19.6	167387600	20.03	19.23	16.99	14.68	1673876	2353394.25	3048170.5	2
2015/12/16	20.19	20.63	20.99	20.01	118536304	20.16	19.43	17.27	14.8	1185363	1870763	2527718.5	2
2015/12/17	22.21	20.38	22.21	20.35	258339200	20.69	19.73	17.65	14.95	2583392	1773966.63	2308934	2
2015/12/18	24.43	22.4	24.43	21.66	223898400	21.6	20.28	18.15	15.14	2238984	1814761.75	2156031.5	3
2016/7/4	21.99	21.99	21.99	21.99	4266300	21.98	20.67	18.53	15.28	42663	1544855.63	1934725.75	2
2016/7/5	19.79	19.79	19.79	19.79	199057600	21.72	20.88	18.79	15.39	1990576	1608195.63	1980794.75	2
2016/7/6	19.8	19.1	20.78	19.1	1028372672	21.64	20.9	19.06	15.5	10283727	3427868.5	2649315.5	2
2016/7/7	18.82	19.1	19.22	18.71	430022496	20.97	20.83	19.27	15.6	4300225	3771235.25	2772601	2
2016/7/8	18.75	18.6	18.98	18.21	312443584	19.83	20.71	19.5	15.7	3124435.75	3948325.5	2881543.75	1
2016/7/11	18.27	18.5	18.69	18.23	241215104	19.09	20.53	19.66	15.79	2412151	4422223	2983539.5	2
2016/7/12	18.12	18.27	18.43	17.56	306482112	18.75	20.24	19.73	15.88	3064821	4637072	3122634	2
2016/7/13	18.32	18	18.49	17.85	254326096	18.46	20.05	19.74	15.97	2543261	3088978.75	3258423.5	2
2016/7/14	17.96	18.14	18.18	17.92	167556896	18.28	19.63	19.68	16.05	1675569	2564047.5	3167641.5	2
2016/7/15	17.89	17.9	18.05	17.86	108255000	18.11	18.97	19.62	16.13	1082550	2155670.5	3051998	2
2016/7/18	17.43	17.84	17.84	17.42	156000400	17.94	18.51	19.59	16.2	1560004	1985241	3203732	2
2016/7/19	17.11	17.39	17.39	17.04	162775200	17.74	18.25	19.56	16.26	1627752	1697827.25	3167449.5	2
2016/7/20	17.08	16.89	17.42	16.74	230492192	17.49	17.98	19.44	16.32	2304922	1650159.38	2369569.25	0
2016/7/21	17.02	16.91	17.19	16.86	144470592	17.31	17.8	19.31	16.38	1444705.88	1603986.75	2084017.25	2
2016/7/22	17.39	17.17	17.59	17.13	233970896	17.21	17.66	19.19	16.44	2339709	1855418.63	2005544.38	2
2016/7/25	17.7	17.26	17.79	16.92	235433904	17.26	17.6	19.07	16.51	2354339	2014285.63	1999763.25	2
2016/7/26	17.78	17.6	17.83	17.52	149319600	17.39	17.57	18.9	16.58	1493196	1987374.38	1842600.75	2
2016/7/27	17.42	17.78	17.83	16.91	147648608	17.46	17.48	18.76	16.65	1476486.13	1821687.25	1735923.25	2
2016/7/28	17.92	17.39	17.93	17.21	150746208	17.64	17.47	18.55	16.73	1507462.13	1834238.38	1719112.63	2
2016/7/29	17.14	17.05	17.35	16.81	198686096	17.59	17.4	18.18	16.79	1986861	1763668.75	1809543.63	2
2016/8/1	17.17	17.01	17.29	16.9	127306200	17.49	17.37	17.94	16.84	1273062	1547413.38	1780849.63	2
2016/8/2	17.61	17.11	17.7	17.07	160420896	17.45	17.42	17.83	16.91	1604209	1569616	1778495.25	2
2016/8/3	17.88	17.55	17.97	17.49	151555008	17.54	17.5	17.74	16.98	1515550.13	1577428.75	1699558	2
2016/8/4	19.67	17.76	19.67	17.6	371346496	17.89	17.77	17.78	17.08	3713465	2018629.38	1926434	2
2016/8/5	20.95	20.33	21.63	19.96	380072192	18.66	18.12	17.89	17.2	3800722	2381401.5	2072535.25	3
2016/8/8	21.87	20.74	22.95	20.55	367338912	19.6	18.54	18.07	17.34	3673389	2861467	2204440.25	2
2016/8/9	21.97	22.11	22.29	21.15	214689200	20.47	18.96	18.26	17.48	2146892	2970003.5	2269809.5	2
2016/8/10	21.2	21.7	21.88	21	206323296	21.13	19.34	18.41	17.6	2063233	3079540.25	2328484.5	2
2016/8/11	20.71	21.15	21.37	20.64	158038704	21.34	19.62	18.55	17.71	1580387	2652924.5	2335777.25	2
2016/8/12	22.78	20.8	22.78	20.52	374870784	21.71	20.18	18.79	17.85	3748707.75	2642521.75	2511961.75	2
2016/8/15	25.06	23.45	25.06	23.41	323110592	22.34	20.97	19.17	18.03	3231106	2554065.25	2707766	2
2016/8/16	27.57	26.51	27.57	26.11	333478016	23.46	21.97	19.69	18.25	3334780.25	2791642.75	2880823.5	2
2016/8/17	25.85	26.61	27.44	25.36	305481984	24.39	22.76	20.13	18.44	3054819.75	2989960.25	3034750.5	2
2016/8/18	25.58	25.3	27.68	24.51	413375200	25.37	23.35	20.56	18.64	4133752	3500633.25	3076778.5	2
2016/8/19	24.59	25.15	25.32	24.51	206991104	25.73	23.72	20.92	18.81	2069911	3164873.75	2903697.5	0
2016/8/22	24.7	24.79	25.56	24.44	179225200	25.66	24	21.27	18.99	1792252	2877103	2715584	2
2016/8/23	24.7	24.39	25.28	23.83	169476304	25.08	24.27	21.62	19.17	1694763	2549099.5	2670371.25	2
2016/8/24	23.99	24.4	24.84	23.75	147067504	24.71	24.55	21.95	19.33	1470675	2232270.5	2611115.5	2
2016/8/25	23.54	23.5	23.94	22.71	182137408	24.3	24.84	22.23	19.48	1821374.13	1769795	2635214.25	2
2016/8/26	22.89	23.59	23.59	22.88	120002400	23.96	24.85	22.51	19.62	1200024	1595817.63	2380345.5	2
2016/8/29	22.91	22.86	23.25	22.75	78244600	23.61	24.63	22.8	19.76	782446	1393856.38	2135479.5	0
2016/8/30	22.66	22.95	23.06	22.55	90926200	23.2	24.14	23.05	19.89	909262	1236756.25	1892927.75	3
2016/8/31	24.93	22.68	24.93	22.6	238312496	23.39	24.05	23.41	20.07	2383125	1419246.25	1825758.38	2
2016/9/1	23.44	25	25.01	23.19	256560304	23.37	23.83	23.59	20.22	2565603	1568092	1668943.5	2
2016/9/2	23.77	23.14	24.6	23.01	192507904	23.54	23.75	23.74	20.37	1925079	1713103	1654460.25	2
2016/9/5	23.44	23.6	23.68	23.1	102887904	23.65	23.63	23.81	20.51	1028879.06	1762389.63	1578123	2
2016/9/6	23.32	23.4	23.66	23	98212800	23.78	23.49	23.88	20.63	982128	1776962.75	1506859.5	2
2016/9/7	23.27	23.54	23.54	23.1	79453904	23.45	23.42	23.99	20.71	794539.06	1459245.63	1439245.88	2
2016/9/8	23.62	23.23	24.45	23.13	142468304	23.48	23.43	24.13	20.78	1424683	1231061.63	1399576.75	2
2016/9/9	23.17	23.5	23.59	23.01	88429600	23.36	23.45	24.15	20.85	884296	1022905	1368004	2
2016/9/12	23.5	22.6	23.97	22.5	137974496	23.38	23.51	24.07	20.95	1379745	1093078.25	1427733.88	2
2016/9/13	23.58	23.38	23.68	23.2	88741800	23.43	23.6	23.87	21.04	887418	1074136.25	1425549.5	2
2016/9/14	23.58	23.35	23.8	23.33	78557400	23.49	23.47	23.76	21.11	785574	1072343.25	1265794.38	2
2016/9/19	23.63	23.58	24	23.51	58683700	23.49	23.49	23.66	21.18	586837	904774	1067917.75	2
2016/9/20	23.62	23.63	23.69	23.23	62565600	23.58	23.47	23.61	21.24	625656	853046	937975.5	2
2016/9/21	24.62	23.55	24.62	23.41	222750208	23.81	23.59	23.61	21.32	2227502	1022597.38	1057837.75	2
2016/9/22	27	24.8	27.08	24.41	356745600	24.49	23.96	23.72	21.41	3567456	1558605	1316370.63	2
2016/9/23	25.48	26.32	26.55	25.24	197838304	24.87	24.18	23.8	21.5	1978383	1797166.75	1434755	2
2016/9/26	24.68	25.19	25.35	24.4	132417296	25.08	24.29	23.86	21.54	1324173	1944634	1424704	2
2016/9/27	25.14	24.61	25.69	24.51	155341696	25.38	24.48	23.97	21.56	1553417	2130186.25	1491616.13	2
2016/9/28	25.8	24.88	26.38	24.33	156408992	25.62	24.71	24.11	21.62	1564089.88	1997503.75	1510050.63	2
2016/9/29	25.99	25.68	26.3	25.38	128298496	25.42	24.95	24.28	21.72	1282985	1540609.63	1549607.25	2
2016/9/30	26.17	25.9	27.45	25.81	135840992	25.56	25.21	24.34	21.83	1358409.88	1416615	1606890.88	0
2016/10/10	25.97	25	25.98	24.66	143551104	25.81	25.45	24.47	21.95	1435511	1438882.63	1691758.38	2
2016/10/11	26.23	25.75	27.41	25.56	150728608	26.03	25.71	24.59	22.07	1507286.13	1429656.38	1779921.25	2
2016/10/12	26.6	26	26.67	25.63	87775400	26.19	25.91	24.75	22.21	877754	1292389.25	1644946.5	2
2016/10/13	26.81	26.51	27.2	26.3	101557400	26.36	25.89	24.92	22.36	1015574	1238907	1389758.25	2
2016/10/14	26.84	26.92	27.25	26.62	91514304	26.49	26.02	25.1	22.5	915143.06	1150253.63	1283434.25	2
2016/10/17	26	26.5	26.75	25.73	92915104	26.5	26.15	25.22	22.63	929151.06	1048981.63	1243932.13	1
2016/10/18	26	25.9	26.13	25.51	64177300	26.45	26.24	25.36	22.77	641773	875879	1152767.75	2
2016/10/19	25.83	26	26.48	25.79	60460500	26.3	26.24	25.48	22.91	604605	821249.19	1056819.25	2
2016/10/20	25.94	25.72	26.69	25.51	89241904	26.12	26.24	25.6	23.05	892419.06	796618.19	1017762.63	2
2016/10/21	25.25	25.7	25.88	25.16	81870496	25.8	26.15	25.68	23.19	818704.94	777330.63	963792.13	2
2016/10/24	25.24	25.25	25.45	25.01	53319600	25.65	26.07	25.76	23.33	533196	698139.63	873560.63	2
2016/10/25	25.01	25.2	25.34	24.8	71149200	25.45	25.95	25.83	23.45	711492	712083.38	793981.19	2
2016/10/26	25.17	25	25.25	24.88	58382500	25.32	25.81	25.86	23.58	583825	707927.38	764588.31	2
2016/10/27	24.77	25.07	25.07	24.7	43647900	25.09	25.61	25.75	23.7	436479	616739.38	706678.81	2
2016/10/28	24.75	24.58	25.25	24.5	63141200	24.99	25.4	25.71	23.82	631412	579280.81	678305.69	2
2016/10/31	24.92	24.75	25.5	24.51	54827400	24.92	25.29	25.72	23.93	548274	582296.38	640218	2
2016/11/1	25.79	25.2	26.1	25.06	135877200	25.08	25.27	25.75	24.08	1358772	711752.38	711917.88	2
2016/11/2	24.9	25.45	25.67	24.9	101736096	25.03	25.17	25.71	24.21	1017360.94	798459.63	753193.5	2
2016/11/3	24.87	24.77	25.19	24.71	51922900	25.05	25.07	25.65	24.33	519229	815009.63	715874.5	2
2016/11/4	24.59	24.84	25	24.46	58209900	25.01	25	25.57	24.44	582099	805147	692213.88	2
2016/11/7	24.16	24.47	24.58	24.03	41989300	24.86	24.89	25.48	24.52	419893	779470.81	680883.63	2
2016/11/8	24.22	24.16	24.49	24.15	29006600	24.55	24.81	25.38	24.57	290066	565729.63	638741	2
2016/11/9	26.3	24.43	26.64	24.35	401716096	24.83	24.93	25.37	24.64	4017161	1165689.63	982074.63	2
2016/11/10	26.56	26	28.28	25.58	243030000	25.17	25.11	25.36	24.72	2430300	1547903.75	1181456.75	2
2016/11/11	25.99	26.15	26.77	25.7	95846200	25.45	25.23	25.31	24.8	958462	1623176.38	1214161.75	2
2016/11/14	25.7	26.23	26.25	25.31	87878000	25.75	25.31	25.3	24.88	878780	1714953.75	1247212.25	2
2016/11/15	26.94	25.6	27.8	25.46	148588496	26.3	25.42	25.34	24.95	1485885	1954117.63	1259923.63	2
2016/11/16	26.68	26.64	27.22	26.09	82711696	26.37	25.6	25.39	24.98	827116.94	1316108.75	1240899.25	2
2016/11/17	27	26.62	27	26.31	59513400	26.46	25.81	25.44	24.97	595134	949075.63	1248489.75	2
2016/11/18	27.72	27.8	29	27.51	150316400	26.81	26.13	25.56	25	1503164	1058016	1340596.25	2
2016/11/21	27.4	27.27	28.25	26.01	139065504	27.15	26.45	25.67	25.03	1390655	1160391	1437672.38	1
2016/11/22	27.3	27.04	27.42	26.9	53038900	27.22	26.76	25.79	25.08	530389	969291.81	1461704.75	2
2016/11/23	27.22	27.9	28.07	26.98	74090600	27.33	26.85	25.89	25.12	740906	952049.63	1134079.25	2
2016/11/24	26.93	27.08	27.19	26.7	41224600	27.31	26.89	26	25.16	412246	915472	932273.81	2
2016/11/25	27.2	26.79	27.6	26.71	64594600	27.21	27.01	26.12	25.21	645946	744028.38	901022.19	2
2016/11/28	26.38	27.36	27.42	25.48	125593904	27.01	27.08	26.19	25.26	1255939	717085.19	938738.13	2
2016/11/29	26.16	26.17	26.53	25.9	78060000	26.78	27	26.21	25.31	780600	767127.38	868209.63	2
2016/11/30	26.98	27.35	27.99	26.77	119318304	26.73	27.03	26.31	25.38	1193183	857582.81	904816.19	2
2016/12/1	26.97	26.56	27.3	26.3	95017000	26.74	27.03	26.42	25.45	950170	965167.63	940319.81	2
2016/12/2	26.45	26.71	26.85	26.37	51572900	26.59	26.9	26.51	25.48	515729	939124.19	841576.31	0
2016/12/5	25.5	25.08	25.98	24.86	68906304	26.41	26.71	26.58	25.51	689063.06	825749	771417.13	3
2016/12/6	25.38	25.15	25.63	25.15	35645500	26.26	26.52	26.64	25.54	356455	740920	754023.69	3
2016/12/7	25.14	25.35	25.37	24.18	49462300	25.89	26.31	26.58	25.57	494623	601208	729395.38	2
2016/12/8	24.74	25.1	25.13	24.7	38055000	25.44	26.09	26.49	25.59	380550	487284	726225.81	2
2016/12/9	24.81	24.61	25.17	24.37	48168000	25.11	25.85	26.43	25.61	481680	480474.19	709799.19	3
2016/12/12	23.26	24.78	24.78	23.07	78901904	24.67	25.54	26.31	25.61	789019.06	500465.41	663107.19	2
2016/12/13	23.06	23.02	23.28	21.86	48450000	24.2	25.23	26.11	25.61	484500	526074.38	633497.19	2
2016/12/14	22.29	22.67	22.9	22.2	41281400	23.63	24.76	25.89	25.59	412814	509712.59	555460.31	1
2016/12/15	22.33	22.15	22.62	21.88	35562800	23.15	24.3	25.66	25.57	355628	504728.19	496006.09	2
2016/12/16	22.46	22.12	22.75	22.12	29397600	22.68	23.9	25.4	25.55	293976	467187.41	473830.81	2
2016/12/19	21.1	22	22	21.04	70048400	22.25	23.46	25.08	25.51	700484	449480.41	474972.91	2
2016/12/20	20.33	21	21	20.15	71906496	21.7	22.95	24.73	25.45	719064.94	496393.41	511233.91	2
2016/12/21	20.48	20.2	20.7	20.2	53130400	21.34	22.49	24.4	25.38	531304	520091.41	514902	2
2016/12/22	20.61	20.3	20.77	20.1	49971700	21	22.07	24.08	25.27	499717	548909.19	526818.69	2
2016/12/23	20.3	20.47	20.67	20.25	32435900	20.56	21.62	23.74	25.19	324359	554985.81	511086.59	2
2016/12/26	20.65	20.21	20.69	20.12	37812400	20.47	21.36	23.45	25.12	378124	490513.81	469997.09	2
2016/12/27	21.42	20.65	21.98	20.59	74330496	20.69	21.2	23.21	25.06	743304.94	495361.81	495877.59	2
2016/12/28	21.2	21.24	21.48	21.01	32151700	20.84	21.09	22.92	24.98	321517	453404.41	486747.91	2
2016/12/29	20.84	21.29	21.32	20.7	32204600	20.88	20.94	22.62	24.9	322046	417870.19	483389.69	2
2016/12/30	20.55	20.88	20.96	20.45	26115000	20.93	20.75	22.32	24.8	261150	405228.41	480107.09	2
2017/1/3	20.73	20.55	20.88	20.55	21701600	20.95	20.71	22.08	24.72	217016	373006.81	431760.31	2
2017/1/4	20.85	20.74	20.95	20.45	33155400	20.83	20.76	21.86	24.63	331554	290656.59	393009.19	2
2017/1/5	20.93	20.85	21.23	20.78	31012500	20.78	20.81	21.65	24.53	310125	288378.19	370891.31	2
2017/1/6	20.64	20.94	21.04	20.61	23591900	20.74	20.81	21.44	24.43	235919	271152.81	344511.5	2
2017/1/9	20.66	20.6	20.75	20.53	15095400	20.76	20.85	21.23	24.33	150954	249113.59	327171	2
2017/1/10	20.58	20.67	20.69	20.52	15917100	20.73	20.84	21.1	24.24	159171	237544.59	305275.69	2
2017/1/11	20.4	20.52	20.63	20.4	16865200	20.64	20.74	20.97	24.14	168652	204964.2	247810.41	2
2017/1/13	21.81	21	22.4	20.9	106426600	20.82	20.8	20.94	24.08	1064266	355792.41	322085.31	2
2017/1/16	21	21.81	21.81	20.31	55324000	20.89	20.81	20.88	23.99	553240	419256.59	345204.69	2
2017/1/17	20.8	20.73	20.96	20.39	32104000	20.92	20.84	20.79	23.92	321040	453273.81	351193.69	2
2017/1/18	20.92	20.67	21.18	20.53	32477200	20.99	20.86	20.78	23.85	324772	486394	361969.31	2
2017/1/19	20.6	20.7	20.88	20.55	21688800	21.03	20.83	20.8	23.77	216888	496041.19	350502.69	2
2017/1/20	20.68	20.6	20.83	20.54	21505300	20.8	20.81	20.81	23.7	215053	326198.59	340995.5	2
2017/1/23	20.74	20.7	20.85	20.7	15637300	20.75	20.82	20.81	23.63	156373	246825.2	333040.91	2
2017/1/24	20.69	20.77	20.8	20.65	15931800	20.73	20.82	20.83	23.56	159318	214480.8	333877.31	2
2017/1/25	20.61	20.68	20.73	20.52	15464700	20.66	20.82	20.83	23.49	154647	180455.8	333424.91	2
2017/1/26	20.68	20.65	20.77	20.65	14124800	20.68	20.85	20.8	23.41	141248	165327.8	330684.5	2
2017/2/3	20.68	20.69	20.79	20.64	10892600	20.68	20.74	20.77	23.34	108926	144102.41	235150.5	1
2017/2/6	20.71	20.68	20.74	20.6	14102800	20.67	20.71	20.76	23.27	141028	141033.41	193929.3	1
2017/2/7	20.64	20.59	20.82	20.56	17407600	20.66	20.69	20.77	23.2	174076	143985	179232.91	2
2017/2/8	20.69	20.64	20.71	20.5	18008100	20.68	20.67	20.77	23.14	180081	149071.8	164763.8	2
2017/2/9	20.8	20.71	21.35	20.68	67924800	20.7	20.69	20.76	23.09	679248	256671.8	210999.8	2
2017/2/10	20.66	20.78	20.78	20.57	33492600	20.7	20.69	20.75	22.99	334926	301871.81	222987.09	2
2017/2/13	20.77	20.65	20.85	20.59	28517100	20.71	20.69	20.76	22.9	285171	330700.41	235866.91	2
2017/2/14	20.91	20.77	20.98	20.7	36976300	20.77	20.71	20.77	22.81	369763	369837.81	256911.41	2
2017/2/15	20.67	20.9	20.9	20.66	28732200	20.76	20.72	20.77	22.73	287322	391286	270178.91	2
2017/2/16	20.68	20.67	20.76	20.59	17105400	20.74	20.72	20.79	22.62	171054	289647.19	273159.5	2
2017/2/17	20.54	20.68	20.68	20.52	19814200	20.71	20.71	20.72	22.52	198142	262290.41	282081.09	1
2017/2/20	20.61	20.55	20.73	20.52	24748300	20.68	20.7	20.7	22.41	247483	254752.8	292726.59	1
2017/2/21	20.98	20.72	20.98	20.63	53685600	20.7	20.73	20.71	22.3	536856	288171.41	329004.59	2
2017/2/22	20.9	20.95	20.95	20.79	22536600	20.74	20.75	20.71	22.19	225366	275780.19	333533.09	2
2017/2/23	20.79	20.94	20.98	20.72	19163700	20.76	20.75	20.72	22.08	191637	279896.81	284772	2
2017/2/24	20.72	20.72	20.77	20.62	21753900	20.8	20.76	20.72	21.98	217539	283776.19	273033.31	2
2017/2/27	20.52	20.57	20.63	20.48	29344600	20.78	20.73	20.71	21.87	293446	292968.81	273860.81	2
2017/2/28	20.53	20.52	20.59	20.47	15976200	20.69	20.69	20.7	21.76	159762	217550	252860.7	2
2017/3/1	20.5	20.55	20.59	20.49	25060100	20.61	20.68	20.7	21.66	250601	222597	249188.59	2
2017/3/2	20.34	20.52	20.54	20.33	22282700	20.52	20.64	20.68	21.56	222827	228835	254365.91	2
2017/3/3	20.2	20.34	20.37	20.12	17026000	20.42	20.61	20.66	21.45	170260	219379.2	251577.7	2
2017/3/6	20.22	20.25	20.39	20.14	27633600	20.36	20.57	20.63	21.34	276336	215957.2	254463	2
2017/3/7	20.26	20.24	20.29	20.18	18157200	20.3	20.5	20.61	21.23	181572	220319.2	218934.59	2
2017/3/8	20.72	20.27	20.85	20.26	65786200	20.35	20.48	20.62	21.16	657862	301771.41	262184.19	3
2017/3/9	20.51	20.6	20.73	20.35	24603900	20.38	20.45	20.6	21.07	246039	306413.81	267624.41	2
2017/3/10	20.6	20.52	20.75	20.52	23630800	20.46	20.44	20.6	21	236308	319623.41	269501.31	0
2017/3/13	20.71	20.65	20.88	20.51	41923500	20.56	20.46	20.6	20.93	419235	348203.19	282080.19	2
2017/3/14	21.57	20.81	22.4	20.72	120994000	20.82	20.56	20.63	20.88	1209940	553876.81	387098	1
2017/3/15	21.29	21.36	21.57	21	50642600	20.94	20.64	20.66	20.84	506426	523589.59	412680.5	2
2017/3/16	21.27	21.41	21.68	21.13	51662300	21.09	20.73	20.69	20.81	516623	577706.38	442060.09	2
2017/3/17	21.54	22	22.28	21.5	78914600	21.28	20.87	20.74	20.8	789146	688274	503948.69	2
2017/3/20	21.13	21.49	21.49	20.85	55586500	21.36	20.96	20.76	20.78	555865	715600	531901.63	2
2017/3/21	21.18	21.01	21.34	20.82	28824200	21.28	21.05	20.77	20.76	288242	531260.38	542568.63	2
2017/3/22	21.07	21.15	21.17	20.95	24358100	21.24	21.09	20.78	20.76	243581	478691.41	501140.5	2
2017/3/23	21.45	21.08	21.91	20.96	53490600	21.27	21.18	20.82	20.78	534906	482348	530027.19	2
2017/3/24	21.49	21.4	21.69	21.3	38448300	21.26	21.27	20.85	20.8	384483	401415.41	544844.69	0
2017/3/27	21.2	21.58	21.6	21.1	39465400	21.28	21.32	20.89	20.81	394654	369173.19	542386.63	0
2017/3/28	21.27	21.2	21.43	21.02	25855100	21.3	21.29	20.93	20.82	258551	363235	447247.69	2
2017/3/29	21.01	21.28	21.29	21	23103500	21.28	21.26	20.95	20.83	231035	360725.81	419708.59	1
2017/3/30	20.53	21	21.06	20.48	31764000	21.1	21.19	20.96	20.81	317640	317272.59	399810.31	2
2017/3/31	20.58	20.53	20.64	20.51	15329700	20.92	21.09	20.98	20.8	153297	271035.41	336225.41	2
2017/4/5	20.58	20.63	21	20.55	85199600	20.79	21.04	21	20.8	851996	362503.81	365838.5	2
2017/4/6	20.79	20.63	20.85	20.58	53371200	20.7	21	21.02	20.8	533712	417536	390385.5	2
2017/4/7	20.8	20.79	20.91	20.67	31390600	20.66	20.97	21.03	20.8	313906	434110.19	397418	2
2017/4/10	20.6	20.72	20.75	20.51	27459900	20.67	20.89	21.03	20.8	274599	425502	371387.31	2
2017/4/11	20.7	20.6	20.7	20.2	45886000	20.69	20.81	21.04	20.8	458860	486614.59	378825	2
2017/4/12	21.02	20.7	21.57	20.7	64585500	20.78	20.79	21.05	20.8	645855	445386.41	403945.09	0
2017/4/13	20.94	21	21.15	20.72	26910100	20.81	20.75	21.02	20.81	269101	392464.19	405000.09	2
2017/4/14	20.64	20.92	20.92	20.6	21850500	20.78	20.72	20.99	20.81	218505	373384	403747.09	2
2017/4/17	20.56	20.64	20.64	20.37	16362300	20.77	20.72	20.95	20.81	163623	351188.81	388345.41	2
2017/4/18	20.47	20.56	20.65	20.46	13598800	20.73	20.71	20.9	20.79	135988	286614.41	386614.5	2
2017/4/19	20.53	20.45	20.62	20.3	19632700	20.63	20.71	20.87	20.78	196327	196708.8	321047.59	2
2017/4/20	20.63	20.5	20.75	20.5	24821300	20.57	20.69	20.84	20.78	248213	192531.2	292497.69	2
2017/4/21	20.68	20.64	20.75	20.55	20844400	20.57	20.68	20.82	20.77	208444	190519	281951.5	2
2017/4/24	20.43	20.68	20.69	20.31	18009200	20.55	20.66	20.77	20.77	180092	193812.8	272500.81	2
2017/4/25	20.55	20.44	20.63	20.4	13616300	20.56	20.65	20.73	20.77	136163	193847.8	240231.09	2
2017/4/26	20.36	20.49	20.53	20.34	18619200	20.53	20.58	20.68	20.76	186192	191820.8	194264.8	2
2017/4/27	19.76	20.32	20.33	19	51911800	20.36	20.46	20.61	20.75	519118	246001.8	219266.5	2
2017/4/28	19.5	19.38	19.55	19.13	35743100	20.12	20.35	20.53	20.73	357431	275799.19	233159.09	2
2017/5/2	19.2	19.3	19.37	19.1	18442300	19.87	20.21	20.47	20.7	184423	276665.41	235239.09	2
2017/5/3	18.86	19.2	19.25	18.83	26926600	19.54	20.05	20.38	20.67	269266	303286	248566.91	2
2017/5/4	19.02	18.9	19.19	18.9	17846700	19.27	19.9	20.3	20.64	178467	301741	246780.91	2
2017/5/5	18.89	18.95	19.07	18.81	11655000	19.09	19.73	20.21	20.62	116550	221227.41	233614.59	2
2017/5/8	18.47	18.89	18.96	18.44	18399600	18.89	19.5	20.09	20.58	183996	186540.41	231169.8	2
2017/5/9	18.62	18.43	18.68	18.32	12356400	18.77	19.32	19.99	20.54	123564	174368.59	225517	2
2017/5/10	18.67	18.62	18.84	18.62	15607500	18.73	19.13	19.89	20.51	156075	151730.41	227508.2	2
2017/5/11	19.24	18.67	19.4	18.5	34725400	18.78	19.02	19.8	20.48	347254	185487.8	243614.41	2
2017/5/12	19.4	19.11	19.45	18.93	22219300	18.88	18.99	19.72	20.46	222193	206616.41	213921.91	2
2017/5/15	19.34	19.4	19.47	19.27	12209300	19.05	18.97	19.66	20.44	122093	194235.8	190388.09	2
2017/5/16	19.23	19.3	19.31	18.87	18923200	19.18	18.97	19.59	20.41	189232	207369.41	190869	2
2017/5/17	19.14	19.13	19.18	19.01	13924700	19.27	19	19.53	20.39	139247	204003.8	177867.09	2
2017/5/18	19.04	19.02	19.12	18.97	10426000	19.23	19	19.45	20.36	104260	155405	170446.41	2
2017/5/19	19.17	19.07	19.19	19.02	10237300	19.18	19.03	19.38	20.33	102373	131441	169028.7	2
2017/5/22	19.07	19.17	19.17	18.84	14729200	19.13	19.09	19.3	20.3	147292	136480.8	165358.3	2
2017/5/23	19.23	19.01	19.3	18.92	20271600	19.13	19.15	19.24	20.28	202716	139177.59	173273.5	2
2017/5/24	19.19	19.14	19.31	18.92	18928900	19.14	19.2	19.17	20.25	189289	149186	176594.91	2
2017/5/25	20.5	19.15	20.83	19.12	89697904	19.43	19.33	19.18	20.25	896979.06	307729.81	231567.41	3
2017/5/26	20.55	20.3	20.75	20.07	40065800	19.71	19.45	19.22	20.25	400658	367386.81	249413.91	3
2017/5/31	21.26	21.49	21.58	20.9	68233000	20.15	19.64	19.3	20.26	682330	474394.41	305437.59	2
2017/6/1	21.09	21.1	21.37	20.93	26636500	20.52	19.82	19.4	20.28	266365	487124.19	313150.91	2
2017/6/2	20.95	21.08	21.3	20.78	23539700	20.87	20	19.5	20.29	235397	496345.81	322765.91	2
2017/6/5	21.1	20.75	21.26	20.71	28554400	20.99	20.21	19.61	20.3	285544	374058.81	340894.31	2
2017/6/6	20.87	21.05	21.45	20.83	49277500	21.05	20.38	19.71	20.31	492775	392482.19	379934.5	2
2017/6/12	21.7	21.48	22.8	21.48	94427600	21.14	20.64	19.87	20.33	944276	444871.41	459632.91	2
2017/6/13	22	21.91	22.46	21.5	47100100	21.32	20.92	20.04	20.35	471001	485798.59	486461.41	2
2017/6/14	21.35	21.9	21.9	21.32	37010700	21.4	21.14	20.17	20.37	370107	512740.59	504543.19	2
2017/6/15	21.04	21.26	21.3	20.82	23320800	21.39	21.19	20.26	20.37	233208	502273.41	438166.09	0
2017/6/16	20.94	21.05	21.18	20.9	13929800	21.41	21.23	20.34	20.36	139298	431578	412030.09	0
2017/6/19	20.98	20.94	21.07	20.9	11891500	21.26	21.2	20.42	20.36	118915	266505.81	355688.59	2
2017/6/20	21.03	20.94	21.27	20.82	23675500	21.07	21.2	20.51	20.35	236755	219656.59	352727.59	2
2017/6/21	21.04	21.35	21.43	20.9	19454200	21.01	21.2	20.61	20.34	194542	184543.59	348642.09	2
2017/6/22	21.88	21.1	22.3	21.1	71592896	21.17	21.28	20.75	20.36	715928.94	281087.81	391680.59	2
2017/6/23	24.07	21.84	24.07	21.8	125118600	21.8	21.6	20.99	20.4	1251186	503465.41	467521.69	1
2017/6/26	26.48	24.94	26.48	24.55	171118208	22.9	22.08	21.36	20.49	1711182.13	821918.81	544212.31	2
2017/6/27	25.54	26.01	26.03	25.17	119838000	23.8	22.44	21.68	20.56	1198380	1014243.81	616950.19	2
2017/6/28	25	25.38	25.89	24.78	94632000	24.59	22.8	21.97	20.62	946320	1164599.38	674571.5	2
2017/6/29	25.16	25.16	25.42	24.56	70695800	25.25	23.21	22.2	20.69	706958	1162805.25	721946.5	2
2017/6/30	24.97	25	25.39	24.64	59561400	25.43	23.62	22.42	20.75	595614	1031690.81	767578.13	2
2017/7/3	24.57	24.76	25.2	24.36	45293700	25.05	23.97	22.59	20.81	452937	780041.81	800980.31	0
2017/7/4	23.86	24.57	24.93	23.52	74051800	24.71	24.26	22.73	20.86	740518	688469.38	851356.63	2
2017/7/5	24.54	23.94	24.65	23.43	74782704	24.62	24.61	22.91	20.93	747827.06	648770.81	906685.13	2
2017/7/6	24.22	24.3	24.66	23.95	47476900	24.43	24.84	23.06	20.99	474769	602333	882569.13	2
2017/7/7	24.66	24.27	25.09	24.03	58398200	24.37	24.9	23.25	21.06	583982	600006.63	815848.69	2
2017/7/10	24.43	24.4	25.38	24.22	60925100	24.34	24.7	23.39	21.12	609251	631269.38	705655.63	2
2017/7/11	24.75	24.27	25.1	24.15	47552000	24.52	24.62	23.53	21.18	475520	578269.81	633369.63	2
2017/7/12	25.46	25.7	26.7	25.22	99689504	24.7	24.66	23.73	21.26	996895.06	628083.38	638427.13	3
2017/7/13	24.43	24.91	25.35	24.4	83337000	24.75	24.59	23.9	21.32	833370	699803.63	651068.31	2
2017/7/14	24.59	24.45	24.83	24.36	20179700	24.73	24.55	24.08	21.38	201797	623366.63	611686.63	2
2017/7/18	25.3	25.58	25.8	24.88	79183296	24.91	24.62	24.3	21.46	791832.94	659883	645576.19	1
2017/7/19	25.14	24.85	26.06	24.43	100807000	24.98	24.75	24.5	21.54	1008070	766393	672331.38	2
2017/7/20	25.35	24.85	25.64	24.73	63367700	24.96	24.83	24.72	21.62	633677	693749.38	660916.38	2
2017/7/21	24.78	25.19	25.64	24.65	47766200	25.03	24.89	24.87	21.69	477662	622607.81	661205.69	2
2017/7/24	23.8	24.7	24.72	23.38	83526000	24.87	24.8	24.85	21.74	835260	749300.38	686333.5	2
2017/7/25	23.26	23.6	23.74	23.22	36265400	24.47	24.69	24.69	21.78	362654	663464.63	661673.81	2
2017/7/26	23.42	23.28	23.68	23.23	30715900	24.12	24.55	24.58	21.83	307159	523282.41	644837.69	3
2017/7/27	23	23.45	23.63	22.94	42635100	23.65	24.31	24.48	21.87	426351	481817.19	587783.31	2
2017/7/28	23.63	23	23.84	23	41250700	23.42	24.23	24.41	21.93	412507	468786.19	545697	2
2017/7/31	23.37	23.52	23.58	23.1	30942400	23.34	24.1	24.33	21.99	309424	363619	556459.69	2
2017/8/1	23.42	23.35	23.55	23.2	20952200	23.37	23.92	24.27	22.05	209522	332992.59	498228.59	2
2017/8/2	23.58	23.45	24.12	23.43	35391000	23.4	23.76	24.26	22.13	353910	342342.81	432812.59	2
2017/8/3	23.11	23.58	23.58	22.79	45518900	23.42	23.54	24.18	22.2	455189	348110.41	414963.81	2
2017/8/4	22.84	23	23.06	22.71	29612300	23.26	23.34	24.12	22.26	296123	324833.59	396809.91	2
2017/8/7	22.71	22.82	23.05	22.68	23409100	23.13	23.23	24.02	22.33	234091	309767	336693	2
2017/8/8	22.77	22.81	22.81	22.58	19158500	23	23.19	23.94	22.4	191585	306179.59	319586.09	2
2017/8/9	22.95	22.8	23.08	22.71	24498300	22.88	23.14	23.85	22.47	244983	284394.19	313368.5	2
2017/8/10	22.8	22.99	22.99	22.53	23930200	22.81	23.12	23.71	22.54	239302	241216.8	294663.59	2
2017/8/11	22.02	22.6	22.69	22	34413000	22.65	22.96	23.59	22.58	344130	250818.2	287825.91	3
2017/8/14	21.95	22.12	22.25	21.73	40087000	22.5	22.82	23.46	22.63	400870	284174	296970.5	2
2017/8/15	22.02	21.99	22.18	21.86	24772200	22.35	22.67	23.3	22.67	247722	295401.41	300790.5	2
2017/8/16	21.86	22.1	22.1	21.75	22956400	22.13	22.5	23.13	22.72	229564	292317.59	288355.91	2
2017/8/17	21.92	21.9	21.97	21.72	19774800	21.95	22.38	22.96	22.76	197748	284006.81	262611.81	2
2017/8/18	22.82	21.88	22.95	21.81	55272400	22.11	22.38	22.86	22.82	552724	325725.59	288271.91	2
2017/8/21	22.62	22.7	22.81	22.39	28783200	22.25	22.37	22.8	22.88	287832	303118	293646	2
2017/8/22	23.21	22.78	23.4	22.65	50412300	22.49	22.42	22.8	22.95	504123	354398.19	324899.81	2
2017/8/23	23.24	23.25	23.3	22.92	22222100	22.76	22.45	22.79	23.02	222221	352929.59	322623.59	0
2017/8/24	23.09	23.18	23.32	22.85	18048800	23	22.48	22.8	23.08	180488	349477.59	316742.19	2
2017/8/25	23.2	23.5	23.68	23.14	48389800	23.07	22.59	22.77	23.13	483898	335712.41	330719	2
2017/8/28	24.01	23.27	24.42	23.27	89847696	23.35	22.8	22.81	23.19	898476.94	457841.41	380479.69	2
2017/8/29	23.36	23.38	23.57	22.85	43661300	23.38	22.93	22.8	23.22	436613	444339.41	399368.81	1
2017/8/30	23.24	23.52	23.58	23.23	33720200	23.38	23.07	22.79	23.26	337202	467335.59	410132.59	2
2017/8/31	23.23	23.19	23.43	23.01	29889300	23.41	23.2	22.79	23.29	298893	491016.59	420247.09	2
2017/9/1	22.88	23.26	23.37	22.74	40708000	23.34	23.21	22.79	23.32	407080	475653	405682.69	2
2017/9/4	22.96	22.9	23.04	22.69	26828300	23.13	23.24	22.81	23.36	268283	349614.19	403727.81	1
2017/9/5	23.76	23.05	23.89	23.05	53979200	23.21	23.3	22.86	23.39	539792	370250	407294.69	2
2017/9/6	23.8	23.79	24.27	23.5	36171900	23.33	23.35	22.9	23.42	361719	375153.41	421244.5	2
2017/9/7	25.97	23.96	26.18	23.96	127456896	23.87	23.64	23.06	23.5	1274569	570288.63	530652.63	2
2017/9/8	25.79	25.9	26.28	25.16	79576704	24.46	23.9	23.25	23.58	795767.06	648026	561839.5	0
2017/9/11	25.28	25.61	26.39	25.03	58277300	24.92	24.03	23.41	23.65	582773	710924	530269.13	3
2017/9/12	25.26	25.03	25.47	24.82	44226100	25.22	24.22	23.58	23.72	442261	691417.81	530833.88	2
2017/9/13	25.76	25.3	26.05	24.99	46746300	25.61	24.47	23.77	23.8	467463	712566.63	543860	0
2017/9/14	27.56	25.78	28.06	25.55	115069600	25.93	24.9	24.05	23.91	1150696	687792	629040.31	2
2017/9/15	29.3	27.5	30.22	27.47	155049504	26.63	25.54	24.38	24.03	1550495	838737.63	743381.81	2
2017/9/18	28.04	29.01	29.74	27.99	106304304	27.18	26.05	24.65	24.1	1063043	934791.63	822857.81	2
2017/9/19	28.77	28.27	30.1	28.1	119630800	27.89	26.55	24.92	24.14	1196308	1085601	888509.38	2
2017/9/20	28.73	28.5	29.55	28	61309500	28.48	27.05	25.2	24.19	613095	1114727.38	913647	2
2017/9/21	28.4	28.5	29.06	27.75	53632400	28.65	27.29	25.47	24.25	536324	991853	839822.5	2
2017/9/22	27.81	28.39	28.67	27.52	42309300	28.35	27.49	25.7	24.29	423093	766372.63	802555.13	3
2017/9/25	26.12	27.2	27.2	26.1	72270200	27.97	27.58	25.8	24.31	722702	698304.38	816548	2
2017/9/26	26.76	26.12	27.22	26.1	59304400	27.56	27.73	25.97	24.35	593044	577651.63	831626.31	2
2017/9/27	26.84	27	27.28	26.52	36753400	27.19	27.83	26.15	24.4	367534	528539.38	821633.38	3
2017/9/28	26.41	27	27.15	26.4	26234700	26.79	27.72	26.31	24.43	262347	473744	732798.5	0
2017/9/29	26.25	26.56	26.8	26	34575200	26.48	27.41	26.48	24.46	345752	458275.81	612324.19	2
2017/10/9	26.47	27.45	27.65	26.24	71173696	26.55	27.26	26.65	24.49	711736.94	456082.81	577193.63	3
2017/10/10	26.59	26.4	26.69	26.19	36710100	26.51	27.04	26.8	24.53	367101	410894.19	494272.91	2
2017/10/11	26.87	26.69	27.27	26.47	42599700	26.52	26.85	26.95	24.56	425997	422586.81	475563.09	2
2017/10/12	27.1	26.99	27.2	26.72	34897900	26.66	26.72	27.01	24.59	348979	439913.19	456828.59	2
2017/10/13	26.93	27.2	27.58	26.81	32992800	26.79	26.63	27.06	24.63	329928	436748.41	447512.09	2
2017/10/16	26.31	26.96	26.97	26.13	31500800	26.76	26.65	27.11	24.66	315008	357402.59	406742.69	2
2017/10/17	26.21	26.32	26.52	26.14	18481100	26.68	26.6	27.16	24.68	184811	320944.59	365919.41	2
2017/10/18	26.43	26.21	26.56	25.61	33405200	26.6	26.56	27.19	24.7	334052	302555.59	362571.19	3
2017/10/19	26.05	26.44	26.57	26.01	20252500	26.39	26.52	27.12	24.71	202525	273264.81	356589	3
2017/10/20	26.16	26	26.23	25.73	14591500	26.23	26.51	26.96	24.73	145915	236462.2	336605.31	2
2017/10/23	25.93	26.17	26.2	25.77	19752700	26.16	26.46	26.86	24.77	197527	212966	285184.31	2
2017/10/24	27	25.81	27.2	25.81	50918700	26.31	26.5	26.77	24.83	509187	277841.19	299392.91	2
2017/10/25	27.43	27.01	28	26.86	44572700	26.51	26.55	26.7	24.9	445727	300176.19	301365.91	3
2017/10/26	27.53	27.3	27.88	26.91	42276600	26.81	26.6	26.66	24.97	422766	344224.41	308744.59	2
2017/10/27	27.5	27.7	28.28	27.26	44744300	27.08	26.65	26.64	25.04	447443	404530	320496.09	2
2017/10/30	28.98	27.5	29	27.41	67671104	27.69	26.92	26.79	25.13	676711.06	500366.81	356666.41	3
2017/10/31	28.96	28.8	29.28	28.28	46327700	28.08	27.2	26.9	25.22	463277	491184.81	384513	2
2017/11/1	29.15	28.96	30.54	28.73	62293100	28.42	27.47	27.01	25.32	622931	526625.63	413400.91	2
2017/11/2	29.45	29.3	29.48	28.68	36190600	28.81	27.81	27.16	25.42	361906	514453.59	429339	2
2017/11/3	28.19	29.23	29.52	28.05	45542800	28.95	28.01	27.26	25.51	455428	516050.59	460290.31	2
2017/11/6	27.46	28.2	28.27	26.95	50948500	28.64	28.16	27.31	25.59	509485	482605.41	491486.09	2
2017/11/7	27.85	27.36	27.95	27.3	37981800	28.42	28.25	27.37	25.68	379818	465913.59	478549.19	2
2017/11/8	27.64	27.75	28.14	27.41	39866100	28.12	28.27	27.41	25.75	398661	421059.59	473842.59	2
2017/11/9	27.67	27.52	27.79	27.3	23412600	27.76	28.28	27.44	25.83	234126	395503.59	454978.59	2
2017/11/10	27.51	27.6	27.83	27.36	30591200	27.63	28.29	27.47	25.93	305912	365600.41	440825.5	2
2017/11/13	27.06	27.45	27.49	26.8	34714600	27.55	28.09	27.51	26.01	347146	333132.59	407869	2
2017/11/14	28.5	27.05	28.5	26.7	73582496	27.68	28.05	27.62	26.12	735824.94	404334	435123.81	3
2017/11/15	28.44	28.28	28.66	27.91	54107700	27.84	27.98	27.72	26.23	541077	432817.19	426938.41	2
2017/11/16	28.94	28.35	29.38	28.32	57443200	28.09	27.93	27.87	26.35	574432	500878.41	448191	2
2017/11/17	28.9	28.85	29.6	28.6	56394300	28.37	28	28	26.45	563943	552484.63	459042.5	2
2017/11/20	28.9	28.8	29.01	27.48	39508800	28.74	28.14	28.15	26.55	395088	562073	447602.81	2
2017/11/21	31.79	28.54	31.79	28.54	108178800	29.39	28.53	28.39	26.7	1081788	631265.63	517799.81	2
2017/11/22	32.5	31.9	33.08	31.54	105296896	30.21	29.02	28.65	26.85	1052969	733644	583230.63	3
2017/11/23	31.3	32.42	32.74	31.02	58032500	30.68	29.38	28.83	26.99	580325	734822.63	617850.5	2
2017/11/24	31.8	31.18	32.29	30.47	52434300	31.26	29.81	29.05	27.13	524343	726902.63	639693.63	2
2017/11/27	31.52	31.45	32.6	30.59	52158100	31.78	30.26	29.18	27.26	521581	752201.19	657137.13	2
2017/11/28	30.75	31.09	31.35	30.1	40578600	31.57	30.48	29.27	27.38	405786	617000.81	624133.19	2
2017/11/29	33.82	30.78	33.83	30.28	89771200	31.84	31.02	29.5	27.55	897712	585949.38	659796.69	2
2017/11/30	31.22	33.1	33.4	30.68	100066496	31.82	31.25	29.59	27.69	1000664.94	670017.38	702420	2
2017/12/1	30.73	30.5	32.03	30.5	55743800	31.61	31.43	29.72	27.82	557438	676636.38	701769.5	0
2017/12/4	30.85	30.6	31.3	29.9	37989000	31.47	31.63	29.88	27.95	379890	648298.19	700249.69	2
2017/12/5	31.03	30.6	31.48	30.2	56430200	31.53	31.55	30.04	28.07	564302	680001.38	648501.13	2
2017/12/6	30.77	30.73	31.2	30.26	38979400	30.92	31.38	30.2	28.19	389794	578417.81	582183.63	2
2017/12/7	29.95	30.57	31.9	29.9	59000700	30.67	31.24	30.31	28.25	590007	496286.19	583151.81	2
2017/12/8	29.82	29.38	29.88	29.05	58818700	30.48	31.05	30.43	28.32	588187	502436	589536.19	2
2017/12/11	29.93	29.82	29.95	29.3	50213500	30.3	30.89	30.57	28.4	502135	526885	587591.63	3
2017/12/12	29.57	29.73	30.36	29.51	46763800	30.01	30.77	30.63	28.47	467638	507552.19	593776.81	2
2017/12/13	29.94	29.57	30.1	29.35	33495300	29.84	30.38	30.7	28.54	334953	496584	537500.88	2
2017/12/14	30.11	29.94	30.37	29.85	38206700	29.87	30.27	30.76	28.58	382067	454996	475641.09	2
2017/12/15	29.11	30.12	30.12	29.1	39622900	29.73	30.11	30.77	28.58	396229	416604.41	459520.19	2
2017/12/18	28.46	29.11	29.26	28.04	42128600	29.44	29.87	30.75	28.59	421286	400434.59	463659.81	2
2017/12/19	29.16	28.66	29.25	28.4	34008400	29.36	29.68	30.62	28.59	340084	374923.81	441238	2
2017/12/20	28.6	29.09	29.1	28.52	32902600	29.09	29.47	30.42	28.59	329026	373738.41	435161.19	2
2017/12/21	29.72	28.72	30.19	28.63	59516300	29.01	29.44	30.34	28.61	595163	416357.59	435676.81	2
2017/12/22	29.85	29.6	30.2	29.57	34220600	29.16	29.45	30.25	28.65	342206	405553	411078.69	2
2017/12/25	30.37	30.3	31.33	30.27	50638200	29.54	29.49	30.19	28.72	506382	422572.19	411503.41	2
2017/12/26	30.5	30.49	30.8	30.12	27884500	29.81	29.58	30.18	28.78	278845	410324.41	392624.09	2
2017/12/27	30.79	30.55	31.09	30.4	39548800	30.25	29.67	30.02	28.85	395488	423616.81	398677.59	2
2017/12/28	30.7	30.4	30.84	29.87	36731600	30.44	29.73	30	28.92	367316	378047.41	397202.5	2
2017/12/29	31.06	30.75	31.71	30.74	38530700	30.68	29.92	30.01	29	385307	386667.59	396110.31	2
2018/1/2	32.56	31.45	32.99	31.45	68343296	31.12	30.33	30.1	29.1	683432.94	422077.81	422325	0
2018/1/3	32.33	32.5	33.78	32.23	64687000	31.49	30.65	30.17	29.19	646870	495682.81	453003.59	2
2018/1/4	33.12	32.76	33.53	32.1	52908500	31.95	31.1	30.28	29.3	529085	522402.19	473009.5	2
2018/1/5	34.76	32.98	35.88	32.8	84310096	32.77	31.6	30.52	29.43	843100.94	617559.19	497803.31	2
2018/1/8	35.99	35.11	36.96	35.11	83078304	33.75	32.22	30.83	29.58	830783.06	706654.38	546661	2
2018/1/9	35.84	35.63	36.11	34.95	47845900	34.41	32.76	31.13	29.74	478459	665659.63	543868.69	2
2018/1/10	35.67	35.6	36.7	35.5	45369500	35.08	33.28	31.43	29.89	453695	627024.63	561353.69	2
2018/1/11	35.15	35.55	35.78	34.54	40248300	35.48	33.72	31.69	30.04	402483	601704.19	562053.19	2
2018/1/12	35.55	35.1	36.62	35.09	53701300	35.64	34.2	31.96	30.2	537013	540486.63	579022.88	3
2018/1/15	37.09	35.84	38	35.61	75718600	35.86	34.81	32.36	30.38	757186	525767.19	616210.81	2
2018/1/16	40.2	36.5	40.7	36.4	97846400	36.73	35.57	32.95	30.62	978464	625768.19	645713.88	3
2018/1/17	39.77	39.48	40.6	38.3	81219104	37.55	36.31	33.48	30.83	812191.06	697467.38	662246	2
2018/1/18	39.76	39.6	40.64	38.9	55884800	38.47	36.98	34.04	31.04	558848	728740.38	665222.31	2
2018/1/19	39.42	39.85	41.09	39.25	54875800	39.25	37.44	34.52	31.23	548758	731089.38	635788	2
2018/1/22	39.53	39	39.84	38.51	40652600	39.74	37.8	35.01	31.43	406526	660957.38	593362.31	0
2018/1/23	40.98	40	41.51	39.99	64865700	39.89	38.31	35.54	31.63	648657	594996	610382.13	2
2018/1/24	41.13	40.7	42.24	40.46	54262900	40.16	38.86	36.07	31.84	542629	541083.63	619275.5	2
2018/1/25	40.2	41.12	41.12	38.8	64806400	40.25	39.36	36.54	32.02	648064	558926.81	643833.63	2
2018/1/26	40.04	40	40.66	39.12	41006200	40.38	39.81	37.01	32.2	410062	531187.63	631138.5	2
2018/1/29	38.57	40.38	40.56	38.09	59786200	40.18	39.96	37.38	32.37	597862	569454.81	615206.13	2
2018/1/30	36.36	38	38	36.27	90823400	39.26	39.58	37.57	32.52	908234	621370.19	608183.13	2
2018/1/31	37.56	36.61	37.76	35.62	89814704	38.55	39.35	37.83	32.68	898147.06	692473.81	616778.69	2
2018/2/1	37.5	37.5	38.04	36.9	63542500	38.01	39.13	38.05	32.85	635425	689946	624436.38	2
2018/2/2	37.38	36.5	37.9	35.8	59679300	37.47	38.93	38.18	33.01	596793	727292.19	629239.88	2
2018/2/5	36.99	36.8	38.06	36.31	55263400	37.16	38.67	38.23	33.17	552634	718246.63	643850.69	2
2018/2/6	35.82	35.93	36.1	34.88	69983600	37.05	38.16	38.23	33.31	699836	676567	648968.63	2
2018/2/7	32.98	36.43	36.58	32.5	95212896	36.13	37.34	38.1	33.39	952128.94	687363.38	689918.63	2
2018/2/8	32.75	33	33.88	32.49	58080500	35.18	36.6	37.98	33.46	580805	676439.38	683192.69	2
2018/2/9	31.27	31.5	31.96	30.2	72494400	33.96	35.72	37.77	33.5	724944	702069.63	714680.88	0
2018/2/12	31.9	31.43	32.32	31.31	40765400	32.94	35.05	37.51	33.55	407654	673073.63	695660.13	2
2018/2/13	32.73	32.28	33.79	32.28	45466800	32.33	34.69	37.13	33.61	454668	624040	650303.5	2
2018/2/14	33.17	32.87	33.32	32.17	27017500	32.36	34.25	36.8	33.63	270175	487649.19	587506.31	2
2018/2/22	33.7	34	34.05	33.33	30237300	32.55	33.87	36.5	33.65	302373	431962.81	554201.13	1
2018/2/23	34.72	33.9	35.1	33.33	38453800	33.24	33.6	36.26	33.71	384538	363881.59	532975.63	2
2018/2/26	34.18	35.07	35.1	33.11	54065500	33.7	33.32	36	33.75	540655	390481.81	531777.69	0
2018/2/27	32.9	34.2	34.28	32.65	50659800	33.73	33.03	35.59	33.77	506598	400867.81	512453.91	3
2018/2/28	32.7	32.51	33.23	31.84	50000400	33.64	33	35.17	33.81	500004	446833.59	467241.41	2
2018/3/1	32.41	32.17	33.09	32.02	33606400	33.38	32.97	34.78	33.78	336064	453571.81	442767.31	2
2018/3/2	32.28	32	32.73	31.51	32283800	32.89	33.07	34.39	33.8	322838	441231.81	402556.69	2
2018/3/5	32.18	32.49	33.15	32.07	37335400	32.49	33.1	34.07	33.82	373354	407771.59	399126.69	2
2018/3/6	33.67	32.35	33.71	32.01	58100800	32.65	33.19	33.94	33.87	581008	422653.59	411760.69	2
2018/3/7	32.9	33.44	33.92	32.8	38799200	32.69	33.16	33.71	33.9	387992	400251.19	423542.41	2
2018/3/8	33.64	33.4	33.74	32.85	35102200	32.93	33.16	33.51	33.95	351022	403242.81	428407.31	2
2018/3/9	33.46	33.87	33.91	33.34	32510200	33.17	33.03	33.32	34.01	325102	403695.59	422463.69	2
2018/3/12	32.62	33.54	33.68	32.35	60620800	33.26	32.88	33.1	34.06	606208	450266.41	429019	2
2018/3/13	32.48	32.59	32.84	32.37	22092000	33.02	32.83	32.93	34.1	220920	378248.81	400451.19	2
2018/3/14	32.7	32.44	32.95	32.2	31583300	32.98	32.83	32.92	34.15	315833	363817	382034.09	2
2018/3/15	32.66	32.5	33.1	32.41	25221500	32.78	32.86	32.91	34.19	252215	344055.59	373649.19	2
2018/3/16	32.63	32.58	33.35	32.5	33757200	32.62	32.89	32.98	34.24	337572	346549.59	375122.59	2
2018/3/19	31.58	32.57	32.58	31.52	36696700	32.41	32.83	32.97	34.28	366967	298701.41	374483.91	2
2018/3/20	31.34	31.4	31.59	30.75	29011700	32.18	32.6	32.9	34.33	290117	312540.81	345394.81	2
2018/3/21	31.66	31.47	32.15	31.31	33172500	31.97	32.48	32.82	34.37	331725	315719.19	339768.09	2
2018/3/22	31.18	31.8	31.88	31.04	23578700	31.68	32.23	32.69	34.41	235787	312433.59	328244.59	1
2018/3/23	31.07	30.02	31.07	29.21	50512500	31.37	31.99	32.51	34.43	505125	345944.19	346246.91	3
2018/3/26	30.33	30.76	30.79	29.9	33828800	31.12	31.76	32.32	34.44	338288	340208.41	319454.91	2
2018/3/27	31.02	30.89	31.87	30.71	57885300	31.05	31.62	32.23	34.45	578853	397955.59	355248.19	0
2018/3/28	31.33	30.51	32.15	30.3	42672800	30.99	31.48	32.16	34.47	426728	416956.19	366337.69	2
2018/3/29	34.16	31.54	34.46	31.03	99970000	31.58	31.63	32.24	34.52	999700	569738.81	441086.19	2
2018/3/30	33.29	33.7	33.99	33.17	57269200	32.03	31.7	32.3	34.57	572692	583252.19	464598.19	2
2018/4/2	33.49	33.65	34.47	33.32	53163500	32.66	31.89	32.36	34.61	531635	621921.63	481065	3
2018/4/3	33.64	33.2	34.1	32.52	43194500	33.18	32.12	32.36	34.62	431945	592540	495247.81	2
2018/4/4	32.8	32.3	33.95	32.1	58450900	33.48	32.23	32.35	34.63	584509	624096.19	520526.19	2
2018/4/9	31.62	32.7	32.76	30.96	47811900	32.97	32.28	32.25	34.61	478119	519780	544759.38	3
2018/4/10	32.18	31.52	32.18	31.06	47714500	32.75	32.39	32.19	34.56	477145	500670.59	541961.38	0
2018/4/11	32.61	32.15	33.24	31.73	48593000	32.57	32.61	32.19	34.51	485930	491529.59	556725.63	2
2018/4/12	31.85	32.57	32.86	31.75	33521900	32.21	32.7	32.16	34.44	335219	472184.41	532362.19	2
2018/4/13	31.25	32.16	32.24	31.03	35157200	31.9	32.69	32.08	34.37	351572	425597	524846.63	1
2018/4/16	30.03	31.2	31.23	29.56	52806800	31.58	32.28	31.95	34.28	528068	435586.81	477683.41	2
2018/4/17	29.92	30.16	30.55	29.6	25819700	31.13	31.94	31.82	34.19	258197	391797.19	446233.91	2
2018/4/18	30.04	30.29	30.69	29.74	32883500	30.62	31.59	31.74	34.07	328835	360378.19	425953.91	2
2018/4/19	30.23	30.33	30.53	30.03	25627500	30.29	31.25	31.68	33.9	256275	344589.41	408386.91	2
2018/4/20	30.15	30.18	30.5	29.92	25479500	30.07	30.99	31.61	33.74	254795	325234	375415.5	2
2018/4/23	29.91	29.88	30.29	29.79	20171400	30.05	30.82	31.55	33.58	201714	259963.2	347775	2
2018/4/24	30.93	29.85	31.1	29.8	46983200	30.25	30.69	31.54	33.44	469832	302290.19	347043.69	2
2018/4/25	30.12	30.65	30.65	29.96	39768400	30.27	30.44	31.53	33.28	397684	316060	338219.09	2
2018/4/26	28.5	30.3	30.3	28.26	81226200	29.92	30.11	31.4	33.07	812262	427257.41	385923.41	2
2018/4/27	28.4	28.66	28.75	27.42	38195800	29.57	29.82	31.26	32.86	381958	452690	388962	3
2018/5/2	27.68	28.4	28.66	27.63	39717000	29.13	29.59	30.93	32.65	397170	491781.19	375872.19	2
2018/5/3	27.33	27.65	27.66	26.56	54241900	28.41	29.33	30.63	32.44	542419	506298.59	404294.41	2
2018/5/4	26.91	27.26	27.56	26.81	42538300	27.76	29.02	30.31	32.25	425383	511838.41	413949.19	2
2018/5/7	27.38	27.01	27.51	26.72	40845300	27.54	28.73	29.99	32.1	408453	431076.59	429167	2
2018/5/8	28.69	27.4	28.86	27.33	65581700	27.6	28.58	29.79	31.95	655817	485848.41	469269.19	0
2018/5/9	28.2	28.5	28.5	28	40903000	27.7	28.41	29.62	31.79	409030	488220.41	490000.81	2
2018/5/10	28.07	28.32	28.53	27.7	42963900	27.85	28.13	29.41	31.64	429639	465664.41	485981.5	2
2018/5/11	27.94	28.1	28.19	27.73	31830300	28.06	27.91	29.18	31.49	318303	444248.41	478043.41	3
2018/5/14	27.94	28.08	28.29	27.87	35083800	28.17	27.85	28.98	31.36	350838	432725.41	431901	2
2018/5/15	27.75	28.11	28.15	27.34	40506900	27.98	27.79	28.81	31.27	405069	382575.81	434212.09	0
2018/5/16	27.23	27.55	27.75	27.21	37323800	27.79	27.74	28.67	31.18	373238	375417.41	431818.91	2
2018/5/17	26.79	27.19	27.22	26.77	44562300	27.53	27.69	28.51	31.1	445623	378614.19	422139.31	2
2018/5/18	27.15	26.7	27.15	26.53	40722200	27.37	27.71	28.36	31.02	407222	396398	420323.19	2
2018/5/21	27.07	27.23	27.31	26.81	43244600	27.2	27.68	28.21	30.93	432446	412719.59	422722.5	2
2018/5/22	26.72	27.05	27.05	26.58	41546900	26.99	27.49	28.04	30.82	415469	414799.59	398687.69	2
2018/5/23	26.8	26.72	27.17	26.56	43317000	26.91	27.35	27.88	30.71	433170	426786	401101.69	2
2018/5/24	26.65	26.8	26.85	26.52	24161000	26.88	27.2	27.67	30.57	241610	385983.41	382298.81	2
2018/5/25	26.39	26.68	26.91	26.32	27000500	26.73	27.05	27.48	30.44	270005	358540	377469	2
2018/5/28	26.5	26.39	26.82	26.3	25459400	26.61	26.9	27.38	30.34	254594	322969.59	367844.59	3
2018/5/29	25.6	26.3	26.37	25.34	55605200	26.39	26.69	27.24	30.22	556052	351086.19	382942.91	0
2018/5/30	24.64	25.21	25.21	24.58	54016800	25.96	26.43	27.09	30.09	540168	372485.81	399635.91	2
2018/5/31	25.59	24.77	25.68	24.56	70589296	25.74	26.31	27	29.98	705892.94	465342.41	425662.91	2
2018/6/1	26	25.39	26.46	25.3	52077000	25.67	26.2	26.96	29.87	520770	515495.41	437017.69	2
2018/6/4	27.3	26.3	27.38	26.28	78919000	25.83	26.22	26.95	29.77	789190	622414.63	472692.09	2
2018/6/5	27.49	27.29	27.77	26.84	60684100	26.2	26.3	26.89	29.68	606841	632572.38	491829.31	2
2018/6/6	26.99	27.3	27.54	26.85	50816200	26.67	26.31	26.83	29.57	508162	626171.19	499328.5	2
2018/6/7	27.39	27.07	27.64	26.95	59753576	27.03	26.39	26.8	29.47	597535.75	604499.75	534921.13	2
2018/6/8	26.71	27.1	27.18	26.55	38854508	27.18	26.42	26.73	29.37	388545.09	578054.81	546775.13	2
2018/6/11	27.31	26.74	27.73	26.68	52643680	27.18	26.5	26.7	29.28	526436.81	525504.13	573959.38	2
2018/6/12	27.71	27.57	27.83	27.23	49837248	27.22	26.71	26.7	29.2	498372.47	503810.41	568191.38	2
2018/6/13	27.64	27.41	28.25	27.31	60284356	27.35	27.01	26.72	29.11	602843.56	522746.69	574458.94	2
2018/6/14	27.37	27.48	27.76	27.12	35760444	27.35	27.19	26.75	29.03	357604.44	474760.44	539630.13	1
2018/6/15	27.99	27.37	28.3	27.33	69819520	27.6	27.39	26.79	28.97	698195.19	536690.5	557372.63	2
2018/6/19	27.1	27.85	27.85	26.91	60044212	27.56	27.37	26.79	28.9	600442.13	551491.56	538497.81	2
2018/6/20	26.96	26.99	27.29	26.41	39340040	27.41	27.32	26.81	28.82	393400.41	530497.13	517153.81	2
2018/6/21	27.73	26.97	28.5	26.82	77793208	27.43	27.39	26.85	28.76	777932.06	565514.88	544130.81	2
2018/6/22	28.1	27.5	28.2	27.44	44436660	27.58	27.46	26.93	28.71	444366.59	582867.25	528813.88	2
2018/6/25	26.49	28.25	28.38	26.41	61581176	27.28	27.44	26.93	28.65	615811.75	566390.63	551540.63	2
2018/6/26	25.54	25.82	26.06	24.83	59180932	26.96	27.26	26.88	28.55	591809.31	564664.06	558077.81	2
2018/6/27	24.22	25.5	25.51	23.81	67234728	26.42	26.91	26.81	28.44	672347.25	620453.38	575475.25	2
2018/6/28	23.88	23.86	24.57	23.5	46251280	25.65	26.54	26.78	28.27	462512.81	557369.5	561442.13	2
2018/6/29	24.6	24.1	24.6	23.89	35288492	24.95	26.26	26.73	28.12	352884.91	539073.19	560970.19	2
2018/7/2	22.8	24.5	24.55	22.52	84620384	24.21	25.74	26.57	27.94	846203.81	585151.63	575771.13	2
2018/7/3	23.42	23.1	23.48	22.8	54996488	23.78	25.37	26.37	27.77	549964.88	576782.75	570723.38	3
2018/7/4	23	23.46	23.75	23	24988104	23.54	24.98	26.15	27.61	249881.05	492289.5	556371.44	2
2018/7/5	23.05	23.02	23.41	22.85	26727860	23.37	24.51	25.95	27.47	267278.59	453242.66	505306.06	2
2018/7/6	23.21	23.34	23.6	22.65	34693000	23.1	24.02	25.74	27.32	346930	452051.66	495562.41	0
2018/7/9	24.01	23.37	24.05	23.37	40462660	23.34	23.77	25.61	27.17	404626.59	363736.22	474443.94	2
2018/7/10	24.15	24.2	24.49	23.77	38925948	23.48	23.63	25.45	27.04	389259.47	331595.13	454188.91	2
2018/7/11	23.46	23.48	23.63	23.17	28605296	23.58	23.56	25.24	26.91	286052.97	338829.53	415559.5	2
2018/7/12	23.85	23.58	24.22	23.47	38422840	23.74	23.56	25.05	26.81	384228.41	362219.5	407731.06	2
2018/7/13	23.72	24.24	24.35	23.64	40755536	23.84	23.47	24.86	26.71	407555.38	374344.56	413198.13	2
2018/7/16	23.15	23.59	23.66	22.81	43069408	23.67	23.5	24.62	26.59	430694.09	379558.06	371647.16	2
2018/7/17	22.98	23.05	23.28	22.65	31386930	23.43	23.46	24.42	26.47	313869.31	364480.03	348037.56	2
2018/7/18	22.47	23.02	23.05	22.42	41064188	23.23	23.41	24.19	26.34	410641.88	389397.81	364113.66	2
2018/7/19	22.68	22.7	22.96	22.5	50694936	23	23.37	23.94	26.22	506949.38	413942	388080.75	2
2018/7/20	23.14	22.64	23.49	22.02	61019536	22.88	23.36	23.69	26.09	610195.38	454470	414407.31	0
2018/7/23	23.75	22.96	23.9	22.9	55570612	23	23.34	23.55	25.99	555706.13	479472.41	429515.25	2
2018/7/24	24.38	24.04	25.09	24.04	83281424	23.28	23.36	23.5	25.92	832814.25	583261.38	473870.69	2
2018/7/25	24.18	24.38	24.58	24	35518296	23.63	23.43	23.49	25.85	355182.97	572169.63	480783.69	2
2018/7/26	23.71	24.34	24.51	23.57	38513480	23.83	23.42	23.49	25.78	385134.81	547806.69	480874.41	2
2018/7/27	23.32	23.55	23.81	23.24	32282764	23.87	23.38	23.42	25.72	322827.63	490333.16	472401.59	2
2018/7/30	23.18	23.54	23.7	22.82	35706656	23.75	23.38	23.44	25.65	357066.56	450605.25	465038.91	2
2018/7/31	23.32	23.29	23.49	23.06	35457816	23.54	23.41	23.44	25.59	354578.16	354958.06	469109.75	2
2018/8/1	22.35	23.24	23.24	22.21	67386600	23.18	23.4	23.4	25.48	673866	418694.66	495432.16	2
2018/8/2	21.38	22.34	22.34	21.07	67777776	22.71	23.27	23.32	25.37	677777.75	477223.19	512514.94	2
2018/8/3	21.08	21.39	21.54	21.05	34607232	22.26	23.06	23.21	25.25	346072.31	481872.16	486102.66	2
2018/8/6	20.86	21.18	21.32	20.52	31570204	21.8	22.78	23.06	25.13	315702.03	473599.25	462102.25	2
2018/8/7	21.86	21.15	21.86	20.93	45165308	21.51	22.52	22.94	25.03	451653.09	493014.25	423986.09	2
2018/8/8	21.5	21.89	22.29	21.5	41072016	21.34	22.26	22.84	24.93	410720.16	440385.06	429539.84	2
2018/8/9	22.48	21.5	22.55	21.4	89620016	21.56	22.13	22.77	24.85	896200.19	484069.56	480646.41	2
2018/8/10	23.18	23	24.07	22.93	120116304	21.98	22.12	22.75	24.79	1201163	655087.69	568479.88	2
2018/8/13	23.04	22.6	23.21	22.46	48949476	22.41	22.11	22.74	24.72	489494.75	689846.25	581722.69	2
2018/8/14	22.32	23	23.05	22.05	48678480	22.5	22.01	22.71	24.64	486784.81	696872.63	594943.38	2
2018/8/15	22.3	22.39	22.58	22.22	47255352	22.66	22	22.7	24.57	472553.53	709239.25	574812.19	2
2018/8/16	22.72	21.63	23.08	21.61	49038444	22.71	22.13	22.7	24.5	490384.44	628076.13	556072.88	2
2018/8/17	22.69	22.9	23.2	22.64	42416044	22.61	22.3	22.68	24.43	424160.44	472675.59	563881.63	2
2018/8/20	23.35	22.93	23.44	22.59	47613312	22.68	22.54	22.66	24.38	476133.13	470003.25	579924.69	2
2018/8/21	23.91	23.39	23.98	23.22	49584624	22.99	22.75	22.64	24.34	495846.25	471815.56	584344	2
2018/8/22	23.92	23.91	24.08	23.67	42183384	23.32	22.99	22.62	24.31	421833.84	461671.66	585455.38	2
2018/8/23	22.82	23	23.15	22.24	54305868	23.34	23.02	22.58	24.28	543058.69	472206.44	550141.31	2
2018/8/24	22.78	22.66	23.01	22.39	27341764	23.36	22.99	22.55	24.23	273417.63	442057.91	457366.75	2
2018/8/27	23.91	22.98	24.06	22.85	59434112	23.47	23.07	22.59	24.2	594341.13	465699.5	467851.41	3
2018/8/28	23.88	23.8	24.14	23.73	34810116	23.46	23.23	22.62	24.14	348101.16	436150.44	453983	3
2018/8/29	23.91	23.74	24.4	23.72	29114332	23.46	23.39	22.69	24.08	291143.31	410012.41	435842	0
2018/8/30	23.5	23.8	24.18	23.48	28592368	23.6	23.47	22.8	24.02	285923.69	358585.38	415395.91	0
2018/8/31	24.05	23.2	24.36	23.18	42814512	23.85	23.6	22.95	23.97	428145.13	389530.88	415794.41	2
2018/9/3	23.55	23.85	24.57	23.38	49761244	23.78	23.62	23.08	23.92	497612.44	370185.13	417942.31	2
2018/9/4	24.43	23.66	24.44	23.41	43765448	23.89	23.68	23.21	23.87	437654.47	388095.81	412123.16	2
2018/9/5	23.41	24.11	24.2	23.41	54664436	23.79	23.62	23.31	23.8	546644.38	439196	424604.16	3
2018/9/6	22.81	23.32	23.56	22.69	37536888	23.65	23.62	23.32	23.72	375368.88	457085.09	407835.25	2
2018/9/7	23.21	22.85	23.65	22.85	33494332	23.48	23.67	23.33	23.65	334943.31	438444.69	413987.81	2
2018/9/10	23.46	23.42	23.85	23.11	47491780	23.46	23.62	23.35	23.57	474917.81	433905.75	402045.47	3
2018/9/11	23.34	23.39	23.64	23.09	35835876	23.25	23.57	23.4	23.51	358358.75	418046.63	403071.19	2
2018/9/12	22.88	23.24	23.3	22.61	31382154	23.14	23.46	23.43	23.44	313821.53	371482.03	405339.03	2
2018/9/13	23.1	23.31	23.47	22.78	46883796	23.2	23.42	23.45	23.36	468837.97	390175.84	423630.44	3
2018/9/14	23.32	23.13	23.39	22.81	33487080	23.22	23.35	23.48	23.28	334870.81	390161.34	414303.06	3
2018/9/17	22.83	23.04	23.23	22.72	25506168	23.09	23.28	23.45	23.22	255061.69	346190.16	390047.94	2
2018/9/18	23	22.65	23.1	22.47	40463404	23.03	23.14	23.41	23.18	404634.03	355445.19	386745.91	2
2018/9/19	24.17	23.03	24.67	22.91	131783704	23.28	23.21	23.42	23.18	1317837	556248.31	463865.19	2
2018/9/20	24.01	24.01	24.43	23.8	52185272	23.47	23.33	23.48	23.18	521852.72	566851.25	478513.59	2
2018/9/21	25.8	24.2	26	23.93	106421640	23.96	23.59	23.63	23.2	1064216.38	712720.38	551440.88	3
2018/9/25	24.64	24.8	25.12	24.4	90883856	24.32	23.71	23.66	23.23	908838.56	843475.81	594833	2
2018/9/26	24.67	24.66	25.33	23.89	84588440	24.66	23.84	23.7	23.25	845884.38	931725.81	643585.5	2
2018/9/27	24.45	24.63	24.78	24.3	44529432	24.71	24	23.73	23.28	445294.31	757217.25	656732.75	2
2018/9/28	24.3	24.5	24.9	23.95	68323624	24.77	24.12	23.77	23.3	683236.25	789494	678172.63	0
2018/10/8	22.05	22.95	23.2	21.98	103791488	24.02	23.99	23.67	23.28	1037914.88	784233.69	748477	3
2018/10/9	21.82	22.05	22.12	21.26	62863352	23.46	23.89	23.58	23.24	628633.5	728192.63	785834.13	2
2018/10/10	21.75	21.77	22.03	21.4	43779776	22.87	23.77	23.45	23.2	437797.75	646575.31	789150.56	2
2018/10/11	20.93	21	21.5	20.81	70955304	22.17	23.44	23.33	23.16	709553.06	699427.06	728322.13	2
2018/10/12	21.8	21.14	21.95	21.05	53138296	21.67	23.22	23.28	23.12	531382.94	669056.38	729275.19	3
2018/10/15	21.47	21.78	21.78	21.15	44551576	21.55	22.79	23.19	23.09	445515.75	550576.63	667405.13	2
2018/10/16	21.01	21.6	22.06	20.86	39755312	21.39	22.42	23.07	23.05	397553.13	504360.5	616276.63	2
2018/10/17	21.22	21.35	21.46	20.88	30750786	21.29	22.08	22.96	23.02	307507.88	478302.56	562438.94	2
2018/10/18	20.59	21.1	21.22	20.51	57795928	21.22	21.69	22.85	22.99	577959.25	451983.81	575705.38	2
2018/10/19	21.56	20.61	21.99	20.4	75980976	21.17	21.42	22.77	22.97	759809.75	497669.16	583362.81	0
2018/10/22	22.82	21.88	23.26	21.73	100828992	21.44	21.5	22.74	22.97	1008289.94	610224	580400.38	2
2018/10/23	22.14	22.88	22.92	22.05	50973272	21.67	21.53	22.71	22.94	509732.72	632659.88	568510.19	3
2018/10/24	22.58	22.23	23.12	22.1	51346092	21.94	21.61	22.69	22.91	513460.91	673850.5	576076.5	2
2018/10/25	23.49	22.18	23.5	22	93269952	22.52	21.87	22.65	22.9	932699.5	744798.56	598391.19	2
2018/10/26	23.81	23.71	24.75	23.46	72975664	22.97	22.07	22.64	22.9	729756.63	738787.94	618228.63	3
2018/10/29	22.8	24.28	24.33	22.53	61887664	22.96	22.2	22.49	22.89	618876.63	660905.31	635564.63	2
2018/10/30	23.69	23.31	23.88	22.65	60292036	23.27	22.47	22.45	22.9	602920.38	679542.81	656101.31	3
2018/10/31	24.23	23.68	24.6	23.3	56564884	23.6	22.77	22.43	22.92	565648.81	689980.38	681915.38	3
2018/11/1	24.42	24.9	25.27	24.28	61784724	23.79	23.15	22.42	22.95	617847.25	627009.88	685904.19	3
2018/11/2	24.62	25.2	25.25	24	65233920	23.95	23.46	22.44	23	652339.19	611526.38	675157.13	2
2018/11/5	24.04	24.48	24.48	23.7	58369556	24.2	23.58	22.54	23.05	583695.56	604490.19	632697.69	3
2018/11/6	24.14	24.03	24.4	23.71	42082392	24.29	23.78	22.66	23.11	420823.91	568070.94	623806.88	2
2018/11/7	23.85	24.18	24.5	23.71	44145816	24.21	23.91	22.76	23.14	441458.16	543232.81	616606.56	0
2018/11/8	23.99	24.15	24.59	23.92	54820072	24.13	23.96	22.91	23.18	548200.75	529303.5	578156.69	2
2018/11/9	23.55	23.89	24.33	23.53	36928344	23.91	23.93	23	23.2	369283.44	472692.34	542109.38	2
2018/11/12	23.88	23.41	23.96	23.4	38674224	23.88	24.04	23.12	23.21	386742.25	433301.69	518896	2
2018/11/13	23.94	23.48	24.03	23.44	45342404	23.84	24.07	23.27	23.23	453424.03	439821.75	503946.41	2
2018/11/14	24.15	24.18	24.49	23.96	61888272	23.9	24.06	23.41	23.26	618882.75	475306.66	509269.69	2
2018/11/15	24.38	24.05	24.4	23.96	25862358	23.98	24.05	23.6	23.29	258623.58	417391.19	473347.34	2
2018/11/16	24.78	24.29	25.1	24.02	49598584	24.23	24.07	23.76	23.33	495985.84	442731.69	457712.06	3
2018/11/19	25.97	24.7	25.97	24.68	59056604	24.64	24.26	23.92	23.38	590566.06	483496.44	458399.09	3
2018/11/20	25.65	25.78	26.43	25.23	47415180	24.99	24.41	24.1	23.42	474151.81	487642	463731.84	1
2018/11/21	26.03	25.38	26.68	25.35	58165420	25.36	24.63	24.27	23.46	581654.19	480196.25	477751.41	2
2018/11/22	25.63	25.99	25.99	25.28	30082740	25.61	24.8	24.38	23.48	300827.41	488637.06	453014.09	2
2018/11/23	24.9	25.65	25.65	24.68	29662936	25.64	24.93	24.43	23.52	296629.38	448765.75	445748.69	0
2018/11/26	25.19	25.03	25.47	24.74	24109052	25.48	25.06	24.55	23.56	241090.52	378870.66	431183.56	2
2018/11/27	24.95	25.2	25.29	24.78	19249224	25.34	25.16	24.61	23.58	192492.23	322538.75	405090.34	0
2018/11/28	25.88	25	25.88	24.99	38616532	25.31	25.34	24.7	23.61	386165.31	283440.97	381818.59	2
2018/11/29	25.29	25.95	26.48	25	39364332	25.24	25.43	24.74	23.63	393643.31	302004.16	395320.56	2
2018/11/30	25.44	25.27	25.53	25.03	19275406	25.35	25.49	24.78	23.66	192754.06	281229.06	364997.41	3
2018/12/3	25.73	26	26.06	24.81	60814944	25.46	25.47	24.87	23.69	608149.44	354640.84	366755.75	2
2018/12/4	25.13	25.56	25.56	24.86	50994596	25.49	25.42	24.92	23.72	509945.97	418131.59	370335.19	3
2018/12/5	25.3	24.81	25.69	24.76	40717608	25.38	25.34	24.99	23.73	407176.09	422333.75	352887.34	2
2018/12/6	25.1	24.91	25.47	24.9	24302282	25.34	25.29	25.04	23.76	243022.81	392209.66	347106.91	2
2018/12/7	25.34	25.12	25.85	25.12	27527878	25.32	25.34	25.13	23.8	275278.78	408714.59	344971.81	2
2018/12/10	25	25.12	25.59	24.9	27463688	25.17	25.32	25.19	23.83	274636.88	342012.09	348326.47	2
2018/12/11	25.97	24.95	25.98	24.91	43370348	25.34	25.42	25.29	23.88	433703.47	326763.63	372447.59	2
2018/12/12	26.35	26.31	26.8	26.14	48475992	25.55	25.47	25.4	23.93	484759.91	342280.34	382307.06	3
2018/12/13	27.1	26.69	27.47	26.4	64446336	25.95	25.65	25.54	24	644463.38	422568.5	407389.06	2
2018/12/14	26.46	26.78	27.11	26.31	31147260	26.18	25.75	25.62	24.05	311472.59	429807.25	419260.94	2
2018/12/17	26.52	26.51	26.75	25.94	32153238	26.48	25.83	25.65	24.11	321532.38	439186.34	390599.19	2
2018/12/18	25.5	26.23	26.39	25.34	41367428	26.39	25.86	25.64	24.15	413674.28	435180.5	380972.06	2
2018/12/19	25.38	25.71	26.09	25.15	29066348	26.19	25.87	25.61	24.19	290663.47	396361.22	369320.81	2
2018/12/20	25.3	25.45	25.8	24.91	41224980	25.83	25.89	25.59	24.21	412249.81	349918.5	386243.53	0
2018/12/21	24.25	25.17	25.18	23.7	60791924	25.39	25.78	25.56	24.21	607919.25	409207.81	419507.56	2
2018/12/24	23.88	23.92	24.08	23.33	49321944	24.86	25.67	25.49	24.18	493219.44	443545.25	441365.81	2
2018/12/25	23.97	23.42	24.22	23.38	42690128	24.56	25.47	25.44	24.17	426901.28	446190.66	440685.59	0
2018/12/26	23.8	23.84	23.98	23.58	22198726	24.24	25.22	25.34	24.15	221987.27	432455.41	414408.31	2
2018/12/27	23.44	24.25	24.56	23.44	35250176	23.87	24.85	25.25	24.14	352501.75	420505.81	385212.16	3
2018/12/28	23.82	23.67	24.24	23.67	32281092	23.78	24.59	25.17	24.13	322810.91	363484.09	386345.94	2
2019/1/2	23.9	23.83	24.09	23.67	24701028	23.79	24.32	25.08	24.16	247010.28	314242.31	378893.78	2
2019/1/3	24.07	23.79	24.5	23.71	22235360	23.81	24.18	25.02	24.2	222353.59	273332.75	359761.69	0
2019/1/4	24.93	23.91	25	23.85	37772720	24.03	24.14	25	24.25	377727.19	304480.72	368468.06	3
2019/1/7	25.05	25.29	25.53	24.99	42715484	24.35	24.11	25	24.32	427154.84	319411.34	369958.56	2
2019/1/8	25	25.05	25.2	24.63	21438202	24.59	24.19	24.98	24.37	214382.02	297725.56	330604.84	0
2019/1/9	25.33	25.4	25.88	25.11	34014064	24.88	24.33	25	24.44	340140.63	316351.69	315296.97	3
2019/1/10	25.11	25.22	25.56	25.03	22464920	25.08	24.44	24.96	24.51	224649.2	316810.75	295071.75	3
2019/1/11	25.3	25.1	25.54	25.01	24069490	25.16	24.6	24.91	24.57	240694.91	289404.31	296942.56	2
2019/1/14	25.02	25.13	25.3	24.92	18328134	25.15	24.75	24.8	24.65	183281.34	240629.63	280020.5	2
2019/1/15	25.16	25	25.16	24.32	36875884	25.18	24.89	24.74	24.71	368758.84	271505	284615.28	2
2019/1/16	25.42	25.15	25.5	24.83	26746606	25.2	25.04	24.68	24.75	267466.06	256970.08	286660.84	2
2019/1/17	24.97	25.5	25.5	24.94	24589586	25.17	25.13	24.66	24.8	245895.86	261219.41	289015.09	2
2019/1/18	25.76	25	25.76	24.99	36572328	25.27	25.21	24.67	24.85	365723.28	286225.06	287814.69	0
2019/1/21	25.65	25.71	25.95	25.4	25549984	25.39	25.27	24.69	24.89	255499.84	300668.78	270649.19	2
2019/1/22	25.4	25.5	26.17	25.23	37933680	25.44	25.31	24.75	24.91	379336.81	302784.34	287144.69	0
2019/1/23	25.31	25.35	25.49	25.2	14684703	25.42	25.31	24.82	24.96	146847.03	278660.56	267815.34	2
2019/1/24	25.41	25.42	25.54	24.93	23493104	25.51	25.34	24.89	24.98	234931.05	276467.59	268843.5	0
2019/1/25	26.1	25.51	26.35	25.49	45175616	25.57	25.42	25.01	25.01	451756.16	293674.19	289949.59	1
2019/1/28	26.06	26.2	26.62	25.86	30890656	25.66	25.52	25.14	25.04	308906.56	304355.56	302512.16	3
2019/1/29	26.88	25.91	26.88	25.87	36807164	25.95	25.7	25.29	25.08	368071.63	302102.47	302443.41	2
2019/1/30	27.21	26.7	27.82	26.63	59230320	26.33	25.87	25.46	25.13	592303.19	391193.69	334927.09	2
2019/1/31	27.75	27.39	28.15	27	41185760	26.8	26.15	25.64	25.19	411857.59	426579.06	351523.31	2
2019/2/1	27.68	28.15	28.22	26.98	51854316	27.12	26.35	25.78	25.26	518543.16	439936.44	366805.31	2
2019/2/11	27.67	27.27	27.69	26.89	44851320	27.44	26.55	25.91	25.32	448513.19	467857.81	386106.66	2
2019/2/12	27.4	27.45	27.58	26.85	51023864	27.54	26.75	26.03	25.38	510238.63	496291.16	399196.81	0
2019/2/13	27.77	27.35	27.98	27.13	67173952	27.65	26.99	26.15	25.45	671739.5	512178.41	451686.06	0
2019/2/14	27.44	27.59	27.68	27.17	54881388	27.59	27.2	26.27	25.51	548813.88	539569.69	483074.34	0
2019/2/15	26.55	27.29	27.42	26.5	62231984	27.37	27.24	26.33	25.55	622319.81	560325.06	500130.69	0
2019/2/18	27.2	26.85	27.2	26.67	68916496	27.27	27.35	26.44	25.59	689164.94	608455.31	538156.5	1
2019/2/19	27.03	27.35	27.39	26.91	58179380	27.2	27.37	26.53	25.63	581793.81	622766.38	559528.75	1
2019/2/20	27.63	27	27.88	26.78	70806976	27.17	27.41	26.64	25.66	708069.75	630032.38	571105.38	3
2019/2/21	26.95	27.5	27.6	26.81	61652728	27.07	27.33	26.74	25.68	616527.25	643575.13	591572.38	2
2019/2/22	26.97	26.87	26.98	26.25	61604904	27.16	27.26	26.8	25.69	616049.06	642320.94	601322.94	2
2019/2/25	28.39	27	28.67	26.86	132851280	27.39	27.33	26.94	25.74	1328512.75	770190.5	689322.94	0
2019/2/26	27.79	28.46	28.85	27.72	98251976	27.55	27.37	27.06	25.79	982519.75	850335.69	736551.13	0
2019/2/27	28.01	27.79	28.5	27.38	91916624	27.62	27.4	27.19	25.84	919166.25	892555	761293.81	0
2019/2/28	27.99	27.8	28.55	27.72	60637496	27.83	27.45	27.32	25.89	606374.94	890524.63	767049.88	2
2019/3/1	28.54	28.1	28.54	27.56	85178536	28.14	27.65	27.45	25.93	851785.38	937671.81	789996.38	0
2019/3/4	29.7	28.8	30.35	28.54	141479520	28.41	27.9	27.63	26	1414795.25	954928.31	862559.38	0
2019/3/5	29.94	29.69	30.52	29.47	83555592	28.84	28.19	27.78	26.08	835555.94	925535.63	887935.69	0
2019/3/6	29.48	30.11	30.2	29.06	81347024	29.13	28.38	27.89	26.14	813470.25	904396.38	898475.69	2
2019/3/7	28.57	29.35	29.35	28.42	74410688	29.25	28.54	27.94	26.2	744106.88	931942.69	911233.69	2
2019/3/8	27.4	28.02	28.23	27.02	83738304	29.02	28.58	27.92	26.23	837383.06	929062.31	933367.13	2
2019/3/11	27.45	27	27.49	26.36	96860960	28.57	28.49	27.91	26.27	968609.63	839825.13	897376.81	0
2019/3/12	27.45	28	28	27.2	79619288	28.07	28.45	27.91	26.31	796192.88	831952.56	878744.13	0
2019/3/13	27.81	27.4	28.25	26.85	79146056	27.74	28.43	27.91	26.36	791460.56	827550.63	865973.38	3
2019/3/14	27.46	27.5	28.16	27.23	57570624	27.51	28.38	27.92	26.38	575706.25	793870.38	862906.5	0
2019/3/15	28.07	27.5	28.36	27.37	77818136	27.65	28.33	27.99	26.41	778181.38	782030.13	855546.19	2
2019/3/18	29.37	28.06	29.42	27.76	98462776	28.03	28.3	28.1	26.45	984627.75	785233.81	812529.5	2
2019/3/19	29.15	29.4	30.2	28.95	76997896	28.37	28.22	28.21	26.49	769978.94	779990.94	805971.69	2
2019/3/20	29.53	29.15	29.76	28.65	61858856	28.72	28.23	28.3	26.54	618588.56	745416.56	786483.63	1
2019/3/21	29.55	29.63	30.14	29.42	67337272	29.13	28.32	28.43	26.61	673372.75	764949.88	779410.19	2
2019/3/22	29.19	29.38	29.4	28.68	40311516	29.36	28.5	28.54	26.67	403115.16	689936.63	735983.38	2
2019/3/25	28.16	28.84	28.92	28.11	48541176	29.12	28.57	28.53	26.72	485411.75	590093.44	687663.63	0
2019/3/26	28.29	28.51	28.96	28.21	61443792	28.94	28.66	28.56	26.79	614437.94	558985.19	669488.13	2
2019/3/27	28.95	28.55	29.05	28.23	45642420	28.83	28.77	28.6	26.87	456424.19	526552.38	635984.5	2
2019/3/28	28.8	28.8	29.52	28.51	51732488	28.68	28.91	28.64	26.95	517324.88	495342.81	630146.38	2
2019/3/29	30.72	28.8	30.75	28.75	97032992	28.98	29.17	28.75	27.07	970329.94	608785.75	649361.19	2
2019/4/1	32.07	31.02	33.1	31	107851512	29.77	29.44	28.87	27.21	1078515.13	727406.44	658749.94	2
2019/4/2	31.99	32.13	32.48	31.71	50927284	30.51	29.73	28.97	27.35	509272.84	706373.44	632679.38	0
2019/4/3	32.49	31.88	32.52	31.4	45311652	31.21	30.02	29.12	27.49	453116.53	705711.88	616132.13	3
2019/4/4	32.22	32.5	33.12	31.75	69209272	31.9	30.29	29.31	27.63	692092.75	740665.44	618004.13	2
2019/4/8	31.54	32.28	32.8	31.25	74488144	32.06	30.52	29.51	27.74	744881.44	695575.69	652180.69	3
2019/4/9	33.48	32.06	33.6	31.78	90418696	32.34	31.06	29.81	27.88	904186.94	660710.06	694058.25	0
2019/4/10	32.77	32.9	33.2	32.4	53905288	32.5	31.5	30.08	28.01	539052.88	666666.13	686519.75	0
2019/4/11	31.84	32.65	33.2	31.41	57378188	32.37	31.79	30.28	28.12	573781.88	690799.19	698255.56	3
2019/4/12	31.09	31.57	31.77	30.81	48243676	32.14	32.02	30.46	28.22	482436.75	648868	694766.75	2
2019/4/15	30.94	31.77	32	30.88	55780852	32.02	32.04	30.61	28.31	557808.5	611453.38	653514.56	2
2019/4/16	31.64	30.75	31.68	30.01	70918496	31.66	32	30.72	28.42	709184.94	572453	616581.56	2
2019/4/17	30.98	31.5	31.5	30.77	54353404	31.3	31.9	30.81	28.52	543534.06	573349.19	620007.63	0
2019/4/18	30.7	30.84	30.84	30.31	45926360	31.07	31.72	30.87	28.61	459263.59	550445.56	620622.38	0
2019/4/19	31.48	30.61	31.51	30.46	45455696	31.15	31.65	30.97	28.71	454556.97	544869.63	596868.81	0
2019/4/22	29.51	30.97	30.97	29.31	125461072	30.86	31.44	30.98	28.78	1254610.75	684230.06	647841.75	0
2019/4/23	29.51	29.4	29.75	29.25	59906380	30.44	31.05	31.05	28.84	599063.81	662205.81	617329.38	2
2019/4/24	29.6	29.8	29.81	29.01	44745668	30.16	30.73	31.12	28.91	447456.69	642990.38	608169.81	0
2019/4/25	29.39	29.41	29.86	29.2	47222092	29.9	30.48	31.14	28.98	472220.91	645581.88	598013.69	3
2019/4/26	29.08	29.1	29.38	28.9	39688304	29.42	30.28	31.15	29.04	396883.03	634047.06	589458.38	2
2019/4/29	29.35	29.01	29.56	29	49838608	29.39	30.12	31.08	29.09	498386.09	482802.09	583516.13	0
2019/4/30	28.88	29.05	29.16	28.38	50376388	29.26	29.85	30.92	29.14	503763.88	463742.09	562973.94	2
2019/5/6	27.1	28	28.31	26.7	70069640	28.76	29.46	30.68	29.14	700696.38	514390.09	578690.25	0
2019/5/7	27.98	27.46	28.16	27.38	50303208	28.48	29.19	30.45	29.16	503032.09	520552.31	583067.13	3
2019/5/8	27.39	27.42	28.01	27.26	35387944	28.14	28.78	30.21	29.15	353879.44	511951.56	572999.31	2
2019/5/9	27.02	27.28	27.49	26.7	35094364	27.67	28.53	29.99	29.14	350943.63	482463.09	482632.59	3
2019/5/10	28.03	27.27	28.09	26.83	47186116	27.5	28.38	29.71	29.15	471861.16	476082.56	469912.31	0
2019/5/13	28.05	27.53	28.08	27.45	31244454	27.69	28.23	29.48	29.16	312444.53	398432.19	456411.09	2
2019/5/14	27.6	27.66	28.08	27.4	34395188	27.62	28.05	29.27	29.15	343951.88	366616.09	443584.19	3
2019/5/15	28.02	27.85	28.27	27.8	37456660	27.74	27.94	29.11	29.16	374566.59	370753.56	441352.56	2
2019/5/16	28.13	27.87	28.19	27.82	30726524	27.97	27.82	28.97	29.19	307265.25	362017.88	422240.5	0
2019/5/17	27.36	28.2	28.21	27.3	32665096	27.83	27.67	28.76	29.19	326650.97	332975.84	404529.19	2
2019/5/20	27.26	27.48	27.64	26.91	25596834	27.67	27.68	28.57	29.2	255968.34	321680.59	360056.41	2
2019/5/21	27.52	27.28	27.79	27.2	26560388	27.66	27.64	28.41	29.19	265603.88	306011.03	336313.59	2
2019/5/22	27.36	27.4	27.59	27.1	20464814	27.53	27.64	28.21	29.2	204648.14	272027.31	321390.44	0
2019/5/23	26.72	27.2	27.28	26.66	27074052	27.24	27.61	28.07	29.2	270740.53	264722.38	313370.13	2
2019/5/24	26.82	26.9	27.05	26.61	19782976	27.14	27.48	27.93	29.17	197829.77	238958.13	285967	2
2019/5/27	27	26.79	27.08	26.3	25196780	27.08	27.38	27.8	29.16	251967.8	238158.03	279919.31	2
2019/5/28	27.62	27	27.62	26.84	40994640	27.1	27.38	27.71	29.15	409946.41	267026.53	286518.75	3
2019/5/29	27.16	27.3	27.42	27.01	21472852	27.06	27.29	27.62	29.14	214728.52	269042.59	270534.94	2
2019/5/30	26.92	27.11	27.11	26.73	20052644	27.1	27.17	27.5	29.11	200526.44	254999.78	259861.08	3
2019/5/31	26.7	26.85	27.07	26.7	20014596	27.08	27.11	27.39	29.06	200145.95	255463	247210.55	2
2019/6/3	26.44	26.81	27.02	26.28	31756796	26.97	27.03	27.35	29	317567.97	268583.06	253370.55	0
2019/6/4	26.3	26.47	26.54	26.25	20326070	26.7	26.9	27.27	28.95	203260.7	227245.92	247136.22	2
2019/6/5	27.03	26.64	27.28	26.63	57616448	26.68	26.87	27.25	28.92	576164.5	299533.09	284287.84	3
2019/6/6	27.12	27.01	27.29	26.92	33379204	26.72	26.91	27.26	28.92	333792.03	326186.25	290593.03	2
2019/6/10	27.81	27.29	28.05	27.17	52754704	26.94	27.01	27.25	28.93	527547.06	391666.47	323564.75	1
2019/6/11	28.33	27.87	28.45	27.85	44963004	27.32	27.14	27.26	28.94	449630.03	418078.88	343330.97	2
2019/6/12	28	28.24	28.29	27.81	26937224	27.66	27.18	27.28	28.94	269372.25	431301.16	329273.56	2
2019/6/13	27.83	28	28.05	27.58	25043108	27.82	27.25	27.27	28.95	250431.08	366154.5	332843.81	0
2019/6/14	27.93	28.01	28.29	27.78	31141780	27.98	27.35	27.26	28.95	311417.81	361679.66	343932.94	2
2019/6/17	27.91	27.8	28.2	27.75	17167280	28	27.47	27.29	28.92	171672.8	290504.81	341085.63	2
2019/6/18	27.7	28.08	28.11	27.4	21916216	27.87	27.6	27.31	28.9	219162.16	244411.2	331245.03	0
2019/6/19	27.73	28.2	28.38	27.59	39015788	27.82	27.74	27.32	28.87	390157.88	268568.34	349934.75	2
2019/6/20	28.45	27.7	28.45	27.63	57748440	27.94	27.88	27.38	28.85	577484.38	333979	350066.75	2
2019/6/21	28.31	28.4	28.52	28.12	49253756	28.02	28	27.46	28.84	492537.56	370202.94	365941.28	0
2019/6/24	28.13	28.12	28.25	28.03	27012892	28.06	28.03	27.52	28.83	270128.91	389894.19	340199.47	2
2019/6/25	27.88	28.17	28.25	27.63	28251276	28.1	27.99	27.56	28.83	282512.75	402564.28	323487.72	0
2019/6/26	27.79	27.85	27.99	27.71	18469648	28.11	27.97	27.57	28.81	184696.48	361472.03	315020.19	2
2019/6/27	27.84	27.89	28.08	27.71	27406756	27.99	27.97	27.61	28.79	274067.56	300788.66	317383.81	2
2019/6/28	27.81	27.86	27.96	27.69	19397800	27.89	27.95	27.65	28.74	193978	241076.75	305639.84	2
2019/7/1	28.62	28.18	28.67	28	68724264	27.99	28.03	27.75	28.69	687242.63	324499.5	357196.88	2
2019/7/2	28.86	28.5	28.93	28.28	55323912	28.18	28.14	27.87	28.63	553239.13	378644.75	390604.56	2
2019/7/3	29.17	28.71	29.49	28.61	67262560	28.46	28.29	28.01	28.58	672625.63	476230.59	418851.31	2
2019/7/4	29.55	29.22	30.28	29.22	66280104	28.8	28.4	28.14	28.53	662801.06	553977.31	427383	2
2019/7/5	29.45	29.45	29.68	29.13	35106768	29.13	28.51	28.26	28.5	351067.69	585395.19	413235.97	3
2019/7/8	29.15	29.5	29.51	28.65	39447416	29.24	28.61	28.32	28.43	394474.16	526841.56	425670.5	2
2019/7/9	29.15	29.15	29.69	29.08	33284852	29.29	28.74	28.36	28.37	332848.53	482763.41	430704.06	1
2019/7/10	29.17	29.41	29.42	28.91	17776324	29.29	28.88	28.42	28.32	177763.23	383790.91	430010.69	2
2019/7/11	29.21	29.38	29.75	29.18	31864164	29.23	29.01	28.49	28.29	318641.63	314959.06	434468.16	0
2019/7/12	29.65	29.2	29.86	29.11	33378002	29.27	29.2	28.58	28.27	333780.03	311501.5	448448.34	0
2019/7/15	30	29.43	30.08	29.2	46546356	29.44	29.34	28.68	28.24	465463.56	325699.41	426270.44	1
2019/7/16	30.06	29.9	30.4	29.85	34769084	29.62	29.46	28.8	28.23	347690.84	328667.84	405715.66	1
2019/7/17	30.13	29.9	30.3	29.82	23295728	29.81	29.55	28.92	28.22	232957.28	339706.69	361748.81	0
2019/7/18	30.09	29.97	30.3	29.84	26407508	29.99	29.61	29	28.19	264075.09	328793.34	321876.19	2
2019/7/19	30.71	30.7	30.98	30.46	50632248	30.2	29.73	29.12	28.21	506322.47	363301.84	337401.69	0
2019/7/22	31.1	30.71	31.45	30.53	45761468	30.42	29.93	29.27	28.24	457614.69	361732.06	343715.72	0
2019/7/23	30	30.9	31	29.63	59629056	30.41	30.01	29.38	28.25	596290.56	411452.03	370059.94	2
2019/7/24	29.97	30	30.3	29.73	39172976	30.37	30.09	29.48	28.26	391729.75	443206.5	391456.56	0
2019/7/25	30.08	29.96	30.11	29.6	33400428	30.37	30.18	29.6	28.27	334004.28	457192.34	392992.81	0
2019/7/26	29.96	29.81	30.08	29.7	31983464	30.22	30.21	29.7	28.28	319834.63	419894.81	391598.31	0
2019/7/29	29.7	29.92	30.11	29.6	24260018	29.94	30.18	29.76	28.3	242600.19	376891.91	369311.97	2
2019/7/30	29.82	29.75	30.09	29.75	20280722	29.91	30.16	29.81	28.34	202807.22	298195.19	354823.59	2
2019/7/31	28.76	29.4	29.4	28.51	68736912	29.66	30.02	29.79	28.36	687369.13	357323.06	400264.78	2
2019/8/1	28.42	28.5	28.75	28.19	36127720	29.33	29.85	29.73	28.37	361277.19	362777.69	409985.03	1
2019/8/2	28.01	27.75	28.25	27.68	43598284	28.94	29.58	29.66	28.39	435982.84	386007.31	402951.03	2
2019/8/5	27.01	27.72	27.76	27	43081932	28.4	29.17	29.55	28.37	430819.31	423651.09	400271.5	2
2019/8/6	27.02	26.65	27.34	26.41	44678976	27.84	28.88	29.44	28.36	446789.75	472447.59	385321.41	2
2019/8/7	27.36	27.15	27.56	27.05	36659280	27.56	28.61	29.35	28.35	366592.81	408292.41	382807.72	2
2019/8/8	27.65	27.53	27.8	27.36	27846622	27.41	28.37	29.27	28.35	278466.22	391730.19	377253.91	2
2019/8/9	27.29	27.85	27.85	27.16	25472148	27.27	28.1	29.16	28.33	254721.48	355477.91	370742.59	2
2019/8/12	27.77	27.31	27.88	27.28	26253228	27.42	27.91	29.05	28.34	262532.28	321820.5	372735.81	0
2019/8/13	27.33	27.62	27.74	27.18	28765874	27.48	27.66	28.91	28.34	287658.75	289994.31	381220.94	2
2019/8/14	27.13	27.69	27.74	26.9	52847504	27.43	27.5	28.76	28.33	528475.06	322370.78	365331.56	0
2019/8/15	26.34	26	26.43	25.65	35041888	27.17	27.29	28.57	28.32	350418.88	336761.31	364245.72	3
2019/8/16	26.28	26.4	26.52	26.16	35817484	26.97	27.12	28.35	28.31	358174.84	357451.94	356464.94	2
2019/8/19	26.88	26.9	26.96	26.42	48735996	26.79	27.1	28.14	28.31	487359.97	402417.5	362119	0
2019/8/20	27.17	26.78	27.36	26.7	47873432	26.76	27.12	28	28.31	478734.31	440632.59	365313.44	2
2019/8/21	27.39	27.41	27.77	27.25	43876276	26.81	27.12	27.87	28.31	438762.75	422690.16	372530.44	2
2019/8/22	27.16	27.54	27.55	27.12	28559128	26.98	27.07	27.72	28.31	285591.28	409724.63	373242.94	2
2019/8/23	26.96	27.25	27.28	26.9	37428596	27.11	27.04	27.57	28.31	374285.97	412946.84	385199.41	2
2019/8/26	26.45	26.46	26.56	26.2	47234596	27.03	26.91	27.41	28.31	472345.97	409944.06	406180.78	2
2019/8/27	26.52	26.62	26.98	26.47	49727528	26.9	26.83	27.25	28.31	497275.28	413652.25	427142.41	0
2019/8/28	26.55	26.55	26.69	26.36	26629396	26.73	26.77	27.13	28.31	266293.97	379158.5	400924.31	0
2019/8/29	25.97	26.59	26.64	25.86	56206448	26.49	26.73	27.01	28.29	562064.5	434453.16	422088.91	0
2019/8/30	25.8	26.22	26.22	25.68	43493400	26.26	26.69	26.9	28.27	434934	446582.75	429764.81	2
2019/9/2	25.89	25.75	26.06	25.69	43952380	26.15	26.59	26.85	28.24	439523.81	440018.31	424981.19	0
2019/9/3	25.7	25.97	26.05	25.61	45452308	25.98	26.44	26.78	28.2	454523.09	431467.84	422560.06	2
2019/9/4	26.7	25.83	26.75	25.73	90813040	26.01	26.37	26.75	28.17	908130.38	559835.13	469496.84	3
2019/9/5	26.7	26.83	27.35	26.65	78025912	26.16	26.32	26.7	28.15	780259.13	603474.06	518963.59	2
2019/9/6	26.89	26.88	26.92	26.64	44233072	26.38	26.32	26.68	28.14	442330.72	604953.38	525768.13	3
2019/9/9	27.07	27.05	27.36	27.01	51038048	26.61	26.38	26.64	28.12	510380.47	619124.69	529571.56	2
2019/9/10	27.24	27.2	27.27	26.98	38834856	26.92	26.45	26.64	28.12	388348.56	605889.88	518678.84	1
2019/9/11	26.91	27.3	27.33	26.77	35039784	26.96	26.49	26.63	28.1	350397.84	494343.34	527089.25	2
2019/9/12	27.78	27.14	27.81	27.13	89578472	27.18	26.67	26.7	28.09	895784.75	517448.5	560461.31	2
2019/9/16	27.21	27.77	27.77	27.15	48503032	27.24	26.81	26.75	28.07	485030.31	525988.38	565470.94	0
2019/9/17	26.82	27.15	27.16	26.69	41648160	27.19	26.9	26.74	28.05	416481.59	507208.59	563166.69	1
2019/9/18	26.94	26.82	27.22	26.79	36163200	27.13	27.03	26.73	28.04	361632	501865.31	553877.63	2
2019/9/19	26.73	27.05	27.07	26.6	34542080	27.1	27.03	26.7	28.02	345420.81	500869.91	497606.59	2
2019/9/20	26.8	26.89	26.95	26.63	37572664	26.9	27.04	26.68	28	375726.63	396858.31	457153.34	0
2019/9/23	26.15	26.49	26.49	26	60353048	26.69	26.97	26.64	27.97	603530.5	420558.31	473273.34	3
2019/9/24	26.13	26.24	26.33	26.09	34823864	26.55	26.87	26.63	27.93	348238.63	406909.69	457059.16	3
2019/9/25	26.02	26.09	26.24	25.94	37722608	26.37	26.75	26.6	27.88	377226.09	410028.56	455946.91	0
2019/9/26	26.22	26.1	26.4	26.02	51303008	26.26	26.68	26.58	27.83	513030.09	443550.41	472210.09	0
2019/9/27	26	26.21	26.21	25.91	39792972	26.1	26.5	26.59	27.78	397929.72	447991	422424.59	2
2019/9/30	25.9	25.97	26.14	25.81	27585364	26.05	26.37	26.59	27.72	275853.63	382455.66	401506.97	2
2019/10/8	26.36	26.01	26.8	26.01	84617272	26.1	26.33	26.61	27.67	846172.75	482042.44	444476.09	3
2019/10/9	26.8	26.19	27.02	26.15	115615888	26.26	26.31	26.67	27.63	1156158.88	637829	523928.75	2
2019/10/10	26.62	26.85	26.95	26.5	54104940	26.34	26.3	26.66	27.59	541049.38	643432.88	543491.63	2
2019/10/11	26.81	26.74	26.85	26.51	69032624	26.5	26.3	26.67	27.55	690326.25	701912.19	574951.63	2
2019/10/14	27.12	26.95	27.33	26.84	104062816	26.74	26.4	26.68	27.51	1040628.19	854867.19	618661.38	0
2019/10/15	26.77	27.19	27.28	26.69	50029788	26.82	26.46	26.67	27.45	500297.88	785692.13	633867.19	2
2019/10/16	27.07	26.97	27.73	26.91	100311552	26.88	26.57	26.66	27.4	1003115.5	755083.38	696456.19	2
2019/10/17	27.35	27.2	27.65	27.05	68026264	27.02	26.68	26.68	27.36	680262.63	782926.13	713179.5	2
2019/10/18	26.96	27.5	27.73	26.8	60769948	27.05	26.78	26.64	27.3	607699.5	766400.75	734156.44	2
2019/10/21	27.64	27.08	27.75	27	87210296	27.16	26.95	26.66	27.25	872102.94	732695.69	793781.38	2
2019/10/22	27.36	27.74	27.76	27.13	61004892	27.28	27.05	26.69	27.19	610048.94	754645.88	770169.06	2
2019/10/23	26.78	27.25	27.29	26.67	56745384	27.22	27.05	26.68	27.14	567453.81	667513.63	711298.56	1
2019/10/24	26.66	26.75	26.94	26.55	42784772	27.08	27.05	26.68	27.08	427847.72	617030.63	699978.31	2
2019/10/25	26.97	26.81	27.26	26.75	57690068	27.08	27.07	26.68	27.03	576900.69	610870.88	688635.81	2
2019/10/28	26.88	26.96	26.96	26.5	43097312	26.93	27.04	26.72	26.98	430973.13	522644.84	627670.31	0
2019/10/29	26.67	26.86	26.94	26.65	35602008	26.79	27.03	26.75	26.93	356020.09	471839.09	613242.5	2
2019/10/30	26.65	26.62	26.81	26.6	36328192	26.77	26.99	26.78	26.87	363281.91	431004.69	549259.13	2
2019/10/31	26.53	26.65	26.8	26.38	33624208	26.74	26.91	26.8	26.84	336242.09	412683.59	514857.09	2
2019/11/1	26.83	26.56	26.86	26.19	62600104	26.71	26.9	26.84	26.81	626001.06	422503.66	516687.25	2
2019/11/4	26.86	26.93	27.04	26.72	53898480	26.71	26.82	26.88	26.79	538984.81	444106	483375.44	2
2019/11/5	26.88	26.9	27.04	26.53	98956840	26.75	26.77	26.91	26.79	989568.38	570815.63	521327.34	0
2019/11/6	26.65	26.87	26.87	26.42	67495528	26.75	26.76	26.9	26.78	674955.25	633150.31	532077.44	2
2019/11/7	26.57	26.61	26.68	26.5	33840212	26.76	26.75	26.9	26.77	338402.13	633582.31	523132.91	2
2019/11/8	26.74	26.69	26.81	26.57	48524680	26.74	26.73	26.9	26.76	485246.81	605431.44	513967.5	2
2019/11/11	26.38	26.58	26.59	26.32	46325932	26.64	26.68	26.86	26.74	463259.31	590286.38	517196.19	0
2019/11/12	26.28	26.32	26.53	26.21	36333848	26.52	26.64	26.84	26.72	363338.47	465040.41	517928.06	2
2019/11/13	26.19	26.28	26.3	26	34695216	26.43	26.59	26.79	26.7	346952.16	399439.78	516295.06	0
2019/11/14	26.39	26.23	26.47	26.07	37834060	26.4	26.58	26.74	26.68	378340.59	407427.44	520504.91	2
2019/11/15	26.49	26.44	26.66	26.37	46811532	26.35	26.54	26.72	26.69	468115.31	404001.16	504716.31	3
2019/11/18	26.42	26.4	26.56	26.11	36812360	26.35	26.5	26.66	26.69	368123.59	384974.03	487630.19	2
2019/11/19	26.72	26.46	26.77	26.4	67092992	26.44	26.48	26.63	26.69	670929.94	446492.31	455766.31	2
2019/11/20	26.65	26.75	26.81	26.6	48575368	26.53	26.48	26.62	26.68	485753.69	474252.59	436846.19	2
2019/11/21	26.75	26.55	26.76	26.45	38567460	26.61	26.5	26.63	26.67	385674.59	475719.44	441573.44	2
2019/11/22	27.01	26.78	27.1	26.69	66991132	26.71	26.53	26.63	26.66	669911.31	516078.59	460039.91	2
2019/11/25	28.65	27.3	28.65	27.3	136803264	27.16	26.76	26.72	26.69	1368032.63	716060.44	550517.19	0
2019/11/26	28.35	28.65	28.7	28.09	71718920	27.48	26.96	26.8	26.72	717189.19	725312.25	585902.25	0
2019/11/27	28	28.29	28.39	27.88	63143544	27.75	27.14	26.87	26.75	631435.44	754448.63	614350.63	2
2019/11/28	27.8	28.01	28.01	27.62	43996160	27.96	27.28	26.93	26.77	439961.59	765306.06	620512.75	0
2019/11/29	27.7	27.83	27.85	27.59	44806484	28.1	27.4	26.97	26.8	448064.84	720936.69	618507.63	2
2019/12/2	28.05	27.87	28.12	27.86	100684392	27.98	27.57	27.03	26.84	1006843.94	648699	682379.69	2
2019/12/3	28	27.97	28.18	27.73	59698160	27.91	27.7	27.09	26.87	596981.63	624657.5	674984.88	2
2019/12/4	27.78	27.88	28	27.65	34338272	27.87	27.81	27.15	26.91	343382.72	567046.88	660747.81	2
2019/12/5	27.8	27.95	27.95	27.61	37326356	27.87	27.91	27.21	26.92	373263.56	553707.31	659506.63	0
2019/12/6	27.86	27.86	27.88	27.72	35841776	27.9	28	27.26	26.94	358417.75	535777.88	628357.25	2
2019/12/9	28.17	27.96	28.35	27.96	116060608	27.92	27.95	27.35	26.96	1160606.13	566530.38	607614.69	1
2019/12/10	27.9	28.08	28.15	27.73	68546928	27.9	27.91	27.43	26.98	685469.25	584227.88	604442.69	2
2019/12/11	28	27.99	28.24	27.95	98518712	27.95	27.91	27.52	26.99	985187.13	712588.75	639817.88	2
2019/12/12	28	28.02	28.17	27.94	56382784	27.99	27.93	27.6	27.01	563827.81	750701.63	652204.5	0
2019/12/13	28.15	28.18	28.34	28.13	143137056	28.04	27.97	27.69	27.02	1431370.5	965292.19	750535.06	2
2019/12/16	29.45	28.25	29.45	28.15	189606288	28.3	28.11	27.84	27.05	1896062.88	1112383.63	839457	2
2019/12/17	30.45	29.35	31.34	29.19	159650016	28.81	28.36	28.03	27.11	1596500.13	1294589.75	939408.88	2
2019/12/18	30.31	30.5	30.96	30.2	90793296	29.27	28.61	28.21	27.17	907932.94	1279138.88	995863.88	0
2019/12/19	31.03	30.4	31.33	30.3	86113656	29.88	28.93	28.42	27.24	861136.56	1338600.63	1044651.13	2
2019/12/20	31.68	31.35	32.25	31.35	89336808	30.58	29.31	28.66	27.32	893368.06	1231000.13	1098146.13	1
2019/12/23	31.01	31.68	32.19	30.99	63883564	30.9	29.6	28.77	27.4	638835.63	979554.69	1045969.13	1
2019/12/24	30.38	31.01	31.1	30.09	75492480	30.88	29.85	28.88	27.47	754924.81	811239.63	1052914.75	0
2019/12/25	30.29	30.4	30.63	30.18	68503728	30.88	30.08	28.99	27.55	685037.25	766660.44	1022899.63	2
2019/12/26	31.12	30.5	31.3	30.5	88879072	30.9	30.39	29.16	27.63	888790.75	772191.31	1055396	2
2019/12/27	31	31.23	31.32	30.81	70309648	30.76	30.67	29.32	27.71	703096.5	734137	982568.5	0
2019/12/30	31.57	31.35	31.79	31.02	91575144	30.87	30.88	29.5	27.81	915751.44	789520.13	884537.38	2
2019/12/31	32.18	31.35	32.45	31.32	66349800	31.23	31.06	29.71	27.9	663498	771234.81	791237.19	2
2020/1/2	32.56	32.8	33.6	32.51	101213040	31.69	31.28	29.95	28	1012130.38	836653.38	801656.88	2
2020/1/3	32.05	32.71	32.81	31.78	80553632	31.87	31.38	30.16	28.09	805536.31	820002.56	796096.94	2
2020/1/6	31.51	31.75	31.76	31.25	87684056	31.97	31.37	30.34	28.17	876840.56	854751.31	794444.13	0
2020/1/7	31.76	31.61	31.93	31.35	57793344	32.01	31.44	30.52	28.24	577933.44	787187.69	788353.88	0
2020/1/8	31.68	31.3	31.77	31.05	52999684	31.91	31.57	30.71	28.33	529996.81	760487.5	765861.13	0
2020/1/9	32.2	32.15	32.48	31.85	78373448	31.84	31.76	30.92	28.41	783734.5	714808.31	775730.88	2
2020/1/10	31.46	32	32.22	31.35	55744372	31.72	31.8	31.09	28.48	557443.75	665189.81	742596.13	2
2020/1/13	31.68	31.4	31.78	31.26	62074912	31.76	31.86	31.27	28.56	620749.13	613971.56	734361.44	0
2020/1/14	31.39	31.55	31.79	31.37	41971228	31.68	31.85	31.37	28.62	419712.28	582327.25	684757.56	3
2020/1/15	30.49	31.3	31.49	30.46	67294432	31.44	31.68	31.37	28.67	672944.31	610916.81	685702.19	2
2020/1/16	30.53	30.62	30.93	30.4	58139588	31.11	31.47	31.38	28.74	581395.88	570449.06	642628.69	2
2020/1/17	30.46	30.62	30.85	30.32	47221928	30.91	31.32	31.35	28.8	472219.28	553404.19	609297	2
2020/1/20	29.87	30.5	30.51	29.52	91563768	30.55	31.15	31.26	28.85	915637.69	612381.88	613176.69	3
2020/1/21	29.21	29.56	29.86	29.02	81796928	30.11	30.9	31.17	28.89	817969.25	692033.25	637180.25	0
2020/1/22	30.11	29.2	30.34	29.18	93771024	30.04	30.74	31.16	28.94	937710.25	744986.5	677951.63	2
2020/1/23	28.98	29.7	29.78	28.68	98694880	29.73	30.42	31.09	28.98	986948.81	826097.06	698273.13	2
2020/2/3	26.63	26.09	27.52	26.08	153086544	28.96	29.94	30.87	28.98	1530865.5	1037826.31	795615.31	2
2020/2/4	27.62	26.9	27.87	26.9	103628312	28.51	29.53	30.7	29	1036283.13	1061955.38	837168.69	0
2020/2/5	27.64	27.51	27.98	27.22	80068552	28.2	29.15	30.5	29.01	800685.5	1058498.63	875265.88	0
2020/2/6	27.9	27.75	28.12	27.42	87186936	27.75	28.89	30.29	29.03	871869.38	1045330.5	895158.5	2
2020/2/7	27.5	27.49	27.6	27.21	71378544	27.46	28.59	30.03	29.04	713785.44	990697.81	908397.38	2
2020/2/10	28.67	27.25	28.88	27.12	91123808	27.87	28.41	29.86	29.08	911238.06	866772.31	952299.31	2
2020/2/11	29.08	28.55	29.53	28.55	68535408	28.16	28.33	29.74	29.12	685354.06	796586.5	929270.88	0
2020/2/12	29.08	28.99	29.3	28.85	41758680	28.45	28.32	29.61	29.16	417586.81	719966.81	889232.69	3
2020/2/13	29.95	29.48	30.75	29.46	89569808	28.86	28.3	29.52	29.22	895698.06	724732.5	885031.5	2
2020/2/14	30.8	30	30.8	29.97	119770320	29.52	28.49	29.45	29.3	1197703.25	821516	906106.88	2
2020/2/17	30.42	30.94	30.95	29.92	102213904	29.87	28.87	29.4	29.37	1022139.06	843696.19	855234.31	1
2020/2/18	29.7	30.01	30.05	29.52	78595184	29.99	29.07	29.3	29.42	785951.81	863815.81	830201.13	2
2020/2/19	29.65	29.72	30.1	29.55	60820720	30.1	29.27	29.21	29.47	608207.19	901939.88	810953.38	2
2020/2/20	29.85	29.51	29.87	29.28	80199632	30.08	29.47	29.18	29.53	801996.31	883199.5	803966	0
2020/2/21	29.25	29.8	29.8	29	105920152	29.77	29.65	29.12	29.57	1059201.5	855499.19	838507.63	2
2020/2/24	28.9	29.1	29.15	28.42	94999560	29.47	29.67	29.04	29.6	949995.63	841070.5	842383.38	2
2020/2/25	29.33	28.82	29.65	28.8	105297000	29.4	29.69	29.01	29.64	1052970	894474.13	879145	2
2020/2/26	30.11	28.85	30.96	28.6	165445664	29.49	29.8	29.06	29.67	1654456.63	1103724	1002831.88	1
2020/2/27	29.67	30.23	30.26	29.38	92275880	29.45	29.77	29.04	29.69	922758.81	1127876.5	1005538	2
2020/2/28	29.59	29.25	30.6	29.18	110129976	29.52	29.65	29.07	29.72	1101299.75	1136296.13	995897.63	2
2020/3/2	31.13	29.9	31.63	29.9	137574704	29.97	29.72	29.29	29.77	1375747	1221446.38	1031258.38	2
2020/3/3	31.1	31.51	31.63	30.43	94283192	30.32	29.86	29.47	29.83	942831.94	1199418.75	1046946.38	1
2020/3/4	32.26	31.28	32.45	30.74	112979624	30.75	30.12	29.7	29.9	1129796.25	1094486.75	1099105.38	1
2020/3/5	32.3	31.78	32.7	31.6	92417008	31.28	30.36	29.92	29.97	924170.06	1094769	1111322.75	3
2020/3/6	31.13	31.81	31.99	30.99	67952896	31.58	30.55	30.1	30.03	679528.94	1010414.81	1073355.63	2
2020/3/9	30.55	30.6	31.13	30.01	84361344	31.47	30.72	30.19	30.07	843613.44	903988.13	1062717.25	2
2020/3/10	30.8	30.6	31.57	30.2	76599360	31.41	30.86	30.28	30.12	765993.63	868620.38	1034019.69	0
2020/3/11	30.38	30.83	31	30.36	56331860	31.03	30.89	30.34	30.16	563318.63	755324.94	924905.88	2
2020/3/12	29.95	30.01	30.63	29.6	59349428	30.56	30.92	30.34	30.19	593494.25	689189.81	891979.38	2
2020/3/13	29.45	28.5	29.8	28.2	73253064	30.23	30.91	30.28	30.22	732530.63	699790.13	855102.5	2
2020/3/16	28.54	29.46	29.46	28.29	64661460	29.82	30.65	30.18	30.22	646614.63	660390.31	782189.19	2
2020/3/17	28.11	28.55	28.86	27.3	71078616	29.29	30.35	30.1	30.22	710786.19	649348.81	758984.63	2
2020/3/18	26.3	27.4	27.64	26.01	192869680	28.47	29.75	29.93	30.17	1928696.75	922424.38	838874.69	0
2020/3/19	25.23	25.8	25.93	24.18	151007904	27.53	29.04	29.7	30.08	1510079	1105741.38	897465.5	2
2020/3/20	25.8	25.5	25.94	25.06	97529056	26.8	28.51	29.53	30.01	975290.56	1154293.25	927041.63	0
2020/3/23	24.55	24.84	25.08	24.39	70378192	26	27.91	29.31	29.9	703781.94	1165726.75	913058.5	2
2020/3/24	24.9	25.08	25.16	24.36	93404768	25.36	27.32	29.09	29.79	934047.69	1210379.25	929864	2
2020/3/25	26.5	25.35	26.6	25.35	149760560	25.4	26.93	28.91	29.71	1497605.63	1124161	1023292.81	0
2020/3/26	26.2	26.22	26.51	26	57625364	25.59	26.56	28.74	29.64	576253.63	937395.88	1021568.69	2
2020/3/27	26.57	26.72	27.16	26.42	83489352	25.74	26.27	28.59	29.58	834893.5	909316.5	1031805	3
2020/3/30	26.04	26.1	26.73	26	85001808	26.04	26.02	28.33	29.5	850018.06	938563.63	1052145.25	2
2020/3/31	25.65	26.35	26.42	25.5	60704408	26.19	25.77	28.06	29.41	607044.06	873162.88	1041771.13	3
2020/4/1	26.63	26.45	26.96	26.25	107433168	26.22	25.81	27.78	29.33	1074331.63	788508.19	956334.63	2
2020/4/2	26.88	26.5	26.94	26.35	66309736	26.35	25.97	27.51	29.24	663097.38	805876.88	871636.38	0
2020/4/3	26.77	26.75	27.18	26.6	56945280	26.39	26.07	27.29	29.14	569452.81	752788.81	831052.63	2
2020/4/7	27.07	27.34	27.42	26.8	67154008	26.6	26.32	27.12	29.06	671540.06	717093.19	827828.38	0
2020/4/8	26.96	26.9	27.25	26.75	41251396	26.86	26.53	26.92	28.98	412513.97	678187.13	775675	0
2020/4/9	26.69	27.1	27.16	26.6	38726256	26.87	26.55	26.74	28.9	387262.56	540773.31	664640.69	3
2020/4/10	26.88	26.84	27.34	26.59	62460320	26.87	26.61	26.59	28.82	624603.19	533074.5	669475.69	2
2020/4/13	27.04	26.74	27.13	26.61	43264904	26.93	26.66	26.47	28.73	432649.03	505713.75	629251.25	3
2020/4/14	27.35	27.1	27.75	27.02	64241868	26.98	26.79	26.41	28.66	642418.69	499889.5	608491.31	0
2020/4/15	26.7	27.2	27.23	26.55	70359256	26.93	26.9	26.34	28.58	703592.56	558105.19	618146.19	2
2020/4/16	26.58	26.52	26.76	26.4	50238932	26.91	26.89	26.35	28.5	502389.31	581130.56	560952	2
2020/4/17	26.72	26.78	27.03	26.55	83813320	26.88	26.88	26.42	28.44	838133.19	623836.56	578455.56	0
2020/4/20	26.58	26.78	26.81	26.05	85012344	26.79	26.86	26.46	28.37	850123.44	707331.44	606522.63	2
2020/4/21	26.02	26.35	26.54	25.75	79072744	26.52	26.75	26.54	28.3	790727.44	736993.13	618441.31	2
2020/4/22	26.13	25.82	26.16	25.66	52540708	26.41	26.67	26.6	28.23	525407.06	701356.13	629730.63	2
2020/4/23	26	26.19	26.25	25.9	45051944	26.29	26.6	26.57	28.18	450519.44	690982.13	636056.31	2
2020/4/24	25.68	25.95	25.96	25.53	49794004	26.08	26.48	26.55	28.11	497940.03	622943.5	623390	2
2020/4/27	25.88	25.71	26.17	25.56	71075344	25.94	26.36	26.51	28.06	710753.44	595069.5	651200.44	2
2020/4/28	26.39	26.15	26.5	25.77	77942704	26.02	26.27	26.53	28.05	779427.06	592809.38	664901.31	2
2020/4/29	26.86	26.4	26.98	26.26	80168832	26.16	26.28	26.59	28.04	801688.31	648065.63	674710.88	0
2020/4/30	26.8	26.9	27.15	26.7	69687816	26.32	26.31	26.6	28.02	696878.19	697337.38	694159.75	1
2020/5/6	26.26	26.2	26.35	25.95	92306496	26.44	26.26	26.57	28	923064.94	782362.38	702652.94	2
2020/5/7	25.97	26.18	26.18	25.88	57316476	26.46	26.2	26.53	27.97	573164.75	754844.63	674957.06	2
2020/5/8	26.26	26.17	26.37	25.91	91321416	26.43	26.22	26.49	27.93	913214.19	781602.13	687205.75	2
2020/5/11	26.41	26.2	26.48	26.09	79506736	26.34	26.25	26.46	27.89	795067.38	780277.88	714171.81	2
2020/5/12	25.93	26.34	26.38	25.83	77605776	26.17	26.24	26.42	27.84	776057.75	796113.81	746725.63	2
2020/5/13	25.93	25.81	25.93	25.63	62809864	26.1	26.27	26.37	27.77	628098.63	737120.56	759741.44	0
2020/5/14	25.49	25.81	25.83	25.45	70551216	26	26.23	26.3	27.68	705512.19	763590.06	759217.38	2
2020/5/15	25.49	25.61	25.7	25.41	46015556	25.85	26.14	26.2	27.6	460155.56	672978.31	727290.13	2
2020/5/18	26.21	25.83	26.38	25.8	138565296	25.81	26.07	26.18	27.54	1385653	791095.44	785686.63	2
2020/5/19	26.13	26.48	26.5	26.03	68078696	25.85	26.01	26.16	27.48	680786.94	772041.31	784077.5	2
2020/5/20	25.61	26.12	26.13	25.57	110535424	25.79	25.94	26.1	27.41	1105354.25	867492.38	802306.38	2
2020/5/21	25.58	25.69	25.74	25.5	41036320	25.8	25.9	26.05	27.35	410363.19	808462.63	786026.25	2
2020/5/22	25.16	25.51	25.54	25.14	53424168	25.74	25.79	26.01	27.29	534241.69	823279.81	748129.06	2
2020/5/25	25.46	25.23	25.59	24.96	51276104	25.59	25.7	25.98	27.22	512761.03	648701.44	719898.38	0
2020/5/26	25.83	25.58	25.86	25.44	55278168	25.53	25.69	25.97	27.15	552781.69	623100.38	697570.81	3
2020/5/27	25.9	25.83	26.1	25.7	55524420	25.59	25.69	25.98	27.09	555244.19	513078.34	690285.38	2
2020/5/28	26.14	25.88	26.56	25.88	70976944	25.7	25.75	25.99	27.03	709769.44	572959.63	690711.13	2
2020/5/29	25.7	26.12	26.12	25.7	52078352	25.81	25.77	25.96	26.94	520783.53	570268	696773.88	2
2020/6/1	26.4	25.98	26.5	25.98	77900424	25.99	25.79	25.93	26.86	779004.25	623516.63	636109	2
2020/6/2	27.24	26.37	27.26	26.3	102084480	26.28	25.9	25.95	26.78	1020844.81	717129.25	670114.81	0
2020/6/3	26.84	27.4	27.96	26.83	92749216	26.46	26.02	25.98	26.69	927492.19	791578.88	652328.56	1
2020/6/4	26.73	27.02	27.13	26.31	72455576	26.58	26.14	26.02	26.61	724555.75	794536.13	683747.81	2
2020/6/5	26.41	26.65	26.72	26.19	64940072	26.72	26.26	26.03	26.54	649400.75	820259.56	695263.75	2
2020/6/8	26.6	26.59	26.85	26.42	70904064	26.76	26.38	26.04	26.47	709040.63	806266.81	714891.63	2
2020/6/9	26.44	26.6	26.85	26.34	73099448	26.6	26.44	26.06	26.41	730994.5	748296.75	732713	2
2020/6/10	26.18	26.39	26.41	25.98	82901760	26.47	26.47	26.08	26.35	829017.63	728601.88	760090.38	2
2020/6/11	25.9	26.11	26.21	25.82	65046772	26.31	26.44	26.1	26.29	650467.75	713784.25	754160.13	2
2020/6/12	25.71	25.54	25.93	25.45	57849516	26.17	26.45	26.11	26.24	578495.19	699603.13	759931.31	2
2020/6/15	25.6	25.5	26.12	25.5	69373184	25.97	26.36	26.08	26.2	693731.81	696541.38	751404.13	2
2020/6/16	25.82	25.88	25.98	25.7	57704048	25.84	26.22	26.06	26.19	577040.5	665750.63	707023.69	2
2020/6/17	25.68	25.75	25.84	25.62	45463412	25.74	26.11	26.07	26.2	454634.13	590873.88	659737.88	2
2020/6/18	25.89	25.73	26.05	25.72	73326232	25.74	26.02	26.08	26.2	733262.31	607432.81	660608.5	1
2020/6/19	25.95	25.95	25.99	25.72	79746000	25.79	25.98	26.12	26.22	797460	651225.75	675414.44	2
2020/6/22	25.69	25.88	25.94	25.66	70139400	25.81	25.89	26.13	26.24	701394	652758.19	674649.81	2
2020/6/23	25.55	25.67	25.68	25.49	64300244	25.75	25.8	26.12	26.22	643002.44	665950.63	665850.56	2
2020/6/24	26.4	25.69	26.45	25.67	142603984	25.9	25.82	26.14	26.22	1426039.88	860231.69	725552.81	2
2020/6/29	25.92	26.1	26.25	25.71	89395912	25.9	25.82	26.13	26.21	893959.13	892371.13	749901.94	0
2020/6/30	26.14	26.1	26.25	25.88	71438368	25.94	25.86	26.15	26.21	714383.69	875755.81	763490.81	2
2020/7/1	28.09	26.18	28.5	26.17	260274848	26.42	26.11	26.24	26.25	2602748.5	1256026.75	954392.38	2
2020/7/2	28.39	28	28.89	27.77	213474384	26.99	26.37	26.3	26.28	2134743.75	1554374.88	1110162.75	2
2020/7/3	28.65	28.65	29.12	28.14	174435552	27.44	26.67	26.39	26.31	1744355.5	1618038.13	1239134.75	2
2020/7/6	31.02	29.3	31.15	29.3	230128512	28.46	27.18	26.6	26.38	2301285	1899503.25	1395937.13	2
2020/7/7	30.3	31.5	32.02	30	171319584	29.29	27.61	26.8	26.44	1713195.88	2099265.5	1487510.75	3
2020/7/8	30.4	30.3	30.9	29.65	160128784	29.75	28.09	26.99	26.5	1601287.88	1898973.63	1577500.13	2
2020/7/9	30.63	30.45	30.63	29.88	134245408	30.2	28.59	27.2	26.56	1342454.13	1740515.63	1647445.25	0
2020/7/10	29.17	30.02	30.07	28.99	209840640	30.3	28.87	27.35	26.6	2098406.5	1811326	1714682.25	2
2020/7/13	29.2	28.92	29.39	28.48	180403312	29.94	29.2	27.51	26.63	1804033.13	1711875.38	1805689.38	0
2020/7/14	28.94	29.14	29.5	28.45	134301824	29.67	29.48	27.67	26.66	1343018.25	1637840	1868552.75	0
2020/7/15	28.28	29	29.28	28.28	115498976	29.24	29.5	27.81	26.69	1154989.75	1548580.25	1723777	2
2020/7/16	27.54	28.25	28.72	27.52	143843216	28.63	29.41	27.89	26.7	1438432.13	1567776	1654145.75	3
2020/7/17	27.23	27.26	27.64	26.91	116635072	28.24	29.27	27.97	26.71	1166350.75	1381364.75	1596345.25	2
2020/7/20	28.3	27.39	28.5	27.29	113274984	28.06	29	28.09	26.74	1132749.88	1247108	1479491.75	0
2020/7/21	28.01	28.45	28.53	27.84	77630848	27.87	28.77	28.19	26.77	776308.5	1133766.25	1385803	2
2020/7/22	27.88	27.89	28.3	27.65	88214648	27.79	28.52	28.3	26.8	882146.5	1079197.63	1313889	0
2020/7/23	27.52	27.64	27.98	27.11	99122568	27.79	28.21	28.4	26.83	991225.69	989756.19	1278766	2
2020/7/24	27.03	27.35	27.88	26.85	116023976	27.75	27.99	28.43	26.85	1160239.75	988534.13	1184949.38	0
2020/7/27	26.68	27.27	27.28	26.33	94346720	27.42	27.74	28.47	26.86	943467.19	950677.63	1098892.88	2
2020/7/28	26.87	26.83	27	26.62	61944704	27.2	27.53	28.51	26.87	619447.06	919305.19	1026535.69	0
2020/7/29	27.11	26.71	27.14	26.51	92689376	27.04	27.42	28.46	26.88	926893.75	928254.69	1003726.13	1
2020/7/30	26.88	27.04	27.1	26.79	73396872	26.91	27.35	28.38	26.88	733968.75	876803.31	933279.81	1
2020/7/31	26.84	26.88	27.23	26.61	73332736	26.88	27.31	28.29	26.89	733327.38	791420.88	889977.38	2
2020/8/3	27.28	27.02	27.35	26.92	106223704	27	27.21	28.1	26.91	1062237	815174.75	882926.19	2
2020/8/4	27.74	27.4	27.95	27.07	124638336	27.17	27.18	27.98	26.93	1246383.38	940562.13	929933.63	2
2020/8/5	27.35	27.5	27.56	27.11	81132360	27.22	27.13	27.82	26.95	811323.63	917448	922851.38	1
2020/8/6	27.38	27.38	27.63	26.99	82724208	27.32	27.12	27.66	26.97	827242.06	936102.69	906453	0
2020/8/7	27.03	27.19	27.36	26.9	66406284	27.36	27.12	27.55	26.99	664062.81	922249.81	856835.31	2
2020/8/10	27.81	27.08	27.94	27.05	105284000	27.46	27.23	27.49	27.03	1052840	920370.38	867772.63	2
2020/8/11	27.88	27.92	28.44	27.81	103836584	27.49	27.33	27.43	27.07	1038365.81	878766.81	909664.5	2
2020/8/12	28.71	27.89	28.71	27.8	124977408	27.76	27.49	27.45	27.11	1249774.13	966457	941952.5	3
2020/8/13	28.6	28.83	29.06	28.31	79090288	28.01	27.66	27.51	27.15	790902.88	959189.13	947645.88	2
2020/8/14	27.68	27.9	27.9	27.15	94094736	28.14	27.75	27.53	27.19	940947.38	1014566	968407.88	3
2020/8/17	28.21	27.74	28.65	27.56	134781776	28.22	27.84	27.52	27.23	1347817.75	1073561.63	996966	2
2020/8/18	27.7	28.21	28.28	27.5	84839264	28.18	27.84	27.51	27.27	848392.63	1035567	957167	1
2020/8/19	27.44	27.64	27.9	27.3	73057696	27.93	27.84	27.49	27.31	730576.94	931727.5	949092.19	2
2020/8/20	27.48	27.35	27.53	27.16	56897596	27.7	27.85	27.49	27.33	568975.94	887342.13	923265.69	2
2020/8/21	27.36	27.74	27.76	27.21	51555108	27.64	27.89	27.5	27.36	515551.09	802262.88	908414.38	0
2020/8/24	27.13	27.58	27.75	27.1	56626920	27.42	27.82	27.52	27.38	566269.19	645953.19	859757.38	1
2020/8/25	27.19	27.19	27.45	27.12	48963532	27.32	27.75	27.54	27.4	489635.31	574201.69	804884.38	2
2020/8/26	27.08	27.12	27.43	26.96	52089356	27.25	27.59	27.54	27.41	520893.56	532265	731996.25	0
2020/8/27	26.95	27.09	27.17	26.54	54184720	27.14	27.42	27.54	27.41	541847.19	526839.25	707090.75	1
2020/8/28	27.57	27.03	27.74	27.03	89155720	27.18	27.41	27.58	27.42	891557.19	602040.5	702151.69	0
2020/8/31	27.27	27.61	27.85	27.18	80390240	27.21	27.32	27.58	27.43	803902.38	649567.13	647760.13	2
[truncated: 300 more rows]
