# Supplementary material for: Hybrid deep learning models with multi-classification investor sentiment to forecast the prices of China’s leading stocks
Source: PLoS One. 2023 Nov 27;18(11):e0294460. doi: 10.1371/journal.pone.0294460 (PMC10681238; doi:10.1371/journal.pone.0294460)
Supplement: S1 Data — (ZIP) [file pone.0294460.s001.zip › code and data/data processing -python/6:Stock price forecasting/CNN-BiLSTM-Attention-Time-Series-Prediction_Keras-master - stock price/data/002594.csv]

date	close	open	high	low	volume	MA.MA1	MA.MA2	MA.MA3	MA.MA4	VOL-TDX.VOLUME	VOL-TDX.MAVOL1	VOL-TDX.MAVOL2	emotion
2011/11/1	25.14	22.59	25.14	22.4	19198220	22.43	21.19	20.18	23.21	191982.2	119399.2	97761.05	2
2011/11/2	25.82	25.06	26.15	24.85	18102016	23.44	21.83	20.46	23.15	181020.16	138645.66	109416.94	3
2011/11/3	25.34	25.4	25.59	24.94	12686898	24.18	22.47	20.74	23.07	126868.98	139816.81	118782.94	3
2011/11/4	25.04	25.34	25.5	24.85	7711010	24.84	23.03	21.03	22.97	77110.1	139276.78	120385.41	2
2011/11/7	24.36	24.8	24.8	23.91	7411579	25.14	23.39	21.34	22.88	74115.79	130219.45	116332.88	1
2011/11/8	24.36	24.2	24.98	24.1	7074395	24.98	23.71	21.66	22.81	70743.95	105971.8	112685.5	2
2011/11/9	24.42	24.35	24.65	23.4	6889457	24.7	24.07	21.95	22.78	68894.57	83546.67	111096.16	2
2011/11/10	23.8	23.82	24.05	23.54	7151003	24.4	24.29	22.15	22.73	71510.03	72474.89	106145.85	3
2011/11/11	23.3	23.7	23.98	23.25	4954263	24.05	24.44	22.33	22.68	49542.63	66961.39	103119.09	2
2011/11/14	25.63	24.5	25.63	24.33	10650651	24.3	24.72	22.63	22.67	106506.51	73439.54	101829.49	0
2011/11/15	27.5	27.5	28.15	26.5	24077252	24.93	24.96	23.07	22.68	240772.52	107445.25	106708.52	2
2011/11/16	26.43	27.15	27.16	26.2	12047849	25.33	25.02	23.43	22.64	120478.49	117762.02	100654.36	0
2011/11/17	26.54	26.35	27.15	26.33	8136999	25.88	25.14	23.81	22.63	81369.99	119734.02	96104.45	1
2011/11/18	25.12	26	26	24.95	8704311	26.24	25.15	24.09	22.58	87043.11	127234.13	97097.76	2
2011/11/21	25.45	25.18	26.25	25.07	7377908	26.21	25.26	24.32	22.56	73779.08	120688.64	97064.09	2
2011/11/22	25.4	24.8	25.43	24.33	6090855	25.79	25.36	24.53	22.55	60908.55	84715.84	96080.55	2
2011/11/23	25.01	25.39	25.57	25	4745507	25.5	25.42	24.75	22.53	47455.07	70111.16	93936.6	2
2011/11/24	25.3	24.7	25.85	24.1	8208105	25.26	25.57	24.93	22.5	82081.05	70253.38	94993.7	2
2011/11/25	24.5	25	25.22	24.36	4761248	25.13	25.69	25.07	22.48	47612.48	62367.24	94800.68	3
2011/11/28	24.61	24.52	25.05	24.38	3104667	24.96	25.59	25.15	22.46	31046.67	53820.76	87254.7	2
2011/11/29	24.99	25.03	25.14	24.7	3795975	24.88	25.33	25.15	22.44	37959.75	49231.01	66973.43	2
2011/11/30	23.35	24.98	24.99	23.16	5596357	24.55	25.03	25.02	22.41	55963.57	50932.7	60521.94	2
2011/12/1	23.9	24.3	24.85	23.73	4973650	24.27	24.76	24.95	22.38	49736.5	44463.79	57358.58	3
2011/12/2	23.3	23.8	24.09	23.06	3272265	24.03	24.58	24.86	22.35	32722.65	41485.83	51926.54	3
2011/12/5	22.03	23.21	23.23	22	2854921	23.51	24.24	24.75	22.32	28549.21	40986.34	47403.55	2
2011/12/6	22.28	21.99	22.55	21.99	2264286	22.97	23.93	24.64	22.29	22642.86	37922.96	43576.98	2
2011/12/7	22.53	22.28	22.59	22	2135284	22.81	23.68	24.55	22.28	21352.84	31000.81	40966.76	2
2011/12/8	22.91	22.61	23.25	21.48	4762344	22.61	23.44	24.5	22.28	47623.44	30578.2	37520.99	2
2011/12/9	22.6	22.55	22.79	22.26	2734219	22.47	23.25	24.47	22.27	27342.19	29502.11	35493.96	2
2011/12/12	23.04	23	24.4	23	5710872	22.67	23.09	24.34	22.28	57108.72	35214.01	38100.17	0
2011/12/13	22.05	22.7	22.76	21.5	3369093	22.63	22.8	24.07	22.29	33690.93	37423.63	37673.29	0
2011/12/14	21.66	22	22.49	21.6	3025392	22.45	22.63	23.83	22.3	30253.92	39203.84	35102.33	2
2011/12/15	20.55	21.5	21.5	20	3117144	21.98	22.3	23.53	22.29	31171.44	35913.44	33245.82	2
2011/12/16	21.45	20.5	21.5	20.2	3049395	21.75	22.11	23.35	22.3	30493.95	36543.79	33022.95	3
2011/12/19	22.86	21.38	23.16	20.89	8068171	21.71	22.19	23.22	22.35	80681.71	41258.39	38236.2	2
2011/12/20	22.59	22.5	23.19	22.41	4362203	21.82	22.22	23.08	22.4	43622.03	43244.61	40334.12	2
2011/12/21	21.21	22.82	22.98	21.18	3545434	21.73	22.09	22.89	22.41	35454.34	44284.7	41744.27	2
2011/12/22	21.95	21	22.19	20.2	4618219	22.01	22	22.72	22.44	46182.19	47286.85	41600.14	2
2011/12/23	21.94	21.6	22.6	21.55	3716263	22.11	21.93	22.59	22.48	37162.63	48620.58	42582.18	2
2011/12/26	22.15	22	22.88	21.84	4186053	21.97	21.84	22.47	22.53	41860.53	40856.34	41057.37	0
2011/12/27	21.72	22	22.06	21.23	3119754	21.79	21.81	22.3	22.54	31197.54	38371.45	40808.02	2
2011/12/28	21.84	21.02	21.93	20.91	3013429	21.92	21.83	22.23	22.57	30134.29	37307.43	40796.07	2
2011/12/29	22.25	21.7	22.48	21.51	3840805	21.98	22	22.15	22.61	38408.05	35752.61	41519.73	2
2011/12/30	22.8	22.39	22.8	22.25	3989684	22.15	22.13	22.12	22.67	39896.84	36299.45	42460.02	2
2012/1/4	22.43	23.4	23.42	22.27	4099659	22.21	22.09	22.14	22.74	40996.59	36126.66	38491.5	3
2012/1/5	21.53	22.02	22.53	21.49	2905916	22.17	21.98	22.1	22.8	29059.16	35698.99	37035.21	0
2012/1/6	21.88	21.3	21.9	21.02	2251370	22.18	22.05	22.07	22.86	22513.7	34174.87	35741.15	3
2012/1/9	22.81	21.75	22.9	20.4	4787523	22.29	22.13	22.07	22.9	47875.23	36068.3	35910.46	3
2012/1/10	23.75	22.4	24.2	22.26	6368847	22.48	22.32	22.12	22.97	63688.47	40826.63	38563.04	3
2012/1/11	24.35	23.51	25.9	23.45	7604238	22.86	22.54	22.19	23.05	76042.38	47835.79	41981.23	2
2012/1/12	24.4	23.98	25.16	23.86	5818429	23.44	22.8	22.31	23.15	58184.29	53660.81	44679.9	2
2012/1/13	23.87	24.4	24.79	23.5	4498785	23.84	23.01	22.42	23.22	44987.85	58155.64	46165.26	3
2012/1/16	23.55	23.72	24.75	23.55	4984132	23.98	23.14	22.57	23.3	49841.32	58548.86	47308.58	2
2012/1/17	25.3	23.69	25.45	23.68	5738473	24.29	23.39	22.76	23.4	57384.73	57288.11	49057.37	0
2012/1/18	24.67	25.29	25.78	24.31	4510507	24.36	23.61	22.85	23.46	45105.07	51100.65	49468.21	2
2012/1/19	24.22	24.56	24.93	23.87	3310003	24.32	23.88	22.93	23.51	33100.03	46083.8	49872.3	0
2012/1/20	24.32	24.3	24.69	24.2	2215021	24.41	24.12	23.09	23.57	22150.21	41516.27	49835.96	2
2012/1/30	24.25	24.5	24.75	24.11	2074673	24.55	24.27	23.2	23.62	20746.73	35697.35	47123.11	2
2012/1/31	23.75	24.33	24.43	23.3	3048647	24.24	24.27	23.29	23.65	30486.47	30317.7	43802.91	2
2012/2/1	23.48	23.8	23.99	23.4	1732586	24	24.18	23.36	23.66	17325.86	24761.86	37931.26	0
2012/2/2	24.09	23.2	24.09	23.2	2772228	23.98	24.15	23.48	23.64	27722.28	23686.31	34885.05	2
2012/2/3	24.3	24.09	24.46	23.89	3082223	23.97	24.19	23.6	23.62	30822.23	25420.71	33468.49	0
2012/2/6	24.03	24.29	24.52	23.73	2564449	23.93	24.24	23.69	23.6	25644.49	26400.27	31048.81	2
2012/2/7	24.81	23.94	25.55	23.6	7168412	24.14	24.19	23.79	23.59	71684.12	34639.8	32478.75	2
2012/2/8	26.58	24.82	26.68	24.63	11655869	24.76	24.38	24	23.63	116558.69	54486.36	39624.11	2
2012/2/9	26.22	26.3	26.8	25.88	7485118	25.19	24.58	24.23	23.66	74851.18	63912.14	43799.23	2
2012/2/10	25.96	26.01	26.22	25.81	4072458	25.52	24.75	24.44	23.68	40724.58	65892.61	45656.66	2
2012/2/13	26	25.8	26.5	25.5	4227317	25.91	24.92	24.59	23.72	42273.17	69218.35	47809.31	1
2012/2/14	26.06	25.82	26.38	25.56	3901099	26.16	25.15	24.71	23.77	39010.99	62683.72	48661.76	0
2012/2/15	26.29	26.05	26.41	25.84	4486658	26.11	25.43	24.81	23.78	44866.58	48345.3	51415.83	2
2012/2/16	25.97	26.1	26.52	25.81	4439236	26.06	25.62	24.89	23.75	44392.36	42253.54	53082.84	2
2012/2/17	26.09	26.1	27.14	26.01	5011202	26.08	25.8	25	23.75	50112.02	44131.02	55011.82	2
2012/2/20	25.6	26.5	26.5	25.58	4122407	26	25.96	25.1	23.73	41224.07	43921.2	56569.77	1
2012/2/21	25.77	25.32	25.86	25.3	2699585	25.94	26.05	25.12	23.74	26995.85	41518.18	52100.95	2
2012/2/22	26.74	25.68	27.1	25.68	8035899	26.03	26.07	25.23	23.76	80358.99	48616.66	48480.98	2
2012/2/23	26.52	26.6	27.18	26.21	4427647	26.14	26.1	25.34	23.78	44276.47	48593.48	45423.51	2
2012/2/24	26.52	26.61	26.69	26	4698344	26.23	26.16	25.45	23.81	46983.44	47967.76	46049.39	2
2012/2/27	26.57	27.75	28.4	26.52	8443842	26.42	26.21	25.57	23.83	84438.42	56610.63	50265.92	2
2012/2/28	26.38	26.29	26.98	26	4335643	26.55	26.25	25.7	23.86	43356.43	59882.75	50700.46	2
2012/2/29	26.14	26.17	26.58	26.01	2995069	26.43	26.23	25.83	23.89	29950.69	49801.09	49208.88	0
2012/3/1	25.74	26.11	26.25	25.62	3415167	26.27	26.21	25.91	23.9	34151.67	47776.13	48184.8	2
2012/3/2	26.16	25.75	26.16	25.75	3229261	26.2	26.21	26.01	23.95	32292.61	44837.96	46402.87	2
2012/3/5	26.4	26.29	26.5	26.05	3659408	26.16	26.29	26.13	23.99	36594.08	35269.09	45939.87	2
2012/3/6	26.65	26.49	27.38	26.49	7299094	26.22	26.38	26.22	24.04	72990.94	41196	50539.37	2
2012/3/7	27.29	26.05	27.3	25.75	8143026	26.45	26.44	26.25	24.13	81430.26	51491.91	50646.5	0
2012/3/8	27.13	27.55	28.2	27	10493578	26.73	26.5	26.3	24.21	104935.78	65648.73	56712.44	2
2012/3/9	27.39	27	27.65	26.7	5100273	26.97	26.59	26.37	24.29	51002.73	69390.77	57114.37	2
2012/3/12	27.12	27.38	27.39	26.9	3452383	27.12	26.64	26.43	24.36	34523.83	68976.7	52122.91	3
2012/3/13	27.13	27.12	27.15	26.76	2949561	27.21	26.72	26.48	24.44	29495.61	60277.64	50736.82	2
2012/3/14	25.35	27.17	27.27	24.95	6283474	26.82	26.64	26.43	24.48	62834.74	56558.54	54025.23	1
2012/3/15	24.61	25.33	25.7	24.25	5074650	26.32	26.52	26.36	24.52	50746.5	45720.68	55684.71	2
2012/3/16	25.35	24.59	25.44	24.54	3623460	25.91	26.44	26.33	24.58	36234.6	42767.05	56078.91	2
2012/3/19	26.37	25.38	26.41	25	5758902	25.76	26.44	26.37	24.68	57589.02	47380.09	58178.4	2
2012/3/20	25.97	26.53	26.79	25.84	4394017	25.53	26.37	26.38	24.75	43940.17	50269	55273.32	0
2012/3/21	26.33	26.02	26.44	25.6	3424709	25.73	26.27	26.36	24.81	34247.09	44551.48	50555.01	2
2012/3/22	26.97	26.33	27.15	26.11	6865815	26.2	26.26	26.38	24.88	68658.15	48133.8	46927.24	2
2012/3/23	26	26.75	27.17	25.65	3717461	26.33	26.12	26.35	24.96	37174.61	48321.8	45544.43	3
2012/3/26	26.47	25.25	26.48	25	5192528	26.35	26.06	26.35	25.04	51925.28	47189.06	47284.57	3
2012/3/27	26.92	26.46	27.08	26.26	6703194	26.54	26.03	26.37	25.12	67031.94	51807.41	51038.21	0
2012/3/28	26.25	27	27.1	26.05	6415648	26.52	26.12	26.38	25.19	64156.48	57789.29	51170.39	2
2012/3/29	27.2	26	27.35	25.3	8082741	26.57	26.38	26.45	25.28	80827.41	60223.15	54178.48	2
2012/3/30	28.3	27.22	28.3	26.85	10245919	27.03	26.68	26.56	25.39	102459.19	73280.05	60800.93	1
2012/4/5	28.93	28.2	29.1	27.63	8670498	27.52	26.93	26.69	25.5	86704.98	80235.99	63712.52	2
2012/4/6	28.37	28.8	29.22	28.2	6711401	27.81	27.17	26.77	25.59	67114.01	80252.41	66029.91	2
2012/4/9	28.39	28.04	28.6	27.6	4290278	28.24	27.38	26.83	25.69	42902.78	76001.67	66895.48	3
2012/4/10	28.74	28.2	28.83	27.49	4221222	28.55	27.56	26.91	25.81	42212.22	68278.63	64250.89	2
2012/4/11	30.6	28.28	31.11	28.09	9895903	29.01	28.02	27.07	25.96	98959.03	67578.6	70429.33	0
2012/4/12	31.4	30.02	31.9	29.98	7420490	29.5	28.51	27.28	26.1	74204.9	65078.59	72657.3	2
2012/4/13	30.85	31.3	31.6	30.71	4332775	30	28.9	27.47	26.22	43327.75	60321.34	70286.88	2
2012/4/16	30.66	30.69	31.25	30.06	4314766	30.45	29.34	27.73	26.32	43147.66	60370.31	68185.98	2
2012/4/17	30.66	30.94	31.46	30.08	4571290	30.83	29.69	28.04	26.43	45712.9	61070.45	64674.54	1
2012/4/18	31.35	30.5	31.65	30.3	7239816	30.98	30	28.34	26.55	72398.16	55758.27	61668.45	0
2012/4/19	28.79	31.82	32.7	28.5	19824616	30.46	29.98	28.46	26.64	198246.16	80566.52	72822.55	2
2012/4/20	27.79	28.2	28.3	27.5	10617839	29.85	29.92	28.55	26.68	106178.39	93136.66	76729	2
2012/4/23	27.1	27.79	27.88	27	5662414	29.14	29.79	28.59	26.72	56624.14	95831.95	78101.13	0
2012/4/24	27.95	26.83	28.19	26.7	8278934	28.6	29.72	28.64	26.79	82789.34	103247.23	82158.84	2
2012/4/25	27.4	27.79	27.79	27.1	4510254	27.81	29.4	28.71	26.84	45102.54	97788.12	76773.2	2
2012/4/26	26.39	27.02	27.38	26.36	5903028	27.33	28.89	28.7	26.87	59030.28	69944.94	75255.73	2
2012/4/27	25.76	26.2	26.36	25.57	4955135	26.92	28.39	28.64	26.91	49551.35	58619.53	75878.09	2
2012/5/2	26.29	25.77	26.64	25.76	4674095	26.76	27.95	28.65	26.95	46740.95	56642.89	76237.41	2
2012/5/3	26.33	26.29	26.43	25.98	2671101	26.43	27.52	28.6	26.99	26711.01	45427.23	74337.23	2
2012/5/4	26.61	26.4	26.73	26.37	2879145	26.28	27.04	28.52	27.03	28791.45	42165.01	69976.56	2
2012/5/7	26.78	26.55	27.55	26.32	6259507	26.35	26.84	28.41	27.07	62595.07	42877.96	56411.45	2
2012/5/8	26.67	26.89	26.89	26.32	4247149	26.54	26.73	28.33	27.11	42471.49	41462	50040.76	2
2012/5/9	25.83	26.58	26.58	25.78	3932146	26.44	26.6	28.2	27.09	39321.46	39978.1	48310.5	3
2012/5/10	25.59	25.82	26.09	25.28	4366592	26.3	26.36	28.04	27.08	43665.92	43369.08	44398.15	2
2012/5/11	25.35	25.38	25.79	25.18	2328092	26.04	26.16	27.78	27.07	23280.92	42266.98	42215.99	2
2012/5/14	24.87	25.4	25.74	24.84	3906855	25.66	26.01	27.45	27.05	39068.55	37561.66	40219.81	2
2012/5/15	24.2	24.56	24.58	23.7	5141007	25.17	25.85	27.12	27.02	51410.07	39349.39	40405.69	2
2012/5/16	24.15	24.21	24.37	23.94	2698947	24.83	25.64	26.79	26.99	26989.47	36882.99	38430.54	2
2012/5/17	25.12	24.24	25.34	24.24	6548464	24.74	25.52	26.52	26.97	65484.64	41246.73	42307.9	0
2012/5/18	24.2	24.9	25.1	24.17	3753917	24.51	25.28	26.16	26.94	37539.17	44098.38	43182.68	2
2012/5/21	24.58	24.2	24.81	24.01	2995104	24.45	25.06	25.95	26.92	29951.04	42274.88	39918.27	2
2012/5/22	24.87	24.59	24.87	24.59	2699968	24.58	24.88	25.8	26.91	26999.68	37392.8	38371.09	3
2012/5/23	24.79	24.77	25.09	24.52	3263260	24.71	24.77	25.69	26.88	32632.6	38521.43	37702.21	2
2012/5/24	24.15	24.79	25	24.07	3363244	24.52	24.63	25.5	26.84	33632.44	32150.99	36698.86	2
2012/5/25	24.38	24.26	24.64	24.06	2054508	24.55	24.53	25.35	26.8	20545.08	28752.17	36425.27	2
2012/5/28	23.75	23.51	23.95	21.94	6282323	24.39	24.42	25.21	26.75	62823.23	35326.61	38800.74	2
2012/5/29	24.3	23.73	24.7	22.8	8598110	24.27	24.43	25.14	26.72	85981.1	47122.89	42257.84	2
2012/5/30	24.46	24.3	24.74	24.3	5593863	24.21	24.46	25.05	26.69	55938.63	51784.1	45152.76	0
2012/5/31	24.6	24.79	24.79	24.43	4782266	24.3	24.41	24.96	26.67	47822.66	54622.14	43386.56	2
2012/6/1	24.28	24.64	24.66	24	3167787	24.28	24.42	24.85	26.64	31677.87	56848.7	42800.43	2
2012/6/4	23.65	23.78	24.31	23.5	3269424	24.26	24.32	24.69	26.6	32694.24	50822.9	43074.75	2
2012/6/5	23.2	23.8	23.9	23.01	2419099	24.04	24.16	24.52	26.54	24190.99	38464.88	42793.88	2
2012/6/6	23.17	23.26	23.65	23.01	1714348	23.78	23.99	24.38	26.47	17143.48	30705.85	41244.97	1
2012/6/7	22.81	23.41	23.5	22.75	1746744	23.42	23.86	24.24	26.4	17467.44	24634.8	39628.47	2
2012/6/11	22.94	22.85	23.16	22.3	2491482	23.15	23.72	24.12	26.32	24914.82	23282.19	40065.45	2
2012/6/12	22.36	22.85	22.85	22.35	2028839	22.9	23.58	24	26.24	20288.39	20801.02	35811.96	2
2012/6/13	22.57	22.35	22.67	22.2	1942696	22.77	23.4	23.92	26.17	19426.96	19848.22	29156.55	2
2012/6/14	23.34	22.58	24.17	22.58	5291206	22.8	23.29	23.88	26.13	52912.06	27001.93	28853.89	3
2012/6/15	23.13	23.03	23.43	22.81	2429730	22.87	23.15	23.78	26.11	24297.3	28367.91	26501.35	2
2012/6/18	23.57	23.33	24.18	23.3	3662540	22.99	23.07	23.74	26.08	36625.4	30710.02	26996.11	2
2012/6/19	23.21	23.48	23.69	23.2	2073095	23.16	23.03	23.68	26.03	20730.95	30798.53	25799.78	2
2012/6/20	23.17	23.21	23.53	23.03	1639276	23.28	23.03	23.59	25.98	16392.76	30191.69	25019.96	0
2012/6/21	22.72	23.17	23.2	22.57	1889003	23.16	22.98	23.49	25.92	18890.03	23387.29	25194.61	2
2012/6/25	21.8	22.64	22.64	21.8	1964795	22.89	22.88	23.37	25.83	19647.95	22457.42	25412.66	2
2012/6/26	21.6	21.5	21.79	21.14	1795751	22.5	22.75	23.23	25.76	17957.51	18723.84	24716.93	2
2012/6/27	21.43	21.23	21.78	21.23	1321974	22.14	22.65	23.12	25.68	13219.74	17221.6	24010.07	0
2012/6/28	20.4	21.43	21.68	20.31	2992535	21.59	22.44	22.92	25.57	29925.35	19928.12	25059.9	2
2012/6/29	19.86	20.36	20.36	18.65	3447807	21.02	22.09	22.69	25.46	34478.07	23045.72	23216.51	2
2012/7/2	20.27	19.69	20.38	19.13	4487290	20.71	21.8	22.47	25.35	44872.9	28090.71	25274.07	1
2012/7/3	19.82	19.8	19.9	19.46	6213109	20.36	21.43	22.25	25.21	62131.09	36925.43	27824.63	0
2012/7/4	19.08	19.4	19.55	19.06	5876957	19.89	21.02	22.02	25.04	58769.57	46035.39	31628.49	3
2012/7/5	19.12	18.7	19.35	18.55	3214084	19.63	20.61	21.82	24.89	32140.84	46478.49	33203.3	0
2012/7/6	19.64	19.3	19.69	18.91	3702779	19.59	20.3	21.64	24.74	37027.79	46988.44	35017.08	2
2012/7/9	19.04	19.32	19.66	18.95	4778069	19.34	20.03	21.45	24.58	47780.69	47570	37830.36	2
2012/7/10	19.07	19.1	19.35	18.96	3381702	19.19	19.77	21.26	24.39	33817.02	41907.18	39416.3	2
2012/7/11	19.01	19.09	19.54	18.57	4040452	19.18	19.53	21.09	24.18	40404.52	38234.18	42134.79	1
2012/7/12	19.65	19.06	19.85	19.05	4747112	19.28	19.46	20.95	23.99	47471.12	41300.23	43889.36	2
2012/7/13	19.05	19.45	19.45	18.8	9791356	19.16	19.38	20.73	23.8	97913.56	53477.38	50232.91	2
2012/7/16	17.15	18.45	18.45	17.15	9744871	18.79	19.06	20.43	23.58	97448.71	63410.99	55490.49	2
2012/7/17	16.96	16.6	17.15	16.51	3574486	18.36	18.78	20.1	23.34	35744.86	63796.55	52851.87	2
2012/7/18	17.18	16.96	17.25	16.76	3358446	18	18.59	19.8	23.14	33584.46	62432.54	50333.36	1
2012/7/19	17.39	17.18	17.51	17.11	3247967	17.55	18.41	19.51	22.97	32479.67	59434.25	50367.24	2
2012/7/20	16.72	17	17.17	16.58	5534076	17.08	18.12	19.21	22.8	55340.76	50919.7	52198.54	0
2012/7/23	16.65	16.65	16.98	15.96	2987165	16.98	17.88	18.95	22.61	29871.65	37404.28	50407.64	2
2012/7/24	16.86	16.63	16.99	16.5	2682207	16.96	17.66	18.72	22.43	26822.07	35619.73	49708.14	1
2012/7/25	16.3	16.87	16.91	16.21	4579186	16.78	17.39	18.46	22.26	45791.86	38061.2	50246.87	2
2012/7/26	15.3	15.9	15.95	15.2	10994836	16.37	16.96	18.21	22.09	109948.36	53554.94	56494.6	2
2012/7/27	15.13	15.36	15.47	14.75	8236170	16.05	16.56	17.97	21.9	82361.7	58959.13	54939.41	2
2012/7/30	14.2	15	15	13.92	13221165	15.56	16.27	17.67	21.7	132211.66	79427.13	58415.7	1
2012/7/31	14.2	14.2	14.25	13.58	5547797	15.03	15.99	17.38	21.49	55477.97	85158.31	60389.02	2
2012/8/1	14.27	13.98	14.5	13.91	5214923	14.62	15.7	17.14	21.29	52149.23	86429.79	62245.49	2
2012/8/2	14.3	14.2	14.57	14.12	5466233	14.42	15.39	16.9	21.08	54662.33	75372.58	64463.76	2
2012/8/3	14.41	14.36	14.47	13.91	6619794	14.28	15.16	16.64	20.89	66197.94	72139.83	65549.48	2
2012/8/6	15.45	14.66	15.6	14.65	18292612	14.53	15.04	16.46	20.72	182926.13	82282.71	80854.92	0
2012/8/7	15.37	15.5	15.52	15.2	9762006	14.76	14.89	16.28	20.55	97620.06	90711.13	87934.72	3
2012/8/8	15.03	15.39	15.4	14.97	7048075	14.91	14.77	16.08	20.39	70480.75	94377.44	90403.61	2
2012/8/9	15.4	14.95	15.65	14.7	12021229	15.13	14.78	15.87	20.24	120212.29	107487.42	91429.99	2
2012/8/10	15.43	15.42	15.61	15.25	7774606	15.34	14.81	15.68	20.1	77746.06	109797.05	90968.44	2
2012/8/13	14.73	15.42	15.42	14.68	6528109	15.19	14.86	15.56	19.92	65281.09	86268.05	84275.39	2
2012/8/14	14.72	14.58	14.86	14.24	5328758	15.06	14.91	15.45	19.77	53287.58	77401.55	84056.35	2
2012/8/15	14.43	14.7	14.7	14.42	3167335	14.94	14.93	15.31	19.6	31673.35	69640.08	82008.76	2
2012/8/16	14.26	14.4	14.51	14.2	2915337	14.71	14.92	15.16	19.42	29153.37	51428.29	79457.86	2
2012/8/17	14.54	14.26	14.65	14.23	4530584	14.54	14.94	15.05	19.25	45305.84	44940.25	77368.65	2
2012/8/20	14.81	14.54	14.88	14.33	5709189	14.55	14.87	14.96	19.09	57091.89	43302.41	64785.23	3
2012/8/21	15.2	14.86	15.43	14.73	10441875	14.65	14.86	14.87	18.94	104418.75	53528.64	65465.1	2
2012/8/22	14.84	15.2	15.27	14.75	6149976	14.73	14.84	14.8	18.79	61499.76	59493.93	64567.01	1
2012/8/23	15.13	14.95	15.24	14.9	6043420	14.9	14.81	14.79	18.64	60434.2	65750.09	58589.19	2
2012/8/24	14.91	15.1	15.21	14.81	5514294	14.98	14.76	14.78	18.48	55142.94	67717.52	56328.88	3
2012/8/27	15.08	14.78	15.45	14.3	9650155	15.03	14.79	14.83	18.32	96501.55	75599.44	59450.92	2
2012/8/28	15.13	14.7	15.39	14.5	8493753	15.02	14.83	14.87	18.17	84937.53	71703.2	62615.92	2
2012/8/29	15.69	14.9	15.7	14.83	15439237	15.19	14.96	14.94	18.04	154392.38	90281.71	74887.81	2
2012/8/30	15.55	15.56	15.78	15.13	10978417	15.27	15.09	15.01	17.91	109784.17	100151.71	82950.89	2
2012/8/31	15.65	15.51	15.74	15.43	8290885	15.42	15.2	15.07	17.78	82908.85	105704.9	86711.2	2
2012/9/3	15.63	15.65	15.98	15.55	11584665	15.53	15.28	15.08	17.66	115846.65	109573.92	92586.68	2
2012/9/4	15.59	15.59	15.64	15.3	8943178	15.62	15.32	15.09	17.54	89431.78	110472.77	91087.98	2
2012/9/5	15.48	15.5	15.79	15.32	6608417	15.58	15.38	15.11	17.43	66084.17	92811.13	91546.42	1
2012/9/6	15.77	15.42	15.86	15.35	7696888	15.62	15.45	15.13	17.31	76968.88	86248.07	93199.89	2
2012/9/7	16.34	15.86	16.53	15.75	14183747	15.76	15.59	15.17	17.2	141837.47	98033.79	101869.34	2
2012/9/10	16.67	16.55	17.35	16.55	13159410	15.97	15.75	15.27	17.09	131594.09	101183.28	105378.6	2
2012/9/11	16.8	16.57	17	16.25	8669870	16.21	15.92	15.38	16.98	86698.7	100636.66	105554.73	2
2012/9/12	16.78	16.86	17.16	16.51	7346161	16.47	16.03	15.49	16.87	73461.61	102112.15	97461.64	2
2012/9/13	16.33	16.78	16.95	16.33	6231948	16.58	16.1	15.6	16.76	62319.48	99182.27	92715.17	2
2012/9/14	16.67	16.48	16.77	16.21	6793544	16.65	16.21	15.7	16.65	67935.44	84401.87	91217.83	2
2012/9/17	16.45	16.93	17.17	16.39	8844893	16.61	16.29	15.78	16.57	88448.93	75772.84	88478.06	2
2012/9/18	15.8	16.4	16.4	15.72	5489816	16.41	16.31	15.81	16.47	54898.16	69412.73	85024.7	2
2012/9/19	15.91	15.75	16.04	15.73	3004048	16.23	16.35	15.87	16.38	30040.48	60728.49	81420.33	0
2012/9/20	15.59	15.83	15.86	15.36	6278248	16.08	16.33	15.89	16.3	62782.48	60821.1	80001.69	2
2012/9/21	14.97	15.49	15.52	14.8	5741037	15.74	16.2	15.89	16.22	57410.37	58716.08	71558.98	2
2012/9/24	14.84	14.87	14.95	14.44	3845473	15.42	16.01	15.88	16.12	38454.73	48717.24	62245.04	2
2012/9/25	14.78	14.79	15.1	14.68	2843697	15.22	15.81	15.86	16.04	28436.97	43425.01	56418.87	3
2012/9/26	13.99	14.74	14.87	13.9	6493159	14.83	15.53	15.78	15.96	64931.59	50403.23	55565.86	3
2012/9/27	14.13	14.25	14.32	13.51	6891112	14.54	15.31	15.71	15.87	68911.12	51628.96	56225.02	2
2012/9/28	14.32	13.93	14.35	13.85	5111299	14.41	15.08	15.64	15.78	51112.99	50369.48	54542.78	0
2012/10/8	14.3	14.29	14.49	14.22	3004153	14.3	14.86	15.58	15.7	30041.53	48686.84	48702.04	2
2012/10/9	14.84	14.31	14.97	14.31	4548544	14.32	14.77	15.54	15.63	45485.44	52096.53	47760.77	2
2012/10/10	15.57	14.9	15.58	14.9	8723663	14.63	14.73	15.54	15.58	87236.63	56557.54	53480.39	2
2012/10/11	15.07	15.58	15.65	15	4270359	14.82	14.68	15.51	15.5	42703.59	51316.04	51472.49	3
2012/10/12	15.13	15.02	15.38	14.75	3565620	14.98	14.7	15.45	15.44	35656.2	48224.68	49297.08	0
2012/10/15	15.18	15.12	15.29	14.97	3033555	15.16	14.73	15.37	15.4	30335.55	48283.48	48485.16	2
2012/10/16	15	15.18	15.24	14.94	2430525	15.19	14.75	15.28	15.37	24305.25	44047.45	48071.99	2
2012/10/17	15.03	15	15.13	14.87	1726157	15.08	14.86	15.2	15.33	17261.57	30052.43	43304.99	1
2012/10/18	15.31	15.02	15.4	15.02	3712041	15.13	14.98	15.14	15.3	37120.41	28935.8	40125.92	3
2012/10/19	15.5	15.35	15.77	15.27	5398751	15.2	15.09	15.09	15.28	53987.51	32602.06	40413.37	2
2012/10/22	15.37	15.43	15.43	15.25	2337588	15.24	15.2	15.03	15.26	23375.88	31210.13	39746.8	2
2012/10/23	15.18	15.38	15.49	15.08	3620861	15.28	15.23	15	15.23	36208.61	33590.79	38819.12	2
2012/10/24	14.97	15.12	15.17	14.91	3025503	15.27	15.17	14.95	15.21	30255.03	36189.49	33120.96	1
2012/10/25	15	14.93	15.38	14.91	3174418	15.2	15.17	14.92	15.2	31744.18	35114.24	32025.02	2
2012/10/26	14.45	15	15.15	14.42	3948584	14.99	15.1	14.9	15.19	39485.84	32213.91	32407.98	3
2012/10/29	14.35	14.45	14.81	14.28	2081223	14.79	15.02	14.87	15.19	20812.23	31701.18	31455.65	2
2012/10/30	14.18	14.11	14.35	14.1	3496631	14.59	14.93	14.84	15.19	34966.31	31452.71	32521.75	3
2012/10/31	14.41	14.14	14.5	14.01	2015911	14.48	14.87	14.86	15.2	20159.11	29433.53	32811.51	0
2012/11/1	14.77	14.5	14.91	14.42	2530371	14.43	14.82	14.9	15.2	25303.71	28145.44	31629.84	0
2012/11/2	14.72	14.82	14.87	14.57	2394962	14.49	14.74	14.92	15.21	23949.62	25038.2	28626.05	2
2012/11/5	15.2	14.74	15.28	14.71	5207432	14.66	14.72	14.96	15.2	52074.32	31290.61	31495.89	2
2012/11/6	15.57	15.08	15.69	15	7576309	14.93	14.76	15	15.21	75763.09	39449.97	35451.35	2
2012/11/7	16.3	15.57	16.48	15.37	11128641	15.31	14.89	15.03	15.23	111286.41	57675.43	43554.48	1
2012/11/8	15.49	16.1	16.18	15.49	7413933	15.46	14.94	15.06	15.23	74139.33	67442.55	47794	2
2012/11/9	16.24	15.34	16.45	15.3	8342634	15.76	15.12	15.11	15.24	83426.34	79337.89	52188.05	2
2012/11/12	17.05	16.36	17.5	16.36	16819964	16.13	15.39	15.2	15.28	168199.64	102562.96	66926.79	2
2012/11/13	16.39	16.9	17.09	16.38	8353913	16.29	15.61	15.27	15.31	83539.13	104118.17	71784.07	3
2012/11/14	16.25	16.38	16.95	16.1	7068024	16.28	15.8	15.34	15.34	70680.24	95996.94	76836.19	2
2012/11/15	16	16.25	16.28	15.8	4883947	16.39	15.92	15.37	15.37	48839.47	90936.97	79189.77	2
2012/11/16	16.23	15.97	16.28	15.8	3952773	16.38	16.07	15.41	15.4	39527.73	82157.23	80747.57	2
2012/11/19	15.91	15.75	16.04	15.46	5332190	16.16	16.14	15.43	15.42	53321.9	59181.7	80872.34	2
2012/11/20	15.74	15.92	16.05	15.65	3789554	16.03	16.16	15.46	15.43	37895.54	50052.98	77085.58	2
2012/11/21	16.23	15.7	16.23	15.7	4385615	16.02	16.15	15.52	15.45	43856.15	44688.16	70342.55	2
2012/11/22	16.27	16.22	16.27	15.9	2997229	16.08	16.23	15.59	15.47	29972.29	40914.72	65925.84	2
2012/11/23	16.48	16.29	16.7	16.23	5971728	16.13	16.26	15.69	15.49	59717.28	44952.63	63554.94	2
2012/11/26	15.86	16.47	16.48	15.86	2566073	16.12	16.14	15.76	15.51	25660.73	39420.4	49301.05	2
2012/11/27	15.52	15.87	15.95	15.51	2957920	16.07	16.05	15.83	15.51	29579.2	37757.13	43905.05	3
2012/11/28	15.04	15.44	15.44	14.72	3876838	15.83	15.93	15.86	15.5	38768.38	36739.57	40713.87	2
2012/11/29	14.87	15.05	15.34	14.8	1849590	15.55	15.81	15.87	15.49	18495.9	34444.3	37679.51	2
2012/11/30	15.43	14.97	15.47	14.97	2488105	15.34	15.74	15.9	15.49	24881.05	27477.05	36214.84	2
2012/12/3	15.46	15.37	15.67	15.12	3497775	15.26	15.69	15.92	15.48	34977.75	29340.46	34380.43	2
2012/12/4	15.41	15.47	15.54	14.98	2609403	15.24	15.66	15.91	15.48	26094.03	28643.42	33200.28	1
2012/12/5	16.33	15.35	16.53	15.3	7055879	15.5	15.67	15.91	15.5	70558.79	35001.5	35870.54	3
2012/12/6	16.02	16.33	16.44	16.01	3179209	15.73	15.64	15.94	15.5	31792.09	37660.74	36052.52	2
2012/12/7	16.44	16.02	16.52	16	5660822	15.93	15.64	15.95	15.5	56608.22	44006.18	35741.61	2
2012/12/10	16.75	16.5	16.96	16.44	6616476	16.19	15.73	15.93	15.5	66164.76	50243.57	39792.02	3
2012/12/11	16.53	16.89	16.89	16.49	3578270	16.41	15.83	15.94	15.5	35782.7	52181.31	40412.37	2
2012/12/12	16.26	16.48	16.6	16.05	2978465	16.4	15.95	15.94	15.49	29784.65	44026.48	39514	0
2012/12/13	16.46	16.2	16.96	16.1	5026157	16.49	16.11	15.96	15.49	50261.57	47720.38	42690.56	2
2012/12/14	16.99	16.4	17.14	16.4	8037479	16.6	16.27	16	15.5	80374.79	52473.7	48239.93	0
2012/12/17	16.92	17	17.35	16.8	6404168	16.63	16.41	16.05	15.5	64041.68	52049.08	51146.33	2
2012/12/18	17.57	16.88	17.68	16.68	10459070	16.84	16.63	16.14	15.53	104590.7	65810.67	58995.99	3
2012/12/19	18.69	17.54	19.08	17.28	10969985	17.33	16.86	16.26	15.58	109699.85	81793.72	62910.09	2
2012/12/20	18.56	18.4	18.78	18.21	5841715	17.75	17.12	16.38	15.63	58417.15	83424.83	65572.6	2
2012/12/21	18.62	18.56	19.1	18.3	6613119	18.07	17.33	16.49	15.69	66131.19	80576.11	66524.9	2
2012/12/24	19.35	18.51	19.41	18.4	8307493	18.56	17.59	16.66	15.77	83074.93	84382.77	68215.92	2
2012/12/25	19.43	19.37	19.74	19.02	7541072	18.93	17.88	16.86	15.84	75410.72	78546.77	72178.73	2
2012/12/26	18.95	19.41	19.41	18.8	6877338	18.98	18.15	17.05	15.93	68773.38	70361.48	76077.6	2
2012/12/27	18.96	18.89	19.4	18.68	6103133	19.06	18.4	17.26	16.01	61031.33	70884.31	77154.58	2
2012/12/28	19.32	18.96	19.58	18.85	6320657	19.2	18.64	17.45	16.09	63206.57	70299.39	75437.75	2
2012/12/31	20.35	19.48	20.48	19.48	9150069	19.4	18.98	17.7	16.19	91500.69	71984.54	78183.65	2
2013/1/4	20.01	20.35	20.6	19.6	7721327	19.52	19.22	17.93	16.28	77213.27	72345.05	75445.91	2
2013/1/7	20.1	19.99	20.51	19.89	5292805	19.75	19.36	18.11	16.35	52928.05	69175.98	69768.73	2
2013/1/8	20.2	20.38	20.9	20.08	5096367	20	19.53	18.32	16.44	50963.67	67162.45	69023.38	2
2013/1/9	21.26	20.25	21.7	20.22	9212403	20.38	19.79	18.56	16.54	92124.03	72945.95	71622.67	2
2013/1/10	21.83	21.26	22.56	21.24	10749746	20.68	20.04	18.82	16.65	107497.46	76145.3	74064.91	0
2013/1/11	21.57	21.85	22.2	21.38	6776716	20.99	20.26	19.07	16.76	67767.16	74256.08	73300.56	2
2013/1/14	22.49	21.42	22.5	21.41	5468236	21.47	20.61	19.38	16.89	54682.36	74606.94	71891.46	2
2013/1/15	23.85	22.5	24.66	22.49	7738479	22.2	21.1	19.75	17.03	77384.79	79891.16	73526.8	2
2013/1/16	23.6	23.8	24.85	22.6	9937072	22.67	21.53	20.08	17.16	99370.72	81340.49	77143.22	2
2013/1/17	22.29	23.39	23.48	22.22	7552230	22.76	21.72	20.35	17.28	75522.3	74945.47	75545.39	2
2013/1/18	23.96	22.29	24.26	22.29	9799289	23.24	22.11	20.67	17.42	97992.89	80990.61	77623.35	2
2013/1/21	23.97	24.14	24.55	23.62	6231366	23.53	22.5	20.93	17.57	62313.66	82516.87	78561.91	2
2013/1/22	23.2	23.95	23.95	22.96	5527287	23.4	22.8	21.17	17.71	55272.87	78094.48	78992.83	2
2013/1/23	23.14	23.2	23.47	22.68	4220512	23.31	22.99	21.39	17.86	42205.12	66661.37	74000.93	2
2013/1/24	22.44	23	23.98	22.12	7524566	23.34	23.05	21.55	17.99	75245.66	66606.04	70775.75	2
2013/1/25	22.46	22.52	23	22.41	3894904	23.04	23.14	21.7	18.13	38949.04	54797.27	67893.95	2
2013/1/28	23.04	22.6	23.15	22.48	5281270	22.86	23.2	21.9	18.27	52812.7	52897.07	67706.98	2
2013/1/29	22.51	23.01	23.03	22.21	7154104	22.72	23.06	22.08	18.4	71541.04	56150.71	67122.6	2
2013/1/30	22.79	22.51	22.9	22.31	5226051	22.65	22.98	22.25	18.54	52260.51	58161.79	62411.58	2
2013/1/31	23.47	22.8	23.47	22.43	5682925	22.85	23.1	22.41	18.67	56829.25	54478.51	60542.27	2
2013/2/1	23.6	23.52	24.17	23.23	5553307	23.08	23.06	22.59	18.81	55533.07	57795.31	56296.29	2
2013/2/4	23.54	24.1	24.6	23.4	6041058	23.18	23.02	22.76	18.93	60410.58	59314.89	56105.98	2
2013/2/5	23.46	23.36	23.85	22.98	3987435	23.37	23.05	22.92	19.06	39874.35	52981.55	54566.13	2
2013/2/6	23.94	23.51	24.12	23.35	5869554	23.6	23.13	23.06	19.19	58695.54	54268.55	56215.17	2
2013/2/7	24.46	24	24.46	23.92	5285432	23.8	23.33	23.19	19.31	52854.32	53473.57	53976.04	2
2013/2/8	25.43	24.61	25.6	24.61	7096605	24.17	23.62	23.38	19.46	70966.05	56560.16	57177.74	2
2013/2/18	27.17	27	27.97	26.58	11000823	24.89	24.04	23.62	19.65	110008.23	66479.7	62897.29	3
2013/2/19	26.15	27	27.2	25.93	6706150	25.43	24.4	23.73	19.81	67061.5	71917.13	62449.34	2
2013/2/20	26.5	26	27	25.8	4957368	25.94	24.77	23.88	19.99	49573.68	70092.75	62180.65	2
2013/2/21	25.33	26.1	26.39	25.1	6281396	26.12	24.96	24.03	20.14	62813.96	72084.69	62779.13	2
2013/2/22	25.15	25.16	25.88	24.91	4778057	26.06	25.11	24.09	20.3	47780.57	67447.59	62003.88	2
2013/2/25	25.2	25.25	25.65	24.58	4273072	25.67	25.28	24.15	20.45	42730.72	53992.09	60235.89	2
2013/2/26	24.81	25	25.69	24.8	4363930	25.4	25.41	24.23	20.59	43639.3	49307.65	60612.39	2
2013/2/27	24.9	25	25.49	24.84	3633154	25.08	25.51	24.32	20.73	36331.54	46659.22	58375.99	2
2013/2/28	25.22	24.66	25.48	24.66	5237115	25.06	25.59	24.46	20.89	52371.15	44570.66	58327.67	2
2013/3/1	25.55	25.02	25.56	24.6	6911830	25.14	25.6	24.61	21.05	69118.3	48838.2	58142.89	2
2013/3/4	25.03	25.5	26	24.79	5967552	25.1	25.38	24.71	21.22	59675.52	52227.16	53109.63	2
2013/3/5	25.6	25.02	25.6	24.81	4679067	25.26	25.33	24.87	21.4	46790.67	52857.43	51082.54	2
2013/3/6	25.41	25.59	25.78	25.09	5597057	25.36	25.22	25	21.57	55970.57	56785.24	51722.23	2
2013/3/7	23.79	25.27	25.3	23.27	10514611	25.08	25.07	25.01	21.71	105146.11	67340.23	55955.45	2
2013/3/8	23.58	24.04	24.35	23.38	4779438	24.68	24.91	25.01	21.84	47794.38	63075.45	55956.82	2
2013/3/11	23.86	23.58	24.45	23.43	3591323	24.45	24.77	25.03	21.97	35913.23	58322.99	55275.07	2
2013/3/12	23.21	23.97	24.19	22.82	4639978	23.97	24.62	25.01	22.09	46399.78	58244.81	55551.13	2
2013/3/13	23.04	23.25	23.6	22.74	2977116	23.5	24.43	24.97	22.2	29771.16	53004.93	54895.08	2
2013/3/14	23.28	23.19	23.37	22.85	3882733	23.39	24.24	24.91	22.31	38827.33	39741.18	53540.71	2
2013/3/15	23.37	23.26	24.03	22.85	4601075	23.35	24.02	24.81	22.42	46010.75	39384.45	51229.95	2
2013/3/18	22.18	22.77	23.14	22.15	5097207	23.02	23.73	24.56	22.52	50972.07	42396.22	50359.61	2
2013/3/19	22.36	22.24	22.48	21.9	3300045	22.85	23.41	24.37	22.62	33000.45	39716.35	48980.58	2
2013/3/20	23.75	22.45	23.9	22.45	7441810	22.99	23.24	24.23	22.73	74418.1	48645.74	50825.34	2
2013/3/21	23.5	23.95	23.99	23.1	7204881	23.03	23.21	24.14	22.84	72048.81	55290.04	47515.6	3
2013/3/22	23.4	23.4	23.57	23.14	3095527	23.04	23.19	24.05	22.94	30955.27	52278.95	45831.7	2
2013/3/25	23.51	24.01	24.15	23.37	3844632	23.3	23.16	23.97	23.02	38446.32	49773.79	46085.01	2
2013/3/26	23.13	23.4	23.4	22.91	3023198	23.46	23.15	23.88	23.09	30231.98	49220.09	44468.22	2
2013/3/27	23.33	23.13	23.65	23.1	2733959	23.37	23.18	23.8	23.17	27339.59	39804.39	44225.06	2
2013/3/28	22.7	23.19	23.19	22.01	3451881	23.21	23.12	23.68	23.23	34518.81	32298.39	43794.21	2
2013/3/29	22.07	22.89	23.01	21.99	3341342	22.95	22.99	23.51	23.27	33413.42	32790.02	42534.48	2
2013/4/1	21.6	21.96	22.01	21.43	3460953	22.57	22.93	23.33	23.32	34609.53	32022.67	40898.23	2
2013/4/2	21.7	21.85	22.36	21.6	3520758	22.28	22.87	23.14	23.36	35207.58	33017.79	41118.95	2
2013/4/3	21.73	21.79	22.11	21.48	2024918	21.96	22.67	22.95	23.4	20249.18	31599.7	35702.05	2
2013/4/8	21.37	20.88	21.4	20.54	5956922	21.69	22.45	22.83	23.42	59569.22	36609.79	34454.09	2
2013/4/9	21.44	21.37	21.85	21.35	2853045	21.57	22.26	22.73	23.44	28530.45	35633.2	34211.61	2
2013/4/10	21.12	21.41	21.78	21.03	3178659	21.47	22.02	22.59	23.46	31786.59	35068.6	33545.63	2
2013/4/11	21.43	21.35	21.74	21.32	3268588	21.42	21.85	22.5	23.48	32685.88	34564.26	33791.02	2
2013/4/12	21.3	21.21	21.49	21.11	1568970	21.33	21.65	22.41	23.48	15689.7	33652.37	32626.04	2
2013/4/15	20.53	21.4	21.5	20.31	3365415	21.16	21.43	22.28	23.46	33654.15	28469.35	32539.57	2
2013/4/16	21.02	20.22	21.15	19.96	2823805	21.08	21.32	22.16	23.45	28238.05	28410.88	32022.04	2
2013/4/17	21.23	21.02	21.25	20.86	2185724	21.1	21.29	22.11	23.43	21857.24	26425	30746.81	2
2013/4/18	21.9	21.05	21.99	21	3811783	21.2	21.31	22.09	23.4	38117.83	27511.39	31037.83	2
2013/4/19	22.65	21.98	23.08	21.98	6980072	21.47	21.4	22.03	23.38	69800.72	38333.6	35992.98	2
2013/4/22	23.91	22.5	23.94	22.45	8223219	22.14	21.65	22.05	23.41	82232.19	48049.2	38259.27	2
2013/4/23	23.26	23.91	23.99	23.14	6359579	22.59	21.84	22.05	23.4	63595.79	55120.75	41765.81	2
2013/4/24	24.38	23.22	24.52	23.1	6940412	23.22	22.16	22.09	23.4	69404.12	64630.13	45527.57	2
2013/4/25	23.82	24.35	25.16	23.5	8854062	23.6	22.4	22.12	23.41	88540.62	74714.69	51113.04	2
2013/4/26	24.55	24.78	25.1	24.36	7882916	23.98	22.72	22.19	23.44	78829.16	76520.38	57426.99	3
2013/5/2	24.6	24.38	25.05	23.8	6337717	24.12	23.13	22.28	23.47	63377.17	72749.37	60399.29	2
2013/5/3	26.2	24.95	27	24.9	14526546	24.71	23.65	22.49	23.53	145265.45	89083.3	72102.03	2
2013/5/6	28.82	26.48	28.82	26.25	25601656	25.6	24.41	22.85	23.63	256016.56	126405.8	95517.97	2
2013/5/7	29.46	29.2	30.35	28.73	25911262	26.73	25.16	23.24	23.75	259112.63	160520.2	117617.45	0
2013/5/8	29.67	29	30.13	28.72	15353513	27.75	25.87	23.63	23.86	153535.13	175461.39	125990.88	2
2013/5/9	32.64	29.67	32.64	29.67	33571168	29.36	26.74	24.2	24.01	335711.69	229928.3	151338.83	2
2013/5/10	33.98	32.8	34.1	32.05	32883024	30.91	27.81	24.82	24.19	328830.25	266641.25	177862.28	2
2013/5/13	33.2	33	35.58	32.1	23641664	31.79	28.69	25.43	24.35	236416.64	262721.28	194563.53	2
2013/5/14	36.52	33.91	36.52	32.3	29680368	33.2	29.96	26.18	24.57	296803.69	270259.47	215389.83	2
2013/5/15	36.7	35.4	37.96	34.5	28683920	34.61	31.18	26.95	24.78	286839.19	296920.31	236190.84	2
2013/5/16	37.23	36.68	37.52	35.96	19731332	35.53	32.44	27.79	24.99	197313.31	269240.59	249584.45	2
2013/5/17	36.4	37.13	37.8	36.1	21041820	36.01	33.46	28.56	25.17	210418.2	245558.2	256099.72	2
2013/5/20	36.14	35.76	36.87	35.3	19293140	36.6	34.19	29.3	25.32	192931.41	236861.16	249791.2	2
2013/5/21	35.85	36.15	37.49	35.5	17812536	36.46	34.83	30	25.49	178125.36	213125.5	241692.5	2
2013/5/22	37.25	35.99	37.38	35.78	22187064	36.57	35.59	30.73	25.66	221870.64	200131.78	248526.03	2
2013/5/23	34.82	36.68	36.7	34.5	22641904	36.09	35.81	31.27	25.82	226419.05	205952.94	237596.8	2
2013/5/24	35	34.92	35.33	34.3	10738998	35.81	35.91	31.86	25.99	107389.98	185347.3	215452.78	2
2013/5/27	35.33	35.4	35.87	34.87	12583189	35.65	36.12	32.41	26.16	125831.89	171927.39	204394.3	2
2013/5/28	34.65	34.9	35.29	33.6	13751553	35.41	35.94	32.95	26.32	137515.53	163805.41	188465.47	2
2013/5/29	37.73	35.55	38.12	34.9	32907588	35.51	36.04	33.61	26.53	329075.88	185246.47	192689.13	2
2013/5/30	36.75	36.5	37.05	36	18110604	35.89	35.99	34.22	26.73	181106.05	176183.88	191068.41	2
2013/5/31	35.29	36.62	36.9	35.25	10442135	35.95	35.88	34.67	26.89	104421.35	175590.13	180468.7	2
2013/6/3	35.12	35.2	35.95	34.4	6867295	35.91	35.78	34.99	27.06	68672.95	164158.34	168042.86	3
2013/6/4	34.01	35	35.76	33.15	10499824	35.78	35.6	35.21	27.2	104998.24	157654.89	160730.16	2
2013/6/5	33.23	33.96	34.2	32.78	10061191	34.88	35.19	35.39	27.33	100611.91	111962.1	148604.28	2
2013/6/6	33.4	33.43	33.8	32.65	10534985	34.21	35.05	35.43	27.49	105349.85	96810.86	136497.36	2
2013/6/7	32.9	33.08	33.72	32.25	7791811	33.73	34.84	35.38	27.64	77918.11	91510.21	133550.17	2
2013/6/13	31.4	32.3	32.32	30.03	9674515	32.99	34.45	35.29	27.77	96745.15	97124.65	130641.5	2
2013/6/14	33.5	31.45	33.94	31.45	11621038	32.89	34.33	35.14	27.94	116210.38	99367.08	128510.98	2
2013/6/17	33.82	33.49	35	33	11624616	33	33.94	34.99	28.12	116246.16	102493.93	107228.02	2
2013/6/18	34.74	34.29	35.16	34.07	10000629	33.27	33.74	34.87	28.31	100006.29	101425.21	99118.05	2
2013/6/19	34.69	34.69	35.34	34.4	9147209	33.63	33.68	34.78	28.5	91472.09	104136.02	97823.12	2
2013/6/20	31.84	33.86	33.86	31.8	13613410	33.72	33.35	34.57	28.66	136134.09	112013.8	104569.23	2
2013/6/21	32.6	30.6	32.88	29.55	12037513	33.54	33.21	34.4	28.83	120375.13	112846.75	106106.91	2
2013/6/24	29.34	32.3	32.3	29.34	11566487	32.64	32.82	34.01	28.92	115664.87	112730.5	107612.21	2
2013/6/25	29.96	28.35	30.27	26.55	14907461	31.69	32.48	33.76	29.03	149074.61	122544.15	111984.69	2
2013/6/26	30.7	30.12	30.9	29.55	11649521	30.89	32.26	33.55	29.15	116495.21	127548.77	115842.4	2
2013/6/27	29.57	30.91	31.21	29.02	10256919	30.43	32.08	33.26	29.25	102569.19	120835.8	116424.81	2
2013/6/28	29.91	29.33	30.69	28.95	6876602	29.9	31.72	33.02	29.37	68766.02	110513.98	111680.38	2
2013/7/1	32.9	30.3	32.9	30	14372054	30.61	31.63	32.78	29.53	143720.55	116125.11	114427.8	3
2013/7/2	35.17	33.9	35.8	33.44	18746332	31.65	31.67	32.7	29.73	187463.31	123802.86	123173.52	2
2013/7/3	35.96	35.1	36.4	34.25	19278584	32.7	31.8	32.74	29.97	192785.84	139060.97	133304.88	2
2013/7/4	38.55	36	39.5	35.4	25970782	34.5	32.47	32.91	30.25	259707.81	170488.72	145662.27	2
2013/7/5	37.09	39	39	36.7	18226712	35.93	32.92	33.06	30.5	182267.13	193188.92	151851.45	2
2013/7/8	36.28	36	37.8	35.19	15152887	36.61	33.61	33.22	30.75	151528.88	194750.59	155437.86	2
2013/7/9	34.93	35.98	36.4	34.24	17006978	36.56	34.11	33.29	30.97	170069.78	191271.91	157537.38	2
2013/7/10	36	34.89	36.11	34.7	14554113	36.57	34.64	33.45	31.22	145541.13	181822.94	160441.95	2
2013/7/11	35.68	35.7	36.75	35.34	15986970	36	35.25	33.66	31.46	159869.7	161855.33	166172.03	2
2013/7/12	35.67	35.5	36.74	35.3	12669936	35.71	35.82	33.77	31.7	126699.36	150741.78	171965.34	2
2013/7/15	36.92	37.55	38.5	36.76	18419706	35.84	36.22	33.92	31.96	184197.06	157275.41	176013	2
2013/7/16	37.66	37.35	38.27	37.1	13061463	36.39	36.47	34.07	32.24	130614.63	149384.38	170328.14	3
2013/7/17	35.02	36.42	36.45	34.88	20826748	36.19	36.38	34.09	32.47	208267.48	161929.66	171876.3	2
2013/7/18	35.22	35.57	35.93	35.02	10570091	36.1	36.05	34.26	32.71	105700.91	151095.89	156475.59	2
2013/7/19	35.31	35.18	35.79	34.05	12242303	36.03	35.87	34.39	32.93	122423.03	150240.63	150491.19	2
2013/7/22	35.08	34.76	35.28	34.38	6941560	35.66	35.75	34.68	33.14	69415.6	127284.33	142279.86	2
2013/7/23	35.91	35.51	36.2	35.36	10711513	35.31	35.85	34.98	33.34	107115.13	122584.42	135984.41	2
2013/7/24	35.4	36	36	34.68	9054705	35.38	35.79	35.21	33.54	90547.05	99040.34	130485	2
2013/7/25	35.4	35.37	36.59	35.21	11233916	35.42	35.76	35.5	33.72	112339.16	100367.99	125731.94	2
2013/7/26	34.16	34.88	35.47	33.92	8792277	35.19	35.61	35.72	33.9	87922.77	93467.95	121854.27	2
2013/7/29	34.07	34.29	34.89	33.8	5399687	34.99	35.32	35.77	34.06	53996.87	90384.2	108834.27	2
2013/7/30	33.58	34.56	34.82	33.2	6436338	34.52	34.92	35.69	34.21	64363.38	81833.85	102209.14	2
2013/7/31	33.1	33.58	34.08	33	5908257	34.06	34.72	35.55	34.32	59082.57	75540.95	87290.65	2
2013/8/1	35.09	33.11	35.2	33.1	10580923	34	34.71	35.38	34.42	105809.23	74234.96	87301.48	2
2013/8/2	34.53	35.26	35.44	34.41	6397082	34.07	34.63	35.25	34.51	63970.82	69444.58	81456.27	2
2013/8/5	35.1	34.53	35.38	34.35	7268445	34.28	34.63	35.19	34.6	72684.45	73182.09	81783.14	2
2013/8/6	36.79	35.18	37.45	35.18	17319448	34.92	34.72	35.28	34.67	173194.48	94948.3	88391.08	2
2013/8/7	36	36.45	36.8	35.6	9867534	35.5	34.78	35.28	34.7	98675.34	102866.86	89203.9	2
2013/8/8	36.29	36.36	36.95	36	9525374	35.74	34.87	35.31	34.75	95253.74	100755.77	87495.36	2
2013/8/9	35.49	36.92	37.2	35.01	10289173	35.93	35	35.31	34.74	102891.73	108539.95	88992.27	2
2013/8/12	35.76	35.79	36.08	35.1	8622642	36.07	35.17	35.25	34.72	86226.42	111248.35	92215.22	2
2013/8/13	36.08	35.5	36.3	35.08	8836756	35.92	35.42	35.17	34.7	88367.56	94282.96	94615.64	2
2013/8/14	35.69	36.02	36.68	35.5	7147310	35.86	35.68	35.2	34.69	71473.1	88842.52	95854.69	2
2013/8/15	34.46	35.35	35.59	34.46	7886665	35.5	35.62	35.16	34.66	78866.65	85565.09	93160.43	2
2013/8/16	33.47	34.29	35	33.32	6805082	35.09	35.51	35.07	34.62	68050.82	78596.91	93568.43	2
2013/8/19	34.28	33.3	34.59	33.01	5152486	34.8	35.43	35.03	34.57	51524.86	71656.6	91452.48	2
2013/8/20	33.75	34.11	34.49	33.5	5104018	34.33	35.13	34.92	34.56	51040.18	64191.12	79237.04	2
2013/8/21	33.85	33.96	34.06	33.43	4163619	33.96	34.91	34.85	34.54	41636.19	58223.74	73533.13	2
2013/8/22	35.26	33.86	35.44	33.66	8948744	34.12	34.81	34.84	34.53	89487.44	60347.9	72956.5	0
2013/8/23	35.96	35.36	36.18	34.75	14293136	34.62	34.86	34.93	34.56	142931.36	75324.02	76960.46	2
2013/8/26	35.1	35.8	35.8	34.6	17320696	34.78	34.79	34.98	34.51	173206.95	99660.42	85658.52	2
2013/8/27	34.46	34.9	34.9	33.87	13200806	34.93	34.63	35.03	34.47	132008.06	115854	90022.56	2
2013/8/28	33.25	34.12	34.15	33.21	13946742	34.81	34.38	35.03	34.44	139467.42	135420.25	96821.99	2
2013/8/29	33.18	33.24	33.95	33.09	7567115	34.39	34.26	34.94	34.41	75671.15	132656.98	96502.45	2
2013/8/30	31.77	33.39	33.5	30.98	14904542	33.55	34.09	34.8	34.37	149045.42	133879.8	104601.91	2
2013/9/2	31.95	31.77	32.59	31.6	8970937	32.92	33.85	34.64	34.35	89709.37	117180.29	108420.35	2
2013/9/3	33.24	32.24	33.46	32.07	10376519	32.68	33.8	34.46	34.35	103765.19	111531.71	113692.86	2
2013/9/4	33.29	33.45	33.98	33.13	7655852	32.69	33.75	34.33	34.35	76558.52	98949.93	117185.08	2
2013/9/5	33.2	33.11	33.45	32.67	7023731	32.69	33.54	34.17	34.38	70237.31	97863.16	115260.08	2
2013/9/6	36.52	33.15	36.52	33.03	28845148	33.64	33.6	34.23	34.43	288451.47	125744.38	129812.1	2
2013/9/9	37.62	37.88	39.25	37.27	29299452	34.77	33.85	34.32	34.5	292994.53	166401.41	141790.83	2
2013/9/10	37.92	37.5	39.3	36.94	21561396	35.71	34.19	34.41	34.55	215613.95	188771.16	150151.42	2
2013/9/11	41.71	39.4	41.71	37.94	35041000	37.39	35.04	34.71	34.67	350410	243541.45	171245.69	2
2013/9/12	40.51	41.5	42.96	40.3	26640356	38.86	35.77	35.01	34.81	266403.56	282774.69	190318.92	2
2013/9/13	40.52	40.64	41.26	39.8	16930828	39.66	36.65	35.37	34.94	169308.28	258946.08	192345.23	0
2013/9/16	39.58	40.27	41.49	39.28	14554393	40.05	37.41	35.63	35.11	145543.94	229455.95	197928.67	2
2013/9/17	39	39.98	40.5	38.5	12567389	40.26	37.99	35.89	35.27	125673.89	211467.92	200119.55	2
2013/9/18	39	39.73	40.28	36.52	25632032	39.72	38.56	36.15	35.4	256320.31	192649.98	218095.72	2
2013/9/23	41.55	39	42.33	38.55	24698616	39.93	39.39	36.47	35.6	246986.16	188766.53	235770.63	2
2013/9/24	40.92	41	42.48	40.76	16125967	40.01	39.83	36.71	35.79	161259.67	187156.78	223051.42	2
2013/9/25	39	40.87	41.3	39	12111113	39.89	39.97	36.91	35.89	121111.13	182270.23	205863.09	2
2013/9/26	39.13	38.55	39.87	38.1	10240108	39.92	40.09	37.14	35.95	102401.08	177615.66	194541.8	2
2013/9/27	38.19	38.9	39.83	37.96	7920449	39.76	39.74	37.39	35.99	79204.49	142192.5	167421.25	2
2013/9/30	39.36	38.01	39.78	38	7202541	39.32	39.63	37.7	36.01	72025.41	107200.36	147983.45	2
2013/10/8	40.15	41	41.5	40	9792552	39.17	39.59	38.12	36.06	97925.52	94533.52	140845.16	2
2013/10/9	40.8	39.8	41.21	39.5	8563552	39.53	39.71	38.56	36.13	85635.52	87438.4	134854.31	3
2013/10/10	39.5	40.98	41.35	39.45	10103417	39.6	39.76	38.87	36.21	101034.17	87165.02	132390.34	2
2013/10/11	39.9	39.72	40.1	38.9	8097285	39.94	39.85	39.2	36.27	80972.85	87518.7	114855.6	2
2013/10/14	38.75	40	40	38.49	8447466	39.82	39.57	39.48	36.32	84474.66	90008.55	98604.45	2
2013/10/15	39.08	38.64	39.61	38.64	6055714	39.61	39.39	39.61	36.38	60557.14	82534.87	88534.2	2
2013/10/16	37.9	38.9	38.9	37.63	6801676	39.03	39.28	39.62	36.4	68016.76	79011.11	83224.76	2
2013/10/17	37.85	38.15	38.71	37.79	4385490	38.7	39.15	39.62	36.4	43854.9	67575.27	77370.14	2
2013/10/18	40.75	37.85	41.2	37.79	12451978	38.87	39.4	39.57	36.5	124519.78	76284.64	81901.66	2
2013/10/21	41.89	40.36	42.6	40.1	13972938	39.49	39.66	39.64	36.61	139729.38	87335.59	88672.06	2
2013/10/22	41.7	42.5	43.56	41.5	14048029	40.02	39.81	39.7	36.71	140480.3	103320.23	92927.55	2
2013/10/23	41.51	41.69	43.66	40.7	13788159	40.74	39.88	39.8	36.82	137881.59	117293.17	98152.14	2
2013/10/24	40.68	41.18	41.4	39.6	7827621	41.31	40	39.88	36.9	78276.21	124177.45	95876.35	2
2013/10/25	40.95	40.98	42.15	39.84	8123211	41.35	40.11	39.98	36.99	81232.11	115519.91	95902.27	2
2013/10/28	39.45	41.25	41.48	38.75	7058685	40.86	40.18	39.87	37.06	70586.85	101691.41	94513.5	2
2013/10/29	38.08	39.47	39.89	37.28	8172733	40.13	40.08	39.73	37.13	81727.33	89940.82	96630.52	2
2013/10/30	39.3	38.18	39.3	37.81	5954003	39.69	40.22	39.75	37.21	59540.03	74272.51	95782.85	2
2013/10/31	37.98	39.2	39.2	37.7	4869153	39.15	40.23	39.69	37.29	48691.53	68355.58	96266.52	2
2013/11/1	38.07	38.29	38.95	37.81	4666747	38.58	39.96	39.68	37.37	46667.47	61442.64	88481.28	2
2013/11/4	38.52	37.9	38.6	37	5208739	38.39	39.62	39.64	37.43	52087.39	57742.75	79717.08	2
2013/11/5	38.85	38.15	39.2	37.5	7049590	38.54	39.34	39.58	37.5	70495.9	55496.46	72718.64	2
2013/11/6	37.85	38.91	39.21	37.8	4742790	38.25	38.97	39.43	37.54	47427.9	53074.04	63673.27	2
2013/11/7	35.6	37	37	35	9230270	37.78	38.47	39.23	37.52	92302.7	61796.27	65075.93	2
2013/11/8	35.09	35.15	35.58	34.53	4318863	37.18	37.88	38.99	37.51	43188.63	61100.5	61271.57	2
2013/11/11	36.01	35.3	36.68	35.3	4286310	36.68	37.53	38.86	37.5	42863.1	59255.65	58499.2	2
2013/11/12	36.08	36.2	36.64	35.7	2871885	36.13	37.33	38.71	37.51	28718.85	50900.24	53198.35	2
2013/11/13	34.72	36.3	36.39	34.71	3861637	35.5	36.88	38.55	37.5	38616.37	49137.93	51105.99	2
2013/11/14	35.04	34.95	35.4	34.7	4245281	35.39	36.58	38.41	37.48	42452.81	39167.95	50482.11	2
2013/11/15	35.9	35.35	36.6	35.05	4961255	35.55	36.37	38.16	37.48	49612.55	40452.74	50776.62	2
2013/11/18	36.48	36.1	36.58	35.79	5441784	35.64	36.16	37.89	37.52	54417.84	42763.68	51009.67	2
2013/11/19	36.1	36.47	36.48	35.8	4406910	35.65	35.89	37.61	37.56	44069.1	45833.73	48366.98	2
2013/11/20	36.36	36.36	36.57	35.9	3278720	35.98	35.74	37.36	37.59	32787.2	44667.9	46902.91	2
2013/11/21	35.54	36	36.15	35.18	5439917	36.08	35.73	37.1	37.62	54399.17	47057.17	43112.56	2
2013/11/22	37	35.47	37.92	35.31	9176306	36.3	35.92	36.9	37.68	91763.06	55487.27	47970.01	2
2013/11/25	36.53	36.8	37.09	36.11	4224802	36.31	35.97	36.76	37.7	42248.02	53053.31	47908.5	2
2013/11/26	37	36.53	37.5	36.25	5360436	36.49	36.07	36.7	37.72	53604.36	54960.36	50397.05	2
2013/11/27	38.11	36.98	38.43	36.88	9014477	36.84	36.41	36.64	37.77	90144.77	66431.88	55549.89	2
2013/11/28	38.1	38.11	38.6	37.82	4910479	37.35	36.71	36.65	37.83	49104.79	65373	56215.09	2
2013/11/29	37.86	38.03	38.23	37.53	4462256	37.52	36.91	36.64	37.9	44622.56	55944.9	55716.09	2
2013/12/2	35.4	36.8	37.34	35.18	7696533	37.29	36.8	36.48	37.94	76965.33	62888.36	57970.84	2
2013/12/3	35.96	35.2	36.2	35.01	4923985	37.09	36.79	36.34	38.01	49239.85	62015.46	58487.91	2
2013/12/4	36.03	36.13	36.78	35.78	6307180	36.67	36.75	36.25	38.08	63071.8	56600.87	61516.38	2
2013/12/5	37.65	36.03	37.98	35.9	10264762	36.58	36.96	36.35	38.15	102647.62	67309.44	66341.22	2
2013/12/6	38.02	37.66	38.8	37.5	8784887	36.61	37.07	36.49	38.23	87848.87	75954.69	65949.8	2
2013/12/9	37.95	38.08	38.45	37.46	4997351	37.12	37.21	36.59	38.31	49973.51	70556.33	66722.35	2
2013/12/10	38	38.18	38.74	37.73	4904740	37.53	37.31	36.69	38.33	49047.4	70517.84	66266.65	2
2013/12/11	37.28	37.81	37.85	36.91	3793689	37.78	37.22	36.82	38.33	37936.89	65490.86	61045.86	2
2013/12/12	38.34	37.13	38.95	37.01	6249715	37.92	37.25	36.98	38.34	62497.15	57460.76	62385.1	2
2013/12/13	38.73	37.82	38.98	37.72	6216360	38.06	37.34	37.12	38.29	62163.6	52323.71	64139.2	2
2013/12/16	39.18	38.79	39.46	38.2	7028005	38.31	37.71	37.26	38.26	70280.05	56385.02	63470.68	2
2013/12/17	38.46	39.22	39.58	38.38	5564818	38.4	37.96	37.37	38.23	55648.18	57705.18	64111.51	2
2013/12/18	37.3	38.46	38.9	37.3	5121209	38.4	38.09	37.42	38.19	51212.09	60360.21	62925.53	2
2013/12/19	37.56	37.6	38.14	37.26	4825235	38.25	38.08	37.52	38.17	48252.35	57511.26	57486.01	2
2013/12/20	36.55	37.6	37.85	36.3	4110384	37.81	37.94	37.5	38.13	41103.84	53299.3	52811.51	2
2013/12/23	36.48	36.8	37.17	36.1	2954363	37.27	37.79	37.5	38.04	29543.63	45152.02	50768.52	2
2013/12/24	37	36.4	37.2	36.4	3998519	36.98	37.69	37.5	37.98	39985.19	42019.42	49862.29	2
2013/12/25	37.23	37.07	37.69	36.82	2584183	36.96	37.68	37.45	37.95	25841.83	36945.37	48652.79	2
2013/12/26	36.1	37.23	37.45	36	3397634	36.67	37.46	37.35	37.9	33976.34	34090.16	45800.71	2
2013/12/27	36.96	36.11	37.39	36.1	4283125	36.75	37.28	37.31	37.88	42831.25	34435.65	43867.48	2
2013/12/30	37.5	37.09	37.69	36.98	4597853	36.96	37.11	37.41	37.85	45978.53	37722.63	41437.32	2
2013/12/31	37.68	37.1	38.12	37.1	4671822	37.09	37.04	37.5	37.8	46718.22	39069.23	40544.33	2
2014/1/2	37.97	37.68	38.05	37.2	5376373	37.24	37.1	37.6	37.76	53763.73	44653.62	40799.49	2
2014/1/3	38.41	37.9	38.79	37.6	5234517	37.7	37.19	37.64	37.74	52345.17	48327.38	41208.77	2
2014/1/6	38	38.35	39.2	37.6	5880937	37.91	37.33	37.63	37.71	58809.37	51523.01	42979.33	2
2014/1/7	38.48	37.9	38.97	37.71	3996304	38.11	37.53	37.66	37.7	39963.04	50319.91	44021.27	2
2014/1/8	39.54	38.5	39.56	38.49	6939918	38.48	37.79	37.74	37.71	69399.18	54856.1	46962.67	2
2014/1/9	38.56	39.42	39.49	38.53	5381680	38.6	37.92	37.8	37.72	53816.8	54866.71	49760.16	2
2014/1/10	37.01	38.7	38.81	37.01	5643153	38.32	38.01	37.73	37.71	56431.53	55683.98	52005.68	2
2014/1/13	37.85	37.06	37.97	37	3276074	38.29	38.1	37.69	37.66	32760.74	50474.26	50998.63	2
2014/1/14	38.18	37.99	38.5	37.61	2569642	38.23	38.17	37.64	37.6	25696.42	47620.93	48970.42	2
2014/1/15	39	38.4	39.3	38.4	4281300	38.12	38.3	37.67	37.55	42813	42303.7	48579.9	2
2014/1/16	38	39.17	39.17	37.99	4398679	38.01	38.3	37.7	37.49	43986.79	40337.7	47602.21	2
2014/1/17	37.4	38.01	38.29	37.37	3242710	38.09	38.2	37.69	37.44	32427.1	35536.81	45610.4	2
2014/1/20	37.01	37.44	37.98	36.7	3095805	37.92	38.1	37.72	37.37	30958.05	35176.27	42825.27	2
2014/1/21	37.16	37.1	37.47	36.98	3096611	37.71	37.97	37.75	37.34	30966.11	36230.21	41925.57	2
2014/1/22	38.04	37.45	38.1	37.07	3810145	37.52	37.82	37.8	37.33	38101.45	35287.9	38795.8	2
2014/1/23	37.46	38.1	38.27	37.01	4143652	37.41	37.71	37.82	37.3	41436.52	34777.84	37557.77	2
2014/1/24	38.6	37.45	38.8	37.4	6164890	37.65	37.87	37.94	37.31	61648.9	40622.21	38079.51	2
2014/1/27	38.58	38.73	39.1	38.05	6388131	37.97	37.94	38.02	37.32	63881.31	47206.86	41191.56	2
2014/1/28	40.2	39.7	40.68	39.12	13241201	38.58	38.15	38.16	37.35	132412.02	67496.04	51863.13	2
2014/1/29	39.76	40.3	40.33	39.52	5574667	38.92	38.22	38.26	37.37	55746.67	71025.09	53156.49	2
2014/1/30	38.65	39.92	40.45	38.51	4736481	39.16	38.29	38.29	37.38	47364.81	72210.74	53494.3	2
2014/2/7	39.5	38.46	39.66	38.31	4815495	39.34	38.5	38.35	37.44	48154.95	69511.95	55067.08	2
2014/2/10	43.45	40.3	43.45	40.3	11083742	40.31	39.14	38.62	37.58	110837.42	78903.17	63055.02	2
2014/2/11	44.29	45.9	46.45	43.81	20075418	41.13	39.85	38.91	37.72	200754.19	92571.61	80033.82	2
2014/2/12	45.26	44.2	46.23	43.5	13032723	42.23	40.58	39.2	37.87	130327.23	107487.71	89256.39	2
2014/2/13	49	46.2	49.79	46.01	22521684	44.3	41.73	39.72	38.11	225216.84	143058.13	107634.44	2
2014/2/14	48.43	48	50.2	47.48	13265414	46.09	42.71	40.29	38.34	132654.14	159957.97	114734.95	2
2014/2/17	50.15	49.14	50.48	48	13579717	47.43	43.87	40.91	38.57	135797.17	164949.91	121926.54	2
2014/2/18	47.94	49.8	49.8	47.45	12319129	48.16	44.64	41.39	38.76	123191.29	149437.34	121004.48	2
2014/2/19	48.06	49.67	49.99	46.76	11192678	48.72	45.47	41.85	38.96	111926.78	145757.25	126622.48	2
2014/2/20	47.99	47.26	49.02	47.26	10472938	48.51	46.41	42.35	39.16	104729.38	121659.75	132358.94	2
2014/2/21	46.7	48.01	48.48	46.32	7341011	48.17	47.13	42.81	39.34	73410.11	109810.95	134884.47	2
2014/2/24	48.71	46.01	49.15	45.59	9569944	47.88	47.65	43.4	39.54	95699.44	101791.4	133370.66	2
2014/2/25	48.56	48.69	50.45	47.8	12196632	48	48.08	43.97	39.74	121966.32	101546.41	125491.88	2
2014/2/26	53.42	50	53.42	49.99	24991080	49.08	48.9	44.74	40.01	249910.8	129143.21	137450.23	2
2014/2/27	52.95	55.92	57	52.83	26173796	50.07	49.29	45.51	40.26	261737.95	160544.92	141102.33	2
2014/2/28	56.91	53.28	57.88	51.51	22179698	52.11	50.14	46.43	40.57	221796.98	190222.3	150016.61	2
2014/3/3	57	56.91	58.05	55.4	14736010	53.77	50.82	47.35	40.89	147360.09	200554.42	151172.91	2
2014/3/4	56.48	55.85	56.99	55.3	8002056	55.35	51.68	48.16	41.24	80020.56	192165.28	146855.84	2
2014/3/5	56.1	56.03	59.29	55.6	10594958	55.89	52.48	48.98	41.58	105949.58	163373.03	146258.13	2
2014/3/6	55.1	55.01	55.78	53.5	8186782	56.32	53.19	49.8	41.9	81867.82	127399.02	143971.97	2
2014/3/7	56	54.82	57.99	54.61	8238404	56.14	54.12	50.63	42.2	82384.04	99516.42	144869.34	2
2014/3/10	54.75	55	57.59	54	8147423	55.69	54.73	51.19	42.48	81474.23	86339.25	143446.84	2
2014/3/11	51.92	54.47	55.94	50.7	10835722	54.77	55.06	51.57	42.71	108357.22	92006.58	142085.92	2
2014/3/12	50.63	51.5	52.68	49.3	9005498	53.68	54.78	51.84	42.93	90054.98	88827.65	126100.35	2
2014/3/13	52.49	50.62	53.03	50.3	7394852	53.16	54.74	52.01	43.18	73948.52	87243.8	107321.4	2
2014/3/14	50.23	52	52.05	49.84	7831526	52	54.07	52.1	43.38	78315.26	86430.04	92973.23	2
2014/3/17	53.49	50.31	53.6	50.31	8967252	51.75	53.72	52.27	43.62	89672.52	88069.7	87204.47	2
2014/3/18	53.15	53.45	54.92	52.98	6423730	52	53.39	52.53	43.86	64237.3	79245.72	85626.15	2
2014/3/19	54.4	53.16	54.65	52.73	5144448	52.75	53.22	52.85	44.12	51444.48	71523.62	80175.64	2
2014/3/20	50.42	52.39	53	49.98	11372957	52.34	52.75	52.97	44.34	113729.57	79479.83	83361.82	2
2014/3/21	51.4	50	52.35	48.02	9109674	52.57	52.29	53.21	44.57	91096.74	82036.13	84233.09	2
2014/3/24	49.95	51.99	51.99	49.7	5411434	51.86	51.81	53.27	44.79	54114.34	74924.48	81497.1	2
2014/3/25	49.96	49.95	50.73	49.06	4380300	51.23	51.61	53.34	45.02	43803	70837.63	75041.67	2
2014/3/26	51.2	50.5	51.92	49.96	5780820	50.59	51.67	53.23	45.26	57808.2	72110.37	71816.98	2
2014/3/27	50.14	51.2	51.62	49.5	4733216	50.53	51.43	53.09	45.47	47332.16	58830.89	69155.36	2
2014/3/28	49.1	50	50.31	48.89	3441648	50.07	51.32	52.7	45.69	34416.48	47494.84	64765.48	2
2014/3/31	48.11	48.88	50	47.71	4318071	49.7	50.78	52.25	45.87	43180.71	45308.11	60116.3	2
2014/4/1	48.5	48.1	49.1	48.08	2296672	49.41	50.32	51.85	46.06	22966.72	41140.85	55989.24	2
2014/4/2	48.7	48.78	49.78	48.48	2299058	48.91	49.75	51.48	46.24	22990.58	34177.33	53143.86	2
2014/4/3	48.95	49.25	49.85	48.78	2485348	48.67	49.6	51.17	46.42	24853.48	29681.59	44256.24	2
2014/4/4	49.69	48.95	49.79	48.64	2107710	48.79	49.43	50.86	46.61	21077.1	27013.72	37254.28	2
2014/4/8	49.69	49.03	49.84	48.5	3124814	49.11	49.4	50.61	46.81	31248.14	24627.2	34967.66	2
2014/4/9	50.1	48.85	50.32	48.85	2533698	49.43	49.42	50.52	47	25336.98	25101.26	33121.05	2
2014/4/10	51	50.12	51.63	49.4	5415725	49.89	49.4	50.53	47.19	54157.25	31334.59	32755.96	2
2014/4/11	49.75	50.58	50.98	49.52	3243448	50.05	49.36	50.4	47.38	32434.48	32850.79	31266.19	2
2014/4/14	50.07	49.8	50.76	49.65	2158057	50.12	49.46	50.39	47.59	21580.57	32951.48	29982.6	2
2014/4/15	48.57	50	50.73	48.52	3856420	49.9	49.5	50.14	47.77	38564.2	34414.7	29520.95	2
2014/4/16	48.78	48.5	49.1	48.34	2250557	49.63	49.53	49.92	47.95	22505.57	33848.41	29474.84	2
2014/4/17	48.66	48.95	49.3	48.56	2069228	49.17	49.53	49.64	48.11	20692.28	27155.42	29245	2
2014/4/18	49.28	48.51	49.4	48.19	2526709	49.07	49.56	49.58	48.3	25267.09	25721.94	29286.37	2
2014/4/21	49.06	49.5	50.26	48.9	3150692	48.87	49.5	49.46	48.49	31506.92	27707.21	30329.35	2
2014/4/22	47.99	49.1	49.58	47	4372784	48.75	49.33	49.37	48.68	43727.84	28739.94	31577.32	2
2014/4/23	46.15	48.1	48.2	45.59	5638886	48.23	48.93	49.17	48.83	56388.86	35516.6	34682.51	3
2014/4/24	45.26	45.84	46.33	45	3074151	47.55	48.36	48.88	48.95	30741.51	37526.45	32340.93	2
2014/4/25	46.14	45.45	47.2	45.45	3886094	46.92	48	48.68	49.09	38860.94	40245.21	32983.58	2
2014/4/28	46.25	46.18	46.99	45.5	2911363	46.36	47.61	48.53	49.22	29113.63	39766.55	33736.88	2
2014/4/29	46.1	46.29	46.54	45.5	1916860	45.98	47.37	48.43	49.34	19168.6	34854.71	31797.32	2
2014/4/30	46.22	46.4	46.7	46.11	1354384	45.99	47.11	48.32	49.44	13543.84	26285.71	30901.15	2
2014/5/5	45.65	46.1	46.1	44.71	2764032	46.07	46.81	48.17	49.54	27640.32	25665.46	31595.96	2
2014/5/6	45.9	45.65	46.43	45.65	2120669	46.02	46.47	48.02	49.66	21206.69	22134.62	31189.91	3
2014/5/7	43.32	45.8	45.81	42.99	5585662	45.44	45.9	47.7	49.73	55856.62	27483.21	33624.88	2
2014/5/8	42.07	43	43.65	41.15	6225113	44.63	45.31	47.32	49.7	62251.13	36099.72	35477.21	2
2014/5/9	40.74	41.01	41.39	39.87	5292609	43.54	44.77	46.85	49.64	52926.09	43976.17	35130.93	2
2014/5/12	41.83	40.82	42.2	40.8	3676696	42.77	44.42	46.39	49.59	36766.96	45801.5	35733.48	2
2014/5/13	41.8	42	43.2	41.68	5310871	41.95	43.99	45.99	49.47	53108.71	52181.9	37158.26	2
2014/5/14	42.01	41.82	42.4	41.52	1618103	41.69	43.56	45.59	49.36	16181.03	44246.79	35865	2
2014/5/15	41.06	42.05	42.45	40.9	2041543	41.49	43.06	45.21	49.21	20415.43	35879.64	35989.68	2
2014/5/16	40.97	40.8	41.53	40.8	1558660	41.53	42.53	44.82	49.09	15586.6	28411.75	36193.96	2
2014/5/19	40.9	41	41.2	40.41	1322174	41.35	42.06	44.43	48.97	13221.74	23702.7	34752.1	3
2014/5/20	40.69	41.1	41.64	40.51	1814717	41.13	41.54	44.01	48.85	18147.17	16710.39	34446.15	2
2014/5/21	41.58	40.5	41.61	40	1836219	41.04	41.37	43.63	48.77	18362.19	17146.63	30696.71	2
2014/5/22	42.16	41.6	43.22	41.59	3913417	41.26	41.37	43.34	48.66	39134.17	20890.38	28385.01	2
2014/5/23	42.16	42.21	42.69	42.01	919731	41.5	41.52	43.14	48.55	9197.31	19612.52	24012.13	2
2014/5/26	46.38	44.45	46.38	44.3	12211600	42.59	41.97	43.2	48.43	122116	41391.37	32547.04	2
2014/5/27	46.65	46.18	46.65	45.25	6633026	43.79	42.46	43.22	48.33	66330.26	51027.98	33869.19	2
2014/5/28	47.8	46.64	48.9	46.25	9700987	45.03	43.03	43.3	48.18	97009.87	66757.52	41952.07	2
2014/5/29	46.29	47.83	47.99	46.2	4746446	45.86	43.56	43.31	48	47464.46	68423.58	44656.98	2
2014/5/30	46.68	46.18	48.09	45.6	6101391	46.76	44.13	43.33	47.83	61013.91	78786.9	49199.71	2
2014/6/3	45.91	46.68	46.93	45.65	3322672	46.67	44.63	43.35	47.66	33226.72	61009.04	51200.2	2
2014/6/4	44.69	45.9	45.91	44.38	3468286	46.27	45.03	43.28	47.49	34682.86	54679.56	52853.77	2
2014/6/5	45.35	44.34	45.35	44.12	2805275	45.78	45.41	43.39	47.31	28052.75	40888.14	53822.83	2
2014/6/6	46.07	45.32	46.31	45.17	3921703	45.74	45.8	43.59	47.17	39217.03	39238.65	53831.12	2
2014/6/9	45.7	46.1	46.36	45.5	1891740	45.54	46.15	43.83	47.07	18917.4	30819.35	54803.13	2
2014/6/10	45.64	45.72	46.16	44.5	3750264	45.49	46.08	44.02	46.98	37502.64	31674.54	46341.79	2
2014/6/11	45.3	45.31	45.55	44.91	1957640	45.61	45.94	44.2	46.86	19576.4	28653.24	41666.41	2
2014/6/12	45.14	45.3	46.13	45.06	3345699	45.57	45.68	44.36	46.78	33456.99	29734.09	35311.12	2
2014/6/13	47.8	45.7	48	45.16	10480645	45.92	45.83	44.69	46.68	104806.45	42851.98	41045.32	2
2014/6/16	47.15	47.58	47.97	46.6	6049950	46.21	45.88	45	46.58	60499.5	51168.4	40993.87	2
2014/6/17	46.67	46.9	47.69	46.59	4652470	46.41	45.95	45.29	46.45	46524.7	52972.8	42323.68	2
2014/6/18	47	46.75	47.37	46.6	3670897	46.75	46.18	45.61	46.4	36708.97	56399.32	42526.29	2
2014/6/19	45.8	47	47.37	45.2	2917385	46.88	46.23	45.82	46.3	29173.85	55542.7	42638.39	2
2014/6/20	46.6	46.3	47.24	45.5	4545280	46.64	46.28	46.04	46.25	45452.8	43671.96	43261.97	2
2014/6/23	46.8	47	47.36	46.5	2560361	46.57	46.39	46.27	46.2	25603.61	36692.79	43930.59	2
2014/6/24	48.46	47.45	48.6	46.95	7987232	46.93	46.67	46.37	46.15	79872.32	43362.31	48167.56	2
2014/6/25	48.85	48.52	49.08	48.1	6196785	47.3	47.03	46.48	46.13	61967.85	48414.09	52406.7	2
2014/6/26	49.5	48.55	50	48.25	4900574	48.04	47.46	46.57	46.13	49005.74	52380.46	53961.57	2
2014/6/27	48.91	49.99	51.08	48.51	9420195	48.5	47.57	46.7	46.15	94201.95	62130.29	52901.13	2
2014/6/30	47.49	47.99	48.25	46.4	8616225	48.64	47.61	46.74	46.13	86162.25	74242.02	55467.4	2
2014/7/1	47.7	47.5	48.42	47.01	6351375	48.49	47.71	46.83	46.11	63513.75	70970.3	57166.31	2
2014/7/2	47.9	47.47	48.17	47.13	4109941	48.3	47.8	46.99	46.1	41099.41	66796.63	57605.36	2
2014/7/3	48.85	47.95	49.49	47.5	8785740	48.17	48.11	47.17	46.08	87857.4	74566.95	63473.71	2
2014/7/4	48.29	48.93	49.1	48.29	4995092	48.05	48.28	47.28	46.06	49950.92	65716.74	63923.52	2
2014/7/7	47.75	48.39	48.8	47.6	4201252	48.1	48.37	47.38	46.02	42012.52	56886.8	65564.41	2
2014/7/8	49.23	47.73	49.46	47.73	10329139	48.4	48.45	47.56	45.99	103291.39	64842.32	67906.32	2
2014/7/9	47.96	49.22	49.25	47.59	7368969	48.42	48.36	47.69	45.96	73689.69	71360.38	69078.5	2
2014/7/10	46.59	49	49.45	46.58	13717523	47.96	48.07	47.76	45.9	137175.23	81223.95	77895.45	2
2014/7/11	46.91	45.89	47	44.5	8903576	47.69	47.87	47.72	45.88	89035.76	89040.92	77378.83	2
2014/7/14	48.74	47.5	49.5	47.48	11563455	47.89	47.99	47.8	45.88	115634.55	103765.33	80326.06	2
2014/7/15	47.71	48.69	48.69	47.33	6885858	47.58	47.99	47.85	45.86	68858.58	96878.77	80860.55	2
2014/7/16	47.1	47.68	48.3	46.8	4042521	47.41	47.91	47.86	45.82	40425.21	90225.86	80793.12	2
2014/7/17	46.49	47.6	47.64	46.3	3523687	47.39	47.68	47.89	45.78	35236.87	69838.2	75531.07	2
2014/7/18	46.36	46.52	46.91	46.27	3066934	47.28	47.48	47.88	45.75	30669.34	58164.91	73602.91	2
2014/7/21	46.03	46.36	46.5	45.91	3870151	46.74	47.31	47.84	45.75	38701.51	42778.3	73271.81	2
2014/7/22	48.6	46.39	49.25	46.3	12471001	46.92	47.25	47.85	45.81	124710.01	53948.59	75413.67	2
2014/7/23	47.7	48.2	48.49	47.2	5318670	47.04	47.22	47.79	45.83	53186.7	56500.89	73363.38	2
2014/7/24	47.71	47.9	48.22	46.79	3967705	47.28	47.33	47.7	45.86	39677.05	57388.92	63613.55	2
2014/7/25	48.43	47.8	48.58	47.8	4853161	47.69	47.49	47.68	45.9	48531.61	60961.38	59563.14	2
2014/7/28	49.07	48.65	49.4	48.65	6901326	48.3	47.52	47.76	45.94	69013.26	67023.73	54901.01	2
2014/7/29	51.41	49.1	52.7	48.55	12513846	48.86	47.89	47.94	46.04	125138.46	67109.41	60528.99	2
2014/7/30	51.39	51.51	52.45	50.85	7271873	49.6	48.32	48.12	46.13	72718.73	71015.83	63758.35	2
2014/7/31	50.71	51.45	51.86	50.5	5082513	50.2	48.74	48.21	46.25	50825.13	73245.44	65317.18	2
2014/8/1	49.69	50.88	51.2	49.69	4999075	50.45	49.07	48.28	46.38	49990.75	73537.27	67249.32	2
2014/8/4	51.47	49.99	51.49	49.8	5180492	50.93	49.62	48.46	46.56	51804.92	70095.6	68559.66	2
2014/8/5	51.39	51.48	51.8	50.39	3529632	50.93	49.9	48.57	46.72	35296.32	52127.17	59618.29	2
2014/8/6	52.5	50.8	52.5	50.6	7117226	51.15	50.38	48.8	46.9	71172.26	51817.88	61416.85	2
2014/8/7	51.3	52.68	53.66	51.29	6228705	51.27	50.74	49.04	47.05	62287.05	54110.26	63677.85	3
2014/8/8	51.45	51.5	52.28	51.22	3386874	51.62	51.04	49.26	47.23	33868.74	50885.86	62211.56	2
2014/8/11	51.9	51.3	52.6	51.08	3447063	51.71	51.32	49.42	47.41	34470.63	47419	58757.3	2
2014/8/12	51.59	51.85	52.19	51.27	3707496	51.75	51.34	49.61	47.59	37074.96	47774.73	49950.95	2
2014/8/13	51.21	51.85	52.19	50.54	4077209	51.49	51.32	49.82	47.76	40772.09	41694.69	46756.28	2
2014/8/14	51.55	50.9	51.9	50.65	3960521	51.54	51.4	50.07	47.93	39605.21	37158.32	45634.29	2
2014/8/15	51.6	51.5	51.94	51.01	3247748	51.57	51.6	50.33	48.08	32477.48	36880.07	43882.96	2
2014/8/18	51.5	51.62	52.25	51.31	3362001	51.49	51.6	50.61	48.24	33620.01	36709.95	42064.47	2
2014/8/19	51.35	51.5	52.09	51.1	3645113	51.44	51.59	50.75	48.32	36451.13	36585.19	42179.96	2
2014/8/20	50.6	51.18	51.18	50.24	3891018	51.32	51.4	50.89	48.39	38910.18	36212.8	38953.75	2
2014/8/21	50.95	50.61	50.97	49.99	3379734	51.2	51.37	51.05	48.44	33797.34	35051.23	36104.78	2
2014/8/22	49.98	50.9	50.9	49.83	4372960	50.88	51.22	51.13	48.5	43729.6	37301.65	37090.87	2
2014/8/25	49.87	49	50.14	48.4	5806762	50.55	51.02	51.17	48.56	58067.62	42191.18	39450.57	2
2014/8/26	49.35	49.72	49.94	48.94	2600390	50.15	50.8	51.07	48.61	26003.9	40101.73	38343.46	2
2014/8/27	50.33	49.5	50.58	49.49	4365297	50.1	50.71	51.01	48.71	43652.97	41050.29	38631.54	2
2014/8/28	49.24	50.32	50.33	49.09	2567252	49.75	50.48	50.94	48.77	25672.52	39425.32	37238.27	2
2014/8/29	50.55	49.65	50.66	49.4	3693403	49.87	50.37	50.98	48.85	36934.03	38066.21	37683.93	2
2014/9/1	51.09	51	51.55	50.56	4867929	50.11	50.33	50.97	48.94	48679.29	36188.54	39189.86	2
2014/9/2	51.3	51.1	51.3	50.81	5191024	50.5	50.33	50.96	49.03	51910.24	41369.81	40735.77	2
2014/9/3	51.76	51.5	51.88	51.48	5486001	50.79	50.44	50.92	49.14	54860.01	43611.21	42330.75	2
2014/9/4	51.61	51.85	52.14	51.38	3405406	51.26	50.51	50.94	49.25	34054.06	45287.52	42356.43	2
2014/9/5	51.75	51.75	51.94	51.19	3463816	51.5	50.69	50.95	49.31	34638.16	44828.35	41447.28	2
2014/9/9	54.13	51.81	54.29	51.79	10548799	52.11	51.11	51.07	49.43	105487.99	56190.09	46189.32	2
2014/9/10	53.66	53.38	53.98	53.06	6215650	52.58	51.54	51.17	49.55	62156.5	58239.34	49804.58	2
2014/9/11	52.11	53.65	53.65	52	4756139	52.65	51.72	51.21	49.63	47561.39	56779.62	50195.42	2
2014/9/12	51.9	52.55	52.64	51.46	3967774	52.71	51.99	51.23	49.73	39677.74	57904.36	51595.94	2
2014/9/15	51.6	51.5	51.99	51.39	3079573	52.68	52.09	51.23	49.82	30795.73	57135.87	50982.11	2
2014/9/16	49.98	51.48	51.49	49.95	5335099	51.85	51.98	51.16	49.87	53350.99	46708.47	51449.28	2
2014/9/17	50.26	50.28	50.86	49.45	4195436	51.17	51.88	51.1	49.9	41954.36	42668.04	50453.69	2
2014/9/18	49.91	49.87	50.4	49.61	2947667	50.73	51.69	51.07	49.92	29476.67	39051.1	47915.36	2
2014/9/19	50	49.91	50.24	49.85	3053734	50.35	51.53	51.02	49.92	30537.34	37223.02	47563.69	2
2014/9/22	48.45	49.96	50.02	48.1	3746736	49.72	51.2	50.94	49.92	37467.36	38557.34	47846.61	2
2014/9/23	48.85	48.4	49.06	48.3	3030725	49.49	50.67	50.89	49.94	30307.25	33948.6	40328.53	2
2014/9/24	49.54	48.98	49.7	48.52	5030495	49.35	50.26	50.9	49.97	50304.95	35618.71	39143.38	2
2014/9/25	49.04	49.99	50.08	48.89	4677881	49.18	49.95	50.84	49.99	46778.81	39079.14	39065.12	2
2014/9/26	48.88	49.05	49.33	48.68	2572969	48.95	49.65	50.82	49.99	25729.69	38117.61	37670.32	2
2014/9/29	49.05	48.89	49.7	48.89	4378562	49.07	49.4	50.74	50	43785.62	39381.27	38969.3	3
2014/9/30	48.83	49.15	49.39	48.7	3529231	49.07	49.28	50.63	50.02	35292.31	40378.27	37163.44	2
2014/10/8	49.45	48.88	49.49	48.75	4532947	49.05	49.2	50.54	50.02	45329.47	39383.18	37500.95	2
2014/10/9	50.32	49.55	50.86	49.53	7774714	49.31	49.24	50.47	50.06	77747.14	45576.85	42327.99	2
2014/10/10	49.5	50.32	50.32	49.45	4790276	49.43	49.19	50.36	50.11	47902.76	50011.46	44064.54	2
2014/10/13	49.08	49.5	49.51	48.34	4234407	49.44	49.25	50.23	50.15	42344.07	49723.15	44552.21	2
2014/10/14	48.25	49.25	49.3	48.1	4980592	49.32	49.19	49.93	50.14	49805.92	52625.88	46502.07	3
2014/10/15	48.35	48.26	48.47	47.58	4352055	49.1	49.08	49.67	50.15	43520.55	52264.09	45823.63	0
2014/10/16	47.93	48.1	48.42	47.62	4232303	48.62	48.96	49.46	50.16	42323.03	45179.27	45378.05	0
2014/10/17	47.87	48	48.4	47.4	4570145	48.3	48.86	49.26	50.19	45701.45	44739.01	47375.23	2
2014/10/20	48.2	47.83	48.54	47.76	3659649	48.12	48.78	49.09	50.22	36596.49	43589.49	46656.32	2
2014/10/21	47.31	48.21	48.43	47.3	3839376	47.93	48.63	48.95	50.24	38393.76	41307.05	46966.46	2
2014/10/22	47.3	47.3	47.9	47.2	3337881	47.72	48.41	48.81	50.22	33378.81	39278.71	45771.39	2
2014/10/23	47.3	47.3	47.78	47.1	2605822	47.6	48.11	48.67	50.21	26058.22	36025.75	40602.51	2
2014/10/24	47.41	47.36	47.85	47.3	2424089	47.5	47.9	48.55	50.21	24240.89	31733.63	38236.32	2
2014/10/27	46.76	47.39	47.68	46.2	3626326	47.22	47.67	48.46	50.18	36263.26	31666.99	37628.24	2
2014/10/28	47.38	46.76	47.6	46.7	4226549	47.23	47.58	48.39	50.15	42265.49	32441.33	36874.2	2
2014/10/29	48.1	47.43	48.23	47.42	5226858	47.39	47.56	48.32	50.09	52268.58	36219.29	37749	0
2014/10/30	47.33	48.2	48.66	47.3	6911677	47.4	47.5	48.23	50.03	69116.77	44831	40428.37	2
2014/10/31	46.97	47.17	47.18	46.34	5054421	47.31	47.41	48.13	49.96	50544.21	50091.66	40912.65	2
2014/11/3	46.18	46.96	46.96	46	5916846	47.19	47.2	47.99	49.91	59168.46	54672.7	43169.84	2
2014/11/4	46.34	46.2	46.56	46.17	2785700	46.98	47.11	47.87	49.82	27857	51791	42116.16	2
2014/11/5	46.01	46.3	46.3	45.97	2587813	46.57	46.98	47.69	49.73	25878.13	46512.92	41366.1	2
2014/11/6	46.15	45.92	46.29	45.85	2365871	46.33	46.86	47.49	49.63	23658.71	37421.3	41126.15	2
2014/11/7	46.08	46.18	46.48	45.9	3317961	46.15	46.73	47.31	49.54	33179.61	33948.38	42020.02	0
2014/11/10	46.54	46.1	46.55	45.96	4275566	46.22	46.71	47.19	49.46	42755.66	30665.82	42669.26	2
2014/11/11	44.63	46.6	46.65	44.5	6077851	45.88	46.43	47.01	49.34	60778.51	37250.13	44520.57	2
2014/11/12	43.9	44.5	44.86	42.99	5865414	45.46	46.01	46.78	49.21	58654.14	43805.32	45159.12	2
2014/11/13	42.9	43.71	43.84	42.25	6781062	44.81	45.57	46.53	49.07	67810.62	52635.71	45028.51	1
2014/11/14	44.19	42.9	44.95	42.38	6082076	44.43	45.29	46.35	48.95	60820.76	58163.94	46056.16	2
2014/11/17	44.01	43.8	44.8	43.66	4358878	43.93	45.08	46.14	48.82	43588.78	58330.56	44498.19	2
2014/11/18	42.83	44	44	42.6	4317093	43.57	44.72	45.92	48.67	43170.93	54809.05	46029.59	2
2014/11/19	42.8	42.7	43.45	42.47	4314441	43.35	44.4	45.69	48.53	43144.41	51707.1	47756.21	2
2014/11/20	42.6	42.72	43.2	42.36	3415077	43.29	44.05	45.46	48.4	34150.77	44975.13	48805.42	2
2014/11/21	42.82	42.78	42.89	42.51	3339177	43.01	43.72	45.23	48.26	33391.77	39489.33	48826.63	2
2014/11/24	43.85	43.34	43.97	42.91	6355631	42.98	43.45	45.08	48.16	63556.31	43482.84	50906.7	2
2014/11/25	44.03	43.95	44.75	43.7	6400971	43.22	43.39	44.91	48.06	64009.71	47650.59	51229.82	2
2014/11/26	44.51	44.25	45.1	44.25	6848753	43.56	43.45	44.73	47.98	68487.53	52719.22	52213.16	2
2014/11/27	43.99	44.55	44.73	43.8	7429465	43.84	43.56	44.57	47.88	74294.65	60748	52861.57	2
2014/11/28	43.3	43.7	43.72	42.88	6355359	43.94	43.47	44.38	47.78	63553.59	66780.36	53134.85	3
2014/12/1	43.4	43.3	44.15	43	5234573	43.85	43.41	44.24	47.66	52345.73	64538.24	54010.54	2
2014/12/2	43.52	43.4	43.83	43.12	6234539	43.74	43.48	44.1	47.53	62345.39	64205.38	55927.99	2
2014/12/3	43.15	43.68	43.69	42.68	12452533	43.47	43.52	43.96	47.4	124525.33	75412.94	64066.07	2
2014/12/4	44.58	43.19	44.85	43.19	17555164	43.59	43.72	43.88	47.28	175551.64	95664.34	78206.16	2
2014/12/5	43.36	44.66	44.73	43	12893793	43.6	43.77	43.75	47.14	128937.93	108741.2	87760.77	2
2014/12/8	41.96	43	43.18	41.7	16303431	43.31	43.58	43.52	46.98	163034.31	130878.91	97708.57	2
2014/12/9	39.66	41.85	41.85	39.53	18316396	42.54	43.14	43.27	46.74	183163.95	155042.63	109624	2
2014/12/10	40.25	39.88	40.4	39.48	15938681	41.96	42.72	43.09	46.51	159386.81	162014.92	118713.92	2
2014/12/11	40.16	40.02	40.25	39.53	8129474	41.08	42.33	42.95	46.31	81294.74	143163.55	119413.95	2
2014/12/12	42.28	40.14	43	39.9	18634736	40.86	42.23	42.85	46.15	186347.36	154645.44	131693.33	2
2014/12/15	42.18	42.42	42.63	41.09	8517787	40.91	42.11	42.76	46	85177.87	139074.16	134976.53	2
2014/12/16	41.72	42.12	42.19	41.39	10528003	41.32	41.93	42.71	45.86	105280.03	123497.36	139270	2
2014/12/17	40.48	41.42	41.48	40.02	10507950	41.36	41.66	42.59	45.7	105079.5	112635.9	137325.41	2
2014/12/18	36.43	40.71	41.48	36.43	34959620	40.62	40.85	42.28	45.47	349596.19	166296.2	154729.86	2
2014/12/19	37.47	36.7	39	36.7	28531252	39.66	40.26	42.01	45.26	285312.53	186089.22	170367.33	2
2014/12/22	34.81	37.2	37.21	33.8	16088542	38.18	39.54	41.56	45.03	160885.42	201230.72	170152.45	2
2014/12/23	35.16	34.75	36	34.54	10643155	36.87	39.09	41.12	44.81	106431.55	201461.03	162479.2	2
2014/12/24	36.68	35.36	36.94	34.85	13451809	36.11	38.74	40.73	44.59	134518.09	207348.77	159992.33	2
2014/12/25	37.15	37.06	37.99	36.5	12062261	36.25	38.44	40.39	44.39	120622.61	161554.05	163925.13	2
2014/12/26	36.76	37.14	37.14	36.22	9043572	36.11	37.88	40.06	44.19	90435.72	122578.69	154333.97	1
2014/12/29	36.5	36.8	37.29	36.03	9118536	36.45	37.32	39.71	43.98	91185.36	108638.66	154934.7	1
2014/12/30	38.06	37.99	39.23	37.45	16903728	37.03	36.95	39.44	43.8	169037.28	121159.83	161310.42	2
2014/12/31	38.15	38.07	38.84	37.51	10696432	37.32	36.72	39.19	43.61	106964.32	115649.05	161498.91	2
2015/1/5	40.26	38.3	41.1	37.75	19214892	37.95	37.1	38.97	43.45	192148.92	129954.33	145754.19	2
2015/1/6	40.33	39.38	41.45	39.05	13889067	38.66	37.39	38.82	43.29	138890.67	139645.31	131111.98	2
2015/1/7	38.94	40.25	40.25	38.9	11167398	39.15	37.8	38.67	43.13	111673.98	143743.03	126190.85	2
2015/1/8	38.51	38.93	39.2	38.38	6891785	39.24	38.13	38.61	42.96	68917.85	123719.15	122439.48	2
2015/1/9	38.44	38.54	39.5	38.35	8515094	39.3	38.31	38.52	42.8	85150.94	119356.48	117502.77	2
2015/1/12	39.48	38.48	40.33	38.48	11348854	39.14	38.54	38.49	42.66	113488.54	103624.39	116789.36	2
2015/1/13	40.32	40	40.89	39.5	13327085	39.14	38.9	38.39	42.53	133270.84	102500.42	121072.88	2
2015/1/14	39.48	40.3	40.7	39	6989417	39.25	39.2	38.26	42.39	69894.17	94144.47	118943.75	2
2015/1/15	39.08	39.6	39.88	38.58	5957550	39.36	39.3	38.12	42.25	59575.5	92275.99	107997.58	2
2015/1/16	39.57	39.11	39.68	38.79	7273230	39.59	39.44	38.08	42.12	72732.3	89792.27	104574.38	2
2015/1/19	38.31	39.42	40.43	37.79	10800447	39.35	39.25	38.17	41.97	108004.47	88695.45	96159.93	3
2015/1/20	38.95	38.44	39.35	38.28	8750457	39.08	39.11	38.25	41.83	87504.57	79542.2	91021.33	2
2015/1/21	39.48	39.09	39.78	38.95	9254367	39.08	39.16	38.48	41.71	92543.67	84072.1	89108.29	2
2015/1/22	39.81	39.65	39.95	39.2	9529465	39.22	39.29	38.71	41.58	95294.65	91215.92	91745.96	2
2015/1/23	40.11	39.95	40.96	39.88	14148146	39.33	39.46	38.88	41.45	141481.45	104965.75	97379.02	2
2015/1/26	40.1	40.3	40.8	39.56	9529417	39.69	39.52	39.03	41.33	95294.17	102423.7	95559.59	2
2015/1/27	40	40.1	40.4	39.6	10637339	39.9	39.49	39.19	41.21	106373.39	106197.46	92869.84	2
2015/1/28	40.4	40.21	40.9	39.88	10893355	40.08	39.58	39.39	41.12	108933.55	109475.44	96773.77	2
2015/1/29	39.76	40.54	40.59	39.42	9244837	40.07	39.65	39.47	41.01	92448.37	108906.19	100061.05	2
2015/1/30	38.26	39.7	39.98	38.25	10189346	39.7	39.52	39.48	40.88	101893.46	100988.59	102977.17	2
2015/2/2	38.47	38	38.91	37.5	5250615	39.38	39.53	39.39	40.75	52506.15	92430.98	97427.34	2
2015/2/3	38.73	39.19	39.3	38.61	5874292	39.12	39.51	39.31	40.63	58742.92	82904.89	94551.17	2
2015/2/4	38.27	39.35	39.35	38	9158483	38.7	39.39	39.28	40.49	91584.83	79435.15	94455.3	2
2015/2/5	37.73	38.33	38.52	37.7	6962999	38.29	39.18	39.24	40.37	69629.99	74871.47	91888.83	2
2015/2/6	36.23	37.99	38.12	35.91	10964533	37.89	38.79	39.13	40.25	109645.33	76421.84	88705.22	2
2015/2/9	36.23	36.36	36.59	36.03	4800813	37.44	38.41	38.96	40.13	48008.13	75522.23	83976.61	2
2015/2/10	37.14	36.49	37.32	36.11	5956994	37.12	38.12	38.81	40.02	59569.94	75687.65	79296.27	2
2015/2/11	36.61	36.8	37.34	36.46	7137068	36.79	37.74	38.66	39.89	71370.68	71644.81	75539.98	2
2015/2/12	37.88	36.65	37.97	36.45	10284868	36.82	37.56	38.6	39.81	102848.68	78288.55	76580.01	2
2015/2/13	41.67	38.49	41.67	38.06	36938736	37.91	37.9	38.71	39.79	369387.38	130236.96	103329.4	2
2015/2/16	45.84	43.86	45.84	43.58	37752752	39.83	38.63	39.08	39.85	377527.53	196140.84	135831.53	2
2015/2/17	50.42	48.8	50.42	45.84	35038792	42.48	39.8	39.66	39.97	350387.91	254304.41	164996.03	2
2015/2/25	49.89	52.5	52.55	49.37	50831084	45.14	40.96	40.18	40.07	508310.84	341692.44	206668.64	2
2015/2/26	49.28	49.89	50.8	48.27	33074280	47.42	42.12	40.65	40.16	330742.81	387271.28	232779.92	2
2015/2/27	50.58	48.95	50.8	48.1	36840416	49.2	43.55	41.17	40.26	368404.16	387074.66	258655.83	0
2015/3/2	51.78	52.1	55.64	51.3	50259944	50.39	45.11	41.76	40.39	502599.44	412089.06	304114.94	2
2015/3/3	51.36	51	54.68	50.53	32862700	50.58	46.53	42.33	40.53	328627	407736.88	331020.66	2
2015/3/4	51.99	51	53.88	50.36	29897664	51	48.07	42.91	40.67	298976.63	365870	353781.22	2
2015/3/5	57.19	51.5	57.19	51.39	37251620	52.58	50	43.78	40.9	372516.19	374224.69	380748	2
2015/3/6	52.3	59.15	59.6	51.8	51454068	52.92	51.06	44.48	41.05	514540.69	403452	395263.31	2
2015/3/9	51.2	50.5	52	49.08	25923700	52.81	51.6	45.12	41.16	259237	354779.5	383434.28	2
2015/3/10	51.2	51.1	52.88	50.7	21563600	52.78	51.68	45.74	41.29	215636	332181.31	369959.06	2
2015/3/11	50	50.6	51.5	49.58	18830944	52.38	51.69	46.33	41.42	188309.44	310047.84	337958.94	2
2015/3/12	49.12	50.58	50.58	48.3	19381482	50.76	51.67	46.9	41.58	193814.81	274307.59	324266.19	2
2015/3/13	49.98	49.5	50.35	48.8	17509616	50.3	51.61	47.58	41.74	175096.16	206418.67	304935.34	2
2015/3/16	51.14	50.54	51.49	50.01	20111494	50.29	51.55	48.33	41.93	201114.94	194794.27	274786.91	2
2015/3/17	51.5	51.3	52.66	50.48	22345450	50.35	51.56	49.05	42.08	223454.5	196357.97	264269.66	2
2015/3/18	53.35	51.5	53.99	51.01	26989560	51.02	51.7	49.88	42.27	269895.59	212675.2	261361.55	2
2015/3/19	53.88	53.35	55.79	53.1	26297276	51.97	51.37	50.68	42.47	262972.75	226506.8	250407.2	2
2015/3/20	52.8	53	53.62	52	21847552	52.53	51.42	51.24	42.68	218475.52	235182.66	220800.67	2
2015/3/23	53.11	52.79	53.33	52.48	19659896	52.93	51.61	51.6	42.95	196598.95	234279.47	214536.88	2
2015/3/24	53.4	53.15	54.88	51.91	27855116	53.31	51.83	51.75	43.22	278551.16	245298.8	220828.41	2
2015/3/25	52.19	53.2	53.68	51.95	21332516	53.08	52.05	51.87	43.51	213325.16	233984.7	223329.95	2
2015/3/26	54.22	52.38	55	52.01	29585812	53.14	52.56	52.11	43.83	295858.13	240561.78	233534.3	2
2015/3/27	52.85	54.48	54.48	51.9	19541604	53.15	52.84	52.23	44.1	195416.05	235949.91	235566.3	2
2015/3/30	52.71	53.05	53.6	52.3	18493964	53.07	53	52.27	44.36	184939.64	233618.03	233948.75	2
2015/3/31	52.4	52.73	53.68	52.27	18740490	52.87	53.09	52.33	44.62	187404.91	215388.78	230343.78	2
2015/4/1	57.64	54	57.64	54	33653024	53.96	53.52	52.61	44.97	336530.25	240029.8	237007.25	2
2015/4/2	59.84	60	62.44	57.55	46844936	55.09	54.12	52.74	45.33	468449.38	274548.03	257554.91	2
2015/4/3	61.35	59.06	61.75	58.03	30811412	56.79	54.97	53.19	45.72	308114.13	297087.66	266518.78	2
2015/4/7	60.39	61.36	61.58	59.7	19310894	58.32	55.7	53.65	46.05	193108.94	298721.53	266169.81	2
2015/4/8	57.88	60.37	60.88	56.85	22123344	59.42	56.15	53.99	46.35	221233.44	305487.22	260438	2
2015/4/9	56	57.7	57.7	53.36	22485984	59.09	56.53	54.29	46.63	224859.84	283153.16	261591.45	2
2015/4/10	56.9	56.68	57.95	56.58	15968479	58.5	56.8	54.68	46.94	159684.8	221400.22	247974.16	2
2015/4/13	59.2	56.9	59.2	55.5	21565772	58.07	57.43	55.14	47.28	215657.72	202908.95	249998.33	2
2015/4/14	57.05	58.88	59.1	56.98	16044519	57.41	57.87	55.43	47.58	160445.19	196376.19	247548.84	2
2015/4/15	56	56.05	56.97	55.45	12814342	57.03	58.22	55.66	47.84	128143.42	177758.2	241622.72	2
2015/4/16	57.7	55.86	58.28	55.44	15081869	57.37	58.23	55.88	48.14	150818.69	162949.97	223051.55	2
2015/4/17	57.15	58.62	58.99	57	16322590	57.42	57.96	56.04	48.44	163225.91	163658.17	192529.22	2
2015/4/20	54.8	56.58	56.58	54.7	16906920	56.54	57.31	56.14	48.7	169069.2	154340.48	178624.72	2
2015/4/21	56.11	54.81	56.49	54.81	12765327	56.35	56.88	56.29	48.99	127653.27	147782.09	172079.16	2
2015/4/22	57.25	56.5	58.78	56.3	15582787	56.6	56.82	56.48	49.3	155827.88	153318.98	165538.59	2
2015/4/23	62.98	58	62.98	58	44092612	57.66	57.51	57.02	49.69	440926.13	211340.47	187145.2	2
2015/4/28	59.51	64	66.5	58.89	38541900	58.13	57.78	57.29	50.02	385419	255779.09	209718.63	2
2015/4/29	61.19	59.52	64	57.5	22242888	59.41	57.97	57.7	50.37	222428.88	266451.03	210395.75	2
2015/4/30	60	62.2	62.56	59.88	16195042	60.19	58.27	58.07	50.7	161950.42	273310.47	210546.3	1
2015/5/4	61.39	60	64.6	60	18616192	61.01	58.81	58.52	51.06	186161.92	279377.28	216348.13	2
2015/5/5	58.39	61	61	57.8	15861749	60.1	58.88	58.55	51.36	158617.48	222915.55	217128.03	2
2015/5/6	58.15	59.5	60.6	57.7	13004855	59.82	58.98	58.47	51.66	130048.55	171841.45	213810.28	2
2015/5/7	58.75	57.77	59.3	57.06	11216962	59.34	59.37	58.34	52	112169.62	149789.59	208120.31	2
2015/5/8	59.5	59.21	59.85	57.98	13363321	59.24	59.71	58.3	52.35	133633.2	144126.16	208718.31	2
2015/5/11	63.09	59.8	63.8	59.38	24883248	59.58	60.3	58.56	52.76	248832.48	156660.28	218018.78	2
2015/5/12	64.5	63.11	65.17	62	24122056	60.8	60.45	58.98	53.2	241220.56	173180.89	198048.22	2
2015/5/13	63.13	64.2	64.48	61.76	17684038	61.79	60.81	59.29	53.62	176840.38	182539.25	177190.34	2
2015/5/14	62.75	63.13	64	61.08	15377906	62.59	60.97	59.47	54.06	153779.06	190861.14	170325.34	2
2015/5/15	60.82	62.6	63.2	60.38	14810972	62.86	61.05	59.66	54.47	148109.72	193756.45	168941.3	2
2015/5/18	62.5	61.34	62.6	60.48	20802678	62.74	61.16	59.98	54.9	208026.78	185595.3	171127.78	2
2015/5/19	64.56	63.55	66.89	62.8	25295408	62.75	61.78	60.33	55.36	252954.08	187942.02	180561.45	2
2015/5/20	66.19	64.57	68.68	64.41	27573210	63.36	62.58	60.78	55.83	275732.09	207720.36	195129.81	2
2015/5/21	72.81	67	72.81	66.01	25884628	65.38	63.99	61.68	56.35	258846.28	228733.8	209797.47	2
2015/5/22	76	75.16	80.07	75.16	35226424	68.41	65.64	62.67	56.86	352264.25	269564.69	231660.58	2
2015/6/4	83.6	83.6	83.6	80.01	26618544	72.63	67.69	63.99	57.41	266185.44	281196.44	233395.88	2
2015/6/5	79.49	85.9	87.6	79	41700208	75.62	69.18	64.82	57.9	417002.09	314006.03	250974	2
2015/6/8	74.95	78.76	78.76	73.25	27889092	77.37	70.37	65.59	58.33	278890.91	314637.81	261179.08	0
2015/6/9	74.14	74.95	76.95	73.53	18440816	77.64	71.51	66.24	58.72	184408.16	299750.16	264241.97	2
2015/6/10	75.83	74.14	77.92	74	27089912	77.6	73.01	67.03	59.12	270899.13	283477.16	276520.91	2
2015/6/11	74	75.65	75.65	72.9	19465342	75.68	74.16	67.66	59.5	194653.42	269170.75	275183.56	2
2015/6/12	74.9	74	76.5	73.49	20611178	74.76	75.19	68.48	59.88	206111.78	226992.67	270499.34	2
2015/6/15	75.77	74.97	77.5	72.54	30313828	74.93	76.15	69.36	60.19	303138.28	231842.16	273239.97	2
2015/6/16	72.87	74.5	75	71.99	14302634	74.67	76.15	70.07	60.53	143026.34	223565.8	261657.97	2
2015/6/17	70.9	72.9	73.77	70.09	18420604	73.69	75.65	70.64	60.86	184206.05	206227.16	244852.16	2
2015/6/18	67.64	70.96	72.87	67.4	20124874	72.42	74.05	70.87	61.14	201248.73	207546.22	238358.47	2
2015/6/19	61.9	66.85	66.88	61.58	20494700	69.82	72.29	70.74	61.34	204947	207313.28	217152.97	2
2015/6/23	63.12	61.8	63.35	58.09	19698324	67.29	71.11	70.74	61.57	196983.23	186082.28	208962.2	0
2015/6/24	63.58	63.35	64.5	61.5	18303012	65.43	70.05	70.78	61.8	183030.13	194083.03	208824.41	2
2015/6/25	61.99	63.86	64.62	61.2	15842653	63.65	68.67	70.84	61.98	158426.53	188927.13	197577.14	0
2015/6/26	55.79	59.9	60.91	55.79	20233600	61.28	66.85	70.5	62.05	202336	189144.58	198345.41	2
2015/6/29	50.21	57.1	57.27	50.21	23964296	58.94	64.38	69.78	62	239642.95	196083.78	201698.53	2
2015/6/30	55.23	49.33	55.23	45.58	29600160	57.36	62.32	69.24	62.02	296001.59	215887.45	200984.86	2
2015/7/1	52.99	55.1	57.97	52.58	24569668	55.24	60.33	68.24	62.02	245696.69	228420.75	211251.91	2
2015/7/2	49.27	53	55.18	47.75	25548324	52.7	58.17	66.91	61.96	255483.23	247832.09	218379.59	2
2015/7/3	49.55	48.5	52.95	45.61	27533630	51.45	56.36	65.21	61.89	275336.31	262432.19	225788.38	2
2015/7/6	50.75	54.2	54.2	45.9	29927440	51.56	55.25	63.77	61.87	299274.41	274358.47	235221.13	2
2015/7/7	46.99	48.9	49.85	45.68	43615564	49.91	53.64	62.37	61.75	436155.63	302389.25	259138.34	2
2015/7/8	44.68	42.29	46.59	42.29	50934240	48.25	51.75	60.9	61.61	509342.41	355118.41	291769.56	2
2015/7/9	49.15	44.68	49.15	43.51	23035292	48.22	50.46	59.56	61.55	230352.92	350092.34	298962.22	2
2015/7/10	54.07	51.9	54.07	50.1	20639228	49.13	50.29	58.57	61.58	206392.28	336303.53	299367.84	0
2015/7/13	59.48	55.9	59.48	54.2	34798244	50.87	51.22	57.8	61.61	347982.44	346045.16	310201.81	2
2015/7/14	56.2	58	61.02	55.84	33044958	52.72	51.31	56.82	61.55	330449.59	324903.91	313646.56	2
2015/7/15	50.58	54.95	55.98	50.58	24041062	53.9	51.07	55.7	61.37	240410.63	271117.56	313118	2
2015/7/16	52.19	50.58	53.45	48	18401440	54.5	51.36	54.77	61.23	184014.41	261849.84	305971.06	2
2015/7/17	55.55	52.8	56.5	52.35	18337870	54.8	51.96	54.16	61.2	183378.7	257247.16	296775.34	2
2015/7/20	54.99	55.55	56.4	53.83	19199258	53.9	52.39	53.82	61.18	191992.58	226049.17	286047.16	0
2015/7/21	54.82	54	56.48	52.5	15405724	53.63	53.17	53.4	61.14	154057.23	190770.7	257837.3	2
2015/7/22	55.56	55.32	56.8	54.9	15652722	54.62	54.26	53	61.08	156527.22	173994.03	222555.8	2
2015/7/23	56.58	55.56	57.18	54.19	16703622	55.5	55	52.73	61.08	167036.22	170598.39	216224.13	2
2015/7/24	55.59	56.7	58.05	55.49	18690972	55.51	55.15	52.72	61.07	186909.72	171304.59	214275.88	2
2015/7/27	50.03	53.98	55.49	50.03	18120818	54.52	54.21	52.71	60.94	181208.19	169147.72	197598.45	2
2015/7/28	49.8	47.8	50.97	45.5	20432636	53.51	53.57	52.44	60.82	204326.36	179201.55	184986.14	2
2015/7/29	54.78	50.68	54.78	49.1	19988240	53.36	53.99	52.53	60.82	199882.41	187872.58	180933.31	2
2015/7/30	51.8	54.02	55.78	51.18	16235133	52.4	53.95	52.66	60.75	162351.33	186935.59	178767.02	0
2015/7/31	55.6	50.98	55.63	50.76	22472594	52.4	53.95	52.96	60.72	224725.94	194498.84	182901.72	2
2015/8/3	57.78	54.6	57.84	54.3	24998538	53.95	54.23	53.31	60.63	249985.38	208254.28	188701	2
2015/8/4	59.66	57.88	60.48	55.19	26199892	55.92	54.72	53.94	60.63	261998.92	219788.8	199495.17	2
2015/8/5	59.45	58.68	62.99	58.41	20054380	56.86	55.11	54.68	60.61	200543.8	219921.08	203896.83	0
2015/8/6	65.4	58.95	65.4	57.18	36039944	59.58	55.99	55.5	60.7	360399.44	259530.7	223233.16	2
2015/8/7	65	67	67.71	63.88	33839592	61.46	56.93	56.04	60.76	338395.91	282264.69	238381.78	2
2015/8/10	66.81	65.95	67.88	63	23223110	63.26	58.61	56.41	60.9	232231.09	278713.81	243484.05	3
2015/8/11	65.7	65.55	68.58	65.06	20455348	64.47	60.2	56.88	61.02	204553.48	267224.75	243506.78	2
2015/8/12	61.99	64.5	64.92	61.8	17419232	64.98	60.92	57.45	61.08	174192.31	261954.45	240937.75	3
2015/8/13	63.84	61.97	64.2	61	13159482	64.67	62.12	58.04	61.15	131594.81	216193.53	237862.09	2
2015/8/14	63.75	63.6	66.35	63.6	13438002	64.42	62.94	58.45	61.16	134380.02	175390.34	228827.5	2
2015/8/17	64.2	62.7	65.23	62.1	10952022	63.9	63.58	58.91	61.15	109520.22	150848.17	214781	2
2015/8/18	57.78	64.18	64.18	57.78	17193762	62.31	63.39	59.05	61.06	171937.63	144325	205774.88	2
2015/8/19	58.48	56	59.6	52.2	16660495	61.61	63.3	59.2	60.99	166604.95	142807.53	202380.97	3
2015/8/20	54.4	57	57.4	54	11173274	59.72	62.19	59.09	60.89	111732.74	138835.09	177514.31	0
2015/8/21	49.8	53	54.04	49.56	16608306	56.93	60.67	58.8	60.68	166083.06	145175.72	160283.03	2
2015/8/24	44.82	47.3	47.3	44.82	16116787	53.06	58.48	58.54	60.35	161167.88	155505.25	153176.7	2
2015/8/25	40.34	40.8	45.99	40.34	20030502	49.57	55.94	58.07	59.92	200305.02	161178.72	152751.84	2
2015/8/26	44.37	41.6	44.37	39.85	24752948	46.75	54.18	57.55	59.44	247529.48	177363.64	160085.58	3
2015/8/27	48.81	45.99	48.81	45.99	20984908	45.63	52.67	57.4	58.99	209849.08	196986.91	167911.02	2
2015/8/28	51.01	50.5	52.25	47.84	23096968	45.87	51.4	57.17	58.44	230969.69	209964.22	177569.98	2
2015/8/31	49.85	50.87	52.78	49	17855032	46.88	49.97	56.77	57.95	178550.31	213440.72	184472.98	2
2015/9/1	49.59	49	49.65	45.32	19669450	48.73	49.15	56.27	57.53	196694.5	212718.59	186948.67	2
2015/9/2	45.8	47.2	51.5	45.76	13588024	49.01	47.88	55.59	57.06	135880.23	190388.77	183876.2	2
2015/9/7	47.69	47.8	50.05	47.01	12883263	48.79	47.21	54.7	56.59	128832.63	174185.47	185586.2	2
2015/9/8	51.8	48.4	51.96	47.26	14837895	48.95	47.41	54.04	56.22	148378.95	157667.33	183815.78	2
2015/9/9	55.5	52.58	56	52.17	22124800	50.08	48.48	53.48	55.89	221248	166206.86	189823.78	2
2015/9/10	52.7	53.8	54.99	52.4	13476708	50.7	49.71	52.83	55.51	134767.08	153821.38	183270.02	2
2015/9/11	52.85	52.53	53.99	51.68	9325096	52.11	50.56	52.37	55.18	93250.96	145295.53	167842.16	2
2015/9/14	47.85	52.85	54.13	47.61	13342659	52.14	50.46	51.57	54.79	133426.59	146214.31	160199.91	3
2015/9/15	47.15	46.7	49.4	46.24	9765580	51.21	50.08	50.74	54.45	97655.8	136069.69	146868.5	1
2015/9/16	51.87	48.02	51.87	47.31	13523834	50.48	50.28	50.12	54.28	135238.34	118867.77	142537.31	2
2015/9/17	52.85	53	56.21	52.61	24131444	50.51	50.61	49.88	54.11	241314.44	140177.22	146999.3	2
2015/9/18	55.18	54	56.8	53.47	18440910	50.98	51.54	49.71	53.97	184409.09	158408.84	151852.19	2
2015/9/21	56.07	54.5	56.75	53.23	15053106	52.62	52.38	49.8	53.87	150531.06	161829.77	154022.03	2
2015/9/22	55.24	56.05	56.66	54.51	11133638	54.24	52.73	50.07	53.86	111336.38	164565.88	150317.78	2
2015/9/23	59.01	54.6	60.76	54.2	23487284	55.67	53.08	50.78	54.01	234872.84	184492.77	151680.27	2
2015/9/24	57.8	59.5	59.75	56.88	16082967	56.66	53.59	51.65	54.05	160829.67	168395.8	154286.53	2
2015/9/25	58.52	57.67	60.18	56.28	17607396	57.33	54.15	52.36	54.15	176073.95	166728.78	162568.83	2
2015/9/28	61.8	59.2	62.6	58.85	17536508	58.47	55.55	53.01	54.35	175365.08	171695.58	166762.66	2
2015/9/29	61.08	60.45	62.5	59.55	13059353	59.64	56.94	53.51	54.55	130593.53	175547.03	170056.44	2
2015/9/30	60.01	63.05	64	59.5	15353378	59.84	57.76	54.02	54.7	153533.78	159279.2	171885.97	2
2015/10/8	60.68	63.13	64.8	60.6	24578796	60.42	58.54	54.57	54.93	245787.95	176270.84	172333.34	2
2015/10/9	60.94	60.7	62.18	59.25	14960416	60.9	59.11	55.33	55.2	149604.16	170976.89	168852.83	2
2015/10/12	59.46	61.1	63.99	58.5	43396492	60.43	59.45	55.92	55.37	433964.91	222696.84	197196.22	2
2015/10/13	60.46	58.99	60.5	58.16	19995456	60.31	59.98	56.35	55.48	199954.56	236569.08	206058.05	2
2015/10/14	58.65	60.45	60.46	58.35	17017892	60.04	59.94	56.51	55.46	170178.92	239898.09	199588.66	2
2015/10/15	60.35	58.3	60.64	58.2	17015164	59.97	60.19	56.89	55.53	170151.64	224770.83	200520.84	2
2015/10/16	60.6	60.9	62.51	59.81	20010848	59.9	60.4	57.28	55.7	200108.48	234871.7	202924.3	2
2015/10/19	66.66	61.5	66.66	61.37	32339846	61.34	60.89	58.22	55.94	323398.47	212758.41	217727.63	2
2015/10/20	66.22	68.88	68.97	64.51	32791304	62.5	61.4	59.17	56.12	327913.03	238350.09	237459.58	2
2015/10/21	59.75	65.51	65.95	59.6	33837940	62.72	61.38	59.57	56.2	338379.41	271990.19	255944.17	2
2015/10/22	61.44	59.79	62.31	57.69	30610724	62.93	61.45	60	56.31	306107.25	299181.31	261976.09	2
2015/10/23	62.69	63.01	64.66	61.7	30170312	63.35	61.63	60.37	56.43	301703.13	319500.25	277185.97	2
2015/10/26	68.96	64	68.96	62.75	63345852	63.81	62.58	61.02	56.63	633458.5	381512.25	297135.34	2
2015/10/27	68.35	68.2	69.19	65	29527522	64.24	63.37	61.67	56.85	295275.22	374984.69	306667.44	2
2015/10/28	68.81	68.27	71.7	67.33	30974624	66.05	64.38	62.16	57.16	309746.25	369258.06	320624.16	2
2015/10/29	68.89	69.5	69.85	66.38	18826372	67.54	65.24	62.72	57.48	188263.72	345689.38	322435.34	2
2015/10/30	67.1	68.15	69.76	65.8	18315036	68.42	65.89	63.15	57.68	183150.36	321978.81	320739.56	2
2015/11/2	63.66	66	66.88	63	21754084	67.36	65.59	63.24	57.88	217540.84	238795.28	310153.78	2
2015/11/3	65.49	63.81	66.18	62.4	20033248	66.79	65.51	63.46	58.05	200332.48	219806.72	297395.72	2
2015/11/4	69.9	65.4	70.23	65.02	30879734	67.01	66.53	63.95	58.25	308797.34	219616.95	294437.53	2
2015/11/5	67.3	69	69.5	67.2	26719180	66.69	67.12	64.28	58.38	267191.81	235402.58	290545.94	2
2015/11/6	67.75	66.8	68.8	66.6	25136158	66.82	67.62	64.62	58.51	251361.58	249044.83	285511.81	2
2015/11/9	71.6	67.15	73.05	66.7	35280368	68.41	67.88	65.23	58.62	352803.69	276097.38	257446.33	2
2015/11/10	69.8	71	71.25	68.88	26070072	69.27	68.03	65.7	58.7	260700.72	288171.03	253988.88	2
2015/11/11	68.8	70	71.02	67.4	26526980	69.05	68.03	66.21	58.73	265269.81	279465.5	249541.22	2
2015/11/12	70.6	68.95	71.28	68	32235556	69.71	68.2	66.72	58.81	322355.56	290498.28	262950.41	3
2015/11/13	70.7	70	74.83	68.18	40241196	70.3	68.56	67.22	58.96	402411.97	320708.34	284876.56	0
2015/11/16	69.49	68.5	69.8	68.19	19533044	69.88	69.14	67.36	59.05	195330.44	289213.69	282655.56	2
2015/11/17	67.88	70.3	70.6	66.7	30254836	69.49	69.38	67.45	59.12	302548.38	297583.19	292877.09	2
2015/11/18	66.18	67.95	68.8	65.67	18785914	68.97	69.01	67.77	59.15	187859.14	282101.09	280783.31	2
2015/11/19	68.4	66.5	68.67	65.5	17534924	68.53	69.12	68.12	59.33	175349.23	252699.83	271599.06	2
2015/11/20	66.6	68.12	68.2	66.27	16942548	67.71	69	68.31	59.47	169425.48	206102.53	263405.44	2
2015/11/23	64.9	66	66.99	64.7	17163188	66.79	68.33	68.11	59.64	171631.88	201362.83	245288.25	3
2015/11/24	64.51	64.99	64.99	62.86	18726228	66.12	67.81	67.92	59.89	187262.28	178305.59	237944.41	2
2015/11/25	65.12	64.2	65.69	63.82	15709262	65.91	67.44	67.73	60.22	157092.63	172152.3	227126.7	0
2015/11/26	63.73	65.5	65.7	63.68	15634791	64.97	66.75	67.48	60.61	156347.91	168352.03	210525.95	2
2015/11/27	60.3	63.05	64.43	60	20141180	63.71	65.71	67.14	60.88	201411.8	174749.3	190425.92	2
2015/11/30	62.68	60.8	62.83	58.28	20318412	63.27	65.03	67.09	61.11	203184.13	181059.75	191211.28	2
2015/12/1	61.95	62.65	62.67	61.35	9090449	62.76	64.44	66.91	61.29	90904.49	161788.2	170046.91	2
2015/12/2	63.12	61.75	63.55	61.5	12069569	62.36	64.13	66.57	61.51	120695.69	154508.8	163330.55	2
2015/12/3	63.29	63.11	63.89	62.61	11597573	62.27	63.62	66.37	61.74	115975.73	146434.36	157393.2	2
2015/12/4	61.82	63.15	63.15	61.51	10907826	62.57	63.14	66.07	62.01	109078.26	127967.66	151358.47	2
2015/12/7	62.06	61.84	63	61.2	9507812	62.45	62.86	65.6	62.25	95078.12	106346.45	143703.09	2
2015/12/8	60.3	61.8	61.93	60	10437248	62.12	62.44	65.12	62.39	104372.48	109040.05	135414.13	2
2015/12/9	62.88	59.87	63.49	59.58	21074640	62.07	62.21	64.83	62.51	210746.41	127050.2	140779.48	0
2015/12/10	62.42	63.5	63.98	62.21	13099349	61.9	62.08	64.42	62.68	130993.49	130053.75	138244.05	2
2015/12/11	61.59	62.15	62.45	60.62	9986746	61.85	62.21	63.96	62.82	99867.46	128211.6	128089.63	2
2015/12/14	62	60.8	62	60.51	8175542	61.84	62.14	63.59	63.06	81755.42	125547.05	115946.75	2
2015/12/15	62.56	62.14	63.21	62.14	10244372	62.29	62.2	63.32	63.31	102443.72	125161.3	117100.67	2
2015/12/16	62.9	62.6	63	62.03	7703928	62.29	62.18	63.16	63.5	77039.28	98419.88	112735.04	3
2015/12/17	63.8	62.99	64.42	62.98	14678576	62.57	62.23	62.93	63.68	146785.77	101578.33	115816.04	2
2015/12/18	63.79	63.7	63.89	62.51	13951304	63.01	62.43	62.79	63.82	139513.05	109507.45	118859.52	2
2015/12/21	63.02	63.85	64.88	62.6	18473840	63.21	62.53	62.69	63.94	184738.41	130104.05	127825.55	2
2015/12/22	62.82	63.1	63.26	62.05	10419264	63.27	62.78	62.61	64.07	104192.64	130453.83	127807.56	2
2015/12/23	62.03	63	63.1	62	9620318	63.09	62.69	62.45	64.12	96203.18	134286.59	116353.23	3
2015/12/24	63.47	63	64.51	62.75	21158808	63.03	62.8	62.44	64.21	211588.08	147247.06	124412.7	2
2015/12/25	63.45	63.5	63.95	62.58	10088458	62.96	62.98	62.6	64.29	100884.58	139521.38	124514.41	2
2015/12/28	62.14	63.45	64.17	62.05	12617917	62.78	63	62.57	64.3	126179.17	127809.52	128956.79	2
2015/12/29	64.55	62.1	65.45	61.3	19498524	63.13	63.2	62.7	64.36	194985.23	145968.05	138210.92	2
2015/12/30	66	65	67	65	22365046	63.92	63.51	62.84	64.46	223650.45	171457.5	152872.05	2
2015/12/31	64.4	66.01	66.95	64.01	14374504	64.11	63.57	62.9	64.52	143745.05	157888.91	152567.97	2
2016/1/4	58.76	64.4	64.4	58.4	11488014	63.17	63.06	62.75	64.48	114880.14	160688.02	150104.69	2
2016/1/5	59.35	55.8	60.61	55.8	16670492	62.61	62.7	62.61	64.48	166704.92	168793.16	148301.34	2
2016/1/6	60.42	59.5	60.78	59.37	9882486	61.79	62.46	62.62	64.48	98824.86	149561.09	147764.58	2
2016/1/7	55.41	59	59.47	55	4129310	59.67	61.8	62.24	64.43	41293.1	113089.61	142273.56	2
2016/1/8	59.43	58	60.68	56.7	20356718	58.67	61.39	62.09	64.41	203567.19	125054.04	141471.47	2
2016/1/11	57.88	57.99	60.99	57.2	20049350	58.5	60.83	61.91	64.36	200493.5	142176.72	151432.36	2
2016/1/12	59.82	58.75	60.18	57.95	15317436	58.59	60.6	61.8	64.25	153174.36	139470.61	154131.89	2
2016/1/13	57.36	60.48	61.3	57.36	14898871	57.98	59.88	61.54	64.1	148988.7	149503.38	149532.23	2
2016/1/14	59.9	56.5	59.98	56.3	14623855	58.88	59.27	61.39	64.11	146238.55	170492.47	141791.03	0
2016/1/15	58.05	59.01	59.8	57.02	10958400	58.6	58.64	61.1	64.05	109584	151695.83	138374.92	2
2016/1/18	57.68	57.01	58.6	56.52	10570497	58.56	58.53	60.8	63.97	105704.97	132738.11	137457.41	2
2016/1/19	58.87	57.5	59.1	56.98	13739999	58.37	58.48	60.59	63.8	137399.98	129583.23	134526.92	2
2016/1/20	57.74	59	59.7	57.1	11369267	58.45	58.21	60.34	63.62	113692.67	122524.04	136013.72	2
2016/1/21	56.02	57.1	58.3	56	11532917	57.67	58.28	60.03	63.41	115329.17	116342.15	143417.3	2
2016/1/22	55.16	56.2	56.85	53.4	12301758	57.09	57.85	59.62	63.18	123017.58	119028.88	135362.34	2
2016/1/25	55	55.7	56	54.25	8977712	56.56	57.56	59.2	62.98	89777.12	115843.31	124290.71	2
2016/1/26	49.97	54.17	54.89	49.5	15161615	54.78	56.58	58.59	62.75	151616.16	118686.55	124134.9	2
2016/1/27	48.18	50.48	50.68	45.01	13286038	52.87	55.66	57.77	62.46	132860.38	122520.09	122522.06	2
2016/1/28	45.3	47	48.2	45.07	9402202	50.72	54.2	56.73	62.05	94022.02	118258.65	117300.41	2
2016/1/29	47.59	45.2	48.4	45.2	10575349	49.21	53.15	55.89	61.72	105753.49	114805.83	116917.35	2
2016/2/1	48.6	47.85	49.58	47.3	11649275	47.93	52.24	55.39	61.4	116492.75	120148.96	117996.14	2
2016/2/2	50.46	48.61	50.79	48.6	10517334	48.03	51.4	54.94	61.05	105173.34	110860.4	114773.46	2
2016/2/3	50.41	50.39	50.68	49.73	6677999	48.47	50.67	54.44	60.73	66779.99	97644.33	110082.2	2
2016/2/4	51.21	51	52.3	50.71	7164066	49.65	50.19	54.23	60.43	71640.66	93168.05	105713.35	2
2016/2/5	50.07	51.5	51.9	50.01	6589092	50.15	49.68	53.76	60.09	65890.92	85195.53	100000.67	2
2016/2/15	50	48.19	50.47	47.9	5205495	50.43	49.18	53.37	59.75	52054.95	72307.98	96228.46	2
2016/2/16	52.08	50.25	52.63	50.25	8002115	50.75	49.39	52.98	59.46	80021.15	67277.54	89068.96	3
2016/2/17	53.81	52.2	54.98	52.2	12998686	51.43	49.95	52.8	59.22	129986.86	79918.91	88781.61	2
2016/2/18	53.25	54.61	54.76	53.1	6740950	51.84	50.75	52.47	59.01	67409.5	79072.67	86120.36	2
2016/2/19	54.29	53.9	55.25	53.5	9327495	52.69	51.42	52.28	58.77	93274.95	84549.48	84872.52	2
2016/2/22	54.51	55.2	55.5	54.01	10922075	53.59	52.01	52.13	58.57	109220.75	95982.64	84145.31	2
2016/2/23	54.7	54.76	55.71	54.05	9920218	54.11	52.43	51.92	58.4	99202.18	99818.85	83548.19	2
2016/2/24	55.02	54.23	55.25	53.02	9975760	54.35	52.89	51.78	58.24	99757.6	93773	86845.95	2
2016/2/25	51.8	56.03	56.65	51.15	21372012	54.06	52.95	51.57	58.02	213720.13	123035.13	101053.9	2
2016/2/26	52.35	52.81	53.09	51.22	8841262	53.68	53.18	51.43	57.83	88412.62	122062.65	103306.06	2
2016/2/29	50.51	53.1	53.3	49	12417734	52.88	53.23	51.21	57.67	124177.34	125053.98	110518.31	2
2016/3/1	51.54	50.54	51.88	50.08	8022988	52.24	53.18	51.28	57.48	80229.88	121259.52	110539.17	2
2016/3/2	53.9	51.09	54.21	51.09	11828817	52.02	53.19	51.57	57.35	118288.17	124965.63	109369.31	2
2016/3/3	53.58	54	54.92	53.55	9776604	52.38	53.22	51.98	57.19	97766.04	101774.81	112404.98	2
2016/3/4	53.7	53.41	55	52.75	11579003	52.65	53.16	52.29	57.03	115790.03	107250.3	114656.48	2
2016/3/7	53.95	54.53	54.99	53.62	6869520	53.33	53.1	52.56	56.9	68695.2	96153.86	110603.91	0
2016/3/8	53.11	54	54	51.55	7784680	53.65	52.95	52.69	56.75	77846.8	95677.25	108468.39	2
2016/3/9	52	52.12	52.7	51.8	5679426	53.27	52.64	52.77	56.61	56794.26	83378.47	104172.05	2
2016/3/10	51.5	52	52.45	51.25	5208423	52.85	52.61	52.78	56.42	52084.23	74242.1	88008.45	2
2016/3/11	51.26	51.4	52.1	50.62	4014769	52.36	52.51	52.84	56.23	40147.69	59113.64	83181.96	2
2016/3/14	53.33	52.1	54	51.62	9779923	52.24	52.79	53.01	56.1	97799.23	64934.45	80544.16	0
2016/3/15	54.44	53.2	55.49	53.2	16142419	52.51	53.08	53.13	55.97	161424.19	81649.91	88663.59	3
2016/3/16	53	54.62	54.75	52.9	8634195	52.71	52.99	53.09	55.81	86341.95	87559.45	85468.95	2
2016/3/17	55.06	53.68	55.3	53.28	14335013	53.42	53.14	53.18	55.68	143350.13	105812.64	90027.38	2
2016/3/18	56.95	55.06	57.39	55.06	15085403	54.56	53.46	53.31	55.57	150854.03	127953.91	93533.77	2
2016/3/21	57.03	57.66	57.86	56.02	14248192	55.3	53.77	53.44	55.45	142481.92	136890.44	100912.45	2
2016/3/22	57.71	56.9	58.2	56.1	13202336	55.95	54.23	53.59	55.36	132023.36	131010.27	106330.1	2
2016/3/23	57.3	57.2	57.98	56.68	8249342	56.81	54.76	53.7	55.27	82493.42	130240.58	108900.02	2
2016/3/24	56.48	56.9	58.39	56.1	9100798	57.09	55.26	53.93	55.18	91007.98	119772.15	112792.4	2
2016/3/25	56.96	56.48	57.61	56.1	8135057	57.1	55.83	54.17	55.07	81350.57	105871.45	116912.67	2
2016/3/28	58.05	57.57	59.86	57.2	14056920	57.3	56.3	54.54	54.98	140569.2	105488.91	121189.67	3
2016/3/29	56.87	58.3	59.38	56.86	14590200	57.13	56.54	54.81	54.89	145902	108264.63	119637.46	2
2016/3/30	58.8	57.15	58.92	57.15	10424155	57.43	57.12	55.05	54.8	104241.55	112614.27	121427.42	2
2016/3/31	58.81	58.83	59.77	58.38	10193415	57.9	57.5	55.32	54.68	101934.15	114799.48	117285.83	2
2016/4/1	58.3	58.79	58.8	57.26	5837644	58.17	57.63	55.55	54.58	58376.44	110204.66	108038.06	2
2016/4/5	58.97	59.18	60.23	58.53	14329541	58.35	57.83	55.8	54.58	143295.41	110749.91	108119.41	2
2016/4/6	58.35	58.54	58.95	57.9	9669631	58.65	57.89	56.06	54.56	96696.31	100908.77	104586.7	2
2016/4/7	57.05	58.48	58.66	56.69	8880572	58.3	57.86	56.31	54.51	88805.72	97821.61	105217.92	3
2016/4/8	57.7	56.6	57.95	56.57	7166621	58.07	57.99	56.62	54.55	71666.21	91768.02	103283.76	3
2016/4/11	57.83	57.7	58.83	57.41	8467590	57.98	58.07	56.95	54.52	84675.9	97027.91	103616.29	3
2016/4/12	57.9	57.75	58.4	56.8	8976873	57.77	58.06	57.18	54.52	89768.73	86322.58	98536.23	2
2016/4/13	58.59	58.6	59.33	58.43	11929095	57.81	58.23	57.39	54.5	119290.95	90841.51	95875.14	2
2016/4/14	58.75	58.8	59.08	58.33	6573534	58.15	58.22	57.67	54.52	65735.34	86227.43	92024.52	2
2016/4/15	58.24	58.59	58.89	57.6	6515869	58.26	58.17	57.83	54.49	65158.69	84925.92	88346.97	2
2016/4/18	60.02	58.27	60.18	57.66	12588102	58.7	58.34	57.99	54.53	125881.02	93166.95	95097.42	2
2016/4/19	62.44	59.76	65.5	59.66	22864152	59.61	58.69	58.26	54.61	228641.52	120941.5	103632.03	2
2016/4/20	60.21	62	62.31	58.05	17149732	59.93	58.87	58.38	54.63	171497.31	131382.78	111112.14	2
2016/4/21	62.13	60.01	63.8	59.77	15411780	60.61	59.38	58.62	54.7	154117.8	149059.27	117643.35	2
2016/4/22	61.9	61.27	62.99	60.67	8898960	61.34	59.8	58.89	54.8	88989.6	153825.45	119375.67	2
2016/4/25	60.75	61.91	62	60	8819960	61.49	60.09	59.08	54.89	88199.6	146289.16	119728.06	2
2016/4/26	62.03	60.5	62.96	60.5	7285094	61.4	60.51	59.28	55.01	72850.94	115131.05	118036.27	2
2016/4/27	62.33	62.5	63.29	62.03	9147518	61.83	60.88	59.56	55.22	91475.18	99126.63	115254.7	2
2016/4/28	61.89	62.57	62.79	60.51	7602505	61.78	61.19	59.71	55.44	76025.05	83508.07	116283.67	2
2016/4/29	63.71	62.2	64.61	62.2	16138331	62.14	61.74	59.95	55.75	161383.31	97986.81	125906.14	3
2016/5/3	64.3	63.8	64.32	62.77	13567026	62.85	62.17	60.25	56.03	135670.27	107480.95	126885.06	2
2016/5/4	63.55	63.93	64.69	63.37	9659307	63.16	62.28	60.48	56.28	96593.07	112229.38	113680.23	2
2016/5/5	63.47	63.51	63.55	62.6	7138630	63.38	62.61	60.74	56.5	71386.3	108211.6	103669.12	2
2016/5/6	61.2	63.01	63.47	61	10281204	63.25	62.51	60.95	56.68	102812.04	113569	98538.55	2
2016/5/9	59	60.11	60.8	58.25	10120399	62.3	62.22	61.01	56.81	101203.99	101533.13	99759.98	2
2016/5/10	58.7	59	59.49	58.43	5662332	61.18	62.02	61.06	56.95	56623.32	85723.73	96602.34	2
2016/5/11	58.31	59	59.38	57.82	6945119	60.14	61.65	61.08	57.09	69451.19	80295.36	96262.37	2
2016/5/12	59.51	58.03	59.97	57.41	8247441	59.34	61.36	61.12	57.21	82474.41	82512.98	95362.3	2
2016/5/13	59.17	59.46	60.38	58.85	5816009	58.94	61.09	61.14	57.3	58160.09	73582.6	93575.8	2
2016/5/16	60.56	59.33	60.58	59.03	6588742	59.25	60.78	61.26	57.42	65887.42	66519.29	84026.21	2
2016/5/17	60.34	60.56	61	59.66	5432643	59.58	60.38	61.28	57.52	54326.43	66059.91	75891.83	0
2016/5/18	58.56	59.79	59.79	58.11	5872586	59.63	59.88	61.08	57.59	58725.86	63914.84	72105.11	1
2016/5/19	58.57	58.92	59.48	58.44	3754217	59.44	59.39	61	57.66	37542.17	54928.39	68720.7	2
2016/5/20	59.1	58.3	59.17	57.99	3658736	59.43	59.18	60.85	57.72	36587.36	50613.85	62098.22	2
2016/5/23	59.43	59.2	60.21	59.2	5161859	59.2	59.22	60.72	57.85	51618.59	47760.08	57139.68	3
2016/5/24	59.23	59.55	60.16	59.03	6220634	58.98	59.28	60.65	57.97	62206.34	49336.06	57697.99	2
2016/5/25	59.12	59.76	60	59.01	4204015	59.09	59.36	60.5	58.11	42040.15	45998.92	54956.88	2
2016/5/26	58.77	59.39	59.72	57.6	5742266	59.13	59.28	60.32	58.23	57422.66	49975.02	52451.71	2
2016/5/27	57.79	58.6	58.69	57.6	5901042	58.87	59.15	60.12	58.29	59010.42	54459.63	52536.74	2
2016/5/30	57.92	57.81	58.36	57.38	4273473	58.57	58.88	59.83	58.37	42734.73	52682.86	50221.48	2
2016/5/31	59.8	57.95	59.95	57.95	8739302	58.68	58.83	59.61	58.47	87393.02	57720.2	53528.13	2
2016/6/1	59.74	59.89	60.2	59.56	6949904	58.8	58.95	59.41	58.56	69499.04	63211.98	54605.45	2
2016/6/2	59.92	59.84	60.13	59	4921505	59.03	59.08	59.24	58.68	49215.05	61570.46	55772.74	2
2016/6/3	60	59.98	60.44	59.94	6274484	59.48	59.17	59.18	58.81	62744.84	62317.34	58388.48	2
2016/6/6	60.15	60.45	60.92	59.78	5872478	59.92	59.24	59.23	58.96	58724.78	65515.35	59099.1	2
2016/6/7	61.26	60.26	61.98	60.01	8995053	60.21	59.45	59.36	59.12	89950.53	66026.85	61873.52	2
2016/6/8	60.35	61.27	61.38	60	6688407	60.34	59.57	59.46	59.24	66884.07	65503.86	64357.92	2
2016/6/13	57.44	59.53	60	57.43	10682807	59.84	59.44	59.36	59.29	106828.07	77026.46	69298.46	2
2016/6/14	57.06	57.06	57.86	56.82	5665108	59.25	59.36	59.26	59.36	56651.08	75807.7	69062.52	2
2016/6/15	59.14	56.52	59.89	56.52	11273076	59.05	59.49	59.18	59.43	112730.76	86608.9	76062.13	2
2016/6/16	59.42	58.73	60.98	58.07	10258329	58.68	59.45	59.14	59.47	102583.29	89135.45	77581.14	2
2016/6/17	59.21	59.48	60.34	58.85	6717240	58.45	59.4	59.17	59.5	67172.4	89193.11	77348.48	2
2016/6/20	59.6	59.51	60.16	59.28	4449736	58.89	59.36	59.22	59.53	44497.36	76726.98	76876.7	2
2016/6/21	59.39	59.95	60.6	59.21	9804729	59.35	59.3	59.24	59.57	98047.29	85006.22	80406.96	2
2016/6/22	60.92	60.42	61.8	60.15	13320845	59.71	59.38	59.31	59.64	133208.45	89101.77	87855.33	2
2016/6/23	60.03	60.36	60.99	59.77	6565658	59.83	59.26	59.35	59.69	65656.58	81716.42	85425.93	2
2016/6/24	59.11	59.99	60.49	57.3	8235735	59.81	59.13	59.35	59.71	82357.35	84753.4	86973.26	2
2016/6/27	59.67	59	59.94	58.86	4769061	59.82	59.35	59.4	59.76	47690.61	85392.05	81059.52	0
2016/6/28	60.3	59.3	60.4	58.87	7013072	60.01	59.68	59.52	59.78	70130.72	79808.73	82407.48	2
2016/6/29	60.4	60.04	60.5	59.76	6758838	59.9	59.81	59.65	59.81	67588.38	66684.73	77893.24	2
2016/6/30	61.01	60.45	61.48	60.03	8785976	60.1	59.96	59.71	59.86	87859.76	71125.36	76420.89	2
2016/7/1	61.39	60.98	62.05	60.46	9111774	60.55	60.18	59.79	59.9	91117.74	72877.44	78815.42	2
2016/7/4	61.45	61.25	61.93	60.62	8244265	60.91	60.37	59.86	59.95	82442.65	79827.85	82609.95	2
2016/7/5	60.8	61.4	61.56	60.21	9186683	61.01	60.51	59.9	60.01	91866.83	84175.07	81991.91	2
2016/7/6	60.82	60.77	61.2	60.38	4959488	61.09	60.5	59.94	60.06	49594.88	80576.37	73630.55	2
2016/7/7	61.93	60.8	62.53	60.6	12333795	61.28	60.69	59.97	60.13	123337.95	87672.02	79398.69	2
2016/7/8	62.19	62.17	63.09	61.83	9119991	61.44	61	60.06	60.2	91199.91	87688.45	80282.94	2
2016/7/11	61.23	62.59	62.91	61.15	6891037	61.39	61.15	60.25	60.25	68910.37	84981.98	82404.91	2
2016/7/12	61.07	60.98	61.47	60.18	8876836	61.45	61.23	60.45	60.28	88768.36	84362.29	84268.67	2
2016/7/13	60.93	61	61.12	60.45	8992294	61.47	61.28	60.54	60.33	89922.94	92427.9	86502.13	2
2016/7/14	61.2	60.73	61.36	60.47	7083608	61.32	61.3	60.63	60.35	70836.08	81927.53	84799.77	2
2016/7/15	62.99	61.69	64.18	61.46	19115516	61.48	61.46	60.82	60.36	191155.16	101918.59	94803.52	2
2016/7/18	62.65	63.35	63.88	62.46	9843198	61.77	61.58	60.97	60.4	98431.98	107822.9	96402.44	2
2016/7/19	62.8	62.76	62.96	62.18	5160945	62.11	61.78	61.14	60.41	51609.45	100391.11	92376.7	2
2016/7/20	62.5	62.81	63.3	62.5	5459347	62.43	61.95	61.22	60.42	54593.47	93325.23	92876.57	3
2016/7/21	61.94	62.65	62.85	61.81	6611199	62.58	61.95	61.32	60.44	66111.99	92380.41	87153.98	2
2016/7/22	61.5	62.65	62.8	61	7655026	62.28	61.88	61.44	60.43	76550.26	69459.43	85689.01	2
2016/7/25	60.52	61.5	61.98	60.31	7670406	61.85	61.81	61.48	60.4	76704.06	65113.84	86468.38	2
2016/7/26	61.17	60.9	61.35	60.59	5364739	61.53	61.82	61.52	60.39	53647.39	65521.44	82956.27	2
2016/7/27	59.38	61.14	61.14	58.53	10083412	60.9	61.67	61.47	60.32	100834.12	74769.56	84047.39	2
2016/7/28	59.75	59.5	60.32	59.01	5208363	60.46	61.52	61.41	60.24	52083.63	71963.89	82172.15	2
2016/7/29	59.35	59.75	60.25	59.19	3738250	60.03	61.16	61.31	60.17	37382.5	64130.34	66794.89	2
2016/8/1	58.9	59.36	59.77	58.7	3477049	59.71	60.78	61.18	60.09	34770.49	55743.63	60428.73	2
2016/8/2	58.96	58.6	59.09	58.55	3806989	59.27	60.4	61.09	60.06	38069.89	52628.13	59074.77	2
2016/8/3	58.84	58.96	59.08	58.64	2651790	59.16	60.03	60.99	60.05	26517.9	37764.88	56267.23	2
2016/8/4	59.08	58.87	59.17	58.7	3154162	59.03	59.75	60.85	60.06	31541.62	33656.48	52810.18	2
2016/8/5	58.77	59.09	59.5	58.72	4290714	58.91	59.47	60.68	60.07	42907.14	34761.41	49445.88	2
2016/8/8	58.91	58.83	58.98	58.07	3819299	58.91	59.31	60.56	60.06	38192.99	35445.91	45594.77	2
2016/8/9	59.15	58.95	59.19	58.55	4719154	58.95	59.11	60.46	60.06	47191.54	37270.24	44949.18	2
2016/8/10	58.89	59.16	59.47	58.76	3380222	58.96	59.06	60.36	60.03	33802.22	38727.1	38245.99	2
2016/8/11	58.6	58.88	59.39	58.59	4813453	58.86	58.94	60.23	60	48134.53	42045.68	37851.08	2
2016/8/12	59.27	59	59.75	58.7	5271847	58.96	58.94	60.05	60.01	52718.47	44007.95	39384.68	2
2016/8/15	60.07	59.49	60.6	59	9641772	59.2	59.05	59.92	60.04	96417.72	55652.89	45549.41	2
2016/8/16	59.92	60.2	60.35	59.8	7810269	59.35	59.15	59.77	60.05	78102.69	61835.13	49552.68	2
2016/8/17	60.72	60	61.2	60	8713795	59.72	59.34	59.68	60.07	87137.95	72502.27	55614.69	2
2016/8/18	60.06	60.7	60.7	59.94	5942044	60.01	59.44	59.59	60.09	59420.44	74759.45	58402.57	2
2016/8/19	59.86	60	60.18	59.65	3776939	60.13	59.55	59.51	60.1	37769.39	71769.64	57888.79	2
2016/8/22	58.68	59.89	60.1	58.63	6305316	59.85	59.52	59.42	60.1	63053.16	65096.73	60374.81	2
2016/8/23	58.91	58.96	59.06	58.56	3430108	59.65	59.5	59.3	60.12	34301.08	56336.4	59085.76	2
2016/8/24	59.08	59	59.17	58.78	3090119	59.32	59.52	59.29	60.14	30901.19	45089.05	58795.66	2
2016/8/25	58.2	58.96	58.96	57.63	6534826	58.95	59.48	59.21	60.11	65348.26	46274.62	60517.04	2
2016/8/26	58.35	58.5	58.5	58	4416357	58.64	59.39	59.16	60.09	44163.57	47553.45	59661.54	2
2016/8/29	58.29	58.85	59.13	58.15	6737327	58.57	59.21	59.13	60.06	67373.27	48417.48	56757.1	3
2016/8/30	58.47	58.4	58.54	58.15	3955193	58.48	59.06	59.11	60.03	39551.93	49467.65	52902.02	2
2016/8/31	58.55	58.63	58.64	58.2	2802645	58.37	58.85	59.09	60.01	28026.45	48892.7	46990.88	2
2016/9/1	58.46	58.65	58.72	58.45	3102506	58.42	58.69	59.06	59.96	31025.06	42028.05	44151.34	2
2016/9/2	57.86	58.45	58.45	57.8	4415633	58.33	58.48	59.02	59.92	44156.33	42026.61	44790.03	3
2016/9/5	57.92	58	58.26	57.6	2671251	58.25	58.41	58.97	59.93	26712.51	33894.46	41155.96	2
2016/9/6	59.51	58.12	59.52	57.78	8473265	58.46	58.47	58.98	59.97	84732.65	42930.6	46199.12	2
2016/9/7	58.97	59.5	59.6	58.9	5128728	58.54	58.46	58.99	59.96	51287.28	47582.77	48237.73	2
2016/9/8	58.9	58.98	59.25	58.75	3272436	58.63	58.53	59	59.96	32724.36	47922.63	44975.34	2
2016/9/9	59.01	59.03	60.28	58.99	6766429	58.86	58.59	58.99	59.95	67664.29	52624.22	47325.41	2
2016/9/12	57.67	58	58.47	57.61	5735314	58.81	58.53	58.87	59.92	57353.14	58752.34	46323.4	0
2016/9/13	57.02	58	58.1	56.8	6738130	58.31	58.39	58.72	59.88	67381.3	55282.07	49106.34	2
2016/9/14	56.01	57	57	56	6151539	57.72	58.13	58.49	59.8	61515.39	57327.7	52455.23	2
2016/9/19	56.68	56.09	56.92	56.09	4114424	57.28	57.95	58.32	59.74	41144.24	59011.67	53467.14	2
2016/9/20	56.31	56.85	57.05	56.12	3093148	56.74	57.8	58.14	59.7	30931.48	51665.11	52144.66	3
2016/9/21	56.75	56.52	56.93	56.17	3194648	56.55	57.68	58.05	59.65	31946.48	46583.78	52668.06	2
2016/9/22	57.1	56.9	57.18	56.81	4655786	56.57	57.44	57.96	59.59	46557.86	42419.09	48850.58	1
2016/9/23	56.98	57.15	57.2	56.82	2723045	56.76	57.24	57.85	59.54	27230.45	35562.1	46444.89	2
2016/9/26	55.4	56.98	57.01	55.16	5053971	56.51	56.89	57.71	59.44	50539.71	37441.2	48226.43	1
2016/9/27	55.44	55.33	55.73	55.08	3153943	56.33	56.54	57.57	59.34	31539.43	37562.79	44613.95	2
2016/9/28	55.33	55.71	55.71	55.3	2168978	56.05	56.3	57.42	59.24	21689.78	35511.45	41047.61	3
2016/9/29	55.21	55.49	55.75	54.99	3681361	55.67	56.12	57.25	59.15	36813.61	33562.6	37990.84	2
2016/9/30	55.59	55.15	55.76	55.01	3034671	55.39	56.08	57.11	59.06	30346.71	34185.85	34873.98	2
2016/10/10	56.8	55.91	56.87	55.91	4404787	55.67	56.09	57.02	58.98	44047.87	32887.48	35164.34	2
2016/10/11	57.89	56.88	58.35	56.6	9088748	56.16	56.25	57.02	58.91	90887.48	44757.09	41159.93	2
2016/10/12	57.54	57.85	57.95	57.18	4828624	56.61	56.33	57.01	58.84	48286.24	50076.38	42793.91	3
2016/10/13	57.31	57.6	58.22	57.16	4459553	57.03	56.35	56.9	58.78	44595.53	51632.77	42597.68	2
2016/10/14	57.27	57.46	57.75	56.65	3670602	57.36	56.38	56.81	58.72	36706.02	52904.63	43545.24	2
2016/10/17	56.78	57.35	57.65	56.63	4479583	57.36	56.52	56.7	58.65	44795.83	53054.22	42970.85	2
2016/10/18	57.35	56.79	57.48	56.6	4836359	57.25	56.71	56.62	58.55	48363.59	44549.44	44653.27	2
2016/10/19	57.04	57.38	57.65	56.9	3821311	57.15	56.88	56.59	58.46	38213.11	42534.82	46305.6	2
2016/10/20	56.83	57.06	57.23	56.7	3627699	57.05	57.04	56.58	58.36	36276.99	40871.11	46251.94	2
2016/10/21	56.51	56.82	56.97	56.16	3239174	56.9	57.13	56.61	58.26	32391.74	40008.25	46456.44	2
2016/10/24	56.96	56.89	57.49	56.5	5483039	56.94	57.15	56.62	58.18	54830.39	42015.16	47534.7	2
2016/10/25	56.89	56.88	57.22	56.7	3437916	56.85	57.05	56.65	58.1	34379.16	39218.28	41883.86	2
2016/10/26	56.53	56.89	57.1	56.46	2926151	56.74	56.95	56.64	58.03	29261.51	37427.96	39981.39	2
2016/10/27	56.6	56.58	56.93	56.43	2643082	56.7	56.88	56.61	57.96	26430.82	35458.72	38164.91	2
2016/10/28	56.26	56.63	56.79	56.2	3020306	56.65	56.78	56.58	57.91	30203.06	35020.99	37514.62	3
2016/10/31	56.16	56.39	56.58	55.88	3251187	56.49	56.71	56.61	57.85	32511.87	30557.29	36286.22	2
2016/11/1	56.38	56.17	56.5	55.95	2695977	56.39	56.62	56.66	57.8	26959.77	29073.41	34145.84	2
2016/11/2	56.46	56.6	56.65	56.24	3249322	56.37	56.56	56.72	57.76	32493.22	29719.75	33573.86	2
2016/11/3	56	56.46	56.53	55.42	5517045	56.25	56.47	56.76	57.71	55170.45	35467.68	35463.2	2
2016/11/4	55.35	55.95	55.95	55.27	4857485	56.07	56.36	56.75	57.65	48574.85	39142.03	37081.51	2
2016/11/7	55.51	55.39	55.94	55.36	3876428	55.94	56.21	56.68	57.59	38764.28	40392.51	35474.9	2
2016/11/8	55.65	55.65	55.99	55.53	3322831	55.79	56.09	56.57	57.54	33228.31	41646.22	35359.81	2
2016/11/9	55.09	55.68	55.8	54.5	6700794	55.52	55.95	56.45	57.47	67007.94	48549.16	39134.46	2
2016/11/10	55.34	55.49	55.63	55.2	3519244	55.39	55.82	56.35	57.41	35192.44	44553.56	40010.62	2
2016/11/11	55.15	55	55.36	54.75	5440472	55.35	55.71	56.24	57.35	54404.72	45719.54	42430.79	2
2016/11/14	55.49	55.2	55.85	55.18	5094177	55.34	55.64	56.18	57.29	50941.77	48155.04	44273.77	2
2016/11/15	55.6	55.4	55.77	55.31	3052970	55.33	55.56	56.09	57.23	30529.7	47615.31	44630.77	2
2016/11/16	55.73	55.79	55.88	55.63	4184309	55.46	55.49	56.02	57.16	41843.09	42582.34	45565.75	2
2016/11/17	55.75	55.7	55.78	55.35	2924689	55.54	55.47	55.97	57.09	29246.89	41393.23	42973.4	2
2016/11/18	55.28	55.78	55.98	55.21	3041727	55.57	55.46	55.91	57	30417.27	36595.74	41157.64	3
2016/11/21	55.15	55.29	55.6	55	3700837	55.5	55.42	55.82	56.92	37008.37	33809.07	40982.05	2
2016/11/22	55.24	55.11	55.31	54.99	3300478	55.43	55.38	55.74	56.84	33004.78	34304.08	40959.7	2
2016/11/23	56.52	55.4	56.99	55.4	12312795	55.59	55.53	55.74	56.81	123127.95	50561.05	46571.7	2
2016/11/24	55.69	56.3	56.39	55.5	6568533	55.58	55.56	55.69	56.75	65685.33	57848.74	49620.99	3
2016/11/25	55.39	55.75	55.9	54.87	4538835	55.6	55.58	55.65	56.69	45388.35	60842.96	48719.35	2
2016/11/28	55.63	55.59	55.93	55.2	6467911	55.69	55.6	55.62	56.65	64679.11	66377.11	50093.09	2
2016/11/29	55.58	55.63	56.32	55.21	5920792	55.76	55.6	55.58	56.6	59207.92	71617.73	52960.91	3
2016/11/30	55.33	55.3	55.8	55.2	3667817	55.52	55.56	55.52	56.55	36678.17	54327.77	52444.41	2
2016/12/1	55.3	55.32	55.73	55.13	4191287	55.45	55.51	55.49	56.5	41912.87	49573.29	53711.01	2
2016/12/2	54.75	55.2	55.45	54.51	5167838	55.32	55.46	55.46	56.44	51678.38	50831.29	55837.12	1
2016/12/5	53.67	54.63	54.88	53.57	7236161	54.93	55.31	55.37	56.36	72361.61	52367.79	59372.45	2
2016/12/6	53.12	53.79	54	53	6761313	54.43	55.1	55.24	56.28	67613.13	54048.84	62833.29	2
2016/12/7	52.99	53.16	53.33	52.25	7252221	53.97	54.75	55.13	56.2	72522.21	61217.64	57772.71	2
2016/12/8	53.03	52.99	53.49	52.8	3949626	53.51	54.48	55.02	56.09	39496.26	60734.32	55153.8	1
2016/12/9	52.75	53.04	53.09	52.51	3808904	53.11	54.22	54.9	55.98	38089.04	58016.45	54423.88	2
2016/12/12	49.82	52.73	53.07	49.54	9040589	52.34	53.63	54.62	55.83	90405.89	61625.3	56996.55	2
2016/12/13	50.31	49.6	50.69	49.51	5444762	51.78	53.11	54.35	55.69	54447.62	58992.21	56520.52	2
2016/12/14	49.1	50.49	50.59	49	5546229	51	52.48	54.02	55.54	55462.29	55580.22	58398.93	2
2016/12/15	49.48	49	49.78	48.91	3934658	50.29	51.9	53.71	55.42	39346.58	55550.28	58142.3	2
2016/12/16	51.1	49.75	51.1	49.75	6173628	49.96	51.54	53.5	55.34	61736.28	60279.74	59148.09	2
2016/12/19	50.4	51.3	51.48	50.28	3689605	50.08	51.21	53.26	55.23	36896.05	49577.76	55601.53	2
2016/12/20	50.4	50.41	50.81	50.15	2847538	50.1	50.94	53.02	55.13	28475.38	44383.31	51687.76	2
2016/12/21	50.75	50.79	51.2	50.52	2733925	50.43	50.71	52.73	55.03	27339.25	38758.71	47169.46	2
2016/12/22	51.38	50.85	51.6	50.31	4678825	50.81	50.55	52.51	54.94	46788.25	40247.04	47898.66	2
2016/12/23	50.18	51.44	51.45	50.11	4122800	50.62	50.29	52.25	54.83	41228	36145.38	48212.55	3
2016/12/26	50.15	50	50.23	49.21	3824056	50.57	50.33	51.98	54.74	38240.56	36414.29	42996.02	1
2016/12/27	49.45	50.15	50.17	49.45	4194551	50.38	50.24	51.67	54.64	41945.51	39108.31	41745.81	3
2016/12/28	49.3	49.51	49.94	49.19	2718067	50.09	50.26	51.37	54.54	27180.67	39076.6	38917.65	2
2016/12/29	49.35	49.33	49.84	49.03	3210706	49.69	50.25	51.07	54.44	32107.06	36140.36	38193.7	2
2016/12/30	49.68	49.55	49.79	49.4	2088673	49.59	50.1	50.82	54.34	20886.73	32072.11	34108.75	2
2017/1/3	49.83	49.6	50.2	49.58	3800491	49.52	50.05	50.63	54.23	38004.91	32024.98	34219.63	2
2017/1/4	50.8	49.9	50.98	49.71	7620168	49.79	50.09	50.51	54.11	76201.68	38876.21	38992.26	2
2017/1/5	50.43	50.81	50.85	50.38	3991726	50.02	50.06	50.38	53.99	39917.26	41423.53	40250.06	2
2017/1/6	49.8	50.44	50.6	49.8	4215360	50.11	49.9	50.22	53.86	42153.6	43432.84	39786.6	2
2017/1/9	49.91	49.85	50.12	49.71	3220473	50.15	49.87	50.08	53.74	32204.73	45696.44	38884.27	2
2017/1/10	49.65	49.97	50.05	49.4	2961142	50.12	49.82	50.07	53.62	29611.42	44017.74	38021.35	2
2017/1/11	49.43	49.65	49.81	49.36	2397851	49.84	49.82	50.03	53.49	23978.51	33573.1	36224.65	2
2017/1/12	48.96	49.45	49.75	48.93	3549823	49.55	49.78	50.02	53.36	35498.23	32689.3	37056.41	2
2017/1/13	48.91	48.95	49.35	48.8	3204975	49.37	49.74	49.99	53.22	32049.75	30668.53	37050.68	2
2017/1/16	47.76	48.91	49.15	46.5	4475374	48.94	49.55	49.83	53.08	44753.74	33178.33	39437.38	0
2017/1/17	48.2	47.98	48.44	47.6	2779417	48.65	49.38	49.72	52.93	27794.17	32814.88	38416.31	2
2017/1/18	48.11	48.46	48.46	48.02	2220189	48.39	49.12	49.6	52.79	22201.89	32459.56	33016.33	2
2017/1/19	48.1	48.16	48.3	48	1747768	48.22	48.88	49.47	52.64	17477.68	28855.45	30772.37	2
2017/1/20	48.58	48.05	48.7	48.05	2479638	48.15	48.76	49.33	52.51	24796.38	27404.77	29036.65	2
2017/1/23	48.86	48.77	49.24	48.77	2373310	48.37	48.66	49.26	52.39	23733.1	23200.64	28189.49	2
2017/1/24	48.65	49.14	49.14	48.49	2562814	48.46	48.56	49.19	52.26	25628.14	22767.44	27791.16	2
2017/1/25	48.9	48.66	49.17	48.45	3000354	48.62	48.5	49.16	52.14	30003.54	24327.77	28393.66	2
2017/1/26	48.68	49.27	49.27	48.56	3862650	48.73	48.48	49.13	52.01	38626.5	28557.53	28706.49	2
2017/2/3	48.35	48.7	48.78	48.31	2921651	48.69	48.42	49.08	51.88	29216.51	29441.56	28423.17	2
2017/2/6	48.67	48.4	48.84	48.4	3554990	48.65	48.51	49.03	51.77	35549.9	31804.92	27502.78	0
2017/2/7	49.34	48.81	49.88	48.8	8157307	48.79	48.62	49	51.67	81573.07	42993.91	32880.68	3
2017/2/8	50.5	49.34	50.8	48.66	7452234	49.11	48.86	48.99	51.58	74522.34	51897.66	38112.71	2
2017/2/9	49.98	50.45	50.46	49.89	7126896	49.37	49.05	48.97	51.5	71268.96	58426.16	43491.84	2
2017/2/10	49.63	50.12	50.2	49.51	4833899	49.62	49.16	48.96	51.4	48338.99	62250.66	45846.1	2
2017/2/13	49.73	49.63	50.18	49.32	5019077	49.84	49.24	48.95	51.31	50190.77	65178.82	48491.87	0
2017/2/14	49.54	49.8	49.98	49.4	4246166	49.88	49.33	48.94	51.21	42461.66	57356.54	50175.22	2
2017/2/15	48.75	49.6	49.89	48.56	7410868	49.53	49.32	48.91	51.1	74108.68	57273.81	54585.74	2
2017/2/16	48.9	48.96	49.36	48.65	3692881	49.31	49.34	48.91	50.98	36928.81	50405.78	54415.97	0
2017/2/17	48.56	48.91	49.2	48.48	3807838	49.1	49.36	48.89	50.86	38078.38	48353.66	55302.16	2
2017/2/20	49.16	48.58	49.28	48.58	3663334	48.98	49.41	48.96	50.76	36633.34	45642.18	55410.51	2
2017/2/21	50.04	49.33	50.26	49.32	10734419	49.08	49.48	49.05	50.68	107344.19	58618.68	57987.61	2
2017/2/22	49.97	50.19	50.22	49.76	4857959	49.33	49.43	49.14	50.59	48579.59	53512.86	55393.34	3
2017/2/23	50.31	50.1	50.4	49.77	5800003	49.61	49.46	49.26	50.48	58000.03	57727.11	54066.45	0
2017/2/24	50.22	50.23	50.3	49.9	3480250	49.94	49.52	49.34	50.39	34802.5	57071.93	52712.79	1
2017/2/27	50.27	50.52	51.52	50.19	10158985	50.16	49.57	49.41	50.31	101589.85	70063.23	57852.71	0
2017/2/28	50.11	50.27	50.83	49.86	4920312	50.18	49.63	49.48	50.22	49203.12	58435.02	58526.85	2
2017/3/1	50.19	50.09	50.49	49.91	5005268	50.22	49.77	49.54	50.13	50052.68	58729.64	56121.25	2
2017/3/2	49.75	50.35	50.5	49.74	4659815	50.11	49.86	49.6	50.03	46598.15	56449.26	57088.18	3
2017/3/3	51.01	49.75	51.09	49.68	11537540	50.27	50.1	49.73	49.96	115375.4	72563.84	64817.88	2
2017/3/6	50.9	51.59	51.59	50.58	7569796	50.39	50.28	49.84	49.9	75697.96	67385.46	68724.34	2
2017/3/7	51	50.89	51.28	50.68	4900475	50.57	50.37	49.93	49.85	49004.75	67345.79	62890.4	2
2017/3/8	50.84	51.05	51.36	50.8	5202405	50.7	50.46	49.94	49.81	52024.05	67740.06	63234.85	2
2017/3/9	50.17	50.8	50.83	50.1	4718861	50.78	50.45	49.95	49.77	47188.61	67858.16	62153.71	2
2017/3/10	50.19	50.12	50.58	49.91	5198385	50.62	50.44	49.98	49.72	51983.85	55179.84	63871.84	2
2017/3/13	49.84	49.98	49.98	49.07	6498439	50.41	50.4	49.99	49.67	64984.39	53037.13	60211.29	2
2017/3/14	49.76	49.88	50.21	49.61	4228993	50.16	50.36	50	49.67	42289.93	51694.16	59519.98	2
2017/3/15	49.47	49.9	49.9	49	3781902	49.89	50.29	50.03	49.66	37819.02	48853.16	58296.61	2
2017/3/16	50.02	49.75	50.16	49.69	4932768	49.86	50.32	50.09	49.67	49327.68	49280.98	58569.57	2
2017/3/17	49.49	50.15	50.28	49.48	5773730	49.72	50.17	50.14	49.67	57737.3	50431.66	52805.76	2
2017/3/20	49.19	49.45	49.45	48.98	5283684	49.59	50	50.14	49.64	52836.84	48002.15	50519.64	2
2017/3/21	49.3	49.2	49.39	49.06	3881954	49.49	49.83	50.1	49.62	38819.54	47308.07	49501.12	2
2017/3/22	48.9	49.2	49.23	48.8	3904507	49.38	49.63	50.05	49.6	39045.07	47553.29	48203.23	2
2017/3/23	49.45	48.93	49.77	48.93	5582110	49.27	49.56	50	49.58	55821.1	48851.97	49066.47	2
2017/3/24	49.65	49.82	49.84	49.38	4143071	49.3	49.51	49.98	49.55	41430.71	45590.65	48011.16	2
2017/3/27	49.6	49.8	50.25	49.52	3670993	49.38	49.48	49.94	49.54	36709.93	42365.27	45183.71	3
2017/3/28	49.9	49.73	49.99	49.62	3911810	49.5	49.5	49.93	49.53	39118.1	42424.98	44866.53	2
2017/3/29	48.8	49.01	49.3	48.5	8581436	49.48	49.43	49.86	49.52	85814.36	51778.84	49666.06	2
2017/3/30	47.82	48.77	48.78	47.68	6779789	49.15	49.21	49.77	49.5	67797.89	54174.2	51513.09	2
2017/3/31	48.02	47.82	48.29	47.8	4598439	48.83	49.06	49.62	49.48	45984.39	55084.94	50337.79	2
2017/4/5	49.4	48.63	49.67	48.63	7600065	48.79	49.08	49.54	49.47	76000.65	62943.08	52654.18	2
2017/4/6	49.48	49.45	49.97	49.01	5130552	48.7	49.1	49.46	49.47	51305.52	65380.56	53902.77	3
2017/4/7	49.6	49.5	49.81	49.4	4352397	48.86	49.17	49.4	49.44	43523.97	56922.48	54350.66	2
2017/4/10	49.65	49.62	50.12	49.29	4336603	49.23	49.19	49.38	49.43	43366.03	52036.11	53105.16	2
2017/4/11	53.01	49.85	54.43	49.8	26227160	50.23	49.53	49.52	49.49	262271.59	95293.55	75189.25	2
2017/4/12	52.98	52.79	53.48	52.03	11541461	50.94	49.87	49.67	49.54	115414.61	103176.34	83059.71	2
2017/4/13	52.45	52.5	52.98	51.98	5910278	51.54	50.12	49.81	49.58	59102.78	104735.8	85058.17	3
2017/4/14	51.35	52.44	52.48	51.3	6870991	51.89	50.38	49.9	49.62	68709.91	109772.98	83347.73	2
2017/4/17	51.38	51.03	51.7	50.72	4622074	52.23	50.73	49.97	49.66	46220.74	110343.92	81190.02	1
2017/4/18	51.6	51.99	52.45	51.52	6751743	51.95	51.09	50.08	49.7	67517.43	71393.09	83343.33	2
2017/4/19	51.26	51.58	52.08	50.35	6848841	51.61	51.28	50.18	49.76	68488.41	62007.85	82592.1	2
2017/4/20	51.95	51.3	51.95	50.4	5860807	51.51	51.52	50.31	49.82	58608.07	61908.91	83322.35	2
2017/4/21	51.97	51.96	52.72	51.75	6668547	51.63	51.76	50.47	49.89	66685.47	61504.02	85638.5	2
2017/4/24	50.84	51.96	52.49	50.75	5873825	51.52	51.88	50.54	49.93	58738.25	64007.52	87175.73	2
2017/4/25	51.18	51	51.46	50.66	4336928	51.44	51.7	50.61	49.97	43369.28	59177.89	65285.5	2
2017/4/26	52.52	51.36	52.97	51.18	9052542	51.69	51.65	50.76	50.04	90525.42	63585.3	62796.57	2
2017/4/27	52.09	52.47	52.47	51.51	5948951	51.72	51.61	50.87	50.09	59489.51	63761.59	62835.25	3
2017/4/28	51.88	51.99	52.6	51	6198855	51.7	51.67	51.02	50.14	61988.55	62822.2	62163.11	2
2017/5/2	49.7	51.15	51.35	49.54	10929311	51.47	51.5	51.12	50.16	109293.11	72933.17	68470.36	2
2017/5/3	48.8	49.5	49.6	48.53	6919861	51	51.22	51.15	50.17	69198.61	78099.04	68638.46	2
2017/5/4	48.71	48.82	49.27	48.58	3807765	50.24	50.96	51.12	50.17	38077.65	67609.48	65597.39	2
2017/5/5	48.34	48.7	48.95	48.3	3230050	49.49	50.6	51.06	50.15	32300.5	62171.68	62966.64	2
2017/5/8	48.79	48.34	49.2	48.34	3491415	48.87	50.28	51.02	50.12	34914.15	56756.8	59789.5	3
2017/5/9	49	48.79	49.15	48.41	2482661	48.73	50.1	50.99	50.11	24826.61	39863.5	56398.34	2
2017/5/10	48	49.09	49.19	48	3910330	48.57	49.78	50.74	50.08	39103.3	33844.45	55971.74	2
2017/5/11	47.83	48	48.1	46.57	6212130	48.39	49.31	50.48	50.05	62121.3	38653.17	53131.33	2
2017/5/12	48.03	47.84	48.11	47.5	2996146	48.33	48.91	50.26	50.02	29961.46	38185.36	50178.52	2
2017/5/15	47.93	48.24	48.48	47.91	1902181	48.16	48.51	50.09	50.01	19021.81	35006.9	45881.85	2
2017/5/16	48.65	47.92	48.85	47.49	3110667	48.09	48.41	49.95	50	31106.67	36262.91	38063.21	2
2017/5/17	48.86	48.65	49.55	48.57	4244165	48.26	48.41	49.82	50.01	42441.65	36930.58	35387.51	2
2017/5/18	48.37	48.5	49.13	48.33	2072572	48.37	48.38	49.67	50	20725.72	28651.46	33652.32	0
2017/5/19	48.55	48.45	48.74	48.2	2336325	48.47	48.4	49.5	49.97	23363.25	27331.82	32758.59	2
2017/5/22	48.39	48.55	48.86	47.93	2470502	48.56	48.36	49.32	49.95	24705.02	28468.46	31737.68	2
2017/5/23	48.79	48.39	48.91	47.45	4547300	48.59	48.34	49.22	49.92	45473	31341.72	33802.32	2
2017/5/24	48.8	48.6	48.95	48	3291126	48.58	48.42	49.1	49.9	32911.26	29435.65	33183.12	2
2017/5/25	48.75	48.8	48.88	48.2	3379034	48.66	48.51	48.91	49.87	33790.34	32048.57	30350.02	2
2017/5/26	49.11	48.85	49.26	48.76	4069914	48.77	48.62	48.76	49.85	40699.14	35515.75	31423.79	2
2017/5/31	49.85	49.38	50	49.3	5575294	49.06	48.81	48.66	49.85	55752.94	41725.34	35096.9	2
2017/6/1	49.33	49.85	50.07	49.01	3864048	49.17	48.88	48.64	49.84	38640.48	40358.84	35850.28	2
2017/6/2	49.44	49.39	49.7	48.8	2527536	49.3	48.94	48.68	49.82	25275.36	38831.65	34133.65	2
2017/6/5	50.2	49.51	50.2	49.51	5089493	49.59	49.12	48.75	49.8	50894.93	42252.57	37150.57	0
2017/6/6	50	50.2	50.3	49.7	2695788	49.76	49.27	48.83	49.79	26957.88	39504.32	37510.04	2
2017/6/7	50.5	50.06	50.57	49.9	4636020	49.89	49.48	48.92	49.78	46360.2	37625.77	39675.55	2
2017/6/8	50.5	50.52	50.61	50.12	2747371	50.13	49.65	48.99	49.79	27473.71	35392.41	37875.62	2
2017/6/9	50.24	50.6	50.78	49.96	3868230	50.29	49.79	49.11	49.79	38682.3	38073.8	38452.73	2
2017/6/12	50.5	50	50.88	49.71	5522211	50.35	49.97	49.24	49.8	55222.11	38939.24	40595.91	1
2017/6/13	51.82	50.41	52.49	50.38	8447017	50.71	50.24	49.43	49.83	84470.17	50441.7	44973.01	2
2017/6/14	51.6	51.82	52.83	51.58	9106995	50.93	50.41	49.61	49.87	91069.95	59383.65	48504.71	2
2017/6/15	51.7	51.7	51.96	51.35	3949580	51.17	50.65	49.76	49.9	39495.8	61788.07	48590.24	2
2017/6/16	51.05	51.85	52.1	51	5115930	51.33	50.81	49.87	49.92	51159.3	64283.48	51178.64	2
2017/6/19	51.23	51	51.62	50.87	3631808	51.48	50.91	50.02	49.96	36318.08	60502.66	49720.95	2
2017/6/20	50.58	51.4	51.81	50.55	4997227	51.23	50.97	50.12	49.98	49972.27	53603.07	52022.39	2
2017/6/21	50.95	50.76	51.27	50.52	5380853	51.1	51.02	50.25	50.01	53808.53	46150.79	52767.23	2
2017/6/22	50.77	50.93	51.25	50.76	5526969	50.92	51.04	50.35	50.03	55269.69	49305.57	55546.82	3
2017/6/23	50.6	50.7	50.88	50.15	4596287	50.83	51.08	50.44	50.05	45962.87	48266.29	56274.88	2
2017/6/26	51.52	50.54	51.76	50.54	6756780	50.88	51.18	50.57	50.08	67567.8	54516.23	57509.45	2
2017/6/27	51.47	51.6	51.98	51.18	4628217	51.06	51.15	50.69	50.11	46282.17	53778.21	53690.65	2
2017/6/28	50.56	51.12	51.17	50.46	4705524	50.98	51.04	50.73	50.14	47055.24	52427.55	49289.18	2
2017/6/29	50.31	50.65	50.8	50.24	4120152	50.89	50.9	50.78	50.18	41201.52	49613.92	49459.75	2
2017/6/30	49.95	50.21	50.27	49.49	5651637	50.76	50.79	50.8	50.21	56516.37	51724.62	49995.46	2
2017/7/3	50.03	49.75	50.28	49.74	2561534	50.46	50.67	50.79	50.22	25615.34	43334.13	48925.18	2
2017/7/4	50.5	50.09	51.08	50.08	4946945	50.27	50.67	50.82	50.24	49469.45	43971.58	48874.9	0
2017/7/5	51.18	50.51	51.46	50.51	5198184	50.39	50.69	50.85	50.26	51981.84	44956.9	48692.23	2
2017/7/6	50.85	50.99	51.53	50.52	5756060	50.5	50.7	50.87	50.28	57560.6	48228.72	48921.32	0
2017/7/7	50.67	50.78	50.9	50.34	3292456	50.65	50.7	50.89	50.25	32924.56	43510.36	47617.49	2
2017/7/10	50.05	50.66	50.66	50.01	3805700	50.65	50.56	50.87	50.2	38057	45998.69	44666.41	2
2017/7/11	50.09	50.02	50.5	50	2651277	50.57	50.42	50.78	50.16	26512.77	41407.36	42689.47	2
2017/7/12	49.84	50.39	50.4	49.41	4433924	50.3	50.35	50.69	50.13	44339.24	39878.83	42417.87	2
2017/7/13	49.86	49.8	50.1	49.66	2488789	50.1	50.3	50.6	50.11	24887.89	33344.29	40786.51	2
2017/7/14	50.57	50.15	50.92	49.88	4687838	50.08	50.36	50.58	50.09	46878.38	36135.05	39822.71	2
2017/7/17	49	50.57	50.64	48.91	6143350	49.87	50.26	50.47	50.05	61433.5	40810.35	43404.52	2
2017/7/18	48.97	49.19	49.55	48.68	2743047	49.65	50.11	50.39	50	27430.47	40993.89	41200.63	3
2017/7/19	49.59	49.09	49.69	48.98	3270832	49.6	49.95	50.32	49.96	32708.32	38667.71	39273.27	2
2017/7/20	50.08	49.61	50.29	49.57	3591887	49.64	49.87	50.28	49.95	35918.87	40873.91	37109.1	0
2017/7/21	50.49	50.11	50.93	49.72	5730382	49.63	49.85	50.28	49.94	57303.82	42959	39547.03	2
2017/7/24	49.89	50.51	50.8	49.33	5691923	49.8	49.84	50.2	49.89	56919.23	42056.14	41433.25	2
2017/7/25	49.39	50.01	50.05	49.3	3848276	49.89	49.77	50.09	49.85	38482.76	44266.6	42630.25	2
2017/7/26	48.9	49.77	49.77	48.62	5207967	49.75	49.67	50.01	49.8	52079.67	48140.88	43404.29	2
2017/7/27	49.1	49	49.3	48.88	3792485	49.55	49.6	49.95	49.79	37924.85	48542.07	44707.99	0
2017/7/28	49.47	49.1	49.54	49.09	2996955	49.35	49.49	49.93	49.8	29969.55	43075.21	43017.11	2
2017/7/31	49	49.61	49.67	48.85	5189210	49.17	49.49	49.87	49.81	51892.1	42069.79	42062.96	2
2017/8/1	49.06	49	49.3	48.92	4498578	49.11	49.5	49.8	49.82	44985.78	43370.39	43818.49	2
2017/8/2	48.5	49.11	49.18	48.45	5243545	49.03	49.39	49.67	49.81	52435.45	43441.55	45791.21	2
2017/8/3	48.67	48.54	48.84	48.41	5098549	48.94	49.25	49.56	49.81	50985.49	46053.67	47297.87	2
2017/8/4	48.51	48.69	48.78	48.4	2673037	48.75	49.05	49.45	49.82	26730.37	45405.84	44240.52	2
2017/8/7	48.91	48.56	49.05	48.56	3046423	48.73	48.95	49.39	49.83	30464.23	41120.27	41595.02	2
2017/8/8	49.21	48.91	49.45	48.67	4011870	48.76	48.93	49.35	49.85	40118.7	40146.85	41758.62	0
2017/8/9	49.13	49.15	49.39	48.9	2989224	48.89	48.96	49.32	49.87	29892.24	35638.21	39539.88	2
2017/8/10	48.73	49.14	49.25	48.5	2896610	48.9	48.92	49.26	49.88	28966.1	31234.33	38644	2
2017/8/11	47.85	48.59	48.59	47.67	5925732	48.77	48.76	49.12	49.86	59257.32	37739.72	41572.78	2
2017/8/14	48.2	48	48.29	47.89	2735305	48.62	48.68	49.08	49.86	27353.05	37117.48	39118.88	2
2017/8/15	48	48.3	48.38	47.86	3205047	48.38	48.57	49.03	49.85	32050.47	35503.84	37825.34	2
2017/8/16	48.26	48.01	48.32	47.6	3157254	48.21	48.55	48.97	49.84	31572.54	35839.89	35739.05	2
2017/8/17	48.32	48.3	48.39	48.04	2624032	48.13	48.51	48.88	49.84	26240.32	35294.74	33264.53	0
2017/8/18	48.55	48.29	48.7	48.05	3167432	48.27	48.52	48.78	49.83	31674.32	29778.14	33758.93	2
2017/8/21	48.66	48.5	49.08	48.48	3386829	48.36	48.49	48.72	49.83	33868.29	31081.19	34099.34	1
2017/8/22	48.16	48.8	48.96	48.12	3771536	48.39	48.39	48.66	49.82	37715.36	32214.17	33859	2
2017/8/23	48.27	48.2	48.45	48.01	2111213	48.39	48.3	48.63	49.79	21112.13	30122.08	32980.99	2
2017/8/24	48	48.31	48.39	47.91	3392672	48.33	48.23	48.57	49.77	33926.72	31659.36	33477.05	2
2017/8/25	48.68	48.51	48.99	48.09	5340592	48.35	48.31	48.53	49.75	53405.92	36005.68	32891.91	2
2017/8/28	49.35	48.8	49.58	48.71	6410641	48.49	48.42	48.55	49.74	64106.41	42053.3	36567.24	2
2017/8/29	48.42	49	49	48.13	7452109	48.54	48.47	48.52	49.71	74521.09	49414.45	40814.3	2
2017/8/30	48.39	48.3	48.45	47.99	3778909	48.57	48.48	48.51	49.68	37789.09	52749.85	41435.96	2
2017/8/31	48.49	48.31	48.67	48.3	2931439	48.67	48.5	48.5	49.64	29314.39	51827.38	41743.37	2
2017/9/1	48.29	48.49	48.6	48.11	3350064	48.59	48.47	48.49	49.61	33500.64	47846.32	41926	2
2017/9/4	48.76	48.42	48.99	48.41	4933169	48.47	48.48	48.49	49.58	49331.69	44891.38	43472.34	3
2017/9/5	48.88	48.79	48.93	48.67	3233150	48.56	48.55	48.47	49.53	32331.5	36453.46	42933.96	0
2017/9/6	50.3	49.05	50.88	49.04	12870078	48.94	48.76	48.53	49.51	128700.78	54635.8	53692.82	0
2017/9/7	49.57	50.01	50.3	49.51	6710945	49.16	48.91	48.57	49.48	67109.45	62194.81	57011.09	2
2017/9/8	49.82	49.65	49.85	49.39	4264869	49.47	49.03	48.67	49.46	42648.69	64024.43	55935.38	2
2017/9/11	51.85	52.62	53.5	51.65	19019388	50.08	49.28	48.85	49.47	190193.88	92196.86	68544.11	2
2017/9/12	55.81	52.4	57.04	52.4	49552944	51.47	50.02	49.24	49.55	495529.44	184836.45	110644.96	2
2017/9/13	54.88	55	55.35	54	23651316	52.39	50.67	49.57	49.62	236513.16	206398.92	130517.36	2
2017/9/14	54.47	55.6	55.88	54	14604751	53.37	51.26	49.88	49.68	146047.52	222186.55	142190.69	2
2017/9/15	53.4	54.17	54.19	53	12587360	54.08	51.77	50.12	49.73	125873.6	238831.53	151427.98	2
2017/9/18	57.93	53.39	58.54	53.39	37263168	55.3	52.69	50.59	49.83	372631.69	275319.09	183757.98	2
2017/9/19	57.25	57.5	57.66	56.38	21540982	55.59	53.53	51.04	49.93	215409.81	219295.16	202065.81	2
2017/9/20	61.82	57.17	62.98	56.66	54830048	56.97	54.68	51.72	50.12	548300.5	281652.63	244025.78	2
2017/9/21	62.57	61.35	64.38	60.61	44749384	58.59	55.98	52.45	50.32	447493.84	341941.94	282064.22	2
2017/9/22	62.32	62.31	64.5	61.71	29049600	60.38	57.23	53.13	50.53	290496	374866.41	306849	2
2017/9/25	60.29	62	62.65	59.65	24895404	60.85	58.07	53.68	50.7	248954.05	350130.84	312724.97	2
2017/9/26	65	59.8	65	59.8	38317284	62.4	58.99	54.5	50.94	383172.84	383683.44	301489.31	2
2017/9/27	67.87	66.1	70.93	65.56	47480360	63.61	60.29	55.48	51.22	474803.59	368984.06	325318.34	2
2017/9/28	68.95	67.1	70.48	66.57	32526396	64.89	61.74	56.5	51.52	325263.97	344538.06	343239.97	2
2017/9/29	68.3	68.25	69.46	66.86	29485576	66.08	63.23	57.5	51.82	294855.75	345410.06	360138.19	2
2017/10/9	72.08	72.6	73.5	70.5	37803328	68.44	64.65	58.67	52.18	378033.28	371225.91	360678.34	2
2017/10/10	70.62	71.01	71.99	69.85	23107048	69.56	65.98	59.75	52.53	231070.48	340805.44	362244.44	2
2017/10/11	68.65	71.25	71.6	68.08	22979052	69.72	66.67	60.67	52.84	229790.52	291802.81	330393.44	2
2017/10/12	68.3	68.35	69.68	66.93	22882596	69.59	67.24	61.61	53.15	228825.95	272515.19	308526.63	2
2017/10/13	67.72	68.4	68.59	66.6	16044263	69.47	67.78	62.5	53.43	160442.63	245632.58	295521.31	2
2017/10/16	67.4	67.75	69.35	66.5	20148372	68.54	68.49	63.28	53.74	201483.72	210322.66	290774.25	2
2017/10/17	67.37	67.1	68.35	66.71	11579998	67.89	68.73	63.86	54.04	115799.98	187268.55	264036.97	2
2017/10/18	67.43	67.8	68.8	67.3	14156025	67.64	68.68	64.49	54.34	141560.25	169622.5	230712.66	2
2017/10/19	65.15	67.55	67.84	65.03	19688120	67.01	68.3	65.02	54.59	196881.2	163233.55	217874.38	2
2017/10/20	68.55	65.02	68.68	64.5	21807930	67.18	68.33	65.78	54.89	218079.3	174760.91	210196.75	2
2017/10/23	66.91	68.28	68.66	66.63	17372622	67.08	67.81	66.23	55.18	173726.22	169209.39	189766.03	2
2017/10/24	65.06	66.84	67.55	63.88	20480716	66.62	67.25	66.62	55.44	204807.16	187010.83	187139.7	2
2017/10/25	65.48	65.08	66	64.53	11823818	66.23	66.94	66.8	55.72	118238.18	182346.41	175984.47	2
2017/10/26	65.8	64.79	66.73	64.06	15915332	66.36	66.69	66.96	55.99	159153.31	174800.84	169017.2	2
2017/10/27	65.13	65.97	66.5	64.8	11641355	65.68	66.43	67.1	56.25	116413.55	154467.7	164614.3	2
2017/10/30	62.53	64.85	64.85	61.7	20512698	64.8	65.94	67.22	56.48	205126.98	160747.83	164978.61	2
2017/10/31	63	62.44	63.39	62.03	10312507	64.39	65.5	67.12	56.71	103125.07	140411.42	163711.13	2
2017/11/1	64.2	64.05	65.48	63.77	15059050	64.13	65.18	66.93	56.97	150590.5	146881.89	164614.16	2
2017/11/2	63.32	64	64.44	62.61	10087916	63.64	65	66.65	57.22	100879.16	135227.05	155013.94	2
2017/11/3	64.25	63.32	65.65	63.03	13952067	63.46	64.57	66.45	57.48	139520.67	139848.47	147158.08	2
2017/11/6	65.57	65.44	66.15	64.43	13487786	64.07	64.43	66.12	57.76	134877.86	125798.65	143273.23	2
2017/11/7	65.52	65.85	66.77	64.85	11389642	64.57	64.48	65.87	58.03	113896.42	127952.92	134182.16	2
2017/11/8	67.37	65.5	68.36	65.12	22070944	65.21	64.67	65.8	58.33	220709.44	141976.72	144429.3	2
2017/11/9	67.99	67.84	69.3	67.01	16708707	66.14	64.89	65.79	58.66	167087.06	155218.3	145222.67	2
2017/11/10	67.65	67.9	67.9	66.73	13207567	66.82	65.14	65.78	58.99	132075.67	153729.3	146788.91	2
2017/11/13	70.1	68.01	70.23	67.75	24013756	67.73	65.9	65.92	59.35	240137.56	174781.23	150289.95	2
2017/11/14	68	70.11	70.25	67.71	17274784	68.22	66.4	65.95	59.68	172747.84	186551.52	157252.22	2
2017/11/15	63.96	67.51	67.69	63.7	23300418	67.54	66.37	65.78	59.95	233004.19	189010.47	165493.58	2
2017/11/16	64.23	63.8	64.9	62.76	11789631	66.79	66.46	65.73	60.21	117896.31	179172.31	167195.28	2
2017/11/17	63.59	64.99	65.95	63.59	11753914	65.98	66.4	65.48	60.46	117539.14	176265.02	164997.16	2
2017/11/20	69.49	64.48	69.52	63.85	28214712	65.85	66.79	65.61	60.81	282147.13	184666.92	179724.09	2
2017/11/21	72.3	69.6	73.45	69.02	36285412	66.71	67.47	65.97	61.21	362854.13	222688.17	204619.84	3
2017/11/22	72.79	72.28	73.8	71.59	28893462	68.48	68.01	66.34	61.62	288934.63	233874.25	211442.38	2
2017/11/23	70.61	72.59	73.78	70.51	21616752	69.76	68.27	66.58	62	216167.52	253528.5	216350.42	2
2017/11/24	70.7	70.65	72.28	69.83	21456436	71.18	68.58	66.86	62.36	214564.36	272933.56	224599.3	1
2017/11/27	63.63	70.21	70.27	63.63	34556840	70.01	67.93	66.91	62.6	345568.41	285617.81	235142.34	2
2017/11/28	64.73	63.5	64.86	61.71	22401100	68.49	67.6	67	62.87	224011	257849.17	240268.67	2
2017/11/29	64.35	64.82	64.98	63	14417769	66.8	67.64	67.01	63.14	144177.69	228897.8	231386.03	2
2017/11/30	62.22	63.6	64.05	62.11	13517222	65.13	67.44	66.95	63.37	135172.22	212698.72	233113.63	2
2017/12/1	63.35	62.2	63.66	61.71	9838877	63.66	67.42	66.91	63.62	98388.77	189463.63	231198.59	2
2017/12/4	63.43	63.49	64.67	63	9355904	63.62	66.81	66.8	63.86	93559.04	139061.75	212339.78	2
2017/12/5	62.69	62.62	64.4	62.01	10723098	63.21	65.85	66.66	64.09	107230.98	115705.73	186777.47	2
2017/12/6	60.9	63.13	63.8	58.02	27817912	62.52	64.66	66.34	64.27	278179.13	142506.03	185701.91	2
2017/12/7	59.07	60	60.46	58.8	11412212	61.89	63.51	65.89	64.43	114122.12	138296	175497.38	2
2017/12/8	59.75	59.2	60.57	59.2	12314594	61.17	62.41	65.49	64.59	123145.94	143247.45	166355.53	0
2017/12/11	62.59	60.51	62.88	60.08	14913860	61	62.31	65.12	64.77	149138.59	154363.34	146712.55	3
2017/12/12	62.07	63.18	64	62	14857185	60.88	62.04	64.82	64.88	148571.84	162631.53	139168.66	2
2017/12/13	63	62.11	63.01	61.64	8865588	61.3	61.91	64.77	65.01	88655.88	124726.88	133616.45	3
2017/12/14	63.66	62.99	63.8	62.31	10333733	62.21	62.05	64.75	65.17	103337.33	122569.92	130432.96	2
2017/12/15	62.75	63.08	63.3	61.7	10826887	62.81	61.99	64.7	65.32	108268.87	119594.5	131420.97	2
2017/12/18	62.51	62.54	63.33	61.8	6622257	62.8	61.9	64.35	65.4	66222.57	103011.3	128687.33	2
2017/12/19	62.29	62.5	62.84	61.8	5816947	62.84	61.86	63.85	65.48	58169.47	84930.83	123781.17	2
2017/12/20	60.8	62.58	62.68	60.66	8665121	62.4	61.85	63.25	65.47	86651.21	84529.89	104628.38	2
2017/12/21	62	60.72	62.41	60	7910891	62.07	62.14	62.82	65.46	79108.91	79684.2	101127.07	2
2017/12/22	62.2	62.3	62.69	61.77	5761303	61.96	62.39	62.4	65.45	57613.03	69553.04	94573.77	2
2017/12/25	61.99	61.88	62.63	61.68	5265209	61.86	62.33	62.32	65.48	52652.09	66838.95	84925.13	2
2017/12/26	63.36	62.39	63.95	62.01	10263665	62.07	62.46	62.25	65.45	102636.65	75732.38	80331.6	3
2017/12/27	67.11	63.75	69.51	63.37	26716356	63.33	62.87	62.39	65.44	267163.56	111834.85	98182.36	2
2017/12/28	65.68	67	68.75	65.55	18604016	64.07	63.07	62.56	65.39	186040.16	133221.09	106452.64	0
2017/12/29	65.05	65.85	65.85	64.1	10553270	64.64	63.3	62.65	65.33	105532.7	142805.03	106179.02	2
2018/1/2	65.85	65.28	66.55	64.96	12714077	65.41	63.63	62.77	65.23	127140.77	157702.77	112270.85	2
2018/1/3	66.12	64.98	67.1	64.4	15190950	65.96	64.02	62.94	65.15	151909.5	167557.34	121644.85	0
2018/1/4	65.05	66	66.36	64.91	11841697	65.55	64.44	63.14	65.09	118416.97	137808.03	124821.44	2
2018/1/5	64.38	64.9	65.2	63.83	10487000	65.29	64.68	63.41	65.03	104870	121573.98	127397.55	3
2018/1/8	65.21	64.6	66.34	64.53	13674015	65.32	64.98	63.68	64.99	136740.16	127815.48	135310.25	2
2018/1/9	65.42	65.2	66.18	64.7	9430926	65.24	65.32	63.82	64.95	94309.26	121249.17	139475.97	2
2018/1/10	65.67	65.6	65.97	64.88	9426504	65.15	65.55	64	64.93	94265.04	109720.27	138638.8	2
2018/1/11	65.4	65.98	65.98	64.88	7629868	65.22	65.38	64.13	64.89	76298.68	101296.63	119552.33	2
2018/1/12	67.08	65.66	67.85	65.62	19597880	65.76	65.52	64.3	64.92	195978.8	119518.38	120546.19	2
2018/1/15	65.14	67.25	68.1	64.88	15189034	65.74	65.53	64.42	64.87	151890.34	122548.42	125181.95	2
2018/1/16	64.8	64.5	65.75	64.46	9591973	65.62	65.43	64.53	64.83	95919.73	122870.52	122059.85	2
2018/1/17	63.75	64.68	64.68	62.51	11652506	65.23	65.19	64.6	64.81	116525.06	127322.52	118521.41	2
2018/1/18	63.17	64.18	64.58	62.88	7370145	64.79	65	64.72	64.77	73701.45	126803.08	114049.85	2
2018/1/19	63.2	63.6	63.63	62.68	5237008	64.01	64.88	64.78	64.73	52370.08	98081.33	108799.86	2
2018/1/22	66.6	63.68	67.01	63.62	17265708	64.3	65.02	65	64.75	172657.08	102234.68	112391.56	2
2018/1/23	66.81	66.64	67.37	66.06	12351848	64.71	65.16	65.24	64.82	123518.48	107754.42	115312.48	2
2018/1/24	66.51	67.05	67.09	65.5	7641650	65.26	65.25	65.4	64.88	76416.5	99732.71	113527.61	3
2018/1/25	65.64	66.52	67.47	65.56	8083989	65.75	65.27	65.33	64.91	80839.89	101160.4	113981.73	2
2018/1/26	65.5	65.64	66.3	65	6355866	66.21	65.11	65.32	64.94	63558.66	103398.13	100739.73	2
2018/1/29	62.9	65.88	65.88	62.8	12521938	65.47	64.89	65.21	64.92	125219.38	93910.58	98072.63	2
2018/1/30	63.45	62.88	63.95	62.76	5587707	64.8	64.75	65.09	64.89	55877.07	80382.3	94068.36	2
2018/1/31	63.04	63.05	63.96	62.9	5429788	64.11	64.68	64.94	64.84	54297.88	75958.58	87845.64	2
2018/2/1	60.66	63.05	63.49	59.88	12698390	63.11	64.43	64.72	64.73	126983.9	85187.38	93173.89	2
2018/2/2	61.9	60.6	62.27	60.16	6972102	62.39	64.3	64.59	64.63	69721.02	86419.85	94908.98	2
2018/2/5	61.47	60.3	61.78	60.24	4061040	62.1	63.79	64.41	64.53	40610.4	69498.05	81704.32	2
2018/2/6	58.51	60	60.88	58.5	10398563	61.12	62.96	64.06	64.33	103985.63	79119.77	79751.04	2
2018/2/7	58.9	59.99	60.39	57.03	8208535	60.29	62.2	63.72	64.18	82085.35	84677.27	80317.92	2
2018/2/8	59.51	58.9	59.88	58.51	4597233	60.06	61.58	63.43	64.11	45972.33	68474.95	76831.17	2
2018/2/9	56.65	57.9	58.45	56.33	9307603	59.01	60.7	62.91	63.98	93076.03	73145.95	79782.9	2
2018/2/12	59.62	57.1	60	57.1	8051516	58.64	60.37	62.63	63.92	80515.16	81126.9	75312.48	2
2018/2/13	59.5	60	60.62	59.31	5508074	58.84	59.98	62.36	63.75	55080.74	71345.92	75232.84	2
2018/2/14	60.5	61.18	61.5	60.2	5590212	59.16	59.72	62.2	63.55	55902.12	66109.27	75393.27	2
2018/2/22	62.32	61.98	63.35	61.3	9741308	59.72	59.89	62.16	63.38	97413.08	76397.42	72436.18	2
2018/2/23	62.8	62.34	63.32	61.81	5983648	60.95	59.98	62.14	63.25	59836.48	69749.52	71447.73	2
2018/2/26	64.91	63.88	65.69	63.88	15611445	62.01	60.32	62.06	63.15	156114.45	84869.38	82998.14	2
2018/2/27	63.46	64.5	64.93	63.38	10065076	62.8	60.82	61.89	63.15	100650.76	93983.38	82664.64	0
2018/2/28	63.51	63.22	64.5	62.67	7737117	63.4	61.28	61.74	63.13	77371.17	98277.19	82193.23	2
2018/3/1	63.27	62.95	63.44	62.5	7493469	63.59	61.65	61.62	63.11	74934.69	93781.51	85089.46	3
2018/3/2	62.87	62.51	63.36	62.37	5927689	63.6	62.28	61.49	63.12	59276.89	93669.59	81709.55	2
2018/3/5	65.12	63	65.9	62.91	14950507	63.65	62.83	61.6	63.15	149505.06	92347.71	88608.55	2
2018/3/6	66.58	65.13	66.8	64.8	14968593	64.27	63.53	61.76	63.2	149685.94	102154.75	98069.06	2
2018/3/7	64.53	66	66.49	64.5	9494193	64.47	63.94	61.83	63.23	94941.93	105668.9	101973.05	2
2018/3/8	64.87	64.81	65.59	64.11	6430185	64.79	64.19	62.04	63.3	64301.85	103542.34	98661.92	2
2018/3/9	65.55	65	65.8	64.37	8751471	65.33	64.47	62.22	63.41	87514.71	109189.9	101429.74	2
2018/3/12	66.85	66.03	67.16	65.52	13719565	65.68	64.66	62.49	63.53	137195.66	106728.02	99537.87	2
2018/3/13	66	66.85	67.5	65.68	11811185	65.56	64.92	62.87	63.58	118111.85	100413.2	101283.98	2
2018/3/14	64.36	65.7	65.89	64.36	9978066	65.53	65	63.14	63.62	99780.66	101380.95	103524.92	2
2018/3/15	64.7	64.02	65.44	64.02	7805325	65.49	65.14	63.4	63.65	78053.25	104131.23	103836.78	2
2018/3/16	64.23	64.74	65.49	64.2	6841467	65.23	65.28	63.78	63.66	68414.67	100311.22	104750.56	2
2018/3/19	64.25	64.25	64.85	63.9	5023529	64.71	65.19	64.01	63.68	50235.29	82919.14	94823.58	2
2018/3/20	62.8	63.7	63.7	62	10842684	64.07	64.81	64.17	63.69	108426.84	80982.14	90697.67	2
2018/3/21	62.6	62.99	63.82	62.4	8334041	63.72	64.62	64.28	63.69	83340.41	77694.09	89537.52	0
2018/3/22	62.59	62.95	63.19	61.9	5897749	63.29	64.39	64.29	63.72	58977.49	73878.94	89005.08	2
2018/3/23	59.48	59.97	61.94	58.8	12822271	62.34	63.79	64.13	63.68	128222.71	85840.55	93075.89	2
2018/3/26	60.4	58.99	60.5	58	8401212	61.57	63.14	63.9	63.65	84012.12	92595.91	87757.52	3
2018/3/27	61.3	61.1	61.6	60.72	7205320	61.27	62.67	63.79	63.64	72053.2	85321.19	83151.66	2
2018/3/28	56.19	55.17	58.04	55.17	33011758	59.99	61.85	63.43	63.52	330117.59	134676.63	106185.36	2
2018/3/29	55.99	55.71	56.3	54.51	14004222	58.67	60.98	63.06	63.34	140042.22	150889.56	112384.25	2
2018/3/30	56.3	56.88	56.98	56.01	8090050	58.04	60.19	62.73	63.18	80900.5	141425.13	113632.84	2
2018/4/2	55.67	56.5	56.56	55.6	8326611	57.09	59.33	62.26	63.02	83266.11	141275.91	116935.91	2
2018/4/3	54.27	55	55	53.7	12363418	55.68	58.48	61.65	62.83	123634.18	151592.13	118456.65	2
2018/4/4	54.82	54.55	55.35	54.35	8153662	55.41	57.7	61.16	62.64	81536.62	101875.92	118276.27	2
2018/4/9	56.34	54.9	56.98	54.9	11984061	55.48	57.08	60.73	62.5	119840.61	97835.6	124362.59	2
2018/4/10	56.66	56.33	57.75	55.88	10846948	55.55	56.79	60.29	62.37	108469.48	103349.4	122387.27	2
2018/4/11	56.13	56.7	56.87	55.8	7456937	55.64	56.37	59.75	62.22	74569.37	101610.05	121443	2
2018/4/12	55.9	56.15	56.39	55.8	5243763	55.97	55.83	59.25	62.06	52437.63	87370.73	119481.44	2
2018/4/13	55.6	56.21	56.4	55.47	4133347	56.13	55.77	58.81	61.89	41333.47	79330.11	90603.02	2
2018/4/16	54.92	55.5	56.07	54.7	5304659	55.84	55.66	58.32	61.72	53046.59	65971.3	81903.45	2
2018/4/17	53.59	55.12	55.3	53.51	7227299	55.23	55.39	57.79	61.49	72272.99	58732.01	81040.7	2
2018/4/18	53.45	54.2	54.3	51.98	9204701	54.69	55.17	57.25	61.3	92047.01	62227.54	81918.8	2
2018/4/19	53.87	53.36	54.2	53.03	5136294	54.29	55.13	56.8	61.11	51362.94	62012.6	74691.67	2
2018/4/20	52.26	54	54	52.1	5854371	53.62	54.87	56.29	60.92	58543.71	65454.65	72392.38	2
2018/4/23	52.95	52.24	53.19	52.1	5392605	53.22	54.53	55.8	60.75	53926.05	65630.55	65800.92	0
2018/4/24	54.08	52.88	54.1	52.88	5542609	53.32	54.28	55.53	60.6	55426.09	62261.16	60496.59	2
2018/4/25	53.84	53.86	54.19	53.6	4487094	53.4	54.05	55.21	60.39	44870.94	52825.95	57526.74	2
2018/4/26	52.53	53.91	54.1	52.5	5253581	53.13	53.71	54.77	60.15	52535.81	53060.52	57536.56	2
2018/4/27	52.96	53.11	53.38	52.54	4199609	53.27	53.44	54.61	59.92	41996.09	49751	57602.82	2
2018/5/2	49.25	50.8	50.81	48.89	14000805	52.53	52.88	54.27	59.65	140008.05	66967.4	66298.98	2
2018/5/3	49.61	49.26	49.78	48.58	7399793	51.64	52.48	53.94	59.39	73997.93	70681.77	66471.46	2
2018/5/4	49.25	49.1	49.45	48.96	4959069	50.72	52.06	53.61	59.16	49590.69	71625.72	62225.83	2
2018/5/7	50.36	49.88	50.8	49	7491973	50.29	51.71	53.42	58.94	74919.73	76102.49	64581.51	2
2018/5/8	51.88	50.37	52.35	50.36	8114348	50.07	51.67	53.27	58.75	81143.48	83931.98	66841.48	2
2018/5/9	51.5	52	52.02	51.21	4674431	50.52	51.53	53.03	58.6	46744.31	65279.23	66123.3	1
2018/5/10	51.84	51.65	52.35	51.16	4166991	50.97	51.3	52.79	58.43	41669.91	58813.62	64747.69	2
2018/5/11	52.95	51.83	53.4	51.32	9219343	51.71	51.21	52.63	58.29	92193.43	67334.17	69479.94	2
2018/5/14	52.66	53.15	53.86	52.42	6623421	52.17	51.23	52.47	58.19	66234.21	65597.07	70849.78	2
2018/5/15	53.07	52.83	53.46	52.52	5533835	52.4	51.24	52.34	58.1	55338.35	60436.04	72184.01	1
2018/5/16	52.68	53.05	53.46	52.33	5493480	52.64	51.58	52.23	57.98	54934.8	62074.14	63676.69	2
2018/5/17	52.77	52.72	53.19	52.53	3762015	52.83	51.9	52.19	57.92	37620.15	61264.2	60038.91	2
2018/5/18	54	52.98	54.25	52.79	8874363	53.04	52.37	52.22	57.82	88743.63	60574.23	63954.21	2
2018/5/21	54.54	54.45	55.18	54.11	7449515	53.41	52.79	52.25	57.74	74495.15	62226.42	63911.74	2
2018/5/22	55	54.55	55.2	54.14	5623949	53.8	53.1	52.39	57.65	56239.49	62406.65	61421.35	2
2018/5/23	54.68	54.49	55.79	53.71	7866064	54.2	53.42	52.47	57.52	78660.64	67151.81	64612.98	2
2018/5/24	54.15	54.5	54.99	53.8	5034905	54.47	53.65	52.48	57.38	50349.05	69697.59	65480.89	2
2018/5/25	54.22	54.2	55.23	54.2	5060632	54.52	53.78	52.5	57.2	50606.32	62070.13	61322.18	2
2018/5/28	52.78	54.29	54.98	52.72	6013217	54.17	53.79	52.51	57.02	60132.17	59197.54	60711.98	2
2018/5/29	53.5	52.53	54.28	52.42	7287745	53.87	53.83	52.53	56.86	72877.45	62525.13	62465.89	2
2018/5/30	50.4	53	53.02	50.01	10383038	53.01	53.6	52.59	56.64	103830.38	67559.08	67355.45	2
2018/5/31	51.15	50.42	51.25	50.42	5792853	52.41	53.44	52.67	56.45	57928.53	69074.97	69386.28	2
2018/6/1	50.91	51.36	51.37	50.02	4515916	51.75	53.13	52.75	56.21	45159.16	67985.54	65027.83	2
2018/6/4	50.2	50.72	51.2	50.05	5279613	51.23	52.7	52.74	55.94	52796.13	66518.33	62857.93	2
2018/6/5	51.22	50.2	51.24	49.8	5528592	50.78	52.32	52.71	55.71	55285.92	63000.02	62762.57	2
2018/6/6	51.12	50.85	51.8	50.6	6498378	50.92	51.97	52.69	55.49	64983.78	55230.7	61394.89	2
2018/6/7	50.92	51.5	51.57	50.9	4328999	50.87	51.64	52.65	55.24	43289.99	52302.99	60688.98	2
2018/6/8	50.13	50.92	50.99	49.9	5133867	50.72	51.23	52.5	54.96	51338.67	53538.9	60762.22	2
2018/6/11	49.42	50.12	50.13	49.3	4280618	50.56	50.9	52.34	54.69	42806.18	51540.91	59029.62	2
2018/6/12	50.03	49.69	50.2	49	4621218	50.32	50.55	52.19	54.45	46212.18	49726.16	56363.09	2
2018/6/13	49.06	50.1	50.12	48.91	4881987	49.91	50.42	52.01	54.19	48819.87	46493.38	50862.04	2
2018/6/14	49.05	48.68	49.44	48.6	3812559	49.54	50.21	51.82	53.93	38125.59	45460.5	48881.75	2
2018/6/15	48.18	49.09	49.28	48.13	4937586	49.15	49.93	51.53	53.67	49375.86	45067.94	49303.42	2
2018/6/19	44.98	47.6	47.6	43.45	11973944	48.26	49.41	51.06	53.37	119739.44	60454.59	55997.75	2
2018/6/20	45.39	44.44	46.22	44.44	5696299	47.33	48.83	50.57	53.08	56962.99	62604.75	56165.46	1
2018/6/21	45.77	45.77	47.36	45.4	7618262	46.67	48.29	50.13	52.8	76182.62	68077.3	57285.34	2
2018/6/22	46.85	45.82	47.25	45.52	6045474	46.23	47.89	49.76	52.59	60454.74	72543.13	59001.81	1
2018/6/25	46.06	47.7	47.7	45.92	5741805	45.81	47.48	49.36	52.35	57418.05	74151.56	59609.75	2
2018/6/26	46.38	45.99	47.12	45.22	6411604	46.09	47.17	49.04	52.1	64116.04	63026.89	61740.74	2
2018/6/27	47.1	46.59	48.1	46.5	9552488	46.43	46.88	48.72	51.95	95524.88	70739.27	66672.01	2
2018/6/28	46.01	47.1	47.44	45.81	6127316	46.48	46.58	48.5	51.79	61273.16	67757.38	67917.34	2
2018/6/29	47.68	46.12	47.77	45.99	7497605	46.65	46.44	48.32	51.64	74976.05	70661.64	71602.39	2
2018/7/2	45.98	47.67	47.67	45.85	6175749	46.63	46.22	48.08	51.48	61757.49	71529.52	72840.55	2
2018/7/3	45.35	46.46	46.72	44.06	9310313	46.42	46.26	47.83	51.33	93103.13	77326.95	70176.92	2
2018/7/4	45.79	45.35	46.13	45	6341935	46.16	46.3	47.56	51.18	63419.35	70905.83	70822.55	2
2018/7/5	45.58	45.79	46.89	45.4	5573749	46.08	46.28	47.29	51	55737.49	69798.7	68778.04	2
2018/7/6	46.03	46.27	46.76	45.52	6781212	45.75	46.2	47.04	50.83	67812.12	68365.92	69513.78	3
2018/7/9	46.52	46.39	46.95	45.91	7289341	45.85	46.24	46.86	50.67	72893.41	70593.1	71061.32	2
2018/7/10	46.63	46.55	46.88	46.31	4639056	46.11	46.27	46.72	50.51	46390.56	61250.59	69288.77	2
2018/7/11	45.46	45.62	46.03	44.73	5074254	46.04	46.1	46.49	50.34	50742.54	58715.23	64810.53	2
2018/7/12	46.52	45.8	47	45.68	6961729	46.23	46.15	46.37	50.2	69617.29	61491.18	65644.95	2
2018/7/13	45.95	46.62	46.62	45.8	5328370	46.22	45.98	46.21	50.07	53283.7	58585.5	63475.71	2
2018/7/16	43.95	44.8	44.8	42.8	12503328	45.7	45.78	46	49.92	125033.28	69013.48	69803.29	2
2018/7/17	43.55	43.46	43.9	42.78	6939540	45.09	45.6	45.93	49.74	69395.4	73614.45	67432.52	0
2018/7/18	43.3	43.55	44.24	43.22	4487454	44.65	45.35	45.82	49.59	44874.54	72440.84	65578.03	0
2018/7/19	42.15	43.58	43.58	41.98	6187697	43.78	45.01	45.64	49.41	61876.97	70892.77	66191.98	2
2018/7/20	42.91	42.5	43.16	42.16	5693464	43.17	44.69	45.44	49.23	56934.64	71622.97	65104.24	2
2018/7/23	43.5	42.69	43.85	42.51	5194110	43.08	44.39	45.32	49.06	51941.1	57004.53	63009.01	2
2018/7/24	44.29	43.7	44.43	43.41	5547984	43.23	44.16	45.21	48.92	55479.84	54221.42	63917.93	2
2018/7/25	44.05	44.54	44.54	43.7	6474865	43.38	44.02	45.06	48.77	64748.65	58196.24	65318.54	2
2018/7/26	43	44.05	44.23	42.88	5179019	43.55	43.67	44.91	48.67	51790.19	56178.89	63535.83	2
2018/7/27	42.99	43.02	43.34	42.72	3678962	43.57	43.37	44.67	48.56	36789.62	52149.88	61886.43	2
2018/7/30	42.5	42.95	43.1	41.85	5592982	43.37	43.22	44.5	48.44	55929.82	52947.63	54976.07	2
2018/7/31	42.24	42.54	42.54	42.04	3021163	42.96	43.09	44.35	48.31	30211.63	47893.98	51057.7	2
2018/8/1	41.98	42.82	42.97	41.88	4429180	42.54	42.96	44.16	48.14	44291.8	43802.61	50999.43	2
2018/8/2	40.1	41.95	41.98	39.5	10798045	41.96	42.76	43.88	47.95	107980.45	55040.66	55609.77	3
2018/8/3	38.33	40.28	40.48	38.2	9651578	41.03	42.3	43.5	47.73	96515.78	66985.89	59567.89	2
2018/8/6	37.29	38.33	38.65	36.88	7378820	39.99	41.68	43.03	47.47	73788.2	70557.58	61752.59	2
2018/8/7	38	37.68	38	36.73	6816475	39.14	41.05	42.6	47.22	68164.75	78148.2	63021.09	2
2018/8/8	38.29	38.02	39.49	38.02	7306954	38.4	40.47	42.24	46.98	73069.54	83903.73	63853.18	2
2018/8/9	39.25	37.89	39.55	37.83	7487555	38.23	40.1	41.88	46.75	74875.55	77282.77	66161.72	2
2018/8/10	41.69	39.4	41.77	39.4	10358365	38.9	39.97	41.67	46.57	103583.65	78696.34	72841.12	2
2018/8/13	43.17	41.1	43.55	40.88	13233097	40.08	40.03	41.63	46.39	132330.97	90404.89	80481.23	2
2018/8/14	43.15	43.17	43.95	42.61	8199057	41.11	40.13	41.61	46.2	81990.57	93170.05	85659.13	0
2018/8/15	42.13	43	43.9	41.78	9882281	41.88	40.14	41.55	45.98	98822.81	98320.71	91112.23	2
2018/8/16	42.26	41.45	43.2	41.24	7403766	42.48	40.36	41.56	45.78	74037.66	98153.13	87717.95	2
2018/8/17	42.45	42.95	43	42.01	5745969	42.63	40.77	41.53	45.58	57459.69	88928.34	83812.34	2
2018/8/20	45.24	42.97	45.35	42.9	14721713	43.05	41.56	41.62	45.43	147217.13	91905.57	91155.23	2
2018/8/21	44.9	45.25	45.58	44.4	9845957	43.4	42.25	41.65	45.3	98459.57	95199.37	94184.71	2
2018/8/22	44.79	45.55	45.81	44.16	9088071	43.93	42.9	41.69	45.15	90880.71	93610.95	95965.83	2
2018/8/23	44.32	44.82	45.4	43.62	8331691	44.34	43.41	41.75	45.05	83316.91	95466.8	96809.96	2
2018/8/24	43.45	44.35	44.35	42.82	7830950	44.54	43.59	41.78	44.92	78309.5	99636.77	94282.55	2
2018/8/27	45.01	43.44	45.25	43.38	8764104	44.49	43.77	41.9	44.83	87641.04	87721.55	89813.56	2
2018/8/28	45.59	45.05	46.15	44.92	8094281	44.63	44.01	42.07	44.75	80942.81	84218.2	89708.78	2
2018/8/29	46.3	45.41	46.82	45.41	9144833	44.93	44.43	42.29	44.67	91448.33	84331.72	88971.34	2
2018/8/30	45	45.5	46.42	44.64	9124095	45.07	44.7	42.53	44.57	91240.95	85916.52	90691.66	3
2018/8/31	44.46	44.42	44.88	43.9	6689826	45.27	44.91	42.84	44.46	66898.26	83634.28	91635.52	3
2018/9/3	43.67	44.39	44.39	43.13	5608026	45	44.75	43.16	44.35	56080.26	77322.13	82521.83	2
2018/9/4	44.52	43.89	44.58	43.61	5957430	44.79	44.71	43.48	44.27	59574.3	73048.41	78633.3	2
2018/9/5	42.5	44.08	44.51	42.5	8285524	44.03	44.48	43.69	44.14	82855.24	71329.8	77830.77	2
2018/9/6	42.6	42.5	43.2	42.05	4691589	43.55	44.31	43.86	44.04	46915.89	62464.79	74190.66	3
2018/9/7	42.82	43.29	44.08	42.65	6876474	43.22	44.25	43.92	43.93	68764.74	62838.09	73236.18	2
2018/9/10	41.73	42.98	43.44	41.15	5293319	42.83	43.92	43.84	43.82	52933.19	62208.68	69765.39	2
2018/9/11	41.52	41.55	41.86	40.91	3522314	42.23	43.51	43.76	43.77	35223.14	57338.44	65193.43	2
2018/9/12	42.04	41.01	42.5	40.71	5587593	42.14	43.09	43.76	43.71	55875.93	51942.58	61636.19	2
2018/9/13	42.92	42.71	43.05	42.09	5544831	42.21	42.88	43.79	43.66	55448.31	53649.06	58056.93	2
2018/9/14	44.81	44.21	45.45	44.21	10533703	42.6	42.91	43.91	43.63	105337.03	60963.52	61900.8	0
2018/9/17	44.81	44	45.46	43.5	8519487	43.22	43.03	43.89	43.61	85194.87	67415.86	64812.27	2
2018/9/18	45.08	44.17	45.34	44.05	6812547	43.93	43.08	43.9	43.59	68125.47	73996.33	65667.38	2
2018/9/19	46.96	45.1	47.38	44.7	13001123	44.92	43.53	44.01	43.58	130011.23	88823.38	70382.98	2
2018/9/20	45.95	46.96	47.5	45.95	8202530	45.52	43.86	44.09	43.58	82025.3	94138.78	73893.92	0
2018/9/21	47.01	47.5	48.75	46.6	16241236	45.96	44.28	44.27	43.57	162412.36	105553.84	83258.68	2
2018/9/25	48.2	47.3	48.65	47.3	10244705	46.64	44.93	44.42	43.61	102447.05	109004.27	88210.06	2
2018/9/26	48.26	48.66	48.95	47.78	9968182	47.28	45.6	44.56	43.66	99681.82	115315.56	94655.94	3
2018/9/27	47.8	48.5	48.6	47.5	6277425	47.44	46.18	44.63	43.69	62774.25	101868.16	95345.77	2
2018/9/28	49.1	48	49.28	47.9	7687114	48.07	46.8	44.84	43.75	76871.14	100837.33	97488.05	2
2018/10/8	46.55	47	47.95	46.42	11138904	47.98	46.97	44.94	43.76	111389.04	90632.66	98093.27	2
2018/10/9	47.09	46.61	47.6	46.61	4162304	47.76	47.2	45.11	43.77	41623.04	78467.86	93736.08	2
2018/10/10	45.91	47.35	47.56	45.45	8821547	47.29	47.28	45.18	43.76	88215.47	76174.59	95745.08	0
2018/10/11	42.82	44.41	45.18	42.67	11979539	46.29	46.87	45.2	43.71	119795.39	87578.81	94723.48	2
2018/10/12	46.42	43.21	46.8	43.21	12920513	45.76	46.92	45.39	43.71	129205.13	98045.61	99441.47	2
2018/10/15	46.93	46.58	47.85	46.3	9543135	45.83	46.91	45.6	43.73	95431.35	94854.08	92743.37	2
2018/10/16	45.96	46.95	47.46	45.28	6469709	45.61	46.68	45.81	43.76	64697.09	99468.88	88968.37	2
2018/10/17	47.31	46.7	47.66	45.88	11026262	45.89	46.59	46.1	43.82	110262.62	103878.31	90026.45	2
2018/10/18	46.18	47	47.3	45.71	8386495	46.56	46.43	46.3	43.87	83864.95	96692.23	92135.52	0
2018/10/19	47.02	45.08	47.27	44	11998553	46.68	46.22	46.51	43.95	119985.53	94848.3	96446.96	2
2018/10/22	50.01	47.61	50.2	47.56	16894490	47.3	46.56	46.77	44.07	168944.91	109551.02	102202.55	2
2018/10/23	48.46	49.85	49.99	47.3	11535817	47.8	46.7	46.95	44.15	115358.17	119683.23	109576.06	0
2018/10/24	48.77	48.3	49.74	48.01	10453687	48.09	46.99	47.14	44.23	104536.87	118538.09	111208.2	2
2018/10/25	49.6	47.35	49.75	46.89	11084735	48.77	47.67	47.27	44.32	110847.35	123934.56	110313.4	2
2018/10/26	48.62	49.99	50.14	47.98	7678049	49.09	47.89	47.4	44.41	76780.49	115293.55	105070.92	2
2018/10/29	47.38	48.63	48.98	46.9	6928376	48.57	47.93	47.42	44.49	69283.76	95361.33	102456.16	2
2018/10/30	46.53	47.45	47.74	44.88	9648676	48.18	47.99	47.34	44.55	96486.76	91587.05	105635.13	0
2018/10/31	46.79	46.44	47.45	46.1	6115922	47.78	47.94	47.26	44.63	61159.22	82911.52	100724.8	2
2018/11/1	45.7	47.23	47.5	44.98	10901961	47	47.89	47.16	44.69	109019.61	82545.97	103240.27	2
2018/11/2	48.02	46.45	48.15	45.7	13915635	46.88	47.99	47.1	44.82	139156.34	95021.14	105157.35	2
2018/11/5	48.25	48	49.12	47.2	11008811	47.06	47.81	47.19	44.99	110088.11	103182.01	99271.67	2
2018/11/6	47.63	48.17	48.18	46.9	5565795	47.28	47.73	47.22	45.16	55657.95	95016.24	93301.65	1
2018/11/7	47.25	46.6	48.05	46.59	6952911	47.37	47.58	47.28	45.32	69529.11	96690.23	89800.88	2
2018/11/8	48.98	47.68	49.55	47.68	14215855	48.03	47.52	47.59	45.49	142158.55	103318.01	92931.98	1
2018/11/9	50	48.8	50.89	48.33	14677306	48.42	47.65	47.77	45.67	146773.06	104841.36	99931.25	0
2018/11/12	51.61	49.98	52.1	49.7	13371184	49.09	48.08	48	45.84	133711.84	109566.1	106374.06	2
2018/11/13	51	50.62	52.45	50.5	10587544	49.77	48.52	48.26	45.97	105875.44	119609.6	107312.92	3
2018/11/14	51.9	50.93	52.8	50.88	10212868	50.7	49.03	48.49	46.11	102128.68	126129.52	111409.88	2
2018/11/15	51.81	51.66	52.29	51.36	6945786	51.26	49.65	48.77	46.28	69457.86	111589.38	107453.7	2
2018/11/16	51.55	52	52.7	50.89	11324088	51.57	50	48.99	46.43	113240.88	104882.95	104862.15	0
2018/11/19	54.7	51.72	55.3	51.58	16248777	52.19	50.64	49.23	46.64	162487.77	110638.13	110102.13	2
2018/11/20	55.4	54	56.98	53.4	17321080	53.07	51.42	49.57	46.8	173210.8	124105.2	121857.4	0
2018/11/21	55	54.76	56	54.1	9410096	53.69	52.19	49.89	46.97	94100.96	122499.65	124314.58	2
2018/11/22	55.3	54.65	56.96	54.65	10200186	54.39	52.83	50.17	47.15	102001.86	129008.45	120298.92	2
2018/11/23	54	55.3	55.67	53.31	9517096	54.88	53.23	50.44	47.31	95170.96	125394.46	115138.7	2
2018/11/26	54.16	53.91	55.3	53.48	8274626	54.77	53.48	50.78	47.49	82746.26	109446.16	110042.15	3
2018/11/27	57.25	54.55	57.4	54.55	15915610	55.14	54.11	51.32	47.69	159156.09	106635.23	115370.2	2
2018/11/28	57.65	57.25	58.68	56.31	12095946	55.67	54.68	51.86	47.89	120959.46	112006.92	117253.29	2
2018/11/29	57.65	57.85	59.1	57.1	10492041	56.14	55.27	52.46	48.08	104920.41	112590.64	120799.55	2
2018/11/30	57	57.43	58.4	56.42	8964839	56.74	55.81	52.9	48.28	89648.39	111486.13	118440.3	2
2018/12/3	56.08	58.35	58.92	55.58	19425836	57.13	55.95	53.3	48.48	194258.36	133788.55	121617.35	2
2018/12/4	56.32	55.4	56.84	55.11	11827968	56.94	56.04	53.73	48.69	118279.68	125613.27	116124.23	2
2018/12/5	57.93	55.65	58.15	55.14	15624838	57	56.33	54.26	48.91	156248.38	132671.05	122338.98	2
2018/12/6	55.35	57.51	57.8	54.88	13582484	56.54	56.34	54.58	49.12	135824.84	138851.92	125721.27	2
2018/12/7	56.89	55.9	57.9	55.55	12635419	56.51	56.63	54.93	49.36	126354.19	146193.09	128839.6	2
2018/12/10	55.39	56.02	56.55	55.05	11549923	56.38	56.75	55.12	49.57	115499.23	130441.27	132114.91	2
2018/12/11	56.16	55.72	57.34	55.7	11147780	56.34	56.64	55.37	49.81	111477.8	129080.89	127347.08	2
2018/12/12	58.25	56.7	58.48	56.6	13120408	56.41	56.7	55.69	50.09	131204.08	124072.02	128371.52	2
2018/12/13	58.4	58.25	58.56	57.12	10106504	57.02	56.78	56.02	50.36	101065.04	117120.08	127986	2
2018/12/14	57.3	58.37	58.99	56.9	9291118	57.1	56.81	56.31	50.6	92911.18	110431.48	128312.27	2
2018/12/17	54.89	56.67	57	54	14295598	57	56.69	56.32	50.77	142955.98	115922.81	123182.04	2
2018/12/18	55.04	54.05	56.1	53.98	9136520	56.78	56.56	56.3	50.94	91365.2	111900.3	120490.6	0
2018/12/19	53.5	55.21	55.95	53.38	11336310	55.83	56.12	56.23	51.08	113363.1	108332.11	116202.08	0
2018/12/20	53.87	53.51	54.34	52.83	10432225	54.92	55.97	56.15	51.2	104322.25	108983.55	113051.81	0
2018/12/21	52.98	53.61	54.19	51.92	10320890	54.06	55.58	56.1	51.31	103208.9	111043.09	110737.27	2
2018/12/24	53.21	52.73	53.44	52.08	8160071	53.72	55.36	56.06	51.42	81600.71	98772.04	107347.42	1
2018/12/25	52.22	52.6	52.99	50.88	11245635	53.16	54.97	55.8	51.49	112456.35	102990.27	107445.29	2
2018/12/26	51	52.24	52.68	51	7739062	52.66	54.24	55.47	51.53	77390.62	95795.77	102063.94	3
2018/12/27	50.84	52.11	52.45	50.76	10076150	52.05	53.48	55.13	51.58	100761.5	95083.62	102033.59	3
2018/12/28	51	50.86	51.4	50.11	8250706	51.65	52.85	54.83	51.61	82507.06	90943.25	100993.17	1
2019/1/2	49.17	51.02	51.39	48.98	8555445	50.85	52.28	54.49	51.66	85554.45	91733.99	95253.02	0
2019/1/3	48.06	49.26	49.87	47.98	8347760	50.01	51.58	54.07	51.67	83477.6	85938.25	94464.26	2
2019/1/4	50.65	47.8	51	47.51	12653787	49.94	51.3	53.71	51.75	126537.87	95767.7	95781.73	0
2019/1/7	51.39	50.85	51.88	50	13604550	50.05	51.05	53.51	51.89	136045.5	102824.5	98954.05	2
2019/1/8	52.88	52.3	53.64	52.05	14705157	50.43	51.04	53.31	52	147051.56	115733.4	103338.33	2
2019/1/9	50.46	51.8	53	48.5	26220530	50.69	50.77	53.06	52.06	262205.31	151063.58	121398.79	2
2019/1/10	48.85	49.9	50.19	48.64	15345590	50.85	50.43	52.7	52.11	153455.91	165059.22	125498.73	2
2019/1/11	49.02	48.5	49.29	48.38	9679955	50.52	50.23	52.24	52.14	96799.55	159111.56	127439.63	3
2019/1/14	48.8	49.2	49.21	47.31	10974634	50	50.03	51.76	52.18	109746.34	153851.73	128338.13	2
2019/1/15	48.8	48.39	48.96	47.85	8353065	49.19	49.81	51.33	52.21	83530.65	141147.55	128440.48	2
2019/1/16	48.93	48.8	49.12	48.32	6592379	48.88	49.78	51.03	52.19	65923.79	101891.24	126477.4	0
2019/1/17	47.49	48.9	48.91	47.33	9874378	48.61	49.73	50.66	52.18	98743.78	90948.83	128004.02	2
2019/1/18	46.82	47.49	47.49	46.04	12599591	48.17	49.34	50.32	52.14	125995.91	96788.09	127949.83	0
2019/1/21	48.21	46.76	48.26	46.12	13123326	48.05	49.03	50.04	52.12	131233.27	101085.48	127468.6	2
2019/1/22	47.7	48.06	48.8	47.6	8409377	47.83	48.51	49.78	52.11	84093.77	101198.1	121172.83	2
2019/1/23	48.8	47.42	48.88	47.33	9661967	47.8	48.34	49.55	52.13	96619.67	107337.27	104614.27	2
2019/1/24	48.52	48.93	48.97	47.66	7171159	48.01	48.31	49.37	52.16	71711.59	101930.84	96439.83	2
2019/1/25	49.18	48.55	49.64	48.19	10092916	48.48	48.32	49.28	52.2	100929.16	96917.5	96852.79	2
2019/1/28	48.46	49.2	49.85	48.28	8625359	48.53	48.29	49.16	52.25	86253.59	87921.55	94503.52	0
2019/1/29	48	48.45	48.45	47.03	6150317	48.59	48.21	49.01	52.25	61503.17	83403.44	92300.77	0
2019/1/30	47.15	47.95	48.27	46.9	8342614	48.26	48.03	48.91	52.23	83426.14	80764.73	94051	2
2019/1/31	46.42	47.1	47.49	46.27	7188509	47.84	47.93	48.83	52.21	71885.09	80799.43	91365.14	2
2019/2/1	48.27	46.75	48.31	46.51	9178000	47.66	48.07	48.71	52.23	91780	78969.6	87943.55	2
2019/2/11	50.2	48.8	50.33	48.8	12887065	48.01	48.27	48.65	52.25	128870.65	87493.02	87707.28	2
2019/2/12	50.58	50.21	51.15	49.88	10299151	48.52	48.56	48.53	52.26	102991.51	95790.67	89597.05	2
2019/2/13	51.57	50.58	52.09	50.32	12296482	49.41	48.83	48.59	52.26	122964.82	103698.41	92231.58	3
2019/2/14	53.72	51.85	54.06	51.85	16912416	50.87	49.35	48.83	52.3	169124.16	123146.23	101972.83	2
2019/2/15	51.67	53.4	53.4	51.52	15291589	51.55	49.6	48.96	52.3	152915.89	135373.41	107171.5	0
2019/2/18	52.45	51.93	52.79	51.64	16818484	52	50	49.15	52.31	168184.84	143236.25	115364.63	0
2019/2/19	51.74	52.5	52.66	50.99	14436453	52.23	50.38	49.29	52.31	144364.53	151510.84	123650.75	0
2019/2/20	52.36	51.8	52.8	51.54	12499899	52.39	50.9	49.47	52.27	124998.99	151917.67	127808.05	0
2019/2/21	51.94	52.3	53.01	51.56	12605557	52.03	51.45	49.69	52.21	126055.57	143303.97	133225.09	2
2019/2/22	51.88	51.8	51.88	50.9	11967784	52.07	51.81	49.94	52.16	119677.84	136656.34	136014.88	0
2019/2/25	55.06	51.88	55.13	51.5	25838208	52.6	52.3	50.28	52.16	258382.08	154695.8	148966.03	2
2019/2/26	56.74	57.2	58.67	56.44	29199550	53.6	52.91	50.74	52.2	291995.5	184221.98	167866.42	0
2019/2/27	54.96	56.2	56.25	54.15	22854262	54.12	53.25	51.04	52.22	228542.63	204930.72	178424.19	2
2019/2/28	54.51	55.12	55.22	54.16	9423738	54.63	53.33	51.34	52.17	94237.38	198567.08	170935.53	2
2019/3/1	53.8	54.88	54.98	52.88	17456252	55.01	53.54	51.57	52.11	174562.52	209544.02	173100.19	2
2019/3/4	53.68	54	54.79	52.73	30225810	54.74	53.67	51.84	52.04	302258.09	218319.22	186507.53	0
2019/3/5	54.08	53.66	54.23	53	19630592	54.21	53.9	52.14	51.99	196305.92	199181.3	191701.66	0
2019/3/6	54.44	54.5	54.96	53.5	22052178	54.1	54.11	52.5	51.97	220521.78	197577.13	201253.94	0
2019/3/7	53.38	54.1	54.1	53.01	18283944	53.88	54.25	52.85	51.92	182839.44	215297.55	206932.33	2
2019/3/8	51.12	53	53	51.05	18528150	53.34	54.18	52.99	51.8	185281.5	217441.34	213492.67	0
2019/3/11	52.37	51.1	52.48	51.1	12619650	53.08	53.91	53.1	51.75	126196.5	182229.03	200274.13	2
2019/3/12	51.99	52.4	52.88	51.71	13861548	52.66	53.43	53.17	51.67	138615.48	170690.95	184936.13	0
2019/3/13	52	51.78	52.77	51.3	12720968	52.17	53.14	53.19	51.62	127209.68	152028.52	174802.83	2
2019/3/14	54.57	52.01	55.15	52.01	35036744	52.41	53.14	53.24	51.59	350367.44	185534.13	200415.83	2
2019/3/15	55.39	55.05	56.2	54.13	25542562	53.26	53.3	53.42	51.54	255425.63	199562.95	208502.16	0
2019/3/18	55.66	55.5	56.44	55.39	15458909	53.92	53.5	53.58	51.5	154589.09	205241.47	193735.23	0
2019/3/19	55.99	56.15	56.66	55.51	12405988	54.72	53.69	53.8	51.47	124059.88	202330.34	186510.66	0
2019/3/20	55.4	56.25	56.67	54.85	12272270	55.4	53.79	53.95	51.48	122722.7	201432.95	176730.72	2
2019/3/21	55.05	55.4	55.98	54.64	10900192	55.5	53.95	54.1	51.48	109001.92	153159.84	169346.98	0
2019/3/22	57	55.15	57.58	54.99	17303254	55.82	54.54	54.36	51.54	173032.55	136681.22	168122.09	0
2019/3/25	56.5	56	57.97	55.72	12456202	55.99	54.95	54.43	51.58	124562.02	130675.81	167958.64	2
2019/3/26	55.25	57	57.55	55.08	10554904	55.84	55.28	54.36	51.62	105549.04	126973.65	164651.98	2
2019/3/27	54.71	54.77	56.55	53.7	14745006	55.7	55.55	54.34	51.65	147450.06	131919.13	166676.03	3
2019/3/28	52.77	55.65	55.66	52.5	16794728	55.25	55.37	54.26	51.66	167947.28	143708.19	148434.03	0
2019/3/29	53.49	52.86	53.56	52.16	12835396	54.54	55.18	54.24	51.7	128353.96	134772.47	135726.86	0
2019/4/1	54.45	53.54	54.79	53.3	16069815	54.13	55.06	54.28	51.76	160698.16	141999.72	136337.77	2
2019/4/2	54.68	54.61	54.98	54	12843660	54.02	54.93	54.31	51.82	128436.6	146577.22	136775.42	2
2019/4/3	54.39	54.71	54.9	54.17	10170257	53.96	54.83	54.31	51.91	101702.57	137427.72	134673.41	3
2019/4/4	55.19	54.54	55.64	54.42	14770621	54.44	54.84	54.4	52.03	147706.2	133379.48	138543.84	0
2019/4/8	53.44	55.48	55.62	52.9	16560019	54.43	54.49	54.51	52.07	165600.19	140828.75	137800.59	2
2019/4/9	54.93	53.55	55.3	53.55	13304870	54.53	54.33	54.64	52.13	133048.7	135298.84	138649.28	2
2019/4/10	55.52	54.95	56.3	53.67	17645456	54.69	54.36	54.82	52.17	176454.56	144902.44	145739.83	2
2019/4/11	54.93	55.78	57.4	54.73	18387302	54.8	54.38	54.97	52.25	183873.02	161336.53	149382.13	0
2019/4/12	54.09	54.75	54.75	53.67	8946041	54.58	54.51	54.94	52.34	89460.41	149687.38	141533.44	2
2019/4/15	53.54	54.46	55.24	53.33	10020148	54.6	54.52	54.85	52.41	100201.48	136607.63	138718.19	2
2019/4/16	56.73	53.54	57.05	53.3	21009570	54.96	54.74	54.9	52.54	210095.7	152017.03	143657.95	2
2019/4/17	62.4	58.1	62.4	58.1	49171416	56.34	55.52	55.22	52.77	491714.16	215068.95	179985.72	3
2019/4/18	59.32	62.3	62.31	58.9	31469652	57.22	56.01	55.42	52.94	314696.53	241233.66	201285.09	2
2019/4/19	60.13	59.01	61.8	58.51	17436428	58.42	56.5	55.67	53.15	174364.28	258214.45	203950.92	2
2019/4/22	57.71	60	60.13	57.19	15252484	59.26	56.93	55.71	53.34	152524.84	268679.09	202643.38	2
2019/4/23	56.96	57.75	57.91	56.61	9968587	59.3	57.13	55.73	53.48	99685.87	246597.13	199307.08	2
2019/4/24	58.15	57.44	58.17	56.65	11292285	58.45	57.4	55.88	53.66	112922.85	170838.88	192953.91	2
2019/4/25	56.16	57.7	57.7	56	9292485	57.82	57.52	55.95	53.78	92924.85	126484.54	183859.09	1
2019/4/26	55.36	56.09	56.59	55.13	8208926	56.87	57.65	56.08	53.89	82089.26	108029.54	183121.98	2
2019/4/29	55.65	56.5	56.98	55.45	10512820	56.46	57.86	56.19	54	105128.2	98550.2	183614.66	2
2019/4/30	56.9	55.55	56.9	55.25	7927423	56.44	57.87	56.31	54.14	79274.23	94467.88	170532.5	1
2019/5/6	52.05	54.88	55.28	51.84	13554364	55.22	56.84	56.18	54.21	135543.64	98992.03	134915.45	0
2019/5/7	53.01	52.42	53.58	52.07	8574247	54.59	56.21	56.11	54.31	85742.47	97555.56	112020.05	2
2019/5/8	51.85	52.03	53.32	51.41	9814703	53.89	55.38	55.94	54.4	98147.03	100767.11	104398.33	2
2019/5/9	51.11	51.9	52.25	50.67	7426390	52.98	54.72	55.83	54.44	74263.9	94594.26	96572.23	2
2019/5/10	52.26	51.86	52.32	49.7	9046503	52.06	54.25	55.69	54.48	90465.03	96832.41	95650.15	1
2019/5/13	51.02	52.2	52.2	50.5	6496077	51.85	53.54	55.47	54.49	64960.77	82715.84	90853.94	2
2019/5/14	50.19	50.45	51	50.1	6297478	51.29	52.94	55.23	54.46	62974.78	78162.3	87858.93	3
2019/5/15	51.29	50.61	51.33	50.33	6802685	51.17	52.53	55.09	54.42	68026.85	72138.27	86452.7	0
2019/5/16	51.47	51.25	51.89	51.2	5837700	51.25	52.12	54.99	54.42	58377	68960.89	81777.58	2
2019/5/17	50.22	51.3	51.45	50	6750482	50.84	51.45	54.66	54.38	67504.82	64368.84	80600.63	0
2019/5/20	49	50.4	50.42	48.5	7829597	50.43	51.14	53.99	54.34	78295.97	67035.88	74875.86	3
2019/5/21	49.4	49.16	49.61	48.7	5986063	50.28	50.78	53.49	54.29	59860.63	66413.05	72287.67	3
2019/5/22	48.93	49.49	49.51	48.6	5262337	49.8	50.49	52.93	54.24	52623.37	63332.36	67735.31	0
2019/5/23	47.59	49.3	49.48	47.47	10705719	49.03	50.14	52.43	54.17	107057.19	73068.39	71014.64	2
2019/5/24	48.61	47.71	49.69	47	9376616	48.71	49.77	52.01	54.06	93766.16	78320.66	71344.75	2
2019/5/27	48.81	48.3	48.99	47.3	7956686	48.67	49.55	51.54	53.93	79566.86	78574.84	72805.36	0
2019/5/28	50.5	48.81	50.5	48.71	12252548	48.89	49.58	51.26	53.85	122525.48	91107.81	78760.43	2
2019/5/29	49.6	49.51	49.95	49.27	5665872	49.02	49.41	50.97	53.77	56658.72	91914.88	77623.62	3
2019/5/30	48.37	49.5	49.5	48.25	5540362	49.18	49.1	50.61	53.68	55403.62	81584.17	77326.28	0
2019/5/31	48.25	48.64	48.93	47.87	5359067	49.11	48.91	50.18	53.59	53590.67	73549.08	75934.88	0
2019/6/3	48.79	48.71	49.16	48.04	5396170	49.1	48.88	50.01	53.5	53961.7	68428.04	73501.44	0
2019/6/4	48.51	48.44	48.6	47.7	4933099	48.7	48.8	49.79	53.4	49330.99	53789.14	72448.47	2
2019/6/5	48.9	48.98	49.35	48.6	6727146	48.56	48.79	49.64	53.33	67271.46	55911.69	73913.28	1
2019/6/6	49.37	49.69	50.12	49	10634788	48.76	48.97	49.55	53.3	106347.88	66100.54	73842.35	3
2019/6/10	50.9	51	51.91	50.66	13108181	49.29	49.2	49.49	53.27	131081.81	81598.77	77573.92	0
2019/6/11	51.55	50.57	51.69	50.15	11968634	49.85	49.47	49.51	53.27	119686.34	94743.7	81585.88	2
2019/6/12	50.75	51.56	51.56	50.56	9379099	50.29	49.5	49.54	53.25	93790.99	103635.7	78712.42	2
2019/6/13	50.22	50.7	50.7	49.89	6805893	50.56	49.56	49.49	53.17	68058.93	103793.19	79852.44	0
2019/6/14	49.35	50.3	50.49	49.3	6255308	50.55	49.66	49.38	53.07	62553.08	95034.23	80567.39	2
2019/6/17	49.1	49.49	49.93	49	5300507	50.19	49.74	49.33	52.96	53005.07	79418.88	80508.83	2
2019/6/18	49.2	49.11	49.6	48.97	5472368	49.72	49.78	49.33	52.85	54723.68	66426.35	80585.02	2
2019/6/19	49.6	50.12	50.35	49.46	9254967	49.49	49.89	49.34	52.75	92549.67	66178.09	84906.89	2
2019/6/20	50.29	49.6	50.49	49.08	12116866	49.51	50.03	49.41	52.67	121168.66	76800.02	90296.61	0
2019/6/21	50.55	50.2	50.68	50	10652486	49.75	50.15	49.56	52.57	106524.86	85594.39	90314.3	0
2019/6/24	50.76	50.55	50.88	50.21	6540116	50.08	50.14	49.67	52.47	65401.16	88073.61	83746.25	2
2019/6/25	49.9	50.5	50.68	49.7	7874219	50.22	49.97	49.72	52.38	78742.19	92877.31	79651.83	0
2019/6/26	50.03	49.56	50.6	49.41	5713927	50.31	49.9	49.7	52.3	57139.27	85795.23	75986.66	0
2019/6/27	50.54	50.2	50.86	50.06	8118108	50.36	49.93	49.75	52.27	81181.08	77797.71	77298.87	2
2019/6/28	50.72	50.55	50.83	50.23	5517097	50.39	50.07	49.86	52.22	55170.97	67526.93	76560.66	2
2019/7/1	51.91	51.6	52.13	51.08	11436363	50.62	50.35	50.05	52.18	114363.63	77319.42	82696.52	1
2019/7/2	53.18	51.91	54.4	51.55	15855634	51.28	50.75	50.27	52.15	158556.34	93282.26	93079.8	2
2019/7/3	53.4	53.18	54.2	52.77	11872344	51.95	51.13	50.51	52.14	118723.44	105599.09	95697.16	0
2019/7/4	53.24	53.42	54.11	52.82	8147145	52.49	51.42	50.73	52.1	81471.45	105657.17	91727.45	2
2019/7/5	53.26	53.24	53.77	52.18	8251329	53	51.69	50.92	52.1	82513.29	111125.64	89326.28	0
2019/7/8	52.32	53.27	53.29	51.26	9730846	53.08	51.85	50.99	52.06	97308.46	107714.6	92517.02	2
2019/7/9	54.89	52.19	55.05	52.07	18105310	53.42	52.35	51.16	52.05	181053.09	112213.95	102748.11	2
2019/7/10	53.9	54.6	54.6	53.51	11979195	53.52	52.74	51.32	52.03	119791.95	112427.65	109013.38	2
2019/7/11	53.25	53.92	54.15	52.89	9230370	53.52	53.01	51.47	52.02	92303.7	114594.1	110125.64	3
2019/7/12	54.26	53.3	54.78	53.2	10375030	53.72	53.36	51.71	52.03	103750.3	118841.5	114983.56	2
2019/7/15	55.35	54.28	55.88	53.62	12220676	54.33	53.71	52.03	52	122206.76	123821.15	115767.88	2
2019/7/16	54.78	55.14	55.25	54.6	5394609	54.31	53.87	52.31	51.88	53946.09	98399.75	105306.85	2
2019/7/17	54.65	54.79	55.2	54.4	6212871	54.46	53.99	52.56	51.8	62128.71	86867.11	99647.38	2
2019/7/18	53.45	54.37	54.37	53.06	8958440	54.5	54.01	52.72	51.69	89584.4	86323.25	100458.67	2
2019/7/19	53.93	53.61	54.23	53.36	6007225	54.43	54.08	52.89	51.63	60072.25	77587.64	98214.57	2
2019/7/22	54.9	54.5	55.43	54.04	11534418	54.34	54.34	53.09	51.59	115344.18	76215.13	100018.14	2
2019/7/23	56.33	54.8	57.25	54.36	14107181	54.65	54.48	53.41	51.56	141071.81	93640.27	96020.02	2
2019/7/24	56.34	56.8	57.26	56.2	10612397	54.99	54.72	53.73	51.56	106123.97	102439.33	94653.21	0
2019/7/25	56.8	56.34	56.98	55.82	6902262	55.66	55.08	54.04	51.59	69022.62	98326.97	92325.11	0
2019/7/26	57.42	56.25	57.88	56	10588385	56.36	55.4	54.38	51.62	105883.85	107489.29	92538.45	2
2019/7/29	57.22	57.84	57.95	56.59	6343402	56.82	55.58	54.64	51.62	63434.02	97107.26	86661.18	0
2019/7/30	57.08	57.25	57.46	56.54	7548523	56.97	55.81	54.84	51.71	75485.23	83989.94	88815.1	2
2019/7/31	55.95	56.8	56.8	55.48	8971983	56.89	55.94	54.97	51.76	89719.83	80709.11	91574.22	0
2019/8/1	55.73	55.7	56.28	55.18	8866960	56.68	56.17	55.09	51.82	88669.6	84638.51	91482.73	0
2019/8/2	54.39	54.06	55.03	53.85	8417992	56.07	56.22	55.15	51.87	84179.92	80297.73	93893.5	0
2019/8/5	52.38	54.2	54.47	52.21	10457532	55.11	55.96	55.15	51.88	104575.32	88525.98	92816.62	0
2019/8/6	51.37	51.41	51.98	50.45	10836219	53.96	55.47	54.97	51.88	108362.19	95101.38	89545.66	0
2019/8/7	50.8	51.65	51.9	50.57	7113098	52.93	54.91	54.82	51.89	71130.98	91383.59	86046.36	2
2019/8/8	50.86	51.13	51.31	50.5	7145616	51.96	54.32	54.7	51.89	71456.16	87940.91	86289.71	2
2019/8/9	50.99	51.3	51.96	50.86	8577344	51.28	53.68	54.54	51.88	85773.44	88259.61	84278.67	2
2019/8/12	51.2	50.88	51.2	49.8	9073899	51.04	53.08	54.33	51.89	90738.99	85492.35	87009.17	0
2019/8/13	49.5	50.51	50.69	49.4	13533320	50.67	52.32	54.06	51.9	135333.2	90886.55	92993.96	0
2019/8/14	50.29	50.2	50.5	49.76	9268729	50.57	51.75	53.85	51.92	92687.29	95197.82	93290.71	0
2019/8/15	50.11	49.45	50.37	49.04	6644666	50.42	51.19	53.68	51.94	66446.66	94195.91	91068.42	2
2019/8/16	51.07	50.3	51.55	50.12	9030127	50.43	50.86	53.54	51.99	90301.27	95101.48	91680.55	0
2019/8/19	52.1	52	52.19	51.2	10680625	50.61	50.83	53.4	52.05	106806.25	98314.94	91903.64	2
2019/8/20	51.43	51.79	52.09	51.3	8799564	51	50.83	53.15	52.1	87995.64	88847.42	89866.98	0
2019/8/21	51.62	51.33	51.62	50.88	8567785	51.27	50.92	52.92	52.12	85677.85	87445.54	91321.67	3
2019/8/22	50.21	50.9	50.9	49.67	21108924	51.29	50.85	52.59	52.13	211089.23	116374.05	105284.98	0
2019/8/23	48.89	50	50.01	48.24	24696940	50.85	50.64	52.16	52.13	246969.41	147707.67	121404.58	2
2019/8/26	49.03	48.02	49.05	47.74	14227441	50.24	50.43	51.75	52.15	142274.41	154801.31	126558.13	2
2019/8/27	49.54	49.12	49.63	49.1	14479160	49.86	50.43	51.37	52.16	144791.59	166160.5	127503.95	2
2019/8/28	49.81	50.3	51.34	49.79	17650972	49.5	50.38	51.07	52.18	176509.72	184326.88	135886.2	2
2019/8/29	49.1	49.78	49.78	48.8	9740862	49.27	50.28	50.73	52.18	97408.62	161590.75	138982.41	2
2019/8/30	49.45	49.58	49.89	49.16	10182534	49.39	50.12	50.49	52.19	101825.34	132561.94	140134.81	1
2019/9/2	49.72	49.98	50	49.34	11833676	49.52	49.88	50.35	52.17	118336.76	127774.4	141287.84	1
2019/9/3	49.49	49.99	49.99	49.15	9567533	49.51	49.69	50.26	52.13	95675.33	117951.15	142055.83	1
2019/9/4	49.37	49.48	49.48	49.01	10703502	49.43	49.46	50.19	52.11	107035.02	104056.21	144191.53	2
2019/9/5	50.14	49.5	50.4	49.49	17490744	49.63	49.45	50.15	52.11	174907.44	119555.98	140573.36	2
2019/9/6	50.49	50.34	51.2	50.21	14657357	49.84	49.61	50.13	52.13	146573.56	128505.63	130533.79	2
2019/9/9	51.58	50.85	51.66	50.56	19482840	50.21	49.87	50.15	52.17	194828.41	143803.95	135789.19	2
2019/9/10	51.15	51.7	51.87	50.86	12837364	50.55	50.03	50.23	52.2	128373.64	150343.61	134147.39	1
2019/9/11	51.11	51.26	51.68	50.9	11635720	50.89	50.16	50.27	52.23	116357.2	152208.05	128132.14	2
2019/9/12	50.79	51.3	51.38	50.36	9914481	51.02	50.33	50.3	52.23	99144.81	137055.53	128305.75	2
2019/9/16	51.16	51.35	51.36	50.85	8378772	51.16	50.5	50.31	52.24	83787.72	124498.35	126501.98	1
2019/9/17	49.97	51.2	51.23	49.68	10559765	50.84	50.53	50.2	52.23	105597.65	106652.2	125228.08	2
2019/9/18	50.04	50	50.13	49.81	5328299	50.61	50.58	50.13	52.23	53282.99	91634.08	120988.84	2
2019/9/19	50.19	50.18	50.26	49.8	6170761	50.43	50.66	50.06	52.24	61707.61	80704.16	116456.1	3
2019/9/20	50.07	50.4	50.44	50	6876285	50.29	50.65	50.05	52.23	68762.85	74627.77	105841.65	3
2019/9/23	49.18	49.9	49.95	48.85	9593517	49.89	50.52	50.07	52.2	95935.17	77057.26	100777.8	2
2019/9/24	49.87	49.4	50.4	49.19	7983375	49.87	50.35	50.11	52.17	79833.75	71904.48	89278.34	2
2019/9/25	49.04	49.85	49.85	48.9	8075345	49.67	50.14	50.09	52.1	80753.45	77398.56	84516.31	0
2019/9/26	48.49	49.3	49.5	48.48	6952445	49.33	49.88	50.02	52.02	69524.45	78961.93	79833.05	2
2019/9/27	48.58	48.49	48.81	48.38	4068099	49.03	49.66	49.99	51.94	40680.99	73345.56	73986.66	2
2019/9/30	48.78	48.65	49.13	48.54	4914451	48.95	49.42	49.96	51.86	49144.51	63987.43	70522.34	3
2019/10/8	48.42	48.8	49.26	48.3	4861484	48.66	49.27	49.9	51.8	48614.84	57743.65	64824.07	2
2019/10/9	48.09	48.3	48.32	47.28	5047112	48.47	49.07	49.83	51.69	50471.12	51687.18	64542.88	2
2019/10/10	49	48.4	49.2	48.36	6255309	48.57	48.95	49.81	51.6	62553.09	50292.91	64627.43	2
2019/10/11	48.43	48.5	48.96	47.97	7574174	48.54	48.79	49.72	51.52	75741.74	57305.06	65325.31	2
2019/10/14	48.85	48.98	49.38	48.5	8388152	48.56	48.76	49.64	51.43	83881.52	64252.46	64119.95	0
2019/10/15	48	48.9	49	47.9	7661072	48.47	48.57	49.46	51.31	76610.72	69851.64	63797.64	2
2019/10/16	47.52	48	48.24	47.48	7150354	48.36	48.42	49.28	51.19	71503.54	74058.13	62872.65	0
2019/10/17	47.52	47.52	47.75	47.4	3851023	48.06	48.32	49.1	51.07	38510.23	69249.55	59771.23	2
2019/10/18	46.9	47.99	47.99	46.82	7500971	47.76	48.15	48.9	50.96	75009.71	69103.14	63204.1	0
2019/10/21	46.57	46.9	46.98	46.21	5282536	47.3	47.93	48.68	50.84	52825.36	62891.91	63572.19	0
2019/10/22	46.8	46.59	46.86	46.52	3322407	47.06	47.77	48.52	50.71	33224.07	54214.58	62033.11	2
2019/10/23	46.6	46.79	46.95	46.56	3036755	46.88	47.62	48.34	50.54	30367.55	45987.38	60022.75	0
2019/10/24	46.66	46.5	46.82	46.5	3156884	46.71	47.38	48.17	50.38	31568.84	44599.11	56924.33	0
2019/10/25	47.04	46.8	47.17	46.44	3707553	46.73	47.25	48.02	50.22	37075.53	37012.27	53057.71	2
2019/10/28	47.3	47.03	47.46	47.03	5259192	46.88	47.09	47.92	50.05	52591.92	36965.58	49928.74	2
2019/10/29	47.15	47.34	47.89	47.1	5510938	46.95	47.01	47.79	49.88	55109.38	41342.64	47778.61	2
2019/10/30	43.96	45.9	45.9	43.5	17241884	46.42	46.65	47.53	49.66	172418.84	69752.9	57870.14	2
2019/10/31	42.85	43.95	43.95	42.6	11068357	45.66	46.18	47.25	49.45	110683.57	85575.84	65087.48	2
2019/11/1	43.57	42.8	43.75	42.3	6730450	44.97	45.85	47	49.24	67304.5	91621.64	64316.96	2
2019/11/4	43.43	43.57	43.8	43.13	5411918	44.19	45.54	46.73	49.06	54119.18	91927.09	64446.33	2
2019/11/5	43.95	43.52	44.35	43.02	7699013	43.55	45.25	46.51	48.92	76990.13	96303.24	68822.95	2
2019/11/6	44.31	44.1	44.85	43.53	9671421	43.62	45.02	46.32	48.8	96714.21	81162.32	75457.61	2
2019/11/7	44.68	44.03	45.65	43.69	9683550	43.99	44.82	46.1	48.7	96835.5	78392.7	81984.27	0
2019/11/8	44.88	45.88	45.95	44.8	9137313	44.25	44.61	45.93	48.6	91373.13	83206.43	87414.05	2
2019/11/11	43.95	44.8	44.8	43.63	6167358	44.35	44.27	45.68	48.48	61673.58	84717.31	88322.2	2
2019/11/12	44.1	43.92	44.33	43.55	4456929	44.38	43.97	45.49	48.36	44569.29	78233.14	87268.19	0
2019/11/13	43.28	44.12	44.17	43	5797794	44.18	43.9	45.28	48.26	57977.94	70485.89	75824.11	0
2019/11/14	43.52	43.5	43.82	43.32	4039789	43.95	43.97	45.08	48.15	40397.89	59198.37	68795.54	2
2019/11/15	43.12	43.53	43.63	42.8	4614919	43.59	43.92	44.89	48.03	46149.19	50153.58	66680.01	2
2019/11/18	42.83	42.9	43.03	42.52	5368647	43.37	43.86	44.7	47.89	53686.47	48556.16	66636.73	2
2019/11/19	43.74	42.56	43.75	42.56	5346348	43.3	43.84	44.55	47.76	53463.48	50334.99	64284.06	2
2019/11/20	43.1	43.6	43.6	43.01	3938684	43.26	43.72	44.37	47.62	39386.84	46616.77	58551.33	2
2019/11/21	43.62	43.2	43.87	42.78	5699971	43.28	43.61	44.22	47.48	56999.71	49937.14	54567.75	0
2019/11/22	43.82	43.73	44.6	43.45	7026890	43.42	43.51	44.06	47.38	70268.9	54761.08	52457.33	0
2019/11/25	44.87	44.16	45.28	43.54	12172663	43.83	43.6	43.94	47.31	121726.63	68369.11	58462.64	2
2019/11/26	44.6	44.78	45.09	43.75	9956805	44	43.65	43.81	47.24	99568.05	77590.03	63962.51	0
2019/11/27	43.9	44.46	44.47	43.85	4833098	44.16	43.71	43.81	47.14	48330.98	79378.86	62997.81	2
2019/11/28	43.18	43.58	43.73	43.15	4812003	44.07	43.68	43.82	47.03	48120.03	77602.92	63770.03	0
2019/11/29	43.39	43.27	43.62	43.02	4410362	43.99	43.7	43.81	46.94	44103.62	72369.86	63565.48	2
2019/12/2	43.15	43.39	43.54	43.05	4331093	43.64	43.74	43.8	46.83	43310.93	56686.73	62527.92	2
2019/12/3	43.79	43.15	43.84	42.99	4704804	43.48	43.74	43.79	46.73	47048.04	46182.72	61886.37	2
2019/12/4	44.13	43.72	44.44	43.44	6895971	43.53	43.85	43.78	46.64	68959.71	50308.47	64843.66	0
2019/12/5	44.04	44.2	44.41	43.9	6286453	43.7	43.89	43.75	46.55	62864.53	53257.37	65430.14	2
2019/12/6	43.71	44.05	44.14	43.47	6814573	43.76	43.88	43.69	46.45	68145.73	58065.79	65217.82	2
2019/12/9	43.38	43.71	43.8	43.27	5825985	43.81	43.73	43.66	46.33	58259.85	61055.57	58871.14	2
2019/12/10	43.43	43.53	43.53	43.2	4217317	43.74	43.61	43.63	46.19	42173.17	60080.6	53131.66	0
2019/12/11	44.12	43.36	44.23	43.19	8887329	43.74	43.63	43.67	46.08	88873.29	64063.31	57185.89	2
2019/12/12	43.48	44.09	44.09	43.23	8092275	43.62	43.66	43.67	45.95	80922.75	67674.95	60466.16	2
2019/12/13	43.37	43.79	43.89	43.23	14160083	43.56	43.66	43.68	45.82	141600.83	82365.98	70215.88	2
2019/12/16	44.13	43.43	44.15	43.23	12526348	43.71	43.76	43.75	45.71	125263.48	95766.7	78411.14	2
2019/12/17	45.04	44.17	45.55	44.16	19047176	44.03	43.88	43.81	45.63	190471.77	125426.42	92753.52	2
2019/12/18	44.7	45.08	45.08	44.53	11322913	44.14	43.94	43.89	45.54	113229.13	130297.59	97180.46	2
2019/12/19	44.97	44.7	45	44.26	10116347	44.44	44.03	43.96	45.45	101163.47	134345.73	101010.36	2
2019/12/20	46.62	45.23	47.28	45.05	28983802	45.09	44.32	44.1	45.39	289838.03	163993.17	123179.58	2
2019/12/23	45.54	46.32	46.42	45.47	13277509	45.37	44.54	44.13	45.33	132775.09	165495.5	130631.1	2
2019/12/24	46.78	45.75	46.85	45.75	15660222	45.72	44.88	44.24	45.28	156602.22	158721.59	142074.02	2
2019/12/25	46.85	47.05	48.14	46.51	19183256	46.15	45.15	44.39	45.24	191832.56	174442.28	152369.94	1
2019/12/26	46.41	46.21	47.25	46.14	11034572	46.44	45.44	44.55	45.21	110345.72	176278.72	155312.23	2
2019/12/27	46	46.2	46.85	46	10962127	46.32	45.7	44.68	45.17	109621.27	140235.38	152114.28	2
2019/12/30	47.64	46.35	47.8	46.02	19647712	46.74	46.06	44.91	45.15	196477.13	152975.78	159235.64	2
2019/12/31	47.67	47.51	48.1	46.9	13216616	46.91	46.32	45.1	45.13	132166.16	148088.56	153405.08	0
2020/1/2	48.17	47.69	48.47	47.51	15934570	47.18	46.67	45.3	45.14	159345.7	141591.2	158016.73	2
2020/1/3	48.04	48.2	48.99	47.68	12993607	47.5	46.97	45.5	45.12	129936.07	145509.27	160893.98	2
2020/1/6	48.28	47.39	49.19	47.19	16987138	47.96	47.14	45.73	45.12	169871.38	157559.28	148897.34	2
2020/1/7	48.05	48.31	48.5	47.77	9340058	48.04	47.39	45.96	45.1	93400.58	136943.97	144959.88	2
2020/1/8	47.28	47.55	48.35	47.15	11097445	47.96	47.44	46.16	45.09	110974.45	132705.64	140397.09	2
2020/1/9	47.65	47.75	48.2	47.38	8921700	47.86	47.52	46.33	45.09	89217	118679.9	130135.55	2
2020/1/10	46.92	47.66	47.66	46.61	10929463	47.64	47.57	46.51	45.08	109294.63	114551.6	130030.42	2
2020/1/13	51.61	51.61	51.61	50.51	51882760	48.3	48.13	46.92	45.16	518827.59	184342.84	170951.08	2
2020/1/14	53.44	55	55.99	53	61497596	49.38	48.71	47.38	45.28	614975.94	288657.94	212800.97	3
2020/1/15	53.31	54.01	54.75	52.28	29870524	50.59	49.28	47.8	45.38	298705.25	326204.06	229454.88	2
2020/1/16	54.09	53.49	54.54	51.78	33573708	51.87	49.87	48.27	45.51	335737.09	375508.09	247094	2
2020/1/17	57.95	53.86	59.5	53.2	53060040	54.08	50.86	48.91	45.7	530600.38	459769.25	287160.44	0
2020/1/20	58.76	57.3	59.9	56.5	30077562	55.51	51.91	49.52	45.89	300775.63	416158.84	300250.84	2
2020/1/21	56.72	57.72	57.73	56.55	20383656	56.17	52.77	50.08	46.05	203836.56	333930.97	311294.44	2
2020/1/22	59.27	56.5	60.5	56.1	32797996	57.36	53.97	50.71	46.25	327979.97	339785.94	332995	2
2020/1/23	59.83	57.99	61.88	57.51	29158496	58.51	55.19	51.35	46.52	291584.97	330955.5	353231.81	2
2020/2/3	53.85	53.85	54.48	53.85	10039800	57.69	55.88	51.73	46.7	100398	244915.03	352342.16	2
2020/2/4	56.36	54	57.5	54	36777528	57.21	56.36	52.24	46.91	367775.28	258314.95	337236.91	1
2020/2/5	60.81	57.7	62	56.99	44623024	58.02	57.1	52.9	47.2	446230.25	306793.69	320362.31	2
2020/2/6	60.75	58.45	60.85	58.4	30113180	58.32	57.84	53.56	47.48	301131.81	301424.06	320605	0
2020/2/7	57.9	60.74	60.74	56.66	32128160	57.93	58.22	54.04	47.71	321281.59	307363.38	319159.44	1
[truncated: 440 more rows]
