# Supplementary material for: Hybrid deep learning models with multi-classification investor sentiment to forecast the prices of China’s leading stocks
Source: PLoS One. 2023 Nov 27;18(11):e0294460. doi: 10.1371/journal.pone.0294460 (PMC10681238; doi:10.1371/journal.pone.0294460)
Supplement: S1 Data — (ZIP) [file pone.0294460.s001.zip › code and data/data processing -python/6:Stock price forecasting/CNN-BiLSTM-Attention-Time-Series-Prediction_Keras-master - stock price/data/600009.csv]

date	close	open	high	low	volume	MA.MA1	MA.MA2	MA.MA3	MA.MA4	VOL-TDX.VOLUME	VOL-TDX.MAVOL1	VOL-TDX.MAVOL2	emotion
2011/11/1	12.87	12.71	13.03	12.68	4247637	12.92	12.82	12.52	12.67	42476.37	75832.4	62525.8	2
2011/11/2	13.11	12.7	13.16	12.69	5629543	12.95	12.86	12.57	12.67	56295.43	74271.25	63203.84	2
2011/11/3	13.14	13.17	13.44	13.01	7838804	12.98	12.93	12.64	12.66	78388.04	72676.93	64343.97	2
2011/11/4	13.04	13.25	13.25	13.01	4533438	12.99	12.98	12.7	12.66	45334.38	59661.84	66474.01	0
2011/11/7	12.98	13.01	13.2	12.84	3466181	13.03	12.99	12.76	12.66	34661.81	51431.21	65340.96	3
2011/11/8	13.12	13.07	13.16	12.91	4296712	13.08	13	12.81	12.67	42967.12	51529.36	63680.88	2
2011/11/9	13.15	13.16	13.26	13.09	5855343	13.09	13.02	12.85	12.68	58553.43	51980.96	63126.11	2
2011/11/10	12.78	13.05	13.11	12.77	5226750	13.01	13	12.86	12.68	52267.5	46756.85	59716.89	2
2011/11/11	12.86	12.89	12.98	12.81	2254427	12.98	12.98	12.88	12.67	22544.27	42198.82	50930.33	2
2011/11/14	13.11	12.91	13.14	12.88	5414283	13	13.02	12.91	12.68	54142.83	46095.03	48763.12	1
2011/11/15	13.22	13.1	13.33	13.07	5860782	13.02	13.05	12.94	12.68	58607.82	49223.17	50376.26	1
2011/11/16	12.97	13.2	13.29	12.9	4605612	12.99	13.04	12.95	12.69	46056.12	46723.71	49352.33	2
2011/11/17	12.98	12.97	13.11	12.95	2990690	13.03	13.02	12.97	12.69	29906.9	42251.59	44504.22	2
2011/11/18	12.82	12.95	13.05	12.78	2629145	13.02	13	12.99	12.7	26291.45	43001.02	42599.93	2
2011/11/21	12.63	12.89	12.92	12.51	6255416	12.92	12.96	12.98	12.7	62554.16	44683.29	45389.16	2
2011/11/22	12.67	12.56	12.73	12.47	5254137	12.81	12.92	12.96	12.71	52541.37	43470	46346.59	0
2011/11/23	12.87	12.67	12.91	12.58	3658521	12.79	12.89	12.95	12.71	36585.21	41575.82	44149.77	2
2011/11/24	12.95	12.81	13	12.68	3182563	12.79	12.91	12.95	12.72	31825.63	41959.57	42105.58	2
2011/11/25	12.92	12.9	13.06	12.82	2680156	12.81	12.91	12.95	12.72	26801.56	42061.59	42531.3	2
2011/11/28	13.15	12.92	13.23	12.92	5844539	12.91	12.92	12.97	12.72	58445.39	41239.84	42961.56	2
2011/11/29	13.17	13.26	13.28	13.05	3522054	13.01	12.91	12.98	12.72	35220.54	37775.67	40622.84	2
2011/11/30	12.96	13.03	13.23	12.83	5386545	13.03	12.91	12.97	12.72	53865.45	41231.71	41403.77	2
2011/12/1	13.26	13.15	13.52	13.05	10772169	13.09	12.94	12.98	12.73	107721.69	56410.93	49185.24	2
2011/12/2	13.11	13.18	13.26	13.05	2517228	13.13	12.97	12.98	12.73	25172.28	56085.07	49073.33	2
2011/12/5	12.78	13.12	13.16	12.77	4714423	13.06	12.98	12.97	12.73	47144.23	53824.84	47532.34	1
2011/12/6	12.74	12.76	12.87	12.65	3010634	12.97	12.99	12.95	12.73	30106.34	52801.99	45288.83	2
2011/12/7	12.85	12.75	12.85	12.67	2457260	12.95	12.99	12.94	12.72	24572.6	46943.43	44087.57	2
2011/12/8	12.78	12.84	12.99	12.69	1489050	12.85	12.97	12.94	12.72	14890.5	28377.19	42394.05	2
2011/12/9	12.4	12.71	12.78	12.27	6288332	12.71	12.92	12.92	12.71	62883.32	35919.4	46002.23	2
2011/12/12	12.24	12.39	12.47	12.18	4671941	12.6	12.83	12.87	12.7	46719.41	35834.43	44829.63	3
2011/12/13	12.14	12.29	12.37	12.1	3767906	12.48	12.73	12.82	12.69	37679.06	37348.98	45075.48	2
2011/12/14	12.25	12.13	12.29	12.13	2336322	12.36	12.65	12.78	12.68	23363.22	37107.1	42025.26	3
2011/12/15	11.97	12.21	12.27	11.78	5640766	12.2	12.53	12.73	12.67	56407.66	45410.53	36893.86	2
2011/12/16	12.48	11.98	12.5	11.9	5039266	12.22	12.46	12.72	12.67	50392.66	42912.4	39415.9	2
2011/12/19	12.51	12.4	12.55	12.12	5126461	12.27	12.44	12.71	12.68	51264.61	43821.44	39827.94	2
2011/12/20	12.36	12.44	12.61	12.22	3377340	12.31	12.4	12.69	12.68	33773.4	43040.31	40194.64	2
2011/12/21	12.2	12.43	12.55	12.19	2332940	12.3	12.33	12.66	12.67	23329.4	43033.54	40070.32	3
2011/12/22	12.17	12.2	12.4	12.05	3959561	12.34	12.27	12.62	12.67	39595.61	39671.13	42540.84	2
2011/12/23	12.31	12.17	12.45	12.12	3030138	12.31	12.26	12.59	12.67	30301.38	35652.88	39282.64	0
2011/12/26	12.15	12.22	12.25	12.05	3142485	12.24	12.25	12.54	12.66	31424.85	31684.93	37753.18	2
2011/12/27	11.95	12.16	12.2	11.89	4058908	12.16	12.24	12.48	12.66	40589.08	33048.07	38044.19	2
2011/12/28	12	11.93	12.1	11.88	2257258	12.12	12.21	12.43	12.66	22572.58	32896.7	37965.13	3
2011/12/29	11.92	11.95	12	11.79	2970261	12.07	12.2	12.37	12.66	29702.61	30918.1	35294.62	1
2011/12/30	12.24	11.97	12.3	11.93	4720170	12.05	12.18	12.32	12.67	47201.7	34298.16	34975.52	2
2012/1/4	12.09	12.34	12.36	12.04	2775887	12.04	12.14	12.29	12.67	27758.87	33564.97	32624.95	2
2012/1/5	12.13	12.09	12.27	12.02	5879222	12.08	12.12	12.26	12.68	58792.22	37205.59	35126.83	2
2012/1/6	12.25	12.08	12.28	12.05	4210668	12.13	12.12	12.23	12.67	42106.68	41112.41	37004.55	2
2012/1/9	12.3	12.25	12.45	12.1	6029647	12.2	12.13	12.2	12.67	60296.47	47231.19	39074.65	2
2012/1/10	12.62	12.41	12.62	12.29	13764870	12.28	12.16	12.21	12.67	137648.7	65320.59	49809.38	0
2012/1/11	12.47	12.56	12.73	12.45	8064297	12.35	12.2	12.23	12.67	80642.97	75897.41	54731.19	2
2012/1/12	12.41	12.46	12.56	12.34	5954006	12.41	12.24	12.24	12.67	59540.06	76046.98	56626.29	2
2012/1/13	12.32	12.4	12.42	12.25	4190995	12.42	12.27	12.24	12.66	41909.95	76007.63	58560.02	2
2012/1/16	12.32	12.27	12.35	12.12	5402584	12.43	12.32	12.26	12.66	54025.84	74753.5	60992.34	0
2012/1/17	12.66	12.3	12.73	12.15	8537541	12.44	12.36	12.27	12.66	85375.41	64298.85	64809.71	3
2012/1/18	12.62	12.69	12.73	12.56	7766792	12.47	12.41	12.27	12.65	77667.92	63703.84	69800.63	2
2012/1/19	12.81	12.62	12.89	12.55	8222034	12.55	12.48	12.3	12.65	82220.34	68239.89	72143.43	0
2012/1/20	12.9	12.84	13.01	12.72	6467418	12.66	12.54	12.33	12.65	64674.18	72792.74	74400.19	3
2012/1/30	12.56	12.88	13	12.55	5324157	12.71	12.57	12.35	12.64	53241.57	72635.88	73694.7	2
2012/1/31	12.5	12.6	12.7	12.45	3400408	12.68	12.56	12.36	12.63	34004.08	62361.62	63330.23	2
2012/2/1	12.49	12.51	12.75	12.42	2632636	12.65	12.56	12.38	12.63	26326.36	52093.3	57898.57	3
2012/2/2	12.81	12.5	12.82	12.47	7007675	12.65	12.6	12.42	12.63	70076.75	49664.59	58952.24	2
2012/2/3	12.98	12.78	13.01	12.66	11014621	12.67	12.66	12.47	12.63	110146.21	58758.99	65775.87	1
2012/2/6	13.01	12.95	13.1	12.8	7463321	12.76	12.73	12.52	12.62	74633.21	63037.32	67836.6	0
2012/2/7	12.9	12.91	12.99	12.71	7658275	12.84	12.76	12.56	12.62	76582.75	71553.06	66957.34	0
2012/2/8	13.14	12.83	13.18	12.83	7229463	12.97	12.81	12.61	12.62	72294.63	80746.71	66420.02	2
2012/2/9	13.07	13.15	13.21	13	4729883	13.02	12.84	12.66	12.62	47298.83	76191.13	62927.86	2
2012/2/10	13	13.02	13.08	12.89	7360152	13.02	12.85	12.69	12.62	73601.52	68882.2	63820.59	2
2012/2/13	13.01	12.9	13.18	12.89	4601003	13.02	12.89	12.73	12.62	46010.03	63157.55	63097.44	2
2012/2/14	12.98	13.07	13.07	12.91	2658352	13.04	12.94	12.75	12.63	26583.52	53157.71	62355.38	1
2012/2/15	13.07	12.98	13.18	12.88	5476899	13.03	13	12.78	12.63	54768.99	49652.58	65199.64	2
2012/2/16	12.84	13.05	13.07	12.76	7020785	12.98	13	12.8	12.62	70207.85	54234.38	65212.75	0
2012/2/17	12.79	12.92	12.96	12.71	4724013	12.94	12.98	12.82	12.62	47240.13	48962.1	58922.14	1
2012/2/20	12.94	12.91	12.99	12.83	7213376	12.92	12.97	12.85	12.62	72133.76	54186.85	58672.2	2
2012/2/21	12.94	12.98	12.98	12.81	2598214	12.92	12.98	12.87	12.62	25982.14	54066.57	53612.14	3
2012/2/22	12.96	12.94	13.03	12.79	9035687	12.89	12.96	12.88	12.62	90356.87	61184.15	55418.37	2
2012/2/23	13.07	12.93	13.07	12.81	10973526	12.94	12.96	12.9	12.63	109735.26	69089.63	61662.01	2
2012/2/24	13.21	13.06	13.22	12.98	18632714	13.02	12.98	12.91	12.64	186327.14	96907.04	72934.58	0
2012/2/27	13.21	13.22	13.37	13.11	16429937	13.08	13	12.95	12.64	164299.38	115340.15	84763.5	3
2012/2/28	13.12	13.21	13.21	13.03	8914421	13.11	13.01	12.98	12.64	89144.21	127972.58	91019.58	2
2012/2/29	13.12	13.12	13.29	13.12	13178712	13.15	13.02	13.01	12.64	131787.13	136258.63	98721.39	2
2012/3/1	13.25	13.03	13.31	13.03	8169791	13.18	13.06	13.03	12.64	81697.91	130651.15	99870.39	2
2012/3/2	13.39	13.3	13.44	13.23	8391863	13.22	13.12	13.05	12.65	83918.63	110169.45	103538.23	2
2012/3/5	13.19	13.45	13.45	13.14	15673084	13.21	13.15	13.06	12.65	156730.84	108655.73	111997.94	0
2012/3/6	13.34	13.14	13.46	13.11	11197054	13.26	13.19	13.08	12.65	111970.54	113221	120596.79	2
2012/3/7	13.21	13.25	13.4	13.09	7779889	13.28	13.21	13.09	12.66	77798.89	102423.36	119340.98	0
2012/3/8	13.29	13.22	13.44	13.14	8769142	13.28	13.23	13.1	12.67	87691.42	103622.06	117136.61	1
2012/3/9	13.56	13.31	13.57	13.27	14298021	13.32	13.27	13.12	12.68	142980.2	115434.38	112801.9	2
2012/3/12	13.47	13.49	13.65	13.41	6802951	13.37	13.29	13.15	12.69	68029.51	97694.11	103174.92	2
2012/3/13	13.49	13.45	13.5	13.36	5826348	13.4	13.33	13.17	12.71	58263.48	86952.7	100086.85	2
2012/3/14	13.27	13.52	13.62	13.18	12364602	13.42	13.35	13.18	12.73	123646.02	96122.13	99272.73	2
2012/3/15	13.19	13.27	13.36	13.19	6775913	13.4	13.34	13.2	12.75	67759.13	92135.67	97878.88	2
2012/3/16	13.2	13.2	13.29	12.91	6992870	13.32	13.32	13.22	12.76	69928.7	77525.37	96479.88	2
2012/3/19	13.2	13.17	13.24	13.12	5064117	13.27	13.32	13.23	12.78	50641.17	74047.7	85870.91	2
2012/3/20	13.12	13.2	13.22	13.01	3636451	13.2	13.3	13.24	12.79	36364.51	69667.91	78310.3	2
2012/3/21	13.03	13.15	13.18	12.88	6693599	13.15	13.28	13.25	12.8	66935.99	58325.9	77224.02	3
2012/3/22	13.03	13.03	13.11	12.97	2085803	13.12	13.26	13.24	12.81	20858.03	48945.68	70540.67	2
2012/3/23	13.01	13.04	13.05	12.9	2766949	13.08	13.2	13.23	12.83	27669.49	40493.84	59009.61	2
2012/3/26	13.05	12.99	13.07	12.93	1588458	13.05	13.16	13.23	12.84	15884.58	33542.52	53795.11	3
2012/3/27	13.06	13.1	13.16	13.04	2264607	13.04	13.12	13.22	12.85	22646.07	30798.83	50233.37	2
2012/3/28	12.9	13.03	13.17	12.86	3632695	13.01	13.08	13.21	12.87	36326.95	24677.03	41501.46	0
2012/3/29	12.82	12.85	12.9	12.7	4197786	12.97	13.04	13.19	12.88	41977.86	28900.99	38923.33	2
2012/3/30	12.92	12.8	12.94	12.75	2509155	12.95	13.01	13.17	12.9	25091.55	28385.4	34439.62	2
2012/4/5	13.01	12.91	13.06	12.82	5554550	12.94	12.99	13.16	12.91	55545.5	36317.59	34930.05	3
2012/4/6	13	12.98	13.03	12.92	2711606	12.93	12.98	13.14	12.93	27116.06	37211.59	34005.21	2
2012/4/9	12.92	13	13	12.85	2230898	12.93	12.97	13.13	12.94	22308.98	34407.99	29542.51	2
2012/4/10	12.95	12.92	12.96	12.76	2271925	12.96	12.96	13.11	12.95	22719.25	30556.27	29728.63	2
2012/4/11	13.03	12.88	13.05	12.85	2500900	12.98	12.97	13.08	12.97	25009	30539.76	29462.58	1
2012/4/12	13.19	13.01	13.21	13.01	4912858	13.02	12.98	13.07	12.98	49128.58	29256.38	32786.98	0
2012/4/13	13.26	13.21	13.27	13.17	5707283	13.07	13	13.06	12.99	57072.83	35247.73	36229.66	0
2012/4/16	13.2	13.21	13.26	13.15	2170868	13.13	13.03	13.05	13.01	21708.68	35127.67	34767.83	2
2012/4/17	13.19	13.2	13.3	13.13	5674633	13.17	13.07	13.05	13.02	56746.33	41933.09	36244.68	2
2012/4/18	13.28	13.22	13.3	13.16	4455507	13.22	13.1	13.06	13.03	44555.07	45842.3	38191.03	2
2012/4/19	13.29	13.28	13.31	13.21	3653673	13.24	13.13	13.06	13.05	36536.73	43323.93	36290.15	2
2012/4/20	13.36	13.27	13.39	13.24	6574404	13.26	13.17	13.07	13.06	65744.04	45058.17	40152.95	2
2012/4/23	13.21	13.34	13.36	13.19	4231858	13.27	13.2	13.08	13.07	42318.58	49180.15	42153.91	0
2012/4/24	13.05	13.16	13.33	12.84	9133084	13.24	13.21	13.08	13.08	91330.84	56097.05	49015.07	3
2012/4/25	13.01	12.98	13.05	12.89	11270139	13.18	13.2	13.08	13.08	112701.39	69726.31	57784.3	3
2012/4/26	12.89	13.02	13.04	12.84	10974712	13.1	13.17	13.08	13.08	109747.12	84368.39	63846.16	3
2012/4/27	12.96	12.93	12.97	12.81	11181162	13.02	13.14	13.07	13.09	111811.62	93581.91	69320.05	2
2012/5/2	13.22	13.01	13.29	12.97	9706130	13.03	13.15	13.09	13.1	97061.3	104530.45	76855.3	2
2012/5/3	13.26	13.2	13.3	13.15	6462876	13.07	13.15	13.11	13.11	64628.76	99190.04	77643.55	2
2012/5/4	13.37	13.24	13.42	13.2	8927770	13.14	13.16	13.13	13.12	89277.7	94505.3	82115.81	2
2012/5/7	13.39	13.32	13.49	13.27	9142205	13.24	13.17	13.15	13.12	91422.05	90840.29	87604.34	2
2012/5/8	13.48	13.4	13.57	13.32	10117646	13.34	13.18	13.18	13.13	101176.46	88713.25	91147.58	2
2012/5/9	13.31	13.36	13.47	13.22	5094374	13.36	13.19	13.19	13.14	50943.74	79489.73	92010.1	1
2012/5/10	13.29	13.3	13.33	13.19	5317371	13.37	13.22	13.21	13.14	53173.71	77198.73	88194.38	2
2012/5/11	13.33	13.29	13.45	13.26	5055102	13.36	13.25	13.23	13.15	50551.02	69453.4	81979.35	2
2012/5/14	13.25	13.34	13.36	13.13	4472743	13.33	13.29	13.23	13.15	44727.43	60114.47	75477.38	2
2012/5/15	13.33	13.12	13.35	13.1	4411528	13.3	13.32	13.23	13.15	44115.28	48702.23	68707.74	0
2012/5/16	13.22	13.29	13.37	13.19	3345373	13.28	13.32	13.23	13.16	33453.73	45204.24	62346.99	2
2012/5/17	13.45	13.23	13.59	13.13	7339857	13.32	13.34	13.25	13.17	73398.57	49249.2	63223.97	0
2012/5/18	13.3	13.4	13.55	13.29	6830633	13.31	13.34	13.25	13.18	68306.33	52800.27	61126.84	0
2012/5/21	13.25	13.32	13.35	13.14	3162883	13.31	13.32	13.25	13.18	31628.83	50180.55	55147.51	1
2012/5/22	13.29	13.25	13.32	13.18	3660267	13.3	13.3	13.24	13.19	36602.67	48678.03	48690.14	2
2012/5/23	13.12	13.28	13.29	12.95	5441626	13.28	13.28	13.24	13.19	54416.26	52870.53	49037.38	2
2012/5/24	13.03	13	13.13	13	1894390	13.2	13.26	13.24	13.19	18943.9	41979.6	45614.4	2
2012/5/25	12.85	13.03	13.09	12.82	5242279	13.11	13.21	13.23	13.18	52422.79	38802.89	45801.58	2
2012/5/28	12.97	12.83	13	12.83	4299905	13.05	13.18	13.23	13.18	42999.05	41076.93	45628.74	2
2012/5/29	13.09	12.95	13.15	12.93	5172704	13.01	13.16	13.24	13.18	51727.04	44101.81	46389.91	0
2012/5/30	12.96	13.06	13.07	12.89	6111342	12.98	13.13	13.23	13.18	61113.42	45441.24	49155.89	2
2012/5/31	13.06	12.96	13.07	12.86	4678849	12.99	13.09	13.22	13.17	46788.49	51010.16	46494.88	2
2012/6/1	12.89	13.06	13.08	12.88	3991954	12.99	13.05	13.19	13.16	39919.54	48509.51	43656.2	3
2012/6/4	12.65	12.81	12.94	12.63	5569494	12.93	12.99	13.16	13.16	55694.94	51048.69	46062.81	3
2012/6/5	12.61	12.69	12.74	12.48	6165763	12.83	12.92	13.11	13.14	61657.63	53034.8	48568.3	2
2012/6/6	12.6	12.6	12.66	12.51	2687597	12.76	12.87	13.08	13.13	26875.97	46187.32	45814.28	2
2012/6/7	12.6	12.69	12.7	12.5	5998587	12.67	12.83	13.04	13.12	59985.87	48826.79	49918.48	2
2012/6/8	12.47	12.61	12.68	12.45	6253462	12.59	12.79	13	13.1	62534.62	53349.8	50929.66	2
2012/6/11	12.6	12.55	12.61	12.47	4065980	12.58	12.75	12.97	13.09	40659.8	50342.78	50695.73	2
2012/6/12	12.47	12.55	12.65	12.44	3511690	12.55	12.69	12.92	13.07	35116.9	45034.63	49034.72	2
2012/6/13	12.63	12.53	12.66	12.5	5545123	12.55	12.66	12.89	13.06	55451.23	50749.68	48468.5	3
2012/6/14	12.7	12.65	12.76	12.6	6313175	12.57	12.62	12.86	13.05	63131.75	51378.86	50102.82	2
2012/6/15	12.7	12.74	12.77	12.58	3632085	12.62	12.6	12.83	13.04	36320.85	46136.1	49742.95	2
2012/6/18	12.72	12.76	12.76	12.66	2014791	12.64	12.61	12.8	13.04	20147.91	42033.73	46188.25	2
2012/6/19	12.6	12.72	12.74	12.57	2967504	12.67	12.61	12.77	13.03	29675.04	40945.36	42990	3
2012/6/20	12.6	12.67	12.69	12.5	3068546	12.66	12.61	12.74	13.02	30685.46	35992.2	43370.95	2
2012/6/21	12.6	12.55	12.65	12.48	4189850	12.64	12.61	12.72	13.01	41898.5	31745.55	41562.21	2
2012/6/25	12.55	12.58	12.71	12.53	4100691	12.61	12.62	12.7	13.01	41006.91	32682.76	39409.43	0
2012/6/26	12.77	12.6	12.85	12.6	7589943	12.62	12.63	12.69	13	75899.43	43833.07	42933.4	2
2012/6/28	12.7	12.7	12.82	12.51	5897195	12.64	12.66	12.67	13	58971.95	49692.45	45318.9	2
2012/6/29	12.74	12.6	12.79	12.5	5163364	12.67	12.67	12.66	12.99	51633.64	53882.09	44937.14	2
2012/7/2	12.62	12.7	12.72	12.53	3974956	12.68	12.66	12.64	12.99	39749.56	53452.3	42598.93	2
2012/7/3	12.53	12.61	12.65	12.53	4709669	12.67	12.64	12.62	12.98	47096.69	54670.26	43676.51	2
2012/7/4	12.66	12.56	12.66	12.53	2615548	12.65	12.64	12.62	12.98	26155.48	44721.46	44277.27	2
2012/7/5	12.57	12.6	12.61	12.51	2939399	12.62	12.63	12.62	12.97	29393.99	38805.87	44249.16	2
2012/7/6	12.7	12.6	12.73	12.56	2622025	12.62	12.64	12.63	12.97	26220.25	33723.2	43802.64	0
2012/7/9	12.51	12.68	12.72	12.45	4420123	12.59	12.63	12.62	12.96	44201.23	34613.53	44032.91	2
2012/7/10	12.63	12.57	12.65	12.51	3664027	12.61	12.64	12.63	12.95	36640.27	32522.24	43596.25	2
2012/7/11	12.63	12.62	12.65	12.57	1903561	12.61	12.63	12.63	12.94	19035.61	31098.27	37909.86	3
2012/7/12	12.58	12.61	12.63	12.45	5306484	12.61	12.62	12.64	12.93	53064.84	35832.44	37319.16	2
2012/7/13	12.58	12.57	12.63	12.53	3025132	12.59	12.6	12.63	12.92	30251.32	36638.65	35180.92	2
2012/7/16	12.43	12.59	12.59	12.4	3745942	12.57	12.58	12.62	12.91	37459.42	35290.29	34951.91	2
2012/7/17	12.26	12.43	12.48	12.14	4789592	12.5	12.56	12.6	12.89	47895.92	37541.42	35031.83	2
2012/7/18	12.39	12.28	12.42	12.17	7646270	12.45	12.53	12.58	12.88	76462.7	49026.84	40062.55	2
2012/7/19	12.6	12.39	12.63	12.37	6460305	12.45	12.53	12.58	12.86	64603.05	51334.48	43583.46	2
2012/7/20	12.54	12.55	12.65	12.46	3110074	12.44	12.52	12.58	12.85	31100.74	51504.37	44071.51	2
2012/7/23	12.53	12.46	12.77	12.39	5080300	12.46	12.52	12.58	12.84	50803	54173.09	44731.69	0
2012/7/24	12.53	12.52	12.62	12.46	2137991	12.52	12.51	12.57	12.84	21379.91	48869.88	43205.65	2
2012/7/25	12.4	12.53	12.53	12.33	3575860	12.52	12.48	12.56	12.83	35758.6	40729.06	44877.95	2
2012/7/26	12.44	12.4	12.46	12.25	3850916	12.49	12.47	12.54	12.82	38509.16	35510.28	43422.38	1
2012/7/27	12.35	12.39	12.52	12.2	4623996	12.45	12.45	12.52	12.8	46239.96	38538.13	45021.25	2
2012/7/30	12.46	12.38	12.55	12.38	2539293	12.44	12.45	12.52	12.79	25392.93	33456.11	43814.6	2
2012/7/31	12.54	12.48	12.58	12.47	3233351	12.44	12.48	12.52	12.78	32333.51	35646.83	42258.36	2
2012/8/1	12.56	12.56	12.59	12.49	2065100	12.47	12.49	12.51	12.76	20651	32625.31	36677.19	0
2012/8/2	12.68	12.57	12.7	12.54	3555742	12.52	12.5	12.52	12.75	35557.42	32034.96	33772.62	2
2012/8/3	12.82	12.68	12.88	12.65	4893384	12.61	12.53	12.52	12.74	48933.84	32573.74	35555.93	2
2012/8/6	12.8	12.8	12.85	12.69	3498768	12.68	12.56	12.54	12.73	34987.68	34492.69	33974.4	2
2012/8/7	12.85	12.86	12.9	12.78	3719106	12.74	12.59	12.55	12.73	37191.06	35464.2	35555.52	1
2012/8/8	12.83	12.86	12.89	12.77	1889776	12.8	12.63	12.56	12.72	18897.76	35113.55	33869.43	2
2012/8/9	12.88	12.82	12.89	12.8	2444161	12.84	12.68	12.57	12.71	24441.61	32890.39	32462.68	2
2012/8/10	12.89	12.91	12.93	12.84	5346736	12.85	12.73	12.59	12.71	53467.36	33797.09	33185.42	2
2012/8/13	12.25	12.28	12.34	12.13	4168332	12.74	12.71	12.58	12.69	41683.32	35136.22	34814.46	0
2012/8/14	12.32	12.23	12.4	12.23	3548225	12.63	12.69	12.58	12.67	35482.25	34794.46	35129.33	2
2012/8/15	12.3	12.27	12.32	12.16	1913587	12.53	12.66	12.58	12.65	19135.87	34842.08	34977.82	2
2012/8/16	12.26	12.33	12.33	12.25	1424657	12.4	12.62	12.56	12.64	14246.57	32803.07	32846.73	2
2012/8/17	12.16	12.29	12.3	12.11	2392909	12.26	12.55	12.54	12.62	23929.09	26895.42	30346.26	2
2012/8/20	12.18	12.13	12.22	12.1	1660212	12.24	12.49	12.52	12.61	16602.12	21879.18	28507.7	3
2012/8/21	12.14	12.19	12.22	12.13	1332194	12.21	12.42	12.51	12.59	13321.94	17447.12	26120.79	2
2012/8/22	12.04	12.18	12.18	12.01	1727308	12.16	12.34	12.49	12.58	17273.08	17074.56	25958.32	2
2012/8/23	12.06	12.04	12.1	11.94	1415436	12.12	12.26	12.47	12.56	14154.36	17056.12	24929.6	2
2012/8/24	11.96	12.03	12.09	11.93	1107715	12.08	12.17	12.45	12.55	11077.15	14485.73	20690.57	0
2012/8/27	11.9	11.96	12.02	11.83	1326183	12.02	12.13	12.42	12.53	13261.83	13817.67	17848.43	2
2012/8/28	11.93	11.9	12.06	11.83	1775283	11.98	12.09	12.39	12.51	17752.83	14703.85	16075.48	2
2012/8/29	11.91	11.88	11.98	11.88	813436	11.95	12.05	12.36	12.5	8134.36	12876.11	14975.33	2
2012/8/30	12.05	11.95	12.06	11.93	2824873	11.95	12.03	12.33	12.49	28248.73	15694.98	16375.55	2
2012/8/31	11.99	12	12.05	11.97	1350989	11.96	12.02	12.28	12.48	13509.89	16181.53	15333.63	3
2012/9/3	11.92	12.01	12.01	11.8	2325831	11.96	11.99	12.24	12.47	23258.31	18180.82	15999.25	3
2012/9/4	11.92	11.9	11.95	11.8	1652297	11.96	11.97	12.19	12.46	16522.97	17934.85	16319.35	3
2012/9/5	11.85	11.91	11.92	11.82	1137432	11.95	11.95	12.15	12.45	11374.32	18582.84	15729.47	2
2012/9/6	11.89	11.88	11.91	11.82	1022326	11.91	11.93	12.1	12.44	10223.26	14977.75	15336.37	2
2012/9/7	12.19	11.94	12.35	11.89	6202622	11.95	11.95	12.06	12.43	62026.22	24681.02	20431.27	2
2012/9/10	12.2	12.26	12.29	12.16	2622762	12.01	11.98	12.06	12.42	26227.62	25274.88	21727.85	2
2012/9/11	12.17	12.19	12.19	12.05	1862270	12.06	12.01	12.05	12.41	18622.7	25694.82	21814.84	2
2012/9/12	12.1	12.17	12.27	12	6646112	12.11	12.03	12.04	12.4	66461.12	36712.18	27647.52	2
2012/9/13	11.9	12.03	12.04	11.88	3929174	12.11	12.01	12.02	12.39	39291.74	42525.88	28751.82	2
2012/9/14	11.92	11.97	11.99	11.9	3208100	12.06	12.01	12.01	12.38	32081	36536.84	30608.93	1
2012/9/17	11.79	11.95	12.02	11.78	4585396	11.98	11.99	11.99	12.36	45853.96	40462.1	32868.49	2
2012/9/18	11.63	11.79	11.81	11.61	2079889	11.87	11.96	11.97	12.35	20798.89	40897.34	33296.08	1
2012/9/19	11.63	11.65	11.67	11.56	3109684	11.77	11.94	11.95	12.33	31096.84	33824.48	35268.33	2
2012/9/20	11.49	11.64	11.65	11.46	4303422	11.69	11.9	11.92	12.31	43034.22	34572.98	38549.43	3
2012/9/21	11.48	11.46	11.55	11.45	2711402	11.6	11.83	11.89	12.29	27114.02	33579.59	35058.21	2
2012/9/24	11.48	11.49	11.5	11.35	3037765	11.54	11.76	11.87	12.27	30377.65	30484.32	35473.21	0
2012/9/25	11.49	11.48	11.54	11.44	1384452	11.51	11.69	11.85	12.25	13844.52	29093.45	34995.4	0
2012/9/26	11.54	11.49	11.56	11.45	1941381	11.5	11.63	11.83	12.23	19413.81	26756.84	30290.67	2
2012/9/27	11.62	11.54	11.78	11.48	3422480	11.52	11.61	11.81	12.22	34224.8	24994.96	29783.97	2
2012/9/28	11.81	11.62	11.85	11.58	6708052	11.59	11.6	11.8	12.2	67080.52	32988.26	33283.92	2
2012/10/8	11.86	11.79	11.96	11.75	4785336	11.66	11.6	11.8	12.19	47853.36	36483.4	33483.86	2
2012/10/9	11.92	11.87	12	11.86	4651339	11.75	11.63	11.8	12.18	46513.39	43017.18	36055.32	2
2012/10/10	11.86	11.9	11.92	11.81	1545547	11.81	11.65	11.8	12.17	15455.47	42225.51	34491.18	0
2012/10/11	11.82	11.83	11.87	11.75	1563914	11.85	11.69	11.8	12.15	15639.14	38508.38	31751.67	2
2012/10/12	11.81	11.81	11.92	11.75	1798383	11.85	11.72	11.78	12.14	17983.83	28689.04	30838.65	3
2012/10/15	11.79	11.8	11.83	11.71	792386	11.84	11.75	11.76	12.13	7923.86	20703.14	28593.27	2
2012/10/16	11.76	11.79	11.83	11.72	1238878	11.81	11.78	11.73	12.12	12388.78	13878.22	28447.7	2
2012/10/17	11.81	11.85	11.88	11.74	1141355	11.8	11.81	11.72	12.11	11413.55	13069.83	27647.67	0
2012/10/18	11.92	11.88	11.97	11.82	2343526	11.82	11.84	11.72	12.1	23435.26	14629.06	26568.71	1
2012/10/19	11.84	11.93	11.93	11.71	2438120	11.82	11.84	11.72	12.09	24381.2	15908.53	22298.78	0
2012/10/22	11.82	11.76	11.83	11.73	868050	11.83	11.84	11.72	12.08	8680.5	16059.86	18381.5	2
2012/10/23	11.8	11.82	11.86	11.76	1160218	11.84	11.82	11.73	12.07	11602.18	15902.54	14890.38	2
2012/10/24	11.83	11.82	11.89	11.78	1687754	11.84	11.82	11.74	12.06	16877.54	16995.34	15032.58	3
2012/10/25	11.84	11.83	11.93	11.79	1525230	11.83	11.82	11.75	12.05	15252.3	15358.74	14993.9	0
2012/10/26	11.66	11.78	11.86	11.6	3090189	11.79	11.81	11.76	12.04	30901.89	16662.88	16285.71	2
2012/10/29	11.58	11.65	11.65	11.5	2199434	11.74	11.79	11.77	12.02	21994.34	19325.65	17692.75	2
2012/10/30	11.5	11.58	11.68	11.44	2276087	11.68	11.76	11.77	12	22760.87	21557.39	18729.96	2
2012/10/31	11.44	11.5	11.52	11.39	2962230	11.6	11.72	11.76	11.98	29622.3	24106.34	20550.84	2
2012/11/1	11.59	11.44	11.66	11.44	2871203	11.55	11.69	11.76	11.97	28712.03	26798.29	21078.51	1
2012/11/2	11.66	11.58	11.73	11.51	3169208	11.55	11.67	11.76	11.95	31692.08	26956.32	21809.6	3
2012/11/5	11.42	11.61	11.65	11.41	6020628	11.52	11.63	11.73	11.92	60206.28	34598.71	26962.18	2
2012/11/6	11.18	11.42	11.42	11.1	7720773	11.46	11.57	11.7	11.9	77207.73	45488.08	33522.73	2
2012/11/7	11.21	11.17	11.27	11.15	2371442	11.41	11.51	11.66	11.87	23714.42	44306.51	34206.43	2
2012/11/8	11.12	11.2	11.24	11.1	2172703	11.32	11.44	11.63	11.84	21727.03	42909.51	34853.9	1
2012/11/9	11.11	11.12	11.16	11.1	1325168	11.21	11.38	11.59	11.81	13251.68	39221.43	33088.88	2
2012/11/12	11.18	11.15	11.2	11.12	1655539	11.16	11.34	11.56	11.79	16555.39	30491.25	32544.98	0
2012/11/13	11.01	11.19	11.19	11	2807950	11.13	11.29	11.53	11.77	28079.5	20665.61	33076.85	2
2012/11/14	11.04	11	11.06	10.92	1673099	11.09	11.25	11.49	11.75	16730.99	19268.92	31787.71	2
2012/11/15	10.97	11.02	11.06	10.81	2471001	11.06	11.19	11.44	11.73	24710.01	19865.51	31387.51	2
2012/11/16	10.9	10.9	10.98	10.84	3187700	11.02	11.11	11.39	11.71	31877	23590.58	31406	2
2012/11/19	11.06	10.88	11.07	10.86	3354249	11	11.08	11.36	11.69	33542.49	26988	28739.63	2
2012/11/20	10.99	11.06	11.09	10.92	2006620	10.99	11.06	11.31	11.67	20066.2	25385.34	23025.47	2
2012/11/21	11.09	10.99	11.11	10.95	1917554	11	11.05	11.28	11.65	19175.54	25874.25	22571.58	3
2012/11/22	11.09	11.05	11.1	11.03	1304828	11.03	11.04	11.24	11.64	13048.28	23541.9	21703.71	3
2012/11/23	11.06	11.09	11.14	11.03	1708558	11.06	11.04	11.21	11.62	17085.58	20583.62	22087.1	2
2012/11/26	11.04	11.03	11.09	10.94	2044214	11.05	11.03	11.18	11.61	20442.14	17963.55	22475.77	2
2012/11/27	10.99	11.02	11.07	10.95	2317728	11.05	11.02	11.16	11.59	23177.28	18585.76	21985.55	0
2012/11/28	10.92	10.98	11	10.76	3394311	11.02	11.01	11.13	11.58	33943.11	21539.28	23706.76	2
2012/11/29	10.92	10.92	11	10.88	1894576	10.99	11.01	11.1	11.56	18945.76	22718.77	23130.34	2
2012/11/30	11.25	10.96	11.35	10.93	8879779	11.02	11.04	11.08	11.54	88797.79	37061.21	28822.42	2
2012/12/3	11.37	11.24	11.42	11.21	6937690	11.09	11.07	11.07	11.54	69376.9	46848.17	32405.86	2
2012/12/4	11.27	11.37	11.37	11.17	3994792	11.15	11.1	11.08	11.52	39947.92	50202.3	34394.03	2
2012/12/5	11.48	11.26	11.52	11.22	6969397	11.26	11.14	11.09	11.52	69693.97	57352.46	39445.88	2
2012/12/6	11.41	11.47	11.52	11.38	2774631	11.36	11.17	11.11	11.51	27746.31	59112.57	40915.68	1
2012/12/7	11.54	11.43	11.57	11.38	5875777	11.41	11.22	11.13	11.5	58757.77	53104.57	45082.89	2
2012/12/10	11.4	11.57	11.65	11.38	9536732	11.42	11.25	11.14	11.49	95367.32	58302.66	52575.41	3
2012/12/11	11.33	11.38	11.42	11.3	6020038	11.43	11.29	11.16	11.47	60200.38	62353.15	56277.73	2
2012/12/12	11.53	11.33	11.57	11.33	5768782	11.44	11.35	11.18	11.46	57687.82	59951.93	58652.2	2
2012/12/13	11.66	11.48	11.69	11.44	5611147	11.49	11.42	11.21	11.46	56111.47	65624.95	62368.77	2
2012/12/14	11.95	11.66	11.96	11.62	10525204	11.57	11.49	11.27	11.46	105252.04	74923.8	64014.19	2
2012/12/17	11.98	11.95	12.04	11.9	7611538	11.69	11.56	11.31	11.46	76115.38	71073.42	64688.04	2
2012/12/18	11.88	11.98	12.1	11.85	4747008	11.8	11.62	11.36	11.47	47470.08	68527.36	65440.25	2
2012/12/19	11.88	11.87	12.02	11.83	6359910	11.87	11.66	11.4	11.47	63599.1	69709.61	64830.76	0
2012/12/20	11.99	11.85	12.02	11.84	4027624	11.94	11.71	11.44	11.48	40276.24	66542.57	66083.76	1
2012/12/21	11.96	11.97	12.01	11.92	3897573	11.94	11.76	11.49	11.49	38975.73	53287.3	64105.55	2
2012/12/24	11.87	12.03	12.06	11.85	3151040	11.92	11.8	11.53	11.49	31510.4	44366.31	57719.86	3
2012/12/25	12	11.87	12.11	11.77	9515061	11.94	11.87	11.58	11.5	95150.61	53902.41	61214.88	3
2012/12/26	12.16	12	12.18	11.99	5389117	12	11.93	11.64	11.51	53891.17	51960.83	60835.23	2
2012/12/27	12.3	12.2	12.36	12.12	10042022	12.06	12	11.71	11.52	100420.22	63989.63	65266.1	2
2012/12/28	12.34	12.35	12.42	12.18	5906385	12.13	12.04	11.76	11.53	59063.85	68007.25	60647.27	2
2012/12/31	12.46	12.36	12.52	12.3	6182203	12.25	12.08	11.82	11.54	61822.03	74069.58	59217.95	2
2013/1/4	12.4	12.52	12.55	12.21	5502912	12.33	12.14	11.88	11.55	55029.12	66045.27	59973.85	0
2013/1/7	12.55	12.39	12.65	12.39	13074605	12.41	12.2	11.93	11.56	130746.05	81416.26	66688.55	2
2013/1/8	12.5	12.55	12.64	12.4	4172893	12.45	12.25	11.98	11.57	41728.93	69677.99	66833.81	2
2013/1/9	12.53	12.47	12.6	12.41	5215838	12.49	12.31	12.03	11.59	52158.38	68296.9	68152.08	2
2013/1/10	12.45	12.54	12.56	12.41	6731696	12.49	12.37	12.09	11.6	67316.96	69395.89	71732.73	2
2013/1/11	12.35	12.42	12.49	12.2	5056515	12.48	12.4	12.14	11.61	50565.15	68503.09	67274.18	2
2013/1/14	12.56	12.32	12.56	12.25	6733701	12.48	12.44	12.19	11.62	67337.01	55821.29	68618.77	2
2013/1/15	12.49	12.54	12.59	12.38	11649671	12.48	12.46	12.23	11.63	116496.71	70774.84	70226.42	2
2013/1/16	12.3	12.45	12.49	12.18	8780261	12.43	12.46	12.25	11.64	87802.61	77903.69	73100.3	2
2013/1/17	12.57	12.33	12.58	12.31	11151467	12.45	12.47	12.28	11.65	111514.67	86743.23	78069.56	2
2013/1/18	12.63	12.61	12.66	12.48	5165600	12.51	12.49	12.31	11.66	51656	86961.4	77732.25	2
2013/1/21	12.79	12.66	12.93	12.5	9740014	12.56	12.52	12.36	11.68	97400.14	92974.03	74397.66	2
2013/1/22	12.64	12.84	12.84	12.51	5497431	12.59	12.53	12.39	11.69	54974.31	80669.55	75722.2	2
2013/1/23	12.65	12.64	12.79	12.53	2876431	12.66	12.54	12.43	11.71	28764.31	68861.89	73382.78	0
2013/1/24	12.65	12.67	12.93	12.4	10108076	12.67	12.56	12.47	11.73	101080.76	66775.1	76759.16	3
2013/1/25	12.6	12.64	12.75	12.5	3865416	12.67	12.59	12.5	11.74	38654.16	64174.74	75568.07	2
2013/1/28	13.16	12.72	13.21	12.69	15534208	12.74	12.65	12.55	11.77	155342.08	75763.13	84368.58	2
2013/1/29	13.05	13.16	13.24	12.94	7722452	12.82	12.7	12.58	11.8	77224.52	80213.16	80441.36	2
2013/1/30	13.21	13.2	13.25	12.92	9915283	12.93	12.8	12.63	11.82	99152.83	94290.87	81576.38	2
2013/1/31	13.3	13.19	13.32	13.14	6109299	13.06	12.87	12.67	11.85	61092.99	86293.32	76534.21	2
2013/2/1	13.35	13.25	13.41	13.17	7241064	13.21	12.94	12.72	11.89	72410.64	93044.61	78609.67	0
2013/2/4	13.42	13.4	13.45	13.2	5536038	13.27	13	12.76	11.93	55360.38	73048.27	74405.7	2
2013/2/5	13.54	13.45	13.6	13.3	11397653	13.36	13.09	12.81	11.97	113976.53	80398.67	80305.92	2
2013/2/6	13.34	13.55	13.57	13.2	8885993	13.39	13.16	12.85	12	88859.93	78340.1	86315.48	2
2013/2/7	13.42	13.3	13.47	13.21	10526924	13.41	13.24	12.9	12.04	105269.24	87175.34	86734.33	2
2013/2/8	13.49	13.46	13.52	13.4	5407952	13.44	13.33	12.96	12.08	54079.52	83509.12	88276.86	2
2013/2/18	13.61	13.45	13.7	13.43	10115864	13.48	13.37	13.01	12.13	101158.64	92668.77	82858.52	3
2013/2/19	13.54	13.61	13.66	13.47	7808342	13.48	13.42	13.06	12.17	78083.42	85490.15	82944.41	2
2013/2/20	13.44	13.5	13.5	13.15	9619827	13.5	13.44	13.12	12.21	96198.27	86957.82	82648.95	2
2013/2/21	13.18	13.26	13.38	13.1	10932072	13.45	13.43	13.15	12.25	109320.72	87768.12	87471.73	2
2013/2/22	13.05	13.21	13.25	13.01	3310873	13.36	13.4	13.17	12.28	33108.73	83573.95	83541.54	2
2013/2/25	13.16	13.16	13.25	12.99	3424823	13.27	13.38	13.19	12.32	34248.23	70191.88	81430.33	2
2013/2/26	13.08	13.13	13.24	13.01	7751707	13.18	13.33	13.21	12.35	77517.07	70078.61	77784.38	2
2013/2/27	12.98	13.08	13.15	12.94	3932450	13.09	13.3	13.23	12.38	39324.5	58703.85	72830.83	2
2013/2/28	13.21	12.92	13.36	12.89	4749441	13.1	13.27	13.26	12.42	47494.41	46338.59	67053.35	0
2013/3/1	13.22	13.21	13.29	12.8	2861608	13.13	13.25	13.29	12.45	28616.08	45440.06	64507.01	2
2013/3/4	13.06	13.17	13.35	12.89	9483224	13.11	13.19	13.28	12.49	94832.24	57556.86	63874.37	2
2013/3/5	13.09	13.06	13.16	12.9	4451523	13.11	13.15	13.28	12.53	44515.23	50956.49	60517.54	2
2013/3/6	13.66	13.12	13.76	13.12	17254724	13.25	13.17	13.31	12.57	172547.23	77601.05	68152.45	2
2013/3/7	13.59	13.56	13.69	13.46	4754787	13.32	13.21	13.32	12.6	47547.87	77611.73	61975.17	2
2013/3/8	13.68	13.59	13.8	13.5	4532375	13.42	13.27	13.34	12.64	45323.75	80953.27	63196.67	2
2013/3/11	13.49	13.66	13.66	13.38	2512105	13.5	13.31	13.34	12.68	25121.05	67011.02	62283.95	3
2013/3/12	13.38	13.43	13.65	13.23	7057823	13.56	13.34	13.33	12.71	70578.23	72223.63	61590.06	1
2013/3/13	13.05	13.4	13.4	12.95	8263987	13.44	13.34	13.32	12.74	82639.87	54242.15	65921.59	2
2013/3/14	13.05	12.98	13.28	12.86	4559868	13.33	13.33	13.3	12.76	45598.68	53852.31	65732.02	2
2013/3/15	13.45	13.04	13.61	13.04	10344247	13.28	13.35	13.3	12.8	103442.47	65476.06	73214.67	2
2013/3/18	13.2	13.31	13.55	13.19	3421857	13.23	13.36	13.28	12.83	34218.57	67295.56	67153.3	2
2013/3/19	13.38	13.32	13.4	13.2	3393316	13.23	13.39	13.27	12.85	33933.16	59966.55	66095.09	2
2013/3/20	13.5	13.36	13.64	13.16	6829954	13.32	13.38	13.27	12.88	68299.54	57098.49	55670.32	2
2013/3/21	13.51	13.5	13.57	13.44	2152005	13.41	13.37	13.29	12.91	21520.05	52282.76	53067.54	2
2013/3/22	13.37	13.54	13.58	13.25	2733378	13.39	13.34	13.31	12.93	27333.78	37061.02	51268.54	2
2013/3/25	13.15	13.5	13.5	13.02	7954081	13.38	13.3	13.3	12.95	79540.81	46125.47	56710.52	2
2013/3/26	13.22	13.01	13.23	12.97	4311841	13.35	13.29	13.31	12.97	43118.41	47962.52	53964.53	2
2013/3/27	13.19	13.22	13.38	13.11	1806774	13.29	13.3	13.32	12.99	18067.74	37916.16	47507.32	2
2013/3/28	13.33	13.06	13.49	13.02	6566852	13.25	13.33	13.33	13.02	65668.52	46745.85	49514.3	2
2013/3/29	13.46	13.38	13.49	13.2	3825416	13.27	13.33	13.34	13.04	38254.16	48929.93	42995.48	2
2013/4/1	13.34	13.32	13.45	13.21	2537057	13.31	13.34	13.35	13.06	25370.57	38095.88	42110.67	2
2013/4/2	13.31	13.32	13.5	13.25	2318049	13.33	13.34	13.37	13.08	23180.49	34108.3	41035.41	2
2013/4/3	13.2	13.35	13.44	13.11	1987977	13.33	13.31	13.34	13.09	19879.77	34470.7	36193.43	2
2013/4/8	12.61	12.7	12.84	12.47	19979180	13.18	13.22	13.29	13.09	199791.8	61295.36	54020.61	2
2013/4/9	12.74	12.74	12.81	12.6	4249680	13.04	13.16	13.25	13.1	42496.8	62143.89	55536.91	2
2013/4/10	12.76	12.61	12.85	12.6	4175041	12.92	13.12	13.21	13.1	41750.41	65419.86	51757.87	2
2013/4/11	12.69	12.88	12.88	12.63	1757592	12.8	13.06	13.18	13.11	17575.92	64298.95	49203.62	2
2013/4/12	12.52	12.7	12.76	12.34	5336006	12.66	13	13.15	13.11	53360.06	70995	52732.85	2
2013/4/15	12.18	12.41	12.53	12.15	3752979	12.58	12.88	13.11	13.1	37529.79	38542.59	49918.98	2
2013/4/16	11.95	12.29	12.29	11.87	11666738	12.42	12.73	13.03	13.1	116667.38	53376.71	57760.3	3
2013/4/17	11.98	11.95	12.08	11.87	4828099	12.26	12.59	12.97	13.09	48280.99	54682.82	60051.34	2
2013/4/18	12.31	11.96	12.35	11.92	4786269	12.19	12.49	12.92	13.08	47862.69	60740.18	62519.55	2
2013/4/19	12.59	12.36	12.64	12.35	5591441	12.2	12.43	12.87	13.09	55914.41	61251.05	66123.02	2
2013/4/22	12.71	12.59	12.81	12.5	4382174	12.31	12.44	12.83	13.09	43821.74	62509.45	50526.02	2
2013/4/23	12.4	12.72	12.72	12.38	3032519	12.4	12.41	12.78	13.09	30325.19	45241	49308.86	2
2013/4/24	12.44	12.42	12.68	12.33	4158045	12.49	12.38	12.75	13.08	41580.45	43900.89	49291.86	2
2013/4/25	12.71	12.46	12.78	12.33	5407029	12.57	12.38	12.72	13.08	54070.29	45142.41	52941.29	2
2013/4/26	12.63	12.78	12.82	12.55	2639167	12.58	12.39	12.69	13.08	26391.67	39237.87	50244.46	2
2013/5/2	12.8	12.47	12.87	12.47	4026115	12.6	12.45	12.67	13.08	40261.15	38525.75	50517.6	2
2013/5/3	12.86	12.8	13.03	12.78	2648113	12.69	12.54	12.64	13.09	26481.13	37756.94	41498.97	2
2013/5/6	12.95	12.85	13.04	12.85	2550243	12.79	12.64	12.62	13.08	25502.43	34541.34	39221.12	2
2013/5/7	13.21	12.95	13.26	12.75	6756900	12.89	12.73	12.61	13.09	67569	37241.08	41191.75	2
2013/5/8	13.3	13.21	13.43	13.21	6066498	13.02	12.8	12.62	13.09	60664.98	44095.74	41666.8	2
2013/5/9	13.29	13.25	13.36	13.2	3063794	13.12	12.86	12.65	13.09	30637.94	42171.09	40348.42	2
2013/5/10	13.29	13.13	13.36	13.13	3532387	13.21	12.95	12.68	13.09	35323.87	43939.64	40848.29	2
2013/5/13	13.38	13.32	13.56	13.3	5962318	13.29	13.04	12.71	13.09	59623.18	50763.79	42652.56	2
2013/5/14	13.5	13.38	13.52	13.24	10149308	13.35	13.12	12.75	13.09	101493.08	57548.61	47394.84	2
2013/5/15	13.26	13.5	13.5	13.18	4516197	13.34	13.18	12.79	13.08	45161.97	54448.01	49271.87	2
2013/5/16	13.23	13.15	13.27	13.1	3279964	13.33	13.23	12.84	13.08	32799.64	54880.35	48525.72	2
2013/5/17	13.31	13.26	13.43	13.21	4782682	13.34	13.27	12.91	13.08	47826.82	57380.94	50660.29	2
2013/5/20	13.28	13.36	13.48	13.25	3058348	13.32	13.31	12.97	13.07	30583.48	51573	51168.39	2
2013/5/21	13.15	13.35	13.38	13.09	6049680	13.25	13.3	13.01	13.07	60496.8	43373.74	50461.18	2
2013/5/22	13.17	13.13	13.23	13.1	4225137	13.23	13.29	13.04	13.06	42251.37	42791.62	48619.82	2
2013/5/23	13.02	13.11	13.25	12.99	5575042	13.19	13.26	13.06	13.06	55750.42	47381.78	51131.07	2
2013/5/24	13.08	13.13	13.16	12.99	5245760	13.14	13.24	13.09	13.06	52457.6	48307.93	52844.44	2
2013/5/27	13.06	13.07	13.14	13.01	2629515	13.1	13.21	13.12	13.06	26295.15	47450.27	49511.63	2
2013/5/28	13.5	13.06	13.6	12.99	9841174	13.17	13.21	13.16	13.07	98411.74	55033.26	49203.5	2
2013/5/29	13.42	13.5	13.55	13.39	4116909	13.22	13.22	13.2	13.07	41169.09	54816.8	48804.21	2
2013/5/30	13.49	13.42	13.58	13.32	4819927	13.31	13.25	13.24	13.08	48199.27	53306.57	50344.17	0
2013/5/31	13.64	13.54	13.78	13.45	6250156	13.42	13.28	13.28	13.08	62501.56	55315.36	51811.65	2
2013/6/3	13.6	13.74	13.77	13.55	6388777	13.53	13.31	13.31	13.09	63887.77	62833.89	55142.08	2
2013/6/4	13.4	13.53	13.66	13.32	4752834	13.51	13.34	13.32	13.1	47528.34	52657.21	53845.23	3
2013/6/5	13.32	13.38	13.45	13.29	3503728	13.49	13.35	13.32	13.09	35037.28	51430.84	53123.82	2
2013/6/6	13.29	13.31	13.41	13.24	1939125	13.45	13.38	13.32	13.09	19391.25	45669.24	49487.91	2
2013/6/7	12.96	13.32	13.36	12.84	5265652	13.31	13.37	13.3	13.08	52656.52	43700.23	49507.8	2
2013/6/13	12.55	12.84	12.92	12.22	11183144	13.1	13.32	13.26	13.06	111831.44	53288.96	58061.43	2
2013/6/14	12.44	12.5	12.61	12.3	9092950	12.91	13.21	13.21	13.04	90929.5	61969.2	57313.2	2
2013/6/17	12.46	12.36	12.55	12.36	5218548	12.74	13.12	13.17	13.03	52185.48	65398.84	58414.84	2
2013/6/18	12.51	12.49	12.62	12.42	5065303	12.58	13.02	13.13	13.03	50653.03	71651.2	58660.22	2
2013/6/19	12.55	12.5	12.58	12.4	3869271	12.5	12.91	13.09	13.01	38692.71	68858.43	56279.33	2
2013/6/20	12.31	12.55	12.65	12.1	4795775	12.45	12.78	13.05	13	47957.75	56083.7	54686.33	2
2013/6/21	12.6	12.25	12.66	12.18	5723345	12.49	12.7	13.02	12.98	57233.45	49344.48	55656.84	2
2013/6/24	12	12.52	12.68	11.9	6826015	12.39	12.57	12.96	12.96	68260.15	52559.42	58979.13	2
2013/6/25	11.55	11.98	12.1	11.3	9095456	12.2	12.39	12.89	12.93	90954.56	60619.73	66135.46	2
2013/6/26	11.68	11.67	11.87	11.53	8527170	12.03	12.27	12.82	12.9	85271.7	69935.52	69396.98	2
2013/6/27	11.92	11.78	12.17	11.7	7228310	11.95	12.2	12.76	12.88	72283.1	74800.59	65442.14	2
2013/6/28	11.92	11.95	12.11	11.76	5639884	11.81	12.15	12.68	12.86	56398.84	74633.67	61989.07	2
2013/7/1	12.46	11.89	12.53	11.84	7494500	11.91	12.15	12.63	12.84	74945	75970.64	64265.02	2
2013/7/2	12.86	12.39	12.95	12.36	8303407	12.17	12.18	12.6	12.84	83034.07	74386.54	67503.13	2
2013/7/3	12.66	12.78	12.88	12.39	6395838	12.36	12.2	12.55	12.82	63958.38	70123.88	70029.7	2
2013/7/4	12.52	12.81	12.83	12.27	9999807	12.48	12.22	12.5	12.81	99998.07	75666.88	75233.73	2
2013/7/5	12.66	12.45	12.77	12.44	5220386	12.63	12.22	12.46	12.8	52203.86	74827.88	74730.77	2
2013/7/8	12.5	12.58	12.63	12.31	3023703	12.64	12.27	12.42	12.79	30237.03	65886.28	70928.46	2
2013/7/9	12.73	12.48	12.83	12.43	5414828	12.61	12.39	12.39	12.79	54148.28	60109.13	67247.83	2
2013/7/10	12.98	12.7	12.99	12.48	4386286	12.68	12.52	12.39	12.79	43862.86	56090.02	63106.95	2
2013/7/11	13	12.94	13.28	12.9	6816404	12.77	12.63	12.42	12.8	68164.04	49723.21	62695.04	2
2013/7/12	12.8	13	13.03	12.76	3900096	12.8	12.72	12.43	12.8	39000.96	47082.63	60955.26	2
2013/7/15	12.81	12.86	13.07	12.73	3099247	12.86	12.75	12.45	12.8	30992.47	47233.72	56560	2
2013/7/16	12.69	12.82	12.84	12.41	3781615	12.86	12.74	12.46	12.81	37816.15	43967.3	52038.21	2
2013/7/17	12.83	12.68	13.23	12.59	9719079	12.83	12.75	12.47	12.83	97190.79	54632.88	55361.45	2
2013/7/18	12.97	12.79	13.07	12.77	4844720	12.82	12.8	12.51	12.84	48447.2	50689.51	50206.36	2
2013/7/19	12.67	12.99	13	12.45	4399321	12.79	12.8	12.51	12.85	43993.21	51687.96	49385.3	2
2013/7/22	12.83	12.54	12.9	12.54	4064867	12.8	12.83	12.55	12.85	40648.67	53619.21	50426.46	2
2013/7/23	13.11	12.9	13.22	12.8	4700448	12.88	12.87	12.63	12.86	47004.48	55456.88	49712.09	2
2013/7/24	12.86	13.1	13.1	12.7	4787194	12.89	12.86	12.69	12.87	47871.94	45593.1	50112.99	2
2013/7/25	12.75	12.85	12.97	12.72	2555078	12.84	12.83	12.73	12.87	25550.78	41013.82	45851.67	2
2013/7/26	12.4	12.67	12.75	12.32	4892079	12.79	12.79	12.75	12.87	48920.79	41999.34	46843.65	2
2013/7/29	12.22	12.41	12.48	12.13	2844439	12.67	12.73	12.74	12.86	28444.39	39558.48	46588.84	2
2013/7/30	12.4	12.3	12.58	12.22	2610294	12.53	12.7	12.72	12.85	26102.94	35378.17	45417.52	2
2013/7/31	12.32	12.4	12.53	12.22	3016303	12.42	12.65	12.7	12.84	30163.03	31836.39	38714.74	2
2013/8/1	12.61	12.34	12.69	12.32	4150678	12.39	12.62	12.71	12.84	41506.78	35027.59	38020.7	2
2013/8/2	12.89	12.58	13	12.57	4280489	12.49	12.64	12.72	12.83	42804.89	33804.41	37901.87	2
2013/8/5	12.95	12.92	12.99	12.8	2791585	12.63	12.65	12.74	12.83	27915.85	33698.7	36628.59	2
2013/8/6	12.92	12.98	12.98	12.84	2836381	12.74	12.63	12.75	12.82	28363.81	34150.87	34764.52	2
2013/8/7	12.95	12.89	13.04	12.82	2802151	12.86	12.64	12.75	12.82	28021.51	33722.57	32779.48	1
2013/8/8	12.98	12.9	13.05	12.83	3187150	12.94	12.66	12.75	12.81	31871.5	31795.51	33411.55	2
2013/8/9	12.98	13	13.06	12.7	2942102	12.96	12.72	12.76	12.8	29421.02	29118.74	31461.57	2
2013/8/12	13.18	13.05	13.24	12.97	5008675	13	12.82	12.78	12.8	50086.75	33552.92	33625.81	2
2013/8/13	13.08	13.18	13.35	13.07	3455599	13.03	12.89	12.79	12.8	34555.99	34791.35	34471.11	2
2013/8/14	13.26	13.1	13.37	13.07	5294250	13.1	12.98	12.82	12.8	52942.5	39775.55	36749.06	2
2013/8/15	13.19	13.25	13.37	13.18	5010643	13.14	13.04	12.83	12.79	50106.43	43422.54	37609.02	2
2013/8/16	12.57	12.82	13.05	12.5	6505033	13.06	13.01	12.82	12.78	65050.33	50548.4	39833.57	3
2013/8/19	12.9	12.78	12.92	12.65	4996448	13	13	12.83	12.78	49964.48	50523.95	42038.43	2
2013/8/20	12.76	12.9	13	12.7	3307336	12.94	12.98	12.81	12.77	33073.36	50227.42	42509.39	2
2013/8/21	13.26	12.86	13.28	12.77	5522578	12.94	13.02	12.83	12.78	55225.78	50684.07	45229.82	2
2013/8/22	13.23	13.17	13.41	12.95	6192695	12.94	13.04	12.85	12.78	61926.95	53048.18	48235.36	2
2013/8/23	13.39	13.77	14.15	13.3	39711532	13.11	13.08	12.9	12.78	397115.31	119461.17	85004.79	2
2013/8/26	14.47	13.59	14.7	13.42	47675160	13.42	13.21	13.01	12.8	476751.59	204818.59	127671.27	2
2013/8/27	14.73	14.68	15.23	14.5	63665176	13.82	13.38	13.13	12.82	636651.75	325534.31	187880.86	2
2013/8/28	15.8	14.75	16.2	14.61	78793168	14.32	13.63	13.3	12.85	787931.69	472075.5	261379.78	2
2013/8/29	15.4	15.92	16.12	15.36	40867212	14.76	13.85	13.44	12.88	408672.13	541424.44	297236.31	2
2013/8/30	15.95	15.6	16.22	15.55	65937480	15.27	14.19	13.6	12.93	659374.81	593876.38	356668.78	2
2013/9/2	15.57	16.11	17.22	15.38	67664424	15.49	14.46	13.73	12.96	676644.25	633854.88	419336.72	2
2013/9/3	15.26	15.48	15.53	14.85	30267168	15.6	14.71	13.85	13	302671.69	567058.88	446296.59	2
2013/9/4	15.42	15.3	15.98	15.25	32127008	15.52	14.92	13.97	13.04	321270.09	473726.59	472901.06	2
2013/9/5	15.18	15.28	15.3	14.82	28241108	15.48	15.12	14.08	13.08	282411.09	448474.41	494949.44	2
2013/9/6	16.2	15.2	16.67	15.06	64185344	15.53	15.4	14.24	13.14	641853.44	444970.09	519423.25	2
2013/9/9	15.97	16.45	16.46	15.8	55037436	15.61	15.55	14.38	13.2	550374.38	419716.16	526785.5	2
2013/9/10	16.7	15.95	17.41	15.85	72165848	15.89	15.74	14.56	13.27	721658.5	503513.44	535286.13	2
2013/9/11	16.73	16.7	16.94	16.19	43247232	16.16	15.84	14.73	13.34	432472.31	525753.88	499740.25	2
2013/9/12	16.82	16.72	16.85	16.44	34104872	16.48	15.98	14.92	13.42	341048.72	537481.44	492977.91	2
2013/9/13	16.26	16.92	17.2	16.1	35063552	16.5	16.01	15.1	13.48	350635.53	479237.91	462104	2
2013/9/16	16.1	16.1	16.46	16.01	23014552	16.52	16.06	15.26	13.55	230145.52	415192.09	417454.13	2
2013/9/17	14.94	15.99	15.99	14.92	34730232	16.17	16.03	15.37	13.6	347302.31	340320.91	421917.19	2
2013/9/18	15.09	15.03	15.47	14.99	20291872	15.84	16	15.46	13.66	202918.72	294410.16	410082.06	3
2013/9/23	15.53	15.22	15.85	15.21	25790410	15.58	16.03	15.58	13.72	257904.09	277781.22	407631.34	2
2013/9/24	16	15.52	16.26	15.25	35152720	15.53	16.01	15.71	13.79	351527.19	277959.56	378598.69	2
2013/9/25	15.63	15.98	16.44	15.59	36419128	15.44	15.98	15.76	13.84	364191.28	304768.75	359980.44	2
2013/9/26	14.99	15.5	15.5	14.63	29490060	15.45	15.81	15.78	13.88	294900.59	294288.38	317304.63	2
2013/9/27	14.88	14.92	15.07	14.72	14537239	15.41	15.62	15.73	13.91	145372.39	282779.13	288594.66	2
2013/9/30	15.13	15.03	15.48	14.96	14160922	15.33	15.45	15.72	13.96	141609.22	259520.16	268650.69	2
2013/10/8	14.98	15.2	15.39	14.8	17250178	15.12	15.33	15.67	13.99	172501.78	223715.05	250837.33	2
2013/10/9	15.15	14.95	15.25	14.8	15025997	15.03	15.23	15.65	14.04	150259.97	180928.8	242848.78	2
2013/10/10	14.67	15.06	15.17	14.55	20226296	14.96	15.2	15.62	14.07	202262.95	162401.28	228344.83	2
2013/10/11	15.25	14.74	15.26	14.57	27656754	15.04	15.22	15.61	14.11	276567.53	188640.3	235709.7	2
2013/10/14	15.87	15.56	16.35	15.47	44676592	15.18	15.25	15.64	14.16	446765.91	249671.63	254595.91	2
2013/10/15	15.91	15.95	16.14	15.52	17678494	15.37	15.25	15.63	14.21	176784.94	250528.28	237121.67	2
2013/10/16	15.1	15.86	15.86	14.98	15149078	15.36	15.19	15.59	14.25	151490.78	250774.42	215851.59	2
2013/10/17	15.05	15.27	15.32	14.96	10622813	15.44	15.2	15.5	14.29	106228.13	231567.45	196984.36	2
2013/10/18	15.01	15	15.23	14.98	6355067	15.39	15.21	15.42	14.32	63550.67	188964.09	188802.2	2
2013/10/21	15.22	15.06	15.38	15	12254890	15.26	15.22	15.34	14.36	122548.9	124120.67	186896.16	2
2013/10/22	14.85	15.21	15.21	14.64	18695330	15.05	15.21	15.27	14.4	186953.3	126154.35	188341.31	2
2013/10/23	14.71	14.82	14.97	14.52	8699721	14.97	15.16	15.2	14.43	86997.21	113255.64	182015.03	2
2013/10/24	14.57	14.75	14.87	14.5	6639325	14.87	15.15	15.18	14.45	66393.25	105288.66	168428.06	1
2013/10/25	13.98	14.59	14.65	13.95	13991326	14.67	15.03	15.12	14.47	139913.27	120561.17	154762.64	2
2013/10/28	14.15	14.1	14.27	14.01	6669727	14.45	14.86	15.06	14.49	66697.27	109390.86	116755.77	2
2013/10/29	13.91	14.12	14.35	13.67	14081639	14.26	14.66	14.95	14.52	140816.39	100163.48	113158.91	2
2013/10/30	14.5	14.1	14.53	13.95	13425601	14.22	14.59	14.89	14.56	134256.02	109615.23	111435.44	2
2013/10/31	14.8	14.46	14.88	14.41	15309081	14.27	14.57	14.88	14.6	153090.81	126954.75	116121.7	2
2013/11/1	14.91	14.9	14.94	14.6	6699830	14.45	14.56	14.89	14.64	66998.3	112371.75	116466.46	2
2013/11/4	14.81	14.96	14.96	14.71	4428923	14.59	14.52	14.87	14.68	44289.23	107890.15	108640.5	2
2013/11/5	14.73	14.7	14.8	14.5	5503485	14.75	14.51	14.86	14.71	55034.85	90733.84	95448.65	2
2013/11/6	14.79	14.7	14.95	14.7	5624104	14.81	14.51	14.84	14.74	56241.04	75130.85	92373.04	2
2013/11/7	14.74	14.71	14.9	14.61	3462395	14.8	14.53	14.84	14.77	34623.95	51437.48	89196.11	2
2013/11/8	14.67	14.74	14.91	14.64	4849425	14.75	14.6	14.81	14.8	48494.25	47736.66	80054.2	2
2013/11/11	15.05	14.7	15.1	14.61	9108730	14.8	14.69	14.77	14.83	91087.3	57096.27	82493.2	2
2013/11/12	15.11	15.07	15.27	15.01	9308132	14.87	14.81	14.73	14.87	93081.32	64705.57	77719.7	1
2013/11/13	14.97	15.03	15.16	14.88	9310362	14.91	14.86	14.73	14.9	93103.62	72078.09	73604.46	2
2013/11/14	14.88	14.97	14.97	14.71	5705353	14.94	14.87	14.72	14.93	57053.53	76564	64000.74	2
2013/11/15	14.97	14.9	15.3	14.75	12615310	15	14.87	14.72	14.96	126153.1	92095.77	69916.23	2
2013/11/18	15.51	15.03	15.55	15	16102917	15.09	14.94	14.73	14.99	161029.17	106084.15	81590.22	2
2013/11/19	15.5	15.5	15.6	15.39	9477250	15.17	15.02	14.76	15.04	94772.5	106422.39	85563.98	2
2013/11/20	15.57	15.51	15.77	15.49	7231338	15.29	15.1	14.81	15.09	72313.38	102264.34	87171.21	2
2013/11/21	15.23	15.56	15.56	15.08	12804987	15.36	15.15	14.84	15.13	128049.87	116463.61	96513.81	2
2013/11/22	15.37	15.33	15.53	15.23	8502003	15.44	15.22	14.91	15.16	85020.03	108236.98	100166.39	2
2013/11/25	15.37	15.35	15.48	15.27	6448788	15.41	15.25	14.97	15.2	64487.88	88928.73	97506.45	2
2013/11/26	15.3	15.32	15.45	15.27	5870697	15.37	15.27	15.04	15.23	58706.97	81715.63	94069.02	2
2013/11/27	15.13	15.3	15.36	15.05	9209525	15.28	15.28	15.07	15.24	92095.25	85672	93968.17	2
2013/11/28	15.18	15.15	15.28	15.02	9457634	15.27	15.31	15.09	15.25	94576.34	78977.3	97720.45	2
2013/11/29	15.08	15.21	15.26	15.02	6852962	15.21	15.32	15.1	15.24	68529.62	75679.21	91958.1	2
2013/12/2	14.64	14.9	15.17	14.63	12988606	15.07	15.24	15.09	15.23	129886.06	88758.85	88843.79	2
2013/12/3	14.8	14.71	14.82	14.64	7921809	14.97	15.17	15.09	15.21	79218.09	92861.08	87288.35	0
2013/12/4	15.26	14.8	15.43	14.7	21146828	14.99	15.14	15.12	15.2	211468.28	116735.67	101203.84	2
2013/12/5	15.07	15.26	15.27	14.97	11755984	14.97	15.12	15.13	15.2	117559.84	121332.38	100154.84	2
2013/12/6	14.95	15.03	15.04	14.92	7785822	14.94	15.08	15.15	15.19	77858.22	123198.1	99438.66	2
2013/12/9	14.88	14.95	15.06	14.85	10032684	14.99	15.03	15.14	15.19	100326.84	117286.25	103022.55	2
2013/12/10	15.04	14.88	15.16	14.84	13272713	15.04	15	15.14	15.17	132727.13	127988.06	110424.56	2
2013/12/11	14.9	14.99	15.04	14.8	10232734	14.97	14.98	15.13	15.15	102327.34	106159.88	111447.77	2
2013/12/12	14.81	14.83	15.01	14.75	10978952	14.92	14.94	15.13	15.12	109789.52	104605.81	112969.09	2
2013/12/13	14.8	14.73	14.94	14.69	7627945	14.89	14.91	15.12	15.08	76279.45	104290.05	113744.08	2
2013/12/16	14.51	14.8	14.89	14.4	7665926	14.81	14.9	15.07	15.05	76659.26	99556.55	108421.4	2
2013/12/17	14.35	14.69	14.78	14.32	9216238	14.67	14.86	15.01	15.01	92162.38	91443.59	109715.84	3
2013/12/18	14.76	14.4	14.98	14.4	10640198	14.65	14.81	14.97	14.99	106401.98	92258.52	99209.2	2
2013/12/19	14.73	14.82	14.92	14.58	8355392	14.63	14.77	14.95	14.99	83553.92	87011.4	95808.61	0
2013/12/20	14.87	14.71	15.12	14.71	14097465	14.64	14.77	14.92	14.98	140974.66	99950.44	102120.25	2
2013/12/23	14.93	14.82	15.11	14.72	7582134	14.73	14.77	14.9	14.97	75821.34	99782.86	99669.7	2
2013/12/24	15.09	14.99	15.2	14.92	10706931	14.88	14.77	14.89	14.96	107069.31	102764.24	97103.91	2
2013/12/25	15.02	15.01	15.18	14.8	5257681	14.93	14.79	14.88	14.95	52576.81	91999.21	92128.86	1
2013/12/26	14.6	14.99	14.99	14.59	6298064	14.9	14.77	14.85	14.94	62980.64	87884.55	87447.98	3
2013/12/27	14.6	14.6	14.85	14.55	9559950	14.85	14.75	14.83	14.94	95599.5	78809.52	89379.98	2
2013/12/30	14.27	14.64	14.71	14.2	12812314	14.72	14.72	14.81	14.92	128123.14	89269.88	94526.37	3
2013/12/31	14.32	14.2	14.38	14.18	7211176	14.56	14.72	14.79	14.91	72111.76	82278.38	92521.3	2
2014/1/2	14.49	14.3	14.53	14.3	5929995	14.46	14.69	14.75	14.9	59299.95	83623	87811.11	2
2014/1/3	14.18	14.3	14.47	14	8233504	14.37	14.64	14.7	14.89	82335.04	87493.88	87689.21	2
2014/1/6	13.63	14.17	14.17	13.57	9391752	14.18	14.51	14.64	14.87	93917.52	87157.48	82983.5	2
2014/1/7	13.66	13.58	13.81	13.48	8488143	14.06	14.39	14.58	14.83	84881.43	78509.14	83889.51	2
2014/1/8	13.9	13.7	13.96	13.65	7297841	13.97	14.27	14.52	14.8	72978.41	78682.47	80480.42	2
2014/1/9	14	13.91	14.08	13.8	6145921	13.87	14.16	14.48	14.78	61459.21	79114.33	81368.66	2
2014/1/10	13.86	13.88	14.06	13.79	5564157	13.81	14.09	14.43	14.76	55641.57	73775.63	80634.75	2
2014/1/13	13.87	13.99	14	13.76	4685905	13.86	14.02	14.38	14.74	46859.05	64363.94	75760.7	2
2014/1/14	14.1	13.89	14.15	13.88	4600595	13.95	14	14.36	14.72	46005.95	56588.84	67548.98	2
2014/1/15	14.02	14.1	14.16	13.97	2804432	13.97	13.97	14.35	14.71	28044.32	47602.02	63142.24	1
2014/1/16	13.91	13.98	14.06	13.81	4443336	13.95	13.91	14.3	14.69	44433.36	44196.85	61655.59	2
2014/1/17	13.49	13.7	13.79	13.4	8922910	13.88	13.84	14.24	14.68	89229.1	50914.36	62344.99	2
2014/1/20	13.55	13.49	13.58	13.26	4075329	13.81	13.84	14.17	14.67	40753.29	49693.2	57028.57	1
2014/1/21	13.51	13.52	13.66	13.45	2780981	13.7	13.82	14.1	14.66	27809.81	46053.98	51321.41	3
2014/1/22	13.83	13.55	13.85	13.5	5334211	13.66	13.81	14.04	14.66	53342.11	51113.54	49357.78	2
2014/1/23	13.65	13.83	13.85	13.53	5141021	13.61	13.78	13.97	14.64	51410.21	52508.9	48352.88	2
2014/1/24	13.56	13.6	13.68	13.54	7914340	13.62	13.75	13.92	14.62	79143.4	50491.76	50703.05	1
2014/1/27	13.33	13.48	13.48	13.29	9670968	13.58	13.7	13.86	14.59	96709.68	61683.04	55688.12	2
2014/1/28	13.32	13.39	13.41	13.25	9377407	13.54	13.62	13.81	14.57	93774.07	74875.9	60464.94	2
2014/1/29	13.41	13.39	13.43	13.28	4839236	13.45	13.56	13.76	14.55	48392.36	73885.95	62499.74	2
2014/1/30	13.35	13.4	13.41	13.25	3601267	13.39	13.5	13.71	14.52	36012.67	70806.44	61657.68	2
2014/2/7	13.3	13.16	13.32	13.16	4682501	13.34	13.48	13.66	14.5	46825.01	64342.76	57417.27	2
2014/2/10	13.66	13.34	13.67	13.34	11329438	13.41	13.49	13.66	14.48	113294.38	67659.7	64671.38	2
2014/2/11	13.82	13.6	13.94	13.56	12175261	13.51	13.52	13.67	14.46	121752.61	73255.41	74065.65	2
2014/2/12	13.71	13.88	13.9	13.59	8759889	13.57	13.51	13.66	14.44	87598.89	81096.71	77491.33	2
2014/2/13	13.72	13.68	13.79	13.62	10286976	13.64	13.52	13.65	14.42	102869.76	94468.13	82637.28	2
2014/2/14	13.79	13.75	13.93	13.71	6203560	13.74	13.54	13.64	14.4	62035.6	97510.25	80926.51	2
2014/2/17	13.74	13.85	13.9	13.68	8895218	13.76	13.58	13.64	14.38	88952.18	92641.81	80150.76	2
2014/2/18	13.6	13.74	13.74	13.57	9819457	13.71	13.61	13.61	14.35	98194.57	87930.2	80592.8	1
2014/2/19	13.65	13.57	13.7	13.47	6288377	13.7	13.63	13.59	14.32	62883.77	82987.17	82041.95	2
2014/2/20	13.8	13.71	14.05	13.71	16728294	13.72	13.68	13.59	14.29	167282.94	95869.81	95168.97	2
2014/2/21	13.61	13.8	13.87	13.48	8217979	13.68	13.71	13.6	14.26	82179.79	99898.65	98704.45	3
2014/2/24	13.18	13.55	13.55	13.16	9182563	13.57	13.66	13.58	14.22	91825.63	100473.34	96557.58	1
2014/2/25	12.88	13.23	13.34	12.79	10029042	13.42	13.57	13.55	14.18	100290.42	100892.52	94411.36	2
2014/2/26	12.83	12.87	12.94	12.66	8837613	13.26	13.48	13.5	14.14	88376.13	105990.98	94489.08	2
2014/2/27	12.84	12.9	12.99	12.7	10911444	13.07	13.39	13.46	14.1	109114.44	94357.28	95113.55	3
2014/2/28	12.83	12.84	12.89	12.58	7971103	12.91	13.3	13.42	14.06	79711.03	93863.52	96881.09	3
2014/3/3	12.98	12.8	13.15	12.71	10279444	12.87	13.22	13.4	14.03	102794.44	96057.29	98265.31	2
2014/3/4	13.02	12.96	13.14	12.75	8835238	12.9	13.16	13.39	14	88352.38	93669.68	97281.09	3
2014/3/5	13.02	13.02	13.1	12.97	5126414	12.94	13.1	13.37	13.97	51264.14	86247.29	96119.14	2
2014/3/6	13.05	13.1	13.1	12.83	4656120	12.98	13.02	13.35	13.94	46561.2	73736.64	84046.96	2
2014/3/7	13.06	13.06	13.25	12.99	6265704	13.03	12.97	13.34	13.9	62657.04	70325.84	82094.68	2
2014/3/10	12.74	12.89	12.97	12.68	9566724	12.98	12.93	13.29	13.87	95667.24	68900.4	82478.85	2
2014/3/11	12.52	12.7	12.72	12.27	14044573	12.88	12.89	13.23	13.83	140445.73	79319.06	86494.37	2
2014/3/12	12.49	12.43	12.53	12.33	5863075	12.77	12.86	13.17	13.78	58630.75	80792.39	83519.83	2
2014/3/13	12.43	12.42	12.62	12.34	8857411	12.65	12.81	13.1	13.74	88574.11	89194.98	81465.8	0
2014/3/14	12.25	12.4	12.4	12.01	13372220	12.49	12.76	13.03	13.7	133722.2	103408.02	86866.92	2
2014/3/17	12.48	12.23	12.51	12.17	6925275	12.43	12.71	12.96	13.66	69252.75	98125.11	83512.76	0
2014/3/18	12.48	12.48	12.6	12.43	4950829	12.43	12.65	12.91	13.63	49508.29	79937.63	79628.35	2
2014/3/19	12.55	12.47	12.59	12.33	4375762	12.44	12.6	12.85	13.6	43757.62	76963	78877.7	0
2014/3/20	12.37	12.55	12.71	12.36	9277627	12.43	12.54	12.78	13.56	92776.27	77803.42	83499.2	0
2014/3/21	12.56	12.36	12.61	12.18	7160486	12.49	12.49	12.73	13.52	71604.86	65379.96	84393.98	3
2014/3/24	12.79	12.57	12.88	12.49	7012905	12.55	12.49	12.71	13.49	70129.05	65555.22	81840.17	2
2014/3/25	12.94	12.8	13.2	12.75	11070959	12.64	12.53	12.71	13.45	110709.59	77795.48	78866.55	2
2014/3/26	12.93	12.94	13.06	12.88	4972897	12.72	12.58	12.72	13.42	49728.97	78989.75	77976.37	1
2014/3/27	12.84	12.91	13.04	12.8	4202365	12.81	12.62	12.72	13.38	42023.65	68839.23	73321.33	2
2014/3/28	12.98	12.82	13.11	12.82	5306441	12.9	12.69	12.72	13.35	53064.41	65131.14	65255.55	3
2014/3/31	12.57	12.96	12.99	12.5	4352574	12.85	12.7	12.7	13.32	43525.74	59810.48	62682.85	3
2014/4/1	12.57	12.56	12.68	12.5	3634595	12.78	12.71	12.68	13.29	36345.95	44937.74	61366.61	2
2014/4/2	12.58	12.58	12.63	12.53	2530904	12.71	12.71	12.66	13.26	25309.04	40053.76	59521.75	2
2014/4/3	12.51	12.65	12.69	12.43	5096834	12.64	12.73	12.63	13.23	50968.34	41842.7	55340.96	2
2014/4/4	12.54	12.46	12.55	12.41	2907794	12.55	12.73	12.61	13.2	29077.94	37045.4	51088.27	0
2014/4/8	12.74	12.52	12.76	12.48	5118741	12.59	12.72	12.61	13.19	51187.41	38577.73	49194.1	2
2014/4/9	12.82	12.76	12.92	12.72	5078601	12.64	12.71	12.62	13.17	50786.01	41465.75	43201.75	1
2014/4/10	13.01	12.86	13.03	12.82	8078382	12.72	12.72	12.65	13.16	80783.82	52560.7	46307.23	2
2014/4/11	13.35	13.05	13.57	13.04	19016016	12.89	12.77	12.69	13.15	190160.16	80399.06	61120.88	1
2014/4/14	13.26	13.32	13.54	13.17	5880011	13.04	12.8	12.74	13.14	58800.11	86343.5	61694.45	1
2014/4/15	13.07	13.28	13.28	13.03	6305026	13.1	12.85	12.77	13.12	63050.26	88716.07	63646.9	1
2014/4/16	13.1	13.08	13.2	13.01	4085782	13.16	12.9	12.8	13.11	40857.82	86730.43	64098.09	2
2014/4/17	13.18	13.15	13.23	13.07	3379204	13.19	12.96	12.84	13.09	33792.04	77332.08	64946.39	2
2014/4/18	13.07	13.06	13.17	13	2936186	13.14	13.01	12.87	13.08	29361.86	45172.42	62785.74	2
2014/4/21	12.8	13	13.06	12.78	4417746	13.04	13.04	12.88	13.07	44177.46	42247.89	64295.7	2
2014/4/22	12.88	12.75	12.98	12.67	3489569	13.01	13.05	12.89	13.06	34895.69	36616.98	62666.52	2
2014/4/23	12.86	12.85	12.92	12.75	2633690	12.96	13.06	12.88	13.05	26336.9	33712.79	60221.61	1
2014/4/24	13.31	12.83	13.76	12.79	11486725	12.98	13.09	12.9	13.04	114867.25	49927.84	63629.95	2
2014/4/25	13.07	13.3	13.39	13.07	6091998	12.98	13.06	12.91	13.03	60919.98	56239.46	50705.93	2
2014/4/28	12.77	13.07	13.18	12.75	7201661	12.98	13.01	12.9	13.02	72016.61	61807.29	52027.59	3
2014/4/29	13.02	12.85	13.17	12.77	5702651	13.01	13.01	12.93	13.01	57026.51	66233.45	51425.21	2
2014/4/30	13.23	13.04	13.28	12.93	6243365	13.08	13.02	12.96	13.01	62433.65	73452.8	53582.8	1
2014/5/5	13.25	13.2	13.31	13.08	5247289	13.07	13.03	12.99	13.01	52472.89	60973.93	55450.88	2
2014/5/6	13.27	13.23	13.33	13.19	5751059	13.11	13.05	13.03	13	57510.59	60292.05	58265.75	2
2014/5/7	13.29	13.21	13.52	13.16	8962979	13.21	13.09	13.07	13	89629.79	63814.68	62810.98	2
2014/5/8	13.43	13.28	13.57	13.2	9413380	13.29	13.15	13.1	13	94133.8	71236.14	68734.8	2
2014/5/9	13.25	13.5	13.54	13.16	5526416	13.3	13.19	13.12	12.99	55264.16	69802.25	71627.52	2
2014/5/12	13.56	13.35	13.6	13.24	8918730	13.36	13.21	13.15	12.99	89187.3	77145.13	69059.53	2
2014/5/13	13.88	13.5	14	13.48	15098021	13.48	13.3	13.18	12.99	150980.2	95839.05	78065.55	2
2014/5/14	13.79	13.83	13.96	13.7	6248153	13.58	13.4	13.2	12.99	62481.53	90409.4	77112.04	2
2014/5/15	13.74	13.73	13.88	13.66	6456949	13.64	13.47	13.24	12.99	64569.49	84496.53	77866.33	1
2014/5/16	13.55	13.72	13.8	13.41	6931794	13.7	13.5	13.26	12.99	69317.94	87307.29	78554.77	3
2014/5/19	13.44	13.45	13.59	13.35	4265650	13.68	13.52	13.27	12.99	42656.5	78001.13	77573.13	2
2014/5/20	13.48	13.5	13.62	13.42	2872741	13.6	13.54	13.29	12.98	28727.41	53550.57	74694.82	2
2014/5/21	13.58	13.41	13.61	13.34	3364585	13.56	13.57	13.33	12.98	33645.85	47783.44	69096.42	2
2014/5/22	13.39	13.58	13.72	13.39	3898528	13.49	13.57	13.36	12.98	38985.28	42666.6	63581.57	2
2014/5/23	13.42	13.39	13.48	13.31	3381683	13.46	13.58	13.39	12.99	33816.83	35566.38	61436.84	2
2014/5/26	13.47	13.6	13.6	13.37	3744302	13.47	13.57	13.39	13	37443.02	34523.68	56262.41	2
2014/5/27	13.22	13.47	13.47	13.15	7908314	13.42	13.51	13.4	13.01	79083.14	44594.82	49072.7	2
2014/5/28	13.4	13.19	13.45	13.18	4219061	13.38	13.47	13.43	13.02	42190.61	46303.77	47043.61	2
2014/5/29	13.27	13.42	13.46	13.26	3189547	13.36	13.42	13.45	13.02	31895.47	44885.81	43776.2	2
2014/5/30	13.33	13.28	13.46	13.25	3937151	13.34	13.4	13.45	13.03	39371.51	45996.75	40781.56	2
2014/6/3	13.2	13.32	13.32	13.13	4639919	13.28	13.38	13.45	13.03	46399.19	47787.98	41155.83	2
2014/6/4	12.9	13.17	13.23	12.88	4738856	13.22	13.32	13.43	13.03	47388.56	41449.07	43021.95	2
2014/6/5	12.95	12.89	13	12.8	5057708	13.13	13.26	13.41	13.03	50577.08	43126.36	44715.07	3
2014/6/6	12.76	12.96	12.99	12.67	5553751	13.03	13.19	13.38	13.03	55537.51	47854.77	46370.29	2
2014/6/9	12.73	12.76	12.91	12.69	4807832	12.91	13.12	13.35	13.03	48078.32	49596.13	47796.44	3
2014/6/10	13.02	12.78	13.06	12.74	6011964	12.87	13.08	13.33	13.04	60119.64	52340.22	50064.1	2
2014/6/11	13.11	13	13.15	12.91	3473432	12.91	13.07	13.29	13.05	34734.32	49809.38	45629.22	2
2014/6/12	12.84	13.04	13.09	12.82	4990622	12.89	13.01	13.24	13.06	49906.22	49675.2	46400.78	2
2014/6/13	13.02	12.86	13.09	12.84	4018872	12.94	12.99	13.2	13.07	40188.72	46605.45	47230.11	3
2014/6/16	13.15	12.96	13.2	12.96	5157414	13.03	12.97	13.18	13.08	51574.14	47304.61	48450.37	2
2014/6/17	13.09	13.15	13.15	13	5635706	13.04	12.96	13.17	13.09	56357.06	46552.09	49446.16	2
2014/6/18	12.87	13.08	13.09	12.86	4663312	12.99	12.95	13.14	13.1	46633.12	48931.85	49370.61	2
2014/6/19	12.72	12.88	12.95	12.69	3758574	12.97	12.93	13.09	13.1	37585.74	46467.76	48071.48	2
2014/6/20	12.7	12.7	12.85	12.6	3650550	12.91	12.93	13.06	13.1	36505.5	45731.11	46168.27	2
2014/6/23	12.7	12.72	12.8	12.68	2320431	12.82	12.92	13.02	13.1	23204.31	40057.15	43680.88	2
2014/6/24	12.79	12.71	12.79	12.69	3622692	12.76	12.9	12.99	13.09	36226.92	36031.12	41291.61	2
2014/6/25	12.72	12.77	12.83	12.69	3985859	12.73	12.86	12.96	13.09	39858.59	34676.21	41804.03	1
2014/6/26	12.79	12.8	12.8	12.71	4827612	12.74	12.86	12.93	13.09	48276.12	36814.29	41641.02	2
2014/6/27	12.84	12.79	12.88	12.75	4337161	12.77	12.84	12.91	13.09	43371.61	38187.51	41959.31	2
2014/6/30	12.9	12.89	12.98	12.8	5879528	12.81	12.81	12.89	13.1	58795.28	45305.71	42681.43	3
2014/7/1	12.98	12.91	12.98	12.91	4485096	12.85	12.8	12.88	13.11	44850.96	47030.51	41530.82	2
2014/7/2	12.94	12.98	12.99	12.88	3196015	12.89	12.81	12.88	13.11	31960.15	45450.82	40063.52	2
2014/7/3	12.94	12.92	12.97	12.86	6999733	12.92	12.83	12.88	13.12	69997.33	49795.07	43304.68	2
2014/7/4	12.96	12.94	13.01	12.91	4418272	12.94	12.86	12.89	13.12	44182.72	49957.29	44072.4	2
2014/7/7	12.92	12.96	13.04	12.89	3406515	12.95	12.88	12.9	13.13	34065.15	45011.26	45158.48	2
2014/7/8	13.07	12.99	13.08	12.96	7517660	12.97	12.91	12.9	13.13	75176.6	51076.39	49053.45	2
2014/7/9	12.87	13.04	13.04	12.82	5183036	12.95	12.92	12.89	13.12	51830.36	55050.43	50250.63	2
2014/7/10	12.79	12.87	12.92	12.76	5153673	12.92	12.92	12.89	13.11	51536.73	51358.31	50576.69	2
2014/7/11	12.85	12.8	12.88	12.76	4184009	12.9	12.92	12.88	13.11	41840.09	50889.79	50423.54	2
2014/7/14	13	12.85	13	12.81	9529306	12.92	12.93	12.87	13.11	95293.06	63135.37	54073.32	2
2014/7/15	13.06	12.99	13.08	12.87	7552680	12.91	12.94	12.87	13.1	75526.8	63205.41	57140.9	2
2014/7/16	13.05	13.06	13.08	12.97	7650375	12.95	12.95	12.88	13.1	76503.75	68140.08	61595.26	1
2014/7/17	13.03	13.04	13.06	12.95	7081405	13	12.96	12.89	13.11	70814.05	71995.55	61676.93	2
2014/7/18	13.16	12.95	13.17	12.92	9160089	13.06	12.98	12.92	13.11	91600.89	81947.71	66418.75	2
2014/7/21	13.22	13.17	13.3	13.11	8836600	13.1	13.01	12.94	13.12	88366	80562.3	71848.84	2
2014/7/22	13.26	13.24	13.33	13.13	8585286	13.14	13.03	12.97	13.12	85852.86	82627.52	72916.46	2
2014/7/23	13.27	13.2	13.3	13.13	10006247	13.19	13.07	12.99	13.12	100062.47	87339.25	77739.67	2
2014/7/24	13.39	13.22	13.48	13.16	16301040	13.26	13.13	13.02	13.13	163010.41	105778.52	88887.04	2
2014/7/25	13.67	13.39	13.76	13.38	20300348	13.36	13.21	13.07	13.14	203003.48	128059.04	105003.38	2
2014/7/28	13.84	13.7	13.94	13.58	14058130	13.49	13.3	13.11	13.15	140581.3	138502.09	109532.2	2
2014/7/29	13.78	13.8	13.87	13.68	8520094	13.59	13.37	13.15	13.16	85200.94	138371.72	110499.63	2
2014/7/30	13.7	13.7	13.8	13.61	9445699	13.68	13.43	13.19	13.17	94456.99	137250.63	112294.94	2
2014/7/31	13.7	13.68	13.8	13.58	9107154	13.74	13.5	13.23	13.17	91071.54	122862.85	114320.69	2
2014/8/1	13.56	13.73	13.8	13.56	9221306	13.72	13.54	13.26	13.18	92213.06	100704.77	114381.91	2
2014/8/4	13.8	13.6	13.8	13.54	13099033	13.71	13.6	13.3	13.19	130990.33	98786.58	118644.35	3
2014/8/5	13.74	13.82	13.84	13.68	8763093	13.7	13.64	13.34	13.19	87630.93	99272.57	118822.15	2
2014/8/6	13.67	13.75	13.75	13.55	9112676	13.69	13.68	13.38	13.19	91126.76	98606.52	117928.58	2
2014/8/7	13.55	13.68	13.72	13.5	8977568	13.66	13.7	13.41	13.18	89775.68	98347.35	110605.1	2
2014/8/8	13.59	13.54	13.64	13.53	4839481	13.67	13.69	13.45	13.18	48394.81	89583.7	95144.23	3
2014/8/11	13.8	13.67	13.81	13.61	10461963	13.67	13.69	13.49	13.18	104619.63	84309.56	91548.07	3
2014/8/12	14.12	14.07	14.46	13.98	34471784	13.75	13.72	13.55	13.19	344717.84	135726.94	117499.75	1
2014/8/13	14.05	14.15	14.21	13.92	19027828	13.82	13.76	13.59	13.2	190278.28	155557.25	127081.88	2
2014/8/14	13.96	13.98	14.13	13.93	15022220	13.9	13.78	13.64	13.21	150222.2	167646.56	132996.95	2
2014/8/15	13.97	13.73	14.12	13.67	19859490	13.98	13.82	13.68	13.22	198594.91	197686.58	143635.14	3
2014/8/18	13.89	14.13	14.39	13.75	28871852	14	13.83	13.72	13.23	288718.53	234506.34	159407.94	2
2014/8/19	14.06	13.89	14.09	13.83	17004366	13.99	13.87	13.76	13.24	170043.66	199571.53	167649.22	2
2014/8/20	13.96	14.06	14.2	13.93	13180726	13.97	13.9	13.79	13.25	131807.27	187877.31	171717.28	2
2014/8/21	13.9	13.96	13.97	13.75	9721936	13.96	13.93	13.82	13.26	97219.36	177276.75	172461.66	2
2014/8/22	13.7	13.7	13.79	13.59	23582400	13.9	13.94	13.82	13.27	235824	184722.55	191204.56	2
2014/8/25	13.9	13.76	14.04	13.65	16418755	13.9	13.95	13.82	13.27	164187.55	159816.38	197161.36	2
2014/8/26	13.65	13.86	13.86	13.57	11820060	13.82	13.9	13.81	13.28	118200.6	149447.75	174509.63	2
2014/8/27	13.56	13.6	13.71	13.52	7732588	13.74	13.86	13.81	13.29	77325.88	138551.47	163214.39	2
2014/8/28	13.43	13.59	13.63	13.37	9857315	13.65	13.8	13.79	13.3	98573.15	138822.23	158049.48	2
2014/8/29	13.56	13.5	13.58	13.42	6751779	13.62	13.76	13.79	13.31	67517.79	105160.98	144941.78	2
2014/9/1	13.76	13.6	13.8	13.51	9398274	13.59	13.75	13.79	13.33	93982.74	91120.03	125468.2	1
2014/9/2	13.93	13.81	13.94	13.69	16402147	13.65	13.74	13.8	13.35	164021.47	100284.2	124865.98	2
2014/9/3	13.94	13.94	14.08	13.89	16093961	13.72	13.73	13.81	13.36	160939.61	117006.95	127779.21	2
2014/9/4	14.19	13.95	14.26	13.89	22706248	13.88	13.76	13.85	13.38	227062.48	142704.83	140763.53	2
2014/9/5	14.56	14.23	14.68	14.15	31904040	14.08	13.85	13.89	13.41	319040.41	193009.34	149085.17	2
2014/9/9	14.49	14.59	14.68	14.43	15011499	14.22	13.91	13.93	13.43	150114.98	204235.8	147677.91	2
2014/9/10	14.39	14.4	14.47	14.28	14164335	14.31	13.98	13.94	13.45	141643.34	199760.17	150022.19	2
2014/9/11	14.52	14.39	14.63	14.29	18450226	14.43	14.08	13.97	13.48	184502.27	204472.7	160739.83	2
2014/9/12	14.53	14.46	14.55	14.38	11206459	14.5	14.19	13.99	13.51	112064.59	181473.13	162088.97	0
2014/9/15	14.64	14.5	14.65	14.42	15604178	14.51	14.3	14.03	13.54	156041.78	148873.41	170941.38	2
2014/9/16	14.45	14.69	14.95	14.4	19208680	14.51	14.36	14.06	13.57	192086.8	157267.75	180751.78	0
2014/9/17	14.62	14.41	14.68	14.41	12639777	14.55	14.43	14.08	13.6	126397.77	154218.64	176989.41	2
2014/9/18	14.54	14.54	14.71	14.47	10378931	14.56	14.49	14.11	13.63	103789.31	138076.05	171274.38	2
2014/9/19	14.5	14.53	14.58	14.41	7905155	14.55	14.52	14.14	13.66	79051.55	131473.45	156473.28	2
2014/9/22	14.44	14.53	14.61	14.37	10710638	14.51	14.51	14.18	13.69	107106.38	121686.36	135279.89	0
2014/9/23	14.63	14.43	14.67	14.43	10938653	14.55	14.53	14.22	13.72	109386.53	105146.3	131207.03	2
2014/9/24	14.71	14.56	14.76	14.43	16830048	14.56	14.56	14.27	13.75	168300.48	113526.85	133872.75	2
2014/9/25	14.84	14.76	15.22	14.75	18292100	14.62	14.59	14.33	13.78	182921	129353.2	133714.63	2
2014/9/26	15.11	14.8	15.14	14.79	10824577	14.75	14.65	14.42	13.81	108245.77	135192.03	133332.72	2
2014/9/29	15.12	15.22	15.36	15.04	12707185	14.88	14.7	14.5	13.85	127071.85	139185.13	130435.73	2
2014/9/30	15.06	15.15	15.19	15.03	10213850	14.97	14.76	14.56	13.88	102138.5	137735.53	121440.91	2
2014/10/8	15.1	15.02	15.13	14.84	12815110	15.05	14.8	14.62	13.92	128151.1	129705.65	121616.25	2
2014/10/9	15.07	15.12	15.22	15.04	13389121	15.09	14.86	14.68	13.96	133891.2	119899.69	124626.44	2
2014/10/10	14.81	15	15.03	14.78	13576535	15.03	14.89	14.71	13.99	135765.34	125403.6	130297.81	2
2014/10/13	14.59	14.75	14.75	14.46	15006386	14.93	14.9	14.71	14.02	150063.86	130002	134593.56	3
2014/10/14	14.6	14.54	14.75	14.52	11407251	14.83	14.9	14.71	14.04	114072.51	132388.81	135062.17	2
2014/10/15	14.81	14.56	14.88	14.56	17254240	14.78	14.91	14.73	14.07	172542.41	141267.06	135486.34	2
2014/10/16	14.59	14.66	14.92	14.58	14255950	14.68	14.89	14.74	14.1	142559.5	143000.72	131450.22	2
2014/10/17	14.61	14.56	14.78	14.31	11862644	14.64	14.84	14.74	14.13	118626.44	139572.95	132488.28	2
2014/10/20	14.71	14.61	14.74	14.5	8638290	14.66	14.8	14.75	14.15	86382.9	126836.75	128419.39	2
2014/10/21	14.5	14.69	14.71	14.38	8138810	14.64	14.74	14.75	14.17	81388.1	120299.88	126344.35	2
2014/10/22	14.47	14.43	14.62	14.43	5972444	14.58	14.68	14.74	14.19	59724.44	97736.27	119501.67	2
2014/10/23	14.38	14.46	14.61	14.34	6485331	14.53	14.61	14.73	14.21	64853.31	82195.04	112597.89	2
2014/10/24	14.4	14.4	14.5	14.2	7371083	14.49	14.57	14.73	14.23	73710.83	73211.92	106392.42	2
2014/10/27	14.51	14.32	14.55	14.22	6681380	14.45	14.56	14.73	14.24	66813.8	69298.09	98067.42	2
2014/10/28	14.87	14.55	14.96	14.55	15376086	14.53	14.58	14.74	14.26	153760.86	83772.65	102036.27	2
2014/10/29	15.46	14.95	15.58	14.89	39143460	14.72	14.65	14.78	14.29	391434.59	150114.67	123925.48	3
2014/10/30	15.5	15.46	15.68	15.35	30590412	14.95	14.74	14.81	14.32	305904.13	198324.84	140259.95	0
2014/10/31	15.56	15.48	15.71	15.38	19303070	15.18	14.84	14.84	14.35	193030.7	222188.8	147700.36	2
2014/11/3	16.03	15.55	16.27	15.51	26883896	15.48	14.97	14.88	14.39	268838.97	262593.84	165945.97	3
2014/11/4	15.79	16	16	15.67	15785487	15.67	15.1	14.92	14.42	157854.88	263412.66	173592.66	0
2014/11/5	15.59	15.78	15.79	15.48	14027140	15.69	15.21	14.94	14.45	140271.41	213180	181647.34	0
2014/11/6	15.51	15.68	16.01	15.38	25978920	15.7	15.32	14.96	14.48	259789.2	203957.03	201140.94	2
2014/11/7	15.61	15.56	15.81	15.35	15982363	15.71	15.44	15	14.52	159823.63	197315.63	209752.22	0
2014/11/10	16.21	15.64	16.25	15.64	24332872	15.74	15.61	15.09	14.56	243328.72	192213.58	227403.7	2
2014/11/11	16.17	16.22	16.74	15.93	34766200	15.82	15.74	15.16	14.6	347662	230175	246793.83	2
2014/11/12	16.99	16.06	17.08	15.93	33102136	16.1	15.9	15.27	14.65	331021.38	268325	240752.5	2
2014/11/13	17.2	17.12	17.47	16.9	40858996	16.44	16.07	15.4	14.7	408589.97	298085.16	251021.09	2
2014/11/14	17.05	17.15	17.18	16.7	21438724	16.72	16.22	15.53	14.75	214387.23	308997.84	253156.75	2
2014/11/17	17.11	18	18	17.1	32114796	16.9	16.32	15.65	14.81	321147.97	324561.69	258387.66	2
2014/11/18	16.57	17.1	17.33	16.55	17959786	16.98	16.4	15.75	14.85	179597.86	290948.88	260561.95	2
2014/11/19	16.48	16.68	16.76	16.36	17996996	16.88	16.49	15.85	14.89	179969.95	260738.59	264531.78	2
2014/11/20	16.55	16.46	16.64	16.38	15825758	16.75	16.59	15.96	14.93	158257.58	210672.13	254378.66	2
2014/11/21	16.71	16.62	16.82	16.39	17194048	16.68	16.7	16.07	14.98	171940.48	202182.78	255590.33	2
2014/11/24	16.95	17.08	17.16	16.85	26907396	16.65	16.78	16.2	15.04	269073.97	191767.97	258164.84	2
2014/11/25	17.5	17	17.85	16.88	31248004	16.84	16.91	16.33	15.1	312480.03	218344.41	254646.66	2
2014/11/26	17.05	17.45	17.49	16.81	32590012	16.95	16.92	16.41	15.15	325900.13	247530.45	254134.53	2
2014/11/27	16.91	17.09	17.12	16.71	25327104	17.02	16.89	16.48	15.21	253271.05	266533.16	238602.66	2
2014/11/28	17.38	16.99	17.98	16.95	46131668	17.16	16.92	16.57	15.27	461316.69	324408.38	263295.56	2
2014/12/1	17.22	17.38	17.75	17.08	24495464	17.21	16.93	16.63	15.33	244954.64	319584.5	255676.22	0
2014/12/2	17.38	17.11	17.48	17.01	20853462	17.19	17.01	16.71	15.4	208534.63	298795.44	258569.91	2
2014/12/3	17.7	17.46	17.93	17.16	33289760	17.32	17.13	16.81	15.46	332897.59	300194.91	273862.69	2
2014/12/4	18.13	17.6	18.19	17.6	28308528	17.56	17.29	16.94	15.53	283085.28	306157.75	286345.44	2
2014/12/5	17.57	18.28	18.48	17.31	37662328	17.6	17.38	17.04	15.58	376623.28	289219.06	306813.69	0
2014/12/8	18.02	17.5	18.15	17.31	30171616	17.76	17.49	17.13	15.64	301716.16	300571.41	310077.94	2
2014/12/9	18.32	18.02	19.82	17.75	60762600	17.95	17.57	17.24	15.71	607626	380389.66	339592.56	2
2014/12/10	19.98	18.51	19.99	18.45	46510608	18.4	17.86	17.39	15.8	465106.09	406831.34	353513.16	2
2014/12/11	20.36	20.1	21.47	20.1	56917432	18.85	18.21	17.55	15.9	569174.31	464049.16	385103.44	0
2014/12/12	19.83	20.2	20.5	19.61	29522918	19.3	18.45	17.69	15.98	295229.19	447770.34	368494.72	2
2014/12/15	19.78	19.75	19.8	19.2	21033208	19.65	18.71	17.82	16.07	210332.08	429493.5	365032.44	2
2014/12/16	19.68	19.55	19.77	19.31	18874974	19.93	18.94	17.98	16.16	188749.73	345718.28	363053.97	2
2014/12/17	19.76	19.95	20.4	19.37	33138746	19.88	19.14	18.14	16.24	331387.47	318974.56	362902.97	2
2014/12/18	19.41	19.66	19.7	19.2	24391704	19.69	19.27	18.28	16.32	243917.05	253923.09	358986.13	2
2014/12/19	20.06	19.3	20.26	19.23	32580136	19.74	19.52	18.45	16.42	325801.38	260037.55	353903.94	2
2014/12/22	19.59	20	20.15	19.3	25971888	19.7	19.68	18.58	16.5	259718.88	269914.91	349704.19	2
2014/12/23	18.96	19.7	19.79	18.85	25313106	19.56	19.74	18.65	16.57	253131.06	282791.19	314254.72	2
2014/12/24	18.53	18.98	19.05	18.46	20417544	19.31	19.6	18.73	16.64	204175.44	257348.75	288161.66	2
2014/12/25	19.06	18.55	19.07	18.55	12874462	19.24	19.47	18.84	16.71	128744.62	234314.28	244118.7	3
2014/12/26	19.8	19	19.89	18.91	20639236	19.19	19.46	18.96	16.79	206392.36	210432.45	235234.97	2
2014/12/29	19.58	20.1	20.26	19.35	19486936	19.19	19.44	19.08	16.86	194869.36	197462.56	233688.72	2
2014/12/30	19.46	19.63	19.85	19.18	15607233	19.29	19.42	19.18	16.93	156072.33	178050.83	230421	2
2014/12/31	19.62	19.46	19.71	19.38	14624339	19.5	19.41	19.27	17.01	146243.39	166464.41	211906.58	2
2015/1/5	20.53	19.82	20.91	19.82	37148552	19.8	19.52	19.4	17.1	371485.53	215012.59	224663.42	2
2015/1/6	20.09	20.3	20.78	19.84	34538852	19.86	19.52	19.52	17.19	345388.53	242811.83	226622.16	1
2015/1/7	20.18	20.1	20.21	19.85	25410024	19.98	19.58	19.63	17.28	254100.23	254658	226060.28	2
2015/1/8	20	20.18	20.18	19.73	19811744	20.08	19.69	19.71	17.37	198117.44	263067.03	220558.92	2
2015/1/9	19.95	19.86	20.48	19.83	22473208	20.15	19.83	19.71	17.46	224732.08	278764.75	222614.58	2
2015/1/12	19.46	19.85	19.85	19.18	18112200	19.94	19.87	19.67	17.54	181122	240692.05	227852.33	2
2015/1/13	19.34	19.46	19.65	19.23	9978060	19.79	19.82	19.64	17.62	99780.6	191570.47	217191.16	2
2015/1/14	18.89	19.34	19.48	18.85	12031490	19.53	19.75	19.6	17.69	120314.9	164813.41	209735.7	2
2015/1/15	19.58	18.89	19.58	18.82	12022232	19.44	19.76	19.59	17.77	120222.32	149234.38	206150.69	2
2015/1/16	19.52	19.6	19.7	19.36	13196607	19.36	19.75	19.58	17.86	131966.06	130681.17	204722.97	2
2015/1/19	18.4	18.91	19.45	17.7	22608420	19.15	19.54	19.53	17.92	226084.2	139673.61	190182.83	2
2015/1/20	19.22	18.54	19.25	18.52	17027624	19.12	19.45	19.49	18	170276.23	153772.73	172671.59	2
2015/1/21	19.82	19.22	19.83	19	16157456	19.31	19.42	19.5	18.09	161574.56	162024.67	163419.05	2
2015/1/22	19.83	19.79	20.19	19.69	12006046	19.36	19.4	19.54	18.17	120060.46	161992.3	155613.34	2
2015/1/23	20.53	19.88	20.55	19.83	22906396	19.56	19.46	19.64	18.26	229063.95	181411.88	156046.53	2
2015/1/26	21.3	20.5	21.35	20.25	24337776	20.14	19.64	19.75	18.36	243377.77	184870.59	162272.11	2
2015/1/27	21.08	21.3	21.64	20.8	27935242	20.51	19.82	19.82	18.45	279352.41	206685.83	180229.3	2
2015/1/28	21.14	21.08	21.38	20.76	17900948	20.78	20.04	19.9	18.53	179009.48	210172.8	186098.73	2
2015/1/29	20.65	21.03	21.03	20.6	15138755	20.94	20.15	19.96	18.61	151387.55	216438.22	189215.28	2
2015/1/30	20.39	20.93	20.99	20.08	12536338	20.91	20.24	19.99	18.69	125363.38	195698.13	188555.03	2
2015/2/2	20.05	19.86	20.34	19.81	8349604	20.66	20.4	19.97	18.77	83496.04	163721.78	174296.2	2
2015/2/3	20.23	20.25	20.35	19.86	8913745	20.49	20.5	19.98	18.85	89137.45	125678.79	166182.33	2
2015/2/4	20.21	20.18	20.63	20.06	10832275	20.31	20.54	19.98	18.91	108322.75	111541.44	160857.14	2
2015/2/5	20.13	20.61	20.61	20.01	12415296	20.2	20.57	19.99	18.98	124152.96	106094.52	161266.39	2
2015/2/6	19.84	20.35	20.36	19.71	11854957	20.09	20.5	19.98	19.03	118549.57	104731.76	150214.94	2
2015/2/9	19.43	20	20	19.38	13634492	19.97	20.31	19.98	19.06	136344.92	115301.54	139511.66	2
2015/2/10	20.31	19.7	20.34	19.47	11175975	19.98	20.24	20.03	19.12	111759.75	119826	122752.39	3
2015/2/11	20.43	20.4	20.78	20.29	7945109	20.03	20.17	20.1	19.17	79451.09	114051.65	112796.54	2
2015/2/12	20.24	20.43	20.45	20.11	7586152	20.05	20.13	20.14	19.24	75861.52	104393.38	105243.95	2
2015/2/13	20.28	20.26	20.66	20.12	9001374	20.14	20.11	20.18	19.3	90013.74	98686.21	101708.98	2
2015/2/16	21.12	20.36	21.14	20.26	14126928	20.48	20.22	20.31	19.37	141269.28	99671.08	107486.3	2
2015/2/17	21.74	21.15	22.02	20.98	20891202	20.76	20.37	20.44	19.46	208912.02	119101.54	119463.77	2
2015/2/25	21.11	21.55	21.77	20.99	14854932	20.9	20.46	20.5	19.53	148549.31	132921.16	123486.41	0
2015/2/26	21.43	21.12	21.5	20.9	9854169	21.14	20.59	20.58	19.59	98541.69	137457.2	120925.29	2
2015/2/27	21.1	21.5	21.58	21	10423446	21.3	20.72	20.61	19.66	104234.46	140301.34	119493.77	2
2015/3/2	21.1	21.21	21.28	20.8	12003891	21.3	20.89	20.6	19.73	120038.91	136055.28	117863.17	2
2015/3/3	20.54	21	21.05	20.42	11676399	21.06	20.91	20.57	19.78	116763.99	117625.67	118363.6	2
2015/3/4	20.68	20.4	20.88	20.4	9206876	20.97	20.93	20.55	19.84	92068.76	106329.56	119625.36	2
2015/3/5	20.76	20.68	20.9	20.4	10271098	20.84	20.99	20.56	19.9	102710.98	107163.41	122310.31	2
2015/3/6	20.85	20.68	21.12	20.62	11702174	20.79	21.04	20.58	19.95	117021.74	109720.88	125011.11	2
2015/3/9	20.89	20.7	20.99	20.36	11604748	20.74	21.02	20.62	20	116047.48	108922.59	122488.94	2
2015/3/10	21.51	20.86	21.68	20.78	16274663	20.94	21	20.68	20.06	162746.63	118119.11	117872.4	2
2015/3/11	21.88	21.77	22.48	21.5	18284584	21.18	21.07	20.77	20.13	182845.84	136274.53	121302.05	3
2015/3/12	22.77	22.01	22.85	22.01	24530220	21.58	21.21	20.9	20.2	245302.2	164792.78	135978.09	3
2015/3/13	23.5	22.73	23.65	22.5	25257412	22.11	21.45	21.08	20.26	252574.13	191903.25	150812.06	3
2015/3/16	23.7	23.69	23.93	23.2	27558136	22.67	21.71	21.3	20.31	275581.38	223810.03	166366.31	1
2015/3/17	25.27	23.71	25.44	23.7	35384712	23.42	22.18	21.55	20.4	353847.13	262030.16	190074.64	2
2015/3/18	25.23	25.28	25.44	24.81	18173272	24.09	22.64	21.78	20.5	181732.72	261807.53	199041.03	2
2015/3/19	24.6	25	25.15	24.59	17497244	24.46	23.02	22	20.58	174972.44	247741.55	206267.17	2
2015/3/20	24.31	24.6	25	24	14613167	24.62	23.37	22.2	20.65	146131.67	226453.08	209178.17	2
2015/3/23	24.91	24.31	25.1	24.31	14157727	24.86	23.77	22.39	20.75	141577.27	199652.25	211731.16	2
2015/3/24	25.26	24.81	25.3	24.33	16685080	24.86	24.14	22.57	20.83	166850.8	162252.97	212141.55	2
2015/3/25	24.23	25.28	25.28	23.91	20238480	24.66	24.38	22.73	20.91	202384.8	166383.41	214095.45	2
2015/3/26	23.78	24.22	24.5	23.61	12200434	24.5	24.48	22.84	20.99	122004.34	155789.78	201765.66	2
2015/3/27	23.83	23.8	24	23.78	8469395	24.4	24.51	22.98	21.08	84693.95	143502.22	184977.66	3
2015/3/30	24.55	24.3	24.58	24.21	15517574	24.33	24.6	23.15	21.17	155175.73	146221.92	172937.09	2
2015/3/31	24.14	24.6	25.25	23.98	21399316	24.11	24.48	23.33	21.24	213993.16	155650.39	158951.67	2
2015/4/1	24.51	24.15	25.09	24.03	13409418	24.16	24.41	23.52	21.32	134094.19	141992.28	154187.83	0
2015/4/2	24.66	24.55	25.13	24.26	12515796	24.34	24.42	23.72	21.41	125157.96	142623	149206.39	2
2015/4/3	25.89	24.68	25.99	24.58	20826456	24.75	24.58	23.97	21.51	208264.56	167337.13	155419.66	2
2015/4/7	25.91	25.95	26.14	25.38	16162122	25.02	24.68	24.22	21.6	161621.22	168626.22	157424.08	2
2015/4/8	25.29	25.8	25.9	25.25	23942168	25.25	24.68	24.41	21.69	239421.69	173711.92	164681.16	2
2015/4/9	24.51	25.01	25.2	24.11	15364924	25.25	24.71	24.54	21.76	153649.23	177622.92	159807.61	2
2015/4/10	24.85	24.4	24.93	24.25	10153781	25.29	24.81	24.65	21.84	101537.81	172898.91	157760.97	2
2015/4/13	25.16	24.85	25.28	24.5	15546961	25.14	24.95	24.73	21.93	155469.61	162339.92	164838.52	3
2015/4/14	25.88	25.15	25.99	24.82	21710260	25.14	25.08	24.84	22.04	217102.59	173436.19	171031.22	2
2015/4/15	25.97	25.8	26.65	25.58	22530706	25.27	25.26	24.87	22.15	225307.06	170613.27	172162.59	2
2015/4/16	26.95	25.7	26.99	25.18	25060568	25.76	25.51	24.96	22.28	250605.69	190004.56	183813.75	2
2015/4/17	26.87	27.52	27.68	26.68	28923244	26.17	25.73	25.07	22.4	289232.44	227543.47	200221.2	2
2015/4/20	25.61	26.5	26.83	25.51	22487276	26.26	25.7	25.14	22.51	224872.77	241424.09	201882.03	2
2015/4/21	26.35	25.92	26.37	25.61	15388478	26.35	25.74	25.21	22.64	153884.78	228780.55	201108.38	2
2015/4/22	26.93	26.4	27	26.38	15406033	26.54	25.91	25.29	22.77	154060.33	214531.2	192572.22	2
2015/4/23	27.02	27.08	27.28	26.63	17417508	26.56	26.16	25.43	22.89	174175.08	199245.08	194624.8	2
2015/4/24	26.81	26.44	27	26.22	13263645	26.54	26.35	25.58	23	132636.45	167925.88	197734.67	2
2015/4/27	27.29	26.83	27.89	26.83	18144044	26.88	26.57	25.76	23.12	181440.44	159239.41	200331.77	2
2015/4/28	26.19	27.26	27.28	26.13	16295102	26.85	26.6	25.84	23.2	162951.02	161052.66	194916.59	2
2015/4/29	27.95	26.34	27.99	26.16	25620870	27.05	26.8	26.03	23.31	256208.7	181482.33	198006.78	1
2015/4/30	27.63	27.92	28.47	27.45	17508206	27.17	26.87	26.19	23.42	175082.06	181663.72	190454.41	2
2015/5/4	28.68	27.25	29.35	26.62	22651028	27.55	27.05	26.39	23.55	226510.28	200438.5	184182.2	2
2015/5/5	27.22	28	28.49	26.88	14241048	27.53	27.21	26.45	23.67	142410.48	192632.5	175935.97	2
2015/5/6	27	27.5	28.08	26.5	19203488	27.7	27.27	26.51	23.78	192034.88	198449.28	179750.97	3
2015/5/7	26.2	26.51	27.08	26.02	10748048	27.35	27.2	26.55	23.88	107480.48	168703.64	175092.98	2
2015/5/8	26.64	26.5	26.87	26.1	12014182	27.15	27.16	26.66	23.99	120141.82	157715.59	169689.67	1
2015/5/11	27.25	25.98	27.32	25.83	16502085	26.86	27.2	26.78	24.11	165020.84	145417.7	172928.09	2
2015/5/12	28.86	27.3	28.97	27.26	26715708	27.19	27.36	26.97	24.26	267157.09	170367.03	181499.78	2
2015/5/13	27.99	28.75	28.75	27.82	17724652	27.39	27.54	27.07	24.4	177246.52	167409.36	182929.33	2
2015/5/14	27.19	27.94	27.94	26.93	16277170	27.59	27.47	27.13	24.52	162771.7	178467.59	173585.59	2
2015/5/15	27.23	27.12	27.65	26.71	15028409	27.7	27.43	27.15	24.63	150284.09	184496.05	171105.81	3
2015/5/18	27.79	27.03	27.95	26.82	16742781	27.81	27.34	27.19	24.76	167427.81	184977.45	165197.59	2
2015/5/19	28.49	27.76	28.94	27.5	19525988	27.74	27.46	27.34	24.89	195259.88	170598	170482.53	2
2015/5/20	30.54	29.52	31.34	29.52	37196576	28.25	27.82	27.55	25.05	371965.75	209541.84	188475.61	2
2015/5/21	33.59	30.57	33.59	30.57	34839032	29.53	28.56	27.88	25.25	348390.31	246665.58	212566.59	2
2015/5/22	33.02	34.7	34.99	32.3	32380278	30.69	29.2	28.18	25.45	323802.78	281369.31	232932.67	3
2015/5/25	33.55	32.87	34.79	32.61	25819542	31.84	29.83	28.51	25.65	258195.42	299522.81	242250.16	2
2015/5/26	33.88	33.59	33.99	32.66	34552584	32.92	30.33	28.84	25.86	345525.84	329576	250087	2
2015/5/27	33.5	33.88	33.89	32.83	24448656	33.51	30.88	29.21	26.07	244486.56	304080.19	256811.03	2
2015/5/28	30.56	32.98	33.85	30.5	31590706	32.9	31.22	29.34	26.23	315907.06	297583.53	272124.53	2
2015/5/29	29.99	30.41	31	29.02	25186736	32.3	31.49	29.46	26.39	251867.36	283196.44	282282.88	2
2015/6/1	31.79	29.99	32	29.7	22677692	31.94	31.89	29.61	26.57	226776.92	276912.75	288217.81	2
2015/6/2	31.9	31.7	32.53	31.1	20381032	31.55	32.23	29.85	26.76	203810.31	248569.66	289072.81	2
2015/6/3	31.3	31.9	31.91	30.51	19787828	31.11	32.31	30.06	26.93	197878.28	239248	271664.06	0
2015/6/4	31.61	31.3	31.8	29	22553552	31.32	32.11	30.33	27.1	225535.52	221173.67	259378.59	2
2015/6/5	32.2	31.94	32.75	31.5	24345064	31.76	32.03	30.61	27.27	243450.64	219490.33	251343.38	3
2015/6/8	33.96	32.85	35.1	32.85	43652944	32.19	32.07	30.95	27.46	436529.44	261440.84	269176.78	2
2015/6/9	34.99	33.96	35.1	32.76	43044060	32.81	32.18	31.25	27.65	430440.59	306766.88	277668.25	2
2015/6/10	35.91	34.99	36.63	34.02	44139552	33.73	32.42	31.65	27.85	441395.53	355470.31	297359.16	2
2015/6/11	37.59	35.92	38.51	35.74	54058724	34.93	33.12	32.17	28.06	540587.25	418480.69	319827.19	3
2015/6/12	37.52	38.9	39.45	37.35	55327344	35.99	33.88	32.68	28.26	553273.44	480445.25	349967.81	2
2015/6/15	40.23	38	41.26	36.95	78230864	37.25	34.72	33.31	28.52	782308.63	549601.06	405520.94	2
2015/6/16	36.21	39.38	39.38	36.21	66643512	37.49	35.15	33.69	28.72	666435.13	596800	451783.5	2
2015/6/17	35.14	36	36.15	33.12	50568672	37.34	35.54	33.92	28.89	505686.72	609658.25	482564.25	2
2015/6/18	34.05	34.92	36.15	34	34241776	36.63	35.78	33.94	29.04	342417.75	570024.38	494252.5	2
2015/6/19	31.95	33.4	34.02	31.31	29386112	35.52	35.75	33.89	29.17	293861.13	518141.91	499293.59	2
2015/6/23	33.48	32.01	33.6	29.65	33078256	34.17	35.71	33.89	29.33	330782.56	427836.66	488718.91	2
2015/6/24	34.29	33.38	34.82	33.01	39969416	33.78	35.64	33.91	29.5	399694.16	374488.47	485644.25	0
2015/6/25	31.55	33.99	34.14	31.13	33544604	33.06	35.2	33.81	29.62	335446.03	340440.31	475049.31	2
2015/6/26	28.82	30.9	30.9	28.4	42898124	32.02	34.32	33.72	29.7	428981.25	357753.03	463888.69	2
2015/6/29	28.9	29.98	29.99	26.05	46213612	31.41	33.46	33.67	29.77	462136.13	391408	454774.91	2
2015/6/30	31.7	28.8	31.74	28.02	34969640	31.05	32.61	33.67	29.89	349696.41	395190.78	411513.69	3
2015/7/1	28.98	31.48	32.77	28.81	33927968	29.99	31.89	33.52	29.94	339279.69	383107.91	378798.19	2
2015/7/2	27.75	29.52	29.98	26.93	32574620	29.23	31.15	33.34	29.97	325746.19	381167.94	360804.13	2
2015/7/3	27.01	27.75	29	25.92	34050068	28.87	30.44	33.11	30	340500.69	363471.81	360612.44	2
2015/7/6	27.74	29.71	29.71	25.89	32740674	28.64	30.02	32.89	30.05	327406.75	336525.94	363966.97	2
2015/7/7	26.68	27	27.64	25.09	50308124	27.63	29.34	32.52	30.08	503081.25	367202.94	381196.91	2
2015/7/8	24.01	24.01	24.35	24.01	37083440	26.64	28.31	31.98	30.06	370834.41	373513.84	378310.88	2
2015/7/9	26.41	24.01	26.41	22.91	60217488	26.37	27.8	31.5	30.07	602174.88	428799.59	404983.78	2
2015/7/10	29.05	26.99	29.05	26.68	51817100	26.78	27.82	31.07	30.12	518171	464333.66	413902.75	3
2015/7/13	31.93	29.1	31.95	29.1	49988944	27.62	28.13	30.79	30.21	499889.44	498830.19	417678.09	2
2015/7/14	30.05	30.98	31.99	30.01	42827960	28.29	27.96	30.29	30.26	428279.59	483869.84	425536.41	2
2015/7/15	27.05	29.5	29.5	27.05	29223248	28.9	27.77	29.83	30.28	292232.47	468149.5	420831.69	2
2015/7/16	28.03	27.06	28.88	27.05	23221812	29.22	27.8	29.47	30.31	232218.13	394158.16	411478.88	2
2015/7/17	29.47	28.08	29.94	28.08	25694056	29.31	28.04	29.24	30.36	256940.56	341912.06	403122.84	2
2015/7/20	29.47	29.51	30.12	28.5	29406924	28.81	28.22	29.12	30.4	294069.25	300748	399789.13	2
2015/7/21	29.93	28.96	30.43	28.48	23660136	28.79	28.54	28.94	30.45	236601.36	262412.34	373141.09	2
2015/7/22	29.61	29.78	30.14	28.91	24092704	29.3	29.1	28.71	30.49	240927.05	252151.25	360150.34	2
2015/7/23	30.42	29.97	30.6	29.61	32671982	29.78	29.5	28.65	30.56	326719.81	271051.59	332604.88	2
2015/7/24	29.74	30.24	31.47	29.2	34754024	29.83	29.57	28.7	30.59	347540.25	289171.56	315541.78	2
2015/7/27	26.77	29	30.16	26.77	30022896	29.29	29.05	28.59	30.57	300228.97	290403.5	295575.75	1
2015/7/28	27.41	26	28.07	24.58	38401236	28.79	28.79	28.38	30.55	384012.38	319885.69	291149	2
2015/7/29	28.5	27.65	28.5	26.7	18832276	28.57	28.94	28.35	30.57	188322.77	309364.84	280758.06	2
2015/7/30	27.73	28.5	29.28	27.56	18370244	28.03	28.91	28.35	30.58	183702.44	280761.34	275906.44	0
2015/7/31	28.26	27.63	28.3	27.17	25845932	27.73	28.78	28.41	30.62	258459.31	262945.19	276058.34	1
2015/8/3	30.09	28.2	30.11	27.69	44181824	28.4	28.85	28.53	30.68	441818.25	291263.03	290833.25	0
2015/8/4	30.76	29.97	30.93	29.25	30264256	29.07	28.93	28.73	30.74	302642.56	274989.06	297437.38	2
2015/8/5	29.74	30.57	30.74	29.51	21987432	29.32	28.94	29.02	30.75	219874.31	281299.41	295332.09	2
2015/8/6	30.56	29.3	30.81	29.02	21648418	29.88	28.96	29.23	30.79	216484.19	287855.69	284308.53	2
2015/8/7	30.8	30.61	31.47	30.54	17701028	30.39	29.06	29.32	30.85	177010.28	271565.91	267255.56	2
2015/8/10	31.95	31	32.64	30.71	26636004	30.76	29.58	29.32	30.93	266360.03	236474.28	263868.66	2
2015/8/11	31.33	31.89	32.29	31.09	26720294	30.88	29.97	29.38	30.99	267202.94	229386.34	252187.7	2
2015/8/12	30.41	30.75	31.56	30.1	21679224	31.01	30.16	29.55	31.02	216792.23	228769.95	255034.66	2
2015/8/13	31.98	30.44	32.7	30.44	29849408	31.29	30.59	29.75	31.05	298494.09	245171.91	266513.81	2
2015/8/14	32.1	32.1	33.28	32.03	25839296	31.55	30.97	29.88	31.02	258392.95	261448.45	266507.19	2
2015/8/17	32.91	32	33.06	31.3	19109944	31.75	31.25	30.05	31.02	191099.44	246396.34	241435.3	2
2015/8/18	29.62	33.26	33.28	29.62	24828222	31.4	31.14	30.03	30.95	248282.22	242612.2	235999.28	3
2015/8/19	29.72	28.44	29.98	28.15	22015740	31.27	31.14	30.04	30.89	220157.41	243285.22	236027.58	2
2015/8/20	27.81	29	29.28	27.5	15621687	30.43	30.86	29.91	30.79	156216.88	214829.78	230000.84	2
2015/8/21	26.08	27	27.54	26	25352400	29.23	30.39	29.73	30.72	253524	213856	237652.22	2
2015/8/24	23.6	25	25.8	23.47	43606064	27.37	29.56	29.57	30.61	436060.63	262848.22	254622.28	2
2015/8/25	24.08	23.05	25.96	22.72	45248888	26.26	28.83	29.4	30.48	452488.88	303689.56	273150.88	2
2015/8/26	25.04	23.59	26.2	23.01	30604660	25.32	28.29	29.23	30.37	306046.59	320867.41	282076.31	2
2015/8/27	27.23	25.41	27.3	25.31	25380660	25.21	27.82	29.2	30.3	253806.59	340385.34	277607.56	2
2015/8/28	28.26	27.99	29.32	27.52	33743188	25.64	27.44	29.2	30.24	337431.88	357166.94	285511.47	2
2015/8/31	27.26	27.82	28	27.08	19816376	26.37	26.87	29.06	30.16	198163.77	309587.56	286217.94	2
2015/9/1	25.28	27.17	27.17	24.7	23363772	26.61	26.44	28.79	30.02	233637.72	265817.31	284753.44	0
2015/9/2	26.77	24.35	27.05	24.35	44825840	26.96	26.14	28.64	29.88	448258.41	294259.69	307563.56	2
2015/9/7	25.79	26.77	27.6	25.39	20502266	26.67	25.94	28.4	29.71	205022.66	284502.88	312444.09	2
2015/9/8	27.55	25.59	27.99	24.96	18618768	26.53	26.09	28.24	29.54	186187.69	254254.05	305710.44	2
2015/9/9	27.91	27.63	29	27	27474066	26.66	26.52	28.04	29.38	274740.66	269569.44	289578.44	2
2015/9/10	27.3	27.35	28.09	27.1	9554968	27.06	26.84	27.83	29.17	95549.68	241951.8	253884.55	2
2015/9/11	28.47	27.3	28.68	27.27	21237644	27.4	27.18	27.74	29.04	212376.44	194775.42	244517.55	2
2015/9/14	26.53	28.3	28.4	26.2	20123836	27.55	27.11	27.47	28.89	201238.36	194018.56	239260.72	2
2015/9/15	26.42	26.05	27.18	25.8	17252498	27.33	26.93	27.18	28.77	172524.98	191286.03	222770.03	3
2015/9/16	28.39	26.49	28.78	26.02	16515427	27.42	27.04	26.96	28.71	165154.27	169368.75	219469.08	3
2015/9/17	27.22	28.28	28.66	27.16	17147400	27.41	27.24	26.84	28.6	171474	184553.61	213252.7	2
2015/9/18	27.33	27.5	27.59	27	8735865	27.18	27.29	26.72	28.49	87358.65	159550.06	177162.73	2
2015/9/21	28.04	27.31	28.25	27.21	9551740	27.48	27.52	26.73	28.43	95517.4	138405.86	166212.2	2
2015/9/22	28.3	28.19	28.6	27.71	13703534	27.86	27.59	26.84	28.42	137035.34	131307.94	161296.97	3
2015/9/23	27.3	27.81	28.12	27.25	9483788	27.64	27.53	27.02	28.39	94837.88	117244.65	143306.69	2
2015/9/24	28.23	27.49	28.3	27.32	11944826	27.84	27.62	27.23	28.34	119448.26	106839.52	145696.55	2
2015/9/25	28.17	28.3	28.8	27.9	14987933	28.01	27.59	27.39	28.32	149879.33	119343.64	139446.84	0
2015/9/28	28.23	28.17	28.3	27.36	5700388	28.05	27.76	27.44	28.33	57003.88	111640.94	125023.4	2
2015/9/29	27.68	27.9	28.2	27.5	6342632	27.92	27.89	27.41	28.34	63426.32	96919.13	114113.52	0
2015/9/30	27.72	27.95	28	27.48	4238164	28.01	27.82	27.43	28.34	42381.64	86427.89	101836.27	2
2015/10/8	28.65	29.12	30	28.45	25526572	28.09	27.97	27.6	28.37	255265.72	113591.38	110215.44	2
2015/10/9	28.57	28.73	28.95	28.29	9369712	28.17	28.09	27.69	28.45	93697.12	102354.94	110849.29	2
2015/10/12	28.57	28.71	30.02	28.55	30233796	28.24	28.14	27.83	28.49	302337.97	151421.75	131531.34	2
2015/10/13	29.38	28.59	29.49	28.33	15826576	28.58	28.25	27.92	28.49	158265.77	170389.66	133654.39	0
2015/10/14	28.68	29.1	29.47	28.62	9940781	28.77	28.39	27.96	28.44	99407.81	181794.88	134111.39	0
2015/10/15	29.11	28.68	29.23	28.61	10259595	28.86	28.48	28.05	28.42	102595.95	151260.92	132426.16	2
2015/10/16	30.55	29.15	30.9	29.15	30174854	29.26	28.71	28.15	28.48	301748.53	192871.2	147613.08	2
2015/10/19	30.33	30.6	30.8	29.83	21998282	29.61	28.92	28.34	28.52	219982.81	176400.17	163910.97	2
2015/10/20	30.27	30.28	30.5	29.8	12113545	29.79	29.18	28.54	28.53	121135.45	168974.09	169681.88	2
2015/10/21	28.97	30.38	30.48	28.68	17546032	29.85	29.31	28.56	28.52	175460.31	184184.61	182989.75	2
2015/10/22	29.46	29	29.51	28.65	13331345	29.92	29.39	28.68	28.52	133313.45	190328.09	170794.52	2
2015/10/23	29.68	29.61	29.94	29.34	9932803	29.74	29.5	28.79	28.52	99328.03	149844.02	171357.63	2
2015/10/26	29.46	29.97	30.1	29.3	11294522	29.57	29.59	28.87	28.5	112945.22	128436.48	152418.33	0
2015/10/27	29.39	29.48	29.63	28.73	7823071	29.39	29.59	28.92	28.49	78230.71	119855.55	144414.83	2
2015/10/28	29.81	29.69	30.15	29.53	16357149	29.56	29.7	29.05	28.55	163571.48	117477.77	150831.2	2
2015/10/29	30.23	30	30.25	29.71	12435840	29.71	29.81	29.15	28.59	124358.4	115686.77	153007.44	3
2015/10/30	30.22	29.97	30.38	29.83	7783505	29.82	29.78	29.25	28.62	77835.05	111388.17	130616.1	3
2015/11/2	31	30.2	31.59	30	16231307	30.13	29.85	29.39	28.68	162313.06	121261.73	124849.11	2
2015/11/3	30.63	30.95	30.98	30.19	11175189	30.38	29.88	29.53	28.72	111751.89	127965.98	123910.75	2
2015/11/4	31.58	30.16	31.73	30.16	15651595	30.73	30.15	29.73	28.74	156515.95	126554.86	122016.33	2
2015/11/5	31.72	31.2	32.99	31.2	24743864	31.03	30.37	29.88	28.76	247438.64	151170.92	133428.84	2
2015/11/6	32.42	32	32.93	31.61	10289592	31.47	30.65	30.07	28.8	102895.92	156183.09	133785.64	2
2015/11/9	32.35	32.41	33.38	32.28	17752880	31.74	30.93	30.26	28.83	177528.8	159226.23	140244	2
2015/11/10	30.39	32.07	32.45	29.7	21488288	31.69	31.03	30.31	28.82	214882.88	179852.44	153909.2	3
2015/11/11	31.03	30.9	31.3	30.8	16841640	31.58	31.16	30.43	28.81	168416.41	182232.53	154393.69	2
2015/11/12	30.69	31.07	31.16	30.12	12936626	31.38	31.2	30.51	28.8	129366.26	158618.05	154894.47	3
2015/11/13	30.96	30.4	31.15	30.31	9809610	31.08	31.28	30.53	28.81	98096.1	157658.09	156920.59	2
2015/11/16	30.75	30.25	30.8	30	11620443	30.76	31.25	30.55	28.79	116204.43	145393.22	152309.73	2
2015/11/17	30.55	30.86	31.07	30.31	12735305	30.8	31.24	30.56	28.76	127353.05	127887.25	153869.84	3
2015/11/18	30.17	30.6	30.91	30.09	7347975	30.62	31.1	30.62	28.72	73479.75	108899.91	145566.22	2
2015/11/19	30.17	30.02	30.25	29.87	8921667	30.52	30.95	30.66	28.72	89216.67	100870	129744.02	0
2015/11/20	30.15	30.17	30.45	30.06	8897732	30.36	30.72	30.68	28.73	88977.32	99046.25	128352.16	3
2015/11/23	30.16	30.19	30.45	30	7483785	30.24	30.5	30.72	28.77	74837.85	90772.92	118083.08	3
2015/11/24	30.2	30.2	30.38	29.93	6781069	30.17	30.48	30.76	28.84	67810.69	78864.45	103375.85	2
2015/11/25	30.06	30.2	30.2	29.87	8019391	30.15	30.39	30.77	28.95	80193.91	80207.29	94553.61	2
2015/11/26	29.74	30.1	30.19	29.7	8073187	30.06	30.29	30.75	29.04	80731.87	78510.33	89690.17	2
2015/11/27	28.57	29.74	29.8	28.29	12413796	29.75	30.05	30.66	29.1	124137.96	85542.45	92294.35	2
2015/11/30	28.6	28.6	28.86	27.28	10434470	29.43	29.84	30.54	29.12	104344.7	91443.83	91108.38	2
2015/12/1	29.22	28.74	29.56	28.02	13842297	29.24	29.7	30.47	29.14	138422.97	105566.27	92215.37	2
2015/12/2	30.07	29.34	30.09	28.88	13628679	29.24	29.69	30.4	29.19	136286.8	116784.85	98496.07	2
2015/12/3	30.09	29.99	30.15	29.55	6012480	29.31	29.69	30.32	29.27	60124.8	112663.44	95586.89	2
2015/12/4	30.14	30.1	30.35	29.9	9331330	29.62	29.69	30.2	29.32	93313.3	106498.52	96020.48	2
2015/12/7	30.46	30.25	30.85	30.25	6250137	30	29.72	30.11	29.4	62501.37	98129.84	94786.83	2
2015/12/8	29.75	30.34	30.52	29.61	6123125	30.1	29.67	30.08	29.44	61231.25	82691.5	94128.89	2
2015/12/9	29.69	29.51	30	29.2	6626177	30.03	29.63	30.01	29.47	66261.77	68686.5	92735.67	2
2015/12/10	30	29.89	30.4	29.69	8251529	30.01	29.66	29.98	29.51	82515.29	73164.6	92914.02	2
2015/12/11	29.93	29.76	30.08	29.56	5232230	29.97	29.8	29.92	29.54	52322.3	64966.4	85732.45	2
2015/12/14	29.96	29.52	29.99	29.3	5250368	29.87	29.93	29.88	29.59	52503.68	62966.86	80548.36	2
2015/12/15	29.94	29.96	30.3	29.8	7431671	29.9	30	29.85	29.65	74316.71	65583.95	74137.73	2
2015/12/16	30.09	29.98	30.2	29.9	4709940	29.98	30.01	29.85	29.68	47099.4	61751.48	65218.99	2
2015/12/17	30.51	30.18	30.55	30.09	11536993	30.09	30.05	29.87	29.73	115369.93	68322.41	70743.51	2
2015/12/18	30.7	30.4	31.3	30.39	9576673	30.24	30.1	29.89	29.79	95766.73	77011.3	70988.84	3
2015/12/21	31.4	30.7	31.65	30.51	17227082	30.53	30.2	29.96	29.85	172270.81	100964.72	81965.79	2
2015/12/22	30.86	31.78	31.85	30.7	11675079	30.71	30.31	29.99	29.89	116750.79	109451.52	87517.73	2
2015/12/23	30.27	30.95	30.99	30.12	15129192	30.75	30.37	30	29.94	151291.92	130290.04	96020.76	1
2015/12/24	30.21	30.35	30.45	30.1	4455030	30.69	30.39	30.02	29.97	44550.3	116126.11	92224.26	2
2015/12/25	30.26	30.33	30.48	30.09	4508798	30.6	30.42	30.11	30.01	45087.98	105990.36	91500.83	2
2015/12/28	29.45	30.37	30.44	29.42	9789026	30.21	30.37	30.15	30.03	97890.26	91114.24	96039.48	2
2015/12/29	29.93	29.42	29.95	29.42	4000130	30.02	30.37	30.19	30.06	40001.3	75764.35	92607.95	2
2015/12/30	29.97	30.16	30.2	29.75	5833805	29.96	30.36	30.18	30.1	58338.05	57173.58	93731.81	2
2015/12/31	29.52	29.97	30	29.48	5351635	29.83	30.26	30.15	30.12	53516.35	58966.79	87546.45	2
2016/1/4	28.27	29.53	29.54	28.17	5946281	29.43	30.01	30.06	30.11	59462.81	61841.75	83916.05	2
2016/1/5	28.76	27.52	29.2	27.52	8972616	29.29	29.75	29.97	30.11	89726.16	60208.93	75661.59	2
2016/1/6	29.5	28.9	29.59	28.8	10079697	29.2	29.61	29.96	30.12	100796.97	72368.07	74066.21	3
2016/1/7	27.99	29.19	29.19	27.83	1901900	28.81	29.39	29.88	30.11	19019	64504.26	60838.92	3
2016/1/8	28.03	28.58	28.81	27.61	16661966	28.51	29.17	29.78	30.09	166619.66	87124.92	73045.86	2
2016/1/11	27.11	28	28.08	26.81	15319662	28.28	28.85	29.64	30.03	153196.63	105871.67	83856.72	3
2016/1/12	26.82	27.36	27.57	26.8	13162694	27.89	28.59	29.48	29.97	131626.94	114251.84	87230.39	2
2016/1/13	26.79	27.42	27.94	26.6	12376329	27.35	28.28	29.32	29.91	123763.29	118845.1	95606.59	2
2016/1/14	26.87	26.55	27.05	26	12252675	27.12	27.97	29.16	29.88	122526.75	139546.66	102025.45	2
2016/1/15	26.49	26.87	27.08	26.2	5670136	26.82	27.66	28.96	29.83	56701.36	117563	102343.95	2
2016/1/18	26.59	26.39	26.69	26.01	3755701	26.71	27.5	28.75	29.78	37557.01	94435.07	100153.38	2
2016/1/19	27.34	26.61	27.43	26.42	6031539	26.82	27.35	28.55	29.74	60315.39	80172.76	97212.3	2
2016/1/20	27.24	27.25	27.99	27.01	7928263	26.91	27.13	28.37	29.71	79282.63	71276.63	95060.86	3
2016/1/21	26.81	26.8	27.24	26.65	5052284	26.89	27.01	28.2	29.66	50522.84	56875.85	98211.25	0
2016/1/22	27.19	26.83	27.36	26.73	4680643	27.03	26.92	28.05	29.61	46806.43	54896.86	86229.93	2
2016/1/25	27.38	27.41	27.79	27.02	4536187	27.19	26.95	27.9	29.56	45361.87	56457.84	75446.45	2
2016/1/26	26.64	27.01	27.38	26.31	8115883	27.05	26.93	27.76	29.49	81158.83	60626.52	70399.64	0
2016/1/27	25.87	25.51	26.75	25.31	10968866	26.78	26.84	27.56	29.41	109688.66	66707.73	68992.17	3
2016/1/28	25.24	25.8	26.07	25.15	6162090	26.46	26.68	27.32	29.3	61620.9	68927.34	62901.59	2
2016/1/29	25.86	25.19	25.98	25.15	8736118	26.2	26.62	27.14	29.2	87361.18	77038.29	65967.58	3
2016/2/1	25.22	25.8	25.84	25.02	7877655	25.77	26.48	26.99	29.08	78776.55	83721.23	70089.52	3
2016/2/2	25.6	25.25	25.75	25.25	5136045	25.56	26.3	26.83	28.97	51360.45	77761.55	69194.03	3
2016/2/3	25.56	25.17	25.57	25.16	3031556	25.5	26.14	26.63	28.89	30315.56	61886.93	64297.32	2
2016/2/4	25.97	25.79	26.15	25.79	7286582	25.64	26.05	26.53	28.81	72865.82	64135.91	66531.63	3
2016/2/5	26.12	25.9	26.42	25.86	5804525	25.69	25.95	26.44	28.73	58045.25	58272.73	67655.51	3
2016/2/15	26.84	25.56	27.08	25.5	12722298	26.02	25.89	26.42	28.66	127222.98	67962.01	75841.61	2
2016/2/16	27.22	26.99	27.5	26.58	9558347	26.34	25.95	26.44	28.6	95583.47	76806.61	77284.08	2
2016/2/17	27.89	26.98	28.26	26.95	17144964	26.81	26.15	26.5	28.56	171449.64	105033.44	83460.18	0
2016/2/18	27.99	28.2	28.49	27.78	11414890	27.21	26.43	26.55	28.52	114148.9	113290.05	88712.98	3
2016/2/19	27.8	27.96	28.03	27.49	4695170	27.55	26.62	26.62	28.48	46951.7	111071.34	84672.03	2
2016/2/22	28.31	28.1	28.38	27.83	4544258	27.84	26.93	26.7	28.45	45442.58	94715.26	81338.63	2
2016/2/23	27.85	28.4	28.4	27.56	3662107	27.97	27.15	26.73	28.41	36621.07	82922.77	79864.7	3
2016/2/24	28.24	27.93	28.29	27.7	2922658	28.04	27.42	26.78	28.38	29226.58	54478.16	79755.8	2
2016/2/25	27.9	28.24	28.57	27.01	9823846	28.02	27.62	26.83	28.34	98238.46	51296.08	82293.06	3
2016/2/26	27.98	28	28.15	27.75	4363850	28.06	27.8	26.87	28.31	43638.5	50633.44	80852.39	2
2016/2/29	27.2	28.06	28.2	26.9	4594922	27.83	27.84	26.86	28.29	45949.22	50734.77	72725.02	2
2016/3/1	27.31	27.35	27.5	26.91	3800976	27.73	27.85	26.9	28.27	38009.76	51012.5	66967.64	2
2016/3/2	28.57	27.33	28.65	27.33	7454425	27.79	27.91	27.03	28.26	74544.25	60076.04	57277.1	2
2016/3/3	28.78	28.75	29.44	28.61	6117973	27.97	27.99	27.21	28.24	61179.73	52664.29	51980.19	2
2016/3/4	28.31	28.86	29.2	28.12	5832066	28.03	28.05	27.33	28.21	58320.66	55600.73	53117.08	2
2016/3/7	29.09	28.39	29.15	28.38	4554007	28.41	28.12	27.53	28.19	45540.07	55518.89	53126.83	2
2016/3/8	28.62	28.78	29	28.1	4413270	28.67	28.2	27.68	28.16	44132.7	56743.48	53877.99	2
2016/3/9	27.89	28.5	28.5	27.88	4202134	28.54	28.16	27.79	28.13	42021.34	50238.9	55157.47	2
2016/3/10	27.96	27.98	28.44	27.8	4990359	28.37	28.17	27.89	28.1	49903.59	47983.67	50323.98	2
2016/3/11	27.98	27.85	28.01	27.33	4852416	28.31	28.17	27.99	28.07	48524.16	46024.38	50812.55	2
2016/3/14	28.77	28.01	28.98	28.01	6296534	28.24	28.33	28.08	28.05	62965.34	49509.43	52514.16	2
2016/3/15	28.82	28.6	29.05	28.58	4289692	28.28	28.48	28.16	28.03	42896.92	49262.27	53002.88	2
2016/3/16	28.67	28.82	29.09	28.51	3283219	28.44	28.49	28.2	28.01	32832.19	47424.44	48831.66	2
2016/3/17	29.38	28.67	29.44	28.67	11341211	28.72	28.55	28.27	28	113412.11	60126.14	54054.91	2
2016/3/18	29.36	29.27	29.98	29.12	12053298	29	28.65	28.35	27.98	120532.98	74527.91	60276.14	2
2016/3/21	29.42	29.5	30.39	29	14922610	29.13	28.69	28.4	27.95	149226.09	91780.06	70644.73	0
2016/3/22	29.28	29.39	29.55	28.93	5505665	29.22	28.75	28.48	27.92	55056.65	94212	71737.13	2
2016/3/23	29.31	29.13	29.58	29.11	5304175	29.35	28.89	28.53	27.89	53041.75	98253.91	72839.17	2
2016/3/24	29.31	29.13	29.58	29.02	5411502	29.34	29.03	28.6	27.88	54115.02	86394.49	73260.32	2
2016/3/25	29.88	29.2	29.99	29.15	4040364	29.44	29.22	28.7	27.87	40403.64	70368.63	72448.27	2
2016/3/28	29.31	30.13	30.49	29.21	7778767	29.42	29.27	28.8	27.86	77787.67	56080.95	73930.51	2
2016/3/29	29.21	29.13	29.41	29.01	6115320	29.4	29.31	28.9	27.85	61153.2	57300.26	75756.13	2
2016/3/30	29.59	29.45	29.85	29.27	6201691	29.46	29.4	28.95	27.85	62016.91	59095.29	78674.61	2
2016/3/31	30.09	29.7	30.38	29.6	11617696	29.62	29.48	29.01	27.85	116176.96	71507.67	78951.09	2
2016/4/1	29.87	29.91	30.13	29.57	3501526	29.61	29.53	29.09	27.85	35015.26	70430	70399.31	2
2016/4/5	30.01	29.31	30.09	29.31	5328374	29.75	29.59	29.14	27.88	53283.74	65529.21	60805.07	2
2016/4/6	29.69	29.88	29.89	29.45	5946474	29.85	29.63	29.19	27.9	59464.74	65191.52	61245.88	2
2016/4/7	29.26	29.75	29.8	29.23	6114469	29.78	29.62	29.26	27.89	61144.69	65017.08	62056.18	2
2016/4/8	29.03	29.2	29.21	28.94	4722335	29.57	29.59	29.31	27.91	47223.35	51226.36	61367.01	2
2016/4/11	29.1	29.22	29.46	29.01	8549845	29.42	29.52	29.37	27.93	85498.45	61322.99	65876.5	2
2016/4/12	29.15	29.06	29.22	28.97	2863752	29.25	29.5	29.39	27.96	28637.52	56393.75	60961.48	2
2016/4/13	29.27	29.32	29.75	29.13	8868983	29.16	29.51	29.41	28	88689.83	62238.77	63715.15	2
2016/4/14	29.14	29.39	29.45	28.98	6169418	29.14	29.46	29.43	28.04	61694.18	62348.66	63682.87	2
2016/4/15	29.36	29.22	29.39	29.15	3769230	29.2	29.39	29.43	28.09	37692.3	60442.46	55834.41	2
2016/4/18	28.67	29	29.3	28.54	4999171	29.12	29.27	29.4	28.12	49991.71	53341.11	57332.05	2
2016/4/19	28.63	28.66	28.86	28.5	3727957	29.01	29.13	29.36	28.16	37279.57	55069.51	55731.63	2
2016/4/20	27.72	28.63	28.7	27.51	10110668	28.7	28.93	29.28	28.16	101106.68	57552.89	59895.83	2
2016/4/21	27.98	27.7	28.3	27.63	4686311	28.47	28.8	29.21	28.17	46863.11	54586.68	58467.68	2
2016/4/22	28.31	27.99	28.35	27.98	4004763	28.26	28.73	29.16	28.2	40047.63	55057.74	57750.1	2
2016/4/25	28.29	28.09	28.3	27.72	4507618	28.19	28.65	29.08	28.22	45076.18	54074.63	53707.87	2
2016/4/26	28.08	28.2	28.39	27.8	3754331	28.08	28.54	29.02	28.23	37543.31	54127.38	54598.45	2
2016/4/27	28	28.18	28.25	27.93	2209564	28.13	28.42	28.96	28.25	22095.64	38325.17	47939.03	2
2016/4/28	27.87	28.04	28.04	27.62	2864547	28.11	28.29	28.88	28.29	28645.47	34681.64	44634.16	3
2016/4/29	27.21	27.78	27.78	27.15	7793593	27.89	28.08	28.73	28.32	77935.93	42259.3	48658.52	3
2016/5/3	27.75	27.19	27.77	27.02	11072357	27.78	27.98	28.63	28.35	110723.57	55388.78	54731.71	2
2016/5/4	28.26	27.7	28.39	27.61	8977678	27.82	27.95	28.54	28.4	89776.78	65835.48	59981.43	1
2016/5/5	28.29	28.24	28.49	28	4881204	27.88	28	28.47	28.45	48812.04	71178.76	54751.97	3
2016/5/6	27.97	28.3	28.59	27.94	6830102	27.9	28	28.4	28.49	68301.02	79109.87	56895.76	3
2016/5/9	27.58	27.65	28.08	27.41	7347788	27.97	27.93	28.33	28.51	73477.88	78218.26	60238.78	2
2016/5/10	28.17	27.7	28.18	27.65	4358037	28.05	27.92	28.29	28.55	43580.37	64789.62	60089.2	2
2016/5/11	29.01	28.25	29.3	28.11	11689353	28.2	28.01	28.28	28.58	116893.53	70212.97	68024.23	2
2016/5/12	28.53	28.7	29.03	28.15	6216467	28.25	28.06	28.24	28.6	62164.67	72883.5	72031.13	2
2016/5/13	27.91	28.54	28.98	27.75	6252495	28.24	28.07	28.18	28.6	62524.95	71728.28	75419.08	2
2016/5/16	28.15	27.9	28.22	27.4	4466765	28.35	28.16	28.12	28.61	44667.65	65966.23	72092.24	2
2016/5/17	27.87	28.15	28.22	27.78	3003108	28.29	28.17	28.08	28.61	30031.08	63256.38	64023	2
2016/5/18	27.5	27.74	27.97	27.27	3939204	27.99	28.1	28.02	28.6	39392.04	47756.08	58984.52	0
2016/5/19	27.43	27.5	27.75	27.29	2481008	27.77	28.01	28.01	28.59	24810.08	40285.16	56584.32	2
2016/5/20	27.15	27.23	27.45	26.98	4941996	27.62	27.93	27.97	28.57	49419.96	37664.16	54696.23	2
2016/5/23	27.39	27.2	27.49	27.15	3373740	27.47	27.91	27.92	28.56	33737.4	35478.11	50722.17	2
2016/5/24	26.81	27.31	27.39	26.6	3995381	27.26	27.77	27.85	28.54	39953.81	37462.66	50359.52	2
2016/5/25	26.86	26.96	27.16	26.78	2676332	27.13	27.56	27.79	28.54	26763.32	34936.91	41346.49	2
2016/5/26	27.01	26.84	27.13	26.66	2907321	27.04	27.41	27.74	28.53	29073.21	35789.54	38037.35	2
2016/5/27	26.96	27.13	27.13	26.92	1940460	27.01	27.31	27.69	28.5	19404.6	29786.47	33725.32	2
2016/5/30	27	26.96	27.1	26.8	2298075	26.93	27.2	27.68	28.47	22980.75	27635.14	31556.63	2
2016/5/31	27.71	26.9	27.73	26.9	8263632	27.11	27.18	27.68	28.46	82636.32	36171.64	36817.15	2
2016/6/1	27.65	27.75	27.89	27.6	4184221	27.27	27.2	27.65	28.44	41842.21	39187.42	37062.17	0
2016/6/2	27.58	27.65	27.73	27.5	2635378	27.38	27.21	27.61	28.42	26353.78	38643.53	37216.54	2
2016/6/3	27.79	27.56	27.89	27.48	4348076	27.55	27.28	27.6	28.42	43480.76	43458.76	36622.62	3
2016/6/6	27.76	27.79	27.99	27.6	3896207	27.7	27.31	27.61	28.42	38962.07	46655.02	37145.08	2
2016/6/7	27.5	27.76	27.81	27.4	4659153	27.66	27.38	27.58	28.41	46591.53	39446.07	37808.85	2
2016/6/8	27.55	27.44	27.68	27.31	3953996	27.64	27.45	27.51	28.39	39539.96	38985.62	39086.52	3
2016/6/13	27.13	27.35	27.55	27.06	8366510	27.55	27.46	27.44	28.36	83665.1	50447.88	44545.71	2
2016/6/14	26.75	27.12	27.26	26.5	7761189	27.34	27.44	27.38	28.33	77611.89	57274.11	50366.44	2
2016/6/15	26.99	26.44	27.08	26.4	8634067	27.18	27.44	27.32	28.29	86340.67	66749.83	56702.43	2
2016/6/16	26.51	26.94	27.06	26.47	7454104	26.99	27.32	27.25	28.24	74541.04	72339.73	55892.9	2
2016/6/17	26.58	26.54	26.73	26.47	4097003	26.79	27.21	27.21	28.2	40970.03	72625.74	55805.68	2
2016/6/20	26.27	26.3	26.56	26.12	4608803	26.62	27.08	27.15	28.15	46088.03	65110.33	57779.11	2
2016/6/21	26.05	26.4	26.48	25.85	6316089	26.48	26.91	27.09	28.09	63160.89	62220.14	59747.12	2
2016/6/22	26.13	26.05	26.13	25.89	3387901	26.31	26.75	27.03	28.04	33879.01	51727.8	59238.81	2
2016/6/23	26.17	26.15	26.46	26.04	5692835	26.24	26.61	27	27.98	56928.35	48205.26	60272.49	2
2016/6/24	26.02	26.19	26.25	25.55	7057694	26.13	26.46	26.96	27.92	70576.94	54126.64	63376.2	3
2016/6/27	26.14	25.87	26.17	25.79	4843201	26.1	26.36	26.91	27.87	48432.01	54595.45	59852.89	2
2016/6/28	26.08	26.12	26.13	25.88	6273790	26.11	26.29	26.87	27.81	62737.9	54510.84	58365.48	3
2016/6/29	25.99	26.13	26.15	25.89	7145234	26.08	26.19	26.82	27.74	71452.34	62025.51	56876.66	2
2016/6/30	26.05	26.09	26.09	25.9	4649975	26.06	26.15	26.73	27.68	46499.75	59939.79	54072.52	3
2016/7/1	25.99	26.05	26.07	25.91	4374895	26.05	26.09	26.65	27.61	43748.95	54574.19	54350.41	3
2016/7/4	26.32	25.95	26.42	25.9	14880087	26.09	26.09	26.59	27.56	148800.88	74647.97	64621.7	2
2016/7/5	26.48	26.33	26.73	26.3	9171508	26.17	26.14	26.52	27.51	91715.08	80443.4	67477.13	2
2016/7/6	26.32	26.4	26.44	26.18	5991512	26.23	26.16	26.45	27.46	59915.12	78135.95	70080.73	3
2016/7/7	26.35	26.41	26.46	26.21	5795241	26.29	26.17	26.39	27.42	57952.41	80426.48	70183.14	3
2016/7/8	26.24	26.26	26.38	26.21	4098591	26.34	26.2	26.33	27.37	40985.91	79873.88	67224.02	3
2016/7/11	26.44	26.27	26.63	26.27	7595136	26.37	26.23	26.29	27.32	75951.36	65303.98	69975.96	2
2016/7/12	27.33	26.57	27.65	26.4	19413370	26.54	26.35	26.32	27.29	194133.7	85787.7	83115.55	3
2016/7/13	27.25	27.3	27.58	27.16	10942996	26.72	26.48	26.34	27.26	109429.96	95690.66	86913.3	0
2016/7/14	27.17	27.3	27.3	27.01	3803222	26.89	26.59	26.37	27.23	38032.22	91706.63	86066.55	0
2016/7/15	27.25	27.24	27.35	27.15	3969229	27.09	26.72	26.4	27.21	39692.29	91447.91	85660.89	0
2016/7/18	27.38	27.27	27.6	27.11	5306275	27.28	26.82	26.46	27.2	53062.75	86870.19	76087.09	2
2016/7/19	27.16	27.47	27.47	26.98	3553957	27.24	26.89	26.51	27.19	35539.57	55151.36	70469.54	2
2016/7/20	27.05	27.28	27.28	27.02	2103515	27.2	26.96	26.56	27.17	21035.15	37472.39	66581.54	2
2016/7/21	27.14	27.04	27.35	27.01	2980031	27.2	27.04	26.61	27.15	29800.31	35826.01	63766.32	3
2016/7/22	26.79	27.2	27.22	26.76	3420819	27.1	27.1	26.65	27.13	34208.19	34729.2	63088.55	3
2016/7/25	26.8	26.81	26.94	26.73	2673470	26.99	27.13	26.68	27.11	26734.7	29463.58	58166.89	2
2016/7/26	27.25	26.75	27.3	26.72	5669758	27.01	27.12	26.74	27.1	56697.58	33695.19	44423.27	2
2016/7/27	27.42	27.28	27.65	26.72	11420938	27.08	27.14	26.81	27.1	114209.38	52330.04	44901.21	3
2016/7/28	27.92	27.16	28.33	26.78	16479416	27.24	27.22	26.9	27.11	164794.16	79328.8	57577.41	3
2016/7/29	27.88	27.8	28.35	27.8	8529929	27.45	27.28	27	27.1	85299.29	89547.02	62138.1	3
2016/8/1	27.73	27.99	28.58	27.6	9607002	27.64	27.31	27.07	27.09	96070.02	103414.09	66438.83	2
2016/8/2	27.76	27.8	27.97	27.61	3177238	27.74	27.37	27.13	27.09	31772.38	98429.05	66062.11	3
2016/8/3	28.2	27.7	28.45	27.65	8378906	27.9	27.49	27.23	27.1	83789.06	92344.98	72337.51	3
2016/8/4	28.19	28.05	28.3	27.92	4392949	27.95	27.59	27.32	27.1	43929.49	68172.05	73750.42	3
2016/8/5	28.11	28.25	28.3	28.01	3051251	28	27.73	27.41	27.08	30512.51	57214.7	73380.85	2
2016/8/8	28.08	28.15	28.25	27.88	3695582	28.07	27.85	27.49	27.07	36955.82	45391.85	74402.97	2
2016/8/9	28.38	28.05	28.49	28.03	4335597	28.19	27.97	27.55	27.08	43355.97	47708.57	73068.8	2
2016/8/10	28.23	28.25	28.33	28.07	3443024	28.2	28.05	27.59	27.08	34430.24	37836.8	65090.89	2
2016/8/11	27.68	28.04	28.2	27.61	5274654	28.1	28.02	27.62	27.08	52746.54	39600.21	53886.13	3
2016/8/12	27.89	27.68	27.98	27.66	6867532	28.05	28.02	27.65	27.09	68675.32	47232.77	52223.73	3
2016/8/15	28.68	27.9	28.96	27.9	12017151	28.17	28.12	27.72	27.11	120171.51	63875.92	54633.89	1
2016/8/16	29.05	28.78	29.23	28.62	8869720	28.31	28.25	27.81	27.14	88697.2	72944.16	60326.36	2
2016/8/17	29.08	29.02	29.38	28.7	9544543	28.48	28.34	27.91	27.17	95445.43	85147.2	61492	3
2016/8/18	28.34	28.74	28.74	28.21	4153270	28.61	28.35	27.97	27.19	41532.7	82904.43	61252.32	2
2016/8/19	28.21	28.4	28.4	28.05	4434907	28.67	28.36	28.04	27.22	44349.07	78039.17	62635.97	3
2016/8/22	28.59	28.11	28.77	28.1	6948367	28.65	28.41	28.13	27.24	69483.67	67901.61	65888.77	2
2016/8/23	28.59	28.53	28.79	28.36	4157935	28.56	28.43	28.2	27.27	41579.35	58478.04	65711.11	3
2016/8/24	28.67	28.65	28.8	28.51	5510027	28.48	28.48	28.26	27.3	55100.27	50409.02	67778.11	3
2016/8/25	28.46	28.48	28.7	28.38	2264626	28.5	28.56	28.29	27.31	22646.26	46631.73	64768.07	3
2016/8/26	28.46	28.56	28.7	28.3	2033913	28.55	28.61	28.32	27.32	20339.13	41829.73	59934.46	3
2016/8/29	28.23	28.55	28.69	28.12	5397457	28.48	28.57	28.34	27.33	53974.57	38727.92	53314.76	2
2016/8/30	27.93	28.22	28.26	27.8	5125431	28.35	28.46	28.35	27.34	51254.31	40662.91	49570.48	2
2016/8/31	27.76	27.86	28	27.68	4781752	28.17	28.32	28.33	27.34	47817.52	39206.36	44807.68	2
2016/9/1	27.69	27.88	28.05	27.66	3308925	28.01	28.26	28.31	27.34	33089.25	41294.96	43963.34	3
2016/9/2	28.08	27.75	28.08	27.29	6551015	27.94	28.25	28.3	27.35	65510.15	50329.16	46079.45	3
2016/9/5	27.63	28.1	28.1	27.52	5448780	27.82	28.15	28.28	27.36	54487.8	50431.8	44579.86	3
2016/9/6	27.5	27.61	27.71	27.33	5788643	27.73	28.04	28.24	27.37	57886.43	51758.23	46210.57	3
2016/9/7	27.68	27.6	27.75	27.51	3338174	27.72	27.94	28.21	27.38	33381.74	48871.07	44038.71	3
2016/9/8	27.83	27.65	27.94	27.61	4102005	27.74	27.88	28.22	27.4	41020.05	50457.23	45876.09	3
2016/9/9	28.03	27.74	28.06	27.73	4993355	27.73	27.84	28.22	27.43	49933.55	47341.91	48835.54	2
2016/9/12	27.61	27.8	27.85	27.28	6794751	27.73	27.77	28.17	27.45	67947.51	50033.86	50232.84	2
2016/9/13	27.58	27.69	27.72	27.39	2655610	27.75	27.74	28.1	27.47	26556.1	43767.79	47763.01	2
2016/9/14	27.46	27.47	27.54	27.24	2885676	27.7	27.71	28.02	27.5	28856.76	42862.79	45866.93	2
2016/9/19	27.47	27.4	27.54	27.4	3025867	27.63	27.69	27.97	27.52	30258.67	40710.52	45583.88	2
2016/9/20	27.5	27.44	27.55	27.4	1264608	27.52	27.63	27.94	27.54	12646.08	33253.02	40297.47	2
2016/9/21	27.45	27.46	27.54	27.41	1959930	27.49	27.61	27.88	27.56	19599.3	23583.38	36808.62	0
2016/9/22	27.32	27.31	27.59	27.3	3951634	27.44	27.59	27.82	27.59	39516.34	26175.43	34971.61	3
2016/9/23	27.44	27.43	27.56	27.3	3211684	27.44	27.57	27.76	27.61	32116.84	26827.45	34845.12	3
2016/9/26	26.98	27.42	27.48	26.96	2318020	27.34	27.48	27.68	27.62	23180.2	25411.75	33061.13	2
2016/9/27	27.17	27	27.18	26.9	1643786	27.27	27.4	27.62	27.64	16437.86	26170.11	29711.57	2
2016/9/28	26.94	27.26	27.26	26.92	1700881	27.17	27.33	27.55	27.65	17008.81	25652.01	24617.7	3
2016/9/29	26.98	26.93	27.05	26.91	2129355	27.1	27.27	27.5	27.66	21293.55	22007.45	24091.44	3
2016/9/30	26.97	26.98	27.03	26.92	1352793	27.01	27.22	27.47	27.67	13527.93	18289.67	22558.56	3
2016/10/10	27.17	27.01	27.19	26.97	3438736	27.05	27.19	27.44	27.69	34387.36	20531.1	22971.43	2
2016/10/11	27.37	27.17	27.38	27.1	3053434	27.09	27.18	27.4	27.71	30534.34	23350.4	24760.25	2
2016/10/12	27.33	27.16	27.41	27.1	4154562	27.16	27.17	27.39	27.72	41545.62	28257.76	26954.88	1
2016/10/13	27.37	27.4	27.45	27.23	3390591	27.24	27.17	27.38	27.72	33905.91	30780.23	26393.84	3
2016/10/14	27.49	27.37	27.57	27.3	3554405	27.35	27.18	27.37	27.73	35544.05	35183.46	26736.56	0
2016/10/17	27.54	27.6	27.6	27.4	3332811	27.42	27.23	27.36	27.73	33328.11	34971.61	27751.35	1
2016/10/18	27.58	27.35	27.64	27.35	2162180	27.46	27.27	27.34	27.74	21621.8	33189.1	28269.75	2
2016/10/19	27.34	27.58	27.68	27.2	2802919	27.46	27.31	27.32	27.74	28029.19	30485.81	29371.79	2
2016/10/20	27.35	27.3	27.41	27.2	2262497	27.46	27.35	27.31	27.74	22624.97	28229.63	29504.93	2
2016/10/21	27.25	27.25	27.4	27.13	1928159	27.41	27.38	27.3	27.74	19281.59	24977.13	30080.29	3
2016/10/24	27.46	27.26	27.55	27.26	2609700	27.4	27.41	27.3	27.75	26097	23530.91	29251.26	2
2016/10/25	27.39	27.37	27.49	27.34	1520069	27.36	27.41	27.29	27.76	15200.69	22246.69	27717.89	2
2016/10/26	27.21	27.36	27.43	27.1	2625588	27.33	27.4	27.28	27.77	26255.88	21892.03	26188.92	2
2016/10/27	27.33	27.2	27.4	27.12	2022170	27.33	27.39	27.28	27.77	20221.7	21411.37	24820.5	2
2016/10/28	27.39	27.38	27.45	27.19	3571555	27.36	27.38	27.28	27.77	35715.55	24698.16	24837.65	3
2016/10/31	27.11	27.23	27.34	27.09	2183244	27.29	27.34	27.29	27.75	21832.44	23845.25	23688.08	1
2016/11/1	27.16	27.18	27.21	27.07	2004417	27.24	27.3	27.29	27.74	20044.17	24813.95	23530.32	0
2016/11/2	26.87	27.15	27.15	26.86	2676729	27.17	27.25	27.28	27.73	26767.29	24916.23	23404.13	3
2016/11/3	26.9	26.77	27.01	26.77	2454508	27.09	27.21	27.28	27.71	24545.08	25780.91	23596.14	3
2016/11/4	26.68	26.83	26.91	26.52	4886738	26.94	27.15	27.26	27.69	48867.38	28411.27	26554.72	3
2016/11/7	26.7	26.64	26.99	26.51	3171602	26.86	27.07	27.24	27.66	31716.02	30387.99	27116.62	3
2016/11/8	26.7	26.78	26.82	26.52	3048978	26.77	27.01	27.21	27.64	30489.78	32477.11	28645.53	2
2016/11/9	26.2	26.71	26.72	26.1	6803939	26.64	26.9	27.15	27.61	68039.39	40731.53	32823.88	3
2016/11/10	26.43	26.35	26.54	26.32	4615894	26.54	26.81	27.1	27.57	46158.94	45054.3	35417.6	2
2016/11/11	27	26.55	27.02	26.47	12140911	26.61	26.77	27.08	27.55	121409.11	59562.65	43986.96	1
2016/11/14	26.73	27.09	27.09	26.68	4254715	26.61	26.74	27.04	27.54	42547.15	61728.87	46058.43	2
2016/11/15	26.81	26.77	27.04	26.74	4617693	26.63	26.7	27	27.52	46176.93	64866.3	48671.71	2
2016/11/16	26.87	26.84	27	26.77	2416753	26.77	26.7	26.98	27.49	24167.53	56091.93	48411.73	3
2016/11/17	26.65	26.8	26.85	26.54	4417829	26.81	26.68	26.94	27.45	44178.29	55695.8	50375.05	2
2016/11/18	26.58	26.59	26.78	26.49	5315628	26.73	26.67	26.91	27.41	53156.28	42045.24	50803.95	0
2016/11/21	26.77	26.68	26.87	26.58	4331727	26.74	26.67	26.87	27.38	43317.27	42199.26	51964.07	2
2016/11/22	26.7	26.66	26.89	26.6	4103040	26.71	26.67	26.84	27.36	41030.4	41169.96	53018.13	2
2016/11/23	26.7	26.71	26.85	26.67	3252809	26.68	26.72	26.81	27.33	32528.09	42842.06	49467	2
2016/11/24	26.77	26.74	26.91	26.54	5309658	26.7	26.76	26.79	27.3	53096.58	44625.73	50160.76	3
2016/11/25	27.04	26.8	27.05	26.7	6512808	26.8	26.76	26.77	27.27	65128.08	47020.09	44532.66	2
2016/11/28	27.19	27.12	27.46	26.96	10424731	26.88	26.81	26.77	27.25	104247.31	59206.09	50702.68	2
2016/11/29	27.52	27.12	28.12	27.08	10275990	27.04	26.88	26.79	27.23	102759.9	71551.99	56360.98	2
2016/11/30	27.39	27.78	27.78	27.23	5585890	27.18	26.93	26.82	27.22	55858.9	76218.15	59530.11	2
2016/12/1	27.2	27.45	27.48	27.03	7331290	27.27	26.99	26.83	27.21	73312.9	80261.41	62443.56	2
2016/12/2	27.05	27.22	27.31	26.87	6631550	27.27	27.03	26.85	27.19	66315.5	80498.91	63759.49	2
2016/12/5	26.93	26.85	27.09	26.7	6734136	27.22	27.05	26.86	27.18	67341.36	73117.71	66161.89	3
2016/12/6	26.88	26.82	27.02	26.82	3737776	27.09	27.07	26.87	27.16	37377.76	60041.29	65796.64	2
2016/12/7	26.87	26.9	26.9	26.68	2914189	26.99	27.08	26.9	27.15	29141.89	54697.88	65458.01	3
2016/12/8	26.6	26.87	26.96	26.57	4054028	26.87	27.07	26.91	27.13	40540.28	48143.36	64202.39	2
2016/12/9	26.58	26.61	26.77	26.54	5763798	26.77	27.02	26.89	27.11	57637.98	46407.86	63453.38	2
2016/12/12	26.44	26.58	26.77	26.16	6842226	26.67	26.95	26.88	27.09	68422.26	46624.04	59870.88	3
2016/12/13	26.38	26.33	26.47	26.21	3256559	26.57	26.83	26.86	27.06	32565.59	45661.6	52851.45	2
2016/12/14	26.49	26.48	26.54	26.41	5244279	26.5	26.74	26.84	27.05	52442.79	50321.78	52509.82	2
2016/12/15	26.57	26.44	26.66	26.32	4706984	26.49	26.68	26.83	27.03	47069.84	51627.69	49885.52	3
2016/12/16	26.62	26.58	26.71	26.5	4826780	26.5	26.64	26.83	27.01	48267.8	49753.66	48080.76	2
2016/12/19	26.66	26.51	26.72	26.35	4102751	26.54	26.61	26.83	27	41027.51	44274.71	45449.37	0
2016/12/20	26.61	26.61	26.79	26.51	5423956	26.59	26.58	26.82	26.99	54239.56	48609.5	47135.55	2
2016/12/21	26.89	26.55	26.96	26.55	5934650	26.67	26.58	26.83	26.98	59346.5	49990.24	50156.01	3
2016/12/22	26.9	26.95	26.95	26.76	4880212	26.74	26.61	26.84	26.97	48802.12	50336.7	50982.2	2
2016/12/23	26.91	26.95	26.96	26.71	2546754	26.79	26.65	26.83	26.96	25467.54	45776.65	47765.15	2
2016/12/26	26.8	26.92	26.92	26.44	1463518	26.82	26.68	26.81	26.96	14635.18	40498.18	42386.45	2
2016/12/27	26.55	26.8	26.88	26.55	1473159	26.81	26.7	26.77	26.95	14731.59	32596.59	40603.04	2
2016/12/28	26.52	26.5	26.84	26.39	7000352	26.74	26.7	26.72	26.94	70003.52	34727.99	42359.12	2
2016/12/29	26.36	26.4	26.48	26.32	6355840	26.63	26.68	26.68	26.93	63558.4	37679.24	44007.97	3
2016/12/30	26.52	26.39	26.6	26.33	4400195	26.55	26.67	26.65	26.92	44001.95	41386.13	43581.39	2
2017/1/3	26.65	26.55	26.78	26.4	3486243	26.52	26.67	26.64	26.91	34862.43	45431.58	42964.88	3
2017/1/4	26.79	26.69	26.85	26.63	5534021	26.57	26.69	26.64	26.9	55340.21	53553.3	43074.95	0
2017/1/5	26.83	26.86	26.96	26.78	5135146	26.63	26.68	26.63	26.9	51351.46	49822.89	42275.44	2
2017/1/6	26.9	26.81	26.95	26.81	4241979	26.74	26.68	26.65	26.89	42419.79	45595.17	41637.21	2
2017/1/9	26.89	26.9	27	26.81	4849690	26.81	26.68	26.66	26.88	48496.9	46494.16	43940.15	3
2017/1/10	26.92	26.9	27.1	26.79	3763613	26.87	26.69	26.69	26.87	37636.13	47048.9	46240.24	3
2017/1/11	26.75	26.9	26.99	26.7	4193486	26.86	26.71	26.71	26.85	41934.86	44367.82	48960.57	2
2017/1/12	26.77	26.8	26.91	26.68	4942373	26.85	26.74	26.72	26.84	49423.73	43982.28	46902.59	2
2017/1/13	26.75	26.77	26.98	26.5	6134977	26.82	26.78	26.73	26.83	61349.77	47768.27	46681.72	0
2017/1/16	26.78	26.65	26.96	26.45	20359312	26.79	26.8	26.74	26.83	203593.13	78787.52	62640.84	2
2017/1/17	26.76	26.79	26.83	26.63	5677503	26.76	26.81	26.74	26.82	56775.03	82615.3	64832.09	3
2017/1/18	26.9	26.8	27	26.77	6746788	26.79	26.83	26.76	26.81	67467.88	87721.91	66044.86	2
2017/1/19	27	26.96	27.1	26.9	5701892	26.84	26.84	26.76	26.8	57018.92	89240.95	66611.61	0
2017/1/20	27.16	26.96	27.24	26.95	4084652	26.92	26.87	26.78	26.8	40846.52	85140.3	66454.29	0
2017/1/23	27.17	27.16	27.25	27.03	4240045	27	26.9	26.79	26.8	42400.45	52901.76	65844.64	3
2017/1/24	27.17	27.16	27.21	27.05	1894465	27.08	26.92	26.81	26.8	18944.65	45335.69	63975.5	3
2017/1/25	27.49	27.2	27.52	27.17	5438354	27.2	26.99	26.85	26.8	54383.54	42718.82	65220.36	3
2017/1/26	27.5	27.42	27.6	27.34	2685821	27.3	27.07	26.9	26.81	26858.21	36686.67	62963.8	3
2017/2/3	27.63	27.58	27.67	27.43	3167560	27.39	27.16	26.97	26.83	31675.6	34852.49	59996.39	2
2017/2/6	27.68	27.6	27.76	27.57	3151898	27.49	27.25	27.02	26.84	31518.98	32676.2	42788.98	0
2017/2/7	27.49	27.72	27.8	27.31	5161174	27.56	27.32	27.07	26.86	51611.74	39209.61	42272.65	2
2017/2/8	27.62	27.6	27.7	27.37	2658498	27.58	27.39	27.11	26.87	26584.98	33649.9	38184.36	3
2017/2/9	27.8	27.67	27.87	27.62	4138564	27.64	27.47	27.16	26.9	41385.64	36555.39	36621.03	3
2017/2/10	27.68	27.7	28.05	27.65	5157424	27.65	27.52	27.2	26.92	51574.24	40535.12	37693.8	0
2017/2/13	27.91	27.68	28.15	27.62	7917095	27.7	27.6	27.25	26.93	79170.95	50065.51	41370.85	2
2017/2/14	27.57	27.93	28	27.45	6466422	27.72	27.64	27.28	26.95	64664.22	52676.01	45942.81	2
2017/2/15	27.68	27.63	27.98	27.6	4996957	27.73	27.66	27.33	26.96	49969.57	57352.93	45501.41	3
2017/2/16	27.74	27.77	27.8	27.59	4068030	27.72	27.68	27.37	26.98	40680.3	57211.86	46883.62	2
2017/2/17	27.45	27.71	27.75	27.43	1819201	27.67	27.66	27.41	26.99	18192.01	50535.41	45535.26	2
2017/2/20	27.71	27.67	27.79	27.53	2885227	27.63	27.66	27.46	27.01	28852.27	40471.68	45268.59	2
2017/2/21	27.75	27.75	28	27.71	2200857	27.67	27.69	27.51	27.03	22008.57	31940.54	42308.27	1
2017/2/22	27.64	27.72	27.82	27.58	2321026	27.66	27.69	27.54	27.04	23210.26	26588.68	41970.8	2
2017/2/23	27.55	27.62	27.9	27.48	3614276	27.62	27.67	27.57	27.06	36142.76	25681.17	41446.52	2
2017/2/24	28.03	27.53	28.6	27.37	6651685	27.74	27.7	27.61	27.08	66516.85	35346.14	42940.77	1
2017/2/27	27.53	27.61	27.68	27.41	3397480	27.7	27.66	27.63	27.08	33974.8	36370.65	38421.16	2
2017/2/28	27.44	27.5	27.52	27.4	2486901	27.64	27.65	27.64	27.09	24869.01	36942.74	34441.64	3
2017/3/1	27.49	27.44	27.66	27.39	2379166	27.61	27.63	27.64	27.09	23791.66	37059.02	31823.85	2
2017/3/2	27.39	27.61	27.65	27.37	2499876	27.58	27.6	27.64	27.09	24998.76	34830.22	30255.7	2
2017/3/3	27.4	27.39	27.49	27.32	2024907	27.45	27.59	27.63	27.09	20249.07	25576.66	30461.4	3
2017/3/6	27.75	27.49	27.91	27.42	4101851	27.49	27.6	27.63	27.1	41018.51	26985.4	31678.02	3
2017/3/7	27.77	27.79	27.84	27.62	2835611	27.56	27.6	27.64	27.12	28356.11	27682.82	32312.78	3
2017/3/8	27.77	27.75	27.84	27.69	1855170	27.62	27.61	27.65	27.13	18551.7	26634.83	31846.92	3
2017/3/9	27.79	27.8	27.93	27.7	3583321	27.7	27.64	27.65	27.15	35833.21	28801.72	31815.97	2
2017/3/10	27.4	27.67	27.76	27.38	4894763	27.7	27.57	27.64	27.16	48947.63	34541.43	30059.05	1
2017/3/13	28.35	27.39	28.59	27.39	15231687	27.82	27.65	27.66	27.19	152316.88	56801.11	41893.25	3
2017/3/14	28.43	28.35	28.5	28.18	4254572	27.95	27.75	27.7	27.22	42545.72	59639.02	43660.92	3
2017/3/15	28.7	28.45	28.85	28.24	6970631	28.13	27.88	27.75	27.26	69706.31	69869.95	48252.39	3
2017/3/16	28.37	28.75	28.81	28.35	8452437	28.25	27.97	27.79	27.29	84524.37	79608.18	54204.95	2
2017/3/17	28.46	28.36	28.6	28.26	3487561	28.46	28.08	27.84	27.32	34875.61	76793.77	55667.6	2
2017/3/20	28.54	28.67	28.8	28.35	5589028	28.5	28.16	27.88	27.36	55890.28	57508.46	57154.78	3
2017/3/21	28.89	28.44	29.17	28.4	7516447	28.59	28.27	27.93	27.39	75164.47	64032.21	61835.61	3
2017/3/22	28.5	28.63	28.85	28.38	5390698	28.55	28.34	27.98	27.43	53906.98	60872.34	65371.14	3
2017/3/23	28.49	28.75	28.93	28.09	9508623	28.58	28.41	28.02	27.45	95086.23	62984.71	71296.45	2
2017/3/24	29.19	28.4	29.33	28.28	11217574	28.72	28.59	28.08	27.49	112175.74	78444.74	77619.27	3
2017/3/27	29.6	29.19	30.26	29.11	16688123	28.93	28.72	28.19	27.54	166881.23	100642.92	79075.69	2
2017/3/28	29.76	29.56	29.89	29.26	5571074	29.11	28.85	28.3	27.58	55710.74	96752.18	80392.2	2
2017/3/29	30.08	29.86	30.47	29.58	8095571	29.42	28.99	28.43	27.64	80955.71	102161.93	81517.14	3
2017/3/30	29.99	30.01	30.3	29.59	8283258	29.72	29.15	28.56	27.7	82832.58	99711.2	81347.96	3
2017/3/31	29.98	29.85	30.09	29.7	3707088	29.88	29.3	28.69	27.76	37070.88	84690.23	81567.48	3
2017/4/5	30.28	30.16	30.94	29.97	8601119	30.02	29.48	28.82	27.82	86011.19	68516.22	84579.58	3
2017/4/6	30.93	30.28	30.95	30.26	10619230	30.25	29.68	28.98	27.9	106192.3	78612.53	87682.36	2
2017/4/7	30.7	30.94	31.05	30.38	5287072	30.38	29.9	29.12	27.96	52870.72	72995.54	87578.73	2
2017/4/10	30.27	30.65	30.65	30.09	6100195	30.43	30.08	29.25	28.02	61001.95	68629.41	84170.3	2
2017/4/11	29.94	30.31	30.39	29.44	8612552	30.42	30.15	29.37	28.07	86125.52	78440.34	81565.28	2
2017/4/12	32.26	29.93	32.54	29.64	31646170	30.82	30.42	29.57	28.16	316461.69	124530.44	96523.33	3
2017/4/13	34.08	31.9	34.55	31.81	26196296	31.45	30.85	29.85	28.28	261962.95	155684.55	117148.55	3
2017/4/14	34.08	34.3	34.3	33.62	7179384	32.13	31.25	30.12	28.4	71793.84	159469.19	116232.36	2
2017/4/17	34.19	33.91	34.23	33.21	7638722	32.91	31.67	30.41	28.52	76387.22	162546.23	115587.83	2
2017/4/18	34.92	33.68	35.42	33.55	13478768	33.91	32.17	30.73	28.66	134787.69	172278.67	125359.5	0
2017/4/19	34.48	34.6	34.91	33.9	14419441	34.35	32.58	31.03	28.79	144194.41	137825.22	131177.84	3
2017/4/20	34.5	34.3	34.72	33.9	7264173	34.43	32.94	31.31	28.92	72641.73	99960.98	127822.77	3
2017/4/21	34.07	34.44	34.44	33.32	9076762	34.43	33.28	31.59	29.04	90767.62	103755.73	131612.47	0
2017/4/24	34.22	33.83	34.24	33.05	11406401	34.44	33.67	31.88	29.16	114064.01	111291.09	136918.66	2
2017/4/25	33.8	33.93	34.1	33.38	5705269	34.21	34.06	32.11	29.27	57052.69	95744.09	134011.39	2
2017/4/26	33.88	33.8	34.4	33.52	4808031	34.09	34.22	32.32	29.38	48080.31	76521.27	107173.25	2
2017/4/27	33.84	33.72	34.09	33.7	3380512	33.96	34.2	32.52	29.49	33805.12	68753.95	84357.46	2
2017/4/28	34.25	34.04	35.26	34.04	8431871	34	34.22	32.73	29.6	84318.71	67464.17	85609.95	2
2017/5/2	35	33.57	35.28	33.06	6552431	34.15	34.3	32.98	29.73	65524.31	57756.23	84523.66	2
2017/5/3	35.33	34.78	35.48	34.56	5889485	34.46	34.34	33.25	29.86	58894.85	58124.66	76934.38	2
2017/5/4	36.25	35.24	36.7	35.2	10495394	34.93	34.51	33.55	30	104953.94	69499.39	73010.33	2
2017/5/5	36.42	36.08	36.6	35.67	7750977	35.45	34.71	33.82	30.15	77509.77	78240.32	73497.14	2
2017/5/8	36.53	36.48	37.1	35.61	11702340	35.91	34.95	34.12	30.3	117023.4	84781.26	76122.71	2
2017/5/9	35.21	36.4	36.4	34.89	5632242	35.95	35.05	34.36	30.42	56322.42	82940.88	70348.55	2
2017/5/10	35.33	35.21	35.8	35.15	4498257	35.95	35.2	34.63	30.55	44982.57	80158.42	69141.54	3
2017/5/11	35.56	35.07	35.88	34.8	5630706	35.81	35.37	34.8	30.68	56307.06	70429.05	69964.21	2
2017/5/12	35.67	35.2	36.08	35.2	3128735	35.66	35.56	34.88	30.81	31287.35	61184.55	69712.44	2
2017/5/15	37.02	36	37.09	35.9	6871331	35.76	35.83	35.02	30.97	68713.31	51522.54	68151.9	3
2017/5/16	39.04	37	39.2	37	11125194	36.52	36.24	35.27	31.15	111251.94	62508.45	72724.66	3
2017/5/17	38.5	39	39.77	38.35	8345720	37.16	36.55	35.44	31.34	83457.2	70203.37	75180.89	2
2017/5/18	38.16	38.36	38.76	37.7	5951204	37.68	36.74	35.63	31.51	59512.04	70844.37	70636.7	1
2017/5/19	39.32	37.99	39.54	37.99	8094395	38.41	37.03	35.87	31.71	80943.95	80775.69	70980.13	2
2017/5/22	39.82	39.7	39.87	38.8	5479801	38.97	37.36	36.16	31.91	54798.01	77992.63	64757.58	2
2017/5/23	40.15	39.51	40.16	38.01	14591200	39.19	37.86	36.45	32.12	145912	84924.64	73716.55	2
2017/5/24	38.68	39.45	39.59	38.14	11934650	39.23	38.19	36.7	32.3	119346.5	92102.49	81152.94	2
2017/5/25	37.54	38.53	39.35	36.98	12747200	39.1	38.39	36.88	32.46	127472	105694.48	88269.43	3
2017/5/26	37.79	37.6	38.16	37.11	10407597	38.8	38.6	37.08	32.63	104075.97	110320.9	95548.3	3
2017/5/31	37.79	37.82	37.9	35.71	16779812	38.39	38.68	37.26	32.81	167798.13	132920.92	105456.77	2
2017/6/1	38.29	37.07	38.38	36.61	14580392	38.02	38.6	37.42	32.99	145803.92	132899.3	108911.98	3
2017/6/2	38.19	38	38.58	37.9	6502019	37.92	38.57	37.56	33.17	65020.19	122034.05	107068.27	2
2017/6/5	37.3	37.95	38.18	36.95	6735215	37.87	38.49	37.62	33.33	67352.15	110010.08	107852.29	3
2017/6/6	37.57	37.2	37.65	36.7	6960266	37.83	38.31	37.67	33.49	69602.66	103115.41	106718.15	3
2017/6/7	37.49	37.48	37.76	37.1	9586128	37.77	38.08	37.72	33.65	95861.28	88728.04	110824.48	2
2017/6/8	39.34	37.52	39.5	37.52	16431719	37.98	38	37.93	33.85	164317.19	92430.7	112665	2
2017/6/9	38.91	39.15	39.3	38.4	13997130	38.12	38.02	38.11	34.04	139971.3	107420.91	114727.48	3
2017/6/12	38.51	38.62	39.19	38.21	8989241	38.36	38.12	38.25	34.21	89892.41	111928.96	110969.52	0
2017/6/13	38.67	38.49	38.71	38	5827952	38.58	38.21	38.4	34.38	58279.52	109664.34	106389.88	0
2017/6/14	37.38	38.71	38.77	37.3	11017773	38.56	38.17	38.42	34.52	110177.73	112527.63	100627.83	2
2017/6/15	36.14	37.19	37.19	36.01	17594148	37.92	37.95	38.28	34.65	175941.48	114852.48	103641.58	1
2017/6/16	36.14	35.88	36.39	35.72	8839421	37.37	37.74	38.16	34.78	88394.21	104537.07	105978.98	2
2017/6/19	36.12	35.88	36.35	35.87	6231934	36.89	37.63	38.06	34.91	62319.34	99022.45	105475.71	2
2017/6/20	35.52	36.13	36.32	35.5	8035827	36.26	37.42	37.87	35.02	80358.27	103438.2	106551.27	2
2017/6/21	37.69	35.82	37.77	35.58	15682010	36.32	37.44	37.76	35.17	156820.09	112766.69	112647.16	0
2017/6/22	37.85	37.5	37.91	37.12	11193388	36.66	37.29	37.65	35.33	111933.88	99965.16	107408.83	0
2017/6/23	38.22	37.5	38.26	37.43	6319915	37.08	37.22	37.62	35.48	63199.15	94926.15	99731.61	2
2017/6/26	37.79	38.17	38.48	37.72	8304002	37.41	37.15	37.63	35.61	83040.02	99070.29	99046.37	2
2017/6/27	38.02	37.91	38.16	37.64	4314059	37.91	37.09	37.65	35.75	43140.59	91626.74	97532.48	2
2017/6/28	37.32	37.84	38.01	37.21	5208726	37.84	37.08	37.62	35.87	52087.26	70680.18	91723.42	2
2017/6/29	37.22	37.18	37.43	36.91	4592972	37.71	37.19	37.57	35.99	45929.72	57479.35	78722.25	3
2017/6/30	37.31	37.27	37.37	36.58	5438145	37.53	37.31	37.53	36.11	54381.45	55715.81	75320.98	3
2017/7/3	38.15	37.5	38.35	37.31	6007241	37.6	37.51	37.57	36.24	60072.41	51122.29	75096.29	2
2017/7/4	38.09	38	38.19	37.1	8713405	37.62	37.77	37.59	36.36	87134.05	59920.98	75773.86	2
2017/7/5	38.09	37.89	38.28	37.61	3703494	37.77	37.81	37.62	36.49	37034.94	56910.51	63795.34	2
2017/7/6	38.19	37.9	39.15	37.8	6859008	37.97	37.84	37.57	36.62	68590.08	61442.58	59460.96	3
2017/7/7	38.29	38.5	38.68	37.95	4420913	38.16	37.85	37.54	36.76	44209.13	59408.12	57561.96	3
2017/7/10	37.08	38.44	38.44	37.05	8148218	37.95	37.78	37.46	36.84	81482.18	63690.07	57406.18	2
2017/7/11	37.38	37.1	37.6	36.93	4921093	37.81	37.71	37.4	36.89	49210.93	56105.45	58013.21	2
2017/7/12	37.22	37.47	37.47	36.61	3922762	37.63	37.7	37.39	36.95	39227.62	56543.99	56727.25	2
2017/7/13	37.19	37.45	37.47	36.98	5562370	37.43	37.7	37.44	37	55623.7	53950.71	57696.65	2
2017/7/14	37.66	37.32	37.86	37.04	4536962	37.31	37.73	37.52	37.04	45369.62	54182.81	56795.47	1
2017/7/17	37.98	37.8	38.02	36.01	6679480	37.49	37.72	37.61	37.1	66794.8	51245.34	57467.71	1
2017/7/18	38.23	38.01	38.35	37.41	5925762	37.66	37.73	37.75	37.16	59257.62	53254.68	54680.06	2
2017/7/19	38.16	38.18	38.8	38.03	7941529	37.84	37.74	37.77	37.23	79415.29	61292.21	58918.1	2
2017/7/20	38.16	38.17	38.48	37.51	8021765	38.04	37.74	37.79	37.3	80217.65	66211	60080.86	2
2017/7/21	37.65	38.05	38.3	37.5	4453051	38.04	37.67	37.76	37.36	44530.51	66043.17	60112.99	2
2017/7/24	37.32	37.79	37.79	37.3	4957845	37.9	37.69	37.74	37.42	49578.45	62599.91	56922.62	2
2017/7/25	36.99	37.53	37.57	36.58	5270247	37.66	37.66	37.68	37.47	52702.47	61288.88	57271.77	2
2017/7/26	36.39	37.18	37.18	36.13	9574539	37.3	37.57	37.64	37.51	95745.39	64554.89	62923.55	2
2017/7/27	36.38	36.05	36.8	36.05	6623833	36.95	37.49	37.6	37.53	66238.33	61759.02	63985.01	2
2017/7/28	36.5	36.27	36.8	36.27	2959362	36.72	37.38	37.56	37.55	29593.62	58771.65	62407.41	2
2017/7/31	37.45	36.58	37.53	36.35	5576122	36.74	37.32	37.52	37.57	55761.22	60008.2	61304.05	2
2017/8/1	37.3	37.48	37.66	36.99	5469940	36.8	37.23	37.48	37.58	54699.4	60407.59	60848.23	2
2017/8/2	36.81	37.3	37.44	36.78	2687029	36.89	37.1	37.42	37.59	26870.29	46632.57	55593.73	2
2017/8/3	36.42	36.95	36.99	36.17	4330657	36.9	36.92	37.33	37.61	43306.57	42046.22	51902.62	0
2017/8/4	36.27	36.4	36.73	36.2	3927745	36.85	36.78	37.23	37.62	39277.45	43982.98	51377.32	2
2017/8/7	36.66	36.36	36.95	36.31	2985668	36.69	36.72	37.21	37.64	29856.68	38802.07	49405.14	2
2017/8/8	37	36.76	37.17	36.66	2651714	36.63	36.72	37.19	37.66	26517.14	33165.63	46786.61	2
2017/8/9	36.7	37.1	37.1	36.62	2963822	36.61	36.75	37.16	37.66	29638.22	33719.21	40175.89	2
2017/8/10	36.92	36.81	37	36.34	3317616	36.71	36.8	37.15	37.62	33176.16	31693.13	36869.68	2
2017/8/11	37.11	36.52	37.13	36.52	3318271	36.88	36.86	37.12	37.6	33182.71	30474.18	37228.59	2
2017/8/14	37.08	37.13	37.36	37.06	2339373	36.96	36.83	37.07	37.58	23393.73	29181.59	33991.84	2
2017/8/15	37.59	36.88	37.69	36.82	4371261	37.08	36.86	37.04	37.55	43712.61	32620.69	32893.16	2
2017/8/16	37.36	37.59	37.6	37.09	2915482	37.21	36.91	37	37.51	29154.82	32524.01	33121.61	2
2017/8/17	37.66	37.33	38.19	37.18	5003889	37.36	37.03	36.98	37.47	50038.89	35896.55	33794.84	2
2017/8/18	37.34	37.6	37.89	37.3	3234396	37.41	37.14	36.96	37.45	32343.96	35728.8	33101.49	2
2017/8/21	37.5	37.3	37.55	37.08	2431697	37.49	37.23	36.97	37.45	24316.97	35913.45	32547.52	2
2017/8/22	37.25	37.5	37.65	37.1	2013796	37.42	37.25	36.98	37.44	20137.96	31198.52	31909.6	2
2017/8/23	37.32	37.37	37.37	37.13	1281429	37.41	37.31	37.03	37.43	12814.29	27930.41	30227.21	3
2017/8/24	36.96	37.05	37.1	36.83	1581192	37.27	37.32	37.06	37.41	15811.92	21085.02	28490.79	2
2017/8/25	37.22	37.45	37.45	37.05	2420081	37.25	37.33	37.1	37.39	24200.81	19456.39	27592.6	3
2017/8/28	38.48	37.44	38.73	37.43	10237666	37.45	37.47	37.15	37.41	102376.66	35068.33	35490.89	2
2017/8/29	39.36	38.69	39.62	38.48	7885647	37.87	37.65	37.25	37.44	78856.47	46812.03	39005.27	2
2017/8/30	38.64	39.5	39.68	38.57	6827556	38.13	37.77	37.34	37.46	68275.56	57904.28	42917.35	2
2017/8/31	39.05	38.85	39.18	38.2	3996769	38.55	37.91	37.47	37.46	39967.69	62735.44	41910.23	2
2017/9/1	38.27	39	39.18	38.17	5666178	38.76	38.01	37.57	37.45	56661.78	69227.63	44342.01	2
2017/9/4	38.13	38.24	38.47	37.79	2939483	38.69	38.07	37.65	37.44	29394.83	54631.26	44849.79	2
2017/9/5	39.01	38.13	39.1	38.13	4969864	38.62	38.24	37.75	37.44	49698.64	48799.7	47805.86	3
2017/9/6	39.33	38.77	39.36	38.77	3782296	38.76	38.44	37.88	37.48	37822.96	42709.18	50306.73	2
2017/9/7	40.79	39.38	40.91	39.21	9436683	39.11	38.83	38.07	37.55	94366.83	53589.01	58162.22	3
2017/9/8	42.39	40.99	42.82	40.81	10107195	39.93	39.34	38.34	37.66	101071.95	62471.04	65849.34	3
2017/9/11	41.22	42.39	42.61	41.07	6201813	40.55	39.62	38.54	37.74	62018.13	68995.7	61813.49	2
2017/9/12	41.33	41.43	41.88	40.62	4470252	41.01	39.82	38.73	37.84	44702.52	67996.48	58398.09	2
2017/9/13	40.82	41.2	41.3	40.1	7219611	41.31	40.03	38.9	37.89	72196.11	74871.1	58790.14	2
2017/9/14	40.7	40.88	41.46	40.36	2331352	41.29	40.2	39.06	37.94	23313.52	60660.45	57124.73	2
2017/9/15	41.04	40.61	41.5	40.44	3163285	41.02	40.48	39.24	37.99	31632.85	46772.63	54621.83	2
2017/9/18	39.91	41	41.3	39.84	5843620	40.76	40.65	39.36	38.02	58436.2	46056.24	57525.96	2
2017/9/19	39.24	39.8	40.1	39.02	5646366	40.34	40.68	39.46	38.04	56463.66	48408.46	58202.47	2
2017/9/20	38.36	39.2	39.2	38.2	9677981	39.85	40.58	39.51	38.06	96779.81	53325.21	64098.16	2
2017/9/21	37.89	38.6	38.65	37.81	9205181	39.29	40.29	39.56	38.07	92051.81	67072.86	63866.66	2
2017/9/22	38.11	37.93	38.2	37.81	5153962	38.7	39.86	39.6	38.08	51539.62	71054.22	58913.42	3
2017/9/25	38.45	38.07	38.49	37.33	7501635	38.41	39.59	39.6	38.09	75016.35	74370.25	60213.24	3
2017/9/26	38.43	38.3	38.57	37.85	3426641	38.25	39.3	39.56	38.1	34266.41	69930.8	59169.63	2
2017/9/27	38.15	38.15	38.49	38.1	3033729	38.21	39.03	39.53	38.1	30337.29	56642.3	54983.75	3
2017/9/28	38.33	38.3	38.49	38.03	2965430	38.29	38.79	39.5	38.1	29654.3	44162.79	55617.83	2
2017/9/29	37.98	38.3	38.7	37.71	4738320	38.27	38.49	39.48	38.09	47383.2	43331.51	57192.87	2
2017/10/9	38.56	38.4	38.98	38.26	8802287	38.29	38.35	39.5	38.12	88022.87	45932.81	60151.53	0
2017/10/10	37.82	38.61	39.05	37.18	10914046	38.17	38.21	39.44	38.13	109140.46	60907.63	65419.21	2
2017/10/11	38.63	37.85	39.1	37.82	7786346	38.26	38.24	39.41	38.15	77863.46	70412.86	63527.57	2
2017/10/12	39.99	38.7	40.47	38.63	10051494	38.6	38.44	39.37	38.2	100514.94	84584.98	64373.89	1
2017/10/13	40.04	40.01	40.8	39.81	5147086	39.01	38.64	39.25	38.24	51470.86	85402.52	64367.02	2
2017/10/16	40.04	40.08	40.5	39.5	5116851	39.3	38.8	39.19	38.27	51168.51	78031.65	61982.24	2
2017/10/17	39.57	39.92	40	39.56	2618402	39.65	38.91	39.1	38.29	26184.02	61440.36	61173.99	2
2017/10/18	40.4	39.54	40.6	39.54	6890851	40.01	39.14	39.08	38.33	68908.51	59649.37	65031.11	3
2017/10/19	40.71	40.48	40.78	40.16	4849969	40.15	39.37	39.08	38.37	48499.69	49246.32	66915.65	2
2017/10/20	40.81	41.6	42.49	40.69	7712867	40.31	39.66	39.07	38.42	77128.67	54377.88	69890.2	2
2017/10/23	40.01	41	42.1	39.9	7641295	40.3	39.8	39.08	38.47	76412.95	59426.77	68729.2	2
2017/10/24	40.44	40.29	40.84	39.8	4671416	40.47	40.06	39.14	38.53	46714.16	63532.79	62486.57	2
2017/10/25	40.48	40.45	40.89	40.18	3336294	40.49	40.25	39.24	38.6	33362.94	56423.69	58036.52	3
2017/10/26	40	40.97	40.97	39.94	4816748	40.35	40.25	39.35	38.66	48167.48	56357.24	52801.77	2
2017/10/27	39.89	40.19	40.38	39.59	6958599	40.16	40.24	39.44	38.71	69585.99	54848.7	54613.29	2
2017/10/30	43.19	40.49	43.32	40.49	14865777	40.8	40.55	39.67	38.81	148657.77	69297.66	64362.21	2
2017/10/31	43.75	43.19	43.84	42.16	10806495	41.46	40.97	39.94	38.92	108064.95	81567.83	72550.31	3
2017/11/1	42.41	43.23	43.5	42.31	10939746	41.85	41.17	40.15	39.01	109397.46	96774.73	76599.2	2
2017/11/2	42.64	42.33	42.77	41.53	6397507	42.38	41.36	40.37	39.11	63975.07	99936.25	78146.75	2
2017/11/3	42.94	42.4	42.97	42	6377780	42.99	41.58	40.62	39.22	63777.8	98774.61	76811.66	2
2017/11/6	44.33	43.05	45.17	42.69	13838553	43.21	42.01	40.9	39.35	138385.53	96720.16	83008.92	2
2017/11/7	43.1	44.34	44.96	42.82	12869596	43.08	42.27	41.17	39.45	128695.96	100846.37	91207.1	3
2017/11/8	42.76	43.47	43.76	42.14	11885232	43.15	42.5	41.38	39.55	118852.32	102737.34	99756.03	2
2017/11/9	43.18	42.6	43.22	42.19	5995892	43.26	42.82	41.53	39.66	59958.92	101934.11	100935.17	3
2017/11/10	44.18	43.08	44.67	42.61	9295358	43.51	43.25	41.74	39.78	92953.58	107769.27	103271.93	1
2017/11/13	43.55	44.29	44.55	43.39	8551347	43.35	43.28	41.92	39.88	85513.47	97194.85	96957.5	2
2017/11/14	42.89	43.5	43.51	42.42	7394445	43.31	43.2	42.08	39.97	73944.45	86244.55	93545.45	2
2017/11/15	43.72	42.68	43.95	42.68	8564170	43.5	43.33	42.25	40.08	85641.7	79602.42	91169.88	3
2017/11/16	43.5	43.74	43.92	42.97	5297277	43.57	43.42	42.39	40.18	52972.77	78205.19	90069.64	2
2017/11/17	45.05	43.63	45.17	43.53	14592025	43.74	43.63	42.6	40.3	145920.25	88798.53	98283.9	2
2017/11/20	45.72	45	45.77	44.07	11614690	44.18	43.76	42.89	40.44	116146.9	94925.21	96060.02	2
2017/11/21	45.23	45.9	47.38	45.1	15250746	44.64	43.98	43.13	40.57	152507.45	110637.81	98441.18	2
2017/11/22	45.87	45.39	46.18	44.35	12564605	45.07	44.29	43.4	40.72	125646.05	118638.67	99120.55	2
2017/11/23	43.66	45.41	45.41	42.83	12152408	45.11	44.34	43.58	40.83	121524.08	132348.95	105277.08	2
2017/11/24	43.68	43.05	43.88	42.81	10077131	44.83	44.29	43.77	40.94	100771.31	123319.15	106058.84	2
2017/11/27	42.7	43.21	43.5	41.8	12056400	44.23	44.2	43.74	41.01	120564	124202.58	109563.89	2
2017/11/28	43.09	42.8	43.54	42.2	5832333	43.8	44.22	43.71	41.07	58323.33	105365.75	108001.77	2
2017/11/29	42.11	42.88	43.1	41.45	10435335	43.05	44.06	43.69	41.13	104353.35	101107.21	109872.95	3
2017/11/30	41.76	42.02	42.18	41.21	5712916	42.67	43.89	43.65	41.17	57129.16	88228.23	110288.59	0
2017/12/1	42.06	41.8	42.4	41.58	4494884	42.34	43.59	43.61	41.23	44948.84	77063.73	100191.45	3
2017/12/4	42.17	42.28	42.58	41.83	4214061	42.24	43.23	43.5	41.3	42140.61	61379.06	92790.82	3
2017/12/5	43.44	42.14	43.46	42.13	7497485	42.31	43.05	43.52	41.38	74974.85	64709.36	85037.55	2
2017/12/6	41.97	43.06	43.2	41.6	9599689	42.28	42.66	43.48	41.42	95996.89	63038.07	82072.64	3
2017/12/7	41.97	41.78	42.15	41.44	6727356	42.32	42.49	43.42	41.44	67273.56	65066.96	76647.59	2
2017/12/8	41.99	41.66	42.35	41.46	5955317	42.31	42.33	43.31	41.43	59553.17	67987.81	72525.77	2
2017/12/11	43.21	42	43.54	41.75	5743671	42.52	42.38	43.29	41.47	57436.71	71047.03	66213.05	2
2017/12/12	42.49	42.91	43.19	42.38	5681386	42.33	42.32	43.27	41.49	56813.86	67414.84	66062.1	3
2017/12/13	43.99	42.77	44.21	42.6	7915094	42.73	42.5	43.28	41.54	79150.94	64045.65	63541.86	2
2017/12/14	43.49	43.94	43.97	43.34	5059621	43.03	42.68	43.28	41.58	50596.21	60710.18	62888.56	3
2017/12/15	43.63	43.49	43.84	43.32	4328780	43.36	42.83	43.21	41.63	43287.8	57457.11	62722.46	1
2017/12/18	43.96	43.69	44.49	43.6	4218528	43.51	43.01	43.12	41.7	42185.28	54406.81	62726.93	2
2017/12/19	44.38	43.51	44.47	43.51	4746205	43.89	43.11	43.08	41.78	47462.05	52536.46	59975.64	3
2017/12/20	44.78	44.6	44.97	44.13	4554159	44.05	43.39	43.03	41.89	45541.59	45814.59	54930.12	3
2017/12/21	45.27	44.6	45.71	44.6	6393596	44.4	43.72	43.11	42.01	63935.96	48482.54	54596.36	2
2017/12/22	44.23	45.5	45.5	43.98	5382322	44.52	43.94	43.13	42.11	53823.22	50589.62	54023.36	2
2017/12/25	44.32	43.86	44.68	43.86	3469273	44.6	44.05	43.22	42.21	34692.73	49091.11	51748.96	2
2017/12/26	44.99	44.4	45.4	44.31	5644103	44.72	44.3	43.31	42.32	56441.03	50886.91	51711.68	3
2017/12/27	44.12	44.99	45.02	43.75	5322272	44.59	44.32	43.41	42.42	53222.72	52423.13	49118.86	3
2017/12/28	44.09	44.2	44.27	43.58	3498898	44.35	44.38	43.53	42.52	34988.98	46633.74	47558.14	2
2017/12/29	45.01	44	45.12	43.96	5340958	44.51	44.51	43.67	42.63	53409.58	46551.01	48570.32	3
2018/1/2	44.4	45	45.33	44.13	5971792	44.52	44.56	43.79	42.73	59717.92	51556.05	50323.58	2
2018/1/3	44.05	44.44	44.93	43.73	9197365	44.33	44.53	43.82	42.83	91973.65	58662.57	54774.74	1
2018/1/4	44.1	43.98	44.43	43.58	5896574	44.33	44.46	43.92	42.92	58965.74	59811.17	56117.15	3
2018/1/5	44.15	44.32	44.55	44.01	5311671	44.34	44.35	44.03	42.99	53116.71	63436.71	55035.23	3
2018/1/8	43.03	44.15	44.35	42.73	10147858	43.95	44.23	44.08	43.04	101478.58	73050.52	59800.76	2
2018/1/9	43.76	43.05	43.82	43.03	8211714	43.82	44.17	44.11	43.11	82117.14	77530.37	64543.2	2
2018/1/10	43.8	44.04	44.18	43.5	4818606	43.77	44.05	44.18	43.18	48186.06	68772.85	63717.71	0
2018/1/11	43.44	43.8	44.19	43.16	4159913	43.64	43.98	44.15	43.23	41599.13	65299.52	62555.35	2
2018/1/12	43.94	43.52	44.03	43.2	4170045	43.59	43.97	44.17	43.28	41700.45	63016.27	63226.5	3
2018/1/15	45.65	44.38	46.44	44	12064078	44.12	44.03	44.27	43.36	120640.78	66848.71	69949.61	0
2018/1/16	45.96	46	46.59	45.51	11427746	44.56	44.19	44.37	43.46	114277.46	73280.77	75405.56	2
2018/1/17	45.38	46.42	46.8	45.11	7480989	44.87	44.32	44.42	43.54	74809.89	78605.54	73689.19	2
2018/1/18	45	45.46	46.05	44.7	9409633	45.19	44.41	44.43	43.62	94096.33	89104.98	77202.24	2
2018/1/19	44.61	44.99	45.3	44.46	4701098	45.32	44.46	44.4	43.7	47010.98	90167.09	76591.67	2
2018/1/22	44.91	44.61	45.16	44.26	5913499	45.17	44.65	44.44	43.78	59134.99	77865.93	72357.32	0
2018/1/23	47.02	45.35	47.47	45.12	14960508	45.38	44.97	44.57	43.84	149605.08	84931.45	79106.11	2
2018/1/24	47.09	46.83	47.21	46.35	7212614	45.73	45.3	44.68	43.9	72126.14	84394.7	81500.12	3
2018/1/25	46.67	46.66	47.17	46.21	5475183	46.06	45.62	44.8	43.97	54751.83	76525.8	82815.39	3
2018/1/26	46.88	46.66	47.48	46.57	6244918	46.51	45.92	44.94	44.04	62449.18	79613.45	84890.27	3
2018/1/29	45.68	47.13	47.13	45.43	6263727	46.67	45.92	44.98	44.09	62637.27	80313.9	79089.91	2
2018/1/30	46.13	45.45	46.4	45.43	5906508	46.49	45.94	45.06	44.12	59065.08	62205.9	73568.67	3
2018/1/31	46.89	45.86	46.9	45.67	3796302	46.45	46.09	45.2	44.18	37963.02	55373.27	69883.98	3
2018/2/1	47.68	46.88	47.73	46.42	7339823	46.65	46.36	45.38	44.26	73398.23	59102.55	67814.18	3
2018/2/2	48.78	47.7	48.98	46.8	7369257	47.03	46.77	45.62	44.35	73692.57	61351.23	70482.34	3
2018/2/5	48.6	48.3	49.2	47.58	7113735	47.62	47.14	45.89	44.43	71137.35	63051.25	71682.58	2
2018/2/6	47.99	47.23	48	46.15	12019002	47.99	47.24	46.1	44.5	120190.02	75276.23	68741.06	2
2018/2/7	47.71	47.99	48.1	46.25	8181547	48.15	47.3	46.3	44.58	81815.47	84046.73	69710	3
2018/2/8	46.01	47.2	47.9	44.8	8565408	47.82	47.23	46.43	44.62	85654.08	86497.89	72800.22	3
2018/2/9	44.22	44.65	44.66	41.66	13165844	46.91	46.97	46.44	44.63	131658.44	98091.08	79721.15	3
2018/2/12	43.43	43.3	43.98	43.02	6067654	45.87	46.74	46.33	44.61	60676.54	95998.91	79525.08	2
2018/2/13	43.77	44.2	45.17	43.54	6702901	45.03	46.51	46.22	44.57	67029.01	85366.7	80321.48	2
2018/2/14	43.82	43.41	44	43.22	3978798	44.25	46.2	46.14	44.55	39787.98	76961.21	80503.98	2
2018/2/22	46.63	44.3	46.77	44.11	5756440	44.37	46.1	46.23	44.56	57564.4	71343.27	78920.59	2
2018/2/23	46.86	46.77	47.23	46.16	4654597	44.9	45.9	46.34	44.62	46545.97	54320.77	76205.92	3
2018/2/26	49.69	48.5	49.88	48.3	11871171	46.15	46.01	46.58	44.72	118711.71	65927.81	80963.36	2
2018/2/27	49.68	49.94	50.59	48.9	9970218	47.34	46.18	46.71	44.83	99702.18	72462.45	78914.58	3
2018/2/28	48.87	49.3	49.5	48.28	6319982	48.35	46.3	46.8	44.93	63199.82	77144.82	77053.02	3
2018/3/1	49.33	48.5	49.78	48.31	5434928	48.89	46.63	46.93	45.05	54349.28	76501.8	73922.54	3
2018/3/2	50.35	48.96	50.5	48.65	7329446	49.58	47.24	47.11	45.19	73294.46	81851.49	68086.14	2
2018/3/5	50.22	50	50.34	48.5	6250331	49.69	47.92	47.33	45.33	62503.31	70609.81	68268.81	2
2018/3/6	49.16	50	50.18	48.9	4592344	49.59	48.46	47.48	45.44	45923.44	59854.06	66158.26	3
2018/3/7	49.22	49.31	49.88	49.03	4379437	49.66	49	47.6	45.54	43794.37	55972.98	66558.89	3
2018/3/8	49.64	49.5	49.7	48.56	3328586	49.72	49.3	47.7	45.67	33285.86	51760.29	64131.04	3
2018/3/9	50.83	50	50.88	49.41	5169566	49.81	49.7	47.8	45.82	51695.66	47440.53	64646.01	1
2018/3/12	50.09	51	51.98	49.9	6401682	49.79	49.74	47.88	45.95	64016.82	47743.23	59176.52	2
2018/3/13	50.54	50.12	51.4	49.85	4219471	50.06	49.83	48	46.07	42194.71	46997.48	53425.77	2
2018/3/14	49.84	50.2	50.8	49.63	3762247	50.19	49.92	48.11	46.2	37622.47	45763.1	50868.04	3
2018/3/15	50	49.48	50.15	49.41	2177561	50.26	49.99	48.31	46.3	21775.61	43461.05	47610.67	0
2018/3/16	49.34	50.29	50.38	49.1	3964986	49.96	49.89	48.57	46.39	39649.86	41051.89	44246.21	0
2018/3/19	50.14	49.02	50.29	48.8	4321103	49.97	49.88	48.9	46.5	43211.03	36890.74	42316.98	0
2018/3/20	49.99	49.85	50.3	49.6	3152665	49.86	49.96	49.21	46.6	31526.65	34757.13	40877.3	0
2018/3/21	49.99	50.33	50.85	49.6	3588011	49.89	50.04	49.52	46.7	35880.11	34408.65	40085.88	3
2018/3/22	50.79	50.01	51.48	49.75	5733081	50.05	50.15	49.73	46.8	57330.81	41519.69	42490.37	3
2018/3/23	50.78	48.88	50.81	48.88	9761793	50.34	50.15	49.92	46.89	97617.93	53113.3	47082.6	3
2018/3/26	50.03	49.8	51.44	48.36	7699998	50.32	50.14	49.94	46.98	76999.98	59871.09	48380.92	2
2018/3/27	49.32	50.3	50.3	49	3789960	50.18	50.02	49.92	47.07	37899.6	61145.69	47951.41	3
2018/3/28	49.25	49	49.99	48.58	4108614	50.03	49.96	49.94	47.14	41086.14	62186.89	48297.77	2
2018/3/29	47.65	49.25	49.57	47.3	6894738	49.41	49.73	49.86	47.2	68947.38	64510.21	53014.95	3
2018/3/30	48.84	47.74	49.18	47.66	3194054	49.02	49.68	49.78	47.28	31940.54	51374.73	52244.02	3
2018/4/2	49.3	49.75	50.02	49.12	3631320	48.87	49.59	49.74	47.35	36313.2	43237.38	51554.23	2
2018/4/3	47.99	49	49.8	47.95	4943796	48.61	49.39	49.68	47.41	49437.96	45545.04	53345.36	2
2018/4/4	47.86	48.37	48.64	47.76	5474267	48.33	49.18	49.61	47.47	54742.67	48276.35	55231.62	3
2018/4/9	47.25	47.28	47.97	47.22	5935199	48.25	48.83	49.49	47.52	59351.99	46357.27	55433.74	2
2018/4/10	48.24	47.58	48.32	46.88	4969262	48.13	48.57	49.36	47.59	49692.62	49907.69	50641.21	2
2018/4/11	48.1	48.26	48.4	47.8	5367317	47.89	48.38	49.26	47.68	53673.17	53379.68	48308.52	3
2018/4/12	48.06	47.98	48.65	47.9	4830243	47.9	48.25	49.14	47.75	48302.43	53152.57	49348.8	2
2018/4/13	47.29	48.09	48.5	47.01	2902676	47.79	48.06	49.01	47.81	29026.76	48009.39	48142.87	3
2018/4/16	45.86	47	47.28	45.51	8170653	47.51	47.88	48.8	47.85	81706.53	52480.3	49418.79	0
2018/4/17	44.55	45.7	46.67	44.52	8130318	46.77	47.45	48.56	47.86	81303.18	58802.41	54355.05	2
2018/4/18	44.37	44.85	45.8	43.82	8468264	46.03	46.96	48.28	47.84	84682.64	65004.3	59191.99	0
2018/4/19	45.09	44.7	45.28	44	6649264	45.43	46.67	48.03	47.82	66492.64	68642.35	60897.47	3
2018/4/20	45.41	44.81	46.35	44.81	4955850	45.06	46.42	47.8	47.82	49558.5	72748.7	60379.05	0
2018/4/23	45.27	45.29	46.19	45.01	3987174	44.94	46.22	47.53	47.83	39871.74	64381.74	58431.02	2
2018/4/24	46.27	45.9	47.15	45.5	4593019	45.28	46.03	47.3	47.85	45930.19	57307.14	58054.78	3
2018/4/25	46.96	45.97	47.02	45.8	3113080	45.8	45.91	47.15	47.89	31130.8	46596.77	55800.54	2
2018/4/26	47	47.1	47.21	46.18	3868824	46.18	45.81	47.03	47.89	38688.24	41035.89	54839.13	2
2018/4/27	49.79	47.31	49.85	47.3	8893393	47.06	46.06	47.06	47.93	88933.93	48910.98	60829.84	2
2018/5/2	50.88	49.79	51.24	48.8	7218931	48.18	46.56	47.22	48	72189.31	55374.49	59878.12	0
2018/5/3	51	49.95	51.19	49.83	4924380	49.13	47.2	47.33	48.07	49243.8	56037.21	56672.18	2
2018/5/4	51.17	50.75	51.63	50.75	5087921	49.97	47.88	47.42	48.16	50879.21	59986.9	53291.84	2
2018/5/7	51.58	51.33	51.66	50.99	4995404	50.88	48.53	47.6	48.25	49954.04	62240.05	51637.98	2
2018/5/8	51.9	51.01	52.32	51	5445764	51.31	49.18	47.8	48.34	54457.64	55344.8	52127.89	2
2018/5/9	52.99	52	53.32	51.8	6297239	51.73	49.95	48.09	48.43	62972.39	53501.42	54437.96	2
2018/5/10	55.01	52.51	55.16	52.51	7720718	52.53	50.83	48.43	48.53	77207.18	59094.09	57565.66	3
2018/5/11	52.59	55	55	52.25	7040120	52.81	51.39	48.65	48.6	70401.2	62998.49	61492.7	2
2018/5/14	52.9	52.76	53.8	52.59	5208137	53.08	51.98	48.89	48.68	52081.37	63423.95	62832.01	2
2018/5/15	53.47	53.29	54.3	52.85	3083736	53.39	52.35	49.2	48.77	30837.36	58699.9	57022.35	2
2018/5/16	53.86	53.15	54.4	53.1	3795143	53.57	52.65	49.6	48.91	37951.43	53695.71	53598.56	2
2018/5/17	52.35	54.01	54.28	51.8	5725417	53.03	52.78	49.99	49.04	57254.17	49705.11	54399.6	2
2018/5/18	53.99	52.29	54.14	52.29	6225524	53.31	53.06	50.47	49.22	62255.24	48075.91	55537.21	2
2018/5/21	53.14	54	54.3	52.9	4322591	53.36	53.22	50.88	49.37	43225.91	46304.82	54864.39	2
2018/5/22	52.95	53.54	53.64	52.83	2577921	53.26	53.33	51.25	49.53	25779.21	45293.2	51996.54	2
2018/5/23	52.48	53.46	53.51	52.21	5673391	52.98	53.27	51.61	49.62	56733.91	49049.69	51372.7	2
2018/5/24	52.49	52.66	52.8	52.04	4123701	53.01	53.02	51.92	49.72	41237.01	45846.26	47775.68	3
2018/5/25	52.48	52.86	52.91	51.4	5900256	52.71	53.01	52.2	49.76	59002.56	45195.72	46635.82	2
2018/5/28	52.19	52.01	52.87	51.7	4578960	52.52	52.94	52.46	49.8	45789.6	45708.46	46006.64	2
2018/5/29	53.86	52.23	54.3	52.11	7351267	52.7	52.98	52.66	49.89	73512.67	55255.15	50274.18	2
2018/5/30	52.39	53.02	53.82	51.8	6248875	52.68	52.83	52.74	49.94	62488.75	56406.12	52727.91	2
2018/5/31	53.87	52.4	54.05	52.39	5333704	52.96	52.98	52.88	50	53337.04	58826.13	52336.19	2
2018/6/1	52.7	53.77	54.65	51.42	7813694	53	52.85	52.96	50.04	78136.94	62652.99	53924.36	2
2018/6/4	54.97	52.85	54.98	52.68	5833134	53.56	53.04	53.13	50.14	58331.34	65161.35	55434.9	2
2018/6/5	54.92	55.38	55.4	53.98	7151468	53.77	53.23	53.28	50.23	71514.68	64761.75	60008.46	3
2018/6/6	57.11	54.75	57.67	54.55	7534608	54.71	53.7	53.49	50.36	75346.08	67333.21	61869.66	2
2018/6/7	56.92	57.26	57.28	55.88	4517272	55.32	54.14	53.58	50.46	45172.72	65700.35	62263.24	2
2018/6/8	57.29	56.5	58.38	56.33	6148609	56.24	54.62	53.82	50.58	61486.09	62370.18	62511.59	0
2018/6/11	55.87	57.05	57.79	55.6	5672156	56.42	54.99	53.96	50.67	56721.56	62048.23	63604.79	2
2018/6/12	59.34	55.97	59.57	55.89	9560921	57.31	55.54	54.26	50.82	95609.21	66867.13	65814.45	2
2018/6/13	59.97	59.2	60	58.69	7029852	57.88	56.3	54.56	50.99	70298.52	65857.62	66595.42	2
2018/6/14	59.53	59.93	59.93	58.8	6268635	58.4	56.86	54.92	51.16	62686.35	69360.35	67530.35	2
2018/6/15	59.13	59.18	59.92	57.83	6567608	58.77	57.5	55.18	51.31	65676.08	70198.34	66284.27	2
2018/6/19	58.29	57.5	58.67	55.38	17940260	59.25	57.84	55.44	51.45	179402.59	94734.55	78391.39	1
2018/6/20	56.36	56.5	57.9	55	12778494	58.66	57.98	55.61	51.55	127784.94	101169.7	84018.41	2
2018/6/21	57.03	56.55	57.9	56.1	6752320	58.07	57.97	55.84	51.66	67523.2	100614.63	83236.13	2
2018/6/22	56.58	56.7	57.15	56	5610121	57.48	57.94	56.04	51.76	56101.21	99297.6	84328.97	2
2018/6/25	58.5	56.89	59.5	56.66	7552694	57.35	58.06	56.34	51.9	75526.94	101267.78	85733.06	2
2018/6/26	56.49	58	58	55.77	7601509	56.99	58.12	56.56	52.02	76015.09	80590.27	87662.41	2
2018/6/27	55.31	56	56.64	54.52	4652729	56.78	57.72	56.63	52.12	46527.29	64338.75	82754.22	2
2018/6/28	54.81	54.25	56.36	54.02	5911820	56.34	57.2	56.75	52.24	59118.2	62657.74	81636.2	2
2018/6/29	55.48	55.09	56.28	55	4315193	56.12	56.8	56.83	52.35	43151.93	60067.89	79682.74	2
2018/7/2	55.32	55.01	56.81	54.67	4008300	55.48	56.42	56.96	52.45	40083	52979.1	77123.44	2
2018/7/3	53.12	54.62	55.33	51.7	10946383	54.81	55.9	56.87	52.53	109463.83	59668.85	70129.56	2
2018/7/4	56.6	53.9	57.2	53.53	10108008	55.07	55.92	56.95	52.68	101080.08	70579.41	67459.08	2
2018/7/5	57.38	57.1	57.93	55.91	7853183	55.58	55.96	56.97	52.85	78531.83	74462.14	68559.94	0
2018/7/6	55.89	57.38	57.55	54.83	4734517	55.66	55.89	56.91	52.97	47345.17	75300.78	67684.33	0
2018/7/9	57.04	56.8	57.18	56.08	4201977	56.01	55.74	56.9	53.12	42019.77	75688.14	64333.63	0
2018/7/10	60.18	57.05	60.2	57.05	7931726	57.42	56.11	57.12	53.33	79317.26	69658.83	64663.84	2
2018/7/11	59.95	59.83	60.2	58.1	6723783	58.09	56.58	57.15	53.54	67237.83	62890.38	66734.89	2
2018/7/12	60.05	59.45	60.92	58.91	7037048	58.62	57.1	57.15	53.77	70370.48	61258.1	67860.11	2
2018/7/13	61.73	59.77	62.8	59.77	7073842	59.79	57.73	57.26	54.06	70738.42	65936.76	70618.77	2
2018/7/16	62.53	62	64.3	62	7600465	60.89	58.45	57.43	54.36	76004.65	72733.73	74210.92	2
2018/7/17	62.28	62.7	62.7	61.16	4851860	61.31	59.36	57.63	54.65	48518.6	66574	68116.41	2
2018/7/18	62.76	62.28	63.8	61.75	4877843	61.87	59.98	57.95	54.94	48778.43	62882.12	62886.24	2
2018/7/19	61.22	63	63.19	60.27	6137178	62.1	60.36	58.16	55.2	61371.78	61082.38	61170.24	2
2018/7/20	61.83	61.22	62.69	61.22	5763729	62.12	60.96	58.42	55.46	57637.29	58462.15	62199.45	2
2018/7/23	61.83	62	64.78	61.22	8678147	61.98	61.44	58.59	55.71	86781.47	60617.51	66675.62	2
2018/7/24	61.42	62.3	63.3	60.83	11806604	61.81	61.56	58.84	55.95	118066.04	74527	70550.5	2
2018/7/25	62.69	61.62	62.88	61	8553318	61.8	61.83	59.21	56.17	85533.18	81877.95	72380.04	3
2018/7/26	62.46	62.7	63.85	62.02	8864946	62.05	62.08	59.59	56.36	88649.46	87333.48	74207.93	2
2018/7/27	61.7	62.11	62.34	60.3	7568017	62.02	62.07	59.9	56.54	75680.17	90942.06	74702.11	2
2018/7/30	60.4	61.68	61.97	60.1	7323624	61.73	61.86	60.15	56.69	73236.24	88233.02	74425.27	0
2018/7/31	60.27	60.71	61.36	59.97	10095025	61.5	61.66	60.51	56.84	100950.25	84809.86	79668.45	2
2018/8/1	61.69	61.14	62.66	60.91	10225399	61.3	61.55	60.77	57	102253.99	88154.03	85016	2
2018/8/2	62.08	61.03	62.29	60.8	5398660	61.23	61.64	61	57.15	53986.6	81221.45	84277.47	2
2018/8/3	59.68	62.1	62.66	59.5	7241499	60.82	61.42	61.19	57.23	72414.99	80568.42	85755.23	2
2018/8/6	54.95	58.1	58.55	53.92	15877687	59.73	60.73	61.09	57.27	158776.88	97676.55	92954.78	0
2018/8/7	56.01	53.84	56.12	53.6	10478185	58.88	60.19	60.88	57.32	104781.85	98442.86	91626.36	2
2018/8/8	57.58	55.78	58.67	55	8270397	58.06	59.68	60.76	57.39	82703.97	94532.86	91343.44	3
2018/8/9	58.21	57.01	58.96	57.01	6167987	57.29	59.26	60.67	57.46	61679.87	96071.52	88646.48	2
2018/8/10	58.8	58.21	58.94	57.79	3014011	57.11	58.97	60.52	57.57	30140.11	87616.54	84092.48	2
2018/8/13	60.23	58.08	60.46	58.07	4538062	58.17	58.95	60.4	57.67	45380.62	64937.29	81306.92	2
2018/8/14	58.08	60.19	60.63	57.51	6070475	58.58	58.73	60.19	57.75	60704.75	56121.86	77282.36	2
2018/8/15	58.03	57.6	59.18	57.03	4043107	58.67	58.37	59.96	57.84	40431.07	47667.29	71100.08	0
2018/8/16	56.58	57.77	58.26	56.57	7053809	58.34	57.82	59.73	57.91	70538.09	49438.93	72755.22	3
2018/8/17	56.67	56.9	58.1	56.07	5205055	57.92	57.51	59.47	57.98	52050.55	53821.02	70718.77	2
2018/8/20	54.59	56.03	56.52	53.1	9945956	56.79	57.48	59.11	58.01	99459.56	64636.8	64787.05	2
2018/8/21	58.55	54.5	58.7	54.3	7849599	56.88	57.73	58.96	58.12	78495.99	68195.05	62158.46	2
2018/8/22	58.41	58.58	58.76	57.51	3455327	56.96	57.82	58.75	58.19	34553.27	67019.49	57343.39	3
2018/8/23	56.79	57.97	58.21	56.15	5246572	57	57.67	58.47	58.27	52465.72	63405.02	56421.98	0
2018/8/24	57.06	56.27	57.99	56.22	2804429	57.08	57.5	58.23	58.32	28044.29	58603.77	56212.39	3
2018/8/27	57.47	56.45	57.47	54.6	11789107	57.66	57.22	58.09	58.4	117891.07	62290.07	63463.44	3
2018/8/28	55.83	56.8	56.88	55.21	10658481	57.11	57	57.86	58.41	106584.81	67907.83	68051.45	0
2018/8/29	54.71	55.3	55.7	54.59	5088940	56.37	56.67	57.52	58.41	50889.4	71175.05	69097.27	2
2018/8/30	54.83	54.2	55.35	54.2	3768780	55.98	56.49	57.15	58.37	37687.8	68219.48	65812.25	3
2018/8/31	54.88	54.76	55.21	53.99	4443327	55.54	56.31	56.91	58.34	44433.27	71497.27	65050.52	3
2018/9/3	54.3	53.85	54.5	53.85	3426354	54.91	56.28	56.88	58.29	34263.54	54771.76	58530.91	2
2018/9/4	54.3	54.58	54.58	53.65	3869792	54.6	55.86	56.79	58.26	38697.92	41194.39	54551.11	3
2018/9/5	53.9	54.3	54.96	53.9	4628418	54.44	55.41	56.61	58.17	46284.18	40273.34	55724.2	2
2018/9/6	53.1	53.79	54.1	53.01	2631962	54.1	55.04	56.36	58.06	26319.62	37999.7	53109.59	2
2018/9/7	53.07	53.1	54.18	52.8	3488587	53.73	54.64	56.07	57.95	34885.87	36090.23	53793.75	3
2018/9/10	53.03	53.1	53.83	52.88	3417968	53.48	54.19	55.71	57.85	34179.68	36073.45	45422.61	3
2018/9/11	54.53	53	54.6	53	3600152	53.53	54.07	55.53	57.79	36001.52	35534.18	38364.29	2
2018/9/12	54.1	54.4	54.68	53.6	2257832	53.57	54	55.33	57.75	22578.32	30793	35533.18	2
2018/9/13	53.43	54.2	54.8	52.6	3100959	53.63	53.86	55.18	57.69	31009.59	31731	34865.35	3
2018/9/14	54.05	53.45	54.29	53.2	3188611	53.83	53.78	55.05	57.65	31886.11	31131.04	33610.63	2
2018/9/17	52.87	53.78	54.08	52.35	2879442	53.8	53.64	54.96	57.55	28794.42	30053.99	33063.73	0
2018/9/18	53	52.56	53.2	50.8	5315459	53.49	53.51	54.68	57.49	53154.59	33484.61	34509.39	0
2018/9/19	54.81	52.6	55.72	52.08	8220103	53.63	53.6	54.5	57.49	82201.03	45409.15	38101.08	2
2018/9/20	54.49	54.72	55.19	54.05	4230630	53.84	53.74	54.39	57.48	42306.3	47668.49	39699.74	2
2018/9/21	56.6	54.64	56.88	54.64	5991961	54.35	54.09	54.36	57.5	59919.61	53275.19	42203.12	2
2018/9/25	56.63	56.03	57.38	55.88	3566698	55.11	54.45	54.32	57.52	35666.98	54649.7	42351.84	2
2018/9/26	58.06	56.4	58.62	56.32	6688705	56.12	54.8	54.43	57.6	66887.05	57396.2	45440.4	2
2018/9/27	58.29	58.13	58.57	57.7	5733397	56.81	55.22	54.61	57.63	57333.97	52422.78	48915.96	3
2018/9/28	58.77	58.28	58.9	57.5	3653387	57.67	55.76	54.81	57.65	36533.87	51268.3	49468.39	2
2018/10/8	55.7	56	57.37	53.91	11138947	57.49	55.92	54.85	57.65	111389.47	61562.27	57418.73	2
2018/10/9	53.83	55	55.44	53.54	6678760	56.93	56.02	54.83	57.6	66787.6	67786.39	61218.04	2
2018/10/10	54.47	54	54.55	52.3	4922870	56.21	56.17	54.84	57.5	49228.7	64254.72	60825.45	2
2018/10/11	52.9	52.5	53.47	51.15	7114628	55.13	55.97	54.79	57.39	71146.28	67017.19	59719.98	2
2018/10/12	54.61	52.9	54.9	52.2	6840684	54.3	55.99	54.86	57.29	68406.84	73391.78	62330.04	2
2018/10/15	54.05	54.61	55.16	53.84	4125722	53.97	55.73	54.91	57.17	41257.22	59365.33	60463.8	2
2018/10/16	53.4	54.07	54.97	53	3429991	53.89	55.41	54.93	57.01	34299.91	52867.79	60327.09	2
2018/10/17	52.68	53.89	54.51	52.5	4913944	53.53	54.87	54.84	56.85	49139.44	52849.94	58552.32	2
2018/10/18	50.15	52.69	53.35	48.63	8678925	52.98	54.06	54.64	56.64	86789.25	55978.53	61497.86	2
2018/10/19	52.78	49.2	52.86	49.2	9343108	52.61	53.46	54.61	56.5	93431.08	60983.38	67187.58	3
2018/10/22	55.8	52.99	57.32	52.99	9157456	52.96	53.47	54.69	56.4	91574.56	71046.84	65206.09	1
2018/10/23	54.8	55.32	56.28	53.5	5679118	53.24	53.56	54.79	56.29	56791.18	75545.1	64206.45	2
2018/10/24	51.9	54.2	54.79	51.77	7365862	53.09	53.31	54.74	56.13	73658.62	80448.94	66649.44	2
2018/10/25	50.74	50	50.87	49.26	8498125	53.2	53.09	54.53	55.93	84981.25	80087.34	68032.94	2
2018/10/26	48.6	50.7	51.13	47.29	11641587	52.37	52.49	54.24	55.7	116415.87	84684.3	72833.84	3
2018/10/29	43.74	48	48.12	43.74	13384991	49.96	51.46	53.6	55.4	133849.91	93139.37	82093.11	2
2018/10/30	47.8	44	48.01	43.8	12928085	48.56	50.9	53.15	55.19	129280.85	107637.3	91591.2	2
2018/10/31	49.55	47.81	49.99	47.66	8839292	48.09	50.59	52.73	55.01	88392.92	110584.16	95516.55	2
2018/11/1	50.17	50.34	51.98	49.52	8264918	47.97	50.59	52.32	54.82	82649.18	110117.73	95102.54	2
2018/11/2	54.2	51.78	54.2	51.6	15734374	49.09	50.73	52.09	54.69	157343.73	118303.31	101493.8	0
2018/11/5	52.2	54.35	54.35	51.95	10113329	50.78	50.37	51.92	54.56	101133.29	111760	102449.68	2
2018/11/6	52.15	52	52.6	51.86	3882407	51.65	50.1	51.83	54.51	38824.07	93668.64	100652.98	3
2018/11/7	51.2	52.1	52.14	50.51	5307501	51.98	50.03	51.67	54.43	53075.01	86605.06	98594.61	3
2018/11/8	50.26	51.9	52	49.88	5267954	52	49.99	51.54	54.31	52679.54	80611.13	95364.44	0
2018/11/9	49.64	50	50.98	49.2	5201369	51.09	50.09	51.29	54.17	52013.69	59545.12	88924.23	0
2018/11/12	49.57	49.58	50	48.55	4772559	50.56	50.67	51.07	54.02	47725.59	48863.58	80311.8	2
2018/11/13	49.91	49	50.25	48.56	5676300	50.12	50.88	50.89	53.84	56763	52451.36	73060	2
2018/11/14	50	50.5	50.83	49.49	5656285	49.88	50.93	50.76	53.71	56562.85	53148.93	69876.99	2
2018/11/15	50.4	50.18	50.51	49.32	4196490	49.9	50.95	50.77	53.58	41964.9	51006.01	65808.56	1
2018/11/16	51.6	50.5	51.65	50.05	6544139	50.3	50.69	50.71	53.5	65441.39	53691.54	56618.33	0
2018/11/19	51.03	51.58	52	50.75	5216283	50.59	50.58	50.47	53.4	52162.83	54578.99	51721.29	2
2018/11/20	50.04	50.58	51.1	49.8	2919726	50.61	50.37	50.24	53.33	29197.26	49065.84	50758.6	3
2018/11/21	50.04	49.7	50.23	49.23	2024948	50.62	50.25	50.14	53.19	20249.48	41803.18	47476.05	2
2018/11/22	49.39	49.72	49.75	49.25	2485417	50.42	50.16	50.07	53.04	24854.17	38381.02	44693.52	3
2018/11/23	49	49	49.77	48.93	2911675	49.9	50.1	50.09	52.91	29116.75	31116.1	42403.82	0
2018/11/26	49.21	49.39	49.52	48.73	2118257	49.54	50.06	50.37	52.78	21182.57	24920.04	39749.52	3
2018/11/27	47.98	49.31	49.35	47.89	3323777	49.12	49.87	50.38	52.62	33237.77	25728.15	37397	1
2018/11/28	49.45	47.91	49.47	47.36	3318704	49.01	49.81	50.37	52.51	33187.04	28315.66	35059.41	2
2018/11/29	48.43	49.53	50.22	47.92	3641648	48.81	49.62	50.29	52.41	36416.48	30628.12	34504.57	2
2018/11/30	50.1	48.3	50.58	48.06	5958986	49.03	49.47	50.08	52.33	59589.86	36722.74	33919.42	0
2018/12/3	51.26	51.5	52.25	50.67	7848443	49.44	49.49	50.03	52.27	78484.43	48183.12	36551.58	3
2018/12/4	52.08	51	52.15	50.7	3622881	50.26	49.69	50.03	52.23	36228.81	48781.32	37254.73	2
2018/12/5	51.65	51.49	52	51.3	2214143	50.7	49.85	50.05	52.19	22141.43	46572.2	37443.93	2
2018/12/6	50.5	51.51	51.8	50.1	3089268	51.12	49.97	50.06	52.13	30892.68	45467.44	38047.78	2
2018/12/7	49.93	50.5	51	49.11	3379198	51.08	50.06	50.08	52.08	33791.98	40307.87	38515.3	2
2018/12/10	49.61	49.28	50.47	49.28	2147044	50.75	50.1	50.08	52.02	21470.44	28905.07	38544.09	3
2018/12/11	49.78	49.8	50.33	49.18	3309567	50.29	50.28	50.07	51.97	33095.67	28278.44	38529.88	2
2018/12/12	49.7	50.21	50.26	49.59	1680518	49.9	50.3	50.06	51.88	16805.18	27211.19	36891.7	3
2018/12/13	51.8	49.89	52.02	49.88	4924155	50.16	50.64	50.13	51.85	49241.55	30880.96	38174.21	3
2018/12/14	51.23	51.63	51.94	51	3558861	50.42	50.75	50.11	51.81	35588.61	31240.29	35774.08	3
2018/12/17	50.01	51.25	51.57	49.12	4506499	50.5	50.63	50.06	51.74	45064.99	35959.2	32432.13	3
2018/12/18	50.49	49.76	50.51	49.65	3845038	50.65	50.47	50.08	51.7	38450.38	37030.14	32654.29	3
2018/12/19	49.85	50.54	50.56	49.77	3304787	50.68	50.29	50.07	51.65	33047.87	40278.68	33744.93	3
2018/12/20	50.05	49.61	50.2	48.9	3520791	50.33	50.25	50.11	51.57	35207.91	37471.95	34176.45	3
2018/12/21	49.44	49.6	50.38	49.3	3381531	49.97	50.2	50.13	51.49	33815.31	37117.29	34178.79	3
2018/12/24	50.28	49.44	50.44	49.21	1971652	50.02	50.26	50.18	51.38	19716.52	32047.6	34003.4	2
2018/12/25	50.05	50.23	50.23	49.58	1570710	49.93	50.29	50.28	51.27	15707.1	27498.94	32264.54	2
2018/12/26	50.82	50.37	51.3	50	2268935	50.13	50.4	50.35	51.15	22689.35	25427.24	32852.96	3
2018/12/27	51.53	51.35	51.66	50.6	2285199	50.42	50.38	50.51	51.04	22851.99	22956.05	30214	3
2018/12/28	50.76	51.5	51.5	49.41	6679978	50.69	50.33	50.54	50.9	66799.78	29552.95	33335.12	3
2019/1/2	50.38	50.6	50.72	49.72	4005197	50.71	50.36	50.5	50.82	40051.97	33620.04	32833.82	3
2019/1/3	49.7	50.38	50.38	49.28	4248283	50.64	50.29	50.38	50.75	42482.83	38975.18	33237.06	2
2019/1/4	49.82	49.4	50.15	49.17	3053574	50.44	50.28	50.29	50.67	30535.74	40544.46	32985.85	2
2019/1/7	49.78	49.97	50.39	49.58	3055199	50.09	50.26	50.25	50.62	30551.99	42084.46	32520.26	3
2019/1/8	49.84	49.78	50.11	49.61	1628136	49.9	50.3	50.25	50.54	16281.36	31980.78	30766.86	2
2019/1/9	50.69	49.7	51.32	49.7	3689205	49.97	50.34	50.3	50.48	36892.05	31348.79	32484.42	3
2019/1/10	49.8	50.68	50.68	49.76	3195980	49.99	50.31	50.3	50.42	31959.8	29244.19	34109.68	3
2019/1/11	49.1	49.78	49.8	48.08	7763856	49.84	50.14	50.27	50.36	77638.56	38664.75	39604.61	3
2019/1/14	47.88	49.04	49.04	47.7	6394310	49.46	49.78	50.08	50.32	63943.1	45342.97	43713.72	3
2019/1/15	48.37	47.78	48.63	47.39	8666883	49.17	49.54	49.93	50.25	86668.83	59420.47	45700.63	2
2019/1/16	47.48	48.38	48.47	47.39	5839643	48.53	49.25	49.81	50.11	58396.43	63721.34	47535.07	0
2019/1/17	47.65	47.48	48.05	47.34	4430566	48.1	49.04	49.66	49.99	44305.66	66190.52	47717.36	0
2019/1/18	49.99	47.72	50.36	47.29	10901771	48.27	49.06	49.67	49.96	109017.71	72466.34	55565.55	0
2019/1/21	50.55	49.5	50.77	49.26	10115520	48.81	49.13	49.7	49.96	101155.2	79908.77	62625.88	2
2019/1/22	48.5	50.1	50.35	48.1	7725419	48.83	49	49.65	49.96	77254.19	78025.84	68723.16	2
2019/1/23	47.85	48.2	48.7	47.4	5929504	48.91	48.72	49.53	50.03	59295.04	78205.55	70963.45	0
2019/1/24	47.33	47.75	47.75	46.2	14413601	48.84	48.47	49.39	50.02	144136.02	98171.63	82181.08	0
2019/1/25	48.14	47.1	48.5	46.9	7042903	48.47	48.37	49.26	49.99	70429.03	90453.9	81460.13	0
2019/1/28	48.88	48.15	49.32	48	6225940	48.14	48.47	49.12	49.97	62259.4	82674.73	81291.75	0
2019/1/29	49.2	48.48	49.46	48.03	5257724	48.28	48.56	49.05	49.89	52577.24	77739.34	77882.59	0
2019/1/30	49.11	48.9	49.37	47.89	5701378	48.53	48.72	48.98	49.84	57013.78	77283.09	77744.33	0
2019/1/31	49.3	48.8	49.6	48.75	5661482	48.93	48.89	48.96	49.79	56614.82	59778.86	78975.23	0
2019/2/1	49.55	49.5	49.63	48.84	4754572	49.21	48.84	48.95	49.76	47545.72	55202.19	72828.05	0
2019/2/11	50.25	49	50.25	49	7047904	49.48	48.81	48.97	49.76	70479.04	56846.12	69760.43	3
2019/2/12	50.63	50.15	50.72	49.82	5608192	49.77	49.02	49.01	49.78	56081.92	57547.05	67643.2	0
2019/2/13	52.7	50.6	53.05	50.5	8859319	50.49	49.51	49.11	49.83	88593.19	63862.94	70573.02	0
2019/2/14	53.19	53.3	53.83	52.69	7313513	51.26	50.1	49.28	49.89	73135.13	67167	63472.93	1
2019/2/15	52	53.22	53.99	51.76	7783956	51.75	50.48	49.43	49.92	77839.56	73225.77	64213.98	0
2019/2/18	53.22	52.68	53.78	52.68	8959546	52.35	50.91	49.69	49.97	89595.46	77049.05	66947.59	0
2019/2/19	54.5	53.48	55.76	53.22	8688267	53.12	51.44	50	50.01	86882.67	83209.2	70378.14	0
2019/2/20	56.31	55	56.62	55	7328074	53.84	52.17	50.44	50.1	73280.74	80146.71	72004.83	2
2019/2/21	56.8	56.52	58.17	55.28	5499460	54.57	52.92	50.9	50.22	54994.6	76518.61	71842.81	1
2019/2/22	58.97	56.5	58.99	56.48	6134169	55.96	53.86	51.35	50.36	61341.69	73219.03	73222.4	0
2019/2/25	59.45	61.91	61.99	57.03	14994680	57.21	54.78	51.79	50.53	149946.8	85289.3	81169.17	0
2019/2/26	56.93	58.8	58.8	56.89	11257054	57.69	55.41	52.22	50.66	112570.54	90426.88	86818.04	0
2019/2/27	55.88	56.55	57.17	55.54	11379429	57.61	55.72	52.62	50.78	113794.29	98529.58	89338.14	0
2019/2/28	57.26	56.02	57.26	56.02	7544181	57.7	56.13	53.11	50.93	75441.81	102619.02	89568.82	0
2019/3/1	59.5	57.3	59.5	57.03	10749920	57.8	56.88	53.68	51.1	107499.2	111850.52	92534.78	2
2019/3/4	58.89	59.58	60	58.2	13662543	57.69	57.45	54.18	51.27	136625.44	109186.25	97237.78	0
2019/3/5	57.86	58.45	58.94	57.34	9942724	57.88	57.78	54.61	51.4	99427.24	106557.6	98492.24	0
2019/3/6	57.11	57.79	57.79	56.66	11864649	58.12	57.86	55.02	51.5	118646.49	107528.04	103028.82	2
2019/3/7	56.42	56.91	56.99	56.03	9084575	57.96	57.83	55.37	51.57	90845.75	110608.83	106613.94	2
2019/3/8	56.19	55.96	57.06	55.85	9015794	57.29	57.55	55.7	51.65	90157.94	107140.58	109495.55	2
2019/3/11	57.15	56.18	57.5	56.17	7335852	56.95	57.32	56.05	51.76	73358.52	94487.2	101836.73	0
2019/3/12	56.87	57.8	57.8	56.5	9924248	56.75	57.31	56.36	51.87	99242.48	94450.23	100503.92	0
2019/3/13	56.34	56	56.9	56	5580795	56.59	57.36	56.54	51.99	55807.95	81882.52	94705.28	3
2019/3/14	57.26	56.1	57.61	56.1	7377384	56.76	57.36	56.75	52.11	73773.84	78468.15	94538.48	1
2019/3/15	57.78	57.26	58.56	56.86	9872833	57.08	57.19	57.03	52.24	98728.33	80182.23	93661.4	2
2019/3/18	58.51	57.86	58.6	57.14	7282113	57.35	57.15	57.3	52.36	72821.13	80074.74	87280.97	0
2019/3/19	58.9	58.71	59.69	58.5	6485593	57.76	57.25	57.52	52.48	64855.93	73197.44	83823.84	0
2019/3/20	58.03	59.01	59.01	57.8	4789685	58.1	57.34	57.6	52.62	47896.85	71615.22	76748.87	0
2019/3/21	58.05	58.5	58.5	57.8	4350179	58.25	57.51	57.67	52.74	43501.79	65560.8	72014.47	0
2019/3/22	59.95	58.06	60.8	57.85	10847757	58.69	57.88	57.72	52.91	108477.57	67510.66	73846.45	3
2019/3/25	57.05	59.05	59.05	56.8	10130177	58.4	57.87	57.6	53.03	101301.77	73206.78	76640.77	2
2019/3/26	57.06	57.08	57.98	56.5	5514232	58.03	57.89	57.6	53.16	55142.32	71264.05	72230.74	0
2019/3/27	58.06	57.88	58.55	57.12	5049908	58.03	58.07	57.71	53.29	50499.08	71784.51	71699.86	0
2019/3/28	59.62	58.2	59.93	57.61	6349406	58.35	58.3	57.83	53.44	63494.06	75782.96	70671.88	0
2019/3/29	62.15	59.4	62.39	59.19	10858062	58.79	58.74	57.96	53.63	108580.62	75803.57	71657.11	0
2019/4/1	61.71	62	64.3	61.2	10764603	59.72	59.06	58.1	53.8	107646.03	77072.42	75139.61	0
2019/4/2	62.07	61.8	62.4	61.36	5715901	60.72	59.38	58.31	53.99	57159.01	77475.77	74369.91	2
2019/4/3	62.17	61.77	62.47	61	5343220	61.54	59.79	58.57	54.19	53432.2	78062.39	74923.45	2
2019/4/4	62.57	65.5	66.36	61.8	13675263	62.13	60.24	58.87	54.4	136752.63	92714.1	84248.52	2
2019/4/8	61.06	61.2	62	60	10577160	61.92	60.35	59.12	54.59	105771.6	92152.29	83977.92	0
2019/4/9	61.5	60.8	61.73	60.5	5580120	61.87	60.8	59.34	54.79	55801.2	81783.33	79427.87	0
2019/4/10	62.88	61.01	63.6	61.01	8517944	62.04	61.38	59.64	55	85179.44	87387.41	82431.59	0
2019/4/11	61.44	62.8	63.5	61.2	5911353	61.89	61.72	59.89	55.18	59113.53	88523.68	83293.03	0
2019/4/12	60.77	61	61.9	60.45	4748072	61.53	61.83	60.07	55.36	47480.72	70669.3	81691.7	3
2019/4/15	61.15	61.4	62.68	61.06	6094894	61.55	61.73	60.24	55.57	60948.94	61704.76	76928.52	0
2019/4/16	62.5	60.6	62.5	60.53	5994675	61.75	61.81	60.43	55.81	59946.75	62533.88	72158.59	3
2019/4/17	63	62.55	63.4	62.1	4994231	61.77	61.9	60.64	56.05	49942.31	55486.45	71436.93	2
2019/4/18	64.08	63.22	64.5	62.51	5755314	62.3	62.1	60.94	56.33	57553.14	55174.38	71849.02	0
2019/4/19	66.56	64.08	67.3	63.48	9710572	63.46	62.49	61.37	56.65	97105.72	65099.38	67884.34	3
2019/4/22	66.5	66.66	68.35	66.1	6196029	64.53	63.04	61.7	56.92	61960.29	65301.64	63503.2	0
2019/4/23	69.23	66.75	69.85	66	9435916	65.87	63.81	62.3	57.23	94359.16	72184.13	67358.99	3
2019/4/24	67.9	68.95	69.28	66.2	10173878	66.85	64.31	62.85	57.55	101738.78	82543.41	69014.92	0
2019/4/25	68.45	67.1	69.2	66.94	7767866	67.73	65.01	63.37	57.9	77678.66	86568.52	70871.45	2
2019/4/26	66.08	67.4	68.47	66.05	10129992	67.63	65.54	63.69	58.21	101299.92	87407.36	76253.36	0
2019/4/29	70.5	68.99	71.66	67.55	13589570	68.43	66.48	64.11	58.58	135895.7	102194.45	83748.05	2
2019/4/30	70.63	70	71	69.51	6810203	68.71	67.29	64.55	58.95	68102.03	96943.02	84563.57	2
2019/5/6	66.9	68.3	69.41	65.65	11178920	68.51	67.68	64.79	59.24	111789.2	98953.11	90748.27	2
2019/5/7	71.38	67.51	71.38	67.51	10603246	69.1	68.41	65.25	59.61	106032.46	104623.86	95596.19	2
2019/5/8	68.97	70	70	68.6	9554609	69.68	68.65	65.57	59.94	95546.09	103473.1	95440.23	0
2019/5/9	67.54	67.9	68.87	65.8	9217236	69.08	68.76	65.9	60.24	92172.36	94728.43	98461.44	0
2019/5/10	72.6	68.64	72.86	67.1	8191888	69.48	69.1	66.45	60.61	81918.88	97491.8	97217.4	0
2019/5/13	70.46	70.42	72.83	69.3	7856826	70.19	69.35	66.83	60.94	78568.26	90847.61	94900.35	0
2019/5/14	68.5	68.65	70.44	68.35	8767023	69.61	69.36	67.18	61.21	87670.23	87175.17	95899.52	0
2019/5/15	70.56	69.1	71.42	69	8197422	69.93	69.8	67.67	61.5	81974.22	84460.79	93966.95	0
2019/5/16	73.52	70.35	74.86	69.7	10632684	71.13	70.11	68.29	61.85	106326.84	87291.68	91010.05	2
2019/5/17	71.26	73	73.33	71	12920206	70.86	70.17	68.73	62.15	129202.06	96748.32	97120.06	2
2019/5/20	69.06	70.81	71.1	68.51	12244956	70.58	70.38	69.03	62.4	122449.56	105524.59	98186.09	3
2019/5/21	69.53	69.3	70.55	69.08	7805889	70.79	70.2	69.31	62.62	78058.89	103602.31	95388.73	0
2019/5/22	70.01	69.5	70.77	68.7	7008919	70.68	70.3	69.48	62.84	70089.19	101225.3	92843.05	2
2019/5/23	68.9	69.51	70.35	68.61	5665016	69.75	70.44	69.6	63	56650.16	91289.98	89290.84	2
2019/5/24	68.03	68.62	69.6	67.82	7999140	69.11	69.98	69.54	63.15	79991.4	81447.84	89098.09	2
2019/5/27	68.1	67.97	68.76	66.56	8655420	68.91	69.75	69.55	63.33	86554.2	74268.77	89896.67	3
2019/5/28	70.1	68.28	70.68	68	9827075	69.03	69.91	69.63	63.57	98270.75	78311.14	90956.73	0
2019/5/29	68.86	69.2	69.8	68.16	6658651	68.8	69.74	69.77	63.76	66586.51	77610.6	89417.95	2
2019/5/30	69.56	68.3	69.78	68	5881330	68.93	69.34	69.72	63.93	58813.3	78043.23	84666.6	0
2019/5/31	69.14	70	70.08	69	4640444	69.15	69.13	69.65	64.1	46404.44	71325.84	76386.84	3
2019/6/3	69.65	69.7	71.3	69.56	7485481	69.46	69.19	69.79	64.3	74854.81	68985.96	71627.36	2
2019/6/4	70.01	69.76	70.65	68.64	5698055	69.44	69.24	69.72	64.51	56980.55	60727.92	69519.53	2
2019/6/5	69.5	70.61	70.9	69.48	4849437	69.57	69.18	69.74	64.73	48494.37	57109.49	67360.05	3
2019/6/6	69.8	69.72	70.95	69.23	6103944	69.62	69.27	69.86	64.96	61039.44	57554.73	67798.98	0
2019/6/10	73.6	70.2	74.22	69.98	9599979	70.51	69.83	69.91	65.23	95999.79	67473.8	69399.82	2
2019/6/11	75.72	73.87	77.28	73.02	8827655	71.73	70.59	70.17	65.55	88276.55	70158.14	69572.05	0
2019/6/12	74.13	75.38	75.95	73.95	6712386	72.55	71	70.45	65.84	67123.86	72186.8	66457.36	3
2019/6/13	73.93	73.99	74.48	72.65	5969759	73.44	71.5	70.62	66.12	59697.59	74427.45	65768.48	0
2019/6/14	73.16	73.93	75.39	72.9	6388653	74.11	71.86	70.6	66.38	63886.53	74996.86	66275.8	0
2019/6/17	74.84	73.43	75.11	73.43	5830989	74.36	72.43	70.78	66.65	58309.89	67458.89	67466.34	0
2019/6/18	75.37	74.74	76.46	74.2	6467740	74.29	73.01	71.1	66.92	64677.4	62739.05	66448.6	1
2019/6/19	76.55	76.56	77	75.57	6820157	74.77	73.66	71.45	67.23	68201.57	62954.59	67570.7	2
2019/6/20	78.8	76.58	80.11	76.03	10119559	75.74	74.59	71.89	67.58	101195.59	71254.2	72840.83	2
2019/6/21	78.24	78.6	79.4	77.7	8091164	76.76	75.43	72.35	67.88	80911.64	74659.23	74828.05	0
2019/6/24	79.14	77.92	79.38	77.53	7980456	77.62	75.99	72.91	68.25	79804.56	78958.16	73208.52	3
2019/6/25	78.49	78.88	78.89	77.56	7363168	78.24	76.26	73.43	68.61	73631.68	80749.02	71744.03	2
2019/6/26	79.2	78.4	79.58	77.83	6519494	78.77	76.77	73.88	68.96	65194.94	80147.68	71551.13	0
2019/6/27	81.27	79	81.34	78.45	7735668	79.27	77.51	74.51	69.32	77356.68	75379.9	73317.05	2
2019/6/28	83.78	81.19	83.8	80.62	6004262	80.38	78.57	75.22	69.68	60042.62	71206.09	72932.66	2
2019/7/1	86.5	84.26	87.98	84.26	9274414	81.85	79.73	76.08	70.09	92744.14	73794.02	76376.08	2
2019/7/2	84.43	86.48	86.5	84.11	12634884	83.04	80.64	76.82	70.47	126348.84	84337.45	82543.23	2
2019/7/3	82.86	84.26	84.6	82.52	9128927	83.77	81.27	77.47	70.81	91289.27	89556.31	84852	2
2019/7/4	79.75	82.58	82.58	79.2	23869116	83.46	81.37	77.98	71.1	238691.16	121823.21	98601.55	2
2019/7/5	81.4	80	82.1	79.45	15649497	82.99	81.68	78.56	71.44	156494.97	141113.67	106159.89	2
2019/7/8	79.79	80.73	81	79	9682885	81.65	81.75	78.87	71.74	96828.85	141930.63	107862.31	2
2019/7/9	80.39	79.62	81.11	79.52	8312078	80.84	81.94	79.1	72.03	83120.78	133285	108811.23	2
2019/7/10	81.4	80.55	81.9	80.1	8079584	80.55	82.16	79.46	72.37	80795.84	131186.33	110371.31	2
2019/7/11	80.18	81.78	81.95	80.06	6059491	80.63	82.05	79.78	72.69	60594.91	95567.07	108695.14	2
2019/7/12	81.93	80.44	82.2	80.44	7006173	80.74	81.86	80.22	73.04	70061.73	78280.42	109697.05	2
2019/7/15	81	81.52	81.6	80.5	6084731	80.98	81.31	80.52	73.35	60847.31	71084.11	106507.36	2
2019/7/16	79.6	80.85	81.18	78.9	12110325	80.82	80.83	80.74	73.62	121103.25	78680.61	105982.8	2
2019/7/17	80.53	79.59	80.98	79	7624981	80.65	80.6	80.93	73.9	76249.81	77771.4	104478.86	2
2019/7/18	81.01	80.54	81.97	80.2	6012908	80.81	80.72	81.04	74.14	60129.08	77678.23	86622.65	2
2019/7/19	81.51	81.79	82.82	81.3	5481930	80.73	80.73	81.21	74.39	54819.3	74629.75	76455.09	2
2019/7/22	82.06	81.64	82.55	80.5	5414644	80.94	80.96	81.35	74.6	54146.44	73289.58	72186.84	2
2019/7/23	81.98	82	82.95	81.06	6758961	81.42	81.12	81.53	74.84	67589.61	62586.85	70633.73	2
2019/7/24	81.69	81.88	82.46	81.32	5388867	81.65	81.15	81.65	75.06	53888.67	58114.62	67943.02	2
2019/7/25	84	81.5	84.08	81.28	7670416	82.25	81.53	81.79	75.36	76704.16	61429.64	69553.94	2
2019/7/26	85.05	84.1	85.56	83.51	6092905	82.96	81.84	81.85	75.6	60929.05	62651.59	68640.67	2
2019/7/29	84.98	85.05	85.68	84.41	4581020	83.54	82.24	81.78	75.84	45810.2	60984.34	67136.95	0
2019/7/30	84.26	84.98	85.48	84.08	6231284	84	82.71	81.77	76.13	62312.84	59928.99	61257.92	2
2019/7/31	82.78	83.84	84.2	82.35	7663678	84.21	82.93	81.76	76.32	76636.78	64478.61	61296.61	2
2019/8/1	82.01	82.78	83.46	81.6	7258366	83.82	83.03	81.88	76.53	72583.66	63654.51	62542.07	2
2019/8/2	81.9	80.7	82.48	80.32	5600829	83.19	83.07	81.9	76.77	56008.29	62670.35	62660.97	2
2019/8/5	79.36	81.45	82.28	79.3	9427897	82.06	82.8	81.88	76.89	94278.97	72364.11	66674.23	2
2019/8/6	78.95	77.18	79.7	76.36	12226699	81	82.5	81.81	77.03	122266.99	84354.94	72141.97	2
2019/8/7	79.01	79.65	80.6	79.01	6024561	80.25	82.23	81.69	77.2	60245.61	81076.7	72777.65	0
2019/8/8	80.75	79.39	81.88	79.39	8232709	79.99	81.9	81.72	77.37	82327.09	83025.39	73339.95	2
2019/8/9	80.15	81.47	81.59	79.9	4876329	79.64	81.41	81.63	77.48	48763.29	81576.39	72123.36	2
2019/8/12	81.37	80	81.38	80	5006562	80.05	81.05	81.65	77.65	50065.62	72733.72	72548.91	3
2019/8/13	80.78	81	81.5	80.38	5014413	80.41	80.71	81.71	77.85	50144.13	58309.15	71332.04	0
2019/8/14	81.5	81.37	82.27	81.18	5925917	80.91	80.58	81.76	78.05	59259.17	58111.86	69594.29	3
2019/8/15	82.07	80.19	82.49	79.55	5528672	81.17	80.58	81.81	78.25	55286.72	52703.79	67864.59	2
2019/8/16	84.84	82.4	85.26	82.32	8963790	82.11	80.88	81.97	78.51	89637.9	60878.71	71227.55	2
2019/8/19	84.86	85.51	86.27	83.71	7817848	82.81	81.43	82.11	78.79	78178.48	66501.27	69617.5	2
2019/8/20	83.96	85.85	86	83.5	6011403	83.45	81.93	82.21	79.06	60114.03	68495.27	63402.21	2
2019/8/21	85	84	85.01	82.91	5127817	84.15	82.53	82.38	79.31	51278.17	66899.06	62505.46	2
2019/8/22	85.75	84.44	86.68	83.68	6506932	84.88	83.03	82.47	79.59	65069.32	68855.58	60779.69	2
2019/8/23	87.19	85.81	87.8	85.6	6439329	85.35	83.73	82.57	79.88	64393.29	63806.66	62342.68	2
2019/8/26	86.84	86.08	87.44	85.69	5090297	85.75	84.28	82.67	80.18	50902.97	58351.55	62426.42	2
2019/8/27	87.5	87.68	88.9	87.5	6693275	86.46	84.95	82.83	80.47	66932.75	59715.3	64105.28	1
2019/8/28	85.61	87.46	87.46	84.48	11433012	86.58	85.36	82.97	80.73	114330.12	72325.69	69612.38	2
2019/8/29	84.56	85.42	85.6	83.9	7771995	86.34	85.61	83.1	80.98	77719.95	74855.81	71855.7	2
2019/8/30	84.05	85	85.67	83.73	9944176	85.71	85.53	83.21	81.22	99441.76	81865.52	72836.09	2
2019/9/2	85.26	84.4	85.32	84	7407406	85.4	85.57	83.5	81.42	74074.06	86499.73	72425.64	2
2019/9/3	83.98	84.9	85.31	83.35	10629046	84.69	85.57	83.75	81.55	106290.46	94371.27	77043.3	3
2019/9/4	83.95	83.85	84.13	83	7877237	84.36	85.47	84	81.72	78772.37	87259.73	79792.71	3
2019/9/5	84.4	84.9	86.22	84.21	12864868	84.33	85.33	84.18	81.89	128648.68	97445.46	86150.64	2
2019/9/6	86	84.88	86	84.5	8206190	84.72	85.22	84.47	82.11	82061.9	93969.49	87917.5	1
2019/9/9	85.02	86.5	86.81	84.62	10361322	84.67	85.03	84.66	82.28	103613.22	99877.33	93188.53	1
2019/9/10	84.4	84.75	84.75	84.02	4939749	84.75	84.72	84.84	82.43	49397.49	88498.73	91435	3
2019/9/11	82.2	84.51	84.6	82	14463664	84.4	84.38	84.87	82.52	144636.64	101671.59	94465.65	2
2019/9/12	83.16	82	83.39	82	6190964	84.16	84.24	84.93	82.59	61909.64	88323.78	92884.62	2
2019/9/16	82.8	83.61	83.61	82.53	6030810	83.52	84.12	84.82	82.67	60308.1	83973.02	88971.26	2
2019/9/17	82.04	82.7	83.27	81.3	8108821	82.92	83.79	84.68	82.72	81088.21	79468.02	89672.67	2
2019/9/18	82.77	82.1	83.26	82.1	11067590	82.59	83.67	84.62	82.79	110675.9	91723.7	90111.22	2
2019/9/19	81.92	83.32	83.42	81.55	10220900	82.54	83.47	84.47	82.83	102209	83238.17	92454.88	1
2019/9/20	81.26	82.2	83.15	81.26	15484039	82.16	83.16	84.25	82.83	154840.39	101824.32	95074.05	0
2019/9/23	80.65	81.5	81.57	79.28	10531579	81.73	82.62	83.92	82.78	105315.79	110825.86	97399.44	2
2019/9/24	79.89	80.7	80.7	79.68	10308257	81.3	82.11	83.57	82.67	103082.57	115224.73	97346.37	2
2019/9/25	80.68	80	81.83	79.58	13296502	80.88	81.74	83.23	82.61	132965.02	119682.55	105703.13	3
2019/9/26	80.35	81.4	81.68	80.18	6750831	80.57	81.55	82.97	82.57	67508.31	112742.41	97990.29	3
2019/9/27	79.93	80.35	80.8	78.98	6066350	80.3	81.23	82.74	82.57	60663.5	93907.04	97865.67	2
2019/9/30	79.78	80	80.95	79.1	6031062	80.13	80.93	82.52	82.54	60310.62	84906	97865.92	2
2019/10/8	77.78	79.61	79.61	77.18	16597479	79.7	80.5	82.15	82.51	165974.8	97484.45	106354.59	2
2019/10/9	78.13	77.99	78.75	77.01	12335218	79.19	80.04	81.86	82.47	123352.18	95561.88	107622.23	0
2019/10/10	80.48	78.88	80.8	78.47	13352124	79.22	79.89	81.68	82.46	133521.23	108764.46	110753.44	0
2019/10/11	80.26	80.54	81.25	80.12	8756337	79.29	79.79	81.48	82.46	87563.37	114144.44	104025.73	2
2019/10/14	79.23	80.99	81.39	78.96	15311266	79.18	79.65	81.14	82.41	153112.66	132704.84	108805.42	0
2019/10/15	78.28	78.9	79.1	76.9	11393959	79.28	79.49	80.8	82.37	113939.59	122297.81	109891.14	2
2019/10/16	78.25	78	78.8	77.72	8935877	79.3	79.25	80.49	82.35	89358.77	115499.13	105530.5	2
2019/10/17	80.43	78.8	80.85	78.3	16598506	79.29	79.25	80.4	82.34	165985.06	121991.89	115378.17	2
2019/10/18	79.31	80.21	80.95	79.03	14213316	79.1	79.19	80.21	82.32	142133.16	132905.84	123525.15	2
2019/10/21	77.64	79	79.2	77.1	11888248	78.78	78.98	79.95	82.25	118882.48	126059.81	129382.33	0
2019/10/22	77.14	77.96	77.98	76.8	7985152	78.55	78.91	79.71	82.17	79851.52	119242.2	120770	0
2019/10/23	77	77.14	77.52	76.45	8463230	78.3	78.8	79.42	82.09	84632.3	118296.9	116898.02	2
2019/10/24	74.91	76.98	77.04	74.7	14480277	77.2	78.24	79.07	81.97	144802.77	114060.45	118026.16	2
2019/10/25	75.68	75.21	75.92	73.98	11436651	76.47	77.79	78.79	81.83	114366.51	108507.11	120706.48	2
2019/10/28	75.45	75.7	76.35	74.82	9922067	76.04	77.41	78.53	81.67	99220.67	104574.76	115317.27	0
2019/10/29	73.43	75.45	75.5	72.5	17537544	75.29	76.92	78.21	81.48	175375.44	123679.54	121460.88	2
2019/10/30	77.68	74.67	77.97	74.45	22910620	75.43	76.87	78.06	81.37	229106.2	152574.31	135435.59	2
2019/10/31	76.25	77.2	77.49	75.89	9901981	75.7	76.45	77.85	81.26	99019.81	143417.72	128739.08	2
2019/11/1	76.26	76.24	76.89	74.86	12732670	75.81	76.14	77.67	81.17	127326.7	146009.77	127258.44	0
2019/11/4	77.69	76.6	78.49	75.3	14131253	76.26	76.15	77.56	81.1	141312.53	154428.14	129501.44	2
2019/11/5	78.78	78.18	79.2	77.7	10961637	77.33	76.31	77.61	81.09	109616.37	141276.33	132477.92	0
2019/11/6	78.55	79.27	79.34	78.01	5912664	77.51	76.47	77.64	81.08	59126.64	107280.41	129927.36	2
2019/11/7	78.19	78.46	78.72	77.92	6187679	77.89	76.8	77.52	81.07	61876.79	99851.8	121634.77	2
2019/11/8	77.87	78.66	78.9	77.6	6663159	78.22	77.01	77.4	81.02	66631.59	87712.79	116861.27	2
2019/11/11	77.8	77.67	78.41	77.17	6530242	78.24	77.25	77.33	80.98	65302.42	72510.77	113469.45	3
2019/11/12	77.46	77.96	78.36	75.88	7036424	77.97	77.65	77.29	80.91	70364.24	64660.34	102968.33	0
2019/11/13	76.43	77.56	77.6	76.01	7411305	77.55	77.53	77.2	80.84	74113.05	67657.62	87469.02	3
2019/11/14	75.93	76.77	76.99	75.37	6571183	77.1	77.5	76.97	80.75	65711.83	68424.63	84138.22	1
2019/11/15	75.4	75.93	76.57	75.05	5000503	76.6	77.41	76.78	80.64	50005.03	65099.31	76406.05	2
2019/11/18	76	75.6	76.4	74.81	5269151	76.24	77.24	76.69	80.49	52691.51	62577.13	67543.95	2
2019/11/19	76.1	75.9	76.38	75.57	6130840	75.97	76.97	76.64	80.34	61308.4	60765.96	62713.15	2
2019/11/20	76.37	76.1	77.15	76.1	5681595	75.96	76.75	76.61	80.22	56815.95	57306.54	62482.08	2
2019/11/21	76	76.24	76.89	75.38	4446846	75.97	76.54	76.67	80.07	44468.46	53057.88	60741.25	0
2019/11/22	74.77	76.16	76.3	74	7784250	75.85	76.23	76.62	79.89	77842.5	58625.36	61862.34	2
2019/11/25	75.03	74.3	75.45	73.51	6160625	75.65	75.95	76.6	79.68	61606.25	60408.31	61492.73	2
2019/11/26	76.3	75.64	76.6	75.02	8592457	75.69	75.83	76.74	79.51	85924.57	65331.54	63048.76	1
2019/11/27	75.94	76.31	76.85	75.73	6007990	75.61	75.78	76.66	79.31	60079.9	65984.34	61645.44	0
2019/11/28	76.38	75.95	77.49	75.95	5296060	75.68	75.83	76.66	79.16	52960.6	67682.77	60370.31	2
2019/11/29	75.13	76.39	76.87	74.08	7430130	75.76	75.8	76.61	79	74301.3	66974.52	62799.95	2
2019/12/2	75.9	74.62	76.19	74.62	6402412	75.93	75.79	76.52	78.87	64024.12	67458.1	63933.21	2
2019/12/3	75.46	75.9	75.9	74.9	4260563	75.76	75.73	76.35	78.7	42605.63	58794.31	62062.93	2
2019/12/4	75.17	74.9	75.4	74.45	4040122	75.61	75.61	76.18	78.56	40401.22	54858.57	60421.46	2
2019/12/5	76.65	75.65	77.23	75.02	8509004	75.66	75.67	76.1	78.44	85090.04	61284.46	64483.61	3
2019/12/6	77.75	76.99	78.42	76.65	9737629	76.19	75.97	76.1	78.32	97376.29	65899.46	66436.99	2
2019/12/9	77.46	77.82	78.31	77.31	5865894	76.5	76.21	76.08	78.18	58658.94	64826.43	66142.27	2
2019/12/10	78.7	77.25	79	77	7307793	77.15	76.45	76.14	78.08	73077.93	70920.88	64857.59	2
2019/12/11	78.43	78.55	78.97	77.65	5278190	77.8	76.7	76.24	77.98	52781.9	73397.02	64127.8	1
2019/12/12	78.22	78.43	78.7	77.72	6166667	78.11	76.89	76.36	77.91	61666.67	68712.34	64998.4	3
2019/12/13	79.03	78.9	80.5	78.9	14138580	78.37	77.28	76.54	77.84	141385.8	77514.25	71706.85	2
2019/12/16	78.59	79.95	80.8	77.88	10539917	78.59	77.55	76.67	77.77	105399.17	86862.3	75844.36	2
2019/12/17	78.8	79	79.38	78.13	6101225	78.61	77.88	76.8	77.72	61012.25	84449.16	77685.02	2
2019/12/18	78.43	78.8	79.26	77.7	6923900	78.61	78.21	76.91	77.65	69239	87740.58	80568.8	2
2019/12/19	78.3	78.5	78.59	77.65	5645806	78.63	78.37	77.02	77.59	56458.06	86698.86	77705.61	2
2019/12/20	79.11	78.3	79.51	78.1	6146465	78.65	78.51	77.24	77.55	61464.65	70714.63	74114.44	0
2019/12/23	78.35	79	79.83	77.94	5908573	78.6	78.6	77.41	77.51	59085.73	61451.94	74157.12	0
2019/12/24	77.8	78.12	78.2	77.05	4061682	78.4	78.51	77.48	77.48	40616.82	57372.85	70911.01	0
2019/12/25	77.57	77.68	78.45	77.41	3134137	78.23	78.42	77.56	77.42	31341.37	49793.32	68766.95	2
2019/12/26	77.84	77.55	78.09	77.47	3369318	78.13	78.38	77.63	77.38	33693.18	45240.35	65969.61	0
2019/12/27	77.26	77.59	78.25	77.1	6308907	77.76	78.21	77.74	77.34	63089.07	45565.23	58139.93	0
2019/12/30	77.86	77.3	78.08	76.02	7569111	77.67	78.13	77.84	77.31	75691.11	48886.31	55169.13	0
2019/12/31	78.75	77.87	78.91	77.3	7109428	77.86	78.13	78	77.32	71094.28	54981.8	56177.32	0
2020/1/2	77.36	78.78	78.91	77.1	15826563	77.81	78.02	78.11	77.31	158265.63	80366.65	65079.99	2
2020/1/3	77.3	77.5	77.65	76.94	9171607	77.71	77.92	78.15	77.26	91716.07	91971.23	68605.79	2
2020/1/6	75.6	76.9	76.9	75.04	17458848	77.37	77.57	78.04	77.18	174588.48	114271.11	79918.17	2
2020/1/7	75.25	75.4	75.4	74.82	14346062	76.85	77.26	77.93	77.11	143460.63	127825.02	88355.67	2
2020/1/8	75.06	75	75.59	74.63	9265957	76.11	76.99	77.75	77.06	92659.57	132138.08	93559.94	1
2020/1/9	75.56	75.59	76.06	75.37	11018143	75.75	76.78	77.6	77.01	110181.43	122521.23	101443.95	2
2020/1/10	75.92	75.56	75.99	74.8	13348653	75.48	76.59	77.49	76.94	133486.53	130875.33	111423.29	0
2020/1/13	75.95	75.99	76.35	75.64	8823577	75.55	76.46	77.33	76.88	88235.77	113604.79	113937.95	2
2020/1/14	74.56	76.01	76.28	74.46	16735537	75.41	76.13	77.13	76.83	167355.38	118383.73	123104.38	2
2020/1/15	73.5	74.57	74.57	73.22	17518576	75.1	75.61	76.87	76.77	175185.77	134888.97	133513.53	2
2020/1/16	73.49	73.68	73.99	73.27	7626603	74.68	75.22	76.62	76.71	76266.03	128105.9	125313.58	2
[truncated: 440 more rows]
