# Supplementary material for: Hybrid deep learning models with multi-classification investor sentiment to forecast the prices of China’s leading stocks
Source: PLoS One. 2023 Nov 27;18(11):e0294460. doi: 10.1371/journal.pone.0294460 (PMC10681238; doi:10.1371/journal.pone.0294460)
Supplement: S1 Data — (ZIP) [file pone.0294460.s001.zip › code and data/data processing -python/6:Stock price forecasting/CNN-BiLSTM-Attention-Time-Series-Prediction_Keras-master - stock price/data/600519.csv]

date	close	open	high	low	volume	MA.MA1	MA.MA2	MA.MA3	MA.MA4	VOL-TDX.VOLUME	VOL-TDX.MAVOL1	VOL-TDX.MAVOL2	emotion
2011/11/1	207.19	203.18	207.5	202.51	2714739	204.05	200.51	195.7	202.11	27147.39	26184.66	26444.28	3
2011/11/2	209.57	204.95	209.65	204.6	2664701	205.6	201.65	196.82	202.25	26647.01	25615.51	26843.2	1
2011/11/3	207.28	211.07	211.5	207.17	3046590	206.65	203.27	197.83	202.34	30465.9	27687.78	26958.53	2
2011/11/4	207.76	207.88	210	206.33	1854675	207.2	204.61	198.69	202.38	18546.75	26185.81	27101.56	1
2011/11/7	206.8	208.2	208.7	206.56	1657390	207.72	205.23	199.63	202.45	16573.9	23876.19	25519.88	1
2011/11/8	204.75	207.66	207.93	203.98	2554641	207.23	205.64	200.52	202.53	25546.41	23555.99	24870.32	2
2011/11/9	204.12	204.9	206.66	202.5	2469607	206.14	205.87	201.12	202.58	24696.07	23165.81	24390.66	2
2011/11/10	205.01	203.29	205.6	203.13	1461770	205.69	206.17	201.77	202.57	14617.7	19996.17	23841.97	2
2011/11/11	203.97	205.01	205.15	203.03	1169264	204.93	206.07	202.39	202.39	11692.64	18625.34	22405.58	2
2011/11/14	207.26	205.49	208.15	204.2	1798624	205.02	206.37	202.9	202.23	17986.24	18907.81	21392	2
2011/11/15	203.93	207.6	207.95	203	1778226	204.86	206.05	203.28	202.08	17782.26	17354.98	20455.49	2
2011/11/16	200.77	203.95	203.95	199.9	2954580	204.19	205.17	203.41	201.93	29545.8	18324.93	20745.37	2
2011/11/17	201.84	200.85	203.6	200.31	1558904	203.55	204.62	203.94	201.79	15589.04	18519.2	19257.68	1
2011/11/18	200.57	201.88	202.88	199.7	1990746	202.87	203.9	204.25	201.67	19907.46	20162.16	19393.75	1
2011/11/21	200.87	200.7	203.4	200.11	1838975	201.6	203.31	204.27	201.52	18389.75	20242.86	19575.34	3
2011/11/22	206.07	200.89	206.89	200.6	3565252	202.02	203.44	204.54	201.55	35652.52	23816.92	20585.95	3
2011/11/23	209.11	205.62	209.3	205.62	3153785	203.69	203.94	204.9	201.62	31537.85	24215.32	21270.13	2
2011/11/24	207.69	208.6	209.18	207.5	2655899	204.86	204.21	205.19	201.65	26558.99	26409.31	22464.25	0
2011/11/25	209.98	207.75	213.34	207	4023570	206.74	204.81	205.44	201.69	40235.7	30474.96	25318.56	1
2011/11/28	213.87	210.31	214.77	209.31	5337998	209.34	205.47	205.92	201.71	53379.98	37473.01	28857.93	3
2011/11/29	212.56	213.8	216.09	211.8	4135500	210.64	206.33	206.19	201.66	41355	38613.5	31215.21	2
2011/11/30	210.06	212.88	214.78	208.8	4026323	210.83	207.26	206.21	201.58	40263.23	40358.58	32286.95	2
2011/12/1	212.84	213.2	215.19	210.27	3378549	211.86	208.36	206.49	201.55	33785.49	41803.88	34106.6	0
2011/12/2	214.03	212	216.2	212	2726718	212.67	209.71	206.81	201.59	27267.18	39210.18	34842.57	2
2011/12/5	206.72	214.45	214.45	206.4	3902560	211.24	210.29	206.8	201.51	39025.6	36339.3	36906.16	2
2011/12/6	203.67	206.51	206.55	201.7	3715216	209.46	210.05	206.75	201.45	37152.16	35498.73	37056.12	2
2011/12/7	205.7	203.7	206.5	203.7	2733376	208.59	209.71	206.83	201.49	27333.76	32912.84	36635.71	2
2011/12/8	203	205.9	208.6	202.88	2466108	206.62	209.24	206.73	201.41	24661.08	31087.96	36445.91	2
2011/12/9	199.82	202.85	203.85	199.7	3674573	203.78	208.23	206.52	201.31	36745.73	32983.67	36096.92	3
2011/12/12	197.54	199.82	200.9	196.89	2952692	201.95	206.59	206.03	201.15	29526.92	31083.93	33711.62	2
2011/12/13	196.25	196.92	197.98	195.98	2999583	200.46	204.96	205.65	201.07	29995.83	29652.67	32575.7	2
2011/12/14	197.84	196.25	200	196.25	2081322	198.89	203.74	205.5	201.06	20813.22	28348.56	30630.7	2
2011/12/15	196.98	196.87	198.88	195.05	2188003	197.69	202.15	205.26	201.04	21880.03	27792.35	29440.15	2
2011/12/16	201.78	198	201.98	197.99	3064900	198.08	200.93	205.32	201.02	30649	26573	29778.33	2
2011/12/19	201	200.97	201.39	199.3	2545636	198.77	200.36	205.33	200.99	25456.36	25758.89	28421.41	1
2011/12/20	200.24	201	202.8	198.5	1710630	199.57	200.01	205.03	200.98	17106.3	23180.98	26416.82	2
2011/12/21	197.23	201.18	201.48	196.98	2196281	199.45	199.17	204.44	200.86	21962.81	23410.9	25879.73	2
2011/12/22	199.67	197.5	200.92	195.8	1744332	199.98	198.84	204.04	200.9	17443.32	22523.56	25157.95	2
2011/12/23	200.76	199.9	201.4	199	1760956	199.78	198.93	203.58	201.01	17609.56	19915.67	23244.34	0
2011/12/26	193.12	200.61	200.62	192.3	4699504	198.2	198.49	202.54	201.09	46995.04	24223.41	24991.15	2
2011/12/27	189.03	193	193	188.32	3131498	195.96	197.76	201.36	201.08	31314.98	27065.14	25123.06	2
2011/12/28	190.23	188.3	190.5	186.49	2773843	194.56	197	200.37	201.13	27738.43	28220.27	25815.58	2
2011/12/29	192.21	189.1	192.89	189.1	2006213	193.07	196.53	199.34	201.22	20062.13	28744.03	25633.79	1
2011/12/30	193.3	192.7	194.88	190	2946086	191.58	195.68	198.3	201.27	29460.86	31114.29	25514.98	2
2012/1/4	185.27	191.5	192.77	185	3387828	190.01	194.11	197.23	201.22	33878.28	28490.94	26357.17	2
2012/1/5	183.15	184	185.2	182.36	3012264	188.83	192.4	196.21	201.16	30122.64	28252.47	27658.81	2
2012/1/6	186.64	183.1	188.05	181.65	2519062	188.11	191.34	195.25	201.07	25190.62	27742.91	27981.59	2
2012/1/9	188.01	186	188.09	181.77	2616016	187.27	190.17	194.5	201	26160.16	28962.51	28853.27	2
2012/1/10	194.48	187	194.66	186.11	3923560	187.51	189.54	194.24	201.05	39235.6	30917.46	31015.87	3
2012/1/11	189.68	192.95	193.89	189.3	3989116	188.39	189.2	193.84	200.92	39891.16	32120.04	30305.48	3
2012/1/12	190.35	188.58	191.56	188.58	2744036	189.83	189.33	193.55	200.82	27440.36	31583.58	29918.03	2
2012/1/13	188.69	190.7	191.2	187.52	2054230	190.24	189.18	193.09	200.67	20542.3	30653.92	29198.41	0
2012/1/16	177.41	187.38	187.38	175.66	5165579	188.12	187.7	192.11	200.44	51655.79	35753.04	32357.78	0
2012/1/17	180.44	177.9	181.98	170.9	6122764	185.31	186.41	191.05	200.21	61227.64	40151.45	35534.45	2
2012/1/18	177.38	181.42	185.18	176.66	4729465	182.85	185.62	189.86	199.82	47294.65	41632.15	36876.09	2
2012/1/19	180.7	177.89	181.6	175.51	2432942	180.92	185.38	188.89	199.49	24329.42	41009.96	36296.77	2
2012/1/20	185.97	182	186.2	182	2968320	180.38	185.31	188.32	199.22	29683.2	42838.14	36746.02	2
2012/1/30	183.8	185.99	186.99	183.06	3055021	181.66	184.89	187.53	198.92	30550.21	38617.02	37185.03	2
2012/1/31	186.41	184.42	186.6	184.35	1585470	182.85	184.08	186.81	198.61	15854.7	29542.44	34846.95	2
2012/2/1	186.15	186.2	188.52	184.88	2482436	184.61	183.73	186.46	198.31	24824.36	25048.38	33340.26	2
2012/2/2	186.43	186.15	187	184.28	2037511	185.75	183.34	186.33	197.96	20375.11	24257.52	32633.74	0
2012/2/3	186.48	186.46	186.6	183.49	2651789	185.85	183.12	186.15	197.58	26517.89	23624.46	33231.3	1
2012/2/6	188.54	186.61	188.76	185.8	2974767	186.8	184.23	185.96	197.27	29747.67	23463.95	31040.49	0
2012/2/7	185.86	187.3	188.45	185.4	1794210	186.69	184.77	185.59	196.9	17942.1	23881.43	26711.93	0
2012/2/8	188.29	185.86	189	185.08	2308220	187.12	185.86	185.74	196.59	23082.2	23532.99	24290.69	1
2012/2/9	190.75	188	191.15	187.66	3138479	187.98	186.87	186.12	196.36	31384.79	25734.93	24996.22	2
2012/2/10	190.51	189.53	192.4	189.1	2227637	188.79	187.32	186.32	196.13	22276.37	24886.63	24255.54	2
2012/2/13	193.42	189.5	195.17	188.66	2163921	189.77	188.28	186.59	195.94	21639.21	23264.93	23364.44	2
2012/2/14	193.82	192.69	194.66	191.8	1514248	191.36	189.03	186.55	195.77	15142.48	22705.01	23293.22	0
2012/2/15	194.8	192.73	195.9	192.73	2471409	192.66	189.89	186.81	195.56	24714.09	23031.39	23282.19	2
2012/2/16	191.72	193.52	194.8	190.6	2201602	192.85	190.42	186.88	195.36	22016.02	21157.63	23446.28	2
2012/2/17	191.44	193.88	193.88	190.37	1228791	193.04	190.92	187.02	195.2	12287.91	19159.94	22023.29	3
2012/2/20	190.86	192.96	193.67	190.8	1853002	192.53	191.15	187.69	195.02	18530.02	18538.1	20901.52	3
2012/2/21	191.95	191.79	192.58	190.4	1378929	192.15	191.76	188.26	194.88	13789.29	18267.46	20486.24	2
2012/2/22	192.76	192.76	193.5	190.98	2235227	191.75	192.2	189.03	194.74	22352.27	17795.1	20413.24	2
2012/2/23	194.31	192.52	195.04	192.52	3343326	192.26	192.56	189.71	194.54	33433.26	20078.55	20618.09	3
2012/2/24	198.08	194.18	198.21	194.15	2394408	193.59	193.32	190.32	194.36	23944.08	22409.79	20784.86	2
2012/2/27	198.5	198.78	200.02	197.5	2656235	195.12	193.82	191.05	194.21	26562.35	24016.25	21277.18	3
2012/2/28	200.74	199.43	200.95	198.56	2569800	196.88	194.52	191.77	194.05	25698	26397.99	22332.73	1
2012/2/29	204.46	201	205	200.5	3943224	199.22	195.48	192.69	193.9	39432.24	29813.98	23804.54	2
2012/3/1	202.58	203.52	205.47	202.39	1692079	200.87	196.57	193.49	193.73	16920.79	26511.49	23295.02	2
2012/3/2	200.9	202.63	203.7	199.51	3521672	201.44	197.51	194.21	193.58	35216.72	28766.02	25587.9	2
2012/3/5	199.84	200.85	200.88	198.6	3055381	201.7	198.41	194.78	193.36	30553.81	29564.31	26790.28	2
2012/3/6	196.05	199	199.84	196	3147400	200.77	198.82	195.29	193.06	31474	30719.51	28558.75	2
2012/3/7	193.13	194.72	195.59	192.98	2919886	198.5	198.86	195.53	192.84	29198.86	28672.84	29243.41	2
2012/3/8	194.44	193.21	196.11	192.98	2357465	196.87	198.87	195.72	192.68	23574.65	30003.61	28257.55	2
2012/3/9	199.93	194.69	200.12	194.2	2923934	196.68	199.06	196.19	192.59	29239.34	28808.13	28787.07	3
2012/3/12	200.54	200.12	201.61	199.03	2568162	196.82	199.26	196.54	192.54	25681.62	27833.69	28699	2
2012/3/13	201.66	200.1	203.3	200.1	1831624	197.94	199.35	196.93	192.58	18316.24	25202.14	27960.83	2
2012/3/14	198.67	201.59	204.05	198	4069986	199.05	198.77	197.13	192.59	40699.86	27502.34	28087.59	3
2012/3/15	198.93	199.04	202.4	198.6	2809496	199.95	198.41	197.49	192.64	28094.96	28406.4	29205.01	2
2012/3/16	207.59	200.79	208	200.3	5158356	201.48	199.08	198.3	192.8	51583.56	32875.25	30841.69	2
2012/3/19	207.64	207.8	211.57	205.57	4563576	202.9	199.86	199.13	192.98	45635.76	36866.07	32349.89	2
2012/3/20	207.75	207.55	209.1	206.11	2340021	204.12	201.03	199.93	193.08	23400.21	37882.87	31542.51	2
2012/3/21	205.1	207.8	209	203.86	2952771	205.4	202.23	200.54	193.15	29527.71	35648.45	31575.39	2
2012/3/22	205.35	204.32	206.9	204.29	833187	206.69	203.32	201.09	193.23	8331.87	31695.82	30051.11	2
2012/3/23	212.02	207.5	212.55	207.5	5487370	207.57	204.52	201.79	193.48	54873.7	32353.85	32614.55	2
2012/3/26	215.2	211.12	215.9	211.1	3765379	209.08	205.99	202.63	193.74	37653.79	30757.46	33811.77	0
2012/3/27	201.5	210.22	210.99	201	7910614	207.83	205.98	202.66	193.75	79106.14	41898.64	39890.76	1
2012/3/28	201.4	199	205	198.31	5546101	207.09	206.25	202.51	193.89	55461.01	47085.3	41366.87	2
2012/3/29	201.15	200.8	205.5	200	3698279	206.25	206.47	202.44	194.09	36982.79	52815.48	42255.65	2
2012/3/30	196.96	201.16	202.99	195	3795990	203.24	205.41	202.24	194.2	37959.9	49432.73	40893.29	2
2012/4/5	206	196.1	206.4	196.1	4096098	201.4	205.24	202.55	194.43	40960.98	50094.16	40425.81	2
2012/4/6	207.97	205.62	208.08	205.53	2672989	202.7	205.26	203.15	194.68	26729.89	39618.91	40758.78	2
2012/4/9	209.26	207.55	209.92	205.6	1447453	204.27	205.68	203.95	195.08	14474.53	31421.62	39253.46	2
2012/4/10	208.11	209.28	209.78	205.11	1664063	205.66	205.96	204.64	195.49	16640.63	27353.19	40084.34	2
2012/4/11	208.85	205	211.5	203.51	3146072	208.04	205.64	205.08	195.86	31460.72	26053.35	37743.04	2
2012/4/12	212.42	208.85	212.52	206.68	2842297	209.32	205.36	205.68	196.27	28422.97	23545.75	36819.96	2
2012/4/13	213.03	212.5	214.05	211.4	2052730	210.33	206.51	206.24	196.58	20527.3	22305.23	30962.07	2
2012/4/16	212.83	212.5	215.4	211.59	2089329	211.05	207.66	206.95	196.96	20893.29	23588.98	27505.3	2
2012/4/17	210.18	212.84	213.01	210	1787226	211.46	208.56	207.52	197.29	17872.26	23835.31	25594.25	1
2012/4/18	213.86	210.41	214.8	210	2281545	212.46	210.25	207.83	197.71	22815.45	22106.25	24079.8	2
2012/4/19	209.48	213.78	214.37	207.81	2182370	211.88	210.6	207.92	198.25	21823.7	20786.4	22166.07	2
2012/4/20	212.5	208.3	213.35	208.3	1704631	211.77	211.05	208.16	198.78	17046.31	20090.2	21197.71	3
2012/4/23	211.84	211.72	214.27	209.86	1328165	211.57	211.31	208.5	199.36	13281.65	18567.87	21078.43	3
2012/4/24	211.52	212.19	213.01	209.94	2178206	211.84	211.65	208.8	199.87	21782.06	19349.83	21592.57	0
2012/4/25	212.92	212.45	213.26	210	1552942	211.65	212.06	208.85	200.32	15529.42	17892.63	19999.44	3
2012/4/26	216.69	214.25	217	213.5	3501976	213.09	212.48	208.92	200.87	35019.76	20531.84	20659.12	2
2012/4/27	224.56	216.69	225.48	216.69	4272823	215.51	213.64	210.08	201.5	42728.23	25668.22	22879.21	2
2012/5/2	225.98	226	226.57	222	3533975	218.33	214.95	211.31	202.17	35339.75	30079.85	24323.86	2
2012/5/3	226.69	225.98	227.3	223.61	2565446	221.37	216.6	212.58	202.84	25654.46	30854.32	25102.08	2
2012/5/4	234	226.5	234.88	226.5	3187943	225.58	218.62	214.43	203.63	31879.43	34124.33	26008.48	0
2012/5/7	234.51	234.8	237.76	233.28	3424466	229.15	221.12	215.86	204.4	34244.66	33969.3	27250.57	0
2012/5/8	234.11	234.45	234.85	229.38	3666491	231.06	223.28	217.17	205.2	36664.91	32756.64	29212.43	2
2012/5/9	230.83	231.12	232.65	227.2	3290959	232.03	225.18	218.25	205.91	32909.59	32270.61	31175.23	2
2012/5/10	227.7	231	231	226.95	3057404	232.23	226.8	219.23	206.53	30574.04	33254.52	32054.42	2
2012/5/11	227.69	228	228.5	225.9	2326071	230.97	228.28	220.17	207.15	23260.71	31530.78	32827.55	0
2012/5/14	222.18	228	228	220.61	3879704	228.5	228.82	220.65	207.62	38797.04	32441.26	33205.28	2
2012/5/15	223.11	221.1	223.66	220.1	1616874	226.3	228.68	221.16	208.11	16168.74	28342.03	30549.33	2
2012/5/16	220.02	222.95	223.4	218	2813954	224.14	228.08	221.52	208.53	28139.54	27388.01	29829.31	2
2012/5/17	219.91	220.12	221.4	218.61	3417233	222.58	227.41	222	209	34172.33	28107.67	30681.1	2
2012/5/18	217.92	218.67	219.97	215.9	2627778	220.63	225.8	222.21	209.44	26277.78	28711.09	30120.93	2
2012/5/21	223.19	217.58	224.52	217.58	2884345	220.83	224.67	222.89	209.98	28843.45	26720.37	29580.81	2
2012/5/22	229.28	225.01	231.5	225.01	4145847	222.06	224.18	223.73	210.61	41458.47	31778.31	30060.17	2
2012/5/23	230.47	229.25	232.1	228	2472263	224.15	224.15	224.66	211.23	24722.63	31094.93	29241.47	2
2012/5/24	220.24	229.8	232.77	217.88	5374347	224.22	223.4	225.1	211.67	53743.47	35009.16	31558.42	2
2012/5/25	218.58	220.24	220.87	216	3056929	224.35	222.49	225.38	212.01	30569.29	35867.46	32289.28	3
2012/5/28	225.49	218.01	225.9	217.81	2783372	224.81	222.82	225.82	212.46	27833.72	35665.52	31192.94	2
2012/5/30	228.66	227.51	229.98	227	2570070	224.69	223.38	226.03	212.92	25700.7	32513.96	32146.14	0
2012/5/31	236.68	228.2	237.8	228	3736705	225.93	225.04	226.56	213.46	37367.05	35042.84	33068.89	2
2012/6/1	240.37	238	243	236.71	3850434	229.96	227.09	227.25	214.09	38504.34	31995.02	33502.09	3
2012/6/4	236.53	238	242.99	236.47	2432761	233.55	228.95	227.37	214.68	24327.61	30746.68	33307.07	2
2012/6/5	240.8	237.48	241.8	237.21	2456131	236.61	230.71	227.69	215.37	24561.31	30092.2	32878.86	3
2012/6/6	236.58	241	242	236.41	1872894	238.19	231.44	227.81	216.04	18728.94	28697.85	30605.91	2
2012/6/7	237.98	238.39	240.66	236.8	1967730	238.45	232.19	228.17	216.79	19677.3	25159.9	30101.37	2
2012/6/8	238.98	239	240.18	236	1728624	238.17	234.07	228.73	217.53	17286.24	20916.28	26455.65	2
2012/6/11	235.55	238.9	240.23	233.4	3306123	237.98	235.76	229.13	218.13	33061.23	22663	26704.84	2
2012/6/12	233.85	234.21	236.49	232.13	1637252	236.59	236.6	229.71	218.68	16372.52	21025.25	25558.72	1
2012/6/13	238.99	234.5	239.18	233.1	2046347	237.07	237.63	230.5	219.3	20463.47	21372.15	25035	2
2012/6/14	244.59	238	245.79	237.22	2870473	238.39	238.42	231.73	220.07	28704.73	23177.64	24168.77	2
2012/6/15	243.38	245.02	246.41	239.77	1985984	239.27	238.72	232.91	220.81	19859.84	23692.36	22304.32	2
2012/6/18	246.46	243.41	248.31	243.41	1953835	241.45	239.72	234.33	221.46	19538.35	20987.78	21825.39	2
2012/6/19	243.7	245.11	248.17	241.96	1729994	243.42	240.01	235.36	222.06	17299.94	21173.27	21099.25	1
2012/6/20	243.56	243.83	244.39	242	1139346	244.34	240.7	236.07	222.65	11393.46	19359.27	20365.71	3
2012/6/21	239.78	243.56	243.6	238.8	1703403	243.38	240.88	236.54	223.23	17034.03	17025.13	20101.38	0
2012/6/25	237.6	238.1	241.96	237.5	1843405	242.22	240.75	237.41	223.77	18434.05	16739.96	20216.16	2
2012/6/26	237.85	237.2	238.88	232.62	2612247	240.5	240.98	238.37	224.2	26122.47	18056.79	19522.29	2
2012/6/27	241.9	238	242.31	238	2325714	240.14	241.78	239.19	224.65	23257.14	19248.23	20210.75	2
2012/6/28	236.14	241.88	242	235.99	2221341	238.65	241.5	239.56	225.22	22213.41	21412.22	20385.74	0
2012/6/29	239.15	235.37	241	235.37	2322419	238.53	240.95	239.69	225.85	23224.19	22650.25	19837.69	2
2012/7/2	241.85	240	244.94	236.02	2573126	239.38	240.8	239.76	226.53	25731.26	24109.69	20424.83	1
2012/7/3	254.94	241.3	255	241.01	5015863	242.8	241.65	240.68	227.5	50158.63	28916.93	23486.86	2
2012/7/4	258.66	257	259.9	252	4503524	246.15	243.14	241.57	228.37	45035.24	33272.54	26260.39	2
2012/7/5	251.66	251.6	253.99	249.16	2274937	249.25	243.95	242.33	229.1	22749.37	33379.74	27395.98	2
2012/7/6	259.99	251.95	261.98	250.2	3915883	253.42	245.97	243.43	229.95	39158.83	36566.66	29608.46	2
2012/7/9	254.73	259.88	263	254.63	2852711	256	247.69	244.22	230.72	28527.11	37125.84	30617.77	2
2012/7/10	250.4	254.5	257.19	249.87	2698710	255.09	248.94	244.96	231.42	26987.1	32491.53	30704.22	2
2012/7/11	258.01	250.92	258.33	248.38	3200994	254.96	250.55	246.17	232.18	32009.94	29886.47	31579.51	2
2012/7/12	256.06	258.11	265.01	255	3727302	255.84	252.54	247.02	232.89	37273.02	32791.2	33085.47	2
2012/7/13	262.7	255.67	264	255.3	2954811	256.38	254.9	247.93	233.73	29548.11	30869.06	33717.86	0
2012/7/16	262.25	262.1	266.08	261.9	2953356	257.88	256.94	248.87	234.59	29533.56	31070.34	34098.09	2
2012/7/17	253.76	260	260.99	253.31	3603098	258.56	256.82	249.23	235.26	36030.98	32879.12	32685.32	2
2012/7/18	244.96	253.6	255.9	239.9	7404692	255.95	255.45	249.3	235.85	74046.92	41286.52	35586.49	2
2012/7/19	246.21	243.99	248.55	243.05	2658099	253.98	254.91	249.43	236.41	26580.99	39148.11	35969.66	2
2012/7/20	243.08	245.49	250.74	242.89	2605464	250.05	253.22	249.6	236.93	26054.64	38449.42	34659.24	2
2012/7/23	242.58	239.88	243.46	239	1981140	246.12	252	249.84	237.45	19811.4	36504.99	33787.66	2
2012/7/24	249.38	240.61	254.18	240.61	3437214	245.24	251.9	250.42	238.06	34372.14	36173.22	34526.17	2
2012/7/25	255.55	250	255.8	249.51	2617022	247.36	251.65	251.1	238.71	26170.22	26597.88	33942.2	2
2012/7/26	250.44	254.9	259.5	249.7	2341879	248.21	251.09	251.82	239.14	23418.79	25965.44	32556.78	2
2012/7/27	249.45	250.88	252	246.8	1842165	249.48	249.77	252.33	239.53	18421.65	24438.84	31444.13	0
2012/7/30	249.84	249.25	252.6	247.55	1749531	250.93	248.52	252.73	239.91	17495.31	23975.62	30240.3	1
2012/7/31	246.44	249.5	254	246.05	1946572	250.34	247.79	252.31	240.12	19465.72	20994.34	28583.78	2
2012/8/1	243.05	246.18	248.63	241.89	2671517	247.84	247.6	251.53	240.26	26715.17	21103.33	23850.6	2
2012/8/2	242.16	243.11	245.49	241.15	1705477	246.19	247.2	251.05	240.4	17054.77	19830.52	22897.98	2
2012/8/3	246.96	242.5	247	242.17	1647273	245.69	247.59	250.4	240.67	16472.73	19440.74	21939.79	2
2012/8/6	248.83	246.64	249.6	245.2	1732099	245.49	248.21	250.11	241.02	17320.99	19405.88	21690.75	2
2012/8/7	251.9	248.82	252.77	248.12	1811918	246.58	248.46	250.18	241.42	18119.18	19136.57	20065.45	2
2012/8/8	252.8	252.46	254	249	1489341	248.53	248.19	249.92	241.93	14893.41	16772.21	18937.77	0
2012/8/9	260.92	251.8	261.65	251.2	3067240	252.28	249.24	250.16	242.56	30672.4	19495.74	19663.13	2
2012/8/10	248.21	251	254.7	244.02	9122580	252.53	249.11	249.44	243.03	91225.8	34446.35	26943.55	2
2012/8/13	248	248.48	249.68	246.8	2303706	252.37	248.93	248.73	243.5	23037.06	35589.57	27497.72	2
2012/8/14	247.5	248	249.99	245	1878686	251.49	249.03	248.41	243.99	18786.86	35723.11	27429.84	2
2012/8/15	244.13	246.98	247.4	243.5	2272348	249.75	249.14	248.37	244.34	22723.48	37289.12	27030.67	3
2012/8/16	239.28	244.26	245.5	239.07	3148258	245.42	248.85	248.02	244.51	31482.58	37451.16	28473.45	2
2012/8/17	229.62	238.42	238.42	228.5	5907195	241.71	247.12	247.35	244.49	59071.95	31020.39	32733.37	1
2012/8/20	232.65	229.61	232.68	225.98	2405208	238.64	245.5	246.86	244.7	24052.08	31223.39	33406.48	2
2012/8/21	235.79	232.67	239.9	232.67	2632324	236.29	243.89	246.18	244.99	26323.24	32730.67	34226.89	2
2012/8/22	232.18	236.92	236.92	230	2042310	233.9	241.83	245.01	245.1	20423.1	32270.59	34779.86	2
2012/8/23	228.27	231.9	231.9	226.07	2795600	231.7	238.56	243.9	245.09	27956	31565.28	34508.21	2
2012/8/24	231.88	227.21	232.91	227.05	2167620	232.15	236.93	243.02	245.01	21676.2	24086.12	27553.25	2
2012/8/27	228.5	230.5	230.63	227.15	2089940	231.32	234.98	241.95	244.82	20899.4	23455.59	27339.49	2
2012/8/28	225.53	229	230.58	225.01	2029476	229.27	232.78	240.91	244.63	20294.76	22249.89	27490.28	2
2012/8/29	219.16	225	225	218.77	3042567	226.67	230.29	239.71	244.27	30425.67	24250.41	28260.5	0
2012/8/30	217.88	216.99	219.19	213.5	4834871	224.59	228.15	238.5	243.96	48348.71	28328.95	29947.11	3
2012/8/31	219.76	218	222	217.2	2248472	222.17	227.16	237.14	243.66	22484.72	28490.65	26288.39	0
2012/9/4	233.43	237	238	231	11150873	223.15	227.24	236.37	243.56	111508.73	46612.52	35034.05	2
2012/9/5	234.06	232.5	234.97	232	2749049	224.86	227.07	235.48	243.54	27490.49	48051.66	35150.78	2
2012/9/6	231.75	234.25	234.5	229.1	2079419	227.38	227.02	234.43	243.5	20794.19	46125.37	35187.89	2
2012/9/7	241.6	233.2	243	233.2	4281280	232.12	228.35	233.46	243.55	42812.8	45018.19	36673.57	2
2012/9/10	241.68	241.71	246	239.28	2816965	236.5	229.34	233.13	243.5	28169.65	46155.17	37322.91	2
2012/9/11	239.73	240.3	240.3	237.98	1613572	237.76	230.46	232.72	243.44	16135.72	27080.57	36846.54	0
2012/9/12	240.26	241.5	246.5	238.9	2902325	239	231.93	232.36	243.33	29023.25	27387.12	37719.39	2
2012/9/13	239.98	240.45	241.54	238.3	1429423	240.65	234.01	232.15	243.27	14294.23	26087.13	36106.25	2
2012/9/14	244.76	241	245.15	239.11	2458683	241.28	236.7	232.42	243.29	24586.83	22441.94	33730.06	2
2012/9/17	241.3	245	246.68	241.2	2001452	241.21	238.85	233.01	243.32	20014.52	20810.91	33483.04	2
2012/9/18	240.33	240.79	243.1	239.5	1827708	241.33	239.55	233.39	243.36	18277.08	21239.18	24159.88	2
2012/9/19	231.56	239.54	241	230.15	4099132	239.59	239.3	233.18	243.26	40991.32	23632.8	25509.96	2
2012/9/20	229.04	230.9	232.79	228.89	2151753	237.4	239.02	233.02	243.04	21517.53	25077.46	25582.29	2
2012/9/21	230.59	228.31	233	228.12	1567968	234.56	237.92	233.14	242.95	15679.68	23296.03	22868.98	2
2012/9/24	232.36	229	232.98	228.08	1763483	232.78	236.99	233.16	242.84	17634.83	22820.09	21815.5	2
2012/9/25	238.51	232.47	238.58	231.5	2623050	232.41	236.87	233.66	242.78	26230.5	24410.77	22824.98	2
2012/9/26	235.87	238	240.56	233.7	2036267	233.27	236.43	234.18	242.47	20362.67	20285.04	21958.92	2
2012/9/27	240.69	235	241.58	234.53	2714042	235.6	236.5	235.26	242.17	27140.42	21409.62	23243.54	2
2012/9/28	245.8	239.02	245.95	239	3128344	238.65	236.61	236.65	242.07	31283.44	24530.37	23913.2	1
2012/10/8	239.94	245.3	245.3	237.48	2360828	240.16	236.47	237.66	241.73	23608.28	25725.06	24272.57	2
2012/10/9	244.15	240.98	245.05	240.04	2341089	241.29	236.85	238.2	241.56	23410.89	25161.14	24785.96	2
2012/10/10	243.82	243	244.83	240.75	1345670	242.88	238.08	238.69	241.45	13456.7	23779.95	22032.49	2
2012/10/11	241.93	242.35	243.75	241.13	1062599	243.13	239.37	239.2	241.18	10625.99	20477.06	20943.34	2
2012/10/12	243.51	242.62	244.79	241.73	1174212	242.67	240.66	239.29	240.97	11742.12	16568.79	20549.58	1
2012/10/15	245.71	244.77	247.24	244.77	1888333	243.82	241.99	239.49	240.69	18883.33	15623.81	20674.43	2
2012/10/16	249.81	245.11	251.08	245.11	2773791	244.96	243.12	240	240.48	27737.91	16489.21	20825.18	2
2012/10/17	248.78	249.81	250.5	247.9	1598080	245.95	244.41	240.42	240.4	15980.8	16994.03	20386.99	2
2012/10/18	251.22	249.25	254.5	249	2227806	247.81	245.47	240.98	240.5	22278.06	19324.44	19900.75	3
2012/10/19	253	251.25	254.96	251.25	1862954	249.7	246.19	241.4	240.61	18629.54	20701.93	18635.36	2
2012/10/22	250.54	252.68	253.53	247.8	1911744	250.67	247.25	241.86	240.74	19117.44	20748.75	18186.28	3
2012/10/23	244.7	250.8	250.8	244.6	1870276	249.65	247.3	242.08	240.77	18702.76	18941.72	17715.46	2
2012/10/24	246.28	244.6	247.12	244.1	1097208	249.15	247.55	242.81	240.72	10972.08	17939.98	17467	0
2012/10/25	246.07	247	248	244.3	915980	248.12	247.96	243.66	240.56	9159.8	15316.32	17320.38	2
2012/10/26	241.09	248.72	248.98	240.07	2455909	245.74	247.72	244.19	240.41	24559.09	16502.23	18602.08	2
2012/10/29	241.82	241.59	243.6	239.05	1449080	243.99	247.33	244.66	240.28	14490.8	15576.91	18162.83	0
2012/10/30	244.58	241.8	245.49	241.21	1561011	243.97	246.81	244.97	240.19	15610.11	14958.38	16950.05	2
2012/10/31	247.34	244.52	247.94	243.65	1584535	244.18	246.66	245.54	240.21	15845.35	15933.03	16936.5	0
2012/11/1	249.4	248.21	250.85	246.35	1819126	244.85	246.48	245.97	240.31	18191.26	17739.32	16527.82	2
2012/11/2	248.36	249.2	250.5	246.28	1697481	246.3	246.02	246.1	240.42	16974.81	16222.47	16362.35	0
2012/11/5	242.92	246.99	246.99	241.2	2266559	246.52	245.26	246.25	240.35	22665.59	17857.42	16717.16	1
2012/11/6	235.93	242.41	242.41	235.5	4171323	244.79	244.38	245.84	240.14	41713.23	23078.05	19018.21	2
2012/11/7	237.47	235	238.03	235	1621759	242.82	243.5	245.52	239.9	16217.59	23152.5	19542.76	2
2012/11/8	234.1	235.99	236.95	233.85	1626181	239.76	242.3	245.13	239.58	16261.81	22766.61	20252.96	2
2012/11/9	234.81	234.09	235.8	233.66	1167006	237.05	241.67	244.7	239.15	11670.06	21705.66	18964.06	2
2012/11/12	231.46	235	235.78	228.89	2046433	234.75	240.64	243.98	238.87	20464.33	21265.4	19561.41	1
2012/11/13	228.06	231	231	225.7	2044777	233.18	238.99	242.9	238.54	20447.77	17012.31	20045.18	2
2012/11/14	230.65	228.38	231	226.5	1223848	231.82	237.32	241.99	238.26	12238.48	16216.49	19684.49	2
2012/11/15	227.25	229	229	226.33	1140061	230.45	235.1	240.79	237.97	11400.61	15244.25	19005.43	2
2012/11/16	224.4	226.8	226.95	222.5	1967713	228.36	232.7	239.36	237.73	19677.13	16845.66	19275.66	2
2012/11/19	214.05	224.4	224.4	208.9	7048401	224.88	229.82	237.54	237.47	70484.01	26849.6	24057.5	2
2012/11/20	215.96	212.85	218.34	212.5	3807816	222.46	227.82	236.1	237.19	38078.16	30375.68	23694	1
2012/11/21	218.65	215.85	219.8	211.79	3333464	220.06	225.94	234.72	236.9	33334.64	34594.91	25405.7	2
2012/11/22	217.29	207.5	217.46	206.8	5152080	218.07	224.26	233.28	236.66	51520.8	42618.95	28931.6	2
2012/11/23	222.23	215.02	223	215.01	2984464	217.64	223	232.34	236.55	29844.64	44652.45	30749.06	2
2012/11/26	217.05	221.41	221.8	215.5	2195475	218.24	221.56	231.1	236.31	21954.75	34946.6	30898.1	1
2012/11/27	219.76	217.05	221.09	216.18	2045885	219	220.73	229.86	236.16	20458.85	31422.74	30899.21	2
2012/11/28	218.39	219.25	219.25	217	1501708	218.94	219.5	228.41	236.04	15017.08	27759.22	31177.07	2
2012/11/29	219.28	218.4	220.12	218.14	1567574	219.34	218.71	226.9	236.04	15675.74	20590.21	31604.58	3
2012/11/30	216.01	219.2	219.2	213.21	2137137	218.1	217.87	225.29	236.01	21371.37	18895.56	31774	2
2012/12/3	200.19	213	213	199.05	7937236	214.73	216.48	223.15	235.69	79372.36	30379.08	32662.84	2
2012/12/4	196.95	195.01	199.98	190.8	7870541	210.16	214.58	221.2	235.08	78705.41	42028.39	36725.56	2
2012/12/5	196.64	194.3	200.52	188.63	11170381	205.81	212.38	219.16	234.46	111703.81	61365.74	44562.48	3
2012/12/6	194.21	196.2	197	184	11756199	200.8	210.07	217.16	233.83	117561.99	81742.98	51166.6	1
2012/12/7	198.79	196.99	202.69	196.58	9950141	197.36	207.73	215.36	233.12	99501.41	97369	58132.28	3
2012/12/11	202.31	198.5	208	198.5	9223260	197.78	206.25	213.91	232.46	92232.6	99941.05	65160.06	2
2012/12/12	211.86	205	211.99	202.5	6432531	200.76	205.46	213.1	232	64325.31	97065.02	69546.7	2
2012/12/13	205.7	209.89	214.98	205.1	6199646	202.57	204.19	211.85	231.42	61996.46	87123.55	74244.65	2
2012/12/14	207.92	203	209.5	198.5	7892633	205.32	203.06	210.88	230.89	78926.33	79396.42	80569.7	2
2012/12/17	211.09	206	213.66	202	7136126	207.78	202.57	210.22	230.32	71361.26	73768.39	85568.7	3
2012/12/18	214.53	211.21	216.78	211.17	4694545	210.22	204	210.24	229.88	46945.45	64710.96	82326	3
2012/12/19	219.45	213.13	221	213.01	4756978	211.74	206.25	210.41	229.53	47569.78	61359.86	79212.45	2
2012/12/20	218.4	218.5	220.4	215.59	3443414	214.28	208.43	210.4	229.31	34434.14	55847.39	71485.48	2
2012/12/21	216.6	217.69	219	215.83	2509281	216.01	210.66	210.37	229.1	25092.81	45080.69	62238.55	2
2012/12/24	204.58	212.01	212.01	200	10005074	214.71	211.24	209.49	228.67	100050.74	50818.59	62293.49	2
2012/12/25	204.72	202.9	206.87	201.22	5953352	212.75	211.49	208.87	228.21	59533.52	53336.2	59023.57	0
2012/12/26	205.25	203.78	206.8	202.71	4486624	209.91	210.82	208.14	227.66	44866.24	52795.49	57077.67	3
2012/12/27	207.58	205.3	209.5	203.74	6092624	207.75	211.01	207.6	227.18	60926.24	58093.91	56970.65	2
2012/12/28	212.3	207.6	215.58	207.6	5658924	206.89	211.45	207.25	226.71	56589.24	64393.2	54736.95	2
2012/12/31	209.02	213.31	214.8	206.35	5191483	207.77	211.24	206.9	226.1	51914.83	54766.01	52792.3	2
2013/1/4	206.94	212	212	205	5837034	208.22	210.48	207.24	225.55	58370.34	54533.38	53934.79	2
2013/1/7	204.29	205.88	205.88	202.5	4127139	208.03	208.97	207.61	224.88	41271.39	53814.41	53304.95	2
2013/1/8	210.84	203.18	210.85	203.18	6528698	208.68	208.21	208.32	224.33	65286.98	54686.55	56390.24	2
2013/1/9	216.45	211.5	217.65	211.5	5374932	209.51	208.2	209.43	223.91	53749.32	54118.57	59255.89	2
2013/1/10	214.5	215.58	217	213	3052786	210.6	209.19	210.22	223.43	30527.86	49841.18	52303.6	2
2013/1/11	211.26	213.72	215.15	209.88	3700999	211.47	209.84	210.66	222.85	37009.99	45569.11	50051.24	2
2013/1/14	209.42	208.5	210.3	202.81	6818358	212.49	210.26	210.54	222.18	68183.58	50951.55	52382.98	0
2013/1/15	210.85	208.79	212.1	206.82	5263508	212.5	210.59	210.8	221.55	52635.08	48421.16	51553.86	2
2013/1/16	206	205	206.8	203.68	6950165	210.41	209.96	210.7	220.79	69501.65	51571.63	52845.1	2
2013/1/17	205.13	204.99	207.68	204.52	3620185	208.53	209.57	210.41	219.99	36201.85	52706.43	51273.8	2
2013/1/18	203.76	206.15	206.48	200.11	5531807	207.03	209.25	209.87	219.21	55318.07	56368.04	50968.57	2
2013/1/21	197.31	202.8	202.8	196.3	7477928	204.61	208.55	208.76	218.43	74779.28	57687.19	54319.37	2
2013/1/22	198.83	195.81	199.73	189	7381541	202.21	207.35	207.78	217.63	73815.41	61923.25	55172.21	2
2013/1/23	198.98	196	199.51	193.8	5101393	200.8	205.6	206.9	216.85	51013.93	58225.71	54898.67	2
2013/1/24	195.96	197.9	200.1	194.8	5947438	198.97	203.75	206.47	216.1	59474.38	62880.21	57793.32	2
2013/1/25	189.05	189	191.8	186.1	8000786	196.03	201.53	205.69	215.22	80007.86	67818.17	62093.11	2
2013/1/28	178.5	186	187.8	178	15829058	192.26	198.44	204.35	214.12	158290.58	84520.43	71103.8	2
2013/1/29	178.16	176	179.99	172	11544787	188.13	195.17	202.88	212.96	115447.87	92846.92	77385.08	2
2013/1/30	180.12	177.05	182.49	176.68	7137678	184.36	192.58	201.27	211.81	71376.78	96919.5	77572.61	2
2013/1/31	178.9	181.2	181.8	177.77	3781623	180.95	189.96	199.76	210.65	37816.23	92587.86	77734.03	0
2013/2/1	178.98	178.88	181.77	178.03	4526564	178.93	187.48	198.36	209.59	45265.64	85639.42	76728.8	2
2013/2/4	175.13	180	180.95	174	6496402	178.26	185.26	196.91	208.57	64964.02	66974.11	75747.27	2
2013/2/5	184.43	174.95	184.5	173.8	8782540	179.51	183.82	195.59	207.69	87825.4	61449.61	77148.27	2
2013/2/6	183.93	184.98	185.07	182	4619517	180.27	182.32	193.96	206.85	46195.17	56413.29	76666.39	2
2013/2/7	185.17	183	186.55	181.32	4856791	181.53	181.24	192.49	206.02	48567.91	58563.63	75575.74	2
2013/2/8	187.86	185.15	188.4	184.3	4157253	183.3	181.12	191.32	205.3	41572.53	57825.01	71732.21	2
2013/2/18	179.69	188.3	188.3	179	5656978	184.22	181.24	189.84	204.49	56569.78	56146.16	61560.13	0
2013/2/19	177.92	178.98	180.59	176.8	3773753	182.91	181.21	188.19	203.61	37737.53	46128.59	53789.1	2
2013/2/20	177.9	177	179.98	175.02	3658226	181.71	180.99	186.79	202.79	36582.26	44206	50309.65	2
2013/2/21	180.02	175.23	185.2	175.05	5383287	180.68	181.1	185.53	202.05	53832.87	45258.99	51911.31	2
2013/2/22	185.59	181	186.6	181	6286418	180.22	181.76	184.62	201.58	62864.18	49517.32	53671.17	2
2013/2/25	181.09	184	185.35	180.26	3454909	180.5	182.36	183.81	201	34549.09	45113.19	50629.67	2
2013/2/26	177.37	180.7	184	177.33	4375479	180.39	181.65	182.74	200.31	43754.79	46316.64	46222.61	2
2013/2/27	176.77	176.61	178.7	175.56	3415815	180.17	180.94	181.63	199.63	34158.15	45831.82	45018.91	2
2013/2/28	175	177.8	177.8	172	5678643	179.16	179.92	180.58	198.84	56786.43	46422.53	45840.76	3
2013/3/1	173.82	174.3	175.96	172.99	3800345	176.81	178.52	179.82	198.12	38003.45	41450.38	45483.85	2
2013/3/4	174.72	173.72	176.62	173.72	5207295	175.54	178.02	179.63	197.37	52072.95	44955.15	45034.17	2
2013/3/5	175	175.42	176.46	173.86	3697471	175.06	177.73	179.47	196.65	36974.71	43599.14	44957.89	2
2013/3/6	177.22	176	177.3	173.65	4922726	175.15	177.66	179.33	195.95	49227.26	46612.96	46222.39	2
2013/3/7	183.86	179.38	188.6	179.32	8519062	176.92	178.04	179.57	195.41	85190.62	52293.8	49358.16	1
2013/3/8	184.13	186.01	187.5	183.67	3595978	178.99	177.9	179.83	195.15	35959.78	51885.07	46667.73	2
2013/3/11	185.2	183.8	185.5	181.81	3496528	181.08	178.31	180.33	194.95	34965.28	48463.53	46709.34	3
2013/3/12	182.18	186	186.1	180	2539365	182.52	178.79	180.22	194.71	25393.65	46147.32	44873.23	2
2013/3/13	183.83	182.4	186.02	182.4	3076990	183.84	179.5	180.22	194.54	30769.9	42455.84	44534.4	2
2013/3/14	178.94	182.5	184.77	178.66	3512400	182.86	179.89	179.91	194.21	35124	32442.52	42368.16	2
2013/3/15	176.97	177.52	180.7	175.1	3596112	181.42	180.2	179.36	193.78	35961.12	32442.79	42163.93	2
2013/3/18	169.45	176.9	176.9	168.19	7823153	178.27	179.68	178.85	193.08	78231.53	41096.04	44779.79	2
2013/3/19	165.18	168.2	169.82	164.51	6341403	174.87	178.7	178.21	192.4	63414.03	48700.12	47423.72	1
2013/3/20	169.91	165.26	170.59	164.1	7189498	172.09	177.96	177.81	191.77	71894.98	56925.13	49690.49	2
2013/3/21	166.78	169.5	169.5	165.8	6539272	169.66	176.26	177.15	191.03	65392.72	62978.88	47710.7	3
2013/3/22	169.05	166.48	169.9	165.71	4557863	168.07	174.75	176.32	190.27	45578.63	64902.38	48672.59	3
2013/3/25	169.03	169	170.77	168.1	3196646	167.99	173.13	175.72	189.43	31966.46	55649.36	48372.7	2
2013/3/26	169.88	169.1	171.21	168.41	3248009	168.93	171.9	175.35	188.62	32480.09	49462.57	49081.35	2
2013/3/27	166.79	170.01	170.4	165.4	4766221	168.31	170.2	174.85	187.79	47662.21	44616.02	50770.58	2
2013/3/28	166.82	166.08	168.18	162.31	4149090	168.31	168.99	174.44	187.16	41490.9	39835.66	51407.27	2
2013/3/29	168.86	167.25	169.57	166.02	4771709	168.28	168.18	174.19	186.56	47717.09	40263.35	52582.86	2
2013/4/1	164.95	168.09	168.46	164.58	2912880	167.46	167.73	173.7	185.89	29128.8	39695.82	47672.59	2
2013/4/2	163.71	165.1	165.97	163.27	3252490	166.23	167.58	173.14	185.16	32524.9	39704.78	44583.68	2
2013/4/3	163.85	163.68	165	163.18	2199050	165.64	166.97	172.47	184.35	21990.5	34570.44	39593.23	2
2013/4/8	164.32	162.14	165	160.45	3773276	165.14	166.73	171.49	183.61	37732.76	33818.81	36827.24	2
2013/4/9	163.6	163.89	164.9	162.7	2419465	164.09	166.18	170.46	182.89	24194.65	29114.32	34688.84	2
2013/4/10	169.96	164	171.11	162.7	7085838	165.09	166.27	169.7	182.31	70858.38	37460.24	38578.03	2
2013/4/11	168.92	170	171	168.3	2972952	166.13	166.18	169.04	181.62	29729.52	36901.16	38302.97	1
2013/4/12	172.23	168.92	174.4	168.5	5980006	167.81	166.72	168.46	180.88	59800.06	44463.08	39516.76	2
2013/4/15	172.74	172.27	173.66	170.02	2833673	169.49	167.31	168.15	180.18	28336.73	42583.87	38201.34	2
2013/4/16	173.16	170	175.2	169.6	3913792	171.4	167.74	167.96	179.55	39137.92	45572.52	37343.43	2
2013/4/17	178.49	173.6	178.77	173.55	4297408	173.11	169.1	168.41	179.03	42974.08	39995.66	38727.95	2
2013/4/18	179.15	177.2	180	176.01	4195684	175.15	170.64	169.11	178.5	41956.84	42441.13	39671.14	2
2013/4/19	179.23	179.4	179.88	176.89	3923838	176.55	172.18	169.58	178.06	39238.38	38328.79	41395.93	2
2013/4/22	173.71	178.9	178.9	173.5	4274596	176.75	173.12	169.92	177.53	42745.96	41210.64	41897.25	2
2013/4/23	171.81	173.5	174.98	171.7	3095262	176.48	173.94	170.06	177	30952.62	39573.57	42573.05	2
2013/4/24	174.87	172.22	175	170.3	3040261	175.75	174.43	170.35	176.63	30402.61	37059.28	38527.47	2
2013/4/25	176.7	174.02	177.56	173.22	2535969	175.26	175.21	170.69	176.26	25359.69	33739.85	38090.49	2
2013/4/26	173.99	177.41	178	173.01	1630764	174.22	175.39	171.05	175.84	16307.64	29153.7	33741.25	2
2013/5/2	171.11	173	173.05	169.03	2858679	173.7	175.22	171.27	175.43	28586.79	26321.87	33766.26	2
2013/5/3	172.45	171.8	174.02	170.6	2146052	173.82	175.15	171.45	175.15	21460.52	24423.45	31998.51	2
2013/5/6	177.8	173	177.98	171.98	3019639	174.41	175.08	172.09	175.14	30196.39	24382.21	30720.74	0
2013/5/7	187.69	179.02	188.34	179.02	7102055	176.61	175.94	173.29	175.3	71020.55	33514.38	33627.12	2
2013/5/8	188.89	187.8	190	186.13	4241606	179.59	176.9	174.54	175.45	42416.06	38736.06	33944.88	2
2013/5/9	197.18	189.26	197.2	189.26	7013468	184.8	179.25	176.18	175.75	70134.68	47045.64	36683.75	2
2013/5/10	197.11	197.01	200.92	196.01	4877659	189.73	181.78	177.86	176.05	48776.59	52508.85	38466.15	2
2013/5/13	197.68	197.11	201.6	193.77	3257904	193.71	184.06	179.25	176.43	32579.04	52985.39	38683.79	2
2013/5/14	191.19	196.1	197.1	190.01	3643160	194.41	185.51	180.36	176.54	36431.6	46067.59	39790.98	2
2013/5/15	194.66	190.88	196.66	190.72	2326440	195.56	187.58	181.48	176.72	23264.4	42237.26	40486.66	2
2013/5/16	194.85	194.01	200.51	192	4546227	195.1	189.95	182.59	176.88	45462.27	37302.78	42174.21	2
2013/5/17	195.91	194.08	196.45	193	3355672	194.86	192.3	183.72	177.01	33556.72	34258.8	43383.83	2
2013/5/20	195	196.8	198.48	194.45	3094406	194.32	194.02	184.55	177.27	30944.06	33931.81	43458.6	2
2013/5/21	195.02	194.88	195.76	193.51	2310234	195.09	194.75	185.34	177.55	23102.34	31265.96	38666.78	2
2013/5/22	199.47	195.65	200.6	195.1	4614964	196.05	195.81	186.35	177.91	46149.64	35843.01	39040.13	2
2013/5/23	202.44	199.6	206.49	199.6	6224745	197.57	196.33	187.79	178.29	62247.45	39200.04	38251.41	2
2013/5/24	200.93	204	207.17	200	4507312	198.57	196.71	189.25	178.54	45073.12	41503.32	37881.07	2
2013/5/27	201.63	201.97	202.1	198	2677812	199.9	197.11	190.58	178.89	26778.12	40670.13	37300.97	2
2013/5/28	202.14	201.88	203.31	199.55	2367636	201.32	198.21	191.86	179.3	23676.36	40784.94	36025.45	0
2013/5/29	201.49	203	206.87	201.35	3234002	201.73	198.89	193.23	179.71	32340.02	38023.02	36933.01	2
2013/5/30	200.25	200.8	202.82	199.01	2501942	201.29	199.43	194.69	180.13	25019.42	30577.41	34888.73	1
2013/5/31	197.1	200.97	201.4	197	2459056	200.52	199.55	195.92	180.52	24590.56	26480.9	33992.11	1
2013/6/3	202.08	198.1	202.55	197.18	4025675	200.61	200.25	197.14	180.98	40256.75	29176.62	34923.38	2
2013/6/4	201.7	202.3	205.3	201.65	4235692	200.52	200.92	197.84	181.42	42356.92	32912.73	36848.84	1
2013/6/5	201.17	201.99	202.5	199.58	2372442	200.46	201.09	198.45	181.82	23724.42	31189.62	34606.31	2
2013/6/6	201.66	201.21	204.8	201.21	3387735	200.74	201.02	198.67	182.12	33877.35	32961.2	31769.3	2
2013/6/7	196.26	195.11	200	193.51	2547838	200.57	200.55	198.63	182.32	25478.38	33138.77	29809.83	2
2013/6/13	194.71	195.12	198.48	192.01	4499864	199.1	199.86	198.48	182.48	44998.64	34087.14	31631.88	2
2013/6/14	194.02	194.35	195	189.58	3251867	197.56	199.04	198.62	182.67	32518.67	32119.49	32516.11	2
2013/6/17	189.48	194.27	194.98	189.21	2968927	195.23	197.84	198.37	182.77	29689.27	33312.46	32251.04	2
2013/6/18	191.65	189.16	191.8	186.52	2737772	193.22	196.98	198.21	182.98	27377.72	32012.54	32486.87	1
2013/6/19	194.83	190.88	195.5	188.2	2890918	192.94	196.76	198.15	183.28	28909.18	32698.7	32918.73	2
2013/6/20	191.74	194.46	195.48	190.61	2558681	192.34	195.72	197.99	183.65	25586.81	28816.33	31451.74	1
2013/6/21	191.17	190.04	195.88	187.5	3965419	191.77	194.67	197.8	184.08	39654.19	30243.43	31181.46	2
2013/6/24	185.62	191.61	192	185.18	4080720	191	193.11	197.1	184.34	40807.2	32467.02	32889.74	2
2013/6/25	189.84	185.56	190.3	176.03	5135249	190.64	191.93	196.47	184.73	51352.49	37261.98	34637.26	2
2013/6/26	188.72	188.49	189.82	184.78	3290348	189.42	191.18	195.86	185.06	32903.48	38060.84	35379.76	2
2013/6/27	189.58	188.72	192.35	188.09	3413576	188.99	190.67	195.26	185.4	34135.76	39770.63	34293.48	2
2013/6/28	192.37	188.85	193.46	188.85	2807002	189.23	190.5	194.77	185.77	28070.02	37453.79	33848.61	2
2013/7/1	194.29	192.03	194.97	191.02	2582852	190.96	190.98	194.41	186.23	25828.52	34458.05	33462.54	2
2013/7/2	197.95	194.27	198.99	192.62	3345317	192.58	191.61	194.3	186.75	33453.17	30878.19	34070.09	2
2013/7/3	197.97	198.9	199.8	196.13	3542464	194.43	191.93	194.34	187.24	35424.64	31382.42	34721.63	2
2013/7/4	196.62	197.07	199.86	196.58	2421452	195.84	192.41	194.07	187.76	24214.52	29398.17	34584.4	2
2013/7/5	197.12	196.9	199.37	196.9	1777954	196.79	193.01	193.84	188.32	17779.54	27340.08	32396.93	2
2013/7/8	195.16	196.88	197.89	193	2411390	196.96	193.96	193.54	188.84	24113.9	26997.15	30727.6	2
2013/7/9	192.05	196.3	196.3	190.71	2023361	195.78	194.18	193.06	189.31	20233.61	24353.24	27615.71	2
2013/7/10	193.84	191.21	194.1	188.89	3324496	194.96	194.69	192.94	189.81	33244.96	23917.31	27649.86	2
2013/7/11	195.97	194.55	196.5	192.03	4605661	194.83	195.33	193	190.24	46056.61	28285.72	28841.95	2
2013/7/12	188.81	195.11	196.77	188.7	4299164	193.17	194.98	192.74	190.57	42991.64	33328.14	30334.11	2
2013/7/15	187.95	189.38	190.1	184.93	3660735	191.72	194.34	192.66	190.84	36607.35	35826.84	31411.99	2
2013/7/16	190.95	188.16	191.28	185.5	3701140	191.5	193.64	192.63	191.14	37011.4	39182.39	31767.82	2
2013/7/17	186.92	190.5	190.79	186.81	2738846	190.12	192.54	192.23	191.37	27388.46	38011.09	30964.2	2
2013/7/18	185.07	187	187.45	183.7	2569977	187.94	191.38	191.9	191.48	25699.77	33939.73	31112.72	2
2013/7/19	176.01	185.01	185.01	174.53	7331922	185.38	189.27	191.14	191.43	73319.22	40005.24	36666.69	2
2013/7/22	174.88	175.66	177.09	173.05	2706232	182.77	187.25	190.6	191.35	27062.32	38096.24	36961.54	2
2013/7/23	179.59	175.93	180.29	174.98	2875611	180.49	186	190.09	191.45	28756.11	36445.18	37813.79	2
2013/7/24	174.62	179.4	179.4	173.1	4406723	178.03	184.08	189.39	191.5	44067.23	39780.93	38896.01	2
2013/7/25	178.74	175.4	179.8	174.3	3954054	176.77	182.35	188.84	191.56	39540.54	42549.08	38244.4	2
2013/7/26	174.97	177	177.8	174.9	1904567	176.56	180.97	187.97	191.53	19045.67	31694.38	35849.8	2
2013/7/29	171.32	174.28	174.28	171	2688331	175.85	179.31	186.83	191.49	26883.31	31658.57	34877.41	2
2013/7/30	168.43	170.3	171.28	165.59	4211397	173.62	177.05	185.35	191.45	42113.97	34330.14	35387.66	2
2013/7/31	168.5	169.68	171.2	167.7	1459004	172.39	175.21	183.88	191.38	14590.04	28434.71	34107.82	2
2013/8/1	171.89	169.98	172.5	169.06	2485259	171.02	173.89	182.64	191.28	24852.59	25497.12	34023.1	2
2013/8/2	176.03	172.79	178.16	172.69	2924078	171.23	173.9	181.58	191.09	29240.78	27536.14	29615.26	2
2013/8/5	175.5	176.03	176.77	173.9	1806507	172.07	173.96	180.6	190.86	18065.07	25772.49	28715.53	2
2013/8/6	175.23	173.93	175.5	172.7	2656226	173.43	173.52	179.76	190.5	26562.26	22662.15	28496.15	2
2013/8/7	176.38	174.8	178.66	173.73	2837775	175.01	173.7	178.89	190.15	28377.75	25419.69	26927.2	2
2013/8/8	175.16	176.42	177.36	174.4	1607673	175.66	173.34	177.85	189.78	16076.73	23664.52	24580.82	2
2013/8/9	172.83	175.45	176.09	170.94	2288924	175.02	173.13	177.05	189.47	22889.24	22394.21	24965.18	2
2013/8/12	178.31	172.8	178.43	172.51	3939034	175.58	173.83	176.57	189.2	39390.34	26659.27	26215.88	2
2013/8/13	179.95	178.01	180.5	176.5	2543583	176.53	174.98	176.02	188.95	25435.83	26433.98	24548.06	2
2013/8/14	178.69	179.89	182.34	178.4	2172190	176.99	176	175.61	188.66	21721.9	25102.81	25261.25	1
2013/8/15	177.46	178.86	181.2	177.39	1536566	177.45	176.55	175.22	188.37	15365.66	24960.6	24312.56	2
2013/8/16	174.4	177.53	181	174.05	3497393	177.76	176.39	175.14	188.03	34973.93	27377.53	24885.87	2
2013/8/19	175.17	175.4	175.91	173	1935761	177.13	176.36	175.16	187.62	19357.61	23370.99	25015.13	2
2013/8/20	173.61	174.15	175	172.7	3125074	175.87	176.2	174.86	187.14	31250.74	24533.97	25483.97	2
2013/8/21	174.69	175.01	175.15	172.4	2310320	175.07	176.03	174.86	186.7	23103.2	24810.23	24956.52	2
2013/8/22	175.08	174.6	176.68	174.02	1550152	174.59	176.02	174.68	186.26	15501.52	24837.4	24899	2
2013/8/23	172.99	175.97	175.98	171.5	1952964	174.31	176.03	174.58	185.78	19529.64	21748.54	24563.04	2
2013/8/26	173.94	173.11	175	172	1688531	174.06	175.6	174.71	185.32	16885.31	21254.08	22312.54	2
2013/8/27	173.15	173.77	173.77	172	2443655	173.97	174.92	174.95	184.86	24436.55	19891.24	22212.61	2
2013/8/28	169.9	172.17	172.17	169.57	3060304	173.01	174.04	175.02	184.41	30603.04	21391.21	23100.72	2
2013/8/29	168.48	170	170.34	168.11	2180402	171.69	173.14	174.85	183.85	21804.02	22651.71	23744.56	0
2013/8/30	168.78	168.48	169	167.55	2586142	170.85	172.58	174.49	183.3	25861.42	23918.07	22833.3	2
2013/9/2	151.92	160.8	160.8	151.9	22497074	166.45	170.25	173.31	182.48	224970.73	65535.16	43394.62	2
2013/9/3	151.66	151	152.8	149	12321105	162.15	168.06	172.13	181.65	123211.05	85290.05	52590.65	2
2013/9/4	152.1	152	153.55	151.6	7678998	158.59	165.8	170.91	180.91	76789.98	94527.44	57959.32	2
2013/9/5	150.27	151.86	152.8	149.3	7128326	154.95	163.32	169.67	180.17	71283.26	104423.28	63537.5	2
2013/9/6	150.28	150.1	150.9	149.77	3778366	151.25	161.05	168.54	179.44	37783.66	106807.73	65362.91	2
2013/9/9	150.95	151	151.52	149.88	6927092	151.05	158.75	167.17	178.8	69270.92	75667.77	70601.47	2
2013/9/10	151.62	150.8	151.88	150.08	5409309	151.04	156.6	165.76	178.13	54093.09	61844.18	73567.12	2
2013/9/11	152.57	151.75	152.78	150	6901293	151.14	154.86	164.45	177.43	69012.93	60288.77	77408.11	2
2013/9/12	151.73	152.63	153.2	151.21	4772311	151.43	153.19	163.16	176.76	47723.11	55576.74	80000.02	2
2013/9/13	152.02	151.69	154.48	151.65	6825487	151.78	151.51	162.05	176.11	68254.87	61670.99	84239.36	2
2013/9/16	149.65	152.62	152.62	149.59	5887712	151.52	151.29	160.77	175.51	58877.12	59592.23	67630	2
2013/9/17	141.3	149	149.2	140.51	10905797	149.45	150.25	159.15	174.7	109057.97	70585.2	66214.7	2
2013/9/18	141.9	141	142.38	139.5	6731766	147.32	149.23	157.51	173.92	67317.66	70246.15	65267.46	2
2013/9/23	140.81	141.99	142	140.05	6540962	145.14	148.28	155.8	173.11	65409.62	73783.45	64680.1	2
2013/9/24	136.8	141	142.26	136.7	9881915	142.09	146.93	153.99	172.18	98819.15	79896.3	70783.64	2
2013/9/25	135.16	136.55	137.5	133.02	6978901	139.19	145.36	152.05	171.2	69789.01	82078.68	70835.45	2
2013/9/26	135.42	134	136.22	134	4722783	138.02	143.74	150.17	170.15	47227.83	69712.65	70148.92	2
2013/9/27	134.06	135.49	136.16	133.79	3463925	136.45	141.88	148.37	169.09	34639.25	63176.98	66711.56	2
2013/9/30	135.94	133.93	136.31	133.52	5046064	135.48	140.31	146.75	168.08	50460.64	60187.18	66985.31	2
2013/10/8	136.67	135.76	137.4	134.19	5686725	135.45	138.77	145.14	167.07	56867.25	51796.79	65846.55	2
2013/10/9	136.99	136.6	137.4	135.8	4081504	135.82	137.51	144.4	166.1	40815.04	46002	64040.35	2
2013/10/10	137.04	137	137.38	136.25	2904552	136.14	137.08	143.66	165.18	29045.52	42365.54	56039.1	2
2013/10/11	137.52	135.3	137.83	135.3	3645556	136.83	136.64	142.94	164.25	36455.56	42728.8	52952.89	2
2013/10/14	139.65	137.95	139.73	137.32	5527479	137.57	136.52	142.4	163.31	55274.79	43691.63	51939.4	2
2013/10/15	144.25	139.74	144.8	139.08	6927751	139.09	137.27	142.1	162.56	69277.51	46173.68	48985.24	2
2013/10/16	144.24	146.3	147.7	142.1	9481320	140.54	138.18	141.77	161.84	94813.2	56973.32	51487.66	2
2013/10/17	144.19	144.59	145.8	143.5	4862119	141.97	139.06	141.4	161.06	48621.19	60888.45	51626.99	2
2013/10/18	142.98	144.49	144.91	142	3557495	143.06	139.95	140.92	160.32	35574.95	60712.32	51720.56	2
2013/10/21	145.09	143.51	145.3	142.2	4702298	144.15	140.86	140.58	159.66	47022.98	59061.97	51376.8	2
2013/10/22	143.42	144.8	144.8	142.75	2458139	143.98	141.54	140.15	159.11	24581.39	50122.74	48148.21	2
2013/10/23	143.69	143.26	144.68	142.21	2621511	143.87	142.21	139.86	158.59	26215.11	36403.13	46688.22	2
2013/10/24	143.71	143.3	143.97	142.7	2625533	143.78	142.87	139.98	158	26255.33	31929.95	46409.2	2
2013/10/25	136.73	143.01	143.01	135.6	5858415	142.53	142.8	139.72	157.37	58584.15	36531.79	48622.06	2
2013/10/28	133.97	135.78	136.77	133.26	3214102	140.3	142.23	139.38	156.62	32141.02	33555.4	46308.68	2
2013/10/29	132.8	134.15	134.66	131.5	3518294	138.18	141.08	139.18	155.92	35182.94	35675.71	42899.23	2
2013/10/30	132.59	132.98	133.3	131.96	2534346	135.96	139.92	139.05	155.27	25343.46	35501.38	35952.25	2
2013/10/31	135.11	132.65	136.51	132.5	3489343	134.24	139.01	139.03	154.72	34893.43	37229	34579.47	2
2013/11/1	135.18	134.33	135.84	133.8	2215447	133.93	138.23	139.09	154.16	22154.47	29943.06	33237.43	2
2013/11/4	136.34	135.45	136.97	135.27	1943628	134.4	137.35	139.11	153.57	19436.28	27402.12	30478.76	2
2013/11/5	138.11	135.8	138.39	134.7	2784307	135.47	136.82	139.18	152.94	27843.07	25934.14	30804.93	2
2013/11/6	139.65	138.28	141.01	137.5	4444925	136.88	136.42	139.31	152.34	44449.25	29755.3	32628.34	2
2013/11/7	138.97	139.36	139.88	136.7	2135888	137.65	135.94	139.41	151.73	21358.88	27048.39	32138.7	2
2013/11/8	136.14	138.6	139.99	136.01	2153743	137.84	135.89	139.34	151.06	21537.43	26924.98	28434.03	2
2013/11/11	139.55	138	141.68	136.18	5232877	138.48	136.44	139.34	150.47	52328.77	33503.48	30452.8	2
2013/11/12	144.84	139.42	145.35	139.05	6947801	139.83	137.65	139.36	150	69478.01	41830.47	33882.3	2
2013/11/13	144.72	144.09	146.45	143.1	3188146	140.84	138.86	139.39	149.44	31881.46	39316.91	34536.1	2
2013/11/14	144.07	145	145	141.69	2404202	141.86	139.76	139.38	148.85	24042.02	39853.54	33450.96	3
2013/11/15	143.44	143.74	144.62	142.1	3359785	143.32	140.58	139.41	148.26	33597.85	42265.62	34595.3	2
2013/11/18	143.49	144	144.86	142.8	4157171	144.11	141.3	139.33	147.69	41571.71	40114.21	36808.84	2
2013/11/19	142.82	143.5	144.2	141.3	4116683	143.71	141.77	139.3	147.17	41166.83	34451.98	38141.22	2
2013/11/20	142.06	142.74	142.92	141.4	2551780	143.18	142.01	139.21	146.61	25517.8	33179.24	36248.07	2
2013/11/21	138.66	141.68	142.29	138.55	3299198	142.09	141.98	138.96	146.03	32991.98	34969.23	37411.38	2
2013/11/22	138.47	138.66	139.35	137.98	2811090	141.1	142.21	139.05	145.43	28110.9	33871.84	38068.73	2
2013/11/25	140.93	137.78	141.86	137.52	2618102	140.59	142.35	139.4	144.86	26181.02	30793.71	35453.96	2
2013/11/26	139.98	140.99	141.84	139.78	1640604	140.02	141.86	139.76	144.31	16406.04	25841.55	30146.76	2
2013/11/27	139.95	139.99	141.19	138.6	1567952	139.6	141.39	140.12	143.74	15679.52	23873.89	28526.57	2
2013/11/28	141.83	139.98	142.65	139.98	2224051	140.23	141.16	140.46	143.22	22240.51	21723.6	28346.42	2
2013/11/29	141.44	141	141.65	139.92	2042378	140.83	140.96	140.77	142.75	20423.78	20186.17	27029.01	0
2013/12/2	136.78	140.01	140.27	136.5	4289240	140	140.29	140.8	142.22	42892.4	23528.45	27161.08	2
2013/12/3	137.58	136.55	137.92	135.34	3288230	139.52	139.77	140.77	141.7	32882.3	26823.7	26332.63	2
2013/12/4	138.48	137.46	139.02	136.57	3351042	139.22	139.41	140.71	141.47	33510.42	30389.88	27131.89	2
2013/12/5	136.99	138.44	138.44	136.95	1932631	138.25	139.24	140.61	141.23	19326.31	29807.04	25765.32	2
2013/12/6	138.75	136.77	139.1	136	2915072	137.72	139.27	140.74	141.01	29150.72	31552.43	25869.3	2
2013/12/9	137.94	138.6	138.7	136	2537190	137.95	138.97	140.66	140.8	25371.9	28048.33	25788.39	2
2013/12/10	136.95	137.51	137.9	136.2	2539266	137.82	138.67	140.27	140.58	25392.66	26550.4	26687.05	2
2013/12/11	136.39	136.86	137.6	136.17	1986816	137.4	138.31	139.85	140.34	19868.16	23821.95	27105.92	0
2013/12/12	136.4	136.33	137.34	136.2	1830695	137.29	137.77	139.47	140.08	18306.95	23618.08	26712.56	2
2013/12/13	136.4	136.23	137.39	136.22	1926726	136.82	137.27	139.11	139.81	19267.26	21641.39	26596.91	2
2013/12/16	132.97	136.01	136.42	132.87	3286944	135.82	136.88	138.59	139.5	32869.44	23140.89	25594.61	2
2013/12/17	133.21	132.95	134.73	132.4	1564120	135.07	136.45	138.11	139.19	15641.2	21190.6	23870.5	2
2013/12/18	132.49	132.99	133.5	132.31	2010517	134.29	135.85	137.63	138.9	20105.17	21238	22529.98	2
2013/12/19	131.15	133.29	133.4	131.1	1781345	133.24	135.27	137.25	138.73	17813.45	21139.3	22378.69	2
2013/12/20	126.65	131.25	131.75	126	3855601	131.29	134.06	136.66	138.48	38556.01	24997.06	23319.22	2
2013/12/23	126.51	126.43	127.64	126.12	1922251	130	132.91	135.94	138.24	19222.51	22267.67	22704.28	2
2013/12/24	126.61	127	127.7	126.38	2789714	128.68	131.88	135.27	138.07	27897.14	24718.86	22954.73	2
2013/12/25	126.26	127	127.37	125.89	1843945	127.44	130.87	134.59	137.92	18439.45	24385.71	22811.86	2
2013/12/26	124.74	126	126.23	124.14	3415622	126.15	129.7	133.73	137.74	34156.22	27654.27	24396.79	2
2013/12/27	126.2	125.2	127.23	124.74	2545548	126.06	128.68	132.97	137.61	25455.48	25034.16	25015.61	2
2013/12/30	124.46	126.45	126.98	123.99	3216672	125.65	127.83	132.36	137.42	32166.72	27623	24945.34	2
2013/12/31	128.38	124	129.31	122.5	5754649	126.01	127.34	131.9	137.28	57546.49	33552.87	29135.86	2
2014/1/2	125.98	127.99	127.99	125.6	2197666	125.95	126.69	131.27	137.1	21976.66	34260.31	29323.01	2
2014/1/3	123.98	125.25	125.8	123.23	2334165	125.8	125.98	130.62	136.88	23341.65	32097.4	29875.83	2
2014/1/6	120.73	122.88	124.9	120.7	3022921	124.71	125.39	129.72	136.6	30229.21	33052.14	29043.15	2
2014/1/7	120.56	120.11	121.35	119.2	1803946	123.93	124.79	128.85	136.28	18039.46	30226.69	28924.85	2
2014/1/8	119.4	120.49	121.18	118.01	3198959	122.13	124.07	127.97	135.87	31989.59	25115.32	29334.09	2
2014/1/9	119.34	119	121.8	118.6	4788671	120.8	123.38	127.12	135.45	47886.71	30297.32	32278.82	2
2014/1/10	119.27	119.01	120.43	118.05	2112663	119.86	122.83	126.26	135.04	21126.63	29854.32	30975.86	2
2014/1/13	119.89	119.3	122.32	119.08	3764646	119.69	122.2	125.44	134.65	37646.46	31337.77	32194.96	2
2014/1/14	121.31	120.2	121.79	118.9	2347499	119.84	121.88	124.86	134.26	23474.99	32424.88	31325.79	2
2014/1/15	118.76	120.51	121.15	118.05	1972069	119.71	120.92	124.13	133.85	19720.69	29971.1	27543.21	2
2014/1/16	121.99	118.85	122.45	118.74	3911963	120.24	120.52	123.61	133.48	39119.63	28217.68	29257.51	2
2014/1/17	120.3	121.8	122.65	120.12	3236373	120.45	120.16	123.07	133.09	32363.73	30465.1	30159.71	2
2014/1/20	126.79	121.9	127.3	121.02	6009063	121.83	120.76	123.07	132.93	60090.63	34953.93	33145.85	2
2014/1/21	126.99	126	128.71	125.35	3540462	122.97	121.4	123.1	132.81	35404.62	37339.86	34882.37	2
2014/1/22	134.17	126.98	134.81	126.3	7366781	126.05	122.88	123.47	132.83	73667.81	48129.29	39050.19	2
2014/1/23	134.09	134.18	135.4	131.76	4025848	128.47	124.36	123.87	132.86	40258.48	48357.05	38287.37	2
2014/1/24	135.5	133.5	135.69	132.51	3578070	131.51	125.98	124.4	132.87	35780.7	49040.45	39752.77	2
2014/1/27	140.75	134.89	143.78	134.66	8351084	134.3	128.06	125.13	132.96	83510.84	53724.49	44339.21	2
2014/1/28	139.22	140.51	142	137.5	3640115	136.75	129.86	125.87	133.01	36401.15	53923.8	45631.83	2
2014/1/29	137.01	139.78	141.06	136.49	3152040	137.31	131.68	126.3	132.99	31520.4	45494.32	46811.8	2
2014/1/30	132.2	136.5	136.95	131	3722344	136.94	132.7	126.61	132.86	37223.44	44887.31	46622.18	2
2014/2/7	133.89	132.06	134.62	131.06	2386561	136.61	134.06	127.11	132.78	23865.61	42504.29	45772.37	2
2014/2/10	132.86	134	134.4	130.86	3625174	135.04	134.67	127.71	132.73	36251.74	33052.47	43388.48	2
2014/2/11	134.04	132.8	135.58	132.1	4300694	134	135.37	128.39	132.63	43006.94	34373.63	44148.71	2
2014/2/12	134.15	134.2	134.97	133.31	1928348	133.43	135.37	129.13	132.46	19283.48	31926.24	38710.27	2
2014/2/13	135.67	134.03	138.39	134.01	3856747	134.12	135.53	129.94	132.3	38567.47	32195.05	38541.18	2
2014/2/14	142.9	135.39	143	135.39	6741037	135.92	136.27	131.12	132.29	67410.37	40904	41704.14	2
2014/2/17	149.98	144.1	150.99	144.1	8746517	139.35	137.19	132.63	132.39	87465.17	51146.68	42099.57	2
2014/2/18	147.01	149.44	149.44	146.12	3364035	141.94	137.97	133.91	132.45	33640.35	49273.37	41823.5	2
2014/2/19	149.53	147.05	151.98	147.05	3148266	145.02	139.22	135.45	132.56	31482.66	51713.21	41819.73	2
2014/2/20	148.99	149.5	151.58	148	2318897	147.68	140.9	136.8	132.68	23188.97	48637.51	40416.27	2
2014/2/21	149.08	148	150.15	147.78	3412540	148.92	142.42	138.24	132.85	34125.4	41980.51	41442.26	3
2014/2/24	147.62	149.1	151.08	145.61	3117865	148.45	143.9	139.28	133.01	31178.65	30723.21	40934.95	2
2014/2/25	142.37	148	148.4	141	4627993	147.52	144.73	140.05	133.03	46279.93	33251.12	41262.24	2
2014/2/26	142.03	140.56	144.98	139.05	2651394	146.02	145.52	140.44	133.06	26513.94	32257.38	41985.29	2
2014/2/27	144.95	142.15	145.79	140.02	2564611	145.21	146.45	140.99	133.15	25646.11	32748.81	40693.16	2
2014/2/28	150.02	145	150.8	144.95	4192617	145.4	147.16	141.71	133.28	41926.17	34308.96	38144.74	2
2014/3/3	154.93	150	154.99	148.33	4881665	146.86	147.65	142.42	133.51	48816.65	37836.56	34279.88	2
2014/3/4	153.4	152.12	159.29	152	5086676	149.07	148.29	143.13	133.79	50866.76	38753.93	36002.52	2
2014/3/5	159.84	154.03	159.99	152	4721154	152.63	149.32	144.27	134.16	47211.54	42893.45	37575.41	2
2014/3/6	162	160.21	162.3	157	4274121	156.04	150.62	145.76	134.55	42741.21	46312.46	39530.64	2
2014/3/7	165.49	162	167.2	160.04	5811048	159.13	152.26	147.34	135.02	58110.48	49549.32	41929.15	2
2014/3/10	156.94	164.8	165.8	154.03	4998548	159.53	153.2	148.55	135.33	49985.48	49783.1	43809.83	2
2014/3/11	162.18	156	163.6	155.1	3856141	161.29	155.18	149.95	135.73	38561.41	47322.02	43037.98	2
2014/3/12	158.53	161.08	163.6	155.78	3676392	161.03	156.83	151.17	136.09	36763.92	45232.5	44062.98	2
2014/3/13	164.87	157.6	165.1	157.11	4263778	161.6	158.82	152.63	136.57	42637.78	45211.82	45762.14	2
2014/3/14	163.87	164.06	166	161.8	2493355	161.28	160.2	153.68	137.02	24933.55	38576.43	44062.88	2
2014/3/17	166.47	165	166.66	162.01	3219888	163.18	161.36	154.51	137.52	32198.88	35019.11	42401.1	2
2014/3/18	171.32	168.3	176.2	168.3	5947371	165.01	163.15	155.72	138.16	59473.71	39201.57	43261.79	1
2014/3/19	174.37	169.9	175	169	3536579	168.18	164.6	156.96	138.85	35365.79	38921.95	42077.22	2
2014/3/20	169.18	174.3	174.5	169	3389521	169.04	165.32	157.97	139.46	33895.21	37173.43	41192.62	2
2014/3/21	171.4	168.44	171.98	165.5	4031881	170.55	165.91	159.09	140.13	40318.81	40250.48	39413.45	2
2014/3/24	171.29	171	175.73	169.9	2632092	171.51	167.35	160.27	140.88	26320.92	39074.89	37047	2
2014/3/25	166.81	168.4	168.4	155.59	6240383	170.61	167.81	161.49	141.55	62403.83	39660.91	39431.24	2
2014/3/26	158.49	165.1	166.11	158.36	5737639	167.43	167.81	162.32	142.08	57376.39	44063.03	41492.49	2
2014/3/27	157.66	157.66	160.8	156.4	3804459	165.13	167.09	162.95	142.6	38044.59	44892.91	41033.17	1
2014/3/28	152.64	157.82	158.99	151.01	4827296	161.38	165.96	163.08	143.07	48272.96	46483.74	43367.11	2
2014/3/31	154.7	152.01	157.38	152	3058360	158.06	164.79	163.07	143.54	30583.6	47336.27	43205.58	2
2014/4/1	162.49	154.71	162.55	154.4	3404689	157.2	163.9	163.53	144.18	34046.89	41664.89	40662.9	2
2014/4/2	165.64	162.74	169.66	161.03	4669833	158.63	163.03	163.82	144.8	46698.33	39529.27	41796.15	2
2014/4/3	165.31	167.56	167.69	163.5	2691848	160.16	162.64	163.98	145.45	26918.48	37304.05	41098.48	2
2014/4/4	164.06	164.65	165.3	161	2320651	162.44	161.91	163.91	146.12	23206.51	32290.76	39387.25	2
2014/4/8	164.54	163.92	165.42	161.01	2592749	164.41	161.23	164.29	146.85	25927.49	31359.54	39347.91	2
2014/4/9	163.35	165.02	166.63	162.13	2161889	164.58	160.89	164.35	147.56	21618.89	28873.94	35269.41	2
2014/4/10	169.51	163.27	171.02	159.5	5417787	165.35	161.99	164.9	148.4	54177.87	30369.85	34949.56	2
2014/4/11	176.08	172	179.6	172	9022579	167.51	163.83	165.46	149.34	90225.79	43031.31	40167.68	2
2014/4/14	174.36	174.7	177.31	173	2682436	169.57	166	165.98	150.26	26824.36	43754.88	38022.82	2
2014/4/15	174.49	173.2	175.87	173.2	2588021	171.56	167.98	166.38	151.17	25880.21	43745.43	37552.48	2
2014/4/16	171.02	173.7	174.56	170.19	2204062	173.09	168.84	166.37	152	22040.62	43829.77	36351.85	2
2014/4/17	175.2	170.8	176	170.21	2974441	174.23	169.79	166.41	152.94	29744.41	38943.08	34656.46	2
2014/4/18	175.31	175	177.77	173.3	1960146	174.08	170.79	166.72	153.83	19601.46	24818.21	33924.76	2
2014/4/21	172.05	174.01	175.98	172	1833379	173.61	171.59	166.75	154.69	18333.79	23120.1	33437.49	2
2014/4/22	172.13	172	175.13	171.52	2234496	173.14	172.35	166.79	155.45	22344.96	22413.05	33079.24	2
2014/4/23	176.06	172.08	176.49	172.03	3375573	174.15	173.62	167.25	156.27	33755.73	24756.07	34292.92	2
2014/4/24	175.76	176.15	176.71	173.7	1258135	174.26	174.25	168.12	156.96	12581.35	21323.46	30133.27	2
2014/4/25	164.69	167.98	168	161.79	9587743	172.14	173.11	168.47	157.47	95877.43	36578.65	30698.43	0
2014/4/28	162.79	162.08	164.56	159.81	3302860	170.29	171.95	168.98	157.92	33028.6	39517.61	31318.86	2
2014/4/29	163.59	162.8	165.48	162.47	2799649	168.58	170.86	169.42	158.31	27996.49	40647.92	31530.48	2
2014/4/30	163.88	163.95	164.29	162.53	1922066	166.14	170.15	169.49	158.72	19220.66	37740.91	31248.49	2
2014/5/5	160.25	163.5	163.5	157.08	3674347	163.04	168.65	169.22	159.1	36743.47	42573.33	31948.39	2
2014/5/6	160.79	160	162.7	160	1362295	162.26	167.2	169	159.58	13622.95	26122.43	31350.54	2
2014/5/7	160.66	161.61	161.61	159.6	1196073	161.83	166.06	168.83	160.03	11960.73	21908.86	30713.24	2
2014/5/8	160.67	160.8	162.49	160.42	1469786	161.25	164.91	168.63	160.49	14697.86	19249.13	29948.53	2
2014/5/9	160.62	160.66	162.3	160.3	1672145	160.6	163.37	168.5	160.93	16721.45	18749.29	28245.1	2
2014/5/12	160.91	162.29	162.3	159.5	2619478	160.73	161.89	168.07	161.38	26194.78	16639.55	29606.44	2
2014/5/13	160.74	160.77	161.61	159.56	1593936	160.72	161.49	167.3	161.8	15939.36	17102.84	21612.63	2
2014/5/14	155.27	159.99	160.93	154.01	3401655	159.64	160.74	166.34	162	34016.55	21514	21711.43	2
2014/5/15	156.15	154.98	157.08	154.5	1698338	158.74	159.99	165.43	162.11	16983.38	21971.1	20610.12	2
2014/5/16	155.16	156.15	157.1	154.67	1846730	157.65	159.12	164.63	162.24	18467.3	22320.28	20534.79	2
2014/5/19	147.98	152.5	153	147.94	5625009	155.06	157.9	163.27	162.22	56250.09	28331.34	22485.45	2
2014/5/20	144.98	148.1	149.44	143.6	4688591	151.91	156.31	161.76	162.15	46885.91	34520.64	25811.74	2
2014/5/21	151	144.1	151.66	143.95	3873787	151.05	155.35	160.7	162.18	38737.87	35464.91	28489.46	2
2014/5/22	150.05	150.9	153.6	149.65	1867894	149.83	154.29	159.6	162.22	18678.94	35804.02	28887.56	2
2014/5/23	152.3	150	152.78	149.98	1400963	149.26	153.45	158.41	162.39	14009.63	34912.49	28616.38	2
2014/5/26	153.57	154.9	154.9	152.85	891056	150.38	152.72	157.3	162.58	8910.56	25444.58	26887.96	2
2014/5/27	153.2	153	155.75	152.86	1303507	152.02	151.97	156.73	162.72	13035.07	18674.41	26597.53	2
2014/5/28	153.94	152.89	155	152.8	1250197	152.61	151.83	156.29	162.78	12501.97	13427.23	24446.07	2
2014/5/29	154.29	153.73	155.93	153.46	1010682	153.46	151.65	155.82	162.77	10106.82	11712.81	23758.42	2
2014/5/30	153.22	154.25	155.28	153.02	921765	153.64	151.45	155.29	162.77	9217.65	10754.41	22833.45	2
2014/6/3	152.77	153	154.5	152.25	1304848	153.48	151.93	154.91	162.65	13048.48	11582	18513.29	2
2014/6/4	151.15	152.99	153.38	150.02	1049431	153.07	152.55	154.43	162.47	10494.31	11073.85	14874.13	2
2014/6/5	154.77	151.12	155	149.33	2067863	153.24	152.93	154.14	162.29	20678.63	12709.18	13068.21	2
2014/6/6	153.59	154.68	155.65	152.29	947745	153.1	153.28	153.78	162.24	9477.45	12583.3	12148.06	2
2014/6/9	153.23	152.3	154.4	152.3	1003481	153.1	153.37	153.41	162.09	10034.81	12746.74	11750.58	2
2014/6/10	154.8	153.25	155.29	153.25	1930551	153.51	153.5	153.11	162.02	19305.51	13998.14	12790.07	2
2014/6/11	153.94	154.75	155.38	153.21	1078145	154.07	153.57	152.77	161.84	10781.45	14055.57	12564.71	2
2014/6/12	152.63	154.07	154.07	152.12	1149960	153.64	153.44	152.64	161.65	11499.6	12219.76	12464.47	2
2014/6/13	152.81	152.69	153.83	151.16	1697046	153.48	153.29	152.47	161.43	16970.46	13718.37	13150.84	2
2014/6/16	154.42	152.9	154.78	152.4	1623790	153.72	153.41	152.43	161.15	16237.9	14958.98	13852.86	2
2014/6/17	153.19	154.3	154.3	152.2	1636486	153.4	153.45	152.69	160.79	16364.86	14370.85	14184.5	2
2014/6/18	153.58	153.8	154.45	153.4	1402456	153.33	153.7	153.12	160.53	14024.56	15019.48	14537.52	2
2014/6/19	152.73	153.56	154.2	152.5	1155144	153.35	153.49	153.21	160.22	11551.44	15029.84	13624.8	2
2014/6/20	153.18	152.7	153.6	152.32	1201940	153.42	153.45	153.37	159.92	12019.4	14039.63	13879	2
2014/6/23	156.31	153.5	156.38	153.36	2898385	153.8	153.76	153.57	159.74	28983.85	16588.82	15773.9	2
2014/6/24	163.57	156.62	163.8	156.55	3853263	155.87	154.64	154.07	159.83	38532.63	21022.38	17696.61	2
2014/6/25	142.23	145.33	145.33	141.5	3817111	153.6	153.46	153.52	159.57	38171.11	25851.68	20435.58	2
2014/6/26	141.64	142.23	142.98	141.41	3634851	151.39	152.37	152.9	159.39	36348.51	30811.1	22920.47	2
2014/6/27	140.38	141.42	141.42	139.22	2647792	148.83	151.12	152.21	159.15	26477.92	33702.8	23871.22	2
2014/6/30	141.98	141.18	142.89	140.4	2439950	145.96	149.88	151.65	158.81	24399.5	32785.93	24687.38	2
2014/7/1	141.77	142.59	142.59	140.8	1194668	141.6	148.74	151.1	158.41	11946.68	27468.74	24245.56	2
2014/7/2	142.08	142.03	142.35	141	1206848	141.57	147.59	150.64	158.02	12068.48	22248.22	24049.95	2
2014/7/3	143.26	142.21	143.4	141.4	1933167	141.89	146.64	150.07	157.68	19331.67	18844.85	24827.97	2
2014/7/4	143.32	143.4	144.18	142.72	1540280	142.48	145.65	149.55	157.32	15402.8	16629.82	25166.31	2
2014/7/7	144.16	142.8	144.28	142.21	2287987	142.92	144.44	149.1	157	22879.87	16325.9	24555.92	2
2014/7/8	142.18	144.1	144.17	141.02	2109160	143	142.3	148.47	156.55	21091.6	18154.88	22811.81	2
2014/7/9	141.24	142	142.87	141.02	1432860	142.83	142.2	147.83	155.97	14328.6	18606.91	20427.56	2
2014/7/10	141.04	141.12	141.83	140.6	1215988	142.39	142.14	147.25	155.41	12159.88	17172.55	18008.7	2
2014/7/11	141.87	141.47	143.09	141.12	1843286	142.1	142.29	146.71	154.87	18432.86	17778.56	17204.19	2
2014/7/14	149.77	141.87	150.89	141.5	4653481	143.22	143.07	146.47	154.51	46534.81	22509.55	19417.72	2
2014/7/15	153.81	149.11	158	149.11	5878798	145.55	144.27	146.51	154.16	58787.98	30048.82	24101.86	2
2014/7/16	154.57	153.85	156.78	153.85	2445933	148.21	145.52	146.55	153.81	24459.33	32074.97	25340.94	2
2014/7/17	153.75	154.09	155.55	152	2019117	150.75	146.57	146.61	153.51	20191.17	33681.23	25426.89	2
2014/7/18	160.98	153.59	165	152.7	7489691	154.58	148.34	147	153.32	74896.91	44974.04	31376.3	2
2014/7/21	160.98	160.39	162.88	158.59	3014322	156.82	150.02	147.23	153.07	30143.22	41695.72	32102.63	2
2014/7/22	163.2	159.6	164	159.6	2982062	158.7	152.12	147.21	152.86	29820.62	35902.25	32975.54	2
2014/7/23	163.89	162	165	161.6	2783633	160.56	154.39	148.29	152.85	27836.33	36577.65	34326.31	2
2014/7/24	163.53	163.76	169.1	162.3	3568240	162.52	156.63	149.39	152.86	35682.4	39675.89	36678.56	2
2014/7/25	163.88	164	166.05	161.06	2783358	163.1	158.84	150.56	152.86	27833.58	30263.23	37618.63	2
2014/7/28	164.25	164.23	167.99	162.92	4296899	163.75	160.28	151.68	152.87	42968.99	32828.38	37262.05	2
2014/7/29	161.06	164.3	164.3	160.26	3601700	163.32	161.01	152.64	152.88	36017	34067.66	34984.96	2
2014/7/30	158.51	160.74	160.74	156.5	5487629	162.25	161.4	153.46	152.85	54876.29	39475.65	38026.65	2
2014/7/31	160.27	158.29	160.38	156.96	2520631	161.59	162.05	154.31	152.84	25206.31	37380.43	38528.16	1
2014/8/1	162.98	160.17	164.3	159.62	4325999	161.41	162.25	155.3	152.88	43259.99	40465.71	35364.48	2
2014/8/4	164.4	163	165.62	162.29	3884820	161.44	162.6	156.31	152.94	38848.2	39641.55	36234.97	0
2014/8/5	166.25	164	166.66	161.67	3835797	162.48	162.9	157.51	153.03	38357.97	40109.75	37088.71	2
2014/8/6	163.32	164.8	165.78	162	2031723	163.44	162.85	158.62	153.07	20317.23	33197.94	36336.8	2
2014/8/7	160.6	163.1	164.39	160.5	2539649	163.51	162.55	159.59	153.16	25396.49	33235.98	35308.21	2
2014/8/8	162.14	161.96	163.33	159.8	2381942	163.34	162.38	160.61	153.26	23819.42	29347.86	34906.79	2
2014/8/11	163.07	162.48	163.2	161.51	2007072	163.08	162.26	161.27	153.39	20070.72	25592.37	32616.96	2
2014/8/12	162.04	161.81	162.75	160.15	1960436	162.23	162.36	161.68	153.63	19604.36	21841.64	30975.7	2
2014/8/13	162.49	162.04	164.78	160.8	3445403	162.07	162.76	162.08	153.92	34454.03	24669	28933.47	2
2014/8/14	161.46	162.02	163.44	161.28	2295894	162.24	162.88	162.46	154.09	22958.94	24181.49	28708.73	2
2014/8/15	161.54	162.2	162.49	161.13	2180268	162.12	162.73	162.49	154.28	21802.68	23778.14	26563	2
2014/8/18	159.75	162	162.3	159.1	4169827	161.46	162.27	162.43	154.41	41698.27	28103.66	26848.01	2
2014/8/19	158.68	159.75	159.75	158.45	3209577	160.78	161.51	162.21	154.49	32095.77	30601.94	26221.79	2
2014/8/20	162	158.74	162.06	158.5	3708495	160.69	161.38	162.11	154.64	37084.95	31128.12	27898.56	2
2014/8/21	159.97	162	162.32	159	1887273	160.39	161.31	161.93	154.74	18872.73	30310.88	27246.19	2
2014/8/22	159.27	160	160.39	158.75	1863671	159.93	161.03	161.7	154.82	18636.71	29677.68	26727.92	2
2014/8/25	158.75	159.27	160.15	158.3	1537672	159.73	160.6	161.43	154.92	15376.72	24413.38	26258.51	2
2014/8/26	157.72	158.5	159.42	156.96	1658960	159.54	160.16	161.26	155	16589.6	21312.14	25957.04	2
2014/8/27	156.37	157.72	157.78	156.18	1382867	158.42	159.55	161.15	155.09	13828.67	16660.89	23894.5	2
2014/8/28	156.02	156	158.36	156	1761803	157.63	159.01	160.94	155.11	17618.03	16409.95	23360.41	2
2014/8/29	158.23	156	158.59	155	2383883	157.42	158.68	160.7	155.18	23838.83	17450.37	23564.03	2
2014/9/1	158.45	158.2	159.5	157.71	1645024	157.36	158.55	160.41	155.27	16450.24	17665.07	21039.22	3
2014/9/2	162.56	158.81	162.64	158.03	4124613	158.33	158.93	160.22	155.4	41246.13	22596.38	21954.26	2
2014/9/3	164.82	162.58	167.42	162.56	4204225	160.02	159.22	160.3	155.58	42042.25	28239.09	22449.99	2
2014/9/4	165.06	164.7	165.94	163.68	2397587	161.82	159.73	160.52	155.79	23975.87	29510.67	22960.31	2
2014/9/5	167.51	165.7	168.16	165.21	3473195	163.68	160.55	160.79	156.03	34731.95	31689.29	24569.83	2
2014/9/9	164.08	167.65	167.97	164	2056281	164.81	161.08	160.84	156.19	20562.81	32511.8	25088.44	2
2014/9/10	163.91	163.7	165	163.01	1786772	165.08	161.7	160.93	156.37	17867.72	27836.12	25216.25	2
2014/9/11	161.98	163.87	164.82	161.48	3187554	164.51	162.26	160.91	156.51	31875.54	25802.78	27020.93	2
2014/9/12	162.45	161.49	162.65	160.32	1735601	163.99	162.9	160.96	156.68	17356.01	24478.81	26994.73	2
2014/9/15	159.41	161.9	161.91	158.8	3254386	162.37	163.02	160.85	156.78	32543.86	24041.19	27865.24	2
2014/9/16	157.46	160.5	160.6	157.02	3482315	161.04	162.92	160.74	156.8	34823.15	26893.26	29702.53	2
2014/9/17	158.23	158.47	159.54	157.34	2584128	159.91	162.49	160.71	156.71	25841.28	28487.97	28162.04	2
2014/9/18	159.25	158.02	159.38	157.08	2648204	159.36	161.93	160.57	156.99	26482.04	27409.27	26606.02	0
2014/9/19	160.85	159.25	160.98	158.5	2266599	159.04	161.51	160.62	157.31	22665.99	28471.26	26475.04	1
2014/9/22	156.94	160.71	160.71	156.84	3719154	158.55	160.46	160.5	157.59	37191.54	29400.8	26720.99	2
2014/9/23	157.48	156.7	157.5	156.36	3454611	158.55	159.8	160.44	157.85	34546.11	29345.39	28119.32	2
2014/9/24	160.19	156.49	160.5	155.6	4344896	158.94	159.42	160.56	158.15	43448.96	32866.93	30677.45	2
2014/9/25	162.19	160.92	163.98	160.9	5685144	159.53	159.44	160.85	158.49	56851.44	38940.81	33175.04	2
2014/9/26	162.31	161.5	163.12	159.2	2271665	159.82	159.43	161.17	158.81	22716.65	38950.94	33711.1	2
2014/9/29	162.47	162.33	163.2	161.39	2348859	160.93	159.74	161.38	159.13	23488.59	36210.35	32805.58	2
2014/9/30	162.13	162.74	162.99	161.2	2157419	161.86	160.2	161.56	159.43	21574.19	33615.97	31480.68	2
2014/10/8	160.73	161	161.1	157.8	4565282	161.97	160.45	161.47	159.74	45652.82	34056.74	33461.84	2
2014/10/9	160.01	159.87	160.25	158.58	3624491	161.53	160.53	161.23	160.05	36244.91	29935.43	34438.12	2
2014/10/10	159.02	159.02	159.8	157.7	4314771	160.87	160.35	160.93	160.35	43147.71	34021.65	36486.29	2
2014/10/13	156.1	157.81	157.88	153.68	5317638	159.6	160.26	160.36	160.58	53176.38	39959.2	38084.77	2
2014/10/14	154.91	155	156.99	154.44	2889594	158.15	160.01	159.9	160.67	28895.94	41423.55	37519.76	1
2014/10/15	157.32	154.75	157.58	154.71	2223805	157.47	159.72	159.57	160.73	22238.05	36740.6	35398.67	0
2014/10/16	157.32	156.1	158.19	156.1	2394969	156.93	159.23	159.34	160.77	23949.69	34281.55	32108.49	2
2014/10/17	158.38	158	159.05	156.9	3097659	156.81	158.84	159.13	160.85	30976.59	31847.33	32934.48	2
2014/10/20	156.92	158.38	158.5	156.4	3291008	156.97	158.28	159.01	160.78	32910.08	27794.07	33876.63	2
2014/10/21	158.46	157	159.34	156.6	3991128	157.68	157.92	159.06	160.74	39911.28	29997.14	35710.34	2
2014/10/22	159.08	158.44	159.46	157.5	2283641	158.03	157.75	159.1	160.67	22836.41	30116.81	33428.7	2
2014/10/23	159.05	158.57	160.28	157.89	3191734	158.38	157.66	159.09	160.59	31917.34	31710.34	32995.95	3
2014/10/24	158.88	158.95	159.89	157.69	1998007	158.48	157.64	158.99	160.52	19980.07	29511.04	30679.18	2
2014/10/27	157.5	156.97	159.1	154.89	2797069	158.59	157.78	159.02	160.41	27970.69	28523.16	28158.61	2
2014/10/28	158.74	157.32	159.1	157.18	2054841	158.65	158.17	159.09	160.32	20548.41	24650.58	27323.86	2
2014/10/29	158.3	158.8	159.56	157.48	2142344	158.49	158.26	158.99	160.27	21423.44	24367.99	27242.4	2
2014/10/30	155.42	158	158	155.1	4908702	157.77	158.07	158.65	160.22	49087.02	27801.93	29756.13	2
2014/10/31	156.68	155.47	156.9	154.35	3642170	157.33	157.9	158.37	160.16	36421.7	31090.25	30300.64	2
2014/11/3	155.58	156.75	156.88	155.45	2467006	156.94	157.77	158.03	160.04	24670.06	30430.13	29476.64	3
2014/11/4	151.39	155.49	155.49	151	5594390	155.47	157.06	157.49	159.82	55943.9	37509.22	31079.9	2
2014/11/5	146.15	151.05	151.05	145.5	7671979	153.04	155.77	156.76	159.48	76719.79	48568.49	36468.24	2
2014/11/6	147.15	146.15	147.49	146.01	3636297	151.39	154.58	156.12	159.22	36362.97	46023.68	36912.8	2
2014/11/7	148.04	147.17	148.3	147.11	4150731	149.66	153.5	155.57	159.01	41507.31	47040.8	39065.53	2
2014/11/10	153.77	150	153.78	149	6232521	149.3	153.12	155.45	158.87	62325.21	54571.84	42500.98	2
2014/11/11	153.35	154.3	155.2	152.01	4770689	149.69	152.58	155.37	158.7	47706.89	52924.43	45216.83	2
2014/11/12	152.89	152.98	153.59	150.2	3082375	151.04	152.04	155.15	158.55	30823.75	43745.23	46156.86	2
2014/11/13	151.58	152.72	152.73	149.68	4915556	151.93	151.66	154.87	158.37	49155.56	46303.74	46163.71	2
2014/11/14	157.29	151.56	157.63	150.91	7522508	153.78	151.72	154.81	158.3	75225.08	53047.3	50044.05	2
2014/11/17	160.05	168	168	160	15041623	155.03	152.17	154.97	158.28	150416.23	70665.5	62618.67	3
2014/11/18	155.65	161	161.82	155	6349780	155.49	152.59	154.83	158.21	63497.8	73823.69	63374.06	2
2014/11/19	153.07	155.57	155.65	152.61	4629074	155.53	153.28	154.53	158.11	46290.74	76917.09	60331.15	2
2014/11/20	150.68	152.88	152.92	150.49	4625841	155.35	153.64	154.11	157.93	46258.41	76337.65	61320.7	2
2014/11/21	153.13	150.56	153.2	150.2	4199078	154.52	154.15	153.82	157.81	41990.78	69690.79	61369.04	2
2014/11/24	153.95	153.88	155	152	5387899	153.3	154.16	153.64	157.72	53878.99	50383.34	60524.42	2
2014/11/25	154.64	153.42	154.85	152.8	5323130	153.09	154.29	153.44	157.65	53231.3	48330.04	61076.86	2
2014/11/26	155.95	154.6	156.36	153.89	6385897	153.67	154.6	153.32	157.62	63858.97	51843.69	64380.39	2
2014/11/27	156.68	155	157.22	154	9655151	154.87	155.11	153.38	157.63	96551.51	61902.3	69119.98	2
2014/11/28	155.84	156.57	156.57	153.17	8828818	155.41	154.96	153.34	157.63	88288.18	71161.8	70426.3	2
2014/12/1	160.06	156.57	161	156	12174001	156.63	154.96	153.57	157.66	121740.01	84733.99	67558.67	2
2014/12/2	161.14	159.05	161.2	158.25	9926819	157.93	155.51	154.05	157.7	99268.19	93941.37	71135.7	2
2014/12/3	164.83	162.44	168.3	162.36	11732264	159.71	156.69	154.99	157.74	117322.64	104634.11	78238.91	2
2014/12/4	174.13	166.5	174.5	166.5	11778143	163.2	159.04	156.34	157.9	117781.43	108880.09	85391.2	2
2014/12/5	170.92	177.99	178.96	168.6	11290144	166.22	160.81	157.48	157.99	112901.44	113802.73	92482.27	2
2014/12/8	172.97	168.84	176.49	167.2	10089431	168.8	162.72	158.44	158.08	100894.31	109633.6	97183.8	2
2014/12/9	172.86	172	186.62	171.5	15189028	171.14	164.54	159.42	158.23	151890.28	120158.02	107049.7	2
2014/12/10	179.92	175	183.5	175	10665611	174.16	166.94	160.77	158.5	106656.11	118024.71	111329.41	2
2014/12/11	175.89	180	181.94	175.29	5488215	174.51	168.86	161.98	158.73	54882.15	105444.85	107162.46	2
2014/12/12	176.59	176.78	180.99	176	5105516	175.65	170.93	162.95	158.96	51055.16	93075.6	103439.17	2
2014/12/15	184.04	176.6	184.1	175.43	7096432	177.86	173.33	164.15	159.38	70964.32	87089.61	98361.61	3
2014/12/16	180.63	183.7	183.7	178.11	5112944	179.41	175.28	165.4	159.76	51129.44	66937.44	93547.73	0
2014/12/17	179.07	179.99	181.45	177.8	6002047	179.24	176.7	166.7	160.11	60020.47	57610.3	87817.51	2
2014/12/18	179.34	179.69	182.2	179	3856750	179.93	177.22	168.13	160.44	38567.5	54347.38	79896.11	2
2014/12/19	180.82	179.06	181.98	178	4963106	180.78	178.21	169.51	160.78	49631.06	54062.55	73569.08	0
2014/12/22	184.1	179.65	184.29	175.88	7362381	180.79	179.33	171.02	161.23	73623.81	54594.46	70842.02	2
2014/12/23	188.86	183.78	193.49	182.01	8565082	182.44	180.93	172.73	161.75	85650.82	61498.73	64218.08	2
2014/12/24	183.06	188	191.8	180.68	6355459	183.24	181.24	174.09	162.13	63554.59	62205.55	59907.93	2
2014/12/25	185.83	183.15	186	181.01	4407168	184.53	182.23	175.55	162.53	44071.68	63306.39	58826.89	2
2014/12/26	187.57	185.09	189	183	4267749	185.88	183.33	177.13	162.95	42677.49	61915.68	57989.12	0
2014/12/29	183.48	188.1	190	182	8983865	185.76	183.28	178.3	163.3	89838.65	65158.64	59876.55	2
2014/12/30	186.84	183	187.98	182.48	5617110	185.36	183.9	179.59	163.71	56171.1	59262.7	60380.71	2
2014/12/31	189.62	185.6	190	185	4626936	186.67	184.95	180.83	164.19	46269.36	55805.66	59005.61	2
2015/1/5	202.52	189.62	204.24	188.69	9451517	190.01	187.27	182.25	164.9	94515.17	65894.36	64600.38	2
2015/1/6	197.83	200	202.56	196.02	5502001	192.06	188.97	183.59	165.55	55020.01	68362.86	65139.27	2
2015/1/7	192.94	196.04	199.5	189.99	5479784	193.95	189.85	184.59	166.16	54797.84	61354.7	63256.68	2
2015/1/8	191.76	194	194.52	190.14	4052530	194.93	190.14	185.54	166.78	40525.3	58225.54	58744.12	2
2015/1/9	190.31	190.4	195.77	190.11	5398220	195.07	190.87	186.06	167.32	53982.2	59768.11	57786.88	2
2015/1/12	186.43	190	192.59	184.46	4991459	191.85	190.93	186.58	167.81	49914.59	50847.99	58371.18	2
2015/1/13	184.88	187	188.54	184.6	3670808	189.26	190.66	187	168.25	36708.08	47185.6	57774.23	2
2015/1/14	183.18	185	186.5	180.88	5240344	187.31	190.63	186.95	168.69	52403.44	46706.72	54030.71	2
2015/1/15	186.07	183.89	186.4	182.48	4858552	186.17	190.55	187.23	169.15	48585.52	48318.77	53272.15	2
2015/1/16	186.11	186.2	188	185.98	3997806	185.33	190.2	187.58	169.6	39978.06	45517.94	52643.02	2
2015/1/19	175.48	181	183.2	171.47	6467937	183.14	187.5	187.38	169.87	64679.37	48470.89	49659.44	2
2015/1/20	178.08	176.02	180.5	173	6102274	181.78	185.52	187.25	170.19	61022.74	53333.82	50259.71	2
2015/1/21	182.36	178.27	182.9	177.2	5267474	181.62	184.47	187.16	170.61	52674.74	53388.09	50047.4	0
2015/1/22	181.23	182.37	184.36	180	3825481	180.65	183.41	186.78	170.98	38254.81	51321.95	49820.35	2
2015/1/23	181.02	180.12	183.28	180.11	3308455	179.63	182.48	186.68	171.36	33084.55	49943.24	47730.59	2
2015/1/26	182.8	181.7	183.5	181.05	3564906	181.1	182.12	186.53	171.82	35649.06	44137.18	46304.04	2
2015/1/27	180.11	182.82	182.82	178	4188362	181.5	181.64	186.15	172.21	41883.62	40309.36	46821.59	2
2015/1/28	177.47	179	180.4	177.3	3068066	180.53	181.07	185.85	172.57	30680.66	35910.54	44649.32	2
2015/1/29	176.15	176.2	178	175	3249254	179.51	180.08	185.32	172.99	32492.54	34758.09	43040.02	2
2015/1/30	177.18	176.99	181	176.5	4750834	178.74	179.19	184.7	173.5	47508.34	37642.84	43793.04	0
2015/2/2	174.82	175.51	176.4	173.5	3398336	177.15	179.12	183.31	173.96	33983.36	37309.71	40723.45	2
2015/2/3	178.37	177.48	178.65	176.2	2779280	176.8	179.15	182.34	174.47	27792.8	34491.54	37400.45	2
2015/2/4	177.25	179.15	182.08	177	3529371	176.75	178.64	181.55	174.86	35293.71	35414.15	35662.35	2
2015/2/5	174.05	178.97	180.9	174	4123962	176.33	177.92	180.67	175.21	41239.62	37163.57	35960.83	2
2015/2/6	174.6	174.64	176.5	173.6	3710238	175.82	177.28	179.88	175.57	37102.38	35082.38	36362.61	2
2015/2/9	184.3	175.77	185.1	175	8729358	177.71	177.43	179.78	176.11	87293.58	45744.41	41527.06	2
2015/2/10	182.88	184.8	185.2	181.45	5363887	178.62	177.71	179.68	176.54	53638.87	50913.63	42702.59	2
2015/2/11	183.15	182.4	184.25	182.08	2289479	179.8	178.27	179.67	176.92	22894.79	48433.85	41924	2
2015/2/12	183.57	183.99	184.49	182.01	2505098	181.7	179.02	179.55	177.39	25050.98	45196.12	41179.85	2
2015/2/13	182.49	184.11	184.5	181.4	4012705	183.28	179.55	179.37	177.88	40127.05	45801.05	40441.72	2
2015/2/16	183.31	182.54	183.63	181.22	3952108	183.08	180.4	179.76	178.42	39521.08	36246.55	40995.49	2
2015/2/17	182.22	183.55	183.89	181.91	3417255	182.95	180.78	179.97	178.91	34172.55	32353.29	41633.46	2
2015/2/25	183.96	183	185.7	181.11	5993512	183.11	181.45	180.05	179.41	59935.12	39761.36	44097.6	2
2015/2/26	186.64	183.8	188.39	183.55	6229772	183.72	182.71	180.32	179.94	62297.72	47210.7	46203.41	3
2015/2/27	191.05	186.9	194.5	186.8	6337094	185.44	184.36	180.82	180.53	63370.94	51859.48	48830.27	2
2015/3/2	190.73	190.8	193.8	189	3109870	186.92	185	181.22	181.1	31098.7	50175.01	43210.78	2
2015/3/3	185.95	189.3	192	185.16	4299960	187.67	185.31	181.51	181.6	42999.6	51940.41	42146.85	2
2015/3/4	187.19	186.99	188.01	184.6	4066223	188.31	185.71	181.99	182.05	40662.23	48085.84	43923.6	2
2015/3/5	185.52	185.01	187.03	184.05	3620624	188.09	185.91	182.46	182.46	36206.24	42867.54	45039.13	2
2015/3/6	183.62	185.35	186.48	183.27	2547066	186.6	186.02	182.78	182.77	25470.66	35287.48	43573.48	2
2015/3/9	191.56	185.8	192.99	183.8	4348603	186.77	186.84	183.62	183.06	43486.03	37764.95	43969.98	2
2015/3/10	187.83	190.94	191.5	187.28	2963706	187.14	187.4	184.09	183.34	29637.06	35092.45	43516.43	2
2015/3/11	191.98	187.83	193	187.8	4058339	188.1	188.21	184.83	183.66	40583.39	35076.68	41581.26	2
2015/3/12	192.75	193	195.99	191.4	3849640	189.55	188.82	185.76	183.99	38496.4	35534.71	39201.12	2
2015/3/13	189.91	192.7	193.9	188.58	2547927	190.81	188.7	186.53	184.16	25479.27	35536.43	35411.96	2
2015/3/16	193.76	190.06	194.5	187.01	3116097	191.25	189.01	187	184.45	31160.97	33071.42	35418.18	2
2015/3/17	196.77	194.99	198.69	194.89	4590408	193.03	190.09	187.7	184.79	45904.08	36324.82	35708.63	2
2015/3/18	199.45	196.8	199.99	195.52	3930446	194.53	191.32	188.51	185.05	39304.46	36069.04	35572.86	2
2015/3/19	195.28	198.54	198.99	194.06	3353977	195.03	192.29	189.1	185.29	33539.77	35077.71	35306.21	2
2015/3/20	193.15	194.2	194.99	190.88	5137371	195.68	193.24	189.63	185.53	51373.71	40256.6	37896.52	3
2015/3/23	195.08	194.67	196.75	193.2	4097901	195.95	193.6	190.22	185.79	40979.01	42220.2	37645.81	2
2015/3/24	195.69	195.3	197.44	192.1	6007944	195.73	194.38	190.89	186.04	60079.44	45055.27	40690.05	2
2015/3/25	192.78	193	195.1	192.06	4224030	194.4	194.46	191.33	186.18	42240.3	45642.45	40855.74	2
2015/3/26	198.56	193.55	199.9	192	6710525	195.05	195.04	191.93	186.34	67105.25	52355.54	43716.63	0
2015/3/27	194.55	198	198.56	192.95	4014459	195.33	195.51	192.11	186.53	40144.59	50109.72	45183.16	2
2015/3/30	196.77	194.68	198.95	193.1	6345139	195.67	195.81	192.41	186.72	63451.39	54604.2	48412.2	2
2015/3/31	195.96	196.68	200.77	194.02	8813097	195.72	195.73	192.91	186.86	88130.97	60214.5	52634.89	2
2015/4/1	195.34	196.03	197.56	194.48	7687523	196.24	195.32	193.32	187.05	76875.23	67141.48	56391.96	2
2015/4/2	194.58	195.96	197.6	192.88	6298161	195.44	195.25	193.77	187.18	62981.61	66316.76	59336.15	2
2015/4/3	196.81	194	197.01	192.78	5121088	195.89	195.61	194.43	187.3	51210.88	68530.02	59319.87	1
2015/4/7	200.67	196.85	201.08	195.8	5982433	196.67	196.17	194.88	187.27	59824.33	67804.6	61204.39	2
2015/4/8	204.5	202.5	210.68	201.59	13585716	198.38	197.05	195.72	187.38	135857.16	77349.84	68782.17	2
2015/4/9	200	204.48	205.88	199.05	6239973	199.31	197.77	196.12	187.5	62399.73	74454.73	70798.11	2
2015/4/10	200.22	199.99	202.99	199.61	10201946	200.44	197.94	196.49	187.64	102019.46	82262.31	74289.53	2
2015/4/13	203.9	201.55	204.49	198.94	9135609	201.86	198.87	197.19	187.87	91356.09	90291.35	79410.69	2
2015/4/14	206	204	209.28	203.96	8190313	202.92	199.8	197.8	188.19	81903.13	94707.11	81255.86	2
2015/4/15	205.7	209.1	209.78	204.16	5500520	203.16	200.77	198.25	188.54	55005.2	78536.72	77943.28	2
2015/4/16	226.27	208.55	226.27	207.83	8601417	208.42	203.87	199.59	189.26	86014.17	83259.61	78857.17	2
2015/4/17	232.56	238.9	248.7	228.28	19209492	214.89	207.66	201.45	190.03	192094.92	101274.7	91768.51	2
2015/4/20	234.03	230	245.7	229	13058871	220.91	211.39	203.5	190.83	130588.71	109121.23	99706.3	2
2015/4/21	257.43	240	257.43	240	12240188	231.2	217.06	206.62	192.2	122401.88	117220.98	105964.05	2
2015/4/22	263.89	268.8	269	257.11	13463506	242.84	223	210.03	193.63	134635.06	133146.95	105841.83	2
2015/4/23	256.04	264	264.17	252.98	8603012	248.79	228.6	213.19	194.86	86030.12	133150.14	108204.88	2
2015/4/24	258.49	251.88	259.68	245.01	10053123	253.98	234.43	216.19	196.14	100531.23	114837.4	108056.05	2
2015/4/27	255.79	257.58	267.8	252.99	7897335	258.33	239.62	219.25	197.39	78973.35	104514.33	106817.77	2
2015/4/28	247.89	254	258.6	247.05	8729177	256.42	243.81	221.8	198.48	87291.77	97492.3	107356.65	2
2015/4/29	249.78	246.1	253	246.1	5930057	253.6	248.22	224.49	199.64	59300.57	82425.41	107786.17	2
2015/4/30	252.23	251.15	254.9	247.75	6406407	252.84	250.81	227.34	200.88	64064.07	78032.2	105591.16	2
2015/5/4	254.97	252.66	259	250.02	5473902	252.13	253.05	230.36	202.2	54739.02	68873.76	91855.58	2
2015/5/5	240.95	252	252	239.88	7370003	249.16	253.75	232.57	203.26	73700.03	67819.09	86166.7	2
2015/5/6	242.68	243.98	246.99	240.01	6032432	248.12	252.27	234.67	204.39	60324.32	62425.6	79958.95	2
2015/5/7	244.93	245	251.88	242.56	6810290	247.15	250.38	236.69	205.5	68102.9	64186.07	73305.74	3
2015/5/8	254.17	246.12	254.88	245.9	5780559	247.54	250.19	239.4	206.78	57805.59	62934.38	70483.29	2
2015/5/11	257.44	251.5	257.99	250	6134570	248.03	250.08	242.26	208.17	61345.7	64255.71	66564.73	2
2015/5/12	254.42	257.2	257.2	252	4703129	250.73	249.95	244.78	209.5	47031.29	58921.96	63370.52	2
2015/5/13	256.4	253.8	262.97	252.5	5891341	253.47	250.8	247.3	210.7	58913.41	58639.78	60532.7	2
2015/5/14	251.41	256.25	259.5	251.22	4185329	254.77	250.96	249.59	211.85	41853.29	53389.86	58787.96	2
2015/5/15	245.17	251.41	253.49	241.61	5418507	252.97	250.25	250.53	212.88	54185.07	52665.75	57800.06	2
2015/5/18	241.14	245	245	240.1	3536324	249.71	248.87	250.96	213.84	35363.24	47469.26	55862.48	2
2015/5/19	250.04	241.05	250.22	240.2	4763777	248.83	249.78	251.76	214.96	47637.77	47590.55	53256.26	2
2015/5/20	253.95	252	260	249.3	6377150	248.34	250.91	251.59	216.14	63771.5	48562.17	53600.97	2
2015/5/21	258.59	256	261.3	254.01	4766913	249.78	252.27	251.32	217.41	47669.13	49725.34	51557.59	2
2015/5/22	275.86	259.68	276.8	259.59	6664906	255.92	254.44	252.31	218.95	66649.06	52218.14	52441.95	2
2015/5/25	286.83	270	288.49	269	6747362	265.05	257.38	253.73	220.62	67473.62	58640.22	53054.74	2
2015/5/26	285.54	286.6	290	283.96	6091468	272.15	260.49	255.22	222.19	60914.68	61295.6	54443.08	2
2015/5/27	276.9	285.52	289.32	273	4693479	276.74	262.54	256.67	223.63	46934.79	57928.26	53245.22	2
2015/5/28	261.11	275.25	281	260.1	6088499	277.25	263.51	257.24	224.88	60884.99	60571.43	55148.39	2
2015/5/29	263.83	260.01	269	259.89	5778309	274.84	265.38	257.82	226.16	57783.09	58798.24	55508.19	2
2015/6/1	271.46	263.94	272.98	259.8	6581670	271.77	268.41	258.64	227.59	65816.7	58466.85	58553.53	2
2015/6/2	266.62	270.5	270.5	260.66	6463560	267.98	270.07	259.92	228.97	64635.6	59211.03	60253.32	2
2015/6/3	262.79	265.18	266.62	260.01	4642403	265.16	270.95	260.93	230.16	46424.03	59108.89	58518.57	2
2015/6/4	258.21	262.98	265	240	9236273	264.58	270.91	261.59	231.33	92362.73	65404.43	62987.93	2
2015/6/5	253.84	258.11	262.1	246	8573823	262.58	268.71	261.58	232.36	85738.23	70995.46	64896.85	2
2015/6/8	264.64	251.51	267.54	249.8	9600797	261.22	266.49	261.94	233.56	96007.97	77033.7	67750.28	2
2015/6/9	259.03	265	269.8	256.5	7785186	259.7	263.84	262.17	234.71	77851.86	79676.96	69444	2
2015/6/10	261.05	255.64	266.88	253.8	8046208	259.35	262.26	262.4	235.84	80462.08	86484.57	72796.73	1
2015/6/11	260.06	260	264.5	257.77	5295454	259.72	262.15	262.83	236.89	52954.54	78602.93	72003.67	2
2015/6/12	266	262.12	273	261	9090952	262.16	262.37	263.87	238	90909.52	79637.2	75316.33	2
2015/6/15	260.89	266.98	272	260.08	10001422	261.41	261.31	264.86	239.09	100014.22	80438.45	78736.09	2
2015/6/16	253.95	259	265.8	252.5	6930384	260.39	260.05	265.06	240.11	69303.84	78728.84	79202.9	2
2015/6/17	255.09	253.96	257.76	249	5838881	259.2	259.28	265.11	241.11	58388.81	74314.19	80399.39	2
2015/6/18	243.97	253.02	254.8	240.6	6150650	255.98	257.85	264.38	241.91	61506.5	76024.58	77313.77	2
2015/6/19	235.31	245.87	248.49	234.02	6760866	249.84	256	262.36	242.62	67608.66	71364.41	75500.8	2
2015/6/23	252.25	239.8	255.85	234.13	8124734	248.11	254.76	260.63	243.51	81247.34	67611.03	74024.73	2
2015/6/24	261.21	250	265.2	247.65	9570694	249.57	254.98	259.41	244.63	95706.94	72891.65	75810.24	2
2015/6/25	251.79	261.5	262.03	250.21	6652166	248.91	254.05	258.15	245.54	66521.66	74518.22	74416.2	2
2015/6/26	242.45	250.02	255.75	235.3	9933201	248.6	252.29	257.22	246.32	99332.01	82083.32	79053.95	2
2015/6/29	246.64	248.37	256.5	227.8	16507167	250.87	250.35	256.36	247.17	165071.67	101575.92	86470.16	2
2015/6/30	257.65	246.64	259.82	246	12629819	251.95	250.03	255.67	248.22	126298.19	110586.1	89098.56	2
2015/7/1	257.49	255	268.5	250.98	10332654	251.2	250.39	255.22	249.24	103326.54	112110	92500.82	2
2015/7/2	260.3	255.3	282.6	245.01	11845972	252.91	250.91	255.09	250.23	118459.72	122497.63	98507.91	2
2015/7/3	249.81	255	260.5	242.2	10960531	254.38	251.49	254.67	250.98	109605.31	124552.29	103317.8	2
2015/7/6	254.04	267.95	267.99	239.5	27279966	255.86	253.36	254.68	251.88	272799.66	146097.89	123836.91	2
2015/7/7	244.18	250	256.58	239.5	16756224	253.16	252.56	253.66	252.62	167562.23	154350.69	132468.38	2
2015/7/8	236.86	229	244.99	219.76	28914054	249.04	250.12	252.55	253.17	289140.53	191513.47	151811.72	0
2015/7/9	257.94	236.86	260.41	233	13820334	248.57	250.74	252.39	254.03	138203.34	195462.22	158979.91	2
2015/7/10	265.59	257	283	251.96	25614930	251.72	253.05	252.67	255.03	256149.3	224771	174661.64	2
2015/7/13	257.75	258	265.58	251	14892616	252.46	254.16	252.26	255.56	148926.16	199996.3	173047.09	2
2015/7/14	249.05	255	255.18	247.2	9676830	253.44	253.3	251.67	255.83	96768.3	185837.53	170094.09	2
2015/7/15	251.26	247.5	252.7	243.28	10407746	256.32	252.68	251.53	256.12	104077.46	148824.91	170169.2	2
2015/7/16	251.59	251.26	254.18	248.26	7281433	255.05	251.81	251.36	256.02	72814.33	135747.09	165604.66	2
2015/7/17	228.29	229	229.99	224.74	5641853	247.59	249.65	250.57	255.43	56418.53	95800.95	160285.97	2
2015/7/20	225.11	227.15	227.9	222.5	6793355	241.06	246.76	250.06	254.91	67933.55	79602.44	139799.38	2
2015/7/21	221.66	221.75	224.2	220	5178996	235.58	244.51	248.53	254.3	51789.96	70606.77	128222.14	0
2015/7/22	217.13	220	222	216.58	7085510	228.76	242.54	246.33	253.65	70855.1	63962.29	106393.6	2
2015/7/23	219.54	217.99	220.6	215.77	6474810	222.35	238.7	244.72	253.18	64748.1	62349.05	99048.08	2
2015/7/24	219.21	220.5	223.69	218.75	5739009	220.53	234.06	243.55	252.67	57390.09	62543.36	79172.16	0
2015/7/27	201.52	217	221.3	201	7694415	215.81	228.44	241.3	251.83	76944.15	64345.48	71973.95	2
2015/7/28	205.83	199.86	209.44	197.48	8670357	212.65	224.11	238.71	251.01	86703.57	71328.2	70967.48	2
2015/7/29	207.74	207.78	210	202.13	6650743	210.77	219.76	236.22	250.45	66507.43	70458.67	67210.48	2
2015/7/30	205.96	208.83	208.83	205.1	4113400	208.05	215.2	233.5	249.84	41134	65735.85	64042.45	2
2015/7/31	206.83	206.7	206.93	203	4073664	205.58	213.05	231.35	249.21	40736.64	62405.16	62474.26	2
2015/8/3	209.56	205	209.99	203	5455303	207.18	211.5	229.13	248.46	54553.03	57926.93	61136.21	2
2015/8/4	211.97	209.26	213.98	209.26	5953396	208.41	210.53	227.52	247.71	59533.96	52493.01	61910.61	2
2015/8/5	207.19	212.93	213.85	206.94	4314385	208.3	209.53	226.04	246.92	43143.85	47820.3	59139.48	2
2015/8/6	204.96	206.23	207.5	203	3924980	208.1	208.08	223.39	246.06	39249.8	47443.46	56589.66	0
2015/8/7	206.93	207.49	208.6	205.6	3952134	208.12	206.85	220.45	245.32	39521.34	47200.4	54802.77	2
2015/8/10	212.3	207.01	213	205.13	5649643	208.67	207.93	218.18	244.77	56496.43	47589.07	52758.01	2
2015/8/11	210.75	212.3	212.41	210.01	5089705	208.43	208.42	216.27	244.26	50897.05	45861.7	49177.36	2
2015/8/12	209.47	209.99	214.29	208.75	4582434	208.88	208.59	214.18	243.59	45824.34	46397.79	47109.04	2
2015/8/13	209.51	211.5	211.5	206	3518025	209.79	208.95	212.07	242.85	35180.25	45583.88	46513.67	2
2015/8/14	209.98	210.5	211.4	209.25	3066690	210.4	209.26	211.16	242.04	30666.9	43812.99	45506.7	2
2015/8/17	206.22	208.02	208.82	204	5385832	209.19	208.93	210.21	240.88	53858.32	43285.37	45437.23	2
2015/8/18	201.06	206.98	207.5	200.35	5128552	207.25	207.84	209.18	239.45	51285.52	43363.07	44612.38	2
2015/8/19	201.62	199.75	202.16	198.18	5026180	205.68	207.28	208.41	238.05	50261.8	44250.56	45324.18	0
2015/8/20	195.07	200.83	201	194.9	3964503	202.79	206.29	207.18	236.69	39645.03	45143.51	45363.7	2
2015/8/21	186.33	191.52	194.86	186.12	7562061	198.06	204.23	205.54	235.44	75620.61	54134.26	48973.63	0
2015/8/24	169.64	181	181.5	168.2	8981284	190.74	199.96	203.95	233.87	89812.84	61325.16	52305.27	2
2015/8/25	176.59	167.46	182.51	166.2	12308058	185.85	196.55	202.48	232.29	123080.58	75684.17	59523.62	2
2015/8/26	183.88	176.76	188.5	175	9157253	182.3	193.99	201.29	230.91	91572.53	83946.32	64098.44	0
2015/8/27	197.07	190	199.9	184.89	8705201	182.7	192.75	200.85	229.81	87052.01	93427.71	69285.61	0
2015/8/28	192.65	195	195.29	187.13	8992583	183.97	191.01	200.14	228.72	89925.83	96288.76	75211.5	0
2015/8/31	195.37	189.34	195.5	185.18	6273019	189.11	189.93	199.43	227.75	62730.19	90872.23	76098.7	2
2015/9/1	194.37	191.82	195	188	8743269	192.67	189.26	198.55	226.58	87432.69	83742.65	79713.41	2
2015/9/2	194.61	190.11	195	189.2	10694546	194.81	188.56	197.92	225.5	106945.46	86817.23	85381.77	2
2015/9/7	188.71	192.6	194	188.65	3221642	193.14	187.92	197.11	224.3	32216.42	75850.11	84638.91	2
2015/9/8	189.32	188.46	190.47	185	3309858	192.48	188.22	196.23	223.12	33098.58	64484.67	80386.71	0
2015/9/9	191.86	190.14	193.87	190.14	3521516	191.77	190.44	195.2	221.88	35215.16	58981.66	74926.95	2
2015/9/10	193.21	190.38	193.3	189.14	2685248	191.54	192.11	194.33	220.75	26852.48	46865.62	65304.14	2
2015/9/11	192.91	191.88	194.1	191.05	1693214	191.2	193.01	193.5	219.74	16932.14	28862.96	57840.09	2
2015/9/14	202.53	192.43	202.8	187.9	8617555	193.97	193.55	193.15	218.86	86175.55	39654.78	57752.45	2
2015/9/15	202	198.01	202.02	195.12	5188434	196.5	194.49	192.75	218.16	51884.34	43411.93	53948.3	2
2015/9/16	204.55	200.01	209.54	197.73	3719802	199.04	195.41	192.67	217.65	37198.02	43808.51	51395.08	2
2015/9/17	198	202.6	205.8	197.61	2642300	200	195.77	192.51	216.74	26423	43722.61	45294.11	2
2015/9/18	199.43	198.6	200.89	198	1564276	201.3	196.25	192.41	215.71	15642.76	43464.73	36163.85	0
2015/9/21	199.3	198.01	200.7	198	1652767	200.66	197.31	192.62	214.84	16527.67	29535.16	34594.97	2
2015/9/22	199.27	200.77	201.18	198.98	1645740	200.11	198.31	193.26	214.12	16457.4	22449.77	32930.85	3
2015/9/23	194.72	197.15	198.99	194.1	2234432	198.14	198.59	194.52	213.25	22344.32	19479.03	31643.77	0
2015/9/24	194	195.8	196.28	192.8	1388674	197.34	198.67	195.39	212.19	13886.74	16971.78	30347.19	0
2015/9/25	193.46	193.99	194.9	189.5	2445597	196.15	198.73	195.87	211.13	24455.97	18734.42	31099.57	2
2015/9/28	191.38	191.48	192.3	189.23	1234110	194.57	197.61	195.58	209.98	12341.1	17897.11	23716.13	2
2015/9/29	190.17	189.55	191.37	188.3	1840982	192.75	196.43	195.46	208.98	18409.82	18287.59	20368.68	2
2015/9/30	190.31	190.23	191.48	190.17	1163463	191.86	195	195.21	207.92	11634.63	16145.65	17812.34	2
2015/10/8	197.52	198.78	201.58	197	3439179	192.57	194.96	195.36	207.14	34391.79	20246.66	18609.22	2
2015/10/9	196.95	198.78	198.9	196.5	1572174	193.27	194.71	195.48	206.48	15721.74	18499.82	18617.12	2
2015/10/12	198.09	199	204.49	197.85	4903000	194.61	194.59	195.95	205.48	49030	25837.6	21867.35	2
2015/10/13	198.74	198.09	200.09	198.09	1575113	196.32	194.53	196.42	204.37	15751.13	25305.86	21796.72	2
2015/10/14	197.83	198.98	199.5	197.01	1521339	197.83	194.85	196.72	203.37	15213.39	26021.61	21083.63	2
2015/10/15	199.99	198.16	200.37	197.56	1655013	198.32	195.44	197.06	202.55	16550.13	22453.28	21349.97	2
2015/10/16	200.74	201.22	202.4	199.41	1923843	199.08	196.17	197.45	201.71	19238.43	23156.62	20828.21	2
2015/10/19	202.72	204.94	204.94	201.9	2612145	200	197.31	197.46	200.89	26121.45	18574.91	22206.25	2
2015/10/20	201.97	202.02	202.88	201.18	1478429	200.65	198.49	197.46	200.46	14784.29	18381.54	21843.7	2
2015/10/21	200.31	202.08	202.55	197.01	2234914	201.15	199.49	197.24	200.04	22349.14	19808.69	22915.15	2
2015/10/22	202.53	200.24	202.73	199.43	2372030	201.65	199.99	197.47	199.72	23720.3	21242.72	21848	2
2015/10/23	210.98	205.8	217.6	205.55	5627734	203.7	201.39	198.05	199.62	56277.34	28650.5	25903.56	2
2015/10/26	217.73	212	218.3	208	4334626	206.7	203.35	198.97	199.59	43346.26	32095.47	25335.19	2
2015/10/27	215.25	217.1	217.68	212.58	2257279	209.36	205.01	199.77	199.52	22572.79	33653.16	26017.35	2
2015/10/28	212.44	214.99	214.99	211.9	1655922	211.79	206.47	200.66	199.71	16559.22	32495.18	26151.93	2
2015/10/29	213	212	214.79	212	1345435	213.88	207.77	201.61	199.83	13454.35	30441.99	25842.36	2
2015/10/30	213.86	212.95	215.8	212.12	1225791	214.46	209.08	202.63	199.93	12257.91	21638.11	25144.31	3
2015/11/2	212.56	214.6	215.86	212.5	1529820	213.42	210.06	203.68	200.04	15298.2	16028.49	24061.98	1
2015/11/3	209.71	212.92	215.76	208.4	2317329	212.31	210.84	204.66	200.09	23173.29	16148.59	24900.88	2
2015/11/4	214.98	210.58	216	210.11	3080972	212.82	212.3	205.89	200.18	30809.72	18998.7	25746.94	2
2015/11/5	216.56	214.6	223.28	213.5	4998258	213.53	213.71	206.85	200.25	49982.58	26304.34	28373.17	2
2015/11/6	218.42	217.35	218.6	215.56	2169571	214.45	214.45	207.92	200.44	21695.71	28191.9	24915	2
2015/11/9	220.83	222	224.66	219	4052729	216.1	214.76	209.06	200.7	40527.29	33237.72	24633.11	2
2015/11/10	222.38	220	224.12	219.16	2872976	218.63	215.47	210.24	200.96	28729.76	34349.01	25248.8	2
2015/11/11	220.15	222.01	223	218.6	2381550	219.67	216.24	211.36	201.09	23815.5	32950.17	25974.43	0
2015/11/12	220.01	220.23	223	219.38	1618085	220.36	216.95	212.36	201.25	16180.85	26189.82	26247.08	2
2015/11/13	215.11	218.1	219.5	214.83	2839718	219.7	217.07	213.07	201.34	28397.18	27530.12	27861.01	2
2015/11/16	213.78	212.5	216.5	212	2391670	218.29	217.19	213.63	201.41	23916.7	24208	28722.86	2
2015/11/17	214.36	214.72	217.5	213.14	2198635	216.68	217.66	214.25	201.49	21986.35	22859.32	28604.17	2
2015/11/18	214.66	213.59	216	213.59	1972554	215.58	217.63	214.96	201.63	19725.54	22041.32	27495.75	2
2015/11/19	215.03	214	216	213.9	1526276	214.59	217.47	215.59	201.86	15262.76	21857.71	24023.77	2
2015/11/20	213.72	215.14	215.78	213.1	2227423	214.31	217	215.73	202.06	22274.23	20633.12	24081.62	2
2015/11/23	212.62	213	213.84	212.51	2099473	214.08	216.18	215.47	202.35	20994.73	20048.72	22128.36	2
2015/11/24	211.69	212.39	213.28	210	2046902	213.54	215.11	215.29	202.78	20469.02	19745.26	21302.29	2
2015/11/25	212.98	211.7	213	210.4	2424981	213.21	214.4	215.32	203.5	24249.81	20650.11	21345.71	2
2015/11/26	212.84	213.49	213.79	211.83	1880453	212.77	213.68	215.31	204.1	18804.53	21358.46	21608.08	2
2015/11/27	207.74	212.49	212.54	206.63	1622072	211.57	212.94	215.01	204.5	16220.72	20147.76	20390.44	2
2015/11/30	214.31	208.04	214.78	207.79	3344003	211.91	213	215.09	204.79	33440.03	22636.82	21342.77	2
2015/12/1	213.8	213	213.95	211	1887754	212.33	212.94	215.3	205.14	18877.54	22318.53	21031.89	2
2015/12/2	221.58	214.48	227	212	4789145	214.05	213.63	215.63	205.58	47891.45	27046.85	23848.48	2
2015/12/3	220.2	219	221.4	216.7	2238683	215.53	214.15	215.81	206.01	22386.83	27763.32	24560.89	2
2015/12/4	215.31	219.96	219.96	215.01	2084871	217.04	214.31	215.65	206.35	20848.71	28688.91	24418.34	0
2015/12/7	214.51	215	216.98	213.2	1925509	217.08	214.5	215.34	206.78	19255.09	25851.92	24244.37	2
2015/12/8	211.94	214.55	214.55	211.46	1739368	216.71	214.52	214.82	207.16	17393.68	25555.15	23936.84	2
2015/12/9	214.47	211.58	215.05	211.5	1411977	215.29	214.67	214.53	207.54	14119.77	18800.82	22923.83	2
2015/12/10	212.96	215	216.2	211.99	1378671	213.84	214.68	214.18	207.86	13786.71	17080.79	22422.05	2
2015/12/11	211.41	212.5	212.5	210.5	1303548	213.06	215.05	214	208.17	13035.48	15518.15	22103.53	2
2015/12/14	214.1	210.19	214.88	209	2070134	212.98	215.03	214.01	208.37	20701.34	15807.4	20829.66	2
2015/12/15	214.51	213.8	214.59	212.08	1508839	213.49	215.1	214.02	208.57	15088.39	15346.34	20450.74	2
2015/12/16	213.91	214.41	214.64	212.59	2014480	213.38	214.33	213.98	208.73	20144.8	16551.35	17676.08	2
2015/12/17	215.86	214.39	216.88	214	2425321	213.96	213.9	214.02	209.03	24253.21	18644.64	17862.72	2
2015/12/18	216.88	215.5	219.15	215.11	2846020	215.05	214.06	214.18	209.32	28460.2	21729.59	18623.87	2
2015/12/21	227.03	218	229.18	218	5939189	217.64	215.31	214.9	209.78	59391.89	29467.7	22637.55	2
2015/12/22	225.03	226.8	226.8	223.28	2840245	219.74	216.62	215.57	210.21	28402.45	32130.51	23738.42	2
2015/12/23	223	225.45	226.69	222.7	2237497	221.56	217.47	216.07	210.68	22374.97	32576.54	24563.94	2
2015/12/24	224.78	223.98	225.68	223.2	1557788	223.34	218.65	216.67	211.19	15577.88	30841.48	24743.06	2
2015/12/25	224.5	225	225.66	222.88	1154295	224.87	219.96	217.5	211.71	11542.95	27458.03	24593.81	2
2015/12/28	219.12	225.48	226	219	2559452	223.29	220.46	217.74	212.17	25594.52	20698.55	25083.13	2
2015/12/29	219.83	218.62	220.44	218.51	1577433	222.25	220.99	218.05	212.67	15774.33	18172.93	25151.72	2
2015/12/30	218.86	220.18	220.66	217.52	2014766	221.42	221.49	217.91	213.14	20147.66	17727.47	25152.01	2
2015/12/31	218.19	218.22	219.5	217.82	1967387	220.1	221.72	217.81	213.49	19673.87	18546.67	24694.07	2
2016/1/4	210.02	218	218	209.99	1734969	217.2	221.04	217.55	213.71	17349.69	19708.01	23583.02	0
2016/1/5	212.82	210	213.97	207.51	3190891	215.94	219.61	217.46	213.95	31908.91	20970.89	20834.72	2
2016/1/6	212.18	212.78	213.66	209.3	2376090	214.41	218.33	217.47	214.18	23760.9	22568.21	20370.57	1
2016/1/7	202.23	208.99	208.99	200.03	814868	211.09	216.25	216.86	214.25	8148.68	20168.41	18947.94	1
2016/1/8	204.63	204.17	208	200	4451009	208.38	214.24	216.44	214.33	44510.09	25135.65	21841.16	2
2016/1/11	199.86	203.16	203.79	199.4	2970258	206.34	211.77	215.87	214.31	29702.58	27606.23	23657.12	3
2016/1/12	196.79	201.1	202.1	196	4028723	203.14	209.54	215	214.21	40287.23	29281.9	25126.39	3
2016/1/13	199.78	199.1	206	198.6	2920198	200.66	207.54	214.27	214.18	29201.98	30370.11	26469.16	2
2016/1/14	204.82	197.11	205.98	195.51	3477606	201.18	206.13	213.81	214.25	34776.06	35695.59	27932	2
2016/1/15	199	204.75	206.18	198	2668119	200.05	204.21	212.97	214.19	26681.19	32129.81	28632.73	2
2016/1/18	199.43	198	202.4	197.2	2737123	199.96	203.15	212.1	214	27371.23	31663.54	29634.89	2
2016/1/19	210.24	201	210.33	200.01	5911022	202.65	202.9	211.26	213.88	59110.22	35428.14	32355.02	2
2016/1/20	202.32	207	210.16	201.01	4096866	203.16	201.91	210.12	213.66	40968.66	37781.47	34075.79	3
2016/1/21	200.26	201.26	204.59	199.9	2183229	202.25	201.71	208.98	213.46	21832.29	35192.72	35444.16	2
2016/1/22	202.74	203.11	203.4	198.81	2273348	203	201.52	207.88	213.29	22733.48	34403.18	33266.49	2
2016/1/25	202.77	203	203.49	201.5	1375045	203.67	201.82	206.79	213.1	13750.45	31679.02	31671.28	2
2016/1/26	199.01	200.99	204.47	198.5	2228092	201.42	202.04	205.79	212.88	22280.92	24313.16	29870.65	2
2016/1/27	199.93	199.98	200.89	195.7	2984041	200.94	202.05	204.79	212.71	29840.41	22087.51	29934.49	0
2016/1/28	196.64	199.75	199.75	195.62	1790300	200.22	201.23	203.68	212.41	17903	21301.65	28247.19	2
2016/1/29	200.65	197.48	202.5	197	2309024	199.8	201.4	202.81	212.14	23090.24	21373.01	27888.09	2
2016/2/1	201.29	202.1	202.8	199.89	1917802	199.5	201.59	202.37	211.86	19178.02	22458.52	27068.77	2
2016/2/2	204.55	202	204.8	200.64	1784208	200.61	201.02	201.96	211.59	17842.08	21570.75	22941.96	2
2016/2/3	203.66	202.58	204.56	201.5	1515699	201.36	201.15	201.53	211.27	15156.99	18634.07	20360.79	2
2016/2/4	204.99	204.8	205.88	203.54	1662475	203.03	201.62	201.67	211.02	16624.75	18378.42	19840.04	0
2016/2/5	203.87	204.99	205.18	202.53	1422767	203.67	201.74	201.63	210.75	14227.67	16605.9	18989.46	2
2016/2/15	200.41	200	203	199.6	1947018	203.5	201.5	201.66	210.51	19470.18	16664.33	19561.43	0
2016/2/16	203.92	200.56	208	200.56	1922316	203.37	201.99	202.01	210.34	19223.16	16940.55	19255.65	2
2016/2/17	202.3	203.74	204.92	200.51	2034911	203.1	202.23	202.14	210.14	20349.11	17978.97	18306.52	2
2016/2/18	201.71	203.2	203.6	201.1	1889256	202.44	202.74	201.98	209.93	18892.56	18432.54	18405.48	2
2016/2/19	203.11	201.62	203.18	201.13	1423846	202.29	202.98	202.19	209.73	14238.46	18434.69	17520.3	1
2016/2/22	207.8	206	208.32	206	2775986	203.77	203.63	202.61	209.63	27759.86	20092.63	18378.48	2
2016/2/23	212.41	207.77	214.98	207.02	3746089	205.47	204.42	202.72	209.62	37460.89	23740.18	20340.36	2
2016/2/24	217.74	212.2	218.03	211.01	3312902	208.55	205.83	203.49	209.73	33129.02	26296.16	22137.56	2
2016/2/25	212.41	218.8	220.48	212.13	3948065	210.69	206.57	204.1	209.72	39480.65	30413.78	24423.15	2
2016/2/26	216.84	213.1	219.25	211.26	2833271	213.44	207.87	204.8	209.78	28332.71	33232.63	25833.66	1
2016/2/29	214.91	218.99	220.88	206.8	4771246	214.86	209.32	205.41	209.9	47712.46	37223.15	28657.89	2
2016/3/1	218.42	215.96	220.3	210.4	3400459	216.06	210.77	206.38	209.97	34004.59	36531.88	30136.03	2
2016/3/2	224.22	219	225.5	218.67	4794266	217.36	212.96	207.59	210.14	47942.66	39494.61	32895.38	2
2016/3/3	227.81	225	231.98	221.66	4019328	220.44	215.57	209.15	210.25	40193.28	39637.14	35025.46	0
2016/3/4	238.78	226.88	240.16	225.01	8583869	224.83	219.13	211.06	210.56	85838.69	51138.34	42185.49	2
2016/3/7	233.64	238.11	240	231.05	3934555	228.57	221.72	212.67	210.86	39345.55	49464.95	43344.05	2
2016/3/8	229.21	233.3	233.3	227	2614722	230.73	223.4	213.91	211.11	26147.22	47893.48	42212.69	0
2016/3/9	227.44	227	232.65	226.1	1640260	231.38	224.37	215.1	211.37	16402.6	41585.47	40540.04	2
2016/3/10	228.06	228.99	233.7	228	2572746	231.43	225.93	216.25	211.59	25727.46	38692.3	39164.73	2
2016/3/11	228.05	226.54	231.88	225.5	1632008	229.28	227.05	217.46	211.84	16320.08	24788.58	37963.46	0
2016/3/14	224.57	230.76	233.5	222.2	4527783	227.47	228.02	218.67	212.06	45277.83	25975.04	37719.99	2
2016/3/15	231.92	224.8	234.39	224.34	3635633	228.01	229.37	220.07	212.36	36356.33	28016.86	37955.17	2
2016/3/16	228.61	230.22	232.5	225	2425097	228.24	229.81	221.38	212.6	24250.97	29586.53	35586	2
2016/3/17	229.56	230	234.1	228.3	2882095	228.54	229.98	222.78	212.86	28820.95	30205.23	34448.77	0
2016/3/18	226	232	232.26	225.78	7056894	228.13	228.71	223.92	213.03	70568.94	41055	32921.79	1
2016/3/21	231.98	226.66	232.02	226.65	3854745	229.61	228.54	225.13	213.28	38547.45	39708.93	32841.98	1
2016/3/22	234.49	232.26	238.18	231.5	4176661	230.13	229.07	226.23	213.4	41766.61	40790.98	34403.92	2
2016/3/23	234.97	235.2	237	232.68	2141206	231.4	229.82	227.09	213.57	21412.06	40223.2	34904.87	1
2016/3/24	242.66	235	245.4	231.3	6206802	234.02	231.28	228.61	213.9	62068.02	46872.62	38538.92	2
2016/3/25	244.98	242.5	249.79	241.02	4475616	237.82	232.97	230.01	214.23	44756.16	41710.06	41382.53	2
2016/3/28	249.58	244.98	253.38	244.98	4833765	241.34	235.48	231.75	214.65	48337.65	43668.1	41688.51	2
2016/3/29	248.11	249.6	251	244.44	3668805	244.06	237.09	233.23	215.13	36688.05	42652.39	41721.68	2
2016/3/30	248.66	249	250.4	245.48	2778260	246.8	239.1	234.45	215.61	27782.6	43926.49	42074.84	2
2016/3/31	247.64	249.84	250.3	246.99	1945734	247.79	240.91	235.45	216.09	19457.34	35404.36	41138.48	2
2016/4/1	245.09	248.95	250.49	244.54	2514607	247.82	242.82	235.76	216.54	25146.07	31482.34	36596.2	2
2016/4/5	245.52	243	247.5	243	2504785	247	244.17	236.36	217.13	25047.85	26824.38	35246.24	2
2016/4/6	257.21	245.8	257.6	245.8	4842492	248.82	246.44	237.76	217.87	48424.92	29171.76	35912.07	2
2016/4/7	254.11	256.89	257.48	252.62	2553639	249.91	248.36	239.09	218.57	25536.39	28722.52	36324.51	2
2016/4/8	249.86	252	255.89	248.2	2315602	250.36	249.08	240.18	219.37	23156.02	29462.25	32433.3	0
2016/4/11	243.72	250.5	255.18	243.5	11928468	250.08	248.95	240.96	220.02	119284.68	48289.97	39886.16	2
2016/4/12	244.92	243.7	245	242.1	2333909	249.96	248.48	241.98	220.77	23339.09	47948.22	37386.3	2
2016/4/13	242.24	245.4	248.63	241.7	5427425	246.97	247.9	242.5	221.53	54274.25	49118.09	39144.92	2
2016/4/14	242.76	242.38	244.83	241	2866437	244.7	247.31	243.2	222.24	28664.37	49743.68	39233.09	1
2016/4/15	244.9	242.64	244.98	241.2	1902926	243.71	247.03	243.97	222.91	19029.26	48918.33	39190.29	1
2016/4/18	243.68	242.8	246	242.5	1859304	243.7	246.89	244.85	223.65	18593.04	28780	38534.99	2
2016/4/19	243.18	244.59	245.19	241.45	1423668	243.35	246.66	245.41	224.38	14236.68	26959.52	37453.88	2
2016/4/20	238.44	243.19	244.4	235.8	3370850	242.59	244.78	245.61	224.85	33708.5	22846.37	35982.23	2
2016/4/21	240.37	240.5	242.3	238.3	2967222	242.11	243.41	245.88	225.49	29672.22	23047.94	36395.81	2
2016/4/22	247.4	241	247.88	240.37	3545938	242.61	243.16	246.12	226.27	35459.38	26333.96	37626.15	2
2016/4/25	244.52	247.12	248.1	243.3	2499028	242.78	243.24	246.1	226.97	24990.28	27613.41	28196.71	2
2016/4/26	243.86	244.95	246.88	243	1515668	242.92	243.13	245.81	227.65	15156.68	27797.41	27378.47	2
2016/4/27	244.88	244.5	245.48	243.49	1391510	244.21	243.4	245.65	228.42	13915.1	23838.73	23342.55	2
2016/4/28	246.44	245.83	246.74	244	1715655	245.42	243.77	245.54	229.19	17156.55	21335.6	22191.77	3
2016/4/29	251.2	247.39	252.43	247.39	4607949	246.18	244.4	245.71	230.1	46079.49	23459.62	24896.79	2
2016/5/3	260	250.55	262.28	250.55	5647486	249.28	246.03	246.46	231.09	56474.86	29756.53	28684.97	2
2016/5/4	256.21	260	262.39	255.99	2863626	251.75	247.33	246.99	232.01	28636.26	32452.45	30124.93	2
2016/5/5	257.77	256.5	258.15	255.5	1351789	254.32	249.26	247.02	232.9	13517.89	32373.01	28105.87	2
2016/5/6	252.22	257.31	258.52	251.12	2717369	255.48	250.45	246.93	233.7	27173.69	34376.44	27856.02	2
2016/5/9	250.82	250.13	252.8	249.01	2779918	255.4	250.79	246.98	234.47	27799.18	30720.38	27090	2
2016/5/10	252.08	249.5	254	249.11	3350589	253.82	251.55	247.39	235.27	33505.89	26126.58	27941.56	2
2016/5/11	256.87	252.35	260.48	252.35	4927713	253.95	252.85	247.99	236.21	49277.13	30254.76	31353.61	2
2016/5/12	255.96	254.02	256.56	252	1889411	253.59	253.96	248.68	237.08	18894.11	31330	31851.51	2
2016/5/13	250.96	255.98	258.9	250.5	2814561	253.34	254.41	249.09	237.89	28145.61	31524.38	32950.41	1
2016/5/16	251.63	250.86	251.8	247.3	2220273	253.5	254.45	249.42	238.72	22202.73	30405.09	30562.74	2
2016/5/17	250.03	251.01	252.4	249.83	1178569	253.09	253.45	249.74	239.51	11785.69	26061.05	26093.82	2
2016/5/18	244.44	249.08	251.85	243.1	2838034	250.6	252.28	249.8	240.12	28380.34	21881.7	26068.23	2
2016/5/19	245.77	245.16	248.5	244.5	2088943	248.57	251.08	250.17	240.67	20889.43	22280.76	26805.38	2
2016/5/20	251.26	246.84	252.18	244.32	2550157	248.63	250.98	250.72	241.23	25501.57	21751.95	26638.17	2
2016/5/23	254.2	249.72	254.99	249.72	1870618	249.14	251.32	251.06	241.93	18706.18	21052.64	25728.87	0
2016/5/24	251.94	254.41	255.21	250.1	1167440	249.52	251.31	251.43	242.51	11674.4	21030.38	23545.72	2
2016/5/25	251.86	254.48	254.94	251.01	1778534	251.01	250.81	251.83	243.13	17785.34	18911.38	20396.54	2
2016/5/26	252.71	251.99	253.8	249.2	1812026	252.39	250.48	252.22	243.7	18120.26	18357.55	20319.15	2
2016/5/27	252.44	252.72	254.69	251.38	1323044	252.63	250.63	252.52	244.17	13230.44	15903.32	18827.64	2
2016/5/30	256.13	251.5	256.5	250	2980692	253.02	251.08	252.77	244.64	29806.92	18123.47	19588.06	2
2016/5/31	264.47	256	266.62	255.2	5394965	255.52	252.52	252.99	245.07	53949.65	26578.52	23804.45	2
2016/6/1	263.79	265.4	265.5	263	2187669	257.91	254.46	253.37	245.57	21876.69	27396.79	23154.09	2
2016/6/2	267.74	263.01	268.68	263.01	2476076	260.91	256.65	253.87	246.21	24760.76	28724.89	23541.22	2
2016/6/3	283.89	267	286.74	266.4	6479813	267.2	259.92	255.45	247.16	64798.13	39038.43	27470.88	2
2016/6/6	276.05	282	283	275	3726166	271.19	262.1	256.71	247.96	37261.66	40529.38	29326.43	2
2016/6/7	277.85	276.5	278.49	275.01	1875353	273.86	264.69	258	248.79	18753.53	33490.15	30034.34	2
2016/6/8	274.28	276.4	277.86	273.5	2388209	275.96	266.93	258.87	249.61	23882.09	33891.23	30644.01	2
2016/6/13	267.06	273.35	276.66	266.25	3777506	275.83	268.37	259.42	250.2	37775.06	36494.09	32609.49	0
2016/6/14	272.75	267.71	273.8	267.71	2558729	273.6	270.4	260.51	250.94	25587.29	28651.93	33845.18	2
2016/6/15	276.49	270.71	277.8	270.21	2732201	273.69	272.44	261.76	251.72	27322.01	26664	33596.69	2
2016/6/16	274.02	274.86	277.8	273.78	1964357	272.92	273.39	262.96	252.52	19643.57	26842	30166.08	2
2016/6/17	278.26	273.6	282.49	273.6	2470518	273.72	274.84	264.65	253.29	24705.18	27006.62	30448.93	0
2016/6/20	276.11	279.77	279.86	274	1901926	275.53	275.68	266.16	253.98	19019.26	23255.46	29874.78	2
2016/6/21	273.81	277.04	277.94	273	1674933	275.74	274.67	267.29	254.63	16749.33	21487.87	25069.9	0
2016/6/22	278.44	273.77	279.36	272.77	2088448	276.13	274.91	268.5	255.23	20884.48	20200.36	23432.18	3
2016/6/23	276.44	279.97	279.97	274.88	1398451	276.61	274.77	269.73	255.75	13984.51	19068.55	22955.28	0
2016/6/24	273.77	275.28	277	267.2	2012951	275.71	274.71	270.83	256.15	20129.51	18153.42	22580.02	2
2016/6/27	287.68	275	292.3	275	6364269	278.03	276.78	272.57	256.81	63642.69	27078.1	25166.79	0
2016/6/28	288.21	287.02	289.66	286.32	2428223	280.91	278.32	274.36	257.47	24282.23	28584.68	25036.28	2
2016/6/29	288.18	287.55	289.45	284.2	2814760	282.86	279.49	275.96	258.15	28147.6	30037.31	25118.84	1
2016/6/30	291.92	290.02	298.2	290.02	3802240	285.95	281.28	277.34	258.93	38022.4	34844.89	26956.72	2
2016/7/1	286.17	287.2	291.88	284	2601495	288.43	282.07	278.46	259.61	26014.95	36021.97	27087.7	2
2016/7/4	293.9	287	295.4	286	2948864	289.68	283.85	279.76	260.22	29488.64	29191.16	28134.63	2
2016/7/5	300.58	295.03	303.1	295.03	4170773	292.15	286.53	280.6	260.99	41707.73	32676.26	30630.47	2
2016/7/6	317.19	299.8	318	299.01	4734770	297.95	290.4	282.66	262.11	47347.7	36516.28	33276.79	2
2016/7/7	316.91	315.8	326.8	312.08	5072520	302.95	294.45	284.61	263.33	50725.2	39056.84	36950.86	2
2016/7/8	309.91	313.53	315.5	306.16	4554563	307.7	298.07	286.39	264.42	45545.63	42962.98	39492.48	2
2016/7/11	315.14	309.03	324	309.03	5748167	311.95	300.81	288.79	265.63	57481.67	48561.59	38876.37	2
2016/7/12	324.73	315.76	326.6	315	5311945	316.78	304.46	291.39	267	53119.45	50843.93	41760.09	2
2016/7/13	317.19	323.03	324.73	315.05	5344828	316.78	307.36	293.43	268.2	53448.28	52064.05	44290.16	2
2016/7/14	317.09	316.09	320.8	315.2	2923085	316.81	309.88	295.58	269.43	29230.85	47765.18	43411.01	2
2016/7/15	317.52	317.12	318.03	315.06	2681101	318.33	313.02	297.54	270.67	26811.01	44018.25	43490.61	1
2016/7/18	316.21	317.5	319.5	315.66	2335289	318.55	315.25	299.55	271.96	23352.89	37192.5	42877.04	2
2016/7/19	308.11	315.5	316.3	305.55	4143166	315.22	316	301.26	273.09	41431.66	34854.94	42849.43	2
2016/7/20	308.56	308.62	310.87	307.5	1773384	313.5	315.14	302.77	274.11	17733.84	27712.05	39888.05	1
2016/7/21	314.38	310.15	317.6	309	3300949	312.96	314.88	304.67	275.27	33009.49	28467.78	38116.48	2
2016/7/22	307.92	312.9	315.2	307.38	2887145	311.04	314.68	306.38	276.34	28871.45	28879.87	36449.05	2
2016/7/25	311.26	307.6	314.19	307	2362353	310.05	314.3	307.55	277.45	23623.53	28933.99	33063.24	2
2016/7/26	319.04	309.01	319.5	308.5	3555567	312.23	313.73	309.1	278.66	35555.67	27758.8	31306.87	3
2016/7/27	314.01	319.85	320.6	308.3	3922806	313.32	313.41	310.39	279.71	39228.06	32057.64	29884.84	2
2016/7/28	316.05	312	319.3	311.5	3964399	313.66	313.31	311.59	280.64	39643.99	33384.54	30926.16	0
2016/7/29	313.15	315.08	318.88	313	2900737	314.7	312.87	312.94	281.59	29007.37	33411.73	31145.79	2
2016/8/1	306.96	313	313.95	305	3170185	313.84	311.94	313.6	282.41	31701.85	35027.39	31980.69	2
2016/8/2	306.21	307.25	310.5	302.85	2654142	311.28	311.75	313.88	283.31	26541.42	33224.54	30491.67	2
2016/8/3	306.82	307	307.9	304.15	2403907	309.84	311.58	313.36	284.24	24039.07	30186.74	31122.19	2
2016/8/4	306.3	306.85	308.33	304.22	2179364	307.89	310.77	312.83	285.15	21793.64	26616.67	30000.6	2
2016/8/5	305.93	306.49	308.37	305.03	2030848	306.44	310.57	312.63	285.96	20308.48	24876.89	29144.31	2
2016/8/8	308.1	306.15	308.3	303.06	2200740	306.67	310.26	312.28	286.83	22007.4	22938	28982.69	2
2016/8/9	315.75	308.17	317.67	306.42	3928967	308.58	309.93	311.83	287.91	39289.67	25487.65	29356.09	2
2016/8/10	313.81	315.05	316.5	313.33	2094471	309.98	309.91	311.66	288.95	20944.71	24868.78	27527.76	2
2016/8/11	316.77	314.38	321.57	314.01	3193972	312.07	309.98	311.64	290.06	31939.72	26898	26757.33	2
2016/8/12	316.97	317.4	317.4	314.01	2335283	314.28	310.36	311.62	291.27	23352.83	27506.87	26191.88	2
2016/8/15	318.78	315.8	321.69	314.15	3411013	316.42	311.54	311.74	292.49	34110.13	29927.41	26432.71	2
2016/8/16	309.52	322	322.48	308	8837869	315.17	311.88	311.81	293.46	88378.69	39745.21	32616.43	2
2016/8/17	308.16	309.6	310.97	306.5	4375406	314.04	312.01	311.79	294.36	43754.06	44307.09	34587.93	2
2016/8/18	306.43	307.95	309.65	305.13	3100599	311.97	312.02	311.4	295.26	31005.99	44120.34	35509.17	2
2016/8/19	306.48	305.8	307.45	304.8	1914091	309.87	312.08	311.33	296.17	19140.91	43277.95	35392.41	2
2016/8/22	307.32	306.13	309.58	306	2081270	307.58	312	311.13	297.09	20812.7	40618.47	35272.95	2
2016/8/23	306.88	307.33	309.04	305.8	1991426	307.05	311.11	310.52	297.99	19914.26	26925.58	33335.4	2
2016/8/24	305.28	307.02	307.49	303.83	2277942	306.48	310.26	310.08	298.81	22779.42	22730.66	33518.87	2
2016/8/25	303.01	305.2	305.38	300.07	2536258	305.79	308.88	309.43	299.45	25362.58	21601.97	32861.16	2
2016/8/26	301.45	303.14	304.55	300.4	2143645	304.79	307.33	308.85	300.08	21436.45	22061.08	32669.52	2
2016/8/29	307.53	308	308.8	305.2	3805557	304.83	306.21	308.87	300.74	38055.57	25509.66	33064.06	2
2016/8/30	305.86	307	308.5	304.67	2117052	304.63	305.84	308.86	301.11	21170.52	25760.91	26343.24	2
2016/8/31	310.19	306.7	310.76	305.54	4040144	305.61	306.04	309.03	301.68	40401.44	29285.31	26007.98	2
2016/9/1	308.71	309.7	312	308.25	1718597	306.75	306.27	309.15	302.19	17185.97	27649.99	24625.98	2
2016/9/2	305.78	308	309.45	304.88	1857224	307.61	306.2	309.14	302.72	18572.24	27077.15	24569.12	2
2016/9/5	308.5	306.2	309	305.81	1913870	307.81	306.32	309.16	303.41	19138.7	23293.77	24401.71	2
2016/9/6	309.94	308.5	310.36	308.35	2062583	308.62	306.62	308.87	304.03	20625.83	23184.84	24472.87	2
2016/9/7	306.6	309.68	309.68	305.5	2964515	307.91	306.76	308.51	304.53	29645.15	21033.58	25159.44	2
2016/9/8	305.82	305.21	306.5	304.41	1670578	307.33	307.04	307.96	305.06	16705.78	20937.54	24293.76	2
2016/9/9	304.63	306.65	306.86	304	1622251	307.1	307.36	307.34	305.5	16222.51	20467.59	23772.37	2
2016/9/12	298.06	302	304	297.77	3823881	305.01	306.41	306.31	305.87	38238.81	24287.62	23790.69	2
2016/9/13	300.43	299.95	300.97	299.3	1625588	303.11	305.87	305.85	306.31	16255.88	23413.63	23299.23	2
2016/9/14	299.57	300.1	302.2	298.01	1852765	301.7	304.8	305.42	306.66	18527.65	21190.13	21111.85	2
2016/9/19	300.13	300.05	301.57	299.88	1285210	300.56	303.95	305.11	307.06	12852.1	20419.39	20678.46	2
2016/9/20	294.96	300.78	300.8	294	3489260	298.63	302.86	304.53	307.41	34892.6	24153.41	22310.5	2
2016/9/21	294.05	295.06	295.39	289.11	3903723	297.83	301.42	303.87	307.52	39037.23	24313.09	24300.36	2
2016/9/22	296.98	294.3	299.98	294.01	2960617	297.14	300.12	303.37	307.66	29606.17	26983.15	25198.39	2
2016/9/23	297.68	297.02	298.95	295.4	1267190	296.76	299.23	302.99	307.82	12671.9	25812	23501.06	2
2016/9/26	288.73	297	297.01	288.55	3717608	294.48	297.52	302.28	307.77	37176.08	30676.79	25548.09	2
2016/9/27	291.17	288.88	291.98	288.76	1791582	293.72	296.18	301.77	307.85	17915.82	27281.44	25717.43	2
2016/9/28	288.41	291.79	291.79	287.56	2236001	292.59	295.21	300.81	307.76	22360.01	23946	24129.54	2
2016/9/29	290.98	287.85	293	287.85	2370569	291.39	294.27	300.07	307.6	23705.69	22765.9	24874.53	2
2016/9/30	297.91	290	299.63	290	2960350	291.44	294.1	299.45	307.28	29603.5	26152.22	25982.11	2
2016/10/10	302.96	298.51	303.86	298.51	2110362	294.29	294.38	299.16	307.05	21103.62	22937.73	26807.26	2
2016/10/11	308.92	304	309	303	4173675	297.84	295.78	299.32	307.03	41736.75	27701.91	27491.68	2
2016/10/12	305.82	308.5	308.5	304.9	1928602	301.32	296.96	299.19	306.87	19286.02	27087.12	25516.56	2
2016/10/13	303.89	306.8	306.94	303.51	1614398	303.9	297.65	298.88	306.53	16143.98	25574.77	24170.34	2
2016/10/14	305.6	303.47	306	303.2	1269092	305.44	298.44	298.83	306.33	12690.92	22192.26	24172.24	2
2016/10/17	302.45	305.45	305.5	301.5	1895703	305.34	299.81	298.67	306.09	18957.03	21762.94	22350.33	3
2016/10/18	307.16	302.5	308.5	302	3038931	304.98	301.41	298.79	305.92	30389.31	19493.45	23597.68	2
2016/10/19	306.45	308.5	308.75	305.1	1412328	305.11	303.21	299.21	305.75	14123.28	18460.9	22774.01	2
2016/10/20	305.48	307.39	307.39	304.8	1407992	305.43	304.66	299.46	305.71	14079.92	18048.09	21811.43	2
2016/10/21	304.19	305.08	305.48	302.59	1148332	305.15	305.29	299.7	305.64	11483.32	17806.57	19999.42	2
2016/10/24	306.93	302.6	307	302.6	2624652	306.04	305.69	300.04	305.51	26246.52	19264.47	20513.71	2
2016/10/25	312.94	307.39	313	307.39	4376239	307.2	306.09	300.93	305.6	43762.39	21939.09	20716.27	2
2016/10/26	313.68	313	318.31	311.65	4681307	308.64	306.88	301.92	305.64	46813.07	28477.04	23468.97	2
2016/10/27	316.87	312.99	318.22	311.01	3295162	310.92	308.17	302.91	305.6	32951.62	32251.38	25149.74	2
2016/10/28	317.05	317.5	318.43	314	2013733	313.49	309.32	303.88	305.65	20137.33	33982.18	25894.38	2
2016/10/31	317.95	319	322.8	316.8	4359610	315.7	310.87	305.34	305.68	43596.1	37452.1	28358.29	2
2016/11/1	316.68	317.95	319	315.55	1951239	316.45	311.82	306.62	305.74	19512.39	32602.1	27270.59	2
2016/11/2	315.18	316.09	317.16	313.68	2063642	316.75	312.69	307.95	305.88	20636.42	27366.77	27921.91	2
2016/11/3	315.86	315	316.46	314.15	1869081	316.54	313.73	309.2	306.04	18690.81	24514.61	28383	2
2016/11/4	314.82	315.99	318.25	313.98	2061927	316.1	314.8	310.04	306.17	20619.27	24611	29296.6	2
2016/11/7	315.33	315	317	313.2	1604780	315.57	315.64	310.66	306.32	16047.8	19101.34	28276.72	2
2016/11/8	320	316.5	322.18	315.68	3419383	316.24	316.34	311.22	306.56	34193.83	22037.63	27319.87	3
2016/11/9	316.81	320	321.97	313.8	3000449	316.56	316.65	311.77	306.7	30004.49	23911.24	25639.01	2
2016/11/10	319.13	319.1	321	317.73	1780496	317.22	316.88	312.53	306.76	17804.96	23734.07	24124.34	2
2016/11/11	315.08	317.99	318.3	314.8	3590265	317.27	316.68	313	306.78	35902.65	26790.75	25700.87	2
2016/11/14	310.99	315.55	315.87	309.99	3992049	316.4	315.99	313.43	306.69	39920.49	31565.29	25333.31	2
2016/11/15	314.01	310.03	315.65	310.03	2447055	315.2	315.72	313.77	306.64	24470.55	29620.63	25829.13	2
2016/11/16	313.15	313.81	315.4	312	1339981	314.47	315.52	314.11	306.54	13399.81	26299.69	25105.46	2
2016/11/17	311.04	312.08	313	310.53	1833776	312.85	315.04	314.38	306.57	18337.76	26406.25	25070.16	2
2016/11/18	310	311.16	311.8	309.88	1937769	311.84	314.55	314.68	306.6	19377.69	23101.26	24946	1
2016/11/21	309.5	311.02	311.66	308.37	2608384	311.54	313.97	314.8	306.65	26083.84	20333.93	25949.61	2
2016/11/22	308.87	310.3	310.45	308.37	2642427	310.51	312.86	314.6	306.69	26424.27	20724.67	25172.65	2
2016/11/23	312.95	311	313	309.11	3401504	310.47	312.47	314.56	306.78	34015.04	24847.72	25573.71	2
2016/11/24	316.93	313.2	317	311.42	3907870	311.65	312.25	314.57	306.95	39078.7	28995.91	27701.08	2
2016/11/25	316.89	317.04	318	313.42	2236967	313.03	312.43	314.56	307.14	22369.67	29594.3	26347.78	2
2016/11/28	319.5	317.55	320.18	316.6	4925301	315.03	313.28	314.64	307.42	49253.01	34228.13	27281.04	2
2016/11/29	323.96	320.7	330.45	319.41	5883062	318.05	314.28	315	307.79	58830.62	40709.41	30717.04	2
2016/11/30	319.08	321.22	323.3	318.45	2675237	319.27	314.87	315.19	307.99	26752.37	39256.88	32052.29	2
2016/12/1	321.02	320	324.59	318.68	2794182	320.09	315.87	315.45	308.24	27941.82	37029.5	33012.71	2
2016/12/2	321.77	321	323.2	319	3062833	321.07	317.05	315.8	308.43	30628.33	38681.23	34137.77	0
2016/12/5	315.93	319.2	324.54	315.82	4206081	320.35	317.69	315.83	308.55	42060.81	37242.79	35735.46	2
2016/12/6	326.42	316.23	326.58	316.23	3892309	320.84	319.44	316.15	308.9	38923.09	33261.29	36985.34	2
2016/12/7	327.45	327.12	328.5	323.97	2527174	322.52	320.89	316.68	309.21	25271.74	32965.16	36111.01	2
2016/12/8	337.71	328.01	340	327	5447578	325.86	322.97	317.61	309.68	54475.78	38271.95	37650.72	2
2016/12/9	337.76	337.2	339.42	334.02	3449559	329.05	325.06	318.75	310.19	34495.59	39045.4	38863.32	2
2016/12/12	326.86	337.7	340	325.7	5033244	331.24	325.8	319.54	310.55	50332.44	40699.73	38971.26	1
2016/12/13	333.01	326.84	335	325.5	4178000	332.56	326.7	320.49	311.02	41780	41271.11	37266.2	2
2016/12/14	332.27	333	334.07	328.5	3202902	333.52	328.02	321.45	311.59	32029.02	42622.57	37793.86	2
2016/12/15	328.05	332.46	332.99	325.58	3920275	331.59	328.72	322.3	312.05	39202.75	39567.96	38919.96	2
2016/12/16	327.58	327	329.88	323.58	2505126	329.55	329.3	323.18	312.52	25051.26	37679.09	38362.25	2
2016/12/19	325.96	326	334.37	325.61	3047187	329.37	330.31	324	312.95	30471.87	33706.98	37203.35	2
2016/12/20	326.48	326.04	327	321.81	3083159	328.07	330.31	324.88	313.47	30831.59	31517.3	36394.2	2
2016/12/21	328.66	326.9	329.29	323.56	2471124	327.35	330.43	325.66	314.05	24711.24	30053.74	36338.15	2
2016/12/22	325.2	328	328.46	324.88	1467813	326.78	329.18	326.08	314.52	14678.13	25148.82	32358.39	2
2016/12/23	320.03	323.55	324.5	319.13	3109555	325.27	327.41	326.24	314.89	31095.55	26357.68	32018.39	2
2016/12/26	324.48	319.03	324.99	316.2	2600143	324.97	327.17	326.48	315.49	26001.43	25463.59	29585.29	0
2016/12/27	326.16	324.51	328.8	323.5	2006229	324.91	326.49	326.59	316.07	20062.29	23309.73	27413.52	2
2016/12/28	323.72	326.99	328	323.33	1787811	323.92	325.63	326.83	316.66	17878.11	21943.1	25998.42	3
2016/12/29	327.31	324	327.87	323	2122512	324.34	325.56	327.14	317.26	21225.12	23252.5	24200.66	0
2016/12/30	334.15	326.61	335.29	326.61	3468767	327.16	326.21	327.76	317.87	34687.67	23970.92	25164.3	2
2017/1/3	334.56	334.28	337	332.81	2076389	329.18	327.07	328.69	318.39	20763.89	22923.42	24193.5	2
2017/1/4	351.91	334.62	352.17	334.6	6525738	334.33	329.62	329.97	319.11	65257.38	31962.43	27636.08	2
2017/1/5	346.74	350	351.45	345.44	4170448	338.93	331.43	330.93	319.79	41704.48	36727.71	29335.41	2
2017/1/6	350.76	346.64	359.78	346.1	6809562	343.62	333.98	331.58	320.57	68095.62	46101.8	34677.15	2
2017/1/9	348.51	347.8	352.88	346.54	3540500	346.5	336.83	332.12	321.29	35405	46245.27	35108.1	1
2017/1/10	349	348.45	352	346.6	3172764	349.38	339.28	333.23	322.07	31727.64	48438.02	35680.72	2
2017/1/11	345.45	348	348	343.5	2359851	348.09	341.21	333.85	322.7	23598.51	40106.25	36034.34	1
2017/1/12	347.05	346.55	347.4	344.51	1777940	348.15	343.54	334.59	323.38	17779.4	35321.23	36024.48	2
2017/1/13	344.87	346.98	347.39	343.88	1828248	346.98	345.3	335.43	324.04	18282.48	25358.61	35730.21	2
2017/1/16	341.47	344.13	344.8	338.8	3685545	345.57	346.03	336.12	324.66	36855.45	25648.7	35946.98	2
2017/1/17	349.13	342.6	351.5	342	3518838	345.59	347.49	337.28	325.36	35188.38	26340.84	37389.43	2
2017/1/18	355.08	348.88	356.77	347.21	4600570	347.52	347.81	338.71	326.06	46005.7	30822.29	35464.27	2
2017/1/19	354.72	355	358.48	351.7	2852392	349.05	348.6	340.02	326.75	28523.92	32971.19	34146.21	2
2017/1/20	354.99	354.9	357.4	353.03	2134417	351.08	349.03	341.5	327.38	21344.17	33583.52	29471.07	2
2017/1/23	351.22	356.88	359.8	349.46	3258118	353.03	349.3	343.06	327.95	32581.18	32728.67	29188.68	2
2017/1/24	350.31	351.27	352.8	346.75	2691458	353.26	349.43	344.36	328.49	26914.58	31073.91	28707.38	2
2017/1/25	347.63	349.98	349.98	346.2	2299036	351.77	349.65	345.43	329.01	22990.36	26470.84	28646.56	2
2017/1/26	344.42	348.14	348.8	341.3	3782617	349.71	349.38	346.46	329.49	37826.17	28331.29	30651.24	2
2017/2/3	346.85	346	349.18	345	2093643	348.09	349.58	347.44	330.01	20936.43	28249.74	30916.63	2
2017/2/6	346.85	348.49	348.89	344.96	1568079	347.21	350.12	348.08	330.55	15680.79	24869.67	28799.17	2
2017/2/7	343.58	346.84	347.4	343.14	2051983	345.87	349.57	348.53	331.02	20519.83	23590.71	27332.31	2
2017/2/8	344.21	343.76	345.5	342.67	1908854	345.18	348.48	348.14	331.42	19088.54	22810.35	24640.6	2
2017/2/9	347.61	345	348.79	344.61	2332438	345.82	347.77	348.19	331.93	23324.38	19909.99	24120.64	0
2017/2/10	345.08	348.62	349.82	345	2405659	345.47	346.78	347.9	332.37	24056.59	20534.03	24391.88	2
2017/2/13	349.75	344	351.9	341.92	5358790	346.05	346.63	347.96	332.94	53587.9	28115.45	26492.56	2
2017/2/14	350.21	349.54	352.6	349.1	2655868	347.37	346.62	348.02	333.6	26558.68	29323.22	26456.97	2
2017/2/15	348.53	351.5	352.44	347.2	2625696	348.24	346.71	348.18	334.17	26256.96	30756.9	26783.63	2
2017/2/16	348.09	348.5	348.62	345.51	1764230	348.33	347.08	348.23	334.75	17642.3	29620.48	24765.24	2
2017/2/17	350.56	348.9	354.44	347.5	2910234	349.43	347.45	348.51	335.41	29102.34	30629.64	25581.83	2
2017/2/20	361.29	350.41	362.32	350.01	6185340	351.74	348.89	349.51	336.27	61853.4	32282.74	30199.09	2
2017/2/21	358.74	361.88	362.43	357.18	2770577	353.44	350.41	349.99	337.09	27705.77	32512.16	30917.69	2
2017/2/22	361.89	360.61	366.52	360	3713031	356.11	352.17	350.33	337.97	37130.31	34686.82	32721.86	2
2017/2/23	361.7	360.97	365.48	359.76	2332806	358.84	353.58	350.68	338.79	23328.06	35823.98	32722.23	2
2017/2/24	362.62	362	362.89	360.05	1769278	361.25	355.34	351.06	339.55	17692.78	33542.06	32085.85	2
2017/2/27	357.2	362.49	362.85	356.8	2540046	360.43	356.08	351.36	340.22	25400.46	26251.47	29267.11	2
2017/2/28	354.66	357	359.2	353.58	2747351	359.61	356.53	351.57	340.8	27473.51	26205.03	29358.59	2
2017/3/1	356.61	355.1	358.2	355	2194420	358.56	357.34	352.02	341.35	21944.2	23167.8	28927.32	2
2017/3/2	356.82	356.71	357	354.53	2210362	357.58	358.21	352.64	341.98	22103.62	22922.91	29373.44	2
2017/3/3	356.54	355	358.22	355	1415355	356.37	358.81	353.13	342.57	14153.55	22215.07	27878.57	2
2017/3/6	358.96	357.66	359.54	356.55	2281884	356.72	358.57	353.73	343.19	22818.84	21698.74	23975.11	0
2017/3/7	367.2	358.03	368.88	358.03	4628698	359.23	359.42	354.91	344.04	46286.98	25461.44	25833.23	2
2017/3/8	367.28	367.18	368.49	365.5	1603770	361.36	359.96	356.07	344.72	16037.7	24280.14	23723.97	0
2017/3/9	369.9	367	369.98	365.56	2340606	363.98	360.78	357.18	345.43	23406.06	24540.63	23731.77	2
2017/3/10	369.85	369.92	377	368.36	4095105	366.64	361.5	358.42	345.97	40951.05	29900.13	26057.6	2
2017/3/13	371.55	370.05	374.33	367.53	2767432	369.16	362.94	359.51	346.53	27674.32	30871.22	26284.98	0
2017/3/14	369.5	371.55	373.85	368.34	2041649	369.62	364.42	360.47	347.24	20416.49	25697.13	25579.28	2
2017/3/15	374.68	369.5	375.15	369.01	2515526	371.1	366.23	361.78	347.94	25155.26	27520.64	25900.39	2
2017/3/16	374.77	376.56	378.3	372.8	2502260	372.07	368.02	363.12	348.64	25022.6	27843.94	26192.29	2
2017/3/17	378.48	373.1	384.45	373.1	3470026	373.8	370.22	364.51	349.49	34700.26	26593.79	28246.96	0
2017/3/20	386.41	380.5	386.71	378.88	3154594	376.77	372.96	365.77	350.47	31545.94	27368.11	29119.67	2
2017/3/21	394.01	386.55	396.5	386.5	4846096	381.67	375.64	367.53	351.6	48460.96	32977	29337.06	2
2017/3/22	394.48	390.53	394.6	385	4553271	385.63	378.36	369.16	352.73	45532.71	37052.49	32286.57	2
2017/3/23	389.79	392.03	393.99	386.6	3450481	388.63	380.35	370.57	353.75	34504.81	38948.94	33396.44	2
2017/3/24	386.82	392.32	393.22	385	3328772	390.3	382.05	371.78	354.78	33287.72	38666.43	32630.11	2
2017/3/27	378.82	386.03	389.26	378.39	5369028	388.78	382.78	372.86	355.76	53690.28	43095.3	35231.7	2
2017/3/28	380.26	379.95	381.15	376.66	4118717	386.03	383.85	374.14	356.69	41187.17	41640.54	37308.77	2
2017/3/29	383.65	381.01	385.8	379.9	3729967	383.87	384.75	375.49	357.65	37299.67	39993.93	38523.21	2
2017/3/30	386.14	383	386.89	382.6	3161299	383.14	385.89	376.95	358.69	31612.99	39415.57	39182.25	2
2017/3/31	386.36	386.2	388	384.18	2447422	383.05	386.67	378.45	359.67	24474.22	37652.87	38159.65	2
2017/4/5	389.66	385.66	394.99	385	4078998	385.21	387	379.98	360.6	40789.98	35072.81	39084.05	2
2017/4/6	391.91	389.01	393	386.63	2885720	387.54	386.79	381.22	361.55	28857.2	32606.81	37123.68	2
2017/4/7	392.87	392.99	394	389.6	2409723	389.39	386.63	382.5	362.23	24097.23	29966.32	34980.13	3
2017/4/10	389.2	394	394	388	2886948	390	386.57	383.46	362.94	28869.48	29417.62	34416.59	2
2017/4/11	385.29	388.05	390.7	380.6	4353072	389.79	386.42	384.23	363.52	43530.72	33228.93	35440.9	0
2017/4/12	390.23	385.29	391	384.8	2700291	389.9	387.56	385.17	364.21	27002.91	30471.51	32772.16	1
2017/4/13	398.39	390.78	398.59	390.51	4564835	391.2	389.37	386.61	365.04	45648.35	33829.74	33218.28	2
2017/4/14	395.45	399.43	399.88	395	2364656	391.71	390.55	387.65	365.87	23646.56	33739.61	31852.96	2
2017/4/17	395.79	391	398.28	388.55	2879371	393.03	391.51	388.7	366.68	28793.71	33724.45	31571.04	2
2017/4/18	404.65	394.6	406.55	394.6	4958100	396.9	393.34	390.01	367.68	49581	34934.51	34081.71	2
2017/4/19	405.74	403	409.1	402.86	3755011	400	394.95	390.98	368.75	37550.11	37043.95	33757.72	2
2017/4/20	415.31	406.09	420.43	406.09	5045768	403.39	397.29	392.04	369.85	50457.68	38005.81	35917.77	2
2017/4/21	400.53	415	415.6	400	4933292	404.4	398.06	392.34	370.61	49332.92	43143.09	38441.34	2
2017/4/24	398.55	400.62	405	389	5003797	404.96	398.99	392.78	371.34	50037.97	47391.93	40558.19	2
2017/4/25	418.89	404.8	420.17	404.8	7619271	407.8	402.35	394.38	372.41	76192.71	52714.27	43824.39	2
2017/4/26	417.96	418.85	428.68	413.01	5662412	410.25	405.13	396.34	373.52	56624.12	56529.08	46786.51	2
2017/4/27	421.44	415.53	421.97	410.43	2824071	411.47	407.43	398.4	374.7	28240.71	52085.68	45045.75	2
2017/4/28	413.48	421.99	423	409.9	4950587	414.06	409.23	399.89	375.8	49505.87	52120.27	47631.68	2
2017/5/2	412.08	411.6	415	409.18	2329168	416.77	410.86	401.19	376.93	23291.68	46771.02	47081.48	2
2017/5/3	417.61	411	417.66	411	2026791	416.51	412.16	402.75	378.11	20267.91	35586.06	44150.17	2
2017/5/4	416	414.63	418.48	414.63	2670915	416.12	413.18	404.07	379.26	26709.15	29603.06	43066.07	2
2017/5/5	416.19	416.2	422.78	415.1	3743711	415.07	413.27	405.28	380.47	37437.11	31442.34	41764.02	2
2017/5/8	405.48	416.18	417	404.72	4072165	413.47	413.77	405.91	381.49	40721.65	29685.5	40902.89	1
2017/5/9	408.76	404.44	409.88	398	5280192	412.81	414.79	406.89	382.51	52801.92	35587.55	41179.29	1
2017/5/10	410.09	408.4	414.44	407.02	2603938	411.3	413.91	408.13	383.59	26039.38	36741.84	36163.95	2
2017/5/11	412.16	408.4	414.7	406.51	3046764	410.54	413.33	409.23	384.63	30467.64	37493.54	33548.3	2
2017/5/12	413.47	413.59	415.3	410.01	2233742	409.99	412.53	409.98	385.69	22337.42	34473.61	32957.98	2
2017/5/15	419.55	413.12	420.35	413.12	3344735	412.81	413.14	411.19	386.87	33447.35	33018.74	31352.12	2
2017/5/16	430.12	419.6	431.22	418.26	5016490	417.08	414.94	412.9	388.24	50164.9	32491.34	34039.45	2
2017/5/17	426.6	429	430.19	424.88	2751521	420.38	415.84	414	389.51	27515.21	32786.5	34764.17	2
2017/5/18	429.54	425.05	430.7	425.01	2430080	423.86	417.2	415.19	390.64	24300.8	31553.13	34523.34	2
2017/5/19	440.82	429.57	441.8	429.57	3831083	429.33	419.66	416.47	392.01	38310.83	34747.82	34610.71	2
2017/5/22	441.78	439.04	446.01	436.2	3532149	433.77	423.29	418.53	393.34	35321.49	35122.64	34070.7	2
2017/5/23	454.2	442.25	454.47	442.25	4845439	438.59	427.83	421.31	394.89	48454.39	34780.54	33635.94	2
2017/5/24	450.32	452.9	456.48	446	4022618	443.33	431.86	422.88	396.35	40226.18	37322.74	35054.62	3
2017/5/25	450.6	448.71	452.96	447.5	2889842	447.54	435.7	424.51	397.9	28898.42	38242.26	34897.7	2
2017/5/26	451.92	450.82	455.6	448	2738664	449.76	439.55	426.04	399.53	27386.64	36057.42	35402.62	2
2017/5/31	442.94	450	450.5	440.11	4431225	450	441.88	427.51	400.96	44312.25	37855.58	36489.11	2
2017/6/1	449.28	442.5	449.95	441.01	4060478	449.01	443.8	429.37	402.51	40604.78	36285.66	35533.1	2
2017/6/2	447.31	450	450.95	445.6	2178526	448.41	445.87	430.86	404.02	21785.26	32597.47	34960.11	2
2017/6/5	444.41	448.04	449	442.35	1924120	447.17	447.36	432.28	405.44	19241.2	30666.03	34454.14	2
2017/6/6	448.82	444.97	449	444.2	2040244	446.55	448.16	433.91	406.8	20402.44	29269.19	32663.31	2
2017/6/7	459.37	449.12	460	449.12	3883430	449.84	449.92	436.6	408.34	38834.3	28173.59	33014.59	2
2017/6/8	464.31	461.32	464.4	458.5	2895111	452.84	450.93	439.38	409.91	28951.11	25842.86	31064.26	2
2017/6/9	465.74	464.24	470.8	463	3143076	456.53	452.47	442.16	411.51	31430.76	27771.96	30184.71	2
2017/6/12	472.88	467	475.44	465	3510916	462.22	454.7	445.2	413.2	35109.16	30945.55	30805.79	2
2017/6/13	473.04	473.05	474.5	467	2423798	467.07	456.81	448.18	414.92	24237.98	31712.66	30490.93	2
2017/6/14	474.39	472.79	477.5	470.48	3376863	470.07	459.95	450.92	416.59	33768.63	30699.53	29436.56	2
2017/6/15	464.3	475	475.48	464	5020280	470.07	461.46	452.63	418.08	50202.8	34949.87	30396.36	2
2017/6/16	462.63	461.5	467.49	461.26	3333180	469.45	462.99	454.43	419.48	33331.8	35330.07	31551.02	2
2017/6/19	470.17	461.96	470.39	461.96	3853668	468.91	465.57	456.46	420.88	38536.68	36015.58	33480.57	2
2017/6/20	466.3	473	474.88	465.66	3450539	467.56	467.31	457.74	422.08	34505.39	38069.06	34890.86	2
2017/6/21	472.71	469.55	473	466.03	4203854	467.22	468.65	459.28	423.38	42038.54	39723.04	35211.28	2
2017/6/22	472.75	473.02	477.93	471.2	3824234	468.91	469.49	460.21	424.77	38242.34	37330.95	36140.4	2
2017/6/23	472.73	472.86	474.88	468.33	3130362	470.93	470.19	461.33	426.2	31303.62	36925.31	36127.69	2
2017/6/26	484.68	473.01	485	472	5293257	473.83	471.37	463.03	427.96	52932.57	39804.49	37910.04	2
2017/6/27	484.1	482.82	485	480.85	2798078	477.39	472.48	464.64	429.69	27980.78	38499.57	38284.32	2
2017/6/28	475.3	484.09	484.09	473	3772874	477.91	472.57	466.26	431.22	37728.74	37637.61	38680.33	2
2017/6/29	473.01	476.3	477.35	470	3509272	477.96	473.44	467.45	432.67	35092.72	37007.69	37169.32	1
2017/6/30	471.85	471.51	474.16	467.8	2242717	477.79	474.36	468.67	434.09	22427.17	35232.39	36078.86	2
2017/7/3	460.37	474.2	474.2	457.9	4962853	472.93	473.38	469.47	435.27	49628.53	34571.59	37188.04	2
2017/7/4	451.92	458.96	460	449	5648895	466.49	471.94	469.63	436.27	56488.95	40273.22	39386.4	3
2017/7/5	460.13	453.01	460.33	453.01	3754032	463.46	470.68	469.67	437.39	37540.32	40235.54	38936.57	2
2017/7/6	455.98	458.11	460.2	450.6	4204439	460.05	469.01	469.25	438.51	42044.39	41625.87	39316.78	2
2017/7/7	445.97	451.05	451.1	441.2	3779647	454.87	466.33	468.26	439.52	37796.47	44699.73	39966.07	2
2017/7/10	454.47	446.88	454.9	442.97	3662409	453.69	463.31	467.34	440.59	36624.09	42098.85	38335.22	2
2017/7/11	463.13	454.5	464.58	454	4460182	455.94	461.21	466.84	441.67	44601.82	39721.42	39997.32	2
2017/7/12	457.47	465.8	465.99	455	2895072	455.4	459.43	466	442.7	28950.72	38003.5	39119.52	2
2017/7/13	456.16	455.35	461.91	453.68	2595135	455.44	457.75	465.59	443.71	25951.35	34784.89	38205.38	2
2017/7/14	456.41	456.25	458.76	453.05	1772657	457.53	456.2	465.28	444.57	17726.57	30770.91	37735.32	2
2017/7/17	450.07	457.04	458.04	446.28	3526368	456.65	455.17	464.28	445.31	35263.68	30498.83	36298.84	2
2017/7/18	452.55	451.99	453.99	448	3068449	454.53	455.23	463.59	445.93	30684.49	27715.36	33718.39	2
2017/7/19	456.86	454	463.62	452.8	5625994	454.41	454.91	462.8	446.87	56259.94	33177.21	35590.35	3
2017/7/20	466.47	455.86	466.89	455.86	4663487	456.47	455.96	462.48	448	46634.87	37313.91	36049.4	2
2017/7/21	473.2	466.96	475.01	463.66	4679241	459.83	458.68	462.5	448.91	46792.41	43127.07	36948.99	0
2017/7/24	477.8	474.88	485.35	474.88	4271643	465.38	461.01	462.16	449.9	42716.43	44617.63	37558.23	2
2017/7/25	477.96	482.2	482.8	476.1	2192999	470.46	462.5	461.85	450.85	21929.99	42866.73	35291.04	2
2017/7/26	471.63	478.05	481.63	466.56	3147018	473.41	463.91	461.67	451.81	31470.18	37908.78	35542.99	2
2017/7/27	473.87	471.63	475.85	471.1	1959503	474.89	465.68	461.71	452.84	19595.03	32500.81	34907.36	2
2017/7/28	483.92	471	484.07	467.71	4661877	477.04	468.43	462.32	453.95	46618.77	32466.08	37796.58	2
2017/7/31	481.22	484	487.96	481	3841218	477.72	471.55	463.36	455.04	38412.18	31605.23	38111.43	2
2017/8/1	480.24	481	483	477.4	2750154	478.18	474.32	464.78	456.1	27501.54	32719.54	37793.13	2
2017/8/2	482.84	480.04	484.88	478.51	2677422	480.42	476.91	465.91	457.39	26774.22	31780.35	34844.56	2
2017/8/3	477.22	483.68	486.85	475.63	3176839	481.09	477.99	466.97	458.53	31768.39	34215.02	33357.91	2
2017/8/4	473.64	477	478.98	472.6	1868114	479.03	478.03	468.36	459.59	18681.14	28627.49	30546.79	2
2017/8/7	481.56	472.5	482.4	471.13	2309937	479.1	478.41	469.71	460.75	23099.37	25564.93	28585.08	2
2017/8/8	482.58	482	484.22	479.5	1605158	479.57	478.87	470.68	461.9	16051.58	23274.94	27997.24	2
2017/8/9	490.85	484.84	492.98	482.03	4179447	481.17	480.79	472.35	463.09	41794.47	26278.99	29029.67	2
2017/8/10	491.63	491.09	499.6	489	3536438	484.05	482.57	474.13	464.12	35364.38	26998.19	30606.61	2
2017/8/11	484.06	489	496.55	483.48	3657257	486.14	482.58	475.51	465.07	36572.57	30576.47	29601.98	2
2017/8/14	499.83	485.21	500.1	485.21	3933147	489.79	484.45	478	466.24	39331.47	33822.89	29693.91	2
2017/8/15	495.97	500.11	501.1	495.01	2716322	492.47	486.02	480.17	467.16	27163.22	36045.22	29660.08	2
2017/8/16	496.49	498	498.8	493	1858722	493.6	487.38	482.15	468.08	18587.22	31403.77	28841.38	2
2017/8/17	492.69	497.6	497.6	489.8	2584673	493.81	488.93	483.46	468.72	25846.73	29500.24	28249.21	2
2017/8/18	489.65	492.8	494.44	488	2385775	494.93	490.53	484.28	469.37	23857.75	26957.28	28766.88	2
2017/8/21	489.73	488	494.4	486.94	2354662	492.91	491.35	484.88	470.02	23546.62	23800.31	28811.6	2
2017/8/22	487.22	487.4	489.48	476	4245703	491.16	491.81	485.34	470.61	42457.03	26859.07	31452.14	2
2017/8/23	494.01	485.45	494.63	484.32	2721499	490.66	492.13	486.46	471.46	27214.99	28584.63	29994.2	2
2017/8/24	492.81	493.99	496.4	492.02	1815678	490.68	492.25	487.41	472.19	18156.78	27046.63	28273.44	2
2017/8/25	492.99	493.45	494.25	489.32	1729788	491.35	493.14	487.86	472.95	17297.88	25734.66	26345.97	2
2017/8/28	492.04	493	497.29	491.03	2902107	491.81	492.36	488.4	473.74	29021.07	26829.55	25314.93	2
2017/8/29	489.44	493.02	494.88	488.01	2517662	492.26	491.71	488.86	474.42	25176.62	23373.47	25116.27	2
2017/8/30	492.97	489.7	493.75	489.16	1850364	492.05	491.35	489.37	474.98	18503.64	21631.2	25107.91	2
2017/8/31	491.15	494.04	494.88	489.8	1873686	491.72	491.2	490.07	475.43	18736.86	21747.21	24396.93	2
2017/9/1	495.18	490.2	496.28	490.03	3145100	492.16	491.75	491.14	475.92	31451	24577.84	25156.25	2
2017/9/4	492.42	495.18	496.66	491.27	1893162	492.23	492.02	491.69	476.25	18931.62	22559.95	24694.75	2
2017/9/5	489.99	492.88	493.99	489.5	2262215	492.34	492.3	492.06	476.53	22622.15	22049.05	22711.26	2
2017/9/6	484.98	490	492.77	484.84	3300650	490.74	491.4	491.76	476.7	33006.5	24949.63	23290.41	2
2017/9/7	481.27	485.31	486.9	480.06	3332016	488.77	490.24	491.24	476.99	33320.16	27866.29	24806.75	2
2017/9/8	474.37	478.25	480.5	474	4117327	484.61	488.38	490.76	477.18	41173.27	29810.74	27194.29	2
2017/9/11	478.32	471.09	482.22	469.98	4537440	481.79	487.01	489.68	477.32	45374.4	35099.3	28829.63	2
2017/9/12	484.91	479.5	486	478.4	3434163	480.77	486.56	489.13	477.63	34341.63	37443.19	29746.13	2
2017/9/13	491.63	485	492.2	481.38	3307570	482.1	486.42	488.89	477.94	33075.7	37457.03	31203.33	2
2017/9/14	490.71	492.99	494.03	488.99	1939949	483.99	486.38	488.79	478.24	19399.49	34672.9	31269.59	1
2017/9/15	489.84	492.5	492.5	488	1603946	487.08	485.84	488.8	478.53	16039.46	29646.14	29728.44	1
2017/9/18	498.97	490.14	500.5	490.14	4220681	491.21	486.5	489.26	478.77	42206.81	29012.62	32055.96	2
2017/9/19	496.95	500.3	502.5	496.01	2305481	493.62	487.2	489.75	478.98	23054.81	26755.25	32099.22	2
2017/9/20	496.2	496.9	500.02	496	1731816	494.53	488.32	489.86	479.33	17318.16	23603.75	30530.39	2
2017/9/21	498.77	495.94	500.58	492.88	1940268	496.15	490.07	490.16	479.76	19402.68	23604.38	29138.64	2
2017/9/22	499.93	496.9	500.18	495.8	1634353	498.16	492.62	490.5	480.23	16343.53	23665.2	26655.67	2
2017/9/25	507.24	500.31	508.2	500.3	3269756	499.82	495.51	491.26	481.01	32697.56	21763.35	25387.98	2
2017/9/26	509.29	506.69	510	503.6	2547049	502.29	497.95	492.25	481.96	25470.49	22246.48	24500.87	1
2017/9/27	508.21	508.92	511.03	506.07	1667111	504.69	499.61	493.02	482.77	16671.11	22117.07	22860.41	2
2017/9/28	518.46	507.2	520.2	507.15	2596985	508.63	502.39	494.38	483.81	25969.85	23430.51	23517.45	2
2017/9/29	517.64	516	525.88	515.5	2243622	512.17	505.17	495.51	485	22436.22	24649.05	24157.12	2
2017/10/9	527.77	524.54	535.55	520.1	3489129	516.27	508.05	497.27	486.22	34891.29	25087.79	23425.57	0
2017/10/10	540.06	527.05	540.49	527.01	3100644	522.43	512.36	499.78	487.51	31006.44	26194.98	24220.73	2
2017/10/11	545.54	538.1	551.25	538.1	3340643	529.89	517.29	502.8	488.97	33406.43	29542.04	25829.56	2
2017/10/12	544.09	545	547.5	540.18	1964622	535.02	521.82	505.95	490.44	19646.22	28277.32	25853.91	2
2017/10/13	556.15	545	556.6	542.01	2785842	542.72	527.45	510.03	492.1	27858.42	29361.76	27005.4	2
2017/10/16	560.69	559.99	566.66	555.87	2990901	549.31	532.79	514.15	493.94	29909.01	28365.3	26726.55	2
2017/10/17	556.73	560.97	560.97	554	2097712	552.64	537.53	517.74	495.68	20977.12	26359.44	26277.21	2
2017/10/18	560.72	554.2	562.59	554.2	1917865	555.68	542.79	521.2	497.41	19178.65	23513.88	26527.96	2
2017/10/19	582.6	561	585.15	560.72	4065882	563.38	549.2	525.79	499.35	40658.82	27716.4	27996.86	2
2017/10/20	574.33	581	581	571.76	3153433	567.01	554.87	530.02	501.03	31534.33	28451.58	28906.67	2
2017/10/23	573.41	574.92	580.5	568	2377182	569.56	559.43	533.74	502.63	23771.82	27224.15	27794.72	2
2017/10/24	567.33	572	573.8	563.61	3127428	571.68	562.16	537.26	504.12	31274.28	29283.58	27821.51	2
2017/10/25	565.67	569.75	571.68	562.06	2507600	572.67	564.17	540.73	505.68	25076	30463.05	26988.47	2
2017/10/26	605.09	605	613	591.91	11543497	577.17	570.27	546.05	507.87	115434.97	45418.28	36567.34	2
2017/10/27	649.63	602.11	655	600.03	8438379	592.23	579.62	553.53	510.63	84383.79	55988.17	42219.88	2
2017/10/30	622.08	643.05	644	621	8100786	601.96	585.76	559.27	512.98	81007.86	67435.38	47329.77	2
2017/10/31	618.03	622.01	627.6	611.88	5187568	612.1	591.89	564.71	515.28	51875.68	71555.66	50419.62	2
2017/11/1	623.01	620.88	631.54	619.22	4343525	623.57	598.12	570.45	517.61	43435.25	75227.51	52845.28	2
2017/11/2	626.92	626.95	629.78	621	3424973	627.93	602.55	575.87	520.11	34249.73	58990.46	52204.37	2
2017/11/3	639.17	628.65	643.44	628.65	4818897	625.84	609.03	581.95	522.87	48188.97	51751.5	53869.84	2
2017/11/6	653.06	641.5	657.62	640.2	4851398	632.04	617	588.22	525.72	48513.98	45252.73	56344.05	2
2017/11/7	642.07	650.58	657.15	638.18	5556485	636.85	624.47	593.32	528.38	55564.85	45990.55	58773.11	2
2017/11/8	650.38	642.33	654.5	642.33	4395194	642.32	632.94	598.56	531.04	43951.94	46093.9	60660.71	2
2017/11/9	650.07	648	654.15	644.61	3364113	646.95	637.44	603.86	533.68	33641.13	45972.18	52481.32	2
2017/11/10	677.95	650.43	683.4	650.43	7407860	654.71	640.27	609.95	536.91	74078.6	51150.1	51450.8	2
2017/11/13	687.88	680	692.78	675.8	4986984	661.67	646.85	616.31	540.05	49869.84	51421.27	48336.99	2
2017/11/14	678.75	687.14	687.22	677.35	4636671	669.01	652.93	622.41	543.09	46366.71	49581.64	47786.1	2
2017/11/15	688.08	678.75	689.99	674	4503633	676.55	659.43	628.78	546.29	45036.33	49798.52	47946.2	2
2017/11/16	719.11	686.01	719.96	686.01	6071632	690.35	668.65	635.6	550.06	60716.32	55213.56	50592.87	2
2017/11/17	690.25	696	709	677.77	12386124	692.81	673.76	641.4	553.4	123861.24	65170.09	58160.09	3
2017/11/20	679.15	676.8	685.6	660	8830582	691.07	676.37	646.68	556.56	88305.82	72857.28	62139.28	2
2017/11/21	677.25	669	688.8	662.02	9601651	690.77	679.89	652.18	559.73	96016.51	82787.23	66184.45	2
2017/11/22	650.52	677	688	650	12849826	683.26	679.9	656.42	562.34	128498.26	99479.63	74639.08	2
2017/11/23	633.73	642	646	630.22	10959913	666.18	678.27	657.85	564.69	109599.13	109256.19	82234.87	2
2017/11/24	630.04	635.9	642.5	622.23	7654194	654.14	673.48	656.88	566.97	76541.94	99792.33	82481.2	2
2017/11/27	621.29	634	636.33	613.01	6354846	642.57	666.82	656.84	569.12	63548.46	94840.86	83849.07	2
2017/11/28	648.23	625.06	648.88	624	7029183	636.76	663.77	658.35	571.77	70291.83	89695.92	86241.58	2
2017/11/29	638.12	649.94	651.97	634.01	4676372	634.28	658.77	659.1	574.19	46763.72	73349.02	86414.32	2
2017/11/30	631	635.51	648.48	626	3801962	633.74	649.96	659.3	576.52	38019.62	59033.11	84144.65	2
2017/12/1	622.35	638.01	638.99	620.13	4719274	632.2	643.17	658.46	578.64	47192.74	53163.27	76477.8	2
2017/12/4	637.79	623.95	644.1	616.72	5426771	635.5	639.03	657.7	581.06	54267.71	51307.13	73073.99	2
2017/12/5	632.96	634	647.4	630.13	4746576	632.44	634.6	657.24	583.45	47465.76	46741.91	68218.92	2
2017/12/6	625.01	631.5	644.1	620	5817409	629.82	632.05	655.98	585.78	58174.09	49023.98	61186.5	2
2017/12/7	616.69	624.95	624.99	615.26	5103262	626.96	630.35	654.31	588.04	51032.62	51626.59	55329.85	1
2017/12/8	627.28	615.42	628.85	615.42	4550339	627.95	630.07	651.77	590.59	45503.39	51288.72	52226	2
2017/12/11	650.99	631	651.95	631	7284917	630.59	633.04	649.93	593.46	72849.17	55005.01	53156.07	2
2017/12/12	651.32	658.7	658.77	651.02	4788931	634.26	633.35	648.56	596.24	47889.31	55089.72	50915.82	2
2017/12/13	668.21	654.99	670	650.72	4850248	642.9	636.36	647.56	599.18	48502.48	53155.39	51089.69	2
2017/12/14	664.55	669.98	671.3	660.5	3196794	652.47	639.71	644.84	602.08	31967.94	49342.46	50484.52	2
2017/12/15	653.79	664	667.95	650.78	3225595	657.77	642.86	643.01	604.81	32255.95	46692.97	48990.84	2
2017/12/18	665.77	660	669.8	658.58	3916228	660.73	645.66	642.34	607.59	39162.28	39955.59	47480.3	2
2017/12/19	667.09	663	672.44	661	4407221	663.88	649.07	641.84	610.42	44072.21	39192.17	47140.95	2
2017/12/20	684.91	669.9	686.86	664.03	6360131	667.22	655.06	643.56	613.57	63601.31	42211.94	47683.66	2
2017/12/21	681.74	683	687.42	675.5	4668038	670.66	661.57	645.96	616.62	46680.38	45154.43	47248.45	2
2017/12/22	682.92	680	685.9	677.01	2831701	676.49	667.13	648.6	619.67	28317.01	44366.64	45529.8	2
2017/12/25	688.12	686	696.3	683.72	3621428	680.96	670.84	651.94	622.68	36214.28	43777.04	41866.31	2
2017/12/26	680.81	688.18	692.99	676.5	3186766	683.7	673.79	653.57	625.54	31867.66	41336.13	40264.15	2
2017/12/27	664.18	684.86	684.86	662.5	3772205	679.55	673.39	654.87	628.14	37722.05	36160.27	39186.11	2
2017/12/28	718.69	687	719.9	671.32	12414107	686.94	678.8	659.26	631.48	124141.07	51652.41	48403.42	2
2017/12/29	697.49	718	726.5	691.6	7603887	689.86	683.17	663.02	634.48	76038.87	61196.79	52781.71	2
2018/1/2	703.85	700	710.16	689.89	4961248	693	686.98	666.32	637.41	49612.48	63876.43	53826.73	2
2018/1/3	715.86	701.5	721.4	699.74	5201941	700.01	691.86	670.46	640.34	52019.41	67906.77	54621.45	2
2018/1/4	737.07	721.4	743.5	719.33	7220508	714.59	697.07	676.07	643.53	72205.08	74803.38	55481.83	2
2018/1/5	738.36	741	746.03	728.22	3998907	718.53	702.74	682.15	646.77	39989.07	57972.98	54812.7	2
2018/1/8	752.13	735.02	756.5	735.02	5220456	729.45	709.66	688.39	650.04	52204.56	53206.12	57201.45	2
2018/1/9	782.52	752.21	783	752.21	6459195	745.19	719.1	694.97	653.73	64591.95	56202.01	60039.23	2
2018/1/10	785.71	785	788.88	773.48	4771424	759.16	729.59	701.69	657.55	47714.24	55340.98	61623.88	2
2018/1/11	774.81	787	788	772	5065607	766.71	740.65	707.02	661.12	50656.07	51031.18	62917.28	2
2018/1/12	788.42	773.77	788.8	767.02	4598824	776.72	747.62	713.21	664.55	45988.24	52231.01	55101.99	2
2018/1/15	785.37	793.46	799.06	779.02	5247313	783.37	756.41	719.79	668.07	52473.13	52284.73	52745.42	2
2018/1/16	772.94	780.48	788.61	768	6542833	781.45	763.32	725.15	671.39	65428.33	52452	54327.01	2
2018/1/17	747.93	770	774	738.51	9070954	773.89	766.53	729.19	674.4	90709.54	61051.06	58196.02	2
2018/1/18	750.74	747.93	765	744.09	5897851	769.08	767.89	732.48	677.49	58978.51	62715.55	56873.36	2
2018/1/19	750.18	752.9	758.9	739.02	5092556	761.43	769.07	735.9	679.91	50925.56	63703.01	57967.01	2
2018/1/22	773.64	751.81	774	751.81	6712675	759.09	771.23	740.44	681.97	67126.75	66633.73	59459.23	2
2018/1/23	773.78	777.81	780	768.6	4954918	759.25	770.35	744.72	684.5	49549.18	63457.91	57954.96	2
2018/1/24	764.46	776.44	776.46	758.6	4329881	762.56	768.23	748.91	686.94	43298.81	53975.76	57513.41	2
2018/1/25	769.16	761	776	751	5004072	766.24	767.66	754.16	689.38	50040.72	52188.21	57451.88	2
2018/1/26	777.22	767.24	777.4	764	4397833	771.65	766.54	757.08	691.88	43978.33	50798.76	57250.88	2
2018/1/29	736.32	778.76	779.67	735	7453551	764.19	761.64	759.02	693.5	74535.51	52280.51	59457.13	2
2018/1/30	742.08	736	748.77	730.02	5191103	757.85	758.55	760.93	694.98	51911.03	52752.88	58105.39	2
2018/1/31	764.54	739	771.71	739	6040241	757.86	760.21	763.37	697.03	60402.41	56173.6	55074.68	2
2018/2/1	757.73	767	767.3	752.92	5058261	755.58	760.91	764.4	698.81	50582.61	56281.98	54235.09	2
2018/2/2	740.4	752.22	753.23	725	7542082	748.21	759.93	764.5	700.32	75420.82	62570.48	56684.61	2
2018/2/5	718.23	727.22	729.96	705.6	9899585	744.6	754.39	762.81	700.99	98995.85	67462.55	59871.52	2
2018/2/6	708.86	703	722.6	703	8816871	737.95	747.9	759.13	701.34	88168.71	74714.08	63733.48	2
2018/2/7	683.43	720	723.88	682.01	8828998	721.73	739.8	754.01	701.42	88289.98	80291.59	68232.59	2
2018/2/8	700.99	682.2	718	682.2	8340943	710.38	732.98	750.32	701.63	83409.43	86856.95	71569.47	2
2018/2/9	683.43	680	689.89	658	10557826	698.99	723.6	745.07	701.04	105578.26	92888.45	77729.46	2
2018/2/12	697.48	691	705.5	685.2	6417955	694.84	719.72	740.68	701.16	64179.55	85925.19	76693.88	2
2018/2/13	711.98	705.02	714.82	704.5	5338918	695.46	716.71	737.63	701.71	53389.18	78969.28	76841.69	1
2018/2/14	718.45	720	720	712.22	3065260	702.47	712.1	736.15	702.39	30652.6	67441.8	73866.7	2
2018/2/22	742.45	727.3	744	723.24	5076469	710.76	710.57	735.74	703.93	50764.69	60912.86	73884.91	2
2018/2/23	742.48	747	756.56	737	3815877	722.57	710.78	735.36	705.74	38158.77	47428.96	70158.7	2
2018/2/26	743.51	746.88	752.05	733.02	4365824	731.77	713.31	733.85	707.63	43658.24	43324.7	64624.94	2
2018/2/27	737.98	749	756	737.22	4260154	736.97	716.22	732.06	709.58	42601.54	41167.16	60068.23	2
2018/2/28	725.62	732	742.3	719	4833067	738.41	720.44	730.12	710.86	48330.67	44702.78	56072.29	2
2018/3/1	741.97	728	746.85	723.77	4479465	738.31	724.54	728.76	712.6	44794.65	43508.77	52210.82	2
2018/3/2	736.41	738	743.56	730	2599190	737.1	729.83	726.72	714.35	25991.9	41075.4	44252.18	2
2018/3/5	720.11	738.18	742	717.03	3723470	732.42	732.1	725.91	715.98	37234.7	39790.7	41557.7	2
2018/3/6	718.26	725	727.6	697.13	6457036	728.47	732.72	724.72	717.32	64570.36	44184.46	42675.81	2
2018/3/7	710.04	715	724	708.99	3459594	725.36	731.88	721.99	718.61	34595.94	41437.51	43070.15	2
2018/3/8	722.76	714	724	708	3534930	721.52	729.91	720.24	720.24	35349.3	39548.44	41528.61	3
2018/3/9	728.2	727.55	732.57	723.5	3017100	719.87	728.49	719.63	722.1	30171	40384.26	40729.83	2
2018/3/12	723.95	729.55	733.92	722.77	3988841	720.64	726.53	719.92	723.71	39888.41	40915	40352.85	2
2018/3/13	710.35	723	726.6	710	3857709	719.06	723.77	719.99	724.7	38577.09	35716.35	39950.4	2
2018/3/14	726.88	709.67	728.08	707.22	3735576	722.43	723.89	722.17	725.96	37355.76	36268.31	38852.91	2
2018/3/15	746.47	728.02	747	728.02	5614879	727.17	724.34	724.44	727.26	56148.79	40428.21	39988.32	2
2018/3/16	739.85	747.6	753.98	738.88	3585552	729.5	724.69	727.26	728.51	35855.52	41565.12	40974.69	2
2018/3/19	753.48	743.97	753.99	739	3866658	735.41	728.02	730.06	730.18	38666.58	41320.75	41117.88	2
2018/3/20	747.73	750	752	740	2887720	742.88	730.97	731.85	731.54	28877.2	39380.77	37548.56	2
2018/3/21	742	750.11	753.11	740	2674271	745.91	734.17	733.03	732.79	26742.71	37258.16	36763.23	2
2018/3/22	726.08	744	748	724.01	3748697	741.83	734.5	732.21	733.48	37486.97	33525.79	36977	2
2018/3/23	711.06	701	723.49	700.08	5254677	736.07	732.79	730.64	733.97	52546.77	36864.04	39214.58	2
2018/3/26	713.49	708	715.06	701.88	4625611	728.07	731.74	729.13	734.47	46256.11	38381.95	39851.35	2
2018/3/27	714.74	723	725.88	704	4754844	721.47	732.18	727.97	734.92	47548.44	42116.2	40748.48	2
2018/3/28	682.05	699.97	703	669	11353972	709.48	727.7	725.79	734.94	113539.72	59475.6	48366.88	2
2018/3/29	689.1	682.2	697.85	658.41	7908196	702.09	721.96	723.15	735.35	79081.96	67794.61	50660.2	2
2018/3/30	683.62	686	693.5	679.88	3654028	696.6	716.34	720.51	734.77	36540.28	64593.3	50728.68	2
2018/4/2	680.06	680	691	674.11	3203908	689.91	708.99	718.51	734.48	32039.08	61749.89	50065.92	2
2018/4/3	677.91	678	687	675.39	4023558	682.55	702.01	716.49	734.05	40235.58	60287.32	51201.77	2
2018/4/4	694.01	682	700.43	680.38	5689131	684.94	697.21	715.69	733.68	56891.31	48957.64	54216.63	2
2018/4/9	698.3	697.1	705.43	690.15	3083305	686.78	694.43	714.47	733.04	30833.05	39307.86	53551.23	2
2018/4/10	708.02	704.8	708.5	698.46	3204325	691.66	694.13	713.46	732.53	32043.25	38408.45	51500.88	2
2018/4/11	705.36	710	714.78	703.02	2572318	696.72	693.32	712.53	731.75	25723.18	37145.27	49447.59	2
2018/4/12	694.2	704	706.88	692.22	3071361	699.98	691.26	711.72	730.28	30713.61	35240.88	47764.1	2
2018/4/13	686.86	698.5	701	685.08	2754952	698.55	691.74	709.72	728.63	27549.52	29372.52	39165.09	2
2018/4/16	681.38	680.58	686.85	677	3293967	695.16	690.97	706.47	727.07	32939.67	29793.84	34550.85	2
2018/4/17	666.2	685	685.38	665.6	3517276	686.8	689.23	702.78	725.04	35172.76	30419.75	34414.1	2
2018/4/18	655.64	671	671	645	6261660	676.86	686.79	697.89	722.88	62616.6	37798.43	37471.86	2
2018/4/19	679.96	659.85	680	656.66	4420757	674.01	686.99	694.5	721.33	44207.57	40497.23	37869.05	2
2018/4/20	670.26	681	694	668.23	4151168	670.69	684.62	690.91	720.03	41511.68	43289.66	36331.09	2
2018/4/23	674.01	666.01	680.33	666.01	3265920	669.21	682.19	688.31	718.75	32659.2	43233.56	36513.71	2
2018/4/24	689.88	676	693.5	675	4728256	673.95	680.38	687.25	717.75	47282.56	45655.52	38037.63	2
2018/4/25	690.97	689	692	683.02	2525222	681.02	678.94	686.13	716.37	25252.22	38182.64	37990.54	2
2018/4/26	678.23	692	692.28	673	3504790	680.67	677.34	684.3	714.78	35047.9	36350.71	38423.96	2
2018/4/27	662.53	685.25	688.36	655	5791521	679.12	674.91	683.32	713.08	57915.21	39631.42	41460.54	2
2018/5/2	667.83	660	668.99	645.06	7025911	677.89	673.55	682.26	711.39	70259.11	47151.4	45192.48	3
2018/5/3	670.88	666	673.68	658	3632653	674.09	674.02	681.62	709.62	36326.53	44960.2	45307.86	2
2018/5/4	662.87	670.98	674.83	660.57	3737584	668.47	674.74	680.77	708.39	37375.84	47384.92	42783.78	2
2018/5/7	698.17	659.95	701.88	657.77	8559143	672.46	676.56	681.78	707.66	85591.43	57493.63	46922.17	2
2018/5/8	708.83	698.03	712.13	698.03	6249783	681.72	680.42	682.52	706.73	62497.83	58410.15	49020.79	2
2018/5/9	701.95	709.08	712.3	697.12	3233106	688.54	683.21	682.7	705.8	32331.06	50824.54	48987.97	2
2018/5/10	714.19	703.5	716	703.5	3929380	697.2	685.65	683.01	705.37	39293.8	51417.99	48189.1	2
2018/5/11	718.02	718.69	730.5	715.7	3914165	708.23	688.35	683.64	705.36	39141.65	51771.16	49578.04	2
2018/5/14	742.41	724	743	724	5101471	717.08	694.77	686.05	705.92	51014.71	44855.81	51174.71	2
2018/5/15	743.06	746	746.44	734	3805580	723.93	702.82	688.86	706.92	38055.8	39967.41	49188.78	2
2018/5/16	734.52	740	745.66	733.28	3079520	730.44	709.49	691.52	707.47	30795.2	39660.23	45242.39	2
2018/5/17	727.38	735.12	737.5	724	2851793	733.08	715.14	694.58	708.21	28517.93	37505.05	44461.52	2
2018/5/18	739.32	723.99	741	721.19	2925517	737.34	722.79	698.76	708.9	29255.17	35527.76	43649.46	2
2018/5/21	734.82	744	747.3	732.48	2905958	735.82	726.45	701.51	709.29	29059.58	31136.73	37996.27	2
2018/5/22	739.57	735.22	739.84	730.02	1699896	735.12	729.52	704.97	709.64	16998.96	26925.37	33446.39	2
2018/5/23	723.78	740	740	723.58	2826871	732.97	731.71	707.46	709.33	28268.71	26420.07	33040.15	2
2018/5/24	715.4	720	728.66	713	3041634	730.58	731.83	708.74	708.87	30416.34	26799.75	32152.41	2
2018/5/25	716.86	712	727	712	2651146	726.09	731.71	710.03	708.43	26511.46	26251.01	30889.39	2
2018/5/28	740.4	718	740.66	715.12	4280523	727.2	731.51	713.14	708.47	42805.23	29000.14	30068.44	2
2018/5/29	731.43	738.8	750	731.28	4082027	725.57	730.35	716.58	708.57	40820.27	33764.4	30344.88	2
2018/5/30	725.87	727.22	737.3	720.05	3714710	725.99	729.48	719.49	708.3	37147.1	35540.08	30980.08	3
2018/5/31	751.13	730.25	751.62	730.24	7185287	733.14	731.86	723.5	708.54	71852.87	43827.39	35313.57	2
2018/6/1	745.11	751.13	754.98	738.76	3617763	738.79	732.44	727.61	708.96	36177.63	45760.62	36005.82	2
2018/6/4	781.97	752.35	782.9	745.88	7380597	747.1	737.15	731.8	710.02	73805.97	51960.77	40480.46	2
2018/6/5	788.05	786.5	794.7	777.23	5262967	758.43	742	735.76	711.32	52629.67	54322.64	44043.52	2
2018/6/6	785.75	788	800.95	782.3	4896948	770.4	748.2	739.95	712.37	48969.48	56687.13	46113.6	2
2018/6/7	780.97	789.98	795.55	778.9	3916778	776.37	754.75	743.29	713.25	39167.78	50150.11	46988.75	2
2018/6/8	777.95	780	785.9	770	3495846	782.94	760.86	746.29	714.15	34958.46	49906.27	47833.45	2
2018/6/11	775.73	776.05	786	768.33	3654755	781.69	764.4	747.95	715.24	36547.55	42454.59	47207.68	2
2018/6/12	799.19	778	803.5	776.5	5528708	783.92	771.17	750.76	716.45	55287.08	42986.07	48654.36	2
2018/6/13	790.33	800	802.62	788.88	3524437	784.83	777.62	753.55	717.18	35244.37	40241.05	48464.09	2
2018/6/14	786.13	790	793.8	775.18	3615961	785.87	781.12	756.49	717.95	36159.61	39639.41	44894.76	2
2018/6/15	773.33	773.2	778.58	769.1	3170773	784.94	783.94	758.19	718.28	31707.73	38989.27	44447.77	2
2018/6/19	738	769	769	737	6019587	777.4	779.54	758.35	718.12	60195.87	43718.93	43086.76	2
2018/6/20	763.59	741	765	741	4583802	770.28	777.1	759.55	718.48	45838.02	41829.12	42407.6	2
2018/6/21	759.32	765.22	778.89	758.77	3918255	764.07	774.45	761.33	719.03	39182.55	42616.76	41428.91	2
2018/6/22	766.53	754	767	750	2885481	760.15	773.01	763.88	719.96	28854.81	41155.8	40397.61	0
2018/6/25	765.56	766	778.97	764.9	3293416	758.6	771.77	766.32	720.82	32934.16	41401.08	40195.18	2
2018/6/26	754.8	765.31	769.88	747	4657798	761.96	769.68	767.04	721.49	46577.98	38677.5	41198.22	2
2018/6/27	722.44	752	757	721	5729801	753.73	762	766.59	722.17	57298.01	40969.5	41399.31	2
2018/6/28	710.93	714	719	697	5083394	744.05	754.06	765.84	722.53	50833.94	43299.78	42958.27	2
2018/6/29	731.46	712.3	732.3	705	3292927	737.04	748.6	764.86	723.33	32929.27	44114.67	42635.23	2
2018/7/2	711.55	734.52	739.33	703	3755811	726.24	742.42	763.18	723.85	37558.11	45039.46	43220.27	2
2018/7/3	694.92	709.76	715.78	678.23	8283710	714.26	738.11	758.83	724.14	82837.1	52291.29	45484.4	2
2018/7/4	690.91	692	700	688	3799075	707.95	730.84	753.97	724.08	37990.75	48429.84	44699.67	2
2018/7/5	702.39	700	716.2	700	4712380	706.25	725.15	749.8	724.15	47123.8	47687.8	45493.79	2
2018/7/6	714.12	707	720.93	699.26	4415661	702.78	719.91	746.46	724.25	44156.61	49933.27	47023.97	2
2018/7/9	727.24	720.03	729.86	719.73	4057266	705.92	716.08	743.92	724.62	40572.66	50536.18	47787.82	2
2018/7/10	725.76	729	731.5	713.33	2901047	712.08	713.17	741.43	725.14	29010.47	39770.86	46031.07	2
2018/7/11	719.58	710	724	702.22	2427845	717.82	712.89	737.44	725.69	24278.45	37028.4	42729.12	3
2018/7/12	737.54	718	741.17	718	4017004	724.85	715.55	734.8	726.63	40170.04	35637.65	41662.73	2
2018/7/13	746.99	742.3	748.1	735.12	2890704	731.42	717.1	732.85	727.97	28907.04	32587.73	41260.5	2
2018/7/16	754.68	752.3	764.11	751.03	3247487	736.91	721.41	731.92	729.62	32474.87	30968.17	40752.18	2
2018/7/17	742.43	757	757	736.02	2780603	740.24	726.16	732.14	730.66	27806.03	30727.29	35249.07	2
2018/7/18	737.44	742.43	749.69	735	2452171	743.82	730.82	730.83	731.78	24521.71	30775.94	33902.17	2
2018/7/19	740.95	739	743.95	735.02	1807850	744.5	734.67	729.91	732.9	18078.5	26357.63	30997.64	2
2018/7/20	741.13	741.5	743.13	728	3054850	743.33	737.37	728.64	733.75	30548.5	26685.92	29636.83	2
2018/7/23	732.07	736	741.15	720.01	3596989	738.8	737.86	726.97	734.44	35969.89	27384.93	29176.55	2
2018/7/24	745.4	732.68	747.3	723	4180860	739.4	739.82	726.5	735.56	41808.6	30185.44	30456.36	2
2018/7/25	743.81	746.95	749.88	740.01	2174388	740.67	742.24	727.57	736.91	21743.88	29629.88	30202.91	2
2018/7/26	735.62	748.9	748.9	734.23	2306726	739.61	742.05	728.8	738.04	23067.26	30627.63	28492.63	2
2018/7/27	738.56	736	744.3	730	2091360	739.09	741.21	729.15	739.17	20913.6	28700.65	27693.29	2
2018/7/30	719.21	738.9	740.66	715	4217166	736.52	737.66	729.54	740.11	42171.66	29941	28662.96	2
2018/7/31	726.44	720.3	727.88	719.21	2068346	732.73	736.06	731.11	740.58	20683.46	25715.97	27950.71	2
2018/8/1	714.94	731.4	732.3	714.11	2523788	726.95	733.81	732.32	740.68	25237.88	26414.77	28022.32	2
2018/8/2	695.84	715.97	715.97	687.88	5500143	719	729.3	731.99	740.58	55001.43	32801.61	31714.62	3
2018/8/3	678.99	695	695	676.2	4733699	707.08	723.09	730.23	739.99	47336.99	38086.29	33393.46	2
2018/8/6	669.68	677	684	662.25	4524812	697.18	716.85	727.35	739.19	45248.12	38701.57	34321.29	2
2018/8/7	686.28	672.3	687.83	662.02	3908559	689.15	710.94	725.38	738.25	39085.59	42382	34048.98	1
2018/8/8	676.22	687.02	689	671.87	2968544	681.4	704.18	723.21	737.14	29685.44	43271.51	34843.14	2
2018/8/9	691.88	671	694.5	670.12	3448575	680.61	699.8	720.93	736.43	34485.75	39168.38	35984.99	2
2018/8/10	687.18	691.88	694.77	684.2	2381767	682.25	694.67	717.94	735.76	23817.67	34464.52	36275.4	2
2018/8/13	679.22	683	683	666.68	3457041	684.16	690.67	714.16	734.76	34570.41	32328.97	35515.27	3
2018/8/14	680.13	679.22	684.5	673.51	2169683	682.93	686.04	711.05	733.84	21696.83	28851.22	35616.61	3
2018/8/15	662.8	679.8	680	661	3499709	680.24	680.82	707.32	732.57	34997.09	29913.55	36592.54	2
2018/8/16	648.44	652	668.5	640	5993985	671.55	676.08	702.69	731.31	59939.85	35004.37	37086.38	2
2018/8/17	634.86	657.5	657.5	630.01	4657457	661.09	671.67	697.38	729.97	46574.57	39555.75	37010.13	3
2018/8/20	644.79	632.45	645.55	616.86	4885234	654.2	669.18	693.01	728.77	48852.34	42412.13	37370.55	2
2018/8/21	671.49	647	672.3	647	5224902	652.48	667.7	689.32	727.62	52249.02	48522.57	38686.9	2
2018/8/22	667.7	671	673.2	663	2067551	653.46	666.85	685.51	726.56	20675.51	45658.26	37785.9	2
2018/8/23	670.21	671.7	678.5	665.18	2735727	657.81	664.68	682.24	725.63	27357.27	39141.74	37073.05	2
2018/8/24	660.3	669	669	656.46	2609026	662.9	661.99	678.33	724.11	26090.26	35044.88	37300.32	2
2018/8/27	687.3	662	687.3	662	4801692	671.4	662.8	676.73	723.15	48016.92	34877.8	38644.97	2
2018/8/28	681	693	693.78	678.55	3248890	673.3	662.89	674.46	721.47	32488.9	30925.77	39724.17	2
2018/8/29	685.85	682	688.88	679.1	2740403	676.93	665.19	673.01	719.76	27404.03	32271.47	38964.87	2
2018/8/30	680.4	688.21	692.6	679.01	3378833	678.97	668.39	672.24	718.01	33788.33	33557.69	36349.71	2
2018/8/31	659.19	676.25	677	656.5	5898093	678.75	670.82	671.25	715.98	58980.93	40135.82	37590.35	2
2018/9/3	666.21	652	667.67	650.8	3017984	674.53	672.97	671.07	714.12	30179.84	36568.41	35723.1	3
2018/9/4	675.04	666.8	676	661.6	2154048	673.34	673.32	670.51	712.44	21540.48	34378.72	32652.25	2
2018/9/5	657.79	675	676.99	657	2898342	667.73	672.33	669.59	710.08	28983.42	34694.6	33483.04	2
2018/9/6	644	652	659.26	640	4237058	660.45	669.71	667.19	707.64	42370.58	36411.05	34984.37	2
2018/9/7	650.97	645.5	658.03	645.14	2924006	658.8	668.78	665.38	705.39	29240.06	30462.88	35299.35	2
2018/9/10	644.8	652.2	653.81	640.7	2120220	654.52	664.53	663.66	703.25	21202.2	28667.35	32617.88	2
2018/9/11	646	645.57	650.97	640.63	1949687	648.71	661.03	661.96	701.71	19496.87	28258.63	31318.67	2
2018/9/12	630	643	644.87	628.01	4115737	643.15	655.44	660.32	699.49	41157.37	30693.42	32694.01	2
2018/9/13	631.98	638	642	620	4771316	640.75	650.6	659.49	697.37	47713.16	31761.93	34086.49	2
2018/9/14	642.9	633.98	649.78	628.53	4090019	639.14	648.97	659.9	695.31	40900.19	34093.96	32278.42	2
2018/9/17	645.81	645	652.96	641.06	2911295	639.34	646.93	659.95	693.31	29112.95	35676.11	32171.72	2
2018/9/18	666.7	643	668	642.22	3785868	643.48	646.1	659.71	691.84	37858.68	39348.47	33803.55	2
2018/9/19	681.42	666.58	686	666	4822184	653.76	648.46	660.39	691.16	48221.84	40761.36	35727.39	2
2018/9/20	678.55	685.2	686.9	677.36	2751948	663.08	651.91	660.81	690.62	27519.48	36722.63	34242.28	0
2018/9/21	700.01	682	700.01	680.01	4261720	674.5	656.82	662.8	690.09	42617.2	37066.03	35579.99	2
2018/9/25	697.02	695	705.77	693.26	3063991	684.74	662.04	663.28	689.85	30639.91	37371.43	36523.77	2
2018/9/26	724.93	702.1	732.68	701.99	7228777	696.39	669.93	665.48	690.35	72287.77	44257.24	41802.86	3
2018/9/27	724	727.5	728	715.4	4050853	704.9	679.33	667.39	690.9	40508.53	42714.58	41737.97	2
2018/9/28	730	726.7	733.2	718.88	3508980	715.19	689.13	669.87	691.36	35089.8	44228.64	40475.63	3
2018/10/8	686.15	715.41	719	686.15	8274502	712.42	693.46	671.21	690.9	82745.02	52254.21	44660.12	2
2018/10/9	695	686.9	698.71	685.9	4022283	712.02	698.38	672.65	690.36	40222.83	54170.79	45771.11	0
2018/10/10	670.92	697.26	698	669.69	6309820	701.21	698.8	672.45	689.45	63098.2	52332.88	48295.05	2
2018/10/11	644.99	635.01	668.94	635.01	9158196	685.41	695.16	671.81	688.2	91581.96	62547.56	52631.07	2
2018/10/12	668	651	672.68	650.58	5447256	673.01	694.1	673.01	687.04	54472.56	66424.11	55326.38	2
2018/10/15	666.9	669.49	671.95	660.03	3560730	669.16	690.79	673.8	685.71	35607.3	56996.57	54625.39	3
2018/10/16	667.14	665.98	679.53	662.01	2639360	663.59	687.8	674.92	684.25	26393.6	54230.72	54200.76	2
2018/10/17	665.72	675	677.3	649.9	4307707	662.55	681.88	675.91	682.97	43077.07	50226.5	51279.69	0
2018/10/18	645.94	660	660	644.97	5215607	662.74	674.08	676.7	681.45	52156.07	42341.32	52444.44	2
2018/10/19	670	638	675	635.08	7619938	663.14	668.08	678.6	680.26	76199.38	46686.68	56555.39	2
2018/10/22	693	675	702.02	675	7310857	668.36	668.76	681.11	679.46	73108.57	54186.94	55591.76	2
2018/10/23	641.74	689	689	635	12311273	663.28	663.43	680.91	677.96	123112.73	73530.77	63880.74	2
2018/10/24	636.99	628.11	650	620	7611282	657.53	660.04	679.42	676.15	76112.82	80137.91	65182.2	2
2018/10/25	619	620	622.5	608.58	7556838	652.15	657.44	676.3	674.07	75568.38	84820.38	63580.85	2
2018/10/26	610.1	619	625	607.98	5532738	640.17	651.65	672.88	671.98	55327.38	80645.98	63666.33	2
2018/10/29	549.09	549.09	549.09	549.09	4907600	611.38	639.87	665.33	668.82	49076	75839.45	65013.2	2
2018/10/30	524	510	543	509.02	20439668	587.84	625.56	656.68	665.57	204396.69	92096.25	82813.51	2
2018/10/31	548.9	527	555	522	9688482	570.22	613.88	647.88	662.61	96884.82	96250.65	88194.28	2
2018/11/1	563	555	585.5	551.25	9810672	559.02	605.58	639.83	660.07	98106.72	100758.32	92789.35	2
2018/11/2	599.9	585	600	572.24	8915696	556.98	598.57	633.32	658.48	89156.96	107524.23	94085.11	2
2018/11/5	575.8	593	593	571.77	7551708	562.32	586.85	627.81	656.76	75517.08	112812.45	94325.95	2
2018/11/6	566	574	574.16	558.01	4556614	570.72	579.28	621.36	655.03	45566.14	81046.34	86571.3	0
2018/11/7	566.4	569	574.95	562.01	3810778	574.22	572.22	616.13	653.03	38107.78	69290.94	82770.8	2
2018/11/8	570.34	574	577	568	3376374	575.69	567.35	612.4	651.26	33763.74	56422.34	78590.33	2
2018/11/9	562	567.22	569	562	2433682	568.11	562.54	607.1	649.1	24336.82	43458.31	75491.27	2
2018/11/12	552	553	554.2	536.8	6782422	563.35	562.83	601.35	646.85	67824.22	41919.74	77366.1	2
2018/11/13	570	546.12	570	543	6642905	564.15	567.43	596.5	645.03	66429.05	46092.32	63569.33	2
2018/11/14	555.1	569.96	569.96	552.55	4176683	561.89	568.05	590.97	642.94	41766.83	46824.13	58057.53	2
2018/11/15	559.7	558.8	564.8	555.5	3083340	559.76	567.72	586.65	641.22	30833.4	46238.06	51330.2	2
2018/11/16	560	561	566	558.03	2893879	559.36	563.73	581.15	639.75	28938.79	47158.46	45308.38	2
2018/11/19	569.02	560.3	572	559.11	3617925	562.76	563.06	574.95	638.65	36179.25	40829.46	41374.6	2
2018/11/20	561.6	565	568	560	2694326	561.08	562.62	570.95	637.27	26943.26	32932.3	39512.32	2
2018/11/21	564.7	554	568.9	553.68	2710730	563	562.45	567.33	635.49	27107.3	30000.4	38412.27	1
2018/11/22	564.5	565.15	567.33	558	2121333	563.96	561.86	564.61	633.77	21213.33	28076.39	37157.23	3
2018/11/23	556.9	564	567.3	556.9	2012621	563.34	561.35	561.95	631.88	20126.21	26313.87	36736.16	3
2018/11/26	552.11	558	560.2	552	1912019	559.96	561.36	562.1	630.08	19120.19	22902.06	31865.76	1
2018/11/27	548.1	552	554.99	546.5	2023382	557.26	559.17	563.3	627.76	20233.82	21560.17	27246.24	2
2018/11/28	557	550.85	559.19	545.5	2773793	555.72	559.36	563.71	625.69	27737.93	21686.29	25843.35	2
2018/11/29	551.6	566.03	569.8	549.01	4506945	553.14	558.55	563.14	623.45	45069.45	26457.52	27266.95	3
2018/11/30	565	557	568.89	553	4901046	554.76	559.05	561.39	621.53	49010.46	32234.37	29274.12	2
2018/12/3	601.2	589	605	584.77	8341468	564.58	562.27	562.66	620.56	83414.68	45093.27	33997.66	2
2018/12/4	602.23	602.99	604.26	595	3147388	575.41	566.33	564.47	619.49	31473.88	47341.28	34450.73	2
2018/12/5	610.1	597.5	616.5	595	4158819	586.03	570.87	566.66	618.41	41588.19	50111.34	35898.82	2
2018/12/6	591.8	600	605.98	590.36	3775807	594.07	573.6	567.73	617.31	37758.07	48649.05	37553.29	2
2018/12/7	587	595.6	598.86	584.7	2684167	598.47	576.61	568.98	616.36	26841.67	44215.3	38224.84	2
2018/12/10	577.23	576	587.5	574.18	2464068	593.67	579.13	570.24	615.13	24640.68	32460.5	38776.88	2
2018/12/11	582.99	577	586.55	577	1631660	589.82	582.62	570.89	614.1	16316.6	29429.04	38385.16	2
2018/12/12	589	588.79	589.2	582.8	1992154	585.6	585.82	572.59	613.15	19921.54	25095.71	37603.52	1
2018/12/13	601.75	590	606.88	589.6	4039941	587.59	590.83	574.69	612.68	40399.41	25623.98	37136.52	3
2018/12/14	592.96	598.01	599.8	592	2455448	588.79	593.63	576.34	612.03	24554.48	25166.54	34690.92	2
2018/12/17	590.52	592.57	595.97	585.01	2489585	591.44	592.56	577.41	611.16	24895.85	25217.57	28839.04	0
2018/12/18	590.94	585.88	591.54	585	1922218	593.03	591.43	578.88	610.25	19222.18	25798.69	27613.87	0
2018/12/19	577.8	589	590.99	576.03	2571596	590.79	588.2	579.54	608.76	25715.96	26957.57	26026.64	2
2018/12/20	574.5	576.22	581.5	568.89	2694098	585.34	586.47	580.04	606.98	26940.98	24265.89	24944.94	2
2018/12/21	567.41	571	573.45	562.21	3064043	580.23	584.51	580.56	605.13	30640.43	25483.08	25324.81	3
2018/12/24	568	563.5	570.91	558	1910986	575.73	583.59	581.36	602.93	19109.86	24325.88	24771.73	2
2018/12/25	565.79	562.22	567.5	553.61	2659286	570.7	581.87	582.24	600.74	26592.86	25800.02	25799.35	2
2018/12/26	560.08	563.81	568.4	558	1786620	567.16	578.97	582.39	597.99	17866.2	24230.07	25593.82	2
2018/12/27	563	570	571.85	562.22	2949357	564.86	575.1	582.96	595.31	29493.57	24740.58	24503.24	3
2018/12/28	590.01	563.3	596.4	560	6367837	569.38	574.8	584.22	592.98	63678.37	31348.17	28415.63	0
2019/1/2	598.98	609.98	612	595.01	6228649	575.57	575.65	584.1	591.52	62286.49	39983.5	32154.69	2
2019/1/3	590	599.97	601.66	585.8	3097735	580.41	575.56	583.49	589.77	30977.35	40860.4	33330.21	3
2019/1/4	602	587.28	607.67	582.02	3768347	588.8	577.98	583.09	588.63	37683.47	44823.85	34526.96	0
2019/1/7	605.49	608	612	602.22	3475013	597.3	581.08	583.77	587.97	34750.13	45875.16	35307.88	2
2019/1/8	604.79	605.5	612	600.28	2883813	600.25	584.81	584.66	586.91	28838.13	38907.11	35127.64	2
2019/1/9	616.12	609.99	626.16	609.04	4989227	603.68	589.63	586.61	586.07	49892.27	36428.27	38205.88	3
2019/1/10	618.77	617.13	624.88	610.25	2904390	609.43	594.92	588.4	585.26	29043.9	36041.58	38450.99	2
2019/1/11	635.88	625	637	618.75	3888421	616.21	602.5	590.74	584.76	38884.21	36281.73	40552.79	1
2019/1/14	624.6	633	635.89	621.55	2564890	620.03	608.66	591.88	584.41	25648.9	34461.48	40168.32	2
2019/1/15	659.98	627.86	661.5	625	5576485	631.07	615.66	595.23	584.24	55764.85	39846.82	39376.97	2
2019/1/16	661.1	658	665.65	653.6	4208364	640.07	621.87	598.76	583.71	42083.64	38285.1	37356.68	0
2019/1/17	659.25	663	669.7	655.8	3028476	648.16	628.8	602.18	584	30284.76	38533.27	37287.43	2
2019/1/18	683.61	665	690.2	661.5	6860918	657.71	636.96	607.47	584.78	68609.18	44478.27	40380	3
2019/1/21	686.98	690	698.88	681.88	4705193	670.18	645.11	613.09	585.91	47051.93	48758.88	41610.18	1
2019/1/22	671	686	686	665.22	4212221	672.39	651.73	618.27	586.93	42122.21	46030.34	42938.59	1
2019/1/23	665.66	667.22	674.5	663.13	3362481	673.3	656.68	623.15	588.87	33624.81	44338.58	41311.84	0
2019/1/24	672.5	670.3	677.83	664.68	2915527	675.95	662.06	628.49	591.34	29155.27	44112.68	41322.98	0
2019/1/25	679.7	675.88	684.9	669.93	2898635	675.17	666.44	634.47	593.52	28986.35	36188.11	40333.19	2
2019/1/28	677	684	693.98	676.03	3610287	673.17	671.68	640.17	595.42	36102.87	33998.3	41378.59	2
2019/1/29	685	677.5	688	668	3034259	675.97	674.18	644.92	596.84	30342.59	31642.38	38836.36	0
2019/1/30	676	684.99	686.22	676	2269996	678.04	675.67	648.77	598.51	22699.96	29457.41	36897.99	2
2019/1/31	689.6	680	689.6	677.56	3669657	681.46	678.7	653.75	600.57	36696.57	30965.67	37539.18	2
2019/2/1	692.67	697.04	699	689.61	3052062	684.05	679.61	658.29	602.68	30520.62	31272.52	33730.32	2
2019/2/11	725.3	695	729.5	688.18	5814075	693.71	683.44	664.28	605.26	58140.75	35680.1	34839.2	2
2019/2/12	717.92	723	725.49	715.2	3509143	700.3	688.14	669.93	607.86	35091.43	36629.87	34136.13	0
2019/2/13	735.25	723	736.16	717.22	3567706	712.15	695.09	675.89	610.91	35677.06	39225.29	34341.35	1
2019/2/14	737.16	731.2	743.66	730.14	3225813	721.66	701.56	681.81	613.7	32258.13	38337.6	34651.63	2
2019/2/15	724.78	734.88	734.88	723.02	2323798	728.08	706.07	686.25	616.53	23237.98	36881.07	34076.8	3
2019/2/18	740	731	744.95	731	3774589	731.02	712.37	692.02	619.53	37745.89	32802.1	34241.1	0
2019/2/19	730.76	740.96	742.5	726.66	2950150	733.59	716.94	695.56	622.38	29501.5	31684.11	34156.99	2
2019/2/20	722	735	735	716.06	3788237	730.94	721.54	698.61	624.93	37882.37	32125.18	35675.23	2
2019/2/21	720.25	720	730.48	717	2985040	727.56	724.61	701.66	627.57	29850.4	31643.63	34990.61	2
2019/2/22	726.01	717	728.49	714.1	2590877	727.8	727.94	703.78	630.26	25908.77	32177.79	34529.43	2
2019/2/25	742.33	730.75	744.44	717.99	8262259	728.27	729.65	706.54	633.22	82622.59	41153.13	36977.61	2
2019/2/26	727.35	747.8	749.18	726	5796466	727.59	730.59	709.36	636.07	57964.66	46845.76	39264.93	0
2019/2/27	740.7	733	758.02	731	6594227	731.33	731.13	713.11	639.21	65942.27	52457.74	42291.45	2
2019/2/28	755.01	737.9	763.42	736.95	5698625	738.28	732.92	717.24	642.66	56986.25	57884.91	44764.27	0
2019/3/1	789.3	761.5	790	761	6384023	750.94	739.37	722.72	646.53	63840.23	65471.2	48824.49	2
2019/3/4	781.86	795	798.33	777.22	8458596	758.84	743.56	727.96	650.37	84585.96	65863.88	53508.5	0
2019/3/5	779.78	785	789.55	775.88	4483056	769.33	748.46	732.7	653.95	44830.56	63237.05	55041.41	2
2019/3/6	768	775	779.5	765.88	4673137	774.79	753.06	737.3	656.73	46731.37	59394.88	55926.3	0
2019/3/7	748.6	762.22	762.22	745.56	6018053	773.51	755.89	740.25	659.17	60180.53	60033.73	58959.32	2
2019/3/8	737.5	737.9	746.83	733.65	5227525	763.15	757.04	742.49	661.29	52275.25	57720.74	61595.98	1
2019/3/11	758.54	740.04	766.95	740.04	5305724	758.48	758.66	744.15	664.07	53057.24	51414.99	58639.43	2
2019/3/12	745.01	763.82	763.83	739	5251001	751.53	760.43	745.51	666.7	52510.01	52950.88	58093.97	0
2019/3/13	754	745.5	760.75	745.5	4056136	748.73	761.76	746.45	669.65	40561.36	51716.88	55555.88	2
2019/3/14	778	757	785	754	6217256	754.61	764.06	748.49	672.9	62172.56	52115.29	56074.51	0
2019/3/15	777.3	776	787.5	764.85	5240071	762.57	762.86	751.11	676.04	52400.71	52140.38	54930.55	2
2019/3/18	810.09	778.8	814.53	777	8131880	772.88	765.68	754.62	679.51	81318.8	57792.69	54603.84	0
2019/3/19	792.61	803	807.92	792.3	4063493	782.4	766.96	757.71	682.84	40634.93	55417.68	54184.27	0
2019/3/20	792.8	790	802.3	785	3111752	790.16	769.44	761.25	686.21	31117.52	53528.91	52622.89	0
2019/3/21	785.75	788	792.8	781.5	3257328	791.71	773.16	764.53	689.45	32573.28	47609.05	49862.17	0
2019/3/22	794	788.22	799.98	785	3051750	795.05	778.81	767.93	693.06	30517.5	43232.4	47686.39	2
2019/3/25	775.6	786	788	773.3	3727046	788.15	780.52	769.59	696.41	37270.46	34422.74	46107.71	0
2019/3/26	773	780	785.94	764.1	3759569	784.23	783.32	771.87	699.84	37595.69	33814.89	44616.28	2
2019/3/27	788.5	781	793.88	775	4280739	783.37	786.76	774.26	703.51	42807.39	36152.86	44840.88	2
2019/3/28	806.8	793.43	814.48	785.68	5756676	787.58	789.64	776.85	707.53	57566.76	41151.56	44380.31	0
2019/3/29	853.99	835	866.68	830.17	9093396	799.58	797.31	780.09	712.43	90933.96	53234.85	48233.63	0
2019/4/1	859	860	868.95	851	6093461	816.26	802.2	783.94	717.36	60934.61	57967.68	46195.21	0
2019/4/2	850	859.99	859.99	836.06	5322705	831.66	807.94	787.45	721.69	53227.05	61093.95	47454.42	0
2019/4/3	844.5	840.12	851.74	834.21	4305680	842.86	813.11	791.28	725.78	43056.8	61143.84	48648.35	0
2019/4/4	865	840	865.8	836.2	5577236	854.5	821.04	797.1	730.37	55772.36	60784.96	50968.26	0
2019/4/8	900.2	900	908	890.12	6625193	863.74	831.66	805.23	735.34	66251.93	55848.55	54541.7	2
2019/4/9	905	903	908.2	892.51	4798980	872.94	844.6	812.56	740.33	47989.8	53259.59	55613.64	3
2019/4/10	947.99	903	951.9	900	6781438	892.54	862.1	822.71	746.05	67814.38	56177.05	58635.51	3
2019/4/11	925.2	948	950	905.55	6110254	908.68	875.77	831.27	751.2	61102.54	59786.2	60465.02	0
2019/4/12	914	909	919.99	900.01	4861217	918.48	886.49	838.07	756.12	48612.17	58354.16	59569.56	0
2019/4/15	907	931	939	907	4552264	919.84	891.79	844.55	760.64	45522.64	54208.3	55028.43	0
2019/4/16	939.9	904.9	939.9	901.22	4642344	926.82	899.88	851.04	765.89	46423.44	53895.03	53577.31	0
2019/4/17	952	938	955.51	925	4076102	927.62	910.08	859.01	770.76	40761.02	48484.36	52330.71	2
2019/4/18	945.5	945.41	954.68	936.22	1959852	931.68	920.18	866.65	775.5	19598.52	40183.56	49984.88	2
2019/4/19	952.56	943.96	960.95	931.31	3237978	939.39	928.94	874.99	780.39	32379.78	36937.08	47645.62	2
2019/4/22	949.2	959.5	978.89	940.61	4062796	947.83	933.84	882.75	784.82	40627.96	35958.14	45083.23	2
2019/4/23	974.95	951	981.22	949.2	4885205	954.84	940.83	892.71	789.62	48852.05	36443.87	45169.45	0
2019/4/24	970	979.88	990	951.22	4522700	958.44	943.03	902.56	794.6	45227	37337.06	42910.71	0
2019/4/25	952.37	968.79	973.99	951.22	3980134	959.82	945.75	910.76	799.38	39801.34	41377.63	40780.59	2
2019/4/26	945	946.3	959.88	945	4327768	958.3	948.85	917.67	803.92	43277.68	43557.21	40247.14	2
2019/4/29	971.97	945	989	935	5257230	962.86	955.35	923.57	808.79	52572.3	45946.07	40952.11	0
2019/4/30	974	968	984.96	963.11	3594318	962.67	958.76	929.32	813.74	35943.18	43364.3	39904.09	2
2019/5/6	906	925.5	935	893	13509968	949.87	954.15	932.12	817.42	135099.69	61338.84	49337.95	2
2019/5/7	890	893.28	913.94	870.22	10083726	937.39	948.6	934.39	820.99	100837.26	73546.02	57461.82	0
2019/5/8	884.4	860	901.8	860	8188298	925.27	941.79	935.36	824.24	81882.98	81267.09	62412.15	2
2019/5/9	858.81	875	879.87	842.5	9154515	902.64	932.75	933.29	827.01	91545.15	89061.65	67503.86	1
2019/5/10	907.12	875.66	910.78	868.19	7990738	889.27	925.97	933.4	830.04	79907.38	97854.48	70609.39	2
2019/5/13	892	898.86	910.98	884	4663718	886.47	918.17	930.6	832.94	46637.18	80161.98	70750.41	0
2019/5/14	886.57	885	906	873	5998312	885.78	911.59	928.67	835.46	59983.12	71991.16	72768.59	2
2019/5/15	927	890.24	933	890.24	6312425	894.3	909.79	929.32	838.62	63124.25	68239.42	74753.25	0
2019/5/16	929.91	919	932	905	4454012	908.52	905.58	930.46	842.04	44540.12	58838.41	73950.03	0
2019/5/17	906.79	927.02	932.3	900.1	4984161	908.45	898.86	928.81	844.82	49841.61	52825.26	75339.88	3
2019/5/20	884.96	900	900	871	4440799	907.05	896.76	925.46	847.39	44407.99	52379.42	66270.7	2
2019/5/21	895	885	910	872.02	4238565	908.73	897.26	922.93	850.28	42385.65	48859.93	60425.54	0
2019/5/22	888	894.98	904	880	3204158	900.93	897.62	919.7	853.07	32041.58	42643.39	55441.4	0
2019/5/23	861	881	883.98	856.22	5805863	887.15	897.83	915.29	855.32	58058.63	45347.09	52092.75	2
2019/5/24	878.5	865	885	864.44	4403409	881.49	894.97	910.47	857.59	44034.09	44185.59	48505.42	2
2019/5/27	879	879.1	882.99	860.05	3916191	880.3	893.67	905.92	860.12	39161.91	43136.37	47757.89	3
2019/5/28	888	877.99	907.49	875.02	7477277	878.9	893.82	902.7	862.57	74772.77	49613.8	49236.86	2
2019/5/29	911.91	888.01	924.95	888.01	6564696	883.68	892.31	901.05	865.19	65646.96	56334.88	49489.14	0
2019/5/30	905.3	910	919.99	891.22	4024720	892.54	889.85	897.71	867.12	40247.2	52772.59	49059.84	0
2019/5/31	890	900.53	906.99	890	3579380	894.84	888.17	893.51	868.92	35793.8	51124.53	47655.06	0
2019/6/3	892	892	901.35	886.28	3447924	897.44	888.87	892.81	870.79	34479.24	50187.99	46662.18	1
2019/6/4	875.3	895	895.43	871	3968948	894.9	886.9	892.08	872.58	39689.48	43171.34	46392.57	0
2019/6/5	871.6	884	886.26	870	3406736	886.84	885.26	891.44	874.63	34067.36	36855.41	46595.14	2
2019/6/6	862.13	875.62	875.77	858	3478685	878.21	885.37	891.6	876.71	34786.85	35763.34	44267.96	2
2019/6/10	871.08	857.98	878.95	840	5550246	874.42	884.63	889.8	878.59	55502.46	39705.08	45414.8	2
2019/6/11	910.89	876	915.61	875	8010644	878.2	887.82	890.75	881.35	80106.44	48830.52	49509.26	0
2019/6/12	906.7	906.22	910.99	894	3774740	884.48	889.69	891.75	883.9	37747.4	48442.1	45806.72	2
2019/6/13	910	910	912.3	897	3291742	892.16	889.5	890.9	886.1	32917.42	48212.11	42533.77	0
2019/6/14	913	911	932.3	910.02	4245504	902.33	890.27	890.06	888.36	42455.04	49745.75	42754.55	0
2019/6/17	911.6	907	926.94	906.02	3276903	910.44	892.43	890.3	890.05	32769.03	45199.07	42452.07	2
2019/6/18	917	917	920	902.6	2944138	911.66	894.93	891.9	892.12	29441.38	35066.05	41948.29	2
2019/6/19	932.01	940	946.7	932.01	5372640	916.72	900.6	893.75	894.44	53726.4	38261.85	43351.98	2
2019/6/20	975	932.5	975.5	932.2	6727197	929.72	910.94	898.1	897.6	67271.97	45132.76	46672.44	0
2019/6/21	976.3	969.97	984.49	964.5	4592675	942.38	922.36	903.87	900.64	45926.75	45827.11	47786.43	2
2019/6/24	987.1	978.3	999.69	975	4577920	957.48	933.96	909.3	904.16	45779.2	48429.14	46814.1	2
2019/6/25	982.98	992	999	967	5129595	970.68	941.17	914.49	907.66	51295.95	52800.05	43933.05	0
2019/6/26	979.86	985	985	971.22	2958818	980.25	948.48	919.09	910.85	29588.18	47972.41	43117.13	1
2019/6/27	996.35	985	1001	981.12	4797845	984.52	957.12	923.31	914.01	47978.45	44113.71	44623.23	2
2019/6/28	984	985.99	988.88	971.33	3108840	986.06	964.22	927.24	916.17	31088.4	41146.04	43486.57	2
2019/7/1	1031.86	1004.52	1035.6	1000.22	5233723	995.01	976.25	934.34	919.06	52337.23	42457.64	45443.39	2
2019/7/2	1025	1025	1029.5	1016	3906109	1003.41	987.05	940.99	921.97	39061.09	40010.67	46405.36	2
2019/7/3	987.9	1020	1023	981.5	6713932	1005.02	992.63	946.62	924.36	67139.32	47520.9	47746.65	0
2019/7/4	981.2	985.8	990.8	971.22	4621668	1001.99	993.26	952.1	926.3	46216.68	47168.55	45641.13	0
2019/7/5	999.82	986	1006	976.3	5003271	1005.16	995.61	958.98	927.96	50032.71	50957.41	46051.72	2
2019/7/8	984.86	995.05	997.9	975	3361352	995.76	995.38	964.67	929.29	33613.52	47212.66	44835.15	0
2019/7/9	976.06	979.3	989	968.35	3172332	985.97	994.69	967.93	929.76	31723.32	45745.11	42877.89	0
2019/7/10	982.52	980.93	990.58	977	2816670	984.89	994.96	971.72	930.71	28166.7	37950.59	42735.74	3
2019/7/11	981.5	989.96	998.38	976	3051419	984.95	993.47	975.3	931.84	30514.19	34810.09	40989.32	2
2019/7/12	986.09	981.3	991.5	980.01	2817385	982.21	993.68	978.95	933.16	28173.85	30438.32	40697.86	2
2019/7/15	975.93	967.8	980.1	951.13	5987040	980.42	988.09	982.17	933.76	59870.4	35689.7	41451.18	2
2019/7/16	968	975.45	982.3	965	3324524	978.81	982.39	984.72	934.02	33245.24	35994.08	40869.59	2
2019/7/17	963.5	968	972.99	962.13	2546887	975	979.95	986.29	934.32	25468.87	35454.51	36702.55	2
2019/7/18	947.5	961.5	963	947.18	3925295	968.2	976.58	984.92	934.24	39252.95	37202.26	36006.18	0
2019/7/19	955.87	955	960.8	948	2801481	962.16	972.18	983.9	934.35	28014.81	37170.45	33804.38	0
2019/7/22	957.02	960	964	950.25	2812549	958.38	969.4	982.39	934.05	28125.49	30821.47	33255.58	1
2019/7/23	953.98	962.3	962.59	943.86	3248395	955.57	967.19	980.94	933.79	32483.95	30669.21	33331.64	2
2019/7/24	946.36	958.31	959.9	944.69	4677120	952.15	963.58	979.27	933.69	46771.2	34929.68	35192.09	2
2019/7/25	963	945.97	963.36	938.15	3825570	955.25	961.72	977.6	933.99	38255.7	34730.23	35966.25	2
2019/7/26	965.03	961.97	971	958.55	2646759	957.08	959.62	976.65	933.87	26467.59	34420.79	35795.62	3
2019/7/29	976.41	962.03	979.5	960.01	2698133	960.96	959.67	973.88	933.91	26981.33	34191.96	32506.71	1
2019/7/30	978.93	976.5	983	971	1953797	965.95	960.76	971.57	935.13	19537.97	31602.76	31135.99	2
2019/7/31	972.6	975	981.77	966.59	2252620	971.19	961.67	970.81	936.5	22526.2	26753.76	30841.72	0
2019/8/1	959.3	976.51	977	953.02	3508952	970.45	962.85	969.71	937.75	35089.52	26120.52	30425.38	0
2019/8/2	954.45	944	957.98	943	3971940	968.34	962.71	967.45	939.34	39719.4	28770.88	31595.84	2
2019/8/5	942.43	945	954	940	3677431	961.54	961.25	965.32	939.93	36774.31	30729.48	32460.71	0
2019/8/6	946.3	931	948	923.8	4399116	955.02	960.48	963.84	940.84	43991.16	35620.12	33611.44	2
2019/8/7	945	949.5	955.53	945	2686998	949.5	960.35	961.96	941.81	26869.98	36488.87	31621.31	2
2019/8/8	971.68	953.5	974	952	3880813	951.97	961.21	961.47	942.56	38808.13	37232.59	31676.56	2
2019/8/9	962.03	978.5	980.95	958.99	2846170	953.49	960.91	960.27	943.09	28461.7	34981.05	31875.97	0
2019/8/12	1018.63	1010.31	1020.1	995.01	8149895	968.73	965.13	962.4	944.96	81498.95	43925.98	37327.73	3
2019/8/13	1017.95	1016.16	1026	1010.68	3032970	983.06	969.04	964.9	947.17	30329.7	41193.7	38406.91	0
2019/8/14	1043.33	1030.02	1051.9	1030.02	4141095	1002.72	976.11	968.89	949.64	41410.95	44101.88	40295.38	2
2019/8/15	1044.9	1028	1046.48	1028	2723739	1017.37	984.67	973.76	952.26	27237.39	41787.74	39510.17	1
2019/8/16	1054.6	1049.84	1075.58	1041	3608673	1035.88	994.69	978.7	955.49	36086.73	43312.74	39146.9	2
2019/8/19	1055.88	1061	1069.98	1049.05	3286758	1043.33	1006.03	983.64	958.44	32867.58	33586.47	38756.23	2
2019/8/20	1070	1055	1073.68	1050	2860213	1053.74	1018.4	989.44	961.63	28602.13	33240.96	37217.32	2
2019/8/21	1066	1070.1	1076.97	1061.66	2506662	1058.28	1030.5	995.42	964.59	25066.62	29972.09	37036.99	0
2019/8/22	1104	1072.99	1104	1070	3759078	1070.1	1043.73	1002.47	967.79	37590.78	32042.77	36915.25	2
2019/8/23	1130.1	1105	1133.56	1095.62	4019230	1085.2	1060.54	1010.73	971.54	40192.3	32863.88	38088.31	0
2019/8/26	1102.95	1113	1128	1096.68	4849789	1094.61	1068.97	1017.05	975.09	48497.89	35989.95	34788.21	2
2019/8/27	1109	1117	1131.31	1109	5216421	1102.41	1078.08	1023.56	978.71	52164.21	40702.36	36971.66	0
2019/8/28	1100.11	1109	1123.19	1083.01	4700967	1109.23	1083.75	1029.93	982.45	47009.67	45090.97	37531.53	0
2019/8/29	1113.1	1105	1118.18	1092.5	2933042	1111.05	1090.57	1037.62	986.48	29330.42	43438.9	37740.83	2
2019/8/30	1142	1125	1146	1123	4489077	1113.43	1099.31	1047	991.14	44890.77	44378.59	38621.24	0
2019/9/2	1138.76	1139.99	1144.98	1129	2823433	1120.59	1107.6	1056.82	995.6	28234.33	40325.88	38157.91	0
2019/9/3	1140	1140	1151.02	1128.56	2948509	1126.79	1114.6	1066.5	999.42	29485.09	35790.05	38246.21	0
2019/9/4	1125.01	1140.8	1142.91	1120.11	3360022	1131.77	1120.5	1075.5	1003.06	33600.22	33108.16	39099.57	2
2019/9/5	1144	1129	1144.9	1128	3293084	1137.95	1124.5	1084.12	1006.96	32930.84	33828.25	38633.57	0
2019/9/6	1142.49	1144.5	1146.15	1131	2617659	1138.05	1125.74	1093.14	1010.79	26176.59	30085.41	37232.01	0
2019/9/9	1136.52	1145	1148	1135	2937934	1137.6	1129.1	1099.03	1014.53	29379.34	30314.42	35320.15	1
2019/9/10	1123.85	1134.3	1135	1120.01	2622707	1134.37	1130.58	1104.33	1017.98	26227.07	29662.81	32726.43	0
2019/9/11	1069.52	1119.22	1119.97	1068	8171654	1123.28	1127.52	1105.64	1020.27	81716.54	39286.08	36197.12	2
2019/9/12	1099	1066	1109.98	1066	4121133	1114.28	1126.11	1108.34	1022.34	41211.33	40942.18	37385.21	2
2019/9/16	1099	1083	1103.95	1083	3137180	1105.58	1121.81	1110.56	1024.39	31371.8	41981.21	36033.32	0
2019/9/17	1094.01	1094	1106.66	1087	2519693	1097.08	1117.34	1112.47	1026.17	25196.93	41144.73	35729.57	2
2019/9/18	1148.9	1108.5	1150	1108.18	6931447	1102.09	1118.23	1116.42	1028.93	69314.47	49762.21	39712.51	0
2019/9/19	1145	1148	1150	1137.1	2447980	1117.18	1120.23	1120.37	1031.68	24479.8	38314.87	38800.47	0
2019/9/20	1157.42	1151	1160	1147.59	3762666	1128.87	1121.57	1123.04	1034.37	37626.66	37597.93	39270.05	0
2019/9/23	1149	1157	1157	1131	3002633	1138.87	1122.22	1123.98	1037.12	30026.33	37328.84	39655.02	2
2019/9/24	1184	1155	1184.9	1152	3626913	1156.86	1126.97	1128.03	1039.65	36269.13	39543.28	40344	1
2019/9/25	1174	1180	1188.87	1170.5	2402458	1161.88	1131.98	1131.28	1042.14	24024.58	30485.3	40123.76	2
2019/9/26	1167	1174.94	1183.35	1158.81	2608194	1166.28	1141.73	1134.63	1045.12	26081.94	30805.73	34560.3	0
2019/9/27	1174.75	1164	1183	1153	2282661	1169.75	1149.31	1137.71	1048.35	22826.61	27845.71	32721.82	0
2019/9/30	1150	1163	1169.43	1150	3082514	1169.95	1154.41	1138.11	1050.85	30825.14	28005.48	32667.16	1
2019/10/8	1167.1	1153	1180	1152.01	3104527	1166.57	1161.72	1139.53	1053.89	31045.27	26960.71	33251.99	3
2019/10/9	1146.81	1166.2	1166.2	1135.05	3578857	1161.13	1161.51	1139.87	1056.74	35788.57	29313.51	29899.4	0
2019/10/10	1155	1127	1158.93	1109.02	4117370	1158.73	1162.51	1141.37	1059.61	41173.7	32331.86	31568.79	0
2019/10/11	1174.6	1157	1175	1152.21	2868925	1158.7	1164.23	1142.9	1062.83	28689.25	33504.39	30675.05	1
2019/10/14	1180	1186	1187.66	1170	2718751	1164.7	1167.33	1144.77	1066.06	27187.51	32776.86	30391.17	0
2019/10/15	1211	1180	1215.68	1177.03	4003473	1173.48	1170.03	1148.5	1069.98	40034.73	34574.75	30767.73	0
2019/10/16	1170	1168	1187.5	1160	5915059	1178.12	1169.63	1150.81	1073.34	59150.59	39247.16	34280.33	2
2019/10/17	1183.33	1176	1186.66	1162.5	3050870	1183.79	1171.26	1156.5	1077.01	30508.7	37114.16	34723.01	0
2019/10/18	1175.79	1179	1189.99	1171.69	2829161	1184.02	1171.36	1160.34	1080.81	28291.61	37034.63	35269.51	0
2019/10/21	1168.5	1171.86	1178.9	1163.3	2527467	1181.72	1173.21	1163.81	1084.36	25274.67	36652.06	34714.46	0
2019/10/22	1170.8	1178	1181.5	1163.89	1930943	1173.68	1173.58	1167.65	1087.92	19309.43	32507	33540.88	1
2019/10/23	1158.91	1168	1178	1156.11	2308021	1171.47	1174.79	1168.15	1091.34	23080.21	25292.93	32270.04	0
2019/10/24	1150.27	1164.95	1166	1147.16	2617844	1164.85	1174.32	1168.41	1094.73	26178.44	24426.87	30770.52	0
2019/10/25	1171.35	1153.3	1172.5	1143.03	2599845	1163.97	1173.99	1169.11	1098.21	25998.45	23968.24	30501.43	2
2019/10/28	1178.29	1166.01	1181.01	1165	2248599	1165.92	1173.82	1170.57	1101.76	22485.99	23410.5	30031.28	3
2019/10/29	1193	1181.11	1199.96	1177.77	2780371	1170.36	1172.02	1171.03	1105.37	27803.71	25109.36	28808.18	0
2019/10/30	1183.8	1190	1192.7	1176	2125475	1175.34	1173.4	1171.52	1108.79	21254.75	24744.27	25018.6	0
2019/10/31	1180.01	1196	1198	1176.15	2590927	1181.29	1173.07	1172.17	1112.24	25909.27	24690.43	24558.65	0
2019/11/1	1185	1181	1191.95	1172.5	2281196	1184.02	1173.99	1172.68	1116	22811.96	24053.14	24010.69	0
2019/11/4	1199.59	1190	1209.99	1189	2673798	1188.28	1177.1	1175.16	1120.09	26737.98	24903.54	24157.02	2
2019/11/5	1199	1199.5	1205	1192	2225472	1189.48	1179.92	1176.75	1124.37	22254.72	23793.74	24451.55	0
2019/11/6	1193	1197	1204	1188.88	1973751	1191.32	1183.33	1179.06	1128.48	19737.51	23490.29	24117.28	2
2019/11/7	1201.37	1196.51	1201.88	1189	1616788	1195.59	1188.44	1181.38	1132.75	16167.88	21542.01	23116.22	0
2019/11/8	1205	1205	1215.65	1201.51	2451211	1199.59	1191.81	1182.9	1136.64	24512.11	21882.04	22967.59	2
2019/11/11	1199	1201.5	1206.2	1193.51	1734246	1199.47	1193.88	1183.85	1140.59	17342.46	20002.94	22453.23	2
2019/11/12	1201.6	1204	1209.6	1198.21	1915055	1199.99	1194.74	1183.38	1143.64	19150.55	19382.1	21587.92	2
2019/11/13	1224	1207	1227.8	1200	3197704	1206.19	1198.76	1186.08	1147.07	31977.04	21830.01	22660.15	0
2019/11/14	1230	1227	1240	1222	2352112	1211.92	1203.76	1188.41	1150.18	23521.12	23300.65	22421.33	0
2019/11/15	1224.9	1230	1232.91	1221.5	1634072	1215.9	1207.75	1190.87	1153.18	16340.72	21666.38	21774.21	0
2019/11/18	1227.28	1225.12	1229.45	1218	1803766	1221.56	1210.52	1193.81	1156.06	18037.66	21805.42	20904.18	3
2019/11/19	1232.32	1228	1241.61	1225.02	2062375	1227.7	1213.85	1196.88	1159	20623.75	22100.06	20741.08	0
2019/11/20	1233.75	1230	1239.51	1228.06	1528053	1229.65	1217.92	1200.63	1161.73	15280.53	18760.76	20295.38	2
2019/11/21	1231.3	1231	1235.51	1221.06	1918739	1229.91	1220.92	1204.68	1164.49	19187.39	17894.01	20597.33	0
2019/11/22	1194	1223	1229	1185	4705428	1223.73	1219.82	1205.81	1165.99	47054.28	24036.72	22851.55	2
2019/11/25	1182.06	1188.05	1194	1172.06	3828175	1214.69	1218.12	1206	1166.85	38281.75	28085.54	24945.48	0
2019/11/26	1185	1186.68	1198.6	1183	4023961	1205.22	1216.46	1205.6	1168.22	40239.61	32008.71	27054.38	0
2019/11/27	1189.95	1192.8	1196.62	1184.51	1984881	1196.46	1213.06	1205.91	1169.57	19848.81	32922.37	25841.56	2
2019/11/28	1175.8	1194.97	1197.51	1169.02	2884499	1185.36	1207.64	1205.7	1170.83	28844.99	34853.89	26373.95	0
2019/11/29	1129	1165.5	1165.5	1112.89	8239732	1172.36	1198.05	1202.9	1171.1	82397.32	41922.5	32979.61	0
2019/12/2	1133	1118.2	1140.02	1118.2	3078441	1162.55	1188.62	1199.57	1170.95	30784.41	40423.03	34254.29	2
2019/12/3	1118	1133	1133	1117.74	2734093	1149.15	1177.19	1195.52	1170.6	27340.93	37843.29	34926	0
2019/12/4	1122.33	1140	1144.66	1118	3528308	1135.63	1166.04	1191.98	1170.3	35283.08	40930.15	36926.26	2
2019/12/5	1129.8	1125	1132.01	1118	2133879	1126.43	1155.89	1188.4	1170.38	21338.79	39428.91	37141.4	2
2019/12/6	1170	1135.97	1170	1130.1	3950626	1134.63	1153.49	1186.65	1170.82	39506.26	30850.69	36386.59	0
2019/12/9	1158.7	1175	1176	1156.1	2182412	1139.77	1151.16	1184.64	1171.09	21824.12	29058.64	34740.83	2
2019/12/10	1164.4	1159.6	1165	1151	1508658	1149.05	1149.1	1182.78	1171.55	15086.58	26607.77	32225.53	0
2019/12/11	1158.98	1168	1170.75	1155.55	1456799	1156.38	1146	1179.53	1172.14	14567.99	22464.75	31697.45	2
2019/12/12	1137	1156	1159.94	1130.08	2940916	1157.82	1142.12	1174.88	1173.26	29409.16	24078.82	31753.86	0
2019/12/13	1163	1146	1165	1146	3000059	1156.42	1145.52	1171.78	1174.33	30000.59	22177.69	26514.19	2
2019/12/16	1147.92	1163	1163	1137.94	3093642	1154.26	1147.01	1167.82	1175.14	30936.42	24000.15	26529.39	2
2019/12/17	1169.98	1149.7	1173.6	1143.03	4261696	1155.38	1152.21	1164.7	1176.41	42616.96	29506.22	28056.99	2
2019/12/18	1168	1174	1175.2	1164	1964009	1157.18	1156.78	1161.41	1176.73	19640.09	30520.64	26492.7	1
2019/12/19	1157.4	1163	1163	1152	1955230	1161.26	1159.54	1157.72	1176.94	19552.3	28549.27	26314.05	2
2019/12/20	1146.3	1162.18	1162.18	1141.5	2356384	1157.92	1157.17	1155.33	1176.75	23563.84	27261.92	24719.8	2
2019/12/23	1149.3	1139	1162.5	1136	2591918	1158.2	1156.23	1153.69	1176.76	25919.18	26258.47	25129.31	1
2019/12/24	1148	1153	1155	1145	1182310	1153.8	1154.59	1151.84	1176.16	11823.1	20099.7	24802.96	2
2019/12/25	1133.7	1143	1143	1130.01	2430597	1146.94	1152.06	1149.03	1175.48	24305.97	21032.88	25776.76	0
2019/12/26	1135.1	1132	1141.98	1119.99	2287727	1142.48	1151.87	1147	1174.95	22877.27	21697.87	25123.57	2
2019/12/27	1163	1150	1172	1150	4706628	1145.82	1151.87	1148.7	1174.76	47066.28	26398.36	26830.14	2
2019/12/30	1185.8	1170.2	1195.5	1170.2	4076066	1153.12	1155.66	1151.34	1175.35	40760.66	29366.65	27812.56	2
2019/12/31	1183	1183	1188	1176.51	2258881	1160.12	1156.96	1154.59	1175.62	22588.81	31519.8	25809.75	2
2020/1/2	1130	1128	1145.06	1116	14809916	1159.38	1153.16	1154.97	1175.34	148099.16	56278.44	38655.66	2
2020/1/3	1078.56	1117	1117	1076.9	13031878	1148.07	1145.28	1152.41	1174.06	130318.78	77766.73	49732.3	0
2020/1/6	1077.99	1070.86	1092.9	1067.3	6341478	1131.07	1138.44	1147.81	1172.45	63414.78	81036.44	53717.4	3
2020/1/7	1094.53	1077.5	1099	1076.4	4785359	1112.82	1132.97	1144.6	1171.03	47853.59	82455.02	55910.84	2
2020/1/8	1088.14	1085.05	1095.5	1082.58	2500825	1093.84	1126.98	1140.79	1168.98	25008.25	82938.91	57229.36	0
2020/1/9	1102.7	1094	1105.39	1090	3740587	1088.38	1123.88	1137.97	1167.86	37405.87	60800.26	58539.34	2
2020/1/10	1112.5	1109	1115.99	1102.5	3597587	1095.17	1121.62	1136.75	1166.68	35975.87	41931.67	59849.2	2
2020/1/13	1124.27	1112.5	1129.2	1112	3851575	1104.43	1117.75	1134.81	1165.82	38515.75	36951.87	58994.16	0
2020/1/14	1107.4	1124.2	1124.89	1103	3514465	1107	1109.91	1132.78	1164.8	35144.65	34410.08	58432.55	0
2020/1/15	1112.13	1109.01	1121.6	1105	2602911	1111.8	1102.82	1129.89	1163.82	26029.11	34614.25	58776.58	2
2020/1/16	1107	1118.87	1118.87	1102.58	2319165	1112.66	1100.52	1126.84	1162.96	23191.65	31771.41	46285.83	0
2020/1/17	1107.5	1110	1112.78	1101.01	2347275	1111.66	1103.42	1124.35	1162.25	23472.75	29270.78	35601.23	2
2020/1/20	1091	1111.86	1111.86	1082	3539130	1105.01	1104.72	1121.58	1160.91	35391.3	28645.89	32798.88	1
[truncated: 448 more rows]
