# Supplementary material for: Hybrid deep learning models with multi-classification investor sentiment to forecast the prices of China’s leading stocks
Source: PLoS One. 2023 Nov 27;18(11):e0294460. doi: 10.1371/journal.pone.0294460 (PMC10681238; doi:10.1371/journal.pone.0294460)
Supplement: S1 Data — (ZIP) [file pone.0294460.s001.zip › code and data/data processing -python/6:Stock price forecasting/CNN-BiLSTM-Attention-Time-Series-Prediction_Keras-master - stock price/data/601318.csv]

date	close	open	high	low	volume	MA.MA1	MA.MA2	MA.MA3	MA.MA4	VOL-TDX.VOLUME	VOL-TDX.MAVOL1	VOL-TDX.MAVOL2	emotion
2011/11/1	39.22	38.23	40.18	38.09	38949416	38.43	37.13	36.18	39.15	389494.16	379117.44	304455.81	3
2011/11/2	40.08	38.6	40.16	38.4	33643348	38.94	37.58	36.45	39.07	336433.47	385228.5	317942.06	3
2011/11/3	40.38	40.16	41.3	40.16	42091136	39.42	38.15	36.76	39.01	420911.38	393175.66	341585.81	2
2011/11/4	40.39	40.92	41.2	40.37	30020500	39.75	38.69	37.11	38.94	300205	337358.28	354940.91	1
2011/11/7	39.78	40.14	40.4	39.7	18567020	39.97	38.98	37.4	38.87	185670.2	326542.81	342602.44	2
2011/11/8	39.91	39.99	40.4	39.7	13042176	40.11	39.27	37.68	38.83	130421.76	274728.38	326922.91	2
2011/11/9	40.54	40.2	40.79	39.79	21626884	40.2	39.57	37.89	38.83	216268.84	250695.45	317961.97	2
2011/11/10	38.84	39.9	39.92	38.81	28520594	39.89	39.65	38.02	38.8	285205.94	223554.34	308365	2
2011/11/11	38.81	38.97	39.26	38.5	12352516	39.58	39.66	38.14	38.76	123525.16	188218.38	262788.31	1
2011/11/14	39.95	39.36	40.07	39.36	18275592	39.61	39.79	38.28	38.73	182755.92	187635.53	257089.2	2
2011/11/15	39.54	39.87	39.92	39.31	11620978	39.54	39.82	38.48	38.7	116209.78	184793.13	229760.75	2
2011/11/16	37.73	39.38	39.59	37.48	31976324	38.97	39.59	38.59	38.62	319763.25	205492.02	228093.72	0
2011/11/17	37.24	37.8	37.93	37	23285834	38.65	39.27	38.71	38.54	232858.34	195022.5	209288.44	3
2011/11/18	36.38	36.87	37.18	36.1	24610900	38.17	38.87	38.78	38.46	246109	219539.25	203878.81	2
2011/11/21	36.62	36.44	36.66	35.95	16498998	37.5	38.56	38.77	38.4	164989.98	215986.08	201810.78	3
2011/11/22	36.34	36.3	36.8	36.14	19462990	36.86	38.2	38.73	38.33	194629.91	231670.09	208231.61	1
2011/11/23	35.6	36.39	36.48	35.4	17378120	36.44	37.71	38.64	38.24	173781.2	202473.7	203982.84	2
2011/11/24	36.14	35.3	36.55	35.21	18387222	36.22	37.44	38.54	38.17	183872.22	192676.47	193849.47	2
2011/11/25	35.74	35.97	36.18	35.58	9397116	36.09	37.13	38.4	38.06	93971.16	162248.91	190894.08	1
2011/11/28	36.04	35.99	36.45	35.87	12611971	35.97	36.74	38.26	37.96	126119.71	154474.84	185230.47	2
2011/11/29	36.67	36.52	36.72	36.11	18001880	36.04	36.45	38.14	37.88	180018.8	151552.61	191611.36	1
2011/11/30	35.26	36.46	36.55	35.15	17593556	35.97	36.2	37.9	37.79	175935.56	151983.5	177228.59	3
2011/12/1	37.18	37.1	38.25	36.77	53149948	36.18	36.2	37.73	37.73	531499.5	221508.95	207092.72	2
2011/12/2	37.07	36.9	37.18	36.6	20276150	36.44	36.27	37.57	37.66	202761.5	243267.03	202757.97	2
2011/12/5	37.09	37.48	37.88	36.87	21129572	36.65	36.31	37.43	37.6	211295.72	260302.2	207388.53	3
2011/12/6	36.82	37.1	37.39	36.51	14565221	36.68	36.36	37.28	37.54	145652.2	253428.91	202490.77	2
2011/12/7	37.92	37	37.95	36.88	22204582	37.22	36.59	37.15	37.51	222045.81	262650.94	207317.22	2
2011/12/8	37.99	37.61	38.38	37.22	20514222	37.38	36.78	37.11	37.46	205142.22	197379.5	209444.22	2
2011/12/9	37.97	37.6	38.19	37.5	13306033	37.56	37	37.06	37.43	133060.33	183439.25	213353.13	1
2011/12/12	37.51	37.99	38.1	37.36	12328400	37.64	37.15	36.94	37.38	123284	165836.91	213069.55	2
2011/12/13	36.02	36.99	37.2	35.67	27795222	37.48	37.08	36.77	37.33	277952.22	192296.91	222862.91	2
2011/12/14	36.01	36	36.2	35.7	13423375	37.1	37.16	36.68	37.27	134233.75	174734.5	218692.72	3
2011/12/15	35.22	35.71	36.08	35	19460260	36.55	36.96	36.58	37.2	194602.59	172626.58	185003.05	0
2011/12/16	35.95	35.2	36.38	35.18	16144199	36.14	36.85	36.56	37.14	161441.98	178302.91	180871.08	1
2011/12/19	36.13	35.6	36.22	34.89	18221100	35.87	36.75	36.53	37.1	182211	190088.33	177962.63	3
2011/12/20	36.32	35.85	36.7	35.78	13182719	35.93	36.7	36.53	37.05	131827.19	160863.3	176580.13	2
2011/12/21	34.43	36	36.75	34.35	33339738	35.61	36.35	36.47	36.96	333397.38	200696.03	187715.28	3
2011/12/22	33.99	34.39	34.7	33.7	26017540	35.36	35.95	36.37	36.88	260175.41	213810.58	193218.59	2
2011/12/23	33.99	33.99	34.45	33.46	21790276	34.97	35.56	36.28	36.81	217902.77	225102.75	201702.84	2
2011/12/26	33.57	33.73	34.26	33.47	16220119	34.46	35.16	36.16	36.8	162201.19	221100.8	205594.56	2
2011/12/27	33.78	33.55	34.55	33.47	12919271	33.95	34.94	36.01	36.78	129192.71	220573.91	190718.61	0
2011/12/28	34.12	33.6	34.2	33.45	13599062	33.89	34.75	35.95	36.77	135990.63	181092.55	190894.28	3
2011/12/29	33.95	34.02	34.3	33.7	10586431	33.88	34.62	35.79	36.76	105864.31	150230.33	182020.45	2
2011/12/30	34.44	34.1	34.66	34.04	14645458	33.97	34.47	35.66	36.78	146454.58	135940.67	180521.7	2
2012/1/4	33.9	34.89	35	33.81	14572200	34.04	34.25	35.5	36.78	145722	132644.84	176872.8	2
2012/1/5	33.93	33.55	34.6	33.52	18167124	34.07	34.01	35.36	36.77	181671.23	143140.55	181857.22	2
2012/1/6	33.85	33.86	34.2	33.61	17081700	34.01	33.95	35.15	36.73	170817	150105.83	165599.17	2
2012/1/9	34.73	33.9	34.75	33.35	33151928	34.17	34.03	34.99	36.71	331519.28	195236.81	172733.58	2
2012/1/10	36.29	34.8	36.39	34.75	38512060	34.54	34.26	34.91	36.7	385120.59	242970.03	189455.34	2
2012/1/11	35.83	36.2	36.45	35.65	26509268	34.93	34.48	34.82	36.68	265092.69	266844.16	199744.52	2
2012/1/12	36.37	35.79	37	35.65	22828236	35.41	34.74	34.84	36.69	228282.36	276166.38	209653.47	2
2012/1/13	36.03	36.38	36.72	35.6	18864500	35.85	34.93	34.84	36.7	188645	279731.97	214918.91	1
2012/1/16	35.59	35.9	36.4	35.58	13912955	36.02	35.1	34.86	36.72	139129.55	241254.05	218245.42	2
2012/1/17	37.82	35.78	37.92	35.45	31229328	36.33	35.43	34.95	36.76	312293.28	226688.58	234829.3	3
2012/1/18	37.45	37.7	38.5	37.28	22522858	36.65	35.79	35.02	36.77	225228.58	218715.75	242779.97	2
2012/1/19	38.51	37.51	38.65	37.51	35622560	37.08	36.25	35.13	36.8	356225.59	244304.41	260235.38	2
2012/1/20	39.1	38.77	39.47	38.56	39808632	37.69	36.77	35.36	36.82	398086.31	286192.66	282962.31	2
2012/1/30	38.6	39.11	39.3	38.45	22008496	38.3	37.16	35.59	36.83	220084.95	302383.75	271818.88	3
2012/1/31	38.34	38.6	39.1	37.8	24194358	38.4	37.36	35.81	36.83	241943.58	288313.81	257501.2	2
2012/2/1	37.41	38.23	38.64	37.12	27020936	38.39	37.52	36	36.81	270209.38	297309.97	258012.84	2
2012/2/2	39.64	37.65	39.7	37.64	44039328	38.62	37.85	36.3	36.81	440393.28	314143.5	279223.94	2
2012/2/3	40.15	39.6	40.64	39.35	44132248	38.83	38.26	36.6	36.82	441322.47	322790.75	304491.69	2
2012/2/6	39.62	40.23	40.35	39.24	22420984	39.03	38.66	36.88	36.8	224209.84	323615.72	312999.72	0
2012/2/7	38.91	39.32	39.54	38.5	26302344	39.15	38.77	37.1	36.78	263023.44	327831.69	308072.72	2
2012/2/9	39.88	40.09	40.55	39.7	40975380	39.64	39.02	37.4	36.78	409753.81	355740.56	326525.25	2
2012/2/10	40.09	39.8	40.72	39.72	26111436	39.73	39.17	37.71	36.78	261114.36	319884.81	317014.13	2
2012/2/13	40.28	39.54	40.85	39.45	20511706	39.76	39.29	38.03	36.78	205117.06	272643.72	297717.25	1
2012/2/14	39.58	40.25	40.25	39.19	23522952	39.75	39.39	38.27	36.79	235229.52	274847.66	299231.69	2
2012/2/15	40.24	39.45	40.6	39.45	24226180	40.01	39.58	38.47	36.81	242261.8	270695.31	299263.5	2
2012/2/16	39.68	40.18	40.2	39.41	17299494	39.97	39.81	38.66	36.81	172994.94	223343.53	289542.06	2
2012/2/17	39.75	40.19	40.32	39.45	17386492	39.91	39.82	38.83	36.81	173864.92	205893.66	262889.22	0
2012/2/20	40.09	40.3	40.89	40.03	31441492	39.87	39.81	39.04	36.85	314414.91	227753.22	250198.47	2
2012/2/21	40.69	40.14	40.74	39.7	22839360	40.09	39.92	39.29	36.91	228393.59	226386.03	250616.84	1
2012/2/22	41.09	40.57	41.33	40.2	24066056	40.26	40.14	39.45	36.99	240660.56	226065.8	248380.55	0
2012/2/23	41.01	40.99	41.49	40.81	18668276	40.53	40.25	39.63	37.06	186682.77	228803.33	226073.41	2
2012/2/24	41.68	41.01	41.7	40.74	25736636	40.91	40.41	39.79	37.15	257366.36	245503.63	225698.63	2
2012/2/27	41.51	41.83	42.2	41.43	28320796	41.2	40.53	39.91	37.25	283207.97	239262.25	233507.72	2
2012/2/28	41.71	41.58	41.99	41.32	20016240	41.4	40.74	40.07	37.34	200162.41	233616	230001	0
2012/2/29	40.82	41.57	41.6	40.63	25646236	41.35	40.8	40.19	37.43	256462.36	236776.38	231421.09	0
2012/3/1	40.55	40.7	41.1	40.48	17749916	41.25	40.89	40.35	37.5	177499.16	234939.66	231871.5	2
2012/3/2	41.25	40.67	41.29	40.67	21238550	41.17	41.04	40.43	37.58	212385.5	225943.47	235723.55	2
2012/3/5	40.1	41.3	41.45	40.06	35513936	40.89	41.04	40.43	37.66	355139.38	240329.75	239796	0
2012/3/6	39.44	40.07	40.1	39.23	40162664	40.43	40.92	40.42	37.7	401626.63	280622.59	257119.3	2
2012/3/7	39.14	39.1	39.69	39.03	21650016	40.1	40.72	40.43	37.73	216500.16	272630.16	254703.25	0
2012/3/8	39.91	39.33	40.36	39.33	26888796	39.97	40.61	40.43	37.78	268887.97	290907.94	262923.78	3
2012/3/9	40.07	40.23	40.28	39.66	13775886	39.73	40.45	40.43	37.83	137758.86	275982.59	250963.05	3
2012/3/12	39.78	40.06	40.06	39.1	24101660	39.67	40.28	40.4	37.86	241016.59	253158.03	246743.91	2
2012/3/13	40.65	39.73	40.66	39.73	22512938	39.91	40.17	40.46	37.91	225129.38	217858.58	249240.58	2
2012/3/14	39.75	41	41.14	39.6	32263850	40.03	40.06	40.43	37.94	322638.5	239086.28	255858.22	2
2012/3/15	39.54	39.65	40.19	39.51	19604482	39.96	39.96	40.43	37.97	196044.81	224517.63	257712.78	3
2012/3/16	39.54	39.64	39.89	38.8	22582074	39.85	39.79	40.42	38.03	225820.73	242130	259056.3	3
2012/3/19	39.01	39.36	39.36	38.7	25274406	39.7	39.68	40.36	38.08	252744.06	244475.5	248816.78	2
2012/3/20	38.76	38.9	39.35	38.7	19862596	39.32	39.62	40.27	38.14	198625.95	239174.8	228516.7	1
2012/3/21	38.93	39.1	39.25	38.45	17609076	39.16	39.59	40.16	38.19	176090.77	209865.25	224475.75	2
2012/3/22	38.95	39.01	39.21	38.51	13686538	39.04	39.5	40.05	38.24	136865.38	198029.38	211273.5	1
2012/3/23	38.42	38.78	38.78	38.19	15964835	38.81	39.33	39.89	38.27	159648.34	184794.91	213462.45	1
2012/3/26	38.26	38.32	38.51	37.96	10879273	38.66	39.18	39.73	38.33	108792.73	156004.63	200240.06	2
2012/3/27	38.32	38.6	38.69	38.01	19096732	38.58	38.95	39.56	38.41	190967.31	154472.91	196823.84	2
2012/3/28	37.38	38.17	38.23	37.26	22797022	38.27	38.71	39.39	38.46	227970.22	164848.8	187357.03	2
2012/3/29	36.24	37.11	37.3	36.1	24979152	37.72	38.38	39.17	38.51	249791.52	187434.03	192731.7	2
2012/3/30	36.58	36.48	36.64	36.13	19483204	37.36	38.09	38.94	38.55	194832.05	194470.77	189632.83	2
2012/4/5	37.76	36.58	38	36.14	28878272	37.26	37.96	38.82	38.61	288782.72	230468.75	193236.7	1
2012/4/6	38.08	37.75	38.34	37.58	19232996	37.21	37.89	38.75	38.68	192329.95	230741.3	192607.09	2
2012/4/9	37.65	37.78	38.1	37.45	8465889	37.26	37.76	38.68	38.74	84658.89	202079.03	183463.92	2
2012/4/10	38.07	37.52	38.12	36.95	12756779	37.63	37.68	38.59	38.81	127567.79	177634.28	182534.16	3
2012/4/11	37.9	37.57	38.25	37.5	14888632	37.89	37.62	38.48	38.87	148886.31	168445.13	181457.95	0
2012/4/12	39.07	37.94	39.18	37.72	25236208	38.15	37.7	38.44	38.96	252362.08	161161	195814.88	2
2012/4/13	39.75	39.22	40.05	39.2	34289452	38.49	37.85	38.4	39.04	342894.53	191273.92	211007.59	2
2012/4/16	39.48	39.51	39.8	39.2	10234169	38.85	38.06	38.38	39.1	102341.69	194810.48	198444.77	1
2012/4/17	38.88	39.45	39.64	38.85	11996398	39.02	38.32	38.35	39.15	119963.98	193289.72	185462	0
2012/4/18	39.99	39.12	40.07	38.98	21891068	39.43	38.66	38.37	39.21	218910.69	207294.59	187869.86	2
2012/4/19	41.01	39.92	41.5	39.81	56905544	39.82	38.99	38.47	39.29	569055.44	270633.28	215897.13	0
2012/4/20	41.37	40.9	41.5	40.82	35207544	40.15	39.32	38.6	39.39	352075.44	272469.44	231871.7	0
2012/4/23	40.63	41.35	41.83	40.48	27937810	40.38	39.61	38.69	39.43	279378.09	307876.75	251343.59	2
2012/4/24	40.79	40.41	41.8	40.2	42020020	40.76	39.89	38.78	39.49	420200.19	367924	280606.84	2
2012/4/25	40.8	40.7	41.29	40.44	22478932	40.92	40.18	38.9	39.53	224789.31	369099.69	288197.16	2
2012/4/26	41.19	40.99	41.6	40.97	22400438	40.96	40.39	39.05	39.56	224004.38	300089.5	285361.41	0
2012/4/27	40.71	41.2	41.5	40.5	23419532	40.82	40.49	39.17	39.6	234195.31	276513.47	274491.47	3
2012/5/2	42.17	41.74	42.46	41.44	36365344	41.13	40.75	39.41	39.66	363653.44	293368.53	300622.66	2
2012/5/3	43.08	42.19	43.22	42.1	31863352	41.59	41.17	39.75	39.76	318633.53	273055.19	320489.59	3
2012/5/4	43.08	43	43.35	42.61	26819798	42.05	41.48	40.07	39.81	268197.97	281736.94	325418.31	3
2012/5/7	41.99	42.6	42.85	41.7	33230748	42.21	41.58	40.28	39.84	332307.47	303397.56	301743.53	2
2012/5/8	41.59	42.18	42.29	41.39	29373266	42.38	41.6	40.46	39.88	293732.66	315305	295909.22	0
2012/5/9	41.45	41.25	41.66	41.12	25938000	42.24	41.69	40.65	39.92	259380	294450.31	293909.41	3
2012/5/10	41.37	41.4	41.67	41.3	18233400	41.9	41.74	40.82	39.94	182334	267190.44	270122.78	0
2012/5/11	41.18	41.35	41.84	40.9	17724016	41.52	41.78	40.98	39.96	177240.16	248998.84	265367.91	0
2012/5/14	40.79	41.51	41.87	40.22	23924826	41.28	41.74	41.06	39.97	239248.27	230387.03	266892.28	3
2012/5/15	42.19	41	42.2	41	47031368	41.4	41.89	41.19	40.01	470313.69	265703.22	290504.13	2
2012/5/16	41.21	42	42.07	41.13	22180652	41.35	41.79	41.27	40.03	221806.52	258188.53	276319.44	0
2012/5/17	42.4	41.36	42.5	41.26	29544634	41.55	41.72	41.45	40.08	295446.34	280811	274000.72	1
2012/5/18	41.41	41.97	41.97	41	26236638	41.6	41.56	41.52	40.1	262366.38	297836.25	273417.56	0
2012/5/21	41.62	41.21	42.06	41.21	15580665	41.77	41.52	41.55	40.13	155806.66	281147.91	255767.47	2
2012/5/22	42.57	41.78	42.6	41.7	30048374	41.84	41.62	41.61	40.16	300483.75	247181.92	256442.58	0
2012/5/23	42.21	42.4	42.5	41.8	23472616	42.04	41.69	41.69	40.18	234726.16	249765.84	253977.2	2
2012/5/24	42.04	42.01	42.67	41.86	12527403	41.97	41.76	41.75	40.2	125274.03	215731.41	248271.2	3
2012/5/25	40.65	42.02	42.29	40.4	22603948	41.82	41.71	41.75	40.18	226039.48	208466	253151.13	2
2012/5/28	41.07	40.57	41.2	40.18	21509396	41.71	41.74	41.74	40.17	215093.95	220323.47	250735.7	0
2012/5/29	42.22	41.09	42.6	40.8	26023880	41.64	41.74	41.81	40.18	260238.8	212274.47	229728.2	3
2012/5/30	42.25	42.22	42.57	42.02	18402378	41.65	41.84	41.82	40.2	184023.78	202134	225949.92	0
2012/5/31	41.89	42.09	42.13	41.68	17014740	41.62	41.79	41.76	40.23	170147.41	211108.67	213420.03	0
2012/6/1	42.17	41.9	42.49	41.88	14294861	41.92	41.87	41.71	40.24	142948.61	194490.5	201478.25	2
2012/6/4	40.81	41.7	41.93	40.7	36666780	41.87	41.79	41.65	40.25	366667.81	224805.28	222564.38	2
2012/6/5	40.67	40.95	41.25	40.54	21314676	41.56	41.6	41.61	40.27	213146.77	215386.88	213830.67	3
2012/6/6	41	40.89	41.36	40.83	15565706	41.31	41.48	41.59	40.3	155657.06	209713.53	205923.77	3
2012/6/7	41.08	41.5	42.16	40.9	15063533	41.15	41.38	41.57	40.32	150635.33	205811.11	208459.91	2
2012/6/8	41.1	41.8	41.85	40.95	26656238	40.93	41.43	41.57	40.34	266562.38	230533.84	212512.17	2
2012/6/11	42.33	41.42	42.35	41.25	19408352	41.24	41.55	41.64	40.38	194083.52	196017	210411.13	2
2012/6/12	42.5	42.07	42.65	42.05	19819572	41.6	41.58	41.66	40.41	198195.72	193026.8	204206.83	0
2012/6/13	45.28	42.52	45.46	42.52	54293616	42.46	41.88	41.86	40.51	542936.19	270482.63	240098.08	2
2012/6/14	45.13	45.31	45.72	44.94	34891008	43.27	42.21	42	40.6	348910.09	310137.56	257974.33	0
2012/6/15	46.06	45.25	46.63	45.25	39323992	44.26	42.6	42.23	40.71	393239.91	335473.09	283003.47	2
2012/6/18	46.12	46.48	46.7	45.62	20114888	45.02	43.13	42.46	40.83	201148.88	336886.16	266451.56	2
2012/6/19	45.96	46	46.6	45.85	20279128	45.71	43.66	42.63	40.95	202791.28	337805.25	265416.03	0
2012/6/20	46.04	46	46.54	45.95	13891949	45.86	44.16	42.82	41.07	138919.48	257001.92	263742.28	2
2012/6/21	44.77	45.76	45.76	44.26	27521340	45.79	44.53	42.96	41.16	275213.41	242262.58	276200.09	3
2012/6/25	43.54	44.45	44.59	43.47	18909716	45.29	44.77	43.1	41.25	189097.16	201434.05	268453.56	2
2012/6/26	43.97	43.49	44.45	43.28	21178916	44.86	44.94	43.24	41.34	211789.16	203562.09	270224.13	1
2012/6/28	44.65	44	45.1	44	25344470	44.59	45.15	43.37	41.45	253444.7	213692.78	275749.03	1
2012/6/29	45.74	44.52	46.43	44.5	33290736	44.53	45.2	43.54	41.59	332907.38	252490.34	254746.13	0
2012/7/2	46.1	46.1	46.16	45.32	18592980	44.8	45.29	43.75	41.75	185929.8	234633.63	238448.09	3
2012/7/3	45.62	46.1	46.8	45.46	24308708	45.22	45.25	43.92	41.9	243087.08	245431.63	223432.83	3
2012/7/4	45.15	45.71	45.93	44.9	11049155	45.45	45.15	44.14	42.03	110491.55	225172.09	214367.09	2
2012/7/5	45.35	44.85	45.8	44.63	14864410	45.59	45.09	44.37	42.15	148644.09	204211.97	208952.38	2
2012/7/6	46.24	45.75	46.5	45.15	33038164	45.69	45.11	44.64	42.29	330381.63	203706.83	228098.59	1
2012/7/9	45.6	45.99	46.85	45.41	20836704	45.59	45.2	44.86	42.42	208367.05	208194.28	221413.95	0
2012/7/10	45.52	45.6	46.35	45.09	16102497	45.57	45.39	45.08	42.54	161024.97	191781.86	218606.75	3
2012/7/11	45.71	45.2	45.8	44.98	14338755	45.68	45.57	45.25	42.65	143387.55	198361.05	211766.58	2
2012/7/12	45.01	45.6	45.6	44.34	35104116	45.62	45.6	45.38	42.74	351041.16	238840.45	221526.2	3
2012/7/13	45	44.54	45.6	44.54	14877338	45.37	45.53	45.36	42.83	148773.38	202518.81	203112.83	1
2012/7/16	43.57	44.99	44.99	43.45	20856296	44.96	45.28	45.29	42.91	208562.95	202558	205376.14	0
2012/7/17	44.29	43.5	44.4	43.28	20801360	44.72	45.14	45.2	42.98	208013.59	211955.72	201868.78	2
2012/7/18	44.3	44.42	44.85	43.3	16654212	44.43	45.06	45.11	43.04	166542.13	216586.66	207473.84	3
2012/7/19	45.94	44.15	46.5	44.01	35300976	44.62	45.12	45.11	43.11	353009.75	216980.34	227910.41	3
2012/7/20	45.97	45.8	46.03	45.41	18708428	44.81	45.09	45.1	43.2	187084.28	224642.55	213580.67	3
2012/7/23	44.79	45.36	45.36	44.5	17286796	45.06	45.01	45.1	43.27	172867.95	217503.55	210030.78	2
2012/7/24	44.93	44.44	45.4	44.44	15740904	45.19	44.95	45.17	43.34	157409.05	207382.63	209669.17	2
2012/7/25	44.7	44.51	45.38	44.5	11238948	45.27	44.85	45.21	43.4	112389.48	196552.09	206569.38	2
2012/7/26	44.7	44.8	45.68	44.5	16492337	45.02	44.82	45.21	43.46	164923.38	158934.83	187957.59	3
2012/7/27	44.49	45.05	45.18	43.5	24719248	44.72	44.77	45.15	43.5	247192.48	170956.47	197799.52	2
2012/7/30	43.61	44.41	44.88	43.51	15935878	44.49	44.77	45.02	43.51	159358.78	168254.64	192879.09	2
2012/7/31	44.24	43.61	45.12	43.5	20982900	44.35	44.77	44.96	43.53	209829	178738.63	193060.63	2
2012/8/1	45.21	44.41	45.38	44.31	15461745	44.45	44.86	44.96	43.58	154617.45	187184.22	191868.16	0
2012/8/2	44.84	45.1	45.38	44.4	14692688	44.48	44.75	44.93	43.64	146926.88	183584.92	171259.88	2
2012/8/3	44.05	44.84	44.94	43.4	22989002	44.39	44.56	44.82	43.68	229890.02	180124.42	175540.45	2
2012/8/6	44.6	44.01	44.67	43.93	14631067	44.59	44.54	44.77	43.74	146310.67	177514.8	172884.72	2
2012/8/7	43.92	44.5	44.58	43.7	18069268	44.52	44.44	44.69	43.78	180692.69	171687.53	175213.09	1
2012/8/8	44.37	43.96	44.43	43.76	12718645	44.36	44.4	44.63	43.84	127186.45	166201.34	176692.78	1
2012/8/9	44.66	44.05	44.69	43.85	14239012	44.32	44.4	44.61	43.88	142390.13	165293.98	174439.45	2
2012/8/10	44.84	44.5	45.27	44.5	13709996	44.48	44.43	44.6	43.94	137099.95	146735.97	163430.2	2
2012/8/13	41.92	44.79	44.8	41.65	41444704	43.94	44.26	44.52	43.93	414447.03	200363.25	188939.03	2
2012/8/14	41.6	41.92	42.1	40.92	24576228	43.48	44	44.38	43.94	245762.28	213377.17	192532.34	2
2012/8/15	41.53	41.6	41.95	41.4	11192188	42.91	43.63	44.25	43.94	111921.88	210324.25	188262.8	2
2012/8/16	41.52	41.5	41.8	41.25	8490582	42.28	43.3	44.02	43.92	84905.82	198827.39	182060.69	3
2012/8/17	41.62	41.45	41.7	41	14250208	41.64	43.06	43.81	43.91	142502.08	199907.83	173321.91	2
2012/8/20	41.14	41.1	41.4	40.4	12715913	41.48	42.71	43.62	43.89	127159.13	142450.23	171406.75	2
2012/8/21	41.06	41.2	41.81	40.82	14839704	41.37	42.43	43.43	43.9	148397.05	122977.19	168177.19	1
2012/8/22	40.89	41.08	41.4	40.44	14641364	41.25	42.08	43.24	43.9	146413.64	129875.54	170099.91	2
2012/8/23	41.03	40.9	41.22	40.61	14452394	41.15	41.72	43.06	43.88	144523.94	141799.16	170313.28	2
2012/8/24	40.87	41.15	41.34	40.73	11878532	41	41.32	42.88	43.86	118785.32	137055.81	168481.81	2
2012/8/27	38.87	40.84	40.98	38.84	24556684	40.54	41.01	42.64	43.8	245566.84	160737.36	151593.8	0
2012/8/28	38.88	38.87	39.49	38.65	12779813	40.11	40.74	42.37	43.75	127798.13	156617.58	139797.41	1
2012/8/29	38.43	38.7	38.82	38.27	10750322	39.62	40.43	42.03	43.71	107503.22	148835.48	139355.53	0
2012/8/30	39.13	37.9	39.55	37.9	22526212	39.24	40.19	41.75	43.68	225262.13	164983.13	153391.16	3
2012/8/31	38.85	39.01	39.8	38.75	12995661	38.83	39.92	41.49	43.65	129956.61	167217.41	152136.59	1
2012/9/3	39.85	38.53	40.14	38.52	19167648	39.03	39.79	41.25	43.63	191676.48	156439.33	158588.34	2
2012/9/4	39.43	40	40.08	39.26	10036469	39.14	39.62	41.02	43.6	100364.69	150952.63	153785.11	3
2012/9/5	39.25	39.33	39.88	39.13	12155513	39.3	39.46	40.77	43.55	121555.13	153763.02	151299.25	0
2012/9/6	39.82	39.48	40.1	39.39	9615674	39.44	39.34	40.53	43.5	96156.74	127941.94	146462.53	2
2012/9/7	42.05	40.4	42.58	40.4	40205116	40.08	39.46	40.39	43.45	402051.16	182360.84	174789.13	2
2012/9/10	41.97	42.1	42.36	41.6	16195315	40.5	39.77	40.39	43.4	161953.16	176416.17	166427.75	3
2012/9/11	41.22	41.78	41.78	40.93	13995333	40.86	40	40.37	43.32	139953.33	184333.91	167643.27	3
2012/9/12	41.22	41.7	42.1	40.95	13384306	41.26	40.28	40.36	43.24	133843.06	186791.48	170277.25	2
2012/9/13	40.83	41.22	41.35	40.8	13544421	41.46	40.45	40.32	43.15	135444.2	194648.97	161295.47	0
2012/9/14	41.03	41.33	41.86	40.8	19983968	41.25	40.67	40.29	43.07	199839.69	154206.67	168283.75	2
2012/9/17	40.03	40.8	41.33	40	15817025	40.87	40.69	40.24	42.99	158170.25	153450.09	164933.13	2
2012/9/18	40.03	39.75	40.37	39.31	11393317	40.63	40.75	40.18	42.93	113933.17	148246.08	166289.98	3
2012/9/19	40.38	40.01	40.48	39.9	10492991	40.46	40.86	40.16	42.87	104929.91	142463.44	164627.47	0
2012/9/20	39.81	40.35	40.35	39.77	18721784	40.26	40.86	40.1	42.79	187217.84	152818.17	173733.58	0
2012/9/21	39.58	39.67	40.02	39.3	10509783	39.97	40.61	40.03	42.69	105097.83	133869.8	144038.25	0
2012/9/24	40.26	39.32	40.41	39.03	10467018	40.01	40.44	40.1	42.59	104670.18	123169.79	138309.97	0
2012/9/25	40.63	40.2	41.22	40.2	13825132	40.13	40.38	40.19	42.51	138251.31	128033.4	138139.75	2
2012/9/26	40.35	40.35	40.79	40.23	10248266	40.13	40.29	40.29	42.43	102482.66	127543.98	135003.72	2
2012/9/27	41.64	40.48	42.23	40.48	25407016	40.49	40.37	40.41	42.36	254070.16	140914.42	146866.3	0
2012/9/28	41.94	41.25	42.06	41.1	22546048	40.96	40.47	40.57	42.29	225460.48	164986.95	149428.36	3
2012/10/8	41.45	42.06	42.77	41.35	12027629	41.2	40.61	40.65	42.22	120276.29	168108.19	145638.98	2
2012/10/9	42.35	41.7	42.65	41.7	17567486	41.55	40.84	40.79	42.17	175674.86	175592.88	151813.16	1
2012/10/10	42.2	42.2	42.4	42	8483187	41.92	41.02	40.94	42.11	84831.87	172062.72	149803.34	1
2012/10/11	41.64	42	42	41.44	9508178	41.92	41.2	41.03	42.06	95081.78	140265.05	140589.72	1
2012/10/12	41.51	41.98	42.49	41.37	11623820	41.83	41.4	41	42	116238.2	118420.6	141703.77	1
2012/10/15	41.72	41.79	42.3	41.46	7305898	41.88	41.54	40.99	41.97	73058.98	108977.14	138542.66	0
2012/10/16	41.76	41.72	42.24	41.54	9364400	41.77	41.66	41.02	41.92	93644	92570.97	134081.92	3
2012/10/17	41.54	42	42	41	13076530	41.63	41.78	41.03	41.88	130765.3	101757.66	136910.19	2
2012/10/18	41.79	41.5	41.97	41.01	17518536	41.66	41.79	41.08	41.81	175185.36	117778.36	129021.71	2
2012/10/19	42	41.65	42	41.65	9161206	41.76	41.8	41.13	41.74	91612.06	112853.15	115636.88	0
2012/10/22	42.22	41.8	42.27	41.73	10904098	41.86	41.87	41.24	41.7	109040.98	120049.54	114513.34	2
2012/10/23	41.76	42.37	42.48	41.61	9835520	41.86	41.81	41.33	41.65	98355.2	120991.79	106781.38	0
2012/10/24	41.68	41.64	42.02	41.48	8912570	41.89	41.76	41.39	41.6	89125.7	112663.86	107210.77	1
2012/10/25	40.84	41.65	41.9	40.77	12843360	41.7	41.68	41.44	41.53	128433.6	103313.51	110545.94	3
2012/10/26	39.74	40.86	41.05	39.45	14748204	41.25	41.51	41.45	41.45	147482.05	114487.52	113670.33	2
2012/10/29	38.06	39.58	39.68	37.6	34008844	40.42	41.14	41.34	41.36	340088.44	160697	140373.27	2
2012/10/30	38.48	38.2	38.96	38.2	21917168	39.76	40.81	41.23	41.26	219171.69	184860.3	152926.03	2
2012/10/31	38.8	38.76	38.94	38.4	10140528	39.18	40.54	41.16	41.16	101405.28	187316.22	149990.03	3
2012/11/1	39.33	38.8	39.8	38.6	39884200	38.88	40.29	41.04	41.07	398842	241397.91	172355.72	0
2012/11/2	39.05	39.03	39.36	38.63	28174428	38.74	40	40.9	40.98	281744.28	268250.31	191368.92	0
2012/11/5	38.76	39	39.15	38.29	26609362	38.88	39.65	40.76	40.89	266093.63	253451.34	207074.19	2
2012/11/6	39.14	38.75	39.24	38.32	21302246	39.02	39.39	40.6	40.81	213022.45	252221.53	218540.91	2
2012/11/7	38.92	39.14	39.14	38.71	13419600	39.04	39.11	40.44	40.72	134196	258779.67	223047.92	2
2012/11/8	38.61	38.6	39.03	38.53	16749294	38.9	38.89	40.29	40.61	167492.94	212509.84	226953.88	2
2012/11/9	38.61	38.55	38.76	38.43	8162360	38.81	38.78	40.14	40.51	81623.6	172485.72	220368.03	2
2012/11/12	38.2	38.63	38.74	37.88	17485156	38.7	38.79	39.96	40.45	174851.56	154237.31	203844.34	2
2012/11/13	37.58	38.21	38.21	37.5	12771795	38.38	38.7	39.76	40.38	127717.95	137176.41	194698.95	1
2012/11/14	37.83	37.65	38.05	37.51	11549374	38.17	38.6	39.57	40.32	115493.74	133435.95	196107.8	2
2012/11/15	37.77	37.7	38.28	37.55	19779808	38	38.45	39.37	40.26	197798.08	139496.98	176003.42	0
2012/11/16	37.09	37.7	37.81	36.73	16040754	37.69	38.25	39.12	40.18	160407.55	155253.78	163869.77	2
2012/11/19	36.49	36.93	37.04	34.6	39350412	37.35	38.02	38.84	40.1	393504.13	198984.28	176610.8	2
2012/11/20	35.33	36.28	36.29	35.1	28155042	36.9	37.64	38.52	40.01	281550.41	229750.78	183463.59	2
2012/11/21	36.44	35.3	36.5	35.3	17475636	36.62	37.4	38.25	39.93	174756.36	241603.3	187519.63	3
2012/11/22	36.5	36.27	36.55	36.01	11062312	36.37	37.18	38.04	39.86	110623.12	224168.3	181832.66	2
2012/11/23	37.12	36.57	37.84	36.45	17513428	36.38	37.04	37.91	39.8	175134.28	227113.66	191183.72	2
2012/11/26	37	37.04	37.23	36.8	9098975	36.48	36.92	37.85	39.77	90989.75	166610.78	182797.53	0
2012/11/27	36.23	36.93	37.15	36.15	13345263	36.66	36.78	37.74	39.72	133452.63	136991.22	183371	2
2012/11/28	35.82	36.13	36.17	35.6	11952384	36.53	36.58	37.59	39.68	119523.84	125944.73	183774.02	2
2012/11/29	35.68	35.71	36.1	35.55	11271531	36.37	36.37	37.41	39.62	112715.31	126363.16	175265.73	1
2012/11/30	36.48	35.57	36.89	35.57	13137846	36.24	36.31	37.28	39.58	131378.45	117612	172362.83	2
2012/12/3	36.63	36.4	37.7	36.32	21681916	36.17	36.32	37.17	39.53	216819.16	142777.88	154694.33	2
2012/12/4	37.39	36.71	37.67	36.71	23192468	36.4	36.53	37.09	39.49	231924.69	162472.3	149731.77	2
2012/12/5	38.92	37.35	39.16	37.35	37833368	37.02	36.78	37.09	39.49	378333.69	214234.25	170089.48	1
2012/12/6	38.9	38.87	39.33	38.6	20883708	37.66	37.02	37.1	39.47	208837.08	233458.63	179910.91	2
2012/12/7	39.31	38.78	39.47	38.43	28115180	38.23	37.24	37.14	39.43	281151.81	263413.28	190512.66	2
2012/12/10	39.99	39.5	40.38	39.5	31565980	38.9	37.53	37.23	39.39	315659.81	283181.41	212979.66	2
2012/12/11	39.8	39.89	40.18	39.65	21425860	39.38	37.89	37.34	39.37	214258.59	279648.19	221060.25	2
2012/12/12	39.88	39.81	40.1	39.44	17711024	39.58	38.3	37.44	39.35	177110.23	239403.5	226818.88	1
2012/12/13	38.86	39.78	39.78	38.75	23370652	39.57	38.62	37.49	39.31	233706.52	244377.41	238918.03	3
2012/12/14	41.96	38.99	42.2	38.99	54804940	40.1	39.16	37.74	39.33	548049.38	297756.91	280585.09	3
2012/12/17	42.51	41.96	43	41.88	37027296	40.6	39.75	38.04	39.37	370272.97	308679.56	295930.47	0
2012/12/18	42.18	42.4	43.22	41.91	29215574	41.08	40.23	38.38	39.41	292155.75	324258.97	301953.56	3
2012/12/19	41.77	42.05	42.5	41.5	22721518	41.46	40.52	38.65	39.43	227215.19	334279.94	286841.72	1
2012/12/20	42.26	41.65	42.5	41.5	17918216	42.14	40.85	38.93	39.47	179182.16	323375.09	283876.22	3
2012/12/21	42.39	42.42	43.35	42.1	21640282	42.22	41.16	39.2	39.52	216402.81	257045.78	277401.31	1
2012/12/24	42.12	41.31	42.28	41.11	30131332	42.14	41.37	39.45	39.55	301313.31	243253.84	275966.69	2
2012/12/25	43	41.78	43.62	41.71	45171416	42.31	41.69	39.79	39.59	451714.16	275165.56	299712.28	0
2012/12/26	43.46	43.01	43.89	42.91	25546284	42.65	42.05	40.17	39.64	255462.84	280815.06	307547.5	2
2012/12/27	43.23	43.74	44	43.05	18872596	42.84	42.49	40.55	39.67	188725.95	282723.81	303049.44	1
2012/12/28	43.81	43.49	44.05	42.91	23385668	43.12	42.67	40.92	39.7	233856.69	286214.59	271630.19	2
2012/12/31	45.29	44	45.85	44	32981464	43.76	42.95	41.35	39.76	329814.63	291914.84	267584.34	2
2013/1/4	47.11	46.71	49.81	46.4	58713484	44.58	43.44	41.84	39.84	587134.81	318999	297082.28	0
2013/1/7	47.22	47.11	47.58	46.58	28328430	45.33	43.99	42.25	39.93	283284.31	324563.31	302689.19	3
2013/1/8	45.46	47.14	47.31	45.11	47143884	45.78	44.31	42.58	39.99	471438.84	381105.84	331914.81	1
2013/1/9	45.07	45.05	45.35	44.44	40820848	46.03	44.58	42.87	40.05	408208.47	415976.22	351095.41	2
2013/1/10	44.99	45.16	45.88	44.81	27237272	45.97	44.86	43.12	40.1	272372.72	404487.81	348201.31	0
2013/1/11	44.43	45.08	45.34	44.22	22861664	45.43	45.01	43.35	40.15	228616.64	332784.19	325891.59	1
2013/1/14	46.87	44.45	47.01	44.29	38876232	45.36	45.35	43.7	40.24	388762.31	353879.81	339221.53	2
2013/1/15	46.98	46.89	47.95	46.72	42006864	45.67	45.72	44.11	40.32	420068.63	343605.75	362355.78	2
2013/1/16	45.95	46.85	46.85	45	28925856	45.84	45.94	44.31	40.39	289258.56	319815.78	367896	3
2013/1/17	45.08	45.78	45.92	44.8	24705458	45.86	45.92	44.43	40.44	247054.58	314752.13	359619.94	2
2013/1/18	46.45	45.36	46.88	44.94	25987554	46.27	45.85	44.65	40.51	259875.55	321003.91	326894.03	2
2013/1/21	45.77	46.3	46.45	45.3	23426222	46.05	45.7	44.85	40.58	234262.22	290103.91	321991.81	2
2013/1/22	46.22	45.78	47.38	45.53	40469332	45.89	45.78	45.04	40.67	404693.31	287028.84	315317.31	3
2013/1/23	46.44	46.2	46.93	45.91	23513514	45.99	45.92	45.25	40.78	235135.14	276204.16	298009.97	0
2013/1/24	46.54	46.61	47.98	46.27	45815324	46.28	46.07	45.47	40.92	458153.25	318423.91	316588.06	0
2013/1/25	45.59	46.56	46.9	45.01	26519070	46.11	46.19	45.6	41.04	265190.69	319486.94	320245.44	2
2013/1/28	46.66	45.4	47.15	45.3	47375908	46.29	46.17	45.76	41.17	473759.09	367386.31	328745.09	2
2013/1/29	46.72	47.1	47.66	45.81	40676264	46.39	46.14	45.93	41.3	406762.63	367800.19	327414.5	0
2013/1/30	47.58	47.32	48.59	46.96	55516988	46.62	46.31	46.12	41.44	555169.88	431807.09	354005.63	2
2013/1/31	48.22	47.78	48.5	47.24	54176028	46.95	46.62	46.27	41.6	541760.25	448528.5	383476.19	0
2013/2/1	50.77	48.01	51.08	47.6	110589936	47.99	47.05	46.45	41.79	1105899.38	616670.19	468078.56	1
2013/2/4	51.49	52.29	53.27	51	94964472	48.96	47.62	46.66	42	949644.75	711847.38	539616.88	2
2013/2/5	50.65	50.7	51.5	49.84	42794568	49.74	48.07	46.92	42.2	427945.69	716084	541942	2
2013/2/6	52.78	50.91	53.25	50.9	48598848	50.78	48.7	47.31	42.44	485988.47	702247.69	567027.38	2
2013/2/7	52.48	52.41	53.08	51.28	47137468	51.63	49.29	47.68	42.68	471374.69	688170.63	568349.5	2
2013/2/8	51.89	52.38	52.77	50.94	30815640	51.86	49.92	48.06	42.91	308156.41	528622	572646.13	2
2013/2/18	49.54	52.05	52.25	49.36	42748752	51.47	50.21	48.19	43.11	427487.53	424190.56	568018.94	0
2013/2/19	48.78	49.55	49.74	47.99	45534904	51.09	50.42	48.28	43.29	455349.03	429671.25	572877.63	1
2013/2/20	48.78	48.7	48.97	48.03	26191652	50.29	50.54	48.42	43.49	261916.52	384856.84	543552.31	3
2013/2/21	46.74	48.03	48.1	45.88	53822724	49.15	50.39	48.5	43.66	538227.25	398227.31	543198.94	2
2013/2/22	45.96	46.5	46.7	45.8	20476540	47.96	49.91	48.48	43.84	204765.41	377549.13	453085.59	2
2013/2/25	45.81	46.28	47.03	45.3	22512604	47.21	49.34	48.48	43.99	225126.05	337076.84	380633.72	2
2013/2/26	44.97	45.33	46.33	44.85	42680096	46.45	48.77	48.42	44.13	426800.97	331367.22	380519.25	1
2013/2/27	45.2	45.25	46	45	31344636	45.74	48.02	48.36	44.27	313446.38	341673.22	363265.06	3
2013/2/28	47.07	45.75	47.09	45.2	52286076	45.8	47.47	48.38	44.44	522860.75	338599.91	368413.63	0
2013/3/1	45.95	47.07	47.15	45.1	47742744	45.8	46.88	48.4	44.6	477427.44	393132.31	385340.72	2
2013/3/4	42.68	45	45.2	42.1	80587240	45.17	46.19	48.2	44.71	805872.38	509281.59	423179.25	2
2013/3/5	43.95	42.95	44.1	42.37	48319080	44.97	45.71	48.06	44.85	483190.81	520559.59	425963.44	2
2013/3/6	44.52	44.3	44.66	43.91	46295748	44.83	45.28	47.91	44.98	462957.47	550461.75	446067.5	2
2013/3/7	43.61	44	44.19	42.95	32442240	44.14	44.97	47.68	45.1	324422.41	510774.09	424687	2
2013/3/8	43.92	43.83	44.46	43.39	29024344	43.74	44.77	47.34	45.21	290243.44	473337.31	433234.81	3
2013/3/11	43.2	43.72	44.15	43.08	35494948	43.84	44.51	46.92	45.28	354949.47	383152.69	446217.16	2
2013/3/12	43.25	43.11	43.87	42.8	45213152	43.7	44.34	46.55	45.35	452131.53	376940.88	448750.19	2
2013/3/13	42.63	43.2	43.35	42.44	29128216	43.32	44.08	46.05	45.41	291282.16	342605.78	446533.81	2
2013/3/14	42.78	42.77	43.02	42.33	22549024	43.16	43.65	45.56	45.45	225490.23	322819.34	416796.69	3
2013/3/15	41.92	42.01	43.8	41.56	42304752	42.76	43.25	45.06	45.49	423047.53	349380.19	411358.75	1
2013/3/18	40.63	41.5	41.92	40.58	36168768	42.24	43.04	44.62	45.5	361687.69	350727.81	366940.28	2
2013/3/19	41.59	40.67	41.63	40.67	22498868	41.91	42.8	44.26	45.55	224988.69	305299.25	341120.06	1
2013/3/20	43.09	41.55	43.26	41.54	37051928	42	42.66	43.97	45.57	370519.28	321146.69	331876.28	2
2013/3/21	43.16	43.09	43.67	42.92	23363984	42.08	42.62	43.79	45.58	233639.84	322776.59	322798	0
2013/3/22	43.11	43.2	43.68	42.93	21663552	42.32	42.54	43.65	45.59	216635.52	281494.19	315437.19	2
2013/3/25	42.84	43.53	43.79	42.51	19585072	42.76	42.5	43.5	45.61	195850.72	248326.8	299527.31	2
2013/3/26	42	42.65	42.94	41.99	37432000	42.84	42.37	43.36	45.61	374320	278193.06	291746.19	2
2013/3/27	42.13	42.2	42.75	42.06	26231432	42.65	42.33	43.2	45.6	262314.31	256552.08	288849.38	2
2013/3/28	41.05	41.1	41.15	40	37070088	42.23	42.15	42.9	45.58	370700.88	283964.28	303370.44	2
2013/3/29	41.77	41.08	42.09	40.55	18215468	41.96	42.14	42.69	45.56	182154.69	277068.13	279281.19	2
2013/4/1	40.99	41.27	41.54	40.88	25089494	41.59	42.17	42.61	45.52	250894.94	288076.94	268201.91	2
2013/4/2	40.53	40.77	41.45	40.26	26957786	41.29	42.07	42.44	45.48	269577.88	267128.56	272660.81	2
2013/4/3	40.76	40.6	41.36	40.5	20246772	41.02	41.83	42.25	45.43	202467.72	255159.2	255855.63	2
2013/4/8	40	40	40.25	39.28	46340968	40.81	41.52	42.07	45.34	463409.69	273701	278832.66	2
2013/4/9	41.14	40.15	41.34	40.14	45543116	40.68	41.32	41.93	45.24	455431.16	328356.31	302712.19	2
2013/4/10	41.18	41.1	41.67	40.83	37672668	40.72	41.15	41.83	45.14	376726.69	353522.63	320799.78	2
2013/4/11	41.23	41.35	41.98	41.05	16864634	40.86	41.08	41.73	45.07	168646.34	333336.31	300232.44	2
2013/4/12	41.15	41.2	41.54	41	11529113	40.94	40.98	41.65	45	115291.13	315901	285530.09	2
2013/4/15	40.51	41.05	41.44	40.39	16532950	41.04	40.93	41.54	44.93	165329.5	256284.95	264992.97	2
2013/4/16	41.53	40.01	41.54	39.93	25035016	41.12	40.9	41.52	44.88	250350.16	215268.75	271812.5	2
2013/4/17	41.81	41.55	41.97	41.3	39149548	41.25	40.98	41.58	44.8	391495.47	218222.53	285872.56	2
2013/4/18	42.26	41.5	42.32	41.35	30663628	41.45	41.16	41.61	44.72	306636.28	245820.5	289578.44	2
2013/4/19	42.9	42.3	43.1	42.3	56854872	41.8	41.37	41.6	44.67	568548.75	336472.03	326186.53	2
2013/4/22	41.95	42.4	42.54	41.85	31786380	42.09	41.57	41.54	44.61	317863.81	366978.91	311631.94	2
2013/4/23	39.92	42.11	42.15	39.86	36657676	41.77	41.44	41.38	44.5	366576.75	390224.19	302746.5	2
2013/4/24	40.38	40.05	41.15	39.9	33627616	41.48	41.36	41.26	44.41	336276.16	379180.34	298701.44	2
2013/4/25	40.14	40.39	40.8	39.73	22794996	41.06	41.26	41.17	44.31	227949.95	363443.09	304631.81	2
2013/4/26	39.81	40.25	40.41	39.76	18863712	40.44	41.12	41.05	44.2	188637.13	287460.75	311966.41	2
2013/5/2	40.03	40	40.55	39.91	20910266	40.06	41.07	41	44.09	209102.66	265708.53	316343.72	2
2013/5/3	41.09	40.3	41.45	40.2	32882502	40.29	41.03	40.97	44.02	328825.03	258158.17	324191.19	2
2013/5/6	41.53	41.45	41.99	41.1	27369226	40.52	41	40.99	43.93	273692.25	245641.41	312410.88	2
2013/5/7	41.32	41.4	41.73	41.15	19021848	40.76	40.91	41.03	43.84	190218.48	238095.09	300769.09	2
2013/5/8	41.68	41.63	42.2	41.48	24775242	41.13	40.78	41.08	43.75	247752.42	249918.16	268689.44	2
2013/5/9	41.11	41.79	41.83	40.91	20997852	41.35	40.7	41.13	43.63	209978.52	250093.34	257900.95	2
2013/5/10	41.1	40.86	41.42	40.79	19522736	41.35	40.82	41.13	43.47	195227.36	223373.8	240766	2
2013/5/13	40.19	40.85	41.08	40	25170480	41.08	40.8	41.08	43.28	251704.8	218976.33	232308.84	2
2013/5/14	39.04	40	40	38.75	47111924	40.62	40.69	40.97	43.08	471119.25	275156.47	256625.8	2
2013/5/15	38.69	39.13	39.27	38.35	32587356	40.03	40.58	40.85	42.85	325873.56	290780.69	270349.44	2
2013/5/16	39.86	38.66	40	38.42	30963956	39.78	40.56	40.82	42.64	309639.56	310712.91	280403.09	2
2013/5/17	40.45	39.88	40.66	39.72	33990636	39.65	40.5	40.76	42.45	339906.38	339648.69	281511.28	2
2013/5/20	40.86	40.39	41.34	40.27	32404166	39.78	40.43	40.72	42.3	324041.66	354116.06	286546.19	2
2013/5/21	40.55	40.9	41.13	40.21	24493908	40.08	40.35	40.63	42.17	244939.08	308880.06	292018.25	2
2013/5/22	40.59	40.55	40.99	40.3	16396047	40.46	40.24	40.51	42.03	163960.47	276497.44	283639.06	2
2013/5/23	39.48	40.5	40.5	39.47	31888052	40.39	40.08	40.39	41.91	318880.53	278345.63	294529.25	2
2013/5/24	39.59	39.79	40	39.1	22211836	40.21	39.93	40.37	41.8	222118.36	254788.03	297218.34	2
2013/5/27	39.47	39.51	39.94	39.32	17261048	39.94	39.86	40.33	41.7	172610.48	224501.8	289308.94	2
2013/5/28	40.72	39.5	40.8	39.35	34407104	39.97	40.03	40.36	41.63	344071.03	244328.17	276604.09	2
2013/5/29	40.24	40.86	41.06	40.17	33040796	39.9	40.18	40.38	41.54	330407.97	277617.69	277057.56	2
2013/5/30	39.98	40.09	40.45	39.78	24605238	40	40.19	40.38	41.43	246052.38	263052.06	270698.84	2
2013/5/31	39.61	40.1	40.33	39.57	18514340	40	40.11	40.3	41.32	185143.41	255657.05	255222.55	2
2013/6/3	39.63	39.64	40.1	39.49	21033662	40.04	39.99	40.21	41.27	210336.63	263202.28	243852.03	2
2013/6/4	39.14	39.64	39.65	38.96	21193864	39.72	39.85	40.1	41.19	211938.64	236775.8	240552	3
2013/6/5	39.09	39.16	39.27	38.88	13036943	39.49	39.69	39.97	41.1	130369.43	196768.09	237192.91	2
2013/6/6	38.63	38.97	39.05	38.53	17561768	39.22	39.61	39.85	41.02	175617.69	182681.16	222866.59	2
2013/6/7	37.8	38.63	38.82	37.75	23726804	38.86	39.43	39.68	40.91	237268.05	193106.09	224381.58	2
2013/6/13	36.49	37.29	37.29	36.3	69556312	38.23	39.13	39.5	40.8	695563.13	290151.38	276676.81	2
2013/6/14	36.86	36.86	36.99	36.59	36941848	37.77	38.75	39.39	40.7	369418.47	321647.31	279211.56	2
2013/6/17	37.58	37.2	37.85	36.88	31914826	37.47	38.48	39.33	40.61	319148.25	359403.09	278085.59	2
2013/6/18	38.18	37.56	38.25	37.51	39695452	37.38	38.3	39.25	40.53	396954.53	403670.47	293175.84	2
2013/6/19	37.72	38.03	38.03	37.56	39116504	37.37	38.11	39.11	40.46	391165.03	434449.91	313778	2
2013/6/20	36.38	37.6	37.6	36.28	29369460	37.34	37.79	38.89	40.39	293694.59	354076.19	322113.81	2
2013/6/21	37.11	35.9	37.49	35.65	34347752	37.39	37.58	38.71	40.32	343477.53	348887.97	335267.69	2
2013/6/24	34.5	36.6	36.65	34.47	47483704	36.78	37.13	38.41	40.18	474837.03	380025.72	369714.44	2
2013/6/25	34.62	34.38	34.84	32.5	51536952	36.07	36.72	38.17	40.03	515369.53	403708.75	403689.59	2
2013/6/26	34.52	34.63	34.7	33.31	37116892	35.43	36.4	37.91	39.89	371168.91	399709.53	417079.69	2
2013/6/27	34.39	34.3	34.78	33.65	33313688	35.03	36.19	37.66	39.75	333136.88	407597.94	380837.06	2
2013/6/28	34.76	34	35.49	33.82	26405624	34.56	35.98	37.36	39.63	264056.25	391713.69	370300.81	2
2013/7/1	34.5	34.4	34.62	33.51	22136552	34.56	35.67	37.07	39.5	221365.52	341019.41	360522.56	2
2013/7/2	34.42	34.38	34.5	33.7	26967308	34.52	35.29	36.8	39.39	269673.09	291880.13	347794.44	2
2013/7/3	34.01	34.15	34.15	33.5	24214776	34.42	34.92	36.52	39.26	242147.77	266075.91	332892.69	2
2013/7/4	34.23	33.66	34.33	33.4	30184604	34.38	34.71	36.25	39.15	301846.03	259817.72	333707.84	3
2013/7/5	34.51	34.28	34.6	34.02	29034272	34.33	34.45	36.01	39.05	290342.72	265075.03	328394.38	2
2013/7/8	33.97	34	34.09	33.5	25654448	34.23	34.39	35.76	38.94	256544.48	272110.81	306565.13	3
2013/7/9	33.74	33.81	33.95	33.6	11750489	34.09	34.3	35.51	38.83	117504.89	241677.17	266778.66	2
2013/7/10	34.34	33.63	34.36	33.08	38907868	34.16	34.29	35.34	38.72	389078.69	271063.34	268569.66	2
2013/7/11	36.24	34.4	37.31	34.28	71012112	34.56	34.47	35.33	38.64	710121.13	352718.38	306268.06	2
2013/7/12	35.01	36.16	36.16	35	40838188	34.66	34.5	35.24	38.53	408381.88	376326.22	320700.59	3
2013/7/15	35.24	35.3	36.25	34.88	33752656	34.91	34.57	35.12	38.43	337526.56	392522.63	332316.69	2
2013/7/16	35.01	35.1	35.29	34.62	22238580	35.17	34.63	34.96	38.34	222385.8	413498.81	327588	2
2013/7/17	34.38	35.05	35.25	34.34	24350860	35.18	34.67	34.79	38.22	243508.59	384384.78	327724.06	2
2013/7/18	33.53	34.06	34.29	33.5	25507756	34.63	34.6	34.65	38.08	255077.56	293376.06	323047.25	2
2013/7/19	33.39	33.54	33.98	32.67	40416336	34.31	34.49	34.47	37.94	404163.38	292532.34	334429.31	2
2013/7/22	33.39	32.93	33.5	32.73	30121052	33.94	34.43	34.41	37.78	301210.53	285269.16	338895.88	2
2013/7/23	33.81	33.4	34.25	33.16	37166600	33.7	34.43	34.37	37.64	371666	315125.22	364312.03	2
2013/7/24	32.97	33.5	33.66	32.68	37807872	33.42	34.3	34.29	37.53	378078.72	342039.25	363212	2
2013/7/25	32.69	33.1	33.32	32.65	32049760	33.25	33.94	34.21	37.4	320497.59	355123.22	324249.66	2
2013/7/26	32.6	32.5	32.71	32.04	37655592	33.09	33.7	34.1	37.27	376555.91	349601.75	321067.03	2
2013/7/29	32.08	32.22	32.44	31.69	38287448	32.83	33.39	33.98	37.14	382874.47	365934.56	325601.81	2
2013/7/30	32.13	31.95	32.67	31.9	35770772	32.49	33.1	33.86	37.01	357707.72	363142.91	339134.06	2
2013/7/31	32.08	32.3	32.65	31.98	27732880	32.32	32.87	33.77	36.86	277328.81	342992.91	342516.06	2
2013/8/1	32.66	32.17	32.79	32.11	31279122	32.31	32.78	33.69	36.71	312791.22	341451.63	348287.44	2
2013/8/2	32.32	32.88	33.04	32.3	25865356	32.25	32.67	33.58	36.56	258653.56	317871.16	333736.44	2
2013/8/5	32.99	32.44	33	32.23	29746186	32.44	32.63	33.53	36.42	297461.88	300788.66	333361.59	2
2013/8/6	33	32.97	33.26	32.5	32981244	32.61	32.55	33.49	36.28	329812.44	295209.59	329176.25	2
2013/8/7	32.79	32.88	33.33	32.7	30375664	32.75	32.53	33.42	36.15	303756.63	300495.16	321744.03	0
2013/8/8	32.91	32.75	33.37	32.59	20401252	32.8	32.56	33.25	36.02	204012.52	278739.41	310095.53	2
2013/8/9	33.02	33.15	33.25	32.68	17799932	32.94	32.6	33.15	35.92	177999.31	262608.56	290239.84	2
2013/8/12	34.51	33.24	34.54	33.1	50822108	33.25	32.84	33.11	35.85	508221.09	304760.41	302774.53	2
2013/8/13	34.83	34.75	35.12	34.45	38360760	33.61	33.11	33.1	35.77	383607.59	315519.44	305364.5	2
2013/8/14	34.88	34.75	35.57	34.71	36919160	34.03	33.39	33.13	35.68	369191.59	328606.41	314550.78	2
2013/8/15	34.65	34.72	35.34	34.6	23147992	34.38	33.59	33.19	35.57	231479.92	334099.91	306419.66	2
2013/8/16	34.39	34.5	36.44	33.9	65188888	34.65	33.8	33.24	35.47	651888.88	428877.81	345743.19	2
2013/8/19	34.54	34.05	34.68	33.66	35295984	34.66	33.95	33.29	35.37	352959.84	397825.56	351293	2
2013/8/20	34.2	34.31	35.12	34	29167496	34.53	34.07	33.31	35.28	291674.97	379439.06	347479.19	2
2013/8/21	34.25	34.25	34.66	33.87	17938692	34.41	34.22	33.38	35.19	179386.92	341478.09	335042.25	2
2013/8/22	34.11	34.14	34.74	34.1	19826932	34.3	34.34	33.45	35.1	198269.31	334836	334467.94	2
2013/8/23	33.78	34.46	34.5	33.4	25212292	34.18	34.41	33.51	34.99	252122.92	254882.8	341880.28	2
2013/8/26	34.46	33.96	34.61	33.61	25913880	34.16	34.41	33.63	34.89	259138.8	236118.58	316972.06	2
2013/8/27	34.31	34.45	34.46	34.07	19473252	34.18	34.36	33.73	34.8	194732.52	216730.09	298084.56	2
2013/8/28	33.69	33.98	34.07	33.52	28238756	34.07	34.24	33.81	34.7	282387.56	237330.22	289404.19	2
2013/8/29	33.77	33.92	34.09	33.55	17236378	34	34.15	33.87	34.6	172363.78	232149.13	283492.56	2
2013/8/30	34.86	34.1	35.53	34.05	58628340	34.22	34.2	34	34.53	586283.38	298981.19	276932	2
2013/9/2	35.16	35	35.66	35	47681488	34.36	34.26	34.11	34.46	476814.88	342516.41	289317.5	2
2013/9/3	36.08	35.38	36.21	35.34	49621836	34.71	34.45	34.26	34.42	496218.38	402813.59	309771.84	1
2013/9/4	35.73	36.08	36.1	35.61	27804130	35.12	34.6	34.41	34.39	278041.31	401944.31	319637.28	2
2013/9/5	35.75	35.8	36.06	35.6	22316884	35.52	34.76	34.55	34.38	223168.84	412105.34	322127.22	2
2013/9/6	35.77	35.6	36.02	35.47	26352712	35.7	34.96	34.69	34.36	263527.13	347554.09	323267.66	2
2013/9/9	37.61	35.81	37.99	35.81	93337528	36.19	35.27	34.84	34.36	933375.25	438866.19	390691.31	2
2013/9/10	38.16	37.8	38.23	37.48	48363464	36.6	35.66	35.01	34.36	483634.63	436349.44	419581.56	2
2013/9/11	38.1	38.65	39.8	38.08	68142576	37.08	36.1	35.17	34.36	681425.75	517026.25	459485.34	2
2013/9/12	38.64	38	39.5	37.52	73927592	37.66	36.59	35.37	34.4	739275.94	620247.69	516176.56	2
2013/9/13	37.6	38.36	38.78	37.53	49504276	38.02	36.86	35.53	34.41	495042.75	666550.88	507052.5	2
2013/9/16	37.94	38.05	38.26	37.3	38072124	38.09	37.14	35.7	34.47	380721.25	556020.13	497443.19	2
2013/9/17	37.78	37.9	39.11	37.6	56553180	38.01	37.31	35.88	34.52	565531.81	572399.5	504374.44	2
2013/9/18	37.69	37.7	38.17	37.59	27910578	37.93	37.5	36.05	34.57	279105.78	491935.5	504480.91	2
2013/9/23	38.19	37.94	38.51	37.88	29077996	37.84	37.75	36.25	34.64	290779.97	402236.31	511242	2
2013/9/24	36.91	38	38.1	36.5	44321492	37.7	37.86	36.41	34.67	443214.91	391870.75	529210.81	2
2013/9/25	36.71	36.81	37.19	36.49	22242312	37.46	37.77	36.52	34.71	222423.13	360211.09	458115.59	2
2013/9/26	35.6	36.5	36.5	35.49	35854496	37.02	37.52	36.59	34.73	358544.97	318813.75	445606.59	2
2013/9/27	35.81	35.61	35.98	35.58	20885096	36.64	37.29	36.69	34.76	208850.95	304762.81	398349.16	2
2013/9/30	35.7	35.94	36.15	35.55	19554520	36.15	36.99	36.79	34.78	195545.2	285715.81	343976.06	2
2013/10/8	35.91	35.41	36.1	35.27	28517700	35.95	36.82	36.84	34.81	285177	254108.25	322989.5	2
2013/10/9	36.18	35.75	36.31	35.5	28220390	35.84	36.65	36.89	34.84	282203.91	266064.41	313137.75	2
2013/10/10	35.56	36.3	36.32	35.36	27721252	35.83	36.43	36.87	34.87	277212.53	249797.92	284305.84	2
2013/10/11	36.4	35.85	36.41	35.69	38754488	35.95	36.3	36.9	34.91	387544.88	285536.69	295149.75	2
2013/10/14	36.91	36.45	37.43	36.09	48790392	36.19	36.17	36.96	34.92	487903.91	344008.44	314862.16	2
2013/10/15	36.85	37	37.1	36.61	25621188	36.38	36.16	37.01	34.95	256211.88	338215.41	296161.84	2
2013/10/16	35.86	36.82	36.82	35.6	29400192	36.32	36.08	36.92	34.96	294001.91	340575	303319.72	2
2013/10/17	35.58	36.14	36.22	35.56	16201322	36.32	36.08	36.8	34.97	162013.22	317535.16	283666.56	2
2013/10/18	35.71	35.63	36.09	35.53	20325378	36.18	36.07	36.68	34.99	203253.78	280676.94	283106.81	2
2013/10/21	36.12	35.7	36.22	35.3	28549476	36.02	36.11	36.55	35.03	285494.75	240195.09	292101.78	2
2013/10/22	35.64	36	36.06	35.48	25813736	35.78	36.08	36.45	35.07	258137.36	240580.2	289397.81	2
2013/10/23	35.61	35.74	36.29	35.49	30836228	35.73	36.02	36.34	35.11	308362.28	243452.28	292013.66	2
2013/10/24	34.99	35.56	35.56	34.95	26711460	35.61	35.97	36.2	35.13	267114.59	264472.56	291003.84	2
2013/10/25	35.26	35.15	35.44	34.79	30346280	35.52	35.85	36.07	35.17	303462.81	284514.34	282595.66	2
2013/10/28	35.6	35.89	35.99	35.35	22399264	35.42	35.72	35.95	35.22	223992.64	272213.94	256204.5	2
2013/10/29	36.76	35.75	37.14	35.61	61957080	35.64	35.71	35.94	35.28	619570.81	344500.63	292540.44	2
2013/10/30	37.39	36.79	37.47	36.6	42079008	36	35.87	35.97	35.37	420790.09	366986.19	305219.22	2
2013/10/31	36.82	37.28	37.33	36.75	31939816	36.37	35.99	36.03	35.45	319398.16	377442.91	320957.69	2
2013/11/1	37.56	36.82	37.99	36.82	38348980	36.83	36.17	36.12	35.54	383489.81	393448.31	338981.31	2
2013/11/4	37.13	37.7	37.94	37.01	22381316	37.13	36.28	36.19	35.62	223813.16	393412.41	332813.16	2
2013/11/5	36.74	36.99	36.99	36.06	27848660	37.13	36.39	36.23	35.69	278486.59	325195.56	334848.09	2
2013/11/6	36.61	36.52	36.99	36.45	17959522	36.97	36.49	36.25	35.75	179595.22	276956.56	321971.38	2
2013/11/7	36.55	36.79	36.97	36.3	20998196	36.92	36.64	36.3	35.81	209981.95	255073.34	316258.13	2
2013/11/8	36.08	36.23	36.69	36.06	25455374	36.62	36.72	36.29	35.87	254553.73	229286.13	311367.22	2
2013/11/11	36.25	36	36.45	35.95	27608128	36.45	36.79	36.26	35.92	276081.28	239739.75	316576.06	2
2013/11/12	37.37	36.51	37.48	36.51	46965640	36.57	36.85	36.28	35.99	469656.41	277973.72	301584.66	2
2013/11/13	36.27	36.9	37.1	36.2	38116068	36.5	36.74	36.3	36.02	381160.69	318286.81	297621.72	2
2013/11/14	36.74	36.41	36.99	36.37	32088832	36.54	36.73	36.36	36.05	320888.31	340468.06	297770.72	2
2013/11/15	38.18	36.78	38.44	36.78	82168832	36.96	36.79	36.48	36.11	821688.31	453895	341590.56	2
2013/11/18	41.14	38.89	41.4	38.45	149287232	37.94	37.19	36.73	36.22	1492872.38	697253.25	468496.44	2
2013/11/19	40.78	41.1	41.88	40.6	96120600	38.62	37.6	36.99	36.32	961206	795563.13	536768.38	2
2013/11/20	41	41.19	41.37	40.4	77864488	39.57	38.04	37.26	36.43	778644.88	875060	596673.38	2
2013/11/21	40.01	40.79	40.84	39.5	79850120	40.22	38.38	37.51	36.53	798501.19	970582.63	655525.38	2
2013/11/22	40.08	40.11	40.41	39.55	73294760	40.6	38.78	37.75	36.63	732947.63	952834.38	703364.75	2
2013/11/25	40.41	40	41.84	39.68	63382596	40.46	39.2	37.99	36.73	633825.94	781025.13	739139.19	2
2013/11/26	40.55	40.6	40.9	40.16	32191470	40.41	39.52	38.18	36.84	321914.69	653166.88	724365.06	2
2013/11/27	41.44	40.55	41.98	40.32	55493976	40.5	40.03	38.39	36.96	554939.75	608425.88	741742.94	2
2013/11/28	41.49	41.59	42.38	41.45	50612480	40.79	40.51	38.62	37.08	506124.81	549950.63	760266.63	2
2013/11/29	41.56	41.6	41.8	41.2	32164552	41.09	40.85	38.82	37.21	321645.53	467690.16	710262.31	2
2013/12/2	42.89	41.43	43.3	41.43	80272296	41.59	41.02	39.11	37.36	802722.94	501469.56	641247.38	2
2013/12/3	42.99	42.6	43.35	41.91	54610732	42.07	41.24	39.42	37.5	546107.31	546308.06	599737.44	2
2013/12/4	44.25	42.83	44.66	42.73	62873504	42.64	41.57	39.8	37.65	628735.06	561067.13	584746.44	2
2013/12/5	44.02	44.21	44.5	43.88	42504856	43.14	41.97	40.17	37.78	425048.56	544851.88	547401.19	2
2013/12/6	42.91	44.12	44.5	42.44	65192124	43.41	42.25	40.52	37.9	651921.25	610907	539298.56	0
2013/12/9	42.91	43.6	43.91	42.5	66335056	43.42	42.5	40.85	38.02	663350.56	583032.5	542251.06	2
2013/12/10	43.19	42.98	43.5	42.86	36897008	43.46	42.76	41.14	38.14	368970.09	547605.13	546956.63	2
2013/12/11	41.73	42.82	42.82	41.47	46015292	42.95	42.79	41.41	38.21	460152.91	513888.66	537477.88	2
2013/12/12	41.52	41.49	41.96	41	35011852	42.45	42.8	41.65	38.27	350118.53	498902.66	521877.25	2
2013/12/13	42.28	41	42.37	40.76	38910336	42.33	42.87	41.86	38.34	389103.38	446339.09	528623.06	2
2013/12/16	42.02	42.18	42.68	41.75	38338456	42.15	42.78	41.9	38.4	383384.56	390345.91	486689.25	2
2013/12/17	41.99	42.02	42.22	41.16	24724238	41.91	42.68	41.96	38.47	247242.38	366000.34	456802.69	2
2013/12/18	41.81	41.76	42.2	41.65	21377088	41.92	42.44	42	38.53	213770.88	316723.94	415306.31	2
2013/12/19	40.9	42.2	42.4	40.85	31293934	41.8	42.13	42.05	38.59	312939.34	309288.13	404095.38	2
2013/12/20	38.97	40.81	41.22	38.61	54131236	41.14	41.73	41.99	38.61	541312.38	339729.91	393034.5	2
2013/12/23	39.52	39.15	39.92	38.74	22804222	40.64	41.39	41.95	38.63	228042.22	308661.44	349503.66	2
2013/12/24	39.87	39.74	40.4	39.53	24547274	40.21	41.06	41.91	38.68	245472.73	308307.5	337153.94	2
2013/12/25	40.1	39.88	40.33	39.5	14544582	39.87	40.9	41.85	38.73	145445.81	294642.5	305683.19	2
2013/12/26	39.58	39.91	40.01	39.4	17026032	39.61	40.7	41.75	38.8	170260.31	266106.69	287697.41	2
2013/12/27	40.84	39.8	41.2	39.6	33922648	39.98	40.56	41.71	38.88	339226.47	225689.53	282709.69	2
2013/12/30	40.81	41.22	41.5	40.79	24809420	40.24	40.44	41.61	38.97	248094.2	229699.91	269180.69	2
2013/12/31	41.73	40.7	41.86	40.6	35053104	40.61	40.41	41.55	39.07	350531.03	250711.55	279509.5	2
2014/1/2	41.3	41.59	41.6	40.66	22814640	40.85	40.36	41.4	39.15	228146.41	267251.69	280947.06	2
2014/1/3	40.29	40.7	40.9	40.08	26082114	40.99	40.3	41.21	39.23	260821.14	285363.88	275735.31	2
2014/1/6	40.29	40.18	40.97	38.9	48383924	40.88	40.43	41.08	39.3	483839.25	314286.41	269987.94	2
2014/1/7	40.09	39.63	40.29	39.63	21964072	40.74	40.49	40.94	39.35	219640.72	308595.69	269147.81	2
2014/1/8	40.63	40.19	40.88	39.87	27507270	40.52	40.57	40.81	39.41	275072.69	293504.03	272107.78	2
2014/1/9	39.97	40.5	40.89	39.7	26908520	40.25	40.55	40.73	39.48	269085.19	301691.81	284471.72	2
2014/1/10	39.57	39.96	40.15	39.48	19439362	40.11	40.55	40.63	39.55	194393.63	288406.31	286885.06	3
2014/1/13	39.45	39.73	40.12	38.98	24769164	39.94	40.41	40.49	39.61	247691.64	241176.78	277731.59	2
2014/1/14	39.99	39.5	40.22	39.06	21516184	39.92	40.33	40.39	39.67	215161.84	240281	274438.38	2
2014/1/15	39.72	39.93	40.03	39.3	14635820	39.74	40.13	40.27	39.74	146358.2	214538.09	254021.09	2
2014/1/16	41.22	39.76	41.65	39.67	53423828	39.99	40.12	40.24	39.84	534238.25	267568.69	284630.28	2
2014/1/17	40.86	41.03	41.27	40.5	29841968	40.25	40.18	40.24	39.93	298419.69	288373.94	288390.13	2
2014/1/20	40.72	40.6	41.3	40.52	20240572	40.5	40.22	40.33	40.02	202405.72	279316.75	260246.78	3
2014/1/21	41.35	40.8	41.92	40.8	26650072	40.77	40.35	40.42	40.12	266500.72	289584.53	264932.78	2
2014/1/22	41.81	41.31	42.14	41.16	33532100	41.19	40.47	40.52	40.2	335321	327377.09	270957.63	2
2014/1/23	41	41.6	41.76	40.8	31827840	41.15	40.57	40.56	40.26	318278.41	284185.09	275876.91	2
2014/1/24	40.53	40.62	41.39	40.5	30177384	41.08	40.67	40.61	40.33	301773.84	284855.94	286614.94	2
2014/1/27	39	39.98	39.98	38.68	59556356	40.74	40.62	40.52	40.35	595563.56	363487.5	321402.13	2
2014/1/28	39.16	39.1	39.33	38.78	27296320	40.3	40.54	40.43	40.38	272963.19	364780	327182.28	3
2014/1/29	39.28	39.3	39.39	39.03	19039590	39.79	40.49	40.31	40.43	190395.91	335794.97	331586.03	2
2014/1/30	39.14	39	39.16	38.63	27163894	39.42	40.29	40.2	40.47	271638.94	326467.06	305326.09	2
2014/2/7	38.21	38.61	38.63	37.9	38035844	38.96	40.02	40.1	40.5	380358.44	342184	313519.97	2
2014/2/10	39.07	38.33	39.18	38.32	41508772	38.97	39.86	40.04	40.55	415087.72	306088.81	334788.16	2
2014/2/11	39.56	38.98	40	38.71	42499440	39.05	39.68	40.01	40.6	424994.41	336495.06	350637.53	2
2014/2/12	39.22	39.7	39.84	39.03	24802434	39.04	39.42	39.94	40.63	248024.34	348020.81	341907.88	2
2014/2/13	38.95	39.25	39.47	38.5	31810434	39	39.21	39.89	40.68	318104.34	357313.84	341890.47	2
2014/2/14	39.07	38.9	39.3	38.88	18375936	39.17	39.07	39.87	40.72	183759.36	317994.03	330089.03	2
2014/2/17	39.5	39.6	39.78	39.08	27639260	39.26	39.12	39.87	40.74	276392.59	290255	298171.94	2
2014/2/18	38.69	39.38	39.39	38.6	32972842	39.09	39.07	39.8	40.7	329728.41	271201.81	303848.47	2
2014/2/19	39.11	38.67	39.42	38.42	33636796	39.06	39.05	39.77	40.67	336367.97	288870.56	318445.69	2
2014/2/20	38.58	39.23	39.64	38.5	29219560	38.99	39	39.64	40.63	292195.59	283688.81	320501.34	2
2014/2/21	39.03	38.6	39.06	38.37	29967112	38.98	39.08	39.55	40.61	299671.13	306871.16	312432.59	2
2014/2/24	38.84	38.51	39	38.12	44350516	38.85	39.06	39.45	40.59	443505.16	340293.66	315274.31	2
2014/2/25	37.64	38.7	38.77	37.35	50761160	38.64	38.86	39.27	40.55	507611.59	375870.31	323536.03	2
2014/2/26	37.5	37.36	37.7	37.24	27174924	38.32	38.69	39.05	40.49	271749.25	362946.56	325908.53	2
2014/2/27	38	37.68	38.29	37.23	35110132	38.2	38.6	38.9	40.44	351101.31	374727.69	329208.22	3
2014/2/28	38.5	37.9	38.55	37.8	33231360	38.1	38.54	38.8	40.39	332313.59	381256.19	344063.66	2
2014/3/3	37.98	38.27	38.35	37.71	29593584	37.92	38.39	38.75	40.33	295935.84	351742.31	346018	2
2014/3/4	37.97	37.92	38.39	37.54	22592582	37.99	38.31	38.69	40.25	225925.81	295405.16	335637.69	2
2014/3/5	37.66	38.15	38.15	37.52	22937356	38.02	38.17	38.61	40.16	229373.56	286930.06	324938.31	2
2014/3/6	37.85	37.5	38.15	37.05	25618732	37.99	38.1	38.55	40.05	256187.31	267947.22	321337.44	2
2014/3/7	37.54	37.57	38.09	37.3	18944504	37.8	37.95	38.51	39.94	189445.05	239373.53	310314.84	2
2014/3/10	36.18	37.08	37.08	36.08	27685448	37.44	37.68	38.37	39.83	276854.47	235557.25	293649.78	2
2014/3/11	36.2	36.03	36.48	35.98	18049892	37.09	37.54	38.2	39.72	180498.92	226471.84	260938.5	2
2014/3/12	36.34	36.1	36.67	36.1	18881278	36.82	37.42	38.06	39.6	188812.78	218359.7	252644.84	2
2014/3/13	36.74	36.52	37.11	36.33	20498438	36.6	37.3	37.95	39.52	204984.38	208119.11	238033.17	2
2014/3/14	36.68	36.6	36.98	36.51	21875818	36.43	37.11	37.83	39.44	218758.19	213981.75	226677.59	2
2014/3/17	36.84	36.94	37.1	36.62	26004888	36.56	37	37.69	39.35	260048.88	210620.63	223088.92	2
2014/3/18	36.35	36.88	36.88	36.33	14119110	36.59	36.84	37.58	39.25	141191.09	202759.05	214615.45	2
2014/3/19	36	36.22	36.36	35.51	19862872	36.52	36.67	37.42	39.16	198628.72	204722.25	211540.97	2
2014/3/20	36.09	36	36.95	35.71	35190864	36.39	36.5	37.3	39.06	351908.63	234107.09	221113.09	2
2014/3/21	37.5	35.91	37.7	35.9	50812460	36.56	36.49	37.22	39	508124.59	291980.41	252981.08	2
2014/3/24	37.75	37.6	37.95	37.35	41137056	36.74	36.65	37.17	38.98	411370.56	322244.72	266432.69	2
2014/3/25	37.15	37.56	37.88	37.05	24377964	36.9	36.74	37.14	38.94	243779.64	342762.44	272760.72	2
2014/3/26	37.18	37.33	37.57	37.05	22982324	37.13	36.83	37.12	38.9	229823.23	349001.31	276861.81	2
2014/3/27	37.18	37.12	37.44	36.66	28592228	37.35	36.87	37.08	38.85	285922.28	335804.06	284955.56	2
2014/3/28	37.37	37	37.5	36.95	20789504	37.33	36.94	37.03	38.81	207895.05	275758.16	283869.25	2
2014/3/31	37.56	37.49	37.77	37.28	21641112	37.29	37.01	37.01	38.76	216411.13	236766.28	279505.47	2
2014/4/1	37.7	37.55	38.23	37.45	33534094	37.4	37.15	36.99	38.71	335340.94	255078.53	298920.47	2
2014/4/2	38.49	37.77	38.52	37.61	42833088	37.66	37.4	37.03	38.65	428330.88	294780.06	321890.69	2
2014/4/3	38.56	38.69	39.43	38.54	41720368	37.94	37.64	37.07	38.61	417203.69	321036.31	328420.19	2
2014/4/4	38.92	38.31	39	38.2	19091180	38.25	37.79	37.14	38.58	190911.8	317639.69	296698.91	3
2014/4/8	39.89	38.8	40.15	38.75	53444752	38.71	38	37.32	38.58	534447.5	381246.94	309006.63	2
2014/4/9	39.47	39.89	39.99	39.27	35712912	39.07	38.23	37.49	38.57	357129.13	385604.56	320341.56	2
2014/4/10	42.28	39.5	43.19	39.11	133202648	39.82	38.74	37.78	38.59	1332026.5	566343.69	430561.91	2
2014/4/11	41.21	42.3	42.33	40.95	90286784	40.35	39.15	38.01	38.61	902867.81	663476.56	492256.44	2
2014/4/14	40.81	41.19	41.45	40.52	35163660	40.73	39.49	38.22	38.64	351636.59	695621.5	506630.59	2
2014/4/15	40.07	40.58	40.7	39.9	33616800	40.77	39.74	38.38	38.65	336168	655965.63	518606.31	2
2014/4/16	40.19	39.99	40.48	39.82	19363196	40.91	39.99	38.57	38.65	193631.95	623266.13	504435.41	2
2014/4/17	39.6	40.34	40.45	39.56	18433704	40.38	40.1	38.75	38.65	184337.05	393728.31	480036	2
2014/4/18	39.57	39.38	39.83	39.07	16338794	40.05	40.2	38.92	38.62	163387.94	245832.3	454654.44	1
2014/4/21	38.91	39.25	39.8	38.82	19617364	39.67	40.2	38.99	38.59	196173.64	214739.7	455180.59	2
2014/4/22	39.26	38.89	39.3	38.65	18544772	39.51	40.14	39.07	38.56	185447.72	184595.66	420280.66	2
2014/4/23	38.97	39.1	39.48	38.87	17409580	39.26	40.09	39.16	38.52	174095.8	180688.42	401977.31	2
2014/4/24	39.52	38.99	39.64	38.9	36549744	39.25	39.81	39.28	38.49	365497.44	216920.5	305324.38	2
2014/4/25	39.01	39.45	39.58	38.93	17276780	39.13	39.59	39.37	38.45	172767.8	218796.47	232314.38	2
2014/4/28	38.09	38.81	39.17	38.01	20237332	38.97	39.32	39.4	38.41	202373.31	220036.42	217388.08	2
2014/4/29	39.09	38.51	39.36	38.51	20273434	38.94	39.22	39.48	38.41	202734.34	223493.72	204044.7	2
2014/4/30	39.14	39.35	39.36	38.98	12971739	38.97	39.12	39.55	38.41	129717.39	214618.05	197653.22	3
2014/5/5	39.2	38.98	39.43	38.78	29412976	38.91	39.08	39.59	38.41	294129.75	200344.53	208632.5	2
2014/5/6	39.53	39.05	39.79	39.02	18569982	39.01	39.07	39.64	38.42	185699.81	202930.91	210863.7	2
2014/5/7	39.36	39.28	39.63	39.14	28101954	39.26	39.12	39.66	38.44	281019.53	218660.17	219348.3	2
2014/5/8	39.35	39.3	40.33	39.16	20032076	39.32	39.13	39.63	38.44	200320.77	218177.45	220835.59	2
2014/5/9	39.26	39.5	39.57	39.13	11124732	39.34	39.15	39.62	38.44	111247.32	214483.45	214550.75	2
2014/5/12	40.05	39.62	40.29	39.51	28014632	39.51	39.21	39.51	38.45	280146.31	211686.75	206015.63	2
2014/5/13	39.92	40.08	40.4	39.74	15196804	39.59	39.3	39.44	38.47	151968.05	204940.41	203935.66	2
2014/5/14	39.87	39.98	40.25	39.8	15819949	39.69	39.48	39.4	38.48	158199.48	180376.39	199518.28	2
2014/5/15	39.63	39.95	40.06	39.51	13550441	39.75	39.53	39.38	38.48	135504.41	167413.11	192795.28	2
2014/5/16	39.53	39.7	39.72	39	13909764	39.8	39.57	39.34	38.5	139097.64	172983.19	193733.3	2
2014/5/19	38.71	39.5	39.53	38.52	24629076	39.53	39.52	39.3	38.49	246290.77	166212.08	188949.42	2
2014/5/20	38.78	38.97	39.07	38.66	16032390	39.3	39.45	39.26	38.49	160323.91	167883.25	186411.83	2
2014/5/21	39.17	38.68	39.24	38.48	16850040	39.16	39.43	39.27	38.5	168500.41	169943.42	175159.91	2
2014/5/22	39.13	39.17	39.73	39.11	18508738	39.06	39.4	39.27	38.5	185087.38	179860.02	173636.56	0
2014/5/23	39.39	39.13	39.4	39.13	17945656	39.04	39.42	39.29	38.53	179456.56	187931.8	180457.47	2
2014/5/26	39.26	39.58	39.77	39	15560554	39.15	39.34	39.27	38.56	155605.55	169794.75	168003.41	2
2014/5/27	39.27	39.2	39.48	39.1	21858314	39.24	39.27	39.29	38.58	218583.14	181446.59	174664.91	2
2014/5/28	39.83	39.25	39.9	39.08	25471164	39.38	39.27	39.37	38.6	254711.64	198688.84	184316.13	2
2014/5/29	39.98	39.91	40.39	39.51	26923360	39.55	39.31	39.42	38.64	269233.59	215518.09	197689.05	2
2014/5/30	39.88	40.09	40.13	39.71	18096196	39.64	39.34	39.45	38.67	180961.95	215819.17	201875.48	2
2014/6/3	39.9	39.96	40.29	39.89	26767632	39.77	39.46	39.49	38.7	267676.31	238233.33	204014.03	2
2014/6/4	39.32	39.85	39.85	39.08	24646288	39.78	39.51	39.48	38.73	246462.88	243809.28	212627.92	2
2014/6/5	39.79	39.25	39.89	39.18	34013648	39.77	39.58	39.5	38.77	340136.47	260894.25	229791.55	2
2014/6/6	39.46	39.78	39.85	39.23	21208432	39.67	39.61	39.51	38.82	212084.31	249464.41	232491.25	2
2014/6/9	39.7	39.26	40.03	39.25	26749436	39.63	39.64	39.53	38.88	267494.38	266770.84	241295.03	2
2014/6/10	40.45	39.75	40.48	39.75	43108056	39.74	39.76	39.55	38.95	431080.56	299451.72	268842.56	2
2014/6/11	40.13	40.25	40.38	39.85	30271712	39.91	39.84	39.56	39	302717.13	310702.56	277255.94	2
2014/6/12	39.97	40.08	40.31	39.88	38069332	39.94	39.86	39.56	39.06	380693.31	318813.94	289854.06	2
2014/6/13	40.83	39.99	41	39.9	47046524	40.22	39.94	39.62	39.13	470465.25	370490.13	309977.28	2
2014/6/16	40.9	40.8	41.15	40.66	38705032	40.46	40.05	39.69	39.2	387050.31	394401.31	330586.06	2
2014/6/17	40.38	40.84	40.85	40.14	30148904	40.44	40.09	39.78	39.27	301489.03	368483.03	333967.34	2
2014/6/18	40.25	40.45	40.6	40.17	20414012	40.47	40.19	39.85	39.34	204140.13	348767.59	329735.06	2
2014/6/19	39.81	40.4	40.46	39.72	24324428	40.43	40.19	39.88	39.38	243244.28	321277.81	320045.88	2
2014/6/20	40.03	39.92	40.13	39.73	15285591	40.27	40.25	39.93	39.42	152855.91	257755.95	314123.06	2
2014/6/23	39.68	40	40.44	39.61	22536380	40.03	40.24	39.94	39.46	225363.8	225418.63	309909.94	2
2014/6/24	39.74	39.68	39.83	39.31	24928188	39.9	40.17	39.97	39.5	249281.88	214977.2	291730.09	3
2014/6/25	39.42	39.75	39.75	39.25	17659030	39.74	40.1	39.97	39.54	176590.3	209467.22	279117.41	2
2014/6/26	39.7	39.49	39.72	39.43	13430540	39.71	40.07	39.97	39.58	134305.41	187679.45	254478.63	2
2014/6/27	38.87	39.29	39.29	38.74	23819712	39.48	39.88	39.91	39.6	238197.13	204747.7	231251.8	2
2014/6/30	39.34	38.91	39.54	38.9	16822250	39.41	39.72	39.88	39.63	168222.5	193319.44	209369.03	2
2014/7/1	39.28	39.51	39.65	39.11	15530862	39.32	39.61	39.85	39.64	155308.63	174524.78	194750.97	2
2014/7/2	39.44	39.31	39.62	39.2	17981084	39.33	39.53	39.86	39.66	179810.84	175168.91	192318.05	2
2014/7/3	39.55	39.49	39.75	39.37	18707826	39.3	39.5	39.85	39.67	187078.27	185723.47	186701.45	2
2014/7/4	39.88	39.55	40.12	39.55	20575018	39.5	39.49	39.87	39.67	205750.19	179234.08	191990.88	2
2014/7/7	40.04	39.88	40.21	39.72	16422342	39.64	39.53	39.88	39.68	164223.42	178434.28	185876.84	2
2014/7/8	40.08	39.98	40.1	39.83	12198725	39.8	39.56	39.87	39.64	121987.25	171770	173147.39	2
2014/7/9	39.71	40.01	40.46	39.7	24142308	39.85	39.59	39.85	39.62	241423.08	184092.44	179630.66	2
2014/7/10	39.4	39.88	39.99	39.22	27753844	39.82	39.56	39.82	39.59	277538.44	202184.47	193953.97	2
2014/7/11	39.41	39.58	39.68	39.3	12646057	39.73	39.61	39.75	39.58	126460.57	186326.55	182780.33	3
2014/7/14	39.96	39.43	39.99	39.42	15303296	39.71	39.67	39.7	39.58	153032.95	184088.47	181261.38	2
2014/7/15	39.93	39.96	40.25	39.74	23321034	39.68	39.74	39.68	39.58	233210.34	206333.08	189051.53	2
2014/7/16	39.72	39.92	40.3	39.59	20639700	39.68	39.77	39.65	39.59	206397	199327.86	191710.16	2
2014/7/17	39.91	39.7	39.95	39.59	18779556	39.79	39.8	39.65	39.6	187795.56	181379.28	191781.88	0
2014/7/18	39.81	39.75	40.2	39.55	23755076	39.87	39.8	39.64	39.61	237550.77	203597.31	194961.92	2
2014/7/21	39.86	39.84	40.15	39.75	19222460	39.85	39.78	39.65	39.63	192224.59	211435.66	197762.06	2
2014/7/22	40.22	39.65	40.44	39.65	43894964	39.9	39.79	39.68	39.64	438949.63	252583.5	229458.3	1
2014/7/23	41.08	40.2	41.42	40.2	55736740	40.18	39.93	39.76	39.67	557367.38	322777.59	261052.72	2
2014/7/24	42.19	41.17	42.47	41.17	68085808	40.63	40.21	39.88	39.74	680858.06	421390.09	301384.69	2
2014/7/25	42.44	42.3	42.75	42.13	35466240	41.16	40.51	40.06	39.8	354662.41	444812.41	324204.84	2
2014/7/28	43.83	42.75	44.09	42.72	83604168	41.95	40.9	40.29	39.88	836041.69	573575.81	392505.69	2
2014/7/29	43.93	43.7	44.16	43.35	36931644	42.69	41.3	40.52	39.95	369316.44	559649.19	406116.31	2
2014/7/30	43.92	43.7	44.31	43.5	56664080	43.26	41.72	40.74	40.03	566640.81	561503.88	442140.75	2
2014/7/31	44.62	43.97	44.7	43.38	45192288	43.75	42.19	41	40.11	451922.88	515716.84	468553.44	2
2014/8/1	43.72	44.56	44.88	43.7	42690772	44	42.58	41.19	40.19	426907.72	530165.94	487489.16	2
2014/8/4	45.1	43.9	45.14	43.57	49773564	44.26	43.11	41.44	40.28	497735.63	462504.69	518040.25	2
2014/8/5	44.48	45.01	45.1	44.1	36817528	44.37	43.53	41.66	40.36	368175.28	462276.44	510962.84	2
2014/8/6	43.67	44.18	44.18	43.24	42484648	44.32	43.79	41.86	40.42	424846.47	433917.59	497710.75	2
2014/8/7	42.99	43.75	43.8	42.89	40058392	43.99	43.87	42.04	40.47	400583.91	423649.81	469683.34	2
2014/8/8	42.82	43.14	43.26	42.61	37242704	43.81	43.91	42.21	40.53	372427.03	412753.66	471459.81	2
2014/8/11	43.55	43	43.76	42.93	45379356	43.5	43.88	42.39	40.59	453793.56	403965.25	433234.94	2
2014/8/12	42.99	43.43	43.44	42.72	35304848	43.2	43.79	42.54	40.66	353048.47	400939.88	431608.19	2
2014/8/13	43.75	43	43.8	42.85	46458144	43.22	43.77	42.74	40.75	464581.44	408886.88	421402.19	2
2014/8/14	43.15	44	44.18	43.05	44197412	43.25	43.62	42.91	40.81	441974.13	417164.91	420407.34	2
2014/8/15	43.85	43.25	44.05	43.09	40257856	43.46	43.64	43.11	40.89	402578.56	423195.25	417974.44	2
2014/8/18	43.7	43.9	44.12	43.5	31568536	43.49	43.5	43.3	40.96	315685.38	395573.59	399769.44	2
2014/8/19	43.37	43.8	43.9	42.97	35149896	43.56	43.38	43.46	41.03	351498.97	395263.69	398101.81	2
2014/8/20	42.91	43.19	43.27	42.74	42636080	43.4	43.31	43.55	41.09	426360.81	387619.56	398253.22	2
2014/8/21	42.53	42.91	43.14	42.1	37008020	43.27	43.26	43.57	41.14	370080.19	373240.81	395202.84	2
2014/8/22	42.85	42.51	42.9	42.48	32519568	43.07	43.26	43.59	41.19	325195.69	357764.22	390479.75	2
2014/8/25	42.25	42.79	42.85	42.19	25279532	42.78	43.13	43.51	41.23	252795.31	345186.19	370379.91	2
2014/8/26	42.38	42.23	42.57	42.06	20610848	42.58	43.07	43.43	41.27	206108.48	316108.09	355685.91	2
2014/8/27	42.42	42.54	42.63	42.3	17167140	42.49	42.94	43.35	41.32	171671.41	265170.19	326394.84	2
2014/8/28	42.1	42.46	42.63	42.06	18853436	42.4	42.84	43.23	41.36	188534.36	228861.05	301050.91	2
2014/8/29	42.5	42.36	42.56	42.11	20221620	42.33	42.7	43.17	41.41	202216.2	204265.16	281014.69	2
2014/9/1	42.63	42.6	42.8	42.45	25952292	42.41	42.59	43.04	41.46	259522.92	205610.67	275398.44	2
2014/9/2	43	42.75	43.02	42.36	39233656	42.53	42.56	42.97	41.5	392336.56	242856.3	279482.19	2
2014/9/3	43.4	43.05	43.6	43.04	45658960	42.73	42.61	42.96	41.55	456589.59	299839.94	282505.06	2
2014/9/4	43.98	43.51	44.05	43.36	46722756	43.1	42.75	43.01	41.62	467227.56	355578.56	292219.81	2
2014/9/5	44.14	44.13	44.57	43.75	43423932	43.43	42.88	43.07	41.68	434239.31	401983.19	303124.16	2
2014/9/9	43.62	44.08	44.45	43.54	32123488	43.63	43.02	43.08	41.72	321234.88	414325.59	309968.16	2
2014/9/10	43.16	43.35	43.35	42.9	28717132	43.66	43.1	43.08	41.77	287171.31	393292.53	318074.44	2
2014/9/11	43.02	43.09	43.75	42.8	38506324	43.58	43.16	43.05	41.81	385063.25	378987.25	339413.56	2
2014/9/12	42.88	42.7	42.91	42.53	23142776	43.36	43.23	43.03	41.86	231427.77	331827.31	343702.94	2
2014/9/15	42.26	42.55	42.61	42.05	46011168	42.99	43.21	42.95	41.9	460111.69	337001.78	369492.47	2
2014/9/16	41.83	42.34	42.43	41.8	41926140	42.63	43.13	42.86	41.94	419261.41	356607.09	385466.31	2
2014/9/17	41.91	42.1	42.1	41.8	26278732	42.38	43.02	42.79	41.97	262787.31	351730.31	372511.38	2
2014/9/18	42	41.85	42.2	41.72	26350892	42.18	42.88	42.74	42.02	263508.91	327419.41	353203.31	2
2014/9/19	42.39	42.03	42.46	41.95	32176422	42.08	42.72	42.74	42.06	321764.22	345486.69	338656.97	2
2014/9/22	41.03	42.2	42.2	41	48215116	41.83	42.41	42.64	42.1	482151.16	349894.56	343448.16	0
2014/9/23	41.28	41.07	41.36	40.91	28243948	41.72	42.18	42.6	42.13	282439.47	322530.19	339568.63	2
2014/9/24	42.35	41.06	42.4	41.06	51878560	41.81	42.09	42.59	42.18	518785.59	373729.88	362730.09	2
2014/9/25	41.95	42.51	42.69	41.85	32738764	41.8	41.99	42.57	42.22	327387.63	386505.63	356962.53	2
2014/9/26	41.81	41.86	41.95	41.47	23414160	41.68	41.88	42.56	42.26	234141.59	368981.09	357233.94	2
2014/9/29	41.6	41.98	41.99	41.37	36957980	41.8	41.81	42.51	42.29	369579.81	346466.81	348180.72	2
2014/9/30	41.34	41.68	41.7	41.3	44418132	41.81	41.77	42.45	42.31	444181.31	378815.19	350672.72	2
2014/10/8	41.87	41.5	41.88	41.28	38460944	41.71	41.76	42.39	42.34	384609.44	351979.94	362854.94	2
2014/10/9	41.9	41.89	42.29	41.8	35522180	41.7	41.75	42.32	42.38	355221.81	357546.78	372026.19	2
2014/10/10	41.38	41.73	41.73	41.3	35148944	41.62	41.65	42.19	42.41	351489.44	381016.34	374998.72	2
2014/10/13	40.88	41.15	41.19	40.64	40180380	41.47	41.64	42.02	42.44	401803.81	387461.16	366963.94	2
2014/10/14	40.75	40.86	41.15	40.65	28329678	41.36	41.58	41.88	42.45	283296.78	355284.25	367049.69	2
2014/10/15	41.35	40.88	41.37	40.67	35422932	41.25	41.48	41.79	42.47	354229.31	349208.25	350594.09	2
2014/10/16	41.13	40.99	41.66	40.84	36904512	41.1	41.4	41.69	42.5	369045.13	351972.91	354759.81	2
2014/10/17	41.16	41.25	41.45	40.81	31940696	41.05	41.34	41.61	42.52	319406.97	345556.41	363286.38	2
2014/10/20	41.27	41.39	41.75	41.13	34812864	41.13	41.3	41.56	42.54	348128.63	334821.34	361141.25	2
2014/10/21	40.96	41.23	41.53	40.92	31216100	41.17	41.26	41.52	42.56	312161	340594.19	347939.22	2
2014/10/22	41.42	41.14	41.9	41.02	51464068	41.19	41.22	41.49	42.58	514640.69	372676.47	360942.34	0
2014/10/23	41.14	41.31	41.84	41.08	49541832	41.19	41.14	41.45	42.58	495418.31	397951.13	374962	2
2014/10/24	41.07	41.11	41.33	41.02	29992384	41.17	41.11	41.38	42.56	299923.84	394054.47	369805.44	2
2014/10/27	40.11	40.56	40.64	39.96	41326208	40.94	41.04	41.34	42.52	413262.09	407081.19	370951.25	2
2014/10/28	40.71	40.16	40.74	40.15	42280500	40.89	41.03	41.31	42.47	422805	429210	384902.06	2
2014/10/29	42.05	41.5	42.2	41.32	85159344	41.02	41.1	41.29	42.44	851593.44	496600.56	434638.5	2
2014/10/30	42.04	41.98	42.16	41.6	46241620	41.2	41.19	41.3	42.41	462416.19	490000.09	443975.59	2
2014/10/31	43	42.25	43.46	42.17	96690336	41.58	41.38	41.36	42.38	966903.38	623396	508725.19	2
2014/11/3	42.88	43.2	43.58	42.7	54946944	42.14	41.54	41.42	42.37	549469.44	650637.5	528859.31	3
2014/11/4	42.54	42.94	42.95	42.42	40530684	42.5	41.7	41.48	42.32	405306.84	647137.88	538173.88	2
2014/11/5	42.51	42.58	42.71	42.24	30046880	42.59	41.81	41.51	42.29	300468.81	536912.94	516756.81	2
2014/11/6	42.14	42.54	42.68	41.95	50245652	42.61	41.9	41.52	42.27	502456.53	544921	517460.59	2
2014/11/10	42.93	43.21	43.5	42.41	107856408	42.6	42.09	41.6	42.26	1078564.13	567253.13	595324.56	2
2014/11/11	43.05	43.15	44.33	42.85	216478800	42.63	42.38	41.71	42.27	2164788	890316.81	770477.13	2
2014/11/12	43.81	42.98	43.88	42.75	79238768	42.89	42.69	41.86	42.27	792387.69	967733.13	807435.5	2
2014/11/13	44.3	44.12	44.88	43.88	133335048	43.25	42.92	42.01	42.29	1333350.5	1174309.25	855611.19	2
2014/11/14	44.53	44.1	44.6	43.57	78755896	43.72	43.17	42.18	42.31	787558.94	1231329.75	888125.38	2
2014/11/17	43.44	45.85	45.89	43.36	97067608	43.83	43.21	42.3	42.31	970676.06	1209752.25	888502.69	2
2014/11/18	42.58	43.37	43.55	42.41	61479128	43.73	43.18	42.36	42.29	614791.25	899752.88	895034.88	2
2014/11/19	42.57	42.6	42.91	42.44	36798504	43.48	43.19	42.44	42.27	367985.03	814872.38	891302.69	2
2014/11/20	42.91	42.45	43.43	42.28	53372568	43.21	43.23	42.52	42.26	533725.69	654947.38	914628.38	2
2014/11/21	43.98	42.8	44.21	42.4	91004536	43.1	43.41	42.66	42.28	910045.38	679444.63	955387.19	2
2014/11/24	45.85	44.88	46.6	44.6	227750272	43.58	43.7	42.9	42.34	2277502.75	940810	1075281.13	2
2014/11/25	45.87	45.79	46.15	45.62	88308208	44.24	43.98	43.18	42.39	883082.06	994468.13	947110.63	2
2014/11/26	47.88	46.01	48.15	45.9	162206160	45.3	44.39	43.54	42.48	1622061.63	1245283.5	1030078	2
2014/11/27	48.84	48.7	49.7	48.2	191617808	46.48	44.84	43.88	42.59	1916178.13	1521774.13	1088360.75	2
2014/11/28	49.63	48.88	49.93	48.11	169648704	47.61	45.36	44.26	42.71	1696487	1679062.25	1179253.38	2
2014/12/1	50.75	53	53.85	50.6	238664576	48.59	46.09	44.65	42.85	2386645.75	1700891	1320850.5	2
2014/12/2	54.29	50.5	55.38	50.36	212976400	50.28	47.26	45.22	43.05	2129764	1950227.38	1472347.75	0
2014/12/3	55.01	54.7	57.21	53.75	245428864	51.7	48.5	45.84	43.26	2454288.75	2116672.75	1680978.25	2
2014/12/4	59.99	55.04	60.24	54.58	243403648	53.93	50.21	46.72	43.54	2434036.5	2220244.5	1871009.25	2
2014/12/5	59.13	60.82	63	57.02	311211424	55.83	51.72	47.57	43.8	3112114.25	2503370	2091216	2
2014/12/8	64.83	59.1	64.98	58.01	298542624	58.65	53.62	48.66	44.15	2985426.25	2623126	2162008.5	2
2014/12/9	59.32	62.4	67.12	58.35	416654496	59.66	54.97	49.48	44.4	4166545	3030482.25	2490354.75	2
2014/12/10	59.64	60	61	56.45	270621952	60.58	56.14	50.27	44.67	2706219.5	3080868.5	2598770.5	2
2014/12/11	56.82	58	59.42	56.61	171429872	59.95	56.94	50.89	44.9	1714298.75	2936920.5	2578582.5	2
2014/12/12	57.07	57.12	59.15	56.82	152824624	59.54	57.68	51.52	45.13	1528246.25	2620147.25	2561758.5	2
2014/12/15	57.99	56.98	58.2	56.51	128657720	58.17	58.41	52.25	45.38	1286577.25	2280377.25	2451751.5	2
2014/12/16	63.1	58.68	63.19	58.2	261185152	58.92	59.29	53.27	45.73	2611851.5	1969438.75	2499960.5	2
2014/12/17	63.72	63.65	64.8	61.71	256227008	59.74	60.16	54.33	46.1	2562270	1940648.75	2510758.5	2
2014/12/18	65.74	65	67.98	64	255141328	61.52	60.74	55.47	46.49	2551413.25	2108071.5	2522496	2
2014/12/19	64.95	66.88	66.88	62.5	174748272	63.1	61.32	56.52	46.88	1747482.75	2151919	2386033	2
2014/12/22	65.85	65.2	68.3	64.6	217875504	64.67	61.42	57.52	47.27	2178755	2330354.5	2305366	2
2014/12/23	65.37	64.69	70.2	63.52	229502240	65.13	62.03	58.5	47.67	2295022.5	2266988.5	2118213.5	2
2014/12/24	60.71	65.46	65.89	59.9	234441536	64.52	62.13	59.14	48	2344415.25	2223417.75	2082033.25	1
2014/12/25	63.41	61.2	63.88	60.3	219051952	64.06	62.79	59.87	48.35	2190519.5	2151239	2129655.5	2
2014/12/26	67.81	63.99	68.11	63.6	264782608	64.63	63.86	60.78	48.78	2647826	2331307.75	2241613.5	2
2014/12/29	70.98	70.52	74.22	68.1	364226784	65.66	65.16	61.79	49.26	3642267.75	2624010.5	2477182.5	2
2014/12/30	72.78	70.16	73.98	69.75	218054304	67.14	66.13	62.71	49.78	2180543	2601114.25	2434051.5	2
2014/12/31	74.71	73.5	74.88	72.29	199544912	69.94	67.23	63.7	50.34	1995449.13	2531321.25	2377369.5	2
2015/1/5	76.16	77.8	78.8	75.25	243571776	72.49	68.27	64.5	50.91	2435717.75	2580360.75	2365799.75	2
2015/1/6	73.73	74.38	76.77	72.01	234227968	73.67	69.15	65.23	51.44	2342279.75	2519251.5	2425279.5	2
2015/1/7	73.41	73.3	75.5	72.5	170386880	74.16	69.91	65.66	51.98	1703868.75	2131571.5	2377791	2
2015/1/8	71.08	74.5	74.92	70.8	178880912	73.82	70.48	66.25	52.48	1788809.13	2053225	2327169.75	2
2015/1/9	72.84	71.2	78.18	70.72	311873408	73.44	71.69	66.91	53.01	3118734	2277882	2404601.5	2
2015/1/12	75.17	73.98	76.24	72.3	265627152	73.25	72.87	67.83	53.58	2656271.5	2321992.5	2451176.5	2
2015/1/13	75.12	75.3	76.98	74.01	150924352	73.52	73.6	68.73	54.14	1509243.5	2155385.5	2337318.5	2
2015/1/14	73.85	75.26	75.88	73.08	145910576	73.61	73.88	69.52	54.69	1459105.75	2106432.75	2119002.5	2
2015/1/15	78.87	74	79.44	73.7	257903792	75.17	74.49	70.31	55.32	2579038	2264478.5	2158851.75	2
2015/1/16	78.29	79.4	81.4	77.91	231750864	76.26	74.85	71.04	55.94	2317508.75	2104233.5	2191057.75	2
2015/1/19	70.46	70.47	73.45	70.46	290034944	75.32	74.28	71.28	56.42	2900349.5	2153049.25	2237521	2
2015/1/20	70.62	70.3	72.11	68.5	265116384	74.42	73.97	71.56	56.91	2651163.75	2381433.25	2268409.5	2
2015/1/21	77.36	71.3	77.56	71.09	292580064	75.12	74.37	72.14	57.52	2925800.75	2674772.25	2390602.5	2
2015/1/22	75.47	77.29	77.7	74.51	214704416	74.44	74.8	72.64	58.11	2147044.25	2588373.5	2426426	2
2015/1/23	76.8	76	79.6	75.49	234373200	74.14	75.2	73.45	58.71	2343732	2593618	2348925.75	2
2015/1/26	75.61	76.3	76.44	74.7	138860640	75.17	75.24	74.06	59.27	1388606.38	2291269.5	2222159.5	2
2015/1/27	73.96	76.12	77.45	71.83	218560608	75.84	75.13	74.36	59.8	2185606	2198158	2289795.5	2
2015/1/28	72.29	72.89	73.6	71.9	128035496	74.83	74.97	74.43	60.29	1280355	1869068.75	2271920.5	2
2015/1/29	70.55	71.01	71.66	69.81	156306720	73.84	74.14	74.32	60.75	1563067.25	1752273.25	2170323.25	2
2015/1/30	69.29	70.7	71.85	68.81	139388272	72.34	73.24	74.05	61.2	1393882.75	1562303.5	2077960.75	2
2015/2/2	66.22	66.3	67.75	65.95	152220256	70.46	72.82	73.55	61.59	1522202.5	1589022.75	1940146	0
2015/2/3	69.07	67.18	70.5	66	190717200	69.48	72.66	73.32	62.04	1907172	1533335.75	1865746.75	2
2015/2/4	67.5	69.27	70.31	67.38	127880616	68.53	71.68	73.02	62.45	1278806.13	1533026	1701047.38	2
2015/2/5	65.94	70	70	65.8	182953808	67.6	70.72	72.76	62.83	1829538.13	1586320.25	1669296.75	2
2015/2/6	66.31	65.9	68.07	65.51	148683600	67.01	69.67	72.44	63.21	1486836	1604910.88	1583607.13	2
2015/2/9	68	66.2	69.1	66	141166000	67.36	68.91	72.08	63.6	1411660	1582802.38	1585912.5	2
2015/2/10	68.49	67.5	68.97	67.21	98062232	67.25	68.37	71.75	64	980622.31	1397492.5	1465414.13	2
2015/2/11	70.15	68.9	70.65	68.47	106204576	67.78	68.15	71.56	64.44	1062045.75	1354140.38	1443583.25	2
2015/2/12	69.9	70.1	70.5	68.63	83702168	68.57	68.09	71.11	64.9	837021.69	1155637.25	1370978.75	2
2015/2/13	69.92	70.34	71.33	69.76	109227392	69.29	68.15	70.7	65.36	1092273.88	1076724.75	1340817.75	2
2015/2/16	70.31	70.2	71.44	69.76	96166456	69.75	68.56	70.69	65.81	961664.56	986725.69	1284764.13	2
2015/2/17	70.58	70.58	71.44	70.38	94984648	70.17	68.71	70.69	66.26	949846.5	980570.5	1189031.5	2
2015/2/25	68.16	70.37	70.4	67.68	104046200	69.77	68.78	70.23	66.63	1040462	976253.69	1165197	2
2015/2/26	69.87	68	70.16	66.99	117863560	69.77	69.17	69.95	67.03	1178635.63	1044576.5	1100106.75	2
2015/2/27	70.28	70.15	71.21	69.73	95432616	69.84	69.57	69.62	67.4	954326.19	1016987	1046855.81	2
2015/3/2	69.9	71.01	71.15	69.15	133869568	69.76	69.76	69.33	67.75	1338695.63	1092393.25	1039559.38	2
2015/3/3	67.12	69.29	69.3	66.95	140995648	69.07	69.62	68.99	68.04	1409956.5	1184415.25	1082492.88	2
2015/3/4	66.94	67.16	67.7	66.5	104601776	68.82	69.3	68.72	68.31	1046017.75	1185526.25	1080890.13	1
2015/3/5	65.16	66	66.15	64.8	148376608	67.88	68.82	68.46	68.49	1483766.13	1246552.38	1145564.5	2
2015/3/6	64.98	65.25	65.69	64.9	79405440	66.82	68.33	68.24	68.66	794054.38	1214498.13	1115742.5	2
2015/3/9	66.32	64.37	66.77	63.12	144350144	66.1	67.93	68.25	68.77	1443501.5	1235459.25	1163926.25	2
2015/3/10	65.7	65.8	66.12	64.93	83035760	65.82	67.44	68.08	68.88	830357.63	1119539.38	1151977.25	2
2015/3/11	66.22	66	67.61	65.84	107078560	65.68	67.25	68.01	68.9	1070785.63	1124493	1155009.75	2
2015/3/12	68.8	67.2	69.47	66.51	157758880	66.4	67.14	68.16	69.06	1577588.75	1143257.63	1194905	2
2015/3/13	68.94	69.22	70.7	68.37	128161912	67.2	67.01	68.29	69.21	1281619.13	1240770.5	1227634.38	2
2015/3/16	73.47	69.86	73.52	69.01	220733488	68.63	67.37	68.56	69.49	2207335	1393537.25	1314498.25	2
2015/3/17	74.7	75	75.63	73.9	225118768	70.43	68.12	68.87	69.78	2251187.75	1677703.25	1398621.38	2
2015/3/18	77.42	75.63	77.49	74.89	191144400	72.67	69.17	69.23	70.11	1911444	1845835	1485164	2
2015/3/19	75.73	76.75	76.75	74.9	157869408	74.05	70.23	69.53	70.32	1578694.13	1846056	1494656.75	2
2015/3/20	78.41	78.8	80	77.4	297613088	75.95	71.57	69.95	70.56	2976131	2184958.5	1712864.63	1
2015/3/23	77.95	79.15	79.5	77.38	192748128	76.84	72.73	70.33	70.77	1927481.25	2128987.5	1761262.38	2
2015/3/24	75.74	77.91	77.94	75.35	211245296	77.05	73.74	70.59	70.95	2112453	2101240.5	1889472	2
2015/3/25	75.08	75.4	76.7	74.4	166476944	76.58	74.62	70.94	71.1	1664769.5	2051905.75	1948870.38	2
2015/3/26	78.14	74.8	79.88	73.85	258337232	77.06	75.56	71.35	71.31	2583372.25	2252841.5	2049448.75	2
2015/3/27	76.72	78.15	78.24	76.3	121951472	76.73	76.34	71.67	71.58	1219514.75	1901518.25	2043238.38	2
2015/3/30	79.96	77.98	80.2	77	235028992	77.13	76.99	72.17	71.86	2350290	1986080	2057533.75	2
2015/3/31	78.24	82.18	82.8	77.89	243115840	77.63	77.34	72.73	72.03	2431158.5	2049820.75	2075530.63	2
2015/4/1	79.15	79.15	80.13	78.3	182511056	78.44	77.51	73.34	72.17	1825110.5	2081889.25	2066897.38	2
2015/4/2	78.02	79.88	79.92	77.04	169020992	78.42	77.74	73.98	72.25	1690209.88	1903256.75	2078049.25	0
2015/4/3	78.71	77.69	78.98	77.4	129000856	78.82	77.77	74.67	72.32	1290008.5	1917355.63	1909437	2
2015/4/7	81.03	79.2	81.28	78.5	214798272	79.03	78.08	75.41	72.4	2147982.75	1876894	1931486.75	2
2015/4/8	82.41	81.28	83.95	79.5	277207808	79.86	78.75	76.24	72.55	2772078	1945078	1997449.63	2
2015/4/9	81.44	82.72	85.43	81.13	253739664	80.32	79.38	77	72.68	2537396.75	2087535.25	2084712	2
2015/4/10	86.14	81.58	86.28	81.31	256251072	81.95	80.18	77.87	72.93	2562510.75	2261995.25	2082625.75	2
2015/4/13	86.21	87.79	88.78	86.1	229668192	83.45	81.13	78.73	73.15	2296682	2463330.25	2190342.75	2
2015/4/14	84.67	86.21	86.21	83.8	157844912	84.17	81.6	79.29	73.31	1578449.13	2349423.5	2113158.5	2
2015/4/15	84.56	84.51	87.25	83.91	164214752	84.6	82.23	79.79	73.47	1642147.5	2123437.25	2034257.63	2
2015/4/16	90.8	84	90.91	83.7	264251616	86.48	83.4	80.46	73.75	2642516.25	2144461.25	2115998.25	2
2015/4/17	89.92	92.4	93.4	89.27	228910352	87.23	84.59	81.17	73.94	2289103.5	2089779.63	2175887.5	2
2015/4/20	85.54	88.22	89.92	85.15	239200544	87.1	85.27	81.52	74.06	2392005.5	2108844.25	2286087	2
2015/4/21	87.99	86.5	88.3	85.04	184476400	87.76	85.97	82.02	74.35	1844764	2162107.25	2255765.25	2
2015/4/22	90.11	88.79	90.68	88.33	176685856	88.87	86.74	82.74	74.67	1766858.5	2187049.5	2155243.5	2
2015/4/23	88.1	90.24	90.3	87.45	175507056	88.33	87.4	83.39	74.85	1755070.5	2009560.38	2077010.63	2
2015/4/24	84.87	86.2	86.79	83.9	234005632	87.32	87.28	83.73	75.01	2340056.25	2019750.75	2054765.38	2
2015/4/27	86.32	85.7	86.97	85.16	174539408	87.48	87.29	84.21	75.17	1745394.13	1890428.75	1999636.75	2
2015/4/28	86.07	86.2	88.11	84.63	204085952	87.09	87.43	84.51	75.34	2040859.5	1929647.75	2045877.63	2
2015/4/29	87.6	86.8	88.45	85.98	183026608	86.59	87.73	84.98	75.57	1830266.13	1942329.25	2064689.38	2
2015/4/30	88.66	89	90.28	88	234097776	86.7	87.52	85.46	75.84	2340977.75	2059510.75	2034535.63	2
2015/5/4	90.47	89.1	90.53	86.7	183985952	87.82	87.57	86.08	76.17	1839859.5	1959471.38	1989611.25	2
2015/5/5	86.15	90.54	90.79	85.94	199475808	87.79	87.63	86.45	76.45	1994758.13	2009344	1949886.25	2
2015/5/6	88.57	86.8	93.76	86.51	348926752	88.29	87.69	86.83	76.83	3489267.5	2299025.75	2114336.5	2
2015/5/7	87.05	87	88.49	85.86	168260640	88.18	87.39	87.06	77.13	1682606.38	2269494	2105911.5	2
2015/5/8	86.9	88.12	88.4	85.02	158205728	87.83	87.27	87.34	77.45	1582057.25	2117709.5	2088610.25	2
2015/5/11	88.72	87	89.85	86.03	182729600	87.48	87.65	87.46	77.83	1827296	2115197	2037334.25	2
2015/5/12	88.95	88.05	89.76	87.5	146960096	88.04	87.91	87.6	78.21	1469601	2010165.63	2009755	2
2015/5/13	87.02	88.95	89.44	86.66	147044496	87.73	88.01	87.72	78.52	1470445	1606401.13	1952713.38	2
2015/5/14	86.31	86.95	88	86.02	132072528	87.58	87.88	87.81	78.82	1320725.25	1534024.75	1901759.38	2
2015/5/15	84.41	86.3	86.3	83.7	156070896	87.08	87.46	87.49	79.06	1560709	1529755.25	1823732.38	1
2015/5/18	82.41	83.8	84.05	82.31	123565456	85.82	86.65	87.11	79.27	1235654.5	1411427	1763312	2
2015/5/19	85.44	82.55	86.12	82.54	154372256	85.12	86.58	87.11	79.53	1543722.5	1426251.25	1718208.38	2
2015/5/20	85.57	85.88	86.94	84.69	143283120	84.83	86.28	86.98	79.78	1432831.25	1418728.38	1512564.75	2
2015/5/21	86.6	85.68	87.28	85.3	112747008	84.89	86.23	86.81	80.05	1127470.13	1380077.5	1457051.25	2
2015/5/22	89.56	87.34	89.63	87.2	185336704	85.92	86.5	86.88	80.4	1853367	1438609	1484182.13	2
2015/5/25	91.58	91	92.48	90.56	184724240	87.75	86.79	87.22	80.77	1847242.38	1560926.75	1486176.75	2
2015/5/26	93.17	93.8	94.3	91	171911152	89.3	87.21	87.56	81.15	1719111.5	1596004.38	1511127.75	2
2015/5/27	91.06	92.7	93.38	90.3	136055088	90.39	87.61	87.81	81.5	1360550.88	1581548.38	1500138.38	2
2015/5/28	85.22	90.75	91.06	84.9	196262592	90.12	87.5	87.69	81.8	1962625.88	1748579.63	1564328.5	2
2015/5/29	85.44	85.82	86.45	84.02	147776224	89.29	87.61	87.53	82.11	1477762.25	1673458.63	1556033.75	2
2015/6/1	87.41	84.8	88.3	83.7	179792896	88.46	88.1	87.38	82.48	1797929	1663595.88	1612261.25	2
2015/6/2	86.38	87.5	87.78	85	137917968	87.1	88.2	87.39	82.84	1379179.63	1595609.63	1595807	2
2015/6/3	85.54	86.4	86.99	85.01	118672816	86	88.2	87.24	83.16	1186728.13	1560845	1571196.75	2
2015/6/4	88.01	85.62	88.28	83.8	183339088	86.56	88.34	87.29	83.53	1833390.88	1534998	1641788.75	2
2015/6/5	86.95	89.23	89.78	85.1	162530432	86.86	88.08	87.29	83.88	1625304.38	1564506.38	1618982.38	2
2015/6/8	91.99	87.51	92.56	86.72	283773248	87.77	88.12	87.45	84.26	2837732.5	1772467.25	1718031.63	2
2015/6/9	89.39	91.8	92.18	88.68	168452416	88.38	87.74	87.47	84.6	1684524.13	1833536	1714572.75	2
2015/6/10	88.45	88.3	89.68	87.48	109904632	88.96	87.48	87.54	84.85	1099046.38	1815999.63	1688422.25	2
2015/6/11	90.26	88.48	92.37	87.29	213607808	89.41	87.98	87.74	85.11	2136078	1876537	1705767.63	2
2015/6/12	90.18	90.69	91.65	89.66	137524992	90.05	88.46	88.03	85.32	1375249.88	1826526.25	1695516.38	2
2015/6/15	86.98	90.43	91	86.78	153941824	89.05	88.41	88.26	85.51	1539418.25	1566863.25	1669665.25	2
2015/6/16	86.5	86	88.36	85.6	124997512	88.47	88.43	88.31	85.65	1249975.13	1479953.63	1656744.75	2
2015/6/17	87	87	87.69	86	102648200	88.18	88.57	88.38	85.8	1026482	1465440.63	1640720.13	2
2015/6/18	83.96	86.8	86.8	83.88	125555344	86.92	88.17	88.25	85.93	1255553.5	1289335.75	1582936.38	2
2015/6/19	80.44	83.2	84.6	80.08	143201984	84.98	87.51	87.8	86.02	1432019.88	1300689.75	1563608	2
2015/6/23	84.43	81	84.59	80.66	168421648	84.47	86.76	87.44	86.13	1684216.5	1329649.38	1448256.25	2
2015/6/24	84.87	84.65	85.3	83.01	123696944	84.14	86.31	87.02	86.26	1236969.5	1327048.25	1403500.88	2
2015/6/25	82.43	85.12	85.48	82.4	108422328	83.23	85.71	86.59	86.31	1084223.25	1338596.5	1402018.63	2
2015/6/26	77.44	81	83.82	74.44	234595120	81.92	84.42	86.2	86.29	2345951.25	1556676.13	1423005.88	2
2015/6/29	76.52	79	79.88	72.23	251962208	81.14	83.06	85.76	86.25	2519622	1774196.38	1537443.13	2
2015/6/30	81.94	77	82	76.02	233286336	80.64	82.55	85.48	86.31	2332863.25	1903925.63	1616787.5	2
2015/7/1	78.66	81	81.5	77.71	147044560	79.4	81.77	85.1	86.31	1470445.63	1950621	1638834.63	2
2015/7/2	77.81	78.98	79.89	75.2	188888896	78.47	80.85	84.71	86.26	1888889	2111554.25	1725075.38	2
2015/7/3	74.48	77	78.99	72.33	202088752	77.88	79.9	84.03	86.13	2020887.5	2046541.38	1801608.63	2
2015/7/6	78.21	80.3	80.7	75.1	383552448	78.22	79.68	83.6	86.07	3835524.5	2309722	2041959.25	2
2015/7/7	86.03	76.73	86.03	71.11	843328128	79.04	79.84	83.3	86.07	8433281	3529805.5	2716866	2
2015/7/8	77.46	77.51	81.3	77.43	369352352	78.8	79.1	82.7	85.93	3693523.5	3974420.75	2962521.25	2
2015/7/9	80.4	77.46	83.8	72.02	346342048	79.32	78.9	82.3	85.85	3463420.5	4289327.5	3200441.25	2
2015/7/10	82.19	79.01	86	78.4	336162688	80.86	79.37	81.9	85.81	3361627	4557475	3302008.5	2
2015/7/13	80.63	80.94	82.75	79.4	205099184	81.34	79.78	81.42	85.65	2050991.88	4200569	3255145.5	2
2015/7/14	78.63	79.53	81	77.8	154676656	79.86	79.45	81	85.46	1546766.5	2823266	3176535.75	2
2015/7/15	79.03	78.01	80	77.3	138494000	80.18	79.49	80.63	85.35	1384940	2361549.25	3167985.25	2
2015/7/16	78.47	78.8	79.48	77.5	79580696	79.79	79.55	80.2	85.19	795806.94	1828026.38	3058676.75	2
2015/7/17	80.46	79	81.3	78.48	113951808	79.44	80.15	80.03	85.03	1139518.13	1383604.75	2970540	2
2015/7/20	81.09	81.95	82.39	80.5	123990896	79.54	80.44	80.06	84.91	1239909	1221388.13	2710978.5	2
2015/7/21	80.55	80.5	81.23	79.79	87015856	79.92	79.89	79.87	84.84	870158.56	1086066.5	1954666.25	2
2015/7/22	79.25	80.46	80.55	78.5	88455952	79.96	80.07	79.58	84.72	884559.5	985990.38	1673769.75	2
2015/7/23	82.57	79.95	82.78	79.48	154523040	80.78	80.29	79.59	84.66	1545230.38	1135875.13	1481950.75	2
2015/7/24	80.62	82.69	82.69	80.55	118178200	80.82	80.13	79.75	84.55	1181782	1144327.88	1263966.25	2
2015/7/27	36.56	39.89	40.08	36.39	171259600	71.91	75.72	77.75	83.68	1712596	1238865.25	1230126.75	2
2015/7/28	35.1	35.01	36.73	34.58	339771040	62.82	71.37	75.41	82.76	3397710.5	1744375.63	1415221.13	2
2015/7/29	34.94	35.76	35.98	33.8	296485248	53.96	66.96	73.22	81.9	2964852.5	2160434.25	1573212.25	2
2015/7/30	34.31	34.9	36.08	34.1	234107360	44.31	62.55	71.05	81	2341073.5	2319602.75	1727739	2
2015/7/31	33.37	34.01	34.42	33.11	203641360	34.86	57.84	68.99	80.1	2036413.63	2490529.25	1817428.38	2
2015/8/3	33.36	33	33.39	32.28	232199392	34.22	53.06	66.75	79.21	2321994	2612408.75	1925637	2
2015/8/4	34.21	33.1	34.3	32.95	154959136	34.04	48.43	64.16	78.3	1549591.38	2242785	1993580.38	2
2015/8/5	33.29	34	34.09	33.21	129319488	33.71	43.83	61.95	77.38	1293194.88	1908453.38	2034443.75	2
2015/8/6	32.89	32.77	33.64	32.61	96170784	33.42	38.86	59.58	76.47	961707.81	1632580.25	1976091.63	2
2015/8/7	33.89	33.34	34.24	33.15	152416240	33.53	34.19	57.16	75.6	1524162.38	1530130.13	2010329.63	2
2015/8/10	35.09	34	35.44	33.57	219839328	33.87	34.05	54.88	74.78	2198393.25	1505410	2058909.38	2
2015/8/11	34.87	34.9	35.69	34.7	166487104	34.01	34.02	52.7	73.99	1664871	1528465.88	1885625.38	2
2015/8/12	33.79	34.5	34.76	33.77	133346304	34.11	33.91	50.43	73.12	1333463	1536519.5	1722486.38	2
2015/8/13	34.07	33.71	34.28	33.5	110002960	34.34	33.88	48.21	72.27	1100029.63	1564183.88	1598382.13	2
2015/8/14	33.89	34.18	34.26	33.8	115595672	34.34	33.93	45.89	71.39	1155956.75	1490542.75	1510336.38	2
2015/8/17	32.97	33.41	33.49	32.6	152170416	33.92	33.9	43.48	70.44	1521704.13	1355204.88	1430307.38	2
2015/8/18	31.29	33.03	33.63	31.24	210389440	33.2	33.6	41.02	69.44	2103894.5	1443009.5	1485737.63	2
2015/8/19	31.41	30.95	31.64	30.5	161453344	32.73	33.42	38.62	68.41	1614533.5	1499223.75	1517871.63	2
2015/8/20	30.55	31	31.4	30.52	109864024	32.02	33.18	36.02	67.4	1098640.25	1498945.75	1531564.75	2
2015/8/21	29.39	30.46	31.15	29.3	205858192	31.12	32.73	33.46	66.47	2058581.88	1679470.75	1585006.75	2
2015/8/24	26.45	28.49	28.5	26.45	403296224	29.82	31.87	32.96	65.49	4032962.25	2181722.5	1768463.63	2
2015/8/25	25.11	25.3	27.55	24.65	431616160	28.58	30.89	32.46	64.45	4316161.5	2624176	2033592.75	2
2015/8/26	26.36	25.2	27.3	25.12	382669152	27.57	30.15	32.03	63.45	3826691.5	3066607.5	2282915.5	2
2015/8/27	29	27.4	29	26.97	393998432	27.26	29.64	31.76	62.51	3939984.25	3634876.5	2566911	2
2015/8/28	29.65	29.5	30.39	28.79	331933952	27.31	29.22	31.58	61.53	3319339.5	3887028	2783249.5	2
2015/8/31	30.29	28.86	30.35	28.52	289466592	28.08	28.95	31.42	60.59	2894666	3659368.75	2920545.5	0
2015/9/1	30.16	29.53	30.18	28.65	369091168	29.09	28.84	31.22	59.56	3690911.75	3534318.75	3079247.5	2
2015/9/2	29.98	29.15	30.24	29.03	373505888	29.82	28.69	31.06	58.57	3735059	3515992	3291299.75	2
2015/9/7	28.88	29.65	30.28	28.6	136313312	29.79	28.53	30.85	57.58	1363133.13	3000622	3317749.25	2
2015/9/8	29.76	28.86	29.87	28.86	125528632	29.81	28.56	30.65	56.57	1255286.38	2587811.25	3237419.5	2
2015/9/9	30.22	29.86	30.66	29.61	143050160	29.8	28.94	30.4	55.57	1430501.63	2294978.5	2977173.5	0
2015/9/10	30.27	30.08	30.36	29.81	87888880	29.82	29.46	30.17	54.62	878888.81	1732573.75	2633446.25	0
2015/9/11	29.84	30.16	30.47	29.61	70826200	29.79	29.8	29.98	53.68	708262	1127214.38	2321603.25	2
2015/9/14	30.14	29.97	30.2	28.73	220674688	30.05	29.92	29.78	52.73	2206747	1295937.25	2148279.5	2
2015/9/15	29.46	29.6	29.79	29	118329736	29.99	29.9	29.56	51.82	1183297.38	1281539.38	1934675.38	2
2015/9/16	30.55	29.33	31.17	29.07	114814688	30.05	29.93	29.44	50.99	1148146.88	1225068.38	1760023.38	2
2015/9/17	30.26	30.49	31.18	30.1	101606968	30.05	29.94	29.39	50.09	1016069.69	1252504.63	1492539.25	2
2015/9/18	30.57	30.42	31.1	30.36	85643880	30.2	30	29.34	49.18	856438.81	1282140	1204677.25	2
2015/9/21	30.96	30.21	31.15	30.05	81031920	30.36	30.2	29.37	48.33	810319.19	1002854.38	1149395.75	2
2015/9/22	31.77	31.1	32.06	30.83	120072576	30.82	30.4	29.48	47.57	1200725.75	1006340.13	1143939.75	2
2015/9/23	30.77	31.29	31.58	30.71	101241520	30.87	30.46	29.7	46.8	1012415.19	979193.69	1102131.13	2
2015/9/24	31.14	30.91	31.33	30.84	63852784	31.04	30.55	30	45.96	638527.81	903685.38	1078095	2
2015/9/25	31.23	31.01	31.4	30.58	71148576	31.17	30.68	30.24	45.17	711485.75	874694.69	1078417.25	2
2015/9/28	30.9	31.05	31.13	30.68	27179228	31.16	30.76	30.34	44.38	271792.28	766989.38	884921.88	2
2015/9/29	29.93	30.48	30.48	29.67	64059048	30.79	30.81	30.35	43.64	640590.5	654962.31	830651.13	2
2015/9/30	29.86	30.05	30.18	29.77	36554916	30.61	30.74	30.33	42.84	365549.16	525589.13	752391.38	2
2015/10/8	30.7	32	32.15	30.55	174729248	30.52	30.78	30.36	41.91	1747292.5	747342.06	825513.69	2
2015/10/9	31.68	31.1	31.83	31	82081672	30.61	30.89	30.44	41.15	820816.75	769208.25	821951.5	2
2015/10/12	32.64	31.61	32.93	31.56	102692256	30.96	31.06	30.63	40.35	1026922.56	920234.31	843611.88	2
2015/10/13	32.2	32.3	32.67	32.1	48784540	31.42	31.1	30.75	39.52	487845.41	889685.31	772323.81	2
2015/10/14	31.68	32.07	32.29	31.66	47156844	31.78	31.2	30.83	38.71	471568.44	910889.19	718239.19	2
2015/10/15	32.46	31.8	32.49	31.68	64521080	32.13	31.33	30.94	37.94	645210.81	690472.81	718907.38	3
2015/10/16	32.79	32.65	33.15	32.5	68363056	32.35	31.48	31.08	37.17	683630.56	663035.56	716121.88	3
2015/10/19	33.17	32.8	33.38	32.63	88096208	32.46	31.71	31.24	36.41	880962.06	633843.5	777038.88	2
2015/10/20	32.91	32.95	33.05	32.5	54658544	32.6	32.01	31.41	35.62	546585.44	645591.44	767638.38	2
2015/10/21	32.85	32.96	33.66	32.07	133704960	32.84	32.31	31.52	34.81	1337049.63	818687.63	864788.38	2
2015/10/22	32.86	32.5	33.05	32.35	71371480	32.92	32.52	31.65	34.02	713714.81	832388.5	761430.69	2
2015/10/23	33.73	33	34	32.96	99386424	33.1	32.73	31.81	33.26	993864.25	894435.19	778735.38	2
2015/10/26	33.57	34.02	35.51	33.53	212648096	33.18	32.82	31.94	32.44	2126481	1143539	888691.19	2
2015/10/27	34.37	33.61	35.14	33.01	126733680	33.48	33.04	32.07	31.67	1267336.75	1287689.25	966640.38	2
2015/10/28	33.55	34.2	34.35	33.5	67072584	33.62	33.23	32.21	31.62	670725.81	1154424.63	986556.19	3
2015/10/29	33.38	33.71	33.85	33.21	52017324	33.72	33.32	32.32	31.59	520173.25	1115716.25	974052.38	2
2015/10/30	33.49	33.4	33.95	33.24	47407088	33.67	33.39	32.44	31.57	474070.88	1011757.63	953096.38	2
2015/11/2	33.02	33.14	33.46	32.91	56104772	33.56	33.37	32.54	31.55	561047.75	698670.88	921105	2
2015/11/3	33.02	33.18	33.27	32.9	38103232	33.29	33.38	32.7	31.54	381032.31	521410	904549.69	3
2015/11/4	35	33.09	35.37	33.09	192253312	33.58	33.6	32.95	31.57	1922533.13	771771.44	963098	2
2015/11/5	35.32	34.51	37.48	34.47	442103008	33.97	33.85	33.18	31.59	4421030	1551942.75	1333829.5	2
2015/11/6	36.19	35.25	36.5	35.03	214827616	34.51	34.09	33.41	31.64	2148276.25	1886783.75	1449270.75	2
2015/11/9	36.45	36.31	37.43	36.16	233123712	35.2	34.38	33.6	31.7	2331237	2240821.5	1469746.25	2
2015/11/10	36.25	36	36.94	35.8	142819584	35.84	34.57	33.8	31.74	1428195.88	2450254.5	1485832.25	3
2015/11/11	35.84	36.05	36.24	35.47	111438112	36.01	34.8	34.01	31.75	1114381.13	2288624	1530197.75	2
2015/11/12	35.43	36.08	36.08	35.38	91357792	36.03	35	34.16	31.76	913577.94	1587133.63	1569538.25	2
2015/11/13	35.05	35.05	35.48	34.91	76458304	35.8	35.16	34.27	31.78	764583.06	1310395	1598589.38	2
2015/11/16	35.12	34.54	35.15	34.45	74745952	35.54	35.37	34.37	31.8	747459.5	993639.5	1617230.63	2
2015/11/17	35.26	35.35	36.38	35.12	96838960	35.34	35.59	34.49	31.82	968389.63	901678.31	1675966.38	3
2015/11/18	34.88	35.25	35.37	34.75	69300136	35.15	35.58	34.59	31.85	693001.38	817402.31	1553013.25	2
2015/11/19	35.31	35.02	35.36	34.95	50583228	35.12	35.58	34.71	31.92	505832.28	735853.13	1161493.38	2
2015/11/20	35.04	35.3	35.38	34.99	50097068	35.12	35.46	34.78	31.98	500970.69	683130.69	996762.81	2
2015/11/23	34.97	35.07	35.28	34.9	60898384	35.09	35.31	34.85	32.05	608983.81	655435.5	824537.5	2
2015/11/24	34.97	34.91	35.19	34.58	65254432	35.03	35.19	34.88	32.14	652544.31	592266.5	746972.38	0
2015/11/25	35.04	34.95	35.09	34.86	48336264	35.07	35.11	34.95	32.29	483362.63	550338.75	683870.5	2
2015/11/26	35.03	35.19	35.42	35	54916244	35.01	35.07	35.03	32.45	549162.44	559004.81	647428.94	2
2015/11/27	33.84	35	35.08	33.39	116454448	34.77	34.95	35.05	32.58	1164544.5	691719.5	687425.13	2
2015/11/30	33.8	33.69	34	32.95	84030496	34.54	34.81	35.09	32.66	840304.94	737983.75	696709.63	2
2015/12/1	34.12	33.79	34.9	33.61	83519648	34.37	34.7	35.15	32.73	835196.5	774514.19	683390.38	2
2015/12/2	36.01	34.2	36.2	33.98	182813264	34.56	34.81	35.2	32.83	1828132.63	1043468.19	796903.5	2
2015/12/3	35.97	35.53	36.6	35.32	142305936	34.75	34.88	35.23	32.92	1423059.38	1218247.63	888626.19	2
2015/12/4	34.95	35.46	35.68	34.8	87368216	34.97	34.87	35.17	33.01	873682.19	1160075.13	925897.31	2
2015/12/7	34.74	35	35.15	34.53	48751672	35.16	34.85	35.08	33.1	487516.72	1089517.5	913750.63	2
2015/12/8	34.42	34.5	34.85	34.34	57354968	35.22	34.79	34.99	33.18	573549.69	1037188.13	905851.19	2
2015/12/9	34.44	34.44	34.86	34.34	41609640	34.9	34.73	34.92	33.25	416096.41	754780.88	899124.5	2
2015/12/10	34.49	34.41	35.25	34.39	55345796	34.61	34.68	34.87	33.32	553457.94	580860.63	899554.13	2
2015/12/11	34.57	34.39	34.66	34.18	52799776	34.53	34.75	34.85	33.4	527997.75	511723.69	835899.38	2
2015/12/14	35.62	34.15	35.95	34.02	94982288	34.71	34.93	34.87	33.49	949822.88	604184.94	846851.19	2
2015/12/15	35.26	35.5	35.61	35.05	63275216	34.88	35.05	34.87	33.59	632752.19	616025.44	826606.81	2
2015/12/16	35.21	35.3	35.53	35.12	38051696	35.03	34.97	34.89	33.67	380516.97	608909.56	681845.19	2
2015/12/17	35.51	35.56	35.88	35.27	58593056	35.23	34.92	34.9	33.75	585930.56	615404.06	598132.31	0
2015/12/18	35.79	35.41	36.28	35.36	83940920	35.48	35	34.94	33.84	839409.19	677686.38	594705	2
2015/12/21	36.9	35.79	37.23	35.65	138613472	35.73	35.22	35.03	33.94	1386134.75	764948.75	684566.81	2
2015/12/22	36.93	36.85	37.11	36.41	72390840	36.07	35.47	35.13	34.03	723908.38	783179.94	699602.75	2
2015/12/23	36.98	36.92	37.88	36.8	118840024	36.42	35.73	35.23	34.13	1188400.25	944756.69	776833.13	2
2015/12/24	36.92	37.06	37.59	36.46	81236312	36.7	35.97	35.32	34.23	812363.13	990043.13	802723.63	2
2015/12/25	36.9	36.9	37.17	36.71	35244312	36.93	36.2	35.48	34.32	352443.13	892650	785168.13	2
2015/12/28	35.7	36.95	37.1	35.66	63939140	36.69	36.21	35.57	34.4	639391.38	743301.31	754124.94	2
2015/12/29	36.15	35.7	36.19	35.67	30801924	36.53	36.3	35.67	34.51	308019.25	660123.44	721651.63	2
2015/12/30	35.76	36.26	36.28	35.44	49397552	36.29	36.35	35.66	34.6	493975.53	521238.5	732997.56	2
2015/12/31	36	35.79	36.19	35.42	51927676	36.1	36.4	35.66	34.69	519276.75	462621.19	726332.13	2
2016/1/4	34.05	35.84	35.84	33.9	70997200	35.53	36.23	35.62	34.73	709972	534127	713388.38	3
2016/1/5	34.5	33.68	34.81	33.5	87498504	35.29	35.99	35.6	34.76	874985.06	581245.69	662273.44	2
2016/1/6	34.53	34.3	34.66	34	48012112	34.97	35.75	35.61	34.8	480121.13	615666.13	637894.69	3
2016/1/7	33.77	34	34.52	33	23647604	34.57	35.43	35.58	34.84	236476.05	564166.19	542702.31	2
2016/1/8	33.94	34	34.45	32.9	98239664	34.16	35.13	35.55	34.86	982396.63	656790.13	559705.63	2
2016/1/11	32.03	33	33.33	32	99355696	33.75	34.64	35.42	34.85	993556.94	713507.13	623817.06	2
2016/1/12	32.21	32.27	32.56	31.82	74380912	33.3	34.29	35.25	34.83	743809.13	687271.88	634258.81	2
2016/1/13	31.99	32.77	32.78	31.85	62533020	32.79	33.88	35.09	34.82	625330.19	716313.81	665989.94	3
2016/1/14	31.99	30.9	32.06	30.8	79722712	32.43	33.5	34.93	34.8	797227.13	828464	696315.13	0
2016/1/15	31.2	31.64	31.87	30.9	59140260	31.88	33.02	34.71	34.77	591402.63	750265.19	703527.63	2
2016/1/18	31.07	30.73	31.27	30.59	48369368	31.69	32.72	34.48	34.73	483693.69	648292.5	680899.81	2
2016/1/19	31.51	31.22	31.68	30.75	67392536	31.55	32.42	34.21	34.7	673925.38	634315.81	660793.88	2
2016/1/20	30.53	31.22	31.45	30.29	100704272	31.26	32.02	33.89	34.63	1007042.75	710658.31	713486.06	2
2016/1/21	30.15	30.37	30.81	29.87	68190104	30.89	31.66	33.55	34.58	681901.06	687593.13	758028.5	2
2016/1/22	30.22	30.37	30.49	29.68	49310408	30.7	31.29	33.21	34.52	493104.09	667933.44	709099.31	2
2016/1/25	30.26	30.29	30.36	29.89	37474472	30.53	31.11	32.88	34.47	374744.72	646143.63	647218.06	2
2016/1/26	29.23	29.91	30.1	28.98	76680984	30.08	30.81	32.55	34.41	766809.81	664720.5	649518.13	2
2016/1/27	29.22	29.35	29.48	28.8	70385328	29.82	30.54	32.21	34.34	703853.25	604082.56	657370.38	2
2016/1/28	29.3	29.2	29.61	28.77	48441760	29.65	30.27	31.88	34.25	484417.59	564585.88	626089.44	3
2016/1/29	30.18	29.2	30.38	29.12	64439144	29.64	30.17	31.59	34.16	644391.44	594843.38	631388.38	2
2016/2/1	29.53	30.16	30.16	29.31	34048456	29.49	30.01	31.37	34.05	340484.56	587991.38	617067.44	3
2016/2/2	29.97	29.53	30.1	29.5	37513432	29.64	29.86	31.14	33.94	375134.31	509656.19	587188.31	3
2016/2/3	29.64	29.5	29.8	29.1	39035212	29.72	29.77	30.9	33.83	390352.13	446956	525519.31	2
2016/2/4	29.71	29.77	30.06	29.49	36657040	29.81	29.73	30.69	33.73	366570.41	423386.56	493986.19	2
2016/2/5	29.66	29.7	30	29.61	33330200	29.7	29.67	30.48	33.63	333302	361168.66	478006	2
2016/2/15	29.43	28.7	29.79	28.62	43993724	29.68	29.59	30.35	33.54	439937.25	381059.19	484525.25	2
2016/2/16	30.12	29.55	30.32	29.46	39757868	29.71	29.68	30.25	33.46	397578.69	385548.09	447602.16	3
2016/2/17	30.04	30.13	30.33	29.92	46163464	29.79	29.76	30.15	33.37	461634.63	399804.56	423380.31	2
2016/2/18	29.91	30.28	30.49	29.8	48458572	29.83	29.82	30.04	33.29	484585.72	423407.66	423397.09	2
2016/2/19	29.92	29.91	30.15	29.73	26092200	29.88	29.79	29.98	33.2	260922	408931.66	385050.19	2
2016/2/22	30.97	30.28	31.65	30.03	78908600	30.19	29.94	29.98	33.13	789086	478761.41	429910.34	2
2016/2/23	30.5	30.96	30.97	30.24	43458444	30.27	29.99	29.92	33.06	434584.44	486162.59	435855.34	2
2016/2/24	30.41	30.3	30.6	30.03	30491050	30.34	30.07	29.92	32.98	304910.5	454817.75	427311.19	2
2016/2/25	28.96	30.37	30.37	28.86	59059776	30.15	29.99	29.86	32.88	590597.75	476020.16	449713.91	3
2016/2/26	29.1	29.33	29.4	28.94	33211134	29.99	29.94	29.8	32.78	332111.34	490258	449594.84	2
2016/2/29	29.01	29.05	29.15	27.81	66763176	29.6	29.89	29.74	32.7	667631.75	465967.16	472364.25	2
2016/3/1	29.26	28.9	29.69	28.56	40682752	29.35	29.81	29.74	32.62	406827.53	460415.81	473289.16	2
2016/3/2	30.18	29.35	30.3	29.35	62335408	29.3	29.82	29.79	32.56	623354.06	524104.5	489461.09	2
2016/3/3	30.38	30.25	30.49	29.98	53494888	29.59	29.87	29.84	32.46	534948.88	512974.69	494497.41	2
2016/3/4	31.55	30.28	31.6	30.13	178976576	30.08	30.03	29.91	32.39	1789765.75	804505.56	647381.81	0
2016/3/7	31.05	31.38	31.58	30.81	54440340	30.48	30.04	29.99	32.32	544403.38	779859.88	622913.5	2
2016/3/8	31.3	30.98	31.35	29.99	67391216	30.89	30.12	30.06	32.27	673912.19	833276.81	646846.25	2
2016/3/9	31.38	30.82	31.45	30.26	80090592	31.13	30.22	30.14	32.22	800905.94	868787.19	696445.81	2
2016/3/10	30.74	30.98	31.29	30.7	33110888	31.2	30.4	30.19	32.15	331108.88	828019.25	670496.94	2
2016/3/11	31.04	30.57	31.1	30.47	35792984	31.1	30.59	30.26	32.1	357929.84	541652.13	673078.81	2
2016/3/14	31.11	30.99	31.57	30.9	55579716	31.11	30.8	30.35	32.04	555797.19	543930.81	661895.38	2
2016/3/15	31.36	31.05	31.49	30.65	61981844	31.13	31.01	30.41	31.97	619818.44	533112.06	683194.5	2
2016/3/16	32.13	31.1	32.26	31.05	159647664	31.28	31.2	30.51	31.92	1596476.63	692226.19	780506.69	2
2016/3/17	32	32.1	32.37	31.88	57078596	31.53	31.37	30.62	31.86	570785.94	740161.63	784090.38	2
2016/3/18	32.12	32.32	32.42	31.88	87408320	31.74	31.42	30.73	31.81	874083.19	843392.31	692522.19	2
2016/3/21	32.83	32.39	33.8	32.24	113879008	32.09	31.6	30.82	31.76	1138790.13	959990.88	751960.88	2
2016/3/22	32.1	32.65	33.04	32	60362720	32.24	31.68	30.9	31.68	603627.19	956752.63	744932.38	2
2016/3/23	32.26	32.29	32.76	32.08	36047296	32.26	31.77	30.99	31.6	360472.97	709551.88	700889.06	2
2016/3/24	31.8	32.07	32.09	31.75	35109688	32.22	31.87	31.13	31.51	351096.88	665614.06	702887.88	2
2016/3/25	32.06	31.81	32.8	31.64	35717568	32.21	31.98	31.28	31.43	357175.69	562232.63	702812.38	2
2016/3/28	31.46	32.1	32.35	31.35	37797308	31.94	32.01	31.41	31.34	377973.09	410069.16	685030	2
2016/3/29	31.25	31.61	31.76	31.14	34128188	31.77	32	31.5	31.27	341281.88	357600.13	657176.38	3
2016/3/30	31.99	31.6	32.06	31.52	43205824	31.71	31.99	31.6	31.2	432058.25	371917.19	540734.5	3
2016/3/31	31.81	32.09	32.18	31.71	29797952	31.71	31.97	31.67	31.13	297979.53	361293.69	513453.91	2
2016/4/1	31.92	31.83	31.96	31.21	38552936	31.69	31.95	31.69	31.06	385529.38	366964.44	464598.5	2
2016/4/5	32	31.7	32.2	31.5	42978996	31.79	31.86	31.73	31.03	429789.97	377327.81	393698.47	2
2016/4/6	31.74	31.78	31.96	31.64	27232796	31.89	31.83	31.75	30.98	272327.97	363537	360568.56	3
2016/4/7	31.37	31.89	31.96	31.36	36211144	31.77	31.74	31.75	30.93	362111.44	349547.66	360732.41	2
2016/4/8	31.16	31.2	31.27	31.04	36175892	31.64	31.68	31.78	30.89	361758.91	362303.56	361798.63	3
2016/4/11	31.51	31.32	31.84	31.32	35165896	31.56	31.62	31.8	30.85	351658.97	355529.44	361246.91	2
2016/4/12	31.55	31.49	31.75	31.4	21968838	31.47	31.63	31.82	30.84	219688.38	313509.16	345418.44	2
2016/4/13	31.91	31.8	32.26	31.72	75568176	31.5	31.7	31.85	30.83	755681.75	410179.91	386858.47	0
2016/4/14	32.02	32.08	32.38	31.88	42270344	31.63	31.7	31.84	30.83	422703.44	422298.31	385923	2
2016/4/15	31.99	32.03	32.1	31.88	53566944	31.8	31.72	31.84	30.83	535669.44	457080.41	409692	0
2016/4/18	31.79	31.8	32.09	31.51	56266308	31.85	31.7	31.83	30.84	562663.06	499281.19	427405.34	3
2016/4/19	31.93	32	32.04	31.75	47555192	31.93	31.7	31.78	30.86	475551.91	550453.94	431981.56	0
2016/4/20	32.21	31.94	32.25	31.11	119379680	31.99	31.74	31.79	30.87	1193796.75	638076.94	524128.44	2
2016/4/21	32.22	31.94	32.5	31.86	65119592	32.03	31.83	31.78	30.9	651195.94	683775.44	553036.88	2
2016/4/22	32.42	32	32.55	31.88	43078020	32.11	31.96	31.82	30.94	430780.19	662797.63	559939.06	2
2016/4/25	32.32	32.3	32.5	31.97	30729800	32.22	32.04	31.83	30.97	307298	611724.63	555502.94	1
2016/4/26	32.39	32.32	32.53	32.21	30804864	32.31	32.12	31.87	31.01	308048.63	578223.88	564338.88	3
2016/4/27	32.26	32.57	32.62	32.21	32926140	32.32	32.15	31.93	31.06	329261.41	405316.84	521696.91	2
2016/4/28	32.19	32.26	32.38	32.01	22743652	32.32	32.17	31.94	31.11	227436.52	320564.94	502170.19	2
2016/4/29	32.04	32.09	32.4	31.95	25951148	32.24	32.18	31.95	31.15	259511.48	286311.19	474554.41	2
2016/5/3	31.91	32.01	32.43	31.86	50917960	32.16	32.19	31.95	31.18	509179.59	326687.53	469206.06	2
2016/5/4	31.93	31.93	32.03	31.89	26426416	32.07	32.19	31.94	31.22	264264.16	317930.63	448077.31	2
2016/5/5	31.95	31.93	32.05	31.87	21140060	32	32.16	31.95	31.25	211400.59	294358.47	349837.69	2
2016/5/6	31.4	32	32.01	31.39	49181872	31.85	32.08	31.95	31.28	491818.72	347234.94	333899.94	3
2016/5/9	31.16	31.39	31.4	31.05	49046544	31.67	31.95	31.95	31.31	490465.44	393425.69	339868.44	2
2016/5/10	31.19	31.08	31.26	31.02	27645278	31.53	31.84	31.94	31.33	276452.78	346880.34	336783.94	2
2016/5/11	31.25	31.24	31.37	31.16	27763942	31.39	31.73	31.92	31.36	277639.41	349555.41	333743.03	2
2016/5/12	31.71	31.2	31.85	30.95	56869640	31.34	31.67	31.91	31.39	568696.38	421014.56	357686.5	2
2016/5/13	31.72	31.55	31.85	31.49	39265080	31.41	31.63	31.9	31.42	392650.81	401180.94	374207.94	2
2016/5/16	31.61	31.56	31.7	31.51	24118292	31.5	31.58	31.88	31.45	241182.92	351324.44	372375.06	3
2016/5/17	31.51	31.6	31.65	31.45	20691674	31.56	31.54	31.87	31.47	206916.73	337417.25	342148.81	2
2016/5/18	31.81	31.41	31.89	31.37	60201784	31.67	31.53	31.86	31.49	602017.81	402292.94	375924.16	2
2016/5/19	31.83	31.71	31.9	31.7	28517052	31.7	31.52	31.84	31.51	285170.53	345587.75	383301.16	2
2016/5/20	31.82	31.82	31.97	31.72	17539236	31.72	31.56	31.82	31.53	175392.36	302136.06	351658.53	2
2016/5/23	31.83	31.76	31.96	31.71	27738544	31.76	31.63	31.79	31.58	277385.44	309376.59	330350.53	2
2016/5/24	31.64	31.72	31.83	31.5	18552100	31.79	31.67	31.76	31.62	185521	305097.44	321257.34	2
2016/5/25	31.61	31.83	31.88	31.59	13712500	31.75	31.71	31.72	31.67	137125	212118.88	307205.91	2
2016/5/26	31.63	31.61	31.79	31.5	20356140	31.71	31.7	31.69	31.71	203561.41	195797.03	270692.41	2
2016/5/27	31.6	31.7	31.71	31.58	14098751	31.66	31.69	31.66	31.73	140987.52	188916.08	245526.08	2
2016/5/30	31.91	31.75	31.94	31.5	22097500	31.68	31.72	31.65	31.76	220975	177633.97	243505.28	2
2016/5/31	32.72	31.94	33.5	31.94	75882592	31.89	31.84	31.69	31.77	758825.94	292294.97	298696.19	2
2016/6/1	32.29	32.69	32.82	32.25	42343352	32.03	31.89	31.71	31.8	423433.53	349556.69	280837.75	3
2016/6/2	32.21	32.31	32.5	32.1	28989196	32.15	31.93	31.72	31.81	289891.97	366822.81	281309.94	2
2016/6/3	32.34	32.45	32.45	32.02	35163824	32.29	31.98	31.77	31.83	351638.25	408952.94	298934.53	2
2016/6/6	32.11	32.4	32.45	32.05	23686984	32.33	32.01	31.82	31.85	236869.84	412131.91	294882.94	2
2016/6/7	32.14	32.22	32.24	32.08	23960660	32.22	32.06	31.86	31.87	239606.59	308288.03	300291.5	2
2016/6/8	32.15	32.12	32.23	32.02	26461000	32.19	32.11	31.91	31.88	264610	276523.34	313040.03	2
2016/6/13	31.8	31.95	32.03	31.7	47023964	32.11	32.13	31.91	31.89	470239.63	312592.88	339707.84	3
2016/6/14	31.98	31.69	32.02	31.5	35573876	32.04	32.17	31.93	31.89	355738.75	313412.97	361182.94	2
2016/6/15	31.98	31.62	32.08	31.61	38314316	32.01	32.17	31.95	31.89	383143.16	342667.63	377399.78	0
2016/6/16	31.97	31.83	32.12	31.83	32940156	31.98	32.1	31.97	31.89	329401.56	360626.63	334457.31	2
2016/6/17	31.98	31.97	32.19	31.92	29510558	31.94	32.07	31.98	31.87	295105.59	366725.72	321624.5	2
2016/6/20	32.12	32.2	32.2	31.97	25713526	32.01	32.06	31.99	31.87	257135.27	324104.88	318348.84	2
2016/6/21	32.06	32.18	32.48	32.01	22864166	32.02	32.03	32	31.87	228641.66	298685.44	306049.19	0
2016/6/22	32.08	32.05	32.15	31.97	16359312	32.04	32.03	32.02	31.87	163593.13	254775.45	298721.53	2
2016/6/23	32	32.09	32.14	31.97	25361740	32.05	32.01	32.03	31.87	253617.41	239618.59	300122.59	2
2016/6/24	31.55	31.98	32.13	31.21	42936224	31.96	31.95	32.03	31.87	429362.25	266469.94	316597.84	2
2016/6/27	31.68	31.5	31.74	31.45	23863950	31.87	31.94	32.03	31.88	238639.5	262770.78	293437.81	2
2016/6/28	31.85	31.57	31.86	31.46	23766592	31.83	31.93	32.05	31.88	237665.92	264575.66	281630.56	2
2016/6/29	32.16	31.9	32.18	31.85	26351146	31.85	31.95	32.06	31.89	263511.47	284559.31	269667.34	3
2016/6/30	32.04	32.17	32.3	32.01	17779548	31.86	31.95	32.02	31.89	177795.48	269394.94	254506.75	0
2016/7/1	32.18	32.14	32.28	32.06	18235058	31.98	31.97	32.02	31.89	182350.58	219992.59	243231.28	2
2016/7/4	32.44	32.12	32.66	32.06	40321888	32.13	32	32.03	31.9	403218.88	252908.45	257839.63	2
2016/7/5	32.07	32.2	32.25	32	22093836	32.18	32.01	32.02	31.91	220938.36	249562.95	257069.3	2
2016/7/6	31.99	32	32.08	31.8	24949968	32.14	32	32.01	31.93	249499.69	246760.59	265659.94	2
2016/7/7	31.95	31.95	31.99	31.8	22363060	32.13	31.99	32	31.93	223630.59	255927.63	262661.28	2
2016/7/8	31.78	31.95	31.96	31.76	19295028	32.05	32.01	31.98	31.94	192950.28	258047.55	239020.08	2
2016/7/11	31.79	31.81	31.97	31.76	23128424	31.92	32.03	31.98	31.94	231284.23	223660.63	238284.55	2
2016/7/12	32.41	31.81	32.46	31.8	42598576	31.98	32.08	32	31.94	425985.75	264670.09	257116.53	2
2016/7/13	32.46	32.6	32.8	32.3	42203460	32.08	32.11	32.03	31.95	422034.59	299177.09	272968.84	2
2016/7/14	32.49	32.44	32.5	32.29	20651738	32.19	32.16	32.05	31.96	206517.38	295754.44	275841	2
2016/7/15	32.59	32.5	32.7	32.42	35206348	32.35	32.2	32.08	31.97	352063.47	327577.09	292812.31	2
2016/7/18	32.69	32.67	33	32.62	38033580	32.53	32.22	32.11	31.98	380335.81	357387.41	290524	2
2016/7/19	32.38	32.69	32.69	32.21	26362016	32.52	32.25	32.13	31.98	263620.16	324914.31	294792.19	2
2016/7/20	32.31	32.42	32.45	32.13	18557332	32.49	32.29	32.14	31.98	185573.31	277622.03	288399.56	2
2016/7/21	32.55	32.31	32.65	32.31	24834404	32.5	32.35	32.17	31.99	248344.05	285987.34	290870.91	2
2016/7/22	32.3	32.5	32.54	32.23	21162492	32.45	32.4	32.21	31.98	211624.92	257899.66	292738.38	2
2016/7/25	32.3	32.3	32.4	32.22	17490184	32.37	32.45	32.24	31.99	174901.84	216812.84	287100.13	2
2016/7/26	32.52	32.3	32.64	32.25	40607688	32.4	32.46	32.27	31.99	406076.88	245304.2	285109.25	2
2016/7/27	32.79	32.55	32.8	31.83	80288280	32.49	32.49	32.3	32	802882.81	368766.09	323194.06	2
2016/7/28	32.45	32.53	32.68	32.41	28491224	32.47	32.49	32.32	32.01	284912.25	376079.72	331033.56	2
2016/7/29	32.37	32.49	32.6	32.31	22929964	32.49	32.47	32.33	32.02	229299.64	379614.69	318757.19	2
2016/8/1	32.28	32.3	32.4	32.2	22213896	32.48	32.42	32.32	32.03	222138.95	389062.13	302937.5	2
2016/8/2	32.28	32.3	32.38	32.2	17685932	32.43	32.41	32.33	32.04	176859.31	343218.59	294261.41	2
2016/8/3	32.18	32.13	32.28	32.1	18652512	32.31	32.4	32.34	32.06	186525.13	219947.05	294356.56	2
2016/8/4	32.15	32.18	32.2	32.01	20772928	32.25	32.36	32.35	32.07	207729.28	204510.47	290295.06	2
2016/8/5	32.18	32.16	32.25	32.11	27213136	32.21	32.35	32.37	32.09	272131.38	213076.8	296345.72	2
2016/8/8	32.27	32.23	32.3	32.1	30356936	32.21	32.35	32.4	32.1	303569.38	229362.91	309212.5	2
2016/8/9	32.54	32.33	32.66	32.33	41065840	32.26	32.35	32.4	32.11	410658.41	276122.69	309670.63	3
2016/8/10	32.54	32.55	32.78	32.52	34781456	32.34	32.32	32.41	32.13	347814.56	308380.59	264163.84	2
2016/8/11	32.79	32.5	33.4	32.5	77933584	32.46	32.36	32.42	32.15	779335.81	422701.91	313606.19	2
2016/8/12	33.48	32.81	33.5	32.76	69438200	32.72	32.47	32.47	32.18	694382	507152	360114.44	3
2016/8/15	34.56	33.55	35.23	33.48	122157232	33.18	32.7	32.56	32.22	1221572.38	690752.63	460057.81	2
2016/8/16	33.92	34.8	34.92	33.89	91604432	33.46	32.86	32.64	32.26	916044.31	791829.81	533976.31	2
2016/8/17	33.97	34.05	34.13	33.68	42967524	33.74	33.04	32.72	32.29	429675.25	808201.94	558291.38	2
2016/8/18	34.43	34.3	34.9	34.13	85035536	34.07	33.27	32.81	32.34	850355.38	822405.88	622553.94	2
2016/8/19	34.52	34.48	34.66	34.17	35481776	34.28	33.5	32.93	32.39	354817.75	754493	630822.56	2
2016/8/22	34.46	34.61	34.68	34.23	31956946	34.26	33.72	33.03	32.43	319569.47	574092.44	632422.56	2
2016/8/23	34.84	34.42	35.18	34.42	55894872	34.44	33.95	33.15	32.49	558948.75	502673.31	647251.56	2
2016/8/24	34.33	34.89	34.92	34.31	37369380	34.52	34.13	33.23	32.53	373693.81	491477	649839.5	3
2016/8/25	34.09	34.01	34.16	33.8	38835272	34.45	34.26	33.31	32.55	388352.72	399076.5	610741.19	2
2016/8/26	34.09	34.16	34.41	34.04	21051990	34.36	34.32	33.4	32.58	210519.91	370216.94	562355	2
2016/8/29	34.26	34.01	34.31	33.72	23735600	34.32	34.29	33.49	32.62	237356	353774.25	463933.34	2
2016/8/30	34.21	34.28	34.46	34.06	30022326	34.2	34.32	33.59	32.65	300223.25	302029.16	402351.22	3
2016/8/31	34.22	34.19	34.38	34.03	19265568	34.17	34.34	33.69	32.68	192655.69	265821.53	378649.31	2
2016/9/1	34.37	34.21	34.54	34.16	24342696	34.23	34.34	33.8	32.72	243426.95	236836.34	317956.44	2
2016/9/2	34.86	34.34	34.89	34.23	51030168	34.38	34.37	33.94	32.76	510301.69	296792.69	333504.81	2
2016/9/5	34.76	34.69	34.95	34.5	40332700	34.48	34.4	34.06	32.81	403327	329986.91	341880.56	2
2016/9/6	35.14	34.72	35.43	34.64	56432580	34.67	34.43	34.19	32.87	564325.81	382807.44	342418.31	2
2016/9/7	35.21	35.19	35.67	35.18	47062028	34.87	34.52	34.33	32.92	470620.28	438400.34	352110.94	2
2016/9/8	35.38	35.2	35.58	35.13	33539618	35.07	34.65	34.45	32.98	335396.19	456794.19	346815.31	2
2016/9/9	35.46	35.43	35.84	35.28	44040728	35.19	34.79	34.55	33.04	440407.28	442815.31	369804.03	2
2016/9/12	35.12	34.91	35.15	34.2	86602440	35.26	34.87	34.58	33.09	866024.38	535354.75	432670.84	2
2016/9/13	34.72	34.98	34.98	34.4	31744460	35.18	34.92	34.62	33.13	317444.59	485978.56	434393	2
2016/9/14	34.3	34.5	34.6	34.17	35213692	35	34.93	34.64	33.17	352136.91	462281.84	450341.09	2
2016/9/19	34.97	34.4	35.12	34.4	37266600	34.91	34.99	34.67	33.22	372666	469735.84	463265	2
2016/9/20	34.85	34.97	34.97	34.8	14666356	34.79	34.99	34.68	33.27	146663.56	410987.09	426901.19	0
2016/9/21	34.67	34.89	34.98	34.48	35247928	34.7	34.98	34.69	33.32	352479.28	308278.06	421816.44	2
2016/9/22	35.01	34.81	35.37	34.81	54132988	34.76	34.97	34.7	33.37	541329.88	353055.13	419516.84	2
2016/9/23	34.89	35.05	35.2	34.72	31439120	34.88	34.94	34.73	33.42	314391.19	345506	403893.94	3
2016/9/26	34.38	34.76	34.78	34.33	32852644	34.76	34.84	34.74	33.46	328526.44	336678.06	403206.94	2
2016/9/27	34.36	34.23	34.4	34.19	45825168	34.66	34.73	34.76	33.49	458251.69	398995.69	404991.41	2
2016/9/28	34.14	34.38	34.38	34.12	31733236	34.56	34.63	34.75	33.52	317332.38	391966.31	350122.19	2
2016/9/29	34.19	34.25	34.44	34.15	23086976	34.39	34.58	34.75	33.56	230869.77	329874.31	341464.72	2
2016/9/30	34.16	34.1	34.27	34.06	19403198	34.25	34.56	34.75	33.59	194031.98	305802.44	325654.22	3
2016/10/10	34.6	34.46	34.8	34.3	34119412	34.29	34.53	34.76	33.64	341194.13	308336	322507.03	2
2016/10/11	34.38	34.62	34.75	34.25	49375216	34.29	34.48	34.73	33.68	493752.16	315436.06	357215.88	3
2016/10/12	34.3	34.26	34.44	34.2	30854074	34.33	34.44	34.71	33.72	308540.75	313677.75	352822.06	2
2016/10/13	34.12	34.22	34.32	34.01	34546744	34.31	34.35	34.66	33.75	345467.44	336597.31	333235.81	2
2016/10/14	34.11	34.13	34.18	34.05	23156048	34.3	34.27	34.61	33.78	231560.48	344103	324952.72	3
2016/10/17	33.94	34.12	34.18	33.88	30921444	34.17	34.23	34.53	33.8	309214.44	337707.06	323021.53	2
2016/10/18	34.2	33.88	34.29	33.88	28336028	34.13	34.21	34.47	33.83	283360.28	295628.69	305532.41	2
2016/10/19	34.12	34.24	34.27	34.1	20515200	34.1	34.21	34.42	33.85	205152	274950.94	294314.38	2
2016/10/20	34.14	34.16	34.24	34.11	12768281	34.1	34.21	34.39	33.88	127682.81	231394	283995.66	2
2016/10/21	34.22	34.12	34.28	34.05	28003164	34.12	34.21	34.39	33.92	280031.63	241088.25	292595.66	2
2016/10/24	34.49	34.22	34.79	34.15	42090948	34.23	34.2	34.36	33.95	420909.47	263427.25	300567.19	2
2016/10/25	34.55	34.56	34.62	34.4	23971960	34.3	34.22	34.35	33.99	239719.59	254699.09	275163.91	2
2016/10/26	34.42	34.56	34.64	34.39	19737704	34.36	34.23	34.34	34.02	197377.05	253144.09	264047.53	2
2016/10/27	34.19	34.42	34.43	34.1	21764326	34.37	34.24	34.3	34.05	217643.27	271136.19	251265.09	2
2016/10/28	34.53	34.4	34.73	34.36	32514938	34.44	34.28	34.28	34.08	325149.38	280159.75	260624	2
2016/10/31	34.61	34.4	34.65	34.2	23435296	34.46	34.35	34.29	34.11	234352.95	242848.45	253137.84	2
2016/11/1	35.06	34.63	35.1	34.5	36719128	34.56	34.43	34.32	34.16	367191.28	268342.78	261520.92	2
2016/11/2	34.61	34.89	34.98	34.54	25676032	34.6	34.48	34.35	34.2	256760.31	280219.44	266681.78	2
2016/11/3	34.97	34.59	35.09	34.52	40514436	34.76	34.56	34.39	34.24	405144.38	317719.69	294427.94	2
2016/11/4	34.93	34.88	35.16	34.87	26447974	34.84	34.64	34.42	34.29	264479.75	305585.75	292872.75	2
2016/11/7	34.99	34.98	35.05	34.88	21516692	34.91	34.69	34.44	34.34	215166.92	301748.53	272298.47	2
2016/11/8	35	35.11	35.18	34.88	28683168	34.9	34.73	34.47	34.38	286831.69	285676.59	277009.69	2
2016/11/9	34.71	35	35.01	34.33	68834552	34.92	34.76	34.5	34.42	688345.5	371993.66	326106.53	2
2016/11/10	34.94	34.92	35.2	34.85	35280336	34.91	34.83	34.54	34.46	352803.38	361525.44	339622.56	3
2016/11/11	34.99	34.95	35.24	34.86	52390696	34.93	34.88	34.58	34.5	523906.97	413410.88	359498.31	2
2016/11/14	34.95	34.92	35.13	34.88	68357168	34.92	34.92	34.63	34.54	683571.69	507091.84	404420.19	2
2016/11/15	34.96	34.98	35.01	34.9	28690404	34.91	34.91	34.67	34.56	286904.03	507106.31	396391.47	3
2016/11/16	35.02	35	35.1	34.91	24386996	34.97	34.95	34.71	34.57	243869.95	418211.22	395102.44	0
2016/11/17	35	34.99	35.02	34.8	23871564	34.98	34.95	34.76	34.59	238715.64	395393.66	378459.56	2
2016/11/18	35.01	35	35.06	34.94	32069692	34.99	34.96	34.8	34.61	320696.91	354751.66	384081.28	2
2016/11/21	35.9	34.95	36.35	34.95	108903560	35.18	35.05	34.87	34.63	1089035.63	435844.44	471468.16	2
2016/11/22	36.12	35.81	36.44	35.81	73702176	35.41	35.16	34.95	34.66	737021.75	525868	516487.16	2
2016/11/23	35.98	36.22	36.35	35.96	44013312	35.6	35.29	35.02	34.68	440133.13	565120.63	491665.94	2
2016/11/24	36.42	35.98	36.63	35.98	52076452	35.89	35.43	35.13	34.71	520764.53	621530.38	508462.06	2
2016/11/25	36.78	36.42	36.8	36.17	45833080	36.24	35.61	35.25	34.75	458330.81	649057.19	501904.44	1
2016/11/28	36.61	37.01	37.37	36.54	68897848	36.38	35.78	35.35	34.79	688978.5	569045.75	502445.09	2
2016/11/29	36.77	36.61	37.3	36.45	66538624	36.51	35.96	35.43	34.84	665386.25	554718.63	540293.31	2
2016/11/30	36.33	36.81	37.09	36.23	50803984	36.58	36.09	35.52	34.87	508039.84	568300	566710.31	2
2016/12/1	36.42	36.35	36.73	36.24	47438608	36.58	36.23	35.59	34.91	474386.09	559024.31	590277.38	2
2016/12/2	36.27	36.42	36.43	35.97	63371508	36.48	36.36	35.66	34.94	633715.06	594101.13	621579.13	0
2016/12/5	36.26	35.96	36.29	35.87	62209528	36.41	36.4	35.72	34.97	622095.25	580724.5	574885.13	2
2016/12/6	36.17	36.19	36.47	36.13	37612544	36.29	36.4	35.78	35	376125.44	522872.31	538795.44	2
2016/12/7	36.46	36.17	36.64	36.07	31067028	36.32	36.45	35.87	35.02	310670.28	483398.41	525849.19	2
2016/12/8	36.5	36.61	36.73	36.43	29516834	36.33	36.46	35.95	35.05	295168.34	447554.84	503289.59	2
2016/12/9	36.86	36.64	37.15	36.48	48703348	36.45	36.46	36.04	35.08	487033.47	418218.56	506159.84	2
2016/12/12	36.9	37.12	37.76	36.7	106934392	36.58	36.49	36.14	35.1	1069343.88	507668.31	544196.38	2
2016/12/13	36.65	36.8	36.94	36.54	39559740	36.67	36.48	36.22	35.12	395597.41	511562.66	517217.5	2
2016/12/14	37.03	36.63	37.5	36.61	58644984	36.79	36.55	36.32	35.15	586449.81	566718.56	525058.5	2
2016/12/15	35.6	36.78	36.89	35.43	78608336	36.61	36.47	36.35	35.17	786083.38	664901.63	556228.19	2
2016/12/16	35.48	35.46	35.77	35.4	34099444	36.33	36.39	36.38	35.19	340994.44	635693.81	526956.19	2
2016/12/19	35.4	35.48	35.6	35.31	29559616	36.03	36.31	36.35	35.19	295596.16	480944.25	494306.31	2
2016/12/20	34.66	35.42	35.45	34.45	62695064	35.63	36.15	36.28	35.19	626950.63	527214.88	519388.84	2
2016/12/21	34.74	34.85	35.05	34.61	37625980	35.18	35.98	36.22	35.19	376259.81	485176.91	525947.75	2
2016/12/22	34.77	34.66	34.93	34.4	29500932	35.01	35.81	36.13	35.19	295009.31	386962.06	525931.81	2
2016/12/23	34.73	34.69	34.77	34.4	30192120	34.86	35.6	36.03	35.18	301921.19	379147.44	507420.59	2
2016/12/26	35.12	34.55	35.16	34.35	35131252	34.8	35.42	35.96	35.2	351312.53	390290.69	435617.44	2
2016/12/27	35.26	35	35.34	34.98	21780272	34.92	35.28	35.88	35.21	217802.72	308461.09	417837.97	2
2016/12/28	35.29	35.2	35.32	34.99	38631868	35.03	35.11	35.83	35.23	386318.69	310472.84	397824.84	2
2016/12/29	35.13	35.15	35.29	35.03	29042036	35.11	35.06	35.76	35.25	290420.38	309555.09	348258.56	2
2016/12/30	35.43	35.27	35.45	35.11	27076332	35.25	35.05	35.72	35.27	270763.31	303323.53	341235.47	3
2017/1/3	35.68	35.34	36.01	35.32	29697800	35.36	35.08	35.69	35.29	296978	292456.63	341373.66	2
2017/1/4	35.65	35.69	35.79	35.51	25257404	35.44	35.18	35.67	35.31	252574.05	299410.91	303936	2
2017/1/5	35.73	35.73	35.94	35.68	28691032	35.52	35.28	35.63	35.33	286910.31	279529.22	295001.06	2
2017/1/6	35.44	35.73	35.89	35.35	36286228	35.59	35.35	35.58	35.35	362862.28	294017.59	301786.34	2
2017/1/9	35.42	35.47	35.55	35.27	27061696	35.58	35.42	35.51	35.38	270616.97	293988.31	298655.94	2
2017/1/10	35.23	35.44	35.49	35.2	20535090	35.49	35.43	35.42	35.4	205350.91	275662.91	284059.75	2
2017/1/11	35.23	35.25	35.43	35.1	20996348	35.41	35.42	35.35	35.41	209963.48	267140.81	283275.81	2
2017/1/12	35.21	35.3	35.42	35.15	18718704	35.31	35.42	35.26	35.43	187187.05	247196.13	263362.66	2
2017/1/13	35.56	35.23	35.9	35.19	33073896	35.33	35.46	35.26	35.46	330738.97	240771.47	267394.53	2
2017/1/16	36.19	35.56	36.28	35.21	112917224	35.48	35.53	35.29	35.49	1129172.25	412482.53	353235.41	2
2017/1/17	35.98	36.07	36.34	35.89	34949312	35.63	35.56	35.32	35.51	349493.13	441310.94	358486.94	2
2017/1/18	36.21	36.07	36.44	36.06	26686912	35.83	35.62	35.4	35.54	266869.13	452692.09	359916.44	2
2017/1/19	36.05	36.13	36.37	35.92	19962834	36	35.65	35.47	35.57	199628.34	455180.34	351188.25	2
2017/1/20	36.26	36.05	36.28	36.01	26033276	36.14	35.73	35.54	35.6	260332.77	441099.09	340935.31	2
2017/1/23	36.2	36.26	36.42	36.04	39800128	36.14	35.81	35.61	35.63	398001.28	294864.94	353673.75	2
2017/1/24	36.18	36.2	36.33	36.1	26866560	36.18	35.91	35.67	35.66	268665.59	278699.44	360005.19	3
2017/1/25	36.43	36.2	36.45	36.09	35892232	36.22	36.03	35.72	35.68	358922.31	297110.06	374901.06	2
2017/1/26	36.51	36.45	36.8	36.44	27720542	36.32	36.16	35.79	35.71	277205.41	312625.47	383902.94	2
2017/2/3	35.62	36.5	36.5	35.6	48926752	36.19	36.16	35.81	35.72	489267.53	358412.44	399755.78	2
2017/2/6	35.94	35.74	36.03	35.53	64891420	36.14	36.14	35.84	35.74	648914.19	408595.03	351729.94	2
2017/2/7	36.06	36	36.24	35.92	48618000	36.11	36.15	35.85	35.76	486180	452097.91	365398.66	2
2017/2/8	36.02	36.04	36.08	35.7	39628864	36.03	36.13	35.87	35.77	396288.63	459571.16	378340.56	2
2017/2/9	36.11	36.07	36.37	36	52756884	35.95	36.13	35.89	35.8	527568.81	509643.84	411134.66	2
2017/2/10	36.2	36.21	36.34	36.1	39921900	36.07	36.13	35.93	35.82	399219	491634.16	425023.31	2
2017/2/13	36.31	36.29	36.41	36.17	69354088	36.14	36.14	35.97	35.84	693540.88	500559.5	454577.25	2
2017/2/14	36.1	36.4	36.4	35.95	49092276	36.15	36.13	36.02	35.86	490922.75	501508	476802.94	2
2017/2/15	36.32	36.27	36.48	36.21	67285224	36.21	36.12	36.07	35.88	672852.25	556820.75	508195.94	2
2017/2/16	36.3	36.42	36.43	36.19	34781712	36.25	36.1	36.13	35.9	347817.13	520870.41	515257.09	2
2017/2/17	36.26	36.36	36.66	36.2	52550388	36.26	36.16	36.16	35.92	525503.88	546127.38	518880.75	2
2017/2/20	36.82	36.31	36.89	36.25	74144224	36.36	36.25	36.19	35.95	741442.25	555707.63	528133.56	2
2017/2/21	36.77	36.83	37.18	36.7	54833168	36.49	36.32	36.23	35.97	548331.69	567189.44	534348.75	0
2017/2/22	36.82	36.88	36.92	36.67	38041992	36.59	36.4	36.26	35.98	380419.91	508703	532761.88	2
2017/2/23	36.52	36.77	36.89	36.44	45952080	36.64	36.44	36.29	35.99	459520.81	531043.69	525957.06	3
2017/2/24	36.56	36.53	36.57	36.36	25683348	36.7	36.48	36.3	35.99	256833.48	477309.66	511718.5	2
2017/2/27	36.32	36.51	36.64	36.21	40140680	36.6	36.48	36.31	35.98	401406.81	409302.56	482505.09	3
2017/2/28	36.23	36.32	36.44	36.19	26846910	36.49	36.49	36.31	35.98	268469.09	353330.03	460259.69	0
2017/3/1	36.16	36.26	36.32	36.13	35508176	36.36	36.48	36.3	35.97	355081.75	348262.41	428482.69	3
2017/3/2	35.86	36.34	36.34	35.84	46565680	36.23	36.43	36.26	35.96	465656.81	349489.59	440266.66	2
2017/3/3	35.85	35.8	35.94	35.71	25135446	36.08	36.39	36.28	35.95	251354.45	348393.81	412851.72	2
2017/3/6	35.83	35.81	35.94	35.75	28671714	35.99	36.29	36.27	35.94	286717.13	325455.84	367379.19	2
2017/3/7	35.96	35.83	35.97	35.8	23721120	35.93	36.21	36.27	35.94	237211.2	319204.25	336267.16	2
2017/3/8	35.82	35.9	35.92	35.77	22285684	35.86	36.11	36.26	35.93	222856.84	292759.31	320510.84	2
2017/3/9	35.78	35.77	35.8	35.5	37796652	35.85	36.04	36.24	35.92	377966.53	275221.25	312355.41	2
2017/3/10	35.6	35.71	35.77	35.58	20744676	35.8	35.94	36.21	35.91	207446.77	266439.69	307416.72	2
2017/3/13	35.97	35.6	36.04	35.56	35999000	35.83	35.91	36.19	35.89	359990	281094.28	303275.06	2
2017/3/14	35.94	35.99	36.13	35.81	27696420	35.82	35.88	36.18	35.88	276964.19	289044.88	304124.56	2
2017/3/15	35.96	35.88	36	35.76	26872050	35.85	35.86	36.17	35.86	268720.5	298217.59	295488.44	2
2017/3/16	36.07	36.1	36.24	35.97	39164100	35.91	35.88	36.16	35.85	391641	300952.5	288086.84	2
2017/3/17	35.75	36.12	36.22	35.62	54262152	35.94	35.87	36.13	35.85	542621.5	367987.44	317213.56	2
2017/3/20	35.83	35.76	35.96	35.66	42458940	35.91	35.87	36.08	35.86	424589.41	380907.31	331000.78	2
2017/3/21	36.27	36.03	36.29	35.87	97008408	35.98	35.9	36.06	35.87	970084.06	519531.31	404288.06	2
2017/3/22	36	36.09	36.23	35.81	52790684	35.98	35.92	36.01	35.89	527906.81	571368.56	434793.09	2
2017/3/23	36.57	36.18	36.93	36.14	120905944	36.08	36	36.02	35.92	1209059.5	734852.25	517902.41	2
2017/3/24	36.55	36.65	37.11	36.2	94401640	36.24	36.09	36.02	35.95	944016.38	815131.25	591559.38	2
2017/3/27	36.74	36.51	37.28	36.5	122860192	36.43	36.17	36.04	35.99	1228601.88	975933.69	678420.5	2
2017/3/28	36.73	36.77	36.97	36.61	52334688	36.52	36.25	36.06	36.01	523346.88	886586.31	703058.81	2
2017/3/29	36.78	36.89	37.04	36.69	52522664	36.67	36.33	36.09	36.04	525226.63	886050.31	728709.44	2
2017/3/30	36.75	36.71	36.79	36.4	49288128	36.71	36.4	36.14	36.06	492881.28	742814.63	738833.44	3
2017/3/31	37.01	36.68	37.14	36.58	63799620	36.8	36.52	36.2	36.09	637996.19	681610.63	748370.94	2
2017/4/5	37.1	37.1	37.3	36.99	61349984	36.87	36.65	36.26	36.12	613499.81	558590.19	767262	2
2017/4/6	36.96	37.11	37.13	36.78	52331352	36.92	36.72	36.31	36.14	523313.53	558583.5	722584.94	2
2017/4/7	36.6	36.94	37.01	36.56	64760920	36.88	36.78	36.35	36.16	647609.19	583060	734555.13	2
2017/4/10	36.45	36.56	36.71	36.38	48441796	36.82	36.77	36.38	36.17	484417.97	581367.38	662091	2
2017/4/11	36.19	36.45	36.6	35.84	63322576	36.66	36.73	36.41	36.18	633225.75	580413.25	631011.94	2
2017/4/12	36.01	36.17	36.32	34.9	66507760	36.44	36.66	36.41	36.19	665077.63	590728.81	574659.5	2
2017/4/13	35.9	35.8	36.09	35.8	38759048	36.23	36.58	36.41	36.2	387590.47	563584.19	561083.88	2
2017/4/14	35.89	35.9	36.04	35.66	37091528	36.09	36.49	36.41	36.22	370915.28	508245.41	545652.69	3
2017/4/17	36.02	35.81	36.07	35.67	37660300	36	36.41	36.41	36.23	376603	486682.41	534024.88	2
2017/4/18	35.7	36	36.09	35.67	35523028	35.9	36.28	36.4	36.23	355230.28	431083.31	505748.31	2
2017/4/19	35.51	35.68	35.85	35.47	48705008	35.8	36.12	36.39	36.22	487050.09	395477.81	493103.31	2
2017/4/20	35.8	35.66	35.91	35.56	41604808	35.78	36.01	36.36	36.22	416048.09	401169.34	482376.81	2
2017/4/21	36.09	35.81	36.26	35.65	52520304	35.82	35.96	36.37	36.22	525203.06	432026.91	470136.19	2
2017/4/24	36.17	36.09	36.26	35.99	54992292	35.85	35.93	36.35	36.22	549922.94	466690.91	476686.69	0
2017/4/25	36.48	36.17	36.56	36.12	61281320	36.01	35.96	36.34	36.22	612813.19	518207.44	474645.41	2
2017/4/26	37.51	36.57	37.92	36.47	160935904	36.41	36.11	36.38	36.24	1609359	742669.25	569073.63	2
2017/4/27	37.82	37.49	38.26	37.44	125005456	36.81	36.3	36.44	36.27	1250054.5	909470.63	655320	2
2017/4/28	37.96	37.9	38.07	37.61	67866384	37.19	36.51	36.5	36.3	678663.81	940162.69	686094.81	3
2017/5/2	37.91	37.8	38.38	37.8	61932540	37.54	36.69	36.55	36.32	619325.38	954043.19	710367.06	2
2017/5/3	38	37.95	38.28	37.82	50538384	37.84	36.92	36.6	36.36	505383.84	932557.31	725382.38	2
2017/5/4	37.82	37.95	38.1	37.73	54857356	37.9	37.16	36.64	36.39	548573.56	720400.19	731534.69	2
2017/5/5	37.26	37.7	37.86	37.2	62397960	37.79	37.3	36.65	36.41	623979.63	595185.25	752327.88	2
2017/5/8	37.79	37.26	38.12	37.24	95293240	37.76	37.47	36.71	36.44	952932.38	650038.88	795100.81	0
2017/5/9	37.99	37.71	38.08	37.71	59518292	37.77	37.65	36.79	36.47	595182.94	645210.44	799626.81	3
2017/5/10	39.84	38.03	40.05	38.01	158920368	38.14	37.99	36.97	36.53	1589203.63	861974.38	897265.88	2
2017/5/11	39.77	39.8	40.09	39.56	82779448	38.53	38.22	37.16	36.59	827794.5	917818.63	819109.44	2
2017/5/12	40.95	39.7	41.3	39.7	120017120	39.27	38.53	37.41	36.67	1200171.25	1033057	814121.13	2
2017/5/15	40.9	41.22	41.96	40.62	71622416	39.89	38.82	37.66	36.75	716224.19	985715.31	817877.13	2
2017/5/16	41.09	40.9	41.3	40.68	62986280	40.51	39.14	37.92	36.83	629862.81	992651.31	818930.88	2
2017/5/17	40.42	41	41.09	40.19	77910640	40.63	39.38	38.15	36.9	779106.38	830631.88	846303.19	2
2017/5/18	40.62	40.06	41.08	40.06	58167880	40.8	39.66	38.41	36.96	581678.81	781408.69	849613.69	2
2017/5/19	41.01	40.59	41.33	40.59	42046764	40.81	40.04	38.67	37.03	420467.63	625467.94	829262.44	3
2017/5/22	42.84	41.03	43.02	41.03	102557088	41.2	40.54	39.01	37.13	1025570.88	687337.25	836526.31	2
2017/5/23	43.17	43	44.18	42.85	106099040	41.61	41.06	39.36	37.24	1060990.38	773562.81	883107	2
2017/5/24	43.03	43	43.54	41.97	81351960	42.13	41.38	39.69	37.35	813519.63	780445.44	805538.63	2
2017/5/25	45.49	43	45.56	42.95	138990000	43.11	41.95	40.08	37.5	1389900	942089.69	861749.19	2
2017/5/26	45.18	45.4	45.85	44.86	78361304	43.94	42.38	40.45	37.65	783613.06	1014718.81	820093.38	2
2017/5/31	45.07	45	47.13	44.82	100997792	44.39	42.79	40.81	37.8	1009977.94	1011600.19	849468.81	2
2017/6/1	45.97	45.4	46	44.9	77236112	44.95	43.28	41.21	37.97	772361.13	953874.31	863718.63	2
2017/6/2	44.96	45.89	46.37	44.63	82633360	45.33	43.73	41.56	38.12	826333.63	956437.19	868441.31	1
2017/6/5	44.67	44.92	45.15	44.08	78000272	45.17	44.14	41.9	38.27	780002.75	834457.69	888273.69	2
2017/6/6	46.03	44.6	46.1	44.6	96716968	45.34	44.64	42.34	38.43	967169.69	871169	942943.88	2
2017/6/7	45.98	46.2	46.88	45.71	78820064	45.52	44.95	42.75	38.6	788200.63	826813.5	919206.81	2
2017/6/8	47.62	45.9	47.65	45.82	83217136	45.85	45.4	43.23	38.8	832171.38	838775.63	896325	2
2017/6/9	48.14	47.7	48.77	47.5	92567672	46.49	45.91	43.65	39.01	925676.75	858644.19	907540.63	2
2017/6/12	48.93	48.02	49.64	48.02	85959680	47.34	46.25	44.1	39.23	859596.81	874563	854510.38	2
2017/6/13	48.44	48.75	49.2	47.9	67046120	47.82	46.58	44.48	39.43	670461.19	815221.31	843195.13	2
2017/6/14	47.21	48.63	48.84	47	83401400	48.07	46.79	44.79	39.62	834014	824384	825598.75	2
2017/6/15	46.18	47.19	47.47	45.91	104198336	47.78	46.82	45.05	39.79	1041983.38	866346.38	852561	2
2017/6/16	46.7	46.1	47.18	46.1	80723144	47.49	46.99	45.36	39.97	807231.44	842657.38	850650.81	2
2017/6/19	48.56	46.96	48.63	46.69	80848192	47.42	47.38	45.76	40.19	808481.94	832434.38	853498.81	0
2017/6/20	48.1	48.77	48.93	47.67	61635532	47.35	47.59	46.11	40.38	616355.31	821613.19	818417.31	2
2017/6/21	49.43	48.3	49.56	47.56	84975720	47.79	47.93	46.44	40.61	849757.19	824761.88	824572.94	2
2017/6/22	49.14	49.2	50.47	49.05	114646408	48.39	48.08	46.74	40.82	1146464.13	845658	856002.19	2
2017/6/23	49.72	49.24	49.9	48.79	87371968	48.99	48.24	47.08	41.03	873719.69	858955.63	850806.5	3
2017/6/26	49.72	49.99	50.77	49.35	95319256	49.22	48.32	47.29	41.25	953192.56	887897.81	860166.13	2
2017/6/27	49.92	49.7	49.95	48.93	78083584	49.59	48.47	47.52	41.47	780835.81	920793.81	871203.63	2
2017/6/28	48.61	49.7	49.74	48.55	69132248	49.42	48.61	47.7	41.67	691322.5	889106.88	856934.38	2
2017/6/29	49.96	48.8	50.05	48.38	75322872	49.59	48.99	47.9	41.89	753228.75	810459.88	828058.94	2
2017/6/30	49.61	49.8	50.2	49.28	59863096	49.56	49.28	48.13	42.1	598630.94	755442.13	807198.88	2
2017/7/3	48.94	49.8	49.8	48.55	56319920	49.41	49.31	48.35	42.3	563199.19	677443.44	782670.63	2
2017/7/4	47.92	48.8	48.84	47.91	68392064	49.01	49.3	48.44	42.48	683920.63	658060.38	789427.13	0
2017/7/5	50.42	48	50.7	48	127253720	49.37	49.4	48.66	42.71	1272537.25	774303.38	831705.13	2
2017/7/6	51.39	50.42	52	50.07	113781480	49.66	49.62	48.85	42.96	1137814.75	851220.5	830840.13	2
2017/7/7	51.01	51.15	51.62	50.53	53392600	49.94	49.75	49	43.2	533926	838279.56	796860.81	2
2017/7/10	51.13	51.02	51.96	50.69	57077600	50.37	49.89	49.11	43.46	570776	839794.88	758619.13	2
2017/7/11	51.23	50.81	52.01	50.61	69953960	51.04	50.02	49.24	43.71	699539.63	842918.81	750489.56	2
2017/7/12	50.61	51.36	52.5	50.42	87011736	51.07	50.22	49.41	43.96	870117.38	762434.75	768369	2
2017/7/13	51.63	50.98	51.86	50.83	66534296	51.12	50.39	49.69	44.22	665342.94	667940.38	759580.44	2
2017/7/14	52.77	51.69	52.79	51.3	70779160	51.47	50.7	49.99	44.5	707791.63	702713.5	770496.44	2
2017/7/17	53.9	53.01	55.09	52.42	140879136	52.03	51.2	50.26	44.81	1408791.38	870316.63	855055.81	2
2017/7/18	53.47	53.6	54.26	52.51	87902952	52.48	51.76	50.53	45.1	879029.5	906214.63	874566.63	2
2017/7/19	53.84	53.68	54.48	53.11	77118072	53.12	52.1	50.75	45.4	771180.75	886427.19	824431	0
2017/7/20	54.01	53.55	54.15	52.82	65919872	53.6	52.36	50.99	45.7	659198.75	885198.38	776569.38	2
2017/7/21	51.96	53.2	53.28	51.9	129479192	53.44	52.45	51.1	45.95	1294791.88	1002598.5	852656	2
2017/7/24	52.61	52.08	53.1	51.68	90459592	53.18	52.6	51.25	46.21	904595.94	901759.38	886038	2
2017/7/25	52.31	52.62	53.05	52.18	50683484	52.95	52.71	51.37	46.45	506834.84	827320.38	866767.5	2
2017/7/26	51.89	52.1	52.5	51.28	65761088	52.56	52.84	51.53	46.68	657610.88	804606.44	845516.81	2
2017/7/27	52.36	51.85	52.74	51.09	66713296	52.23	52.91	51.65	46.92	667132.94	806193.31	845695.88	2
2017/7/28	51.89	52.2	52.46	51.8	49129472	52.21	52.82	51.76	47.15	491294.72	645493.88	824046.19	2
2017/7/31	52.02	51.88	52.64	51.41	61600508	52.09	52.64	51.92	47.39	616005.06	587775.63	744767.56	2
2017/8/1	54.85	52.2	54.9	52.2	114793664	52.6	52.77	52.27	47.68	1147936.63	715996.13	771658.31	2
2017/8/2	54.04	54.81	54.82	53.88	72381744	53.03	52.79	52.45	47.95	723817.44	729237.38	766921.88	2
2017/8/3	52.92	54.04	54.48	52.88	56531164	53.14	52.69	52.52	48.2	565311.63	708873.06	757533.19	2
2017/8/4	51.94	52.99	53.19	51.85	66608736	53.15	52.68	52.57	48.4	666087.38	743831.63	694662.75	3
2017/8/7	52.32	51.91	52.84	51.53	52385216	53.21	52.65	52.63	48.61	523852.16	725401	656588.38	2
2017/8/8	52.45	52.3	52.56	51.91	36732252	52.73	52.67	52.69	48.8	367322.53	569278.19	642637.13	2
2017/8/9	52.06	52.35	52.84	52	41073412	52.34	52.68	52.76	48.99	410734.13	506661.56	617949.44	2
2017/8/10	50.73	52.07	52.45	50.51	84642312	51.9	52.52	52.72	49.15	846423.13	562883.88	635878.44	2
2017/8/11	49.58	50.2	50.73	49.53	82814560	51.43	52.29	52.56	49.3	828145.63	595295.56	669563.56	2
2017/8/14	50.49	49.99	51	49.64	79149496	51.06	52.14	52.39	49.47	791494.94	648824	687112.5	3
2017/8/15	50.9	50.8	51.56	50.6	68084952	50.75	51.74	52.26	49.63	680849.5	711529.38	640403.81	2
2017/8/16	51.21	50.85	51.29	50.53	34085104	50.58	51.46	52.13	49.77	340851.03	697552.81	602107.13	0
2017/8/17	51.1	51.47	51.83	50.87	37471148	50.66	51.28	51.98	49.9	374711.47	603210.5	583047.13	3
2017/8/18	53.17	52.4	53.86	51.62	117642872	51.37	51.4	52.04	50.07	1176428.75	672867.13	634081.31	0
2017/8/21	53.03	53.4	54.28	52.78	71615256	51.88	51.47	52.06	50.2	716152.56	657798.63	653311.38	2
2017/8/22	55.2	53.41	55.26	53.32	100989680	52.74	51.75	52.21	50.37	1009896.81	723608.13	717568.75	2
2017/8/23	55.4	55.01	55.83	54.82	56488436	53.58	52.08	52.38	50.54	564884.38	768414.81	732983.81	2
2017/8/24	55.12	55.55	56.28	54.95	56065476	54.38	52.52	52.52	50.69	560654.75	805603.44	704406.94	2
2017/8/25	55.83	54.9	56.22	54.84	74310600	54.92	53.15	52.72	50.87	743106	718938.88	695903	3
2017/8/28	56.2	55.98	57.75	55.98	80329568	55.55	53.72	52.93	51.06	803295.69	736367.56	697083.13	2
2017/8/29	57.06	56.1	57.25	55.88	41677420	55.92	54.33	53.04	51.25	416774.19	617743	670675.56	2
2017/8/30	56.41	57	57.63	56.26	47027720	56.12	54.85	53.16	51.42	470277.19	598821.56	683618.13	2
2017/8/31	56.03	56.33	56.66	55.55	48095720	56.31	55.35	53.31	51.56	480957.19	582882.06	694242.81	2
2017/9/1	56.17	56.05	57.04	55.6	57108348	56.37	55.65	53.52	51.7	571083.5	548477.63	633708.25	2
2017/9/4	55.15	55.51	55.56	54.81	48405136	56.16	55.86	53.66	51.8	484051.38	484628.69	610498.13	2
2017/9/5	56.29	55.4	56.6	55.11	56376992	56.01	55.97	53.86	51.93	563769.94	514027.84	565885.44	2
2017/9/6	55.4	56.05	56.38	55.09	42406312	55.81	55.97	54.02	52.07	424063.13	504785.06	551803.31	2
2017/9/7	54.91	55.6	55.82	54.83	32974056	55.58	55.94	54.23	52.21	329740.56	474541.69	528711.88	2
2017/9/8	55.02	54.9	55.52	54.83	29032224	55.35	55.86	54.5	52.35	290322.25	418389.44	483433.5	2
2017/9/11	53.99	55.21	55.98	53.92	80409840	55.12	55.64	54.68	52.44	804098.38	482398.84	483513.75	2
2017/9/12	54.81	54.48	54.87	53.61	55595400	54.83	55.42	54.88	52.55	555954	480835.69	497431.75	2
2017/9/13	55.07	54.8	55.36	54.33	39806984	54.76	55.28	55.07	52.65	398069.84	475637	490211	2
2017/9/14	54.02	55.1	55.25	53.9	51019116	54.58	55.08	55.21	52.73	510191.16	511727.16	493134.44	2
2017/9/15	53.38	54.09	54.2	53.15	75425944	54.25	54.8	55.22	52.79	754259.44	604514.63	511452.06	2
2017/9/18	53.3	53.27	54.48	53.27	75400296	54.12	54.62	55.24	52.85	754002.94	594495.44	538447.13	2
2017/9/19	53.46	53.69	54.04	53.11	62150656	53.85	54.34	55.15	52.91	621506.56	607606	544220.88	2
2017/9/20	53.08	53.44	53.7	53	58718912	53.45	54.1	55.03	52.98	587189.13	645429.88	560533.44	0
2017/9/21	53.82	53.16	54.24	53.01	72709200	53.41	54	54.97	53.05	727092	688810.06	600268.63	2
2017/9/22	54.04	53.55	54.35	53.52	54947184	53.54	53.9	54.88	53.12	549471.81	647852.5	626183.56	1
2017/9/25	54.16	54.05	54.73	53.82	65794496	53.71	53.91	54.78	53.21	657944.94	628640.88	611568.19	2
2017/9/26	54.25	53.99	54.33	53.95	42795844	53.87	53.86	54.64	53.31	427958.44	589931.31	598768.63	2
2017/9/27	53.6	54.1	54.24	53.46	46898448	53.97	53.71	54.5	53.37	468984.47	566290.31	605860.06	2
2017/9/28	53.74	53.6	53.97	53.32	39773744	53.96	53.68	54.38	53.41	397737.44	500419.41	594614.69	2
2017/9/29	54.16	53.72	54.35	53.43	43417232	53.98	53.76	54.28	53.46	434172.31	477359.56	562606	2
2017/10/9	54.76	56.1	56.5	54.71	88236200	54.1	53.91	54.26	53.52	882362	522242.94	575441.88	2
2017/10/10	54.92	54.86	55.52	53.81	96068320	54.24	54.05	54.19	53.58	960683.19	628787.88	609359.63	2
2017/10/11	55.31	54.9	55.72	54.55	66452796	54.58	54.28	54.19	53.66	664527.94	667896.56	617093.44	2
2017/10/12	57.11	55.2	57.19	55.12	89855008	55.25	54.6	54.3	53.75	898550.06	768059.13	634239.31	2
2017/10/13	57.08	56.91	57.43	56.73	50815328	55.84	54.91	54.4	53.82	508153.28	782855.31	630107.44	2
2017/10/16	57.17	57.5	58.55	57.09	74976920	56.32	55.21	54.56	53.88	749769.19	756336.75	639289.88	2
2017/10/17	57.94	57.41	58.26	57.2	63781572	56.92	55.58	54.72	53.95	637815.75	691763.25	660275.63	2
2017/10/18	58.98	58.06	59.03	57.87	71037952	57.66	56.12	54.91	54.04	710379.5	700933.56	684415.13	2
2017/10/19	59.59	59.06	59.95	58.8	74113888	58.15	56.7	55.19	54.13	741138.88	669451.31	718755.19	2
2017/10/20	59.02	59	59.45	58.64	45688148	58.54	57.19	55.47	54.25	456881.47	659196.94	721026.13	2
2017/10/23	59.88	59.73	60.18	59.2	51239176	59.08	57.7	55.8	54.37	512391.75	611721.44	684029.13	2
2017/10/24	60.2	59.77	61.06	59.63	70533640	59.53	58.23	56.14	54.5	705336.38	625225.63	658494.44	2
2017/10/25	60.08	60.1	60.44	59.71	38645696	59.75	58.71	56.49	54.64	386456.97	560441.13	630687.38	2
2017/10/26	61.39	60	62.26	59.86	83684096	60.11	59.13	56.87	54.79	836840.94	579581.5	624516.44	2
2017/10/27	63.93	61.5	63.98	61.48	87686096	61.1	59.82	57.36	54.99	876860.94	663577.38	661387.13	1
2017/10/30	64.06	64	65.3	63.13	118383152	61.93	60.51	57.86	55.19	1183831.5	797865.38	704793.5	2
2017/10/31	64.36	63.5	64.5	63.31	51366188	62.76	61.15	58.36	55.35	513661.88	759530.44	692378	2
2017/11/1	64.12	64.47	66.28	63.72	100111912	63.57	61.66	58.89	55.51	1001119.13	882462.88	721452.06	2
2017/11/2	64.14	64.2	64.39	63	82494648	64.12	62.12	59.41	55.7	824946.5	880084	729832.75	2
2017/11/3	64.45	64	64.84	63.48	68143976	64.23	62.66	59.92	55.91	681439.75	840999.81	752288.63	2
2017/11/6	64.01	64.69	64.7	62.92	90857016	64.22	63.07	60.39	56.1	908570.19	785947.5	791906.44	2
2017/11/7	65.37	64.3	66.57	64.3	117356584	64.42	63.59	60.91	56.32	1173565.88	917928.31	838729.38	2
2017/11/8	64.61	65.4	66.35	64.32	86782080	64.52	64.04	61.37	56.53	867820.81	891268.63	886865.69	2
2017/11/9	66.33	64.5	66.39	64.4	70866928	64.95	64.54	61.84	56.79	708669.25	868013.19	874048.63	2
2017/11/10	69.89	66	69.95	65.93	125406040	66.04	65.13	62.48	57.13	1254060.38	982537.31	911768.5	2
2017/11/13	70.15	70.1	70.57	69.48	75220720	67.27	65.74	63.12	57.46	752207.19	951264.69	868606	2
2017/11/14	70.42	70.69	71.29	69.77	80174832	68.28	66.35	63.75	57.78	801748.31	876901.19	897414.81	2
2017/11/15	69.2	69.98	70.43	68.59	100945992	69.2	66.86	64.26	58.08	1009459.94	905229	898248.81	2
2017/11/16	73.01	68.8	73.11	68.75	116376448	70.53	67.74	64.93	58.45	1163764.5	996248.13	932130.69	2
2017/11/17	75.27	72.7	75.32	71.8	158039376	71.61	68.83	65.74	58.81	1580393.75	1061514.75	1022026	2
2017/11/20	75.71	74.78	76.49	74.07	114128112	72.72	70	66.53	59.19	1141281.13	1139329.63	1045297.19	2
2017/11/21	78.44	75.13	79.68	75.13	144556944	74.33	71.3	67.45	59.58	1445569.5	1268093.75	1072497.5	2
2017/11/22	77.45	79.5	79.96	76.58	129348800	75.98	72.59	68.32	59.95	1293488	1324899.25	1115064.13	2
2017/11/23	74.32	76.6	78.44	73.7	157621088	76.24	73.39	68.96	60.27	1576210.88	1407388.63	1201818.25	2
2017/11/24	74.62	74.15	75.46	72.71	131784376	76.11	73.86	69.5	60.58	1317843.75	1354878.63	1208196.75	2
2017/11/27	73.55	74.7	74.9	71.55	163723232	75.68	74.2	69.97	60.87	1637232.38	1454068.88	1296699.25	1
2017/11/28	72.73	72.7	73.54	71.88	78646960	74.53	74.43	70.39	61.13	786469.63	1322248.88	1295171.38	2
2017/11/29	72.42	73.54	74.19	71.26	87500464	73.53	74.75	70.8	61.4	875004.63	1238552.25	1281725.75	2
2017/11/30	69.92	71.37	71.67	69.55	116373320	72.65	74.44	71.09	61.63	1163733.25	1156056.75	1281722.75	2
2017/12/1	68.1	69.65	70.18	67.91	139304608	71.34	73.73	71.28	61.83	1393046.13	1171097.25	1262987.88	2
2017/12/4	69.39	67.6	70.35	67.37	115928320	70.51	73.09	71.54	62.07	1159283.25	1075507.38	1264788.25	2
2017/12/5	71.2	68.9	71.5	68.78	169253952	70.21	72.37	71.84	62.31	1692539.5	1256721.25	1289485.13	2
2017/12/6	69.4	70.9	71.1	68	124560752	69.6	71.57	72.08	62.55	1245607.5	1330842	1284697.13	2
2017/12/7	68.64	69.35	69.81	67.6	85970360	69.35	71	72.19	62.78	859703.63	1270036	1213046.38	2
2017/12/8	71.49	68.94	71.86	68.66	109563232	70.02	70.68	72.27	63.05	1095632.38	1210553.25	1190825.25	2
2017/12/11	73.25	71.2	73.31	70.82	113992736	70.8	70.65	72.43	63.37	1139927.38	1206682.13	1141094.75	2
2017/12/12	71.21	73.25	73.56	71.17	77790080	70.8	70.5	72.47	63.64	777900.81	1023754.31	1140237.75	2
2017/12/13	72.12	71.21	72.62	70.2	86511784	71.34	70.47	72.61	63.93	865117.81	947656.38	1139249.13	2
2017/12/14	71.01	72.12	72.16	70.6	67618696	71.82	70.58	72.51	64.21	676186.94	910953.13	1090494.5	2
2017/12/15	70.38	70.69	71.44	70.05	73554720	71.59	70.81	72.27	64.5	735547.19	838936	1024744.63	2
2017/12/18	70.67	70.21	71.93	70.21	67911696	71.08	70.94	72.02	64.78	679116.94	746773.88	976728	2
2017/12/19	73.58	70.91	73.63	70.71	127058304	71.55	71.18	71.77	65.12	1270583	845310.38	934532.38	2
2017/12/20	73.94	73.49	74.59	73.08	93938288	71.92	71.63	71.6	65.47	939382.88	860163.38	903910	2
2017/12/21	74.91	73.64	75.58	73.21	93470768	72.7	72.26	71.63	65.82	934707.69	911867.5	911410.31	2
2017/12/22	74.02	74.8	75.2	73.63	71952656	73.42	72.51	71.6	66.15	719526.56	908663.38	873799.69	2
2017/12/25	74.16	74.06	76.17	73.37	110997896	74.12	72.6	71.63	66.49	1109979	994835.81	870804.88	2
2017/12/26	73.94	74.11	74.56	72.88	83228952	74.19	72.87	71.69	66.81	832289.5	907177.13	876243.69	2
2017/12/27	70.35	73.45	73.45	70.02	150683440	73.48	72.7	71.58	67.09	1506834.38	1020667.38	940415.38	2
2017/12/28	70.59	70.3	71.42	69.67	113088640	72.61	72.65	71.62	67.37	1130886.38	1059903.13	985885.31	2
2017/12/29	69.98	71.09	71.53	69.5	104001800	71.8	72.61	71.71	67.64	1040018	1124001.5	1016332.5	3
2018/1/2	72.59	70.21	72.8	70.18	123616320	71.49	72.81	71.87	67.93	1236163.25	1149238.25	1072037.13	2
2018/1/3	70.97	73.4	73.9	70.11	179405488	70.9	72.54	71.86	68.2	1794054.88	1341591.38	1124384.38	2
2018/1/4	71.18	71.02	72.2	70.55	106115784	71.06	72.27	71.95	68.47	1061157.88	1252456.13	1136561.75	3
2018/1/5	70.89	71.59	71.88	70.45	77207584	71.12	71.87	72.06	68.7	772075.81	1180694	1120298.63	2
2018/1/8	70.01	70.79	70.79	69.32	122872952	71.13	71.47	71.99	68.91	1228729.5	1218436.25	1171218.88	2
2018/1/9	71.87	70.3	72.08	70.03	123949112	70.98	71.24	71.92	69.16	1239491.13	1219101.75	1184170	0
2018/1/10	71.72	71.6	71.87	70.71	82812304	71.13	71.01	71.94	69.39	828123.06	1025915.5	1183753.38	2
2018/1/11	72.65	71.05	73.12	71	109628896	71.43	71.24	71.97	69.61	1096289	1032941.69	1142698.88	2
2018/1/12	74.41	72.66	74.5	72.33	128266296	72.13	71.63	72.14	69.86	1282663	1135059.13	1157876.5	2
2018/1/15	77.65	75.35	78.5	75.35	200659872	73.66	72.39	72.5	70.17	2006598.75	1290633	1254534.63	2
2018/1/16	77.81	77.68	79.48	77.2	150164320	74.85	72.92	72.86	70.47	1501643.25	1343063.38	1281082.75	3
2018/1/17	77.34	78.1	79.35	76.5	141357408	75.97	73.55	73.05	70.76	1413574.13	1460153.63	1243034.63	2
2018/1/18	77.61	78.56	80.11	77.08	207447136	76.96	74.2	73.23	71.05	2074471.38	1655790.25	1344366	2
2018/1/19	77.59	78.3	79.06	76.89	155380912	77.6	74.87	73.37	71.32	1553809.13	1710019.38	1422539.25	3
2018/1/22	78.74	77.11	79.2	77.05	121588288	77.82	75.74	73.6	71.57	1215882.88	1551876.25	1421254.63	2
2018/1/23	78.76	80.3	81.28	78.29	191989840	78.01	76.43	73.83	71.81	1919898.38	1635527.25	1489295.25	2
2018/1/24	76.44	79	79.44	76.38	168914112	77.83	76.9	73.96	72.01	1689141.13	1690640.63	1575397.13	2
2018/1/25	75.29	75.93	75.99	74.8	123439648	77.36	77.16	74.2	72.2	1234396.5	1522625.63	1589207.75	0
2018/1/26	76.1	75.3	76.85	75.21	112554648	77.07	77.33	74.48	72.4	1125546.5	1436973.13	1573496.25	0
2018/1/29	73.36	76.66	76.7	72.89	151784352	75.99	76.9	74.65	72.55	1517843.5	1497365.25	1524620.63	2
2018/1/30	73.38	72.9	74.36	72.8	86781696	74.91	76.46	74.69	72.7	867816.94	1286948.88	1461238	2
2018/1/31	75.08	72.65	75.15	72.52	93472632	74.64	76.24	74.89	72.86	934726.31	1136065.88	1413353.25	2
2018/2/1	75.48	75	75.6	74.05	141576288	74.68	76.02	75.11	73.04	1415762.88	1172339.25	1347482.38	2
2018/2/2	76.01	74.87	76.38	74.13	100758336	74.66	75.86	75.37	73.21	1007583.38	1148746.63	1292859.75	2
2018/2/5	75.71	74.4	75.95	74.3	94805440	75.13	75.56	75.65	73.3	948054.38	1034788.81	1266076.88	2
2018/2/6	73.77	73.85	74.7	72.5	204966688	75.21	75.06	75.75	73.36	2049666.88	1271158.75	1279053.75	2
2018/2/7	71.38	74.6	74.65	70.5	174784080	74.47	74.56	75.73	73.38	1747840.75	1433781.75	1284923.75	2
2018/2/8	68.99	70.61	71.5	68.37	153010896	73.17	73.93	75.54	73.38	1530109	1456650.88	1314495	2
2018/2/9	64.43	66.5	66.97	62.2	249202976	70.86	72.76	75.05	73.23	2492029.75	1753540.25	1451143.38	2
2018/2/12	64.96	64.66	65.65	64	102961176	68.71	71.92	74.41	73.06	1029611.75	1769851.63	1402320.13	2
2018/2/13	67.02	66.2	68.35	66.06	114795720	67.36	71.28	73.87	72.92	1147957.25	1589509.75	1430334.25	2
2018/2/14	68.89	67.5	69.19	67.2	64650188	66.86	70.66	73.45	72.76	646501.88	1369242	1401511.75	2
2018/2/22	69.77	70.23	70.42	69.23	78365000	67.01	70.09	73.06	72.63	783650	1219950.13	1338300.38	2
2018/2/23	70.64	70.25	71.46	69.83	55601108	68.26	69.56	72.71	72.57	556011.06	832746.38	1293143.25	2
2018/2/26	70.8	70.99	71.58	69.6	69384096	69.42	69.06	72.31	72.5	693840.94	765592.25	1267722	2
2018/2/27	69.81	71.02	71.19	69.47	78099480	69.98	68.67	71.87	72.44	780994.81	692199.69	1140854.75	2
2018/2/28	67.76	69.2	69.24	67.7	78217048	69.76	68.31	71.43	72.36	782170.5	719333.44	1044287.69	2
2018/3/1	68.93	67.18	69.38	66.88	66329616	69.59	68.3	71.11	72.3	663296.19	695262.69	957606.5	0
2018/3/2	67.68	68	68.66	67.45	58143932	69	68.63	70.69	72.26	581439.31	700348.38	766547.38	2
2018/3/5	67.88	67.66	68.59	67	60982380	68.41	68.92	70.42	72.26	609823.81	683544.88	724568.63	3
2018/3/6	69.32	68.4	69.39	67.4	65707724	68.31	69.15	70.22	72.26	657077.25	658761.38	675480.56	2
2018/3/7	68.78	68.98	70.18	68.18	59055500	68.52	69.14	69.9	72.22	590555	620438.31	669885.88	2
2018/3/8	70.54	69.06	70.84	68.76	69268168	68.84	69.21	69.65	72.24	692681.69	626315.38	660789.13	2
2018/3/9	70.89	71	71.46	70.31	47622200	69.48	69.24	69.4	72.27	476222	605271.94	652810.13	2
2018/3/12	71.12	71.6	71.86	70.6	58335148	70.13	69.27	69.17	72.27	583351.5	599977.5	641761.19	0
2018/3/13	69.42	71.2	71.35	69.18	60949228	70.15	69.23	68.95	72.2	609492.25	590460.5	624610.94	2
2018/3/14	68.82	68.85	69.2	68.26	51476080	70.16	69.34	68.82	72.16	514760.81	575301.63	597870	2
2018/3/15	70.49	68.41	70.7	68.4	62711088	70.15	69.49	68.9	72.14	627110.88	562187.5	594251.5	2
2018/3/16	70.51	70.7	71.95	70.45	70132624	70.07	69.78	69.2	72.13	701326.25	607208.38	606240.19	3
2018/3/19	73.81	70.89	73.88	70.48	92449984	70.61	70.37	69.64	72.19	924499.81	675438	637707.69	0
2018/3/20	74.09	73.1	74.19	72.7	65977836	71.54	70.85	70	72.24	659778.38	685495.25	637977.88	2
2018/3/21	73.82	76.7	76.71	73.03	136748592	72.54	71.35	70.24	72.25	1367485.88	856040.19	715670.88	2
2018/3/22	72.88	73.51	74.17	71.68	90287752	73.02	71.58	70.4	72.23	902877.5	911193.63	736690.56	2
2018/3/23	70.3	70	70.77	69.42	148695488	72.98	71.53	70.38	72.15	1486954.88	1068319.38	837763.88	2
2018/3/26	68.28	69.2	69.97	66.98	138098512	71.87	71.24	70.26	72.06	1380985.13	1159616.38	917527.19	2
2018/3/27	68.16	69.58	69.66	67.5	103992024	70.69	71.12	70.17	71.96	1039920.25	1235644.75	960570.13	2
2018/3/28	65.4	67	67.68	64.88	142078784	69	70.77	70.06	71.82	1420787.88	1246305.13	1051172.75	2
2018/3/29	66.39	65.42	67.28	63.51	146254576	67.71	70.36	69.93	71.75	1462545.75	1358238.75	1134716.13	2
2018/3/30	65.31	66.01	66.27	64.8	84202248	66.71	69.84	69.81	71.66	842022.5	1229252.25	1148785.75	2
2018/4/2	64.66	64.25	66.25	64.22	80555912	65.98	68.93	69.65	71.57	805559.13	1114167.25	1136891.75	2
2018/4/3	64.51	63.95	64.95	63.84	60407068	65.25	67.97	69.41	71.44	604070.69	1026997.19	1131321	2
2018/4/4	64.55	64.9	65.58	63.98	67998952	65.08	67.04	69.2	71.33	679989.5	878837.63	1062571.38	2
2018/4/9	65.96	64.99	65.99	64.05	71614288	65	66.35	68.97	71.24	716142.88	729556.88	1043897.81	2
2018/4/10	68.25	65.69	68.4	65.39	90513968	65.59	66.15	68.84	71.2	905139.69	742180.38	985716.31	2
2018/4/11	67.67	68.3	68.57	67.48	72092432	66.19	66.09	68.66	71.16	720924.31	725253.44	919710.31	2
2018/4/12	66.72	67.91	67.97	66.69	54450248	66.63	65.94	68.53	71.07	544502.5	713339.81	870168.5	2
2018/4/13	66.18	67.43	67.45	66.05	46638576	66.96	66.02	68.4	70.98	466385.75	670619	774728.19	2
2018/4/16	64.3	66.01	66.66	63.88	80963960	66.62	65.81	68.09	70.84	809639.63	689318.38	709437.63	2
2018/4/17	63.13	64.44	64.86	62.83	83167288	65.6	65.59	67.72	70.66	831672.88	674625	708402.63	2
2018/4/18	63.51	63.78	63.95	62.6	76484552	64.77	65.48	67.2	70.42	764845.5	683409.25	704331.31	2
2018/4/19	64.48	63.9	64.95	63.66	72647376	64.32	65.47	66.72	70.2	726473.75	719803.44	716571.63	2
2018/4/20	64.15	64.2	64.87	63.51	60334072	63.91	65.44	66.24	69.98	603340.75	747194.5	708906.75	2
2018/4/23	64.99	64.15	65.16	63.78	54446664	64.05	65.34	65.85	69.77	544466.63	694159.88	691739.13	2
2018/4/24	66.56	65.4	67.06	65.28	90695408	64.74	65.17	65.66	69.58	906954.06	709216.13	691920.63	2
2018/4/25	65.5	66.04	66.46	65.31	47782760	65.14	64.95	65.52	69.36	477827.59	651812.56	667610.88	2
2018/4/26	63.12	65.68	65.89	62.81	84155384	64.86	64.59	65.27	69.1	841553.81	674828.56	697316	2
2018/4/27	60.89	63.55	63.73	58.34	260286256	64.21	64.06	65.04	68.84	2602862.5	1074732.88	910963.69	2
2018/5/2	61.34	61.36	61.79	60.75	70890840	63.48	63.77	64.79	68.61	708908.38	1107621.25	900890.63	2
2018/5/3	61.44	60.88	61.58	59.9	62912536	62.46	63.6	64.6	68.37	629125.38	1052055.5	880635.81	0
2018/5/4	60.71	61.33	61.64	60.64	44158676	61.5	63.32	64.4	68.16	441586.75	1044807.38	848310	2
2018/5/7	61.19	60.55	61.47	59.71	82944784	61.11	62.99	64.23	67.95	829447.81	1042386.19	858607.38	2
2018/5/8	63.08	61.36	63.88	61.24	117472064	61.55	62.88	64.16	67.75	1174720.63	756757.81	915745.38	2
2018/5/9	62.95	63.1	63.4	62.52	48443100	61.87	62.68	64.01	67.54	484431	711862.31	909741.81	2
2018/5/10	63.18	63.3	63.75	62.61	49817832	62.22	62.34	63.75	67.33	498178.31	685672.88	868864.31	2
2018/5/11	63.1	63.58	63.66	62.81	45210552	62.7	62.1	63.53	67.12	452105.53	687776.63	866292	2
2018/5/14	64.1	63.7	64.58	63.5	68370912	63.28	62.2	63.4	66.96	683709.13	658628.88	850507.63	2
2018/5/15	63.97	64.5	64.59	63.4	52952916	63.46	62.51	63.28	66.83	529529.19	529590.63	643174.19	1
2018/5/16	62.81	63.68	63.92	62.63	55951440	63.43	62.65	63.21	66.73	559514.38	544607.31	628234.88	2
2018/5/17	62	63.09	63.19	61.94	47778224	63.2	62.71	63.15	66.69	477782.25	540528.13	613100.5	2
2018/5/18	63.04	61.88	63.12	61.59	56625328	63.18	62.94	63.13	66.66	566253.25	563357.63	625567.13	2
2018/5/21	63.66	63.55	64.15	63.27	70506568	63.1	63.19	63.09	66.6	705065.69	567628.94	613128.94	3
2018/5/22	63.01	63.58	63.84	62.5	43769216	62.9	63.18	63.03	66.51	437692.16	549261.63	539426.13	2
2018/5/23	61.76	62.95	62.95	61.67	56915452	62.69	63.06	62.87	66.37	569154.5	551189.56	547898.44	2
2018/5/24	61.22	61.96	62.27	61.16	44151328	62.54	62.87	62.6	66.21	441513.28	543935.75	542231.88	2
2018/5/25	61.53	61.38	62.18	61.34	35392968	62.24	62.71	62.4	66.06	353929.69	501471.06	532414.31	3
2018/5/28	62.5	61.8	62.88	61.55	45894876	62	62.55	62.37	65.94	458948.75	452247.69	509938.31	2
2018/5/29	62.38	62.32	62.66	61.3	63647448	61.88	62.39	62.45	65.85	636474.5	492004.16	520632.84	2
2018/5/30	60.65	61.31	61.7	60.58	49083664	61.66	62.17	62.41	65.71	490836.63	476340.56	513765.09	2
2018/5/31	62.13	61.11	62.18	60.71	66538832	61.84	62.19	62.45	65.62	665388.31	521115.59	532525.69	2
2018/6/1	61.64	61.91	62.19	61.28	40800764	61.86	62.05	62.49	65.51	408007.63	531931.13	516701.09	2
2018/6/4	63.53	62.1	63.71	61.9	85889744	62.07	62.04	62.61	65.42	858897.44	611920.88	532084.31	2
2018/6/5	64.58	63.59	65	63.21	88517256	62.51	62.19	62.69	65.35	885172.56	661660.5	576832.38	2
2018/6/6	63.81	64.43	64.45	63.71	49022028	63.14	62.4	62.73	65.24	490220.28	661537.25	568938.88	2
2018/6/7	63.24	63.27	64.54	63.02	74626680	63.36	62.6	62.73	65.11	746266.81	677713	599414.25	2
2018/6/8	62.39	62.97	63.24	61.95	57939136	63.51	62.68	62.7	64.96	579391.38	711989.69	621960.38	3
2018/6/11	63.03	62.25	63.2	61.85	51280312	63.41	62.74	62.64	64.86	512803.13	642770.81	627345.88	2
2018/6/12	63.9	63.2	64.25	62.82	76355928	63.27	62.89	62.64	64.77	763559.25	618448.13	640054.31	2
2018/6/13	63.75	63.8	63.91	63.35	45905328	63.26	63.2	62.69	64.66	459053.28	612214.75	636876	3
2018/6/14	64.44	63.58	65.35	63.45	79848472	63.5	63.43	62.81	64.56	798484.75	622658.38	650185.63	2
2018/6/15	64.63	64.1	65.16	64.02	66658272	63.95	63.73	62.89	64.41	666582.75	640096.63	676043.19	2
2018/6/19	62.09	63.8	64.2	61.8	127826360	63.76	63.59	62.81	64.21	1278263.63	793188.69	717979.81	2
2018/6/20	61.85	61.9	62.54	60.78	74319520	63.35	63.31	62.75	64.01	743195.19	789115.88	703782.13	2
2018/6/21	61.09	61.86	62.56	61	60549396	62.82	63.04	62.72	63.81	605493.94	818404.06	715309.44	2
2018/6/22	61.07	60.6	61.5	60.6	46537640	62.15	62.82	62.71	63.66	465376.41	751782.38	687220.38	2
2018/6/25	59.79	61.28	61.35	59.6	60749672	61.18	62.56	62.62	63.52	607496.75	739965.19	690031	2
2018/6/26	59.24	59.1	59.61	57.8	71792768	60.61	62.19	62.46	63.37	717927.69	627898	710543.38	2
2018/6/27	57.5	59.1	59.45	57.44	69708408	59.74	61.55	62.22	63.24	697084.06	618675.81	703895.94	2
2018/6/28	56.83	57.11	57.95	56.53	73599120	58.89	60.85	62.03	63.08	735991.19	644775.25	731589.69	2
2018/6/29	58.58	57.12	58.63	57.1	64511204	58.39	60.27	61.85	62.96	645112.06	680722.38	716252.31	2
2018/7/2	55.22	58.28	58.28	54.65	90018912	57.47	59.33	61.53	62.81	900189.13	739260.88	739613	2
2018/7/3	56.34	55.6	56.56	54.33	94916704	56.89	58.75	61.17	62.67	949167.06	785508.69	706703.38	2
2018/7/4	55.52	56.23	56.88	55.37	51949368	56.5	58.12	60.72	62.52	519493.69	749990.63	684333.25	2
2018/7/5	55.53	55.7	56.27	55.18	54843432	56.24	57.56	60.3	62.35	548434.31	712479.19	678627.13	2
2018/7/6	56.94	55.98	57.65	55.54	82431120	55.91	57.15	59.99	62.16	824311.19	748319.13	714520.69	2
2018/7/9	58.88	57.6	58.91	57.2	69604304	56.64	57.06	59.81	62.01	696043.06	707489.88	723375.31	2
2018/7/10	58.18	59	59.05	57.55	55562744	57.01	56.95	59.57	61.87	555627.44	628781.94	707145.31	2
2018/7/11	57.09	56.75	57.51	56.56	47378184	57.32	56.91	59.23	61.72	473781.84	619639.56	684815.06	2
2018/7/12	58.38	57.24	58.89	57.24	64770764	57.89	57.07	58.96	61.62	647707.63	639494.25	675986.69	2
2018/7/13	58.54	58.77	58.92	58.28	39378544	58.21	57.06	58.66	61.54	393785.44	553389.06	650854.06	2
2018/7/16	57.72	58.3	58.78	57.38	43194208	57.98	57.31	58.32	61.45	431942.09	500568.91	604029.38	2
2018/7/17	58.02	57.9	58.26	57.42	37994304	57.95	57.48	58.12	61.34	379943.03	465432	547106.94	2
2018/7/18	57.81	58.28	59.11	57.75	46448504	58.09	57.71	57.91	61.23	464485.03	463572.59	541606.13	2
2018/7/19	58.71	58.36	59.3	58.35	70369904	58.16	58.03	57.79	61.13	703699.06	474770.94	557132.63	2
2018/7/20	60.84	58.6	61.61	58.23	106935080	58.62	58.42	57.78	61.03	1069350.75	609883.94	581636.56	2
2018/7/23	61.08	60.35	61.6	60.25	80457336	59.29	58.64	57.85	60.96	804573.38	684410.25	592489.56	3
2018/7/24	61.74	61.06	63	61.03	83684704	60.04	58.99	57.97	60.94	836847.06	775791.06	620611.56	2
2018/7/25	62.16	62.23	62.24	61.4	40900624	60.91	59.5	58.21	60.96	409006.25	764695.31	614133.94	1
2018/7/26	60.8	62.28	62.48	60.68	48259332	61.32	59.74	58.4	60.95	482593.31	720474.13	597622.56	1
2018/7/27	60.87	60.98	61.33	60.57	33417160	61.33	59.97	58.52	60.94	334171.59	573438.31	591661.13	2
2018/7/30	61.56	60.9	61.92	60.75	37637016	61.43	60.36	58.84	60.95	376370.16	487797.66	586103.88	2
2018/7/31	61.6	61.6	61.89	60.82	26069860	61.4	60.72	59.1	60.96	260698.59	372568	574179.5	2
2018/8/1	59.7	61.8	62.41	59.62	56343432	60.91	60.91	59.31	60.9	563434.31	403453.59	584074.38	2
2018/8/2	58.26	59.41	59.49	57.8	64680428	60.4	60.86	59.44	60.83	646804.25	436295.75	578384.88	2
2018/8/3	57.82	58.43	58.76	57.78	36208328	59.79	60.56	59.49	60.74	362083.28	441878.09	507658.19	2
2018/8/6	57.83	57.81	58.86	57.36	41978568	59.04	60.23	59.44	60.65	419785.69	450561.19	469179.44	2
2018/8/7	59.56	58.11	59.6	57.96	56186120	58.63	60.02	59.5	60.57	561861.19	510793.75	441680.84	2
2018/8/8	58.38	59.55	59.7	58.19	41210912	58.37	59.64	59.57	60.48	412109.13	480528.69	441991.16	2
2018/8/9	60.62	58.38	60.99	58.18	63543308	58.84	59.62	59.68	60.44	635433.06	478254.44	457275.09	2
2018/8/10	60.44	60.56	60.96	59.83	34904152	59.37	59.58	59.78	60.42	349041.53	475646.16	458762.09	3
2018/8/13	59.55	59.8	59.85	58.66	45464948	59.71	59.38	59.87	60.36	454649.47	482618.84	466590.06	3
2018/8/14	59.05	59.56	59.72	58.58	30874068	59.61	59.12	59.92	60.28	308740.69	431994.81	471394.31	0
2018/8/15	57.03	59.03	59.05	56.67	61374792	59.34	58.85	59.88	60.18	613747.94	472322.56	476425.66	2
2018/8/16	56.98	56.38	57.95	55.88	47507496	58.61	58.73	59.79	60.1	475074.97	440250.91	459252.69	2
2018/8/17	56.58	57.7	57.82	56.46	35136004	57.84	58.6	59.58	60.03	351360.03	440714.66	458180.41	2
2018/8/20	57.81	56.94	57.82	56.76	46214264	57.49	58.6	59.42	59.96	462142.63	442213.25	462416.06	2
2018/8/21	59.42	57.86	59.65	57.86	63665064	57.56	58.59	59.3	59.91	636650.63	507795.25	469895	2
2018/8/22	60.93	61.28	61.5	60.37	104185712	58.34	58.84	59.24	59.89	1041857.13	593417.13	532869.81	2
2018/8/23	62.13	61.01	62.38	61.01	75611128	59.37	58.99	59.31	59.91	756111.25	649624.31	544937.63	1
2018/8/24	62.47	61.7	63.33	61.5	57263152	60.55	59.19	59.39	59.92	572631.5	693878.63	567296.63	3
2018/8/27	63.47	63.08	63.68	62.72	58579344	61.68	59.59	59.48	59.95	585793.44	718608.81	580411	2
2018/8/28	62.9	63.8	63.84	62.6	42494420	62.38	59.97	59.55	59.94	424944.19	676267.5	592031.38	2
2018/8/29	63.01	62.68	63.3	62.65	27892680	62.8	60.57	59.71	59.91	278926.81	523681.44	558549.25	2
2018/8/30	63.16	63.5	64.05	63.02	45849632	63	61.19	59.96	59.9	458496.31	464158.44	556891.38	2
2018/8/31	62.98	62.4	63.43	62.2	52111400	63.1	61.83	60.22	59.9	521114	453854.94	573866.75	0
2018/9/3	62.73	62.6	63	62.11	32379060	62.96	62.32	60.46	59.9	323790.59	401454.41	560031.63	3
2018/9/4	64.8	62.85	64.93	62.54	65837880	63.34	62.86	60.72	59.93	658378.81	448141.31	562204.38	2
2018/9/5	62.8	64.41	64.64	62.8	50743720	63.29	63.05	60.94	59.91	507437.19	493843.41	508762.41	0
2018/9/6	61.32	62.1	62.52	61.01	45742628	62.93	62.96	60.98	59.87	457426.28	493629.41	478893.91	2
2018/9/7	62.78	61.88	63.5	61.6	49471164	62.89	63	61.1	59.85	494711.63	488348.84	471101.91	3
2018/9/10	62.03	62.6	62.87	61.6	32339000	62.75	62.85	61.22	59.8	323390	488268.75	444861.56	2
2018/9/11	61.68	62	62.58	61.25	34707056	62.12	62.73	61.35	59.8	347070.56	426007.16	437074.19	0
2018/9/12	60.6	61.31	61.46	60.28	43546028	61.68	62.49	61.53	59.77	435460.28	411611.75	452727.56	2
2018/9/13	62.4	61.78	62.4	61.01	53884696	61.9	62.41	61.8	59.8	538846.94	427895.91	460762.59	2
2018/9/14	63.3	62.57	63.76	62.42	55837040	62	62.44	62.14	59.83	558370.38	440627.59	464488.25	0
2018/9/17	62.51	62.3	63.18	62.25	26959588	62.1	62.42	62.37	59.88	269595.88	429868.81	459068.81	2
2018/9/18	64.12	62.15	64.3	62.1	63556932	62.59	62.35	62.61	59.96	635569.31	487568.56	456787.84	2
2018/9/19	65.15	64.09	65.8	63.81	83470504	63.5	62.59	62.82	60.09	834705.06	567417.5	489514.66	2
2018/9/20	64.8	65.2	65.56	64.61	41892376	63.98	62.94	62.95	60.22	418923.75	543432.88	485664.34	2
2018/9/21	67.49	65.28	67.5	64.97	81043112	64.81	63.41	63.2	60.37	810431.13	593845	517236.34	2
2018/9/25	67.19	66.9	67.73	66.48	57810388	65.75	63.92	63.39	60.57	578103.88	655546.63	542707.75	0
2018/9/26	67.96	67.23	69	66.83	90852552	66.52	64.55	63.64	60.76	908525.5	710137.88	598853.25	2
2018/9/27	67.2	67.73	67.75	66.86	62357432	66.93	65.21	63.85	60.96	623574.31	667911.63	617664.63	2
2018/9/28	68.5	67.5	69.1	67.44	73952384	67.67	65.82	64.12	61.17	739523.81	732031.69	637732.38	2
2018/10/8	64.78	66.8	66.84	64.71	112844472	67.13	65.97	64.21	61.3	1128444.75	795634.38	694739.75	2
2018/10/9	65	64.63	65.38	64.33	48631908	66.69	66.22	64.32	61.41	486319.09	777277.5	716412.06	2
2018/10/10	64.65	65.09	65.58	64.2	58279904	66.03	66.27	64.31	61.51	582799.06	712132.19	711135	2
2018/10/11	61.85	62.1	63.2	61.38	114532744	64.96	65.94	64.27	61.59	1145327.5	816482.81	742197.31	2
2018/10/12	63.87	62.5	64.25	62.3	77461672	64.03	65.85	64.39	61.68	774616.75	823501.38	777766.63	2
2018/10/15	63.2	63.9	64.44	63.09	53974328	63.71	65.42	64.41	61.76	539743.25	705761.13	750697.81	2
2018/10/16	64	63.35	65.18	63.33	58403500	63.51	65.1	64.51	61.87	584035	725304.31	751290.88	3
2018/10/17	64.16	65.17	65.32	62.41	76140192	63.42	64.72	64.64	61.97	761401.94	761024.88	736578.56	2
2018/10/18	62.45	63.49	63.52	62.25	60301984	63.54	64.25	64.73	62.05	603019.81	652563.38	734523.13	2
2018/10/19	65.62	61.99	66.1	61.88	113881520	63.89	63.96	64.89	62.16	1138815.25	725403.06	774452.19	2
2018/10/22	67.93	66.01	69.42	65.62	161688176	64.83	64.27	65.12	62.28	1616881.75	940830.81	823295.94	2
2018/10/23	65.51	68	68.32	64.88	117213448	65.13	64.32	65.27	62.35	1172134.5	1058450.75	891877.63	3
2018/10/24	66.25	65.78	67.85	65.56	81063208	65.55	64.48	65.38	62.43	810632.06	1068296.75	914660.81	2
2018/10/25	66.66	64.2	66.66	64.2	73620256	66.39	64.97	65.45	62.5	736202.56	1094933.25	873748.31	2
2018/10/26	65.54	66.3	66.77	64.38	79741104	66.38	65.13	65.49	62.58	797411.06	1026652.38	876027.69	2
2018/10/29	62	65.87	65.99	61.9	121641944	65.19	65.01	65.22	62.6	1216419.5	946559.88	943695.31	2
2018/10/30	62.8	60	64.63	59.5	126920832	64.65	64.89	65	62.62	1269208.38	965974.69	1012212.69	2
2018/10/31	63.63	63.01	63.95	62.16	78283528	64.13	64.84	64.78	62.66	782835.25	960415.31	1014356	2
2018/11/1	64.3	64.22	65.5	64.08	68987112	63.65	65.02	64.64	62.73	689871.13	951149.13	1023041.13	3
2018/11/2	67.35	66.92	67.35	65.55	117394936	64.02	65.2	64.58	62.88	1173949.38	1026456.69	1026554.63	2
2018/11/5	66.58	66.5	67.05	65.7	54713184	64.93	65.06	64.67	63.03	547131.81	892599.19	919579.63	2
2018/11/6	66.8	66.2	66.8	65.8	38508184	65.73	65.19	64.76	63.18	385081.84	715773.88	840874.31	3
2018/11/7	66.12	66.89	67.34	65.9	51065844	66.23	65.18	64.83	63.29	510658.44	661338.5	810876.88	3
2018/11/8	66.3	66.93	67.17	66	50494616	66.63	65.14	65.05	63.42	504946.16	624353.5	787751.31	3
2018/11/9	64.62	65.75	65.98	64.38	54468968	66.08	65.05	65.09	63.49	544689.69	498501.59	762479.19	2
2018/11/12	64.66	64.4	65.14	63.75	45851164	65.7	65.32	65.16	63.56	458511.63	480777.56	686688.38	2
2018/11/13	65.01	63.78	65.57	63.5	52099796	65.34	65.54	65.21	63.65	520997.97	507960.75	611867.31	2
2018/11/14	63.95	65.05	65.09	63.6	57381408	64.91	65.57	65.2	63.73	573814.06	520591.91	590965.19	3
2018/11/15	65.1	64	65.14	63.77	50057984	64.67	65.65	65.34	63.86	500579.84	519718.66	572036.13	2
2018/11/16	65.25	65	66.39	64.69	61987908	64.79	65.44	65.32	64	619879.06	534756.5	516629.09	2
2018/11/19	65.72	65.25	66.2	64.8	50762892	65.01	65.35	65.21	64.15	507628.91	544580	512678.81	3
2018/11/20	64.1	65	65.44	63.91	59176256	64.82	65.08	65.14	64.26	591762.56	558732.88	533346.81	3
2018/11/21	64.01	63.53	64.14	63.53	38524932	64.84	64.87	65.03	64.34	385249.31	521019.91	520805.84	2
2018/11/22	63.14	64.18	64.2	62.82	44368352	64.44	64.56	64.85	64.37	443683.53	509640.69	514679.66	3
2018/11/23	62.64	63.15	63.59	62.52	37233516	63.92	64.36	64.7	64.38	372335.16	460131.91	497444.16	2
2018/11/26	63.2	63	63.87	62.8	36998908	63.42	64.21	64.76	64.39	369989.09	432603.91	488591.94	3
2018/11/27	63.11	63.31	63.88	62.91	37559684	63.22	64.02	64.78	64.39	375596.84	389370.81	474051.84	2
2018/11/28	63.77	63.12	63.96	63.01	41169032	63.17	64	64.79	64.4	411690.31	394658.97	457839.44	2
2018/11/29	63.05	64.3	64.38	63	38665388	63.15	63.8	64.72	64.4	386653.88	383253.06	446446.84	3
2018/11/30	63.49	63.06	63.65	62.9	34917108	63.32	63.62	64.53	64.41	349171.09	378620.25	419376.06	3
2018/12/3	64.99	65.2	66.05	64.77	112194304	63.68	63.55	64.45	64.44	1121943	529011	480807.44	2
2018/12/4	64.89	64.95	65.08	64.16	56247312	64.04	63.63	64.36	64.48	562473.13	566386.25	477878.56	2
2018/12/5	64.25	64.05	64.6	63.98	45020712	64.13	63.65	64.26	64.47	450207.13	574089.63	484374.25	3
2018/12/6	63	63.66	63.88	62.89	58586512	64.12	63.64	64.1	64.47	585865.13	613931.88	498592.44	0
2018/12/7	63	63.32	63.53	62.98	27029716	64.03	63.67	64.02	64.5	270297.16	598157.13	488388.66	3
2018/12/10	62.18	62.5	62.68	61.82	49465060	63.46	63.57	63.89	64.49	494650.59	472698.59	500854.84	2
2018/12/11	62.17	62.18	62.57	61.82	41994888	62.92	63.48	63.75	64.49	419948.88	444193.81	505290.06	3
2018/12/12	62.46	62.8	62.83	62.04	38739232	62.56	63.35	63.68	64.51	387392.31	431630.81	502860.19	3
2018/12/13	63.2	62.7	63.5	62.4	78275416	62.6	63.36	63.58	64.55	782754.19	471008.66	542470.25	3
2018/12/14	61.94	62.9	62.94	61.73	75075552	62.39	63.21	63.42	64.54	750755.5	567100.31	582628.69	0
2018/12/17	61.27	61.87	62.26	61.03	71213136	62.21	62.84	63.19	64.51	712131.38	610596.38	541647.5	2
2018/12/18	60.85	60.9	61.68	60.47	53230208	61.94	62.43	63.03	64.48	532302.06	633067.13	538630.38	2
2018/12/19	60.12	61	61.26	59.88	51553816	61.48	62.02	62.84	64.41	515538.16	658696.25	545163.5	2
2018/12/20	59	59.95	60.18	58.58	80695576	60.64	61.62	62.63	64.31	806955.75	663536.63	567272.63	0
2018/12/21	58.34	58.75	58.85	57.45	73912792	59.92	61.15	62.41	64.2	739127.94	661211.13	614155.69	2
2018/12/24	58.25	58	58.3	57.75	35874840	59.31	60.76	62.17	64.05	358748.41	590534.44	600565.44	2
2018/12/25	58.21	57.54	58.78	56.88	66463320	58.78	60.36	61.92	63.9	664633.19	617000.69	625033.88	2
2018/12/26	57.3	58.17	58.25	57.2	39782132	58.22	59.85	61.6	63.72	397821.31	593457.31	626076.75	2
2018/12/27	56.9	58.28	58.38	56.9	75189048	57.8	59.22	61.29	63.55	751890.5	582444.31	622990.44	0
2018/12/28	56.1	57	57.23	56.1	91498808	57.35	58.63	60.92	63.34	914988.06	617616.31	639413.63	2
2019/1/2	55.18	56.04	56.18	54.94	82554240	56.74	58.03	60.43	63.18	825542.38	710975.13	650754.81	2
2019/1/3	55.68	55.15	56.33	55.06	69271120	56.23	57.51	59.97	63.03	692711.19	716590.63	666795.69	2
2019/1/4	56.59	55.28	57	55.23	112985584	56.09	57.15	59.59	62.89	1129855.88	862997.63	728227.5	3
2019/1/7	56.3	57.09	57.17	55.9	76593008	55.97	56.88	59.25	62.8	765930.06	865805.5	724124.88	2
2019/1/8	55.8	56.05	56.09	55.2	55992092	55.91	56.63	58.89	62.67	559920.94	794792.13	706204.19	2
2019/1/9	56.95	56.2	57.6	55.96	81914616	56.26	56.5	58.63	62.56	819146.19	793512.88	752243.94	2
2019/1/10	57.5	56.87	57.82	56.55	67328224	56.63	56.43	58.4	62.45	673282.25	789627.13	753108.88	3
2019/1/11	58.07	58	58.29	57.5	45756972	56.92	56.51	58.18	62.35	457569.72	655169.88	759083.69	2
2019/1/14	57.12	57.74	57.95	56.9	47532652	57.09	56.53	57.87	62.26	475326.53	597049.13	731427.31	0
2019/1/15	58.59	57.26	58.69	57.06	58626488	57.65	56.78	57.71	62.15	586264.88	602317.94	698555.06	2
2019/1/16	58.74	58.42	58.96	58.01	40411184	58	57.13	57.58	61.99	404111.84	519311.06	656411.94	0
2019/1/17	58.73	59.05	59.8	58.56	53505040	58.25	57.44	57.47	61.88	535050.38	491664.66	640645.88	2
2019/1/18	59.92	59.23	60.02	58.69	56175664	58.62	57.77	57.46	61.77	561756.63	512502.06	583835.94	2
2019/1/21	60.79	59.93	61.11	59.85	55984276	59.35	58.22	57.55	61.68	559842.75	529405.31	563227.19	0
2019/1/22	60.07	60.6	60.64	59.74	41950760	59.65	58.65	57.64	61.59	419507.59	496053.84	549185.88	2
2019/1/23	59.49	59.82	60.4	59.45	37493264	59.8	58.9	57.7	61.54	374932.63	490218	504764.5	0
2019/1/24	60.43	59.61	60.52	59.22	44940616	60.14	59.19	57.81	61.5	449406.16	473089.16	482376.84	1
2019/1/25	61.29	60.5	61.78	60.43	67245912	60.41	59.52	58.01	61.47	672459.13	495229.66	503865.84	0
2019/1/28	61.52	61.8	62.41	61.2	58164884	60.56	59.96	58.24	61.42	581648.81	499590.84	514498.09	1
2019/1/29	61.65	61.38	61.9	60.98	39519296	60.88	60.26	58.52	61.32	395192.97	494727.91	495390.91	1
2019/1/30	61.25	60.88	61.86	60.78	31000324	61.23	60.51	58.82	61.24	310003.25	481742.06	485980.06	2
2019/1/31	62.98	61.8	63.19	61.55	69226528	61.74	60.94	59.19	61.17	692265.25	530313.88	501701.56	2
2019/2/1	63.21	63.5	63.78	62.85	43792472	62.12	61.27	59.52	61.12	437924.72	483407	489318.31	2
2019/2/11	64.39	62.88	64.51	62.88	54181552	62.7	61.63	59.92	61.09	541815.5	475440.34	487515.59	2
2019/2/12	64.27	64.4	64.42	63.69	38519304	63.22	62.05	60.35	61.09	385193.03	473440.34	484084.09	2
2019/2/13	65.02	64.66	65.4	64.03	57865812	63.97	62.6	60.75	61.09	578658.13	527171.31	504456.66	3
2019/2/14	65.1	64.88	65.4	64.78	39620276	64.4	63.07	61.13	61.09	396202.75	467958.81	499136.34	2
2019/2/15	63.25	64.8	65.01	63.22	53401148	64.41	63.26	61.39	61.08	534011.5	487176.19	485291.59	2
2019/2/18	65.29	63.9	65.42	63.78	72136104	64.59	63.64	61.8	61.08	721361.06	523085.31	499262.81	2
2019/2/19	65.68	65.58	67.27	65.28	78595144	64.87	64.04	62.15	61.09	785951.44	603237	538338.63	2
2019/2/20	65.88	66.3	66.38	65.19	39350880	65.04	64.51	62.51	61.09	393508.81	566207.13	546689.19	1
2019/2/21	65.39	65.8	66.68	65.09	54369400	65.1	64.75	62.84	61.12	543694	595705.38	531832.06	0
2019/2/22	67.02	65.36	67.07	64.8	76221888	65.85	65.13	63.2	61.17	762218.88	641346.88	564261.5	2
2019/2/25	73	68.22	73	68.14	222238240	67.39	65.99	63.81	61.33	2222382.5	941551.13	732318.19	2
2019/2/26	70.01	71.71	72.6	69.92	155563888	68.26	66.56	64.31	61.45	1555638.88	1095488.75	849362.81	2
2019/2/27	69.98	70.3	71.43	68.99	101766360	69.08	67.06	64.83	61.57	1017663.63	1220319.63	893263.38	2
2019/2/28	70.01	69.98	70.95	69.41	59888968	70	67.55	65.31	61.68	598889.69	1231358.75	913532	0
2019/3/1	72.39	70.69	72.6	70.25	92075184	71.08	68.46	65.86	61.82	920751.81	1263065.25	952206.13	0
2019/3/4	72.58	73	75.1	72.21	126327504	70.99	69.19	66.42	61.98	1263275	1071243.75	1006397.38	0
2019/3/5	72.07	72.48	72.74	71.57	65968036	71.41	69.83	66.94	62.13	659680.38	892052.13	993770.38	0
2019/3/6	72.16	72.39	72.48	71.11	78465360	71.84	70.46	67.48	62.25	784653.63	845450.13	1032884.88	0
2019/3/7	70.29	72.15	72.15	70	101347312	71.9	70.95	67.85	62.34	1013473.13	928366.81	1079862.75	1
2019/3/8	68.7	68.66	70.2	68.25	91325600	71.16	71.12	68.12	62.41	913256	926867.63	1094966.38	0
2019/3/11	68.79	68.8	69.69	68.22	75185768	70.4	70.7	68.34	62.51	751857.69	824584.19	947914	2
2019/3/12	69.25	69.6	70.92	68.96	96921904	69.84	70.62	68.59	62.61	969219.06	886491.88	889272	2
2019/3/13	71.54	71.38	72.1	70.27	140546400	69.71	70.78	68.92	62.77	1405464	1010654	928052.13	2
2019/3/14	72.8	71.77	73.2	71.7	105597032	70.22	71.06	69.3	62.94	1055970.38	1019153.38	973760.13	0
2019/3/15	73.85	73.1	75.5	73.08	125524640	71.25	71.2	69.83	63.13	1255246.38	1087551.5	1007209.5	0
2019/3/18	75	74.43	75.34	73.45	115639208	72.49	71.44	70.32	63.33	1156392.13	1168458.38	996521.31	2
2019/3/19	75.35	75.73	76.85	74.96	101209656	73.71	71.77	70.8	63.55	1012096.56	1177033.88	1031762.88	2
2019/3/20	76.55	75.06	77.48	74.75	107843912	74.71	72.21	71.34	63.81	1078439.13	1111629	1061141.5	2
2019/3/21	75.8	77	77.25	75.6	84625880	75.31	72.76	71.86	64.06	846258.81	1069686.63	1044420.13	2
2019/3/22	74.72	75.76	76.26	74.06	77200432	75.48	73.36	72.24	64.3	772004.31	973038.19	1030294.88	0
2019/3/25	72.29	73.41	73.99	72.18	99105240	74.94	73.71	72.21	64.52	991052.38	939970.19	1054214.25	2
2019/3/26	72.69	72.99	73.23	72.15	63447472	74.41	74.06	72.34	64.76	634474.75	864445.88	1020739.88	0
2019/3/27	74.22	73.2	74.63	72.7	75981776	73.94	74.33	72.55	65.03	759817.75	800721.63	956175.19	0
2019/3/28	73.4	73.4	73.94	72.88	48420876	73.46	74.39	72.72	65.28	484208.75	728311.56	898999	2
2019/3/29	77.1	74.1	77.1	74.1	142935520	73.94	74.71	72.96	65.61	1429355.25	859781.81	916410	0
2019/4/1	78.6	78	79.23	77.5	116811344	75.2	75.07	73.26	65.97	1168113.5	895194	917582.19	0
2019/4/2	78.96	78.54	79	78.05	77117536	76.46	75.43	73.6	66.35	771175.38	922534.13	893490	2
2019/4/3	79.86	78.48	80.15	78.37	76021984	77.58	75.76	73.99	66.77	760219.81	922614.63	861668.19	2
2019/4/4	80.2	80.08	80.96	79.25	79562600	78.94	76.2	74.48	67.17	795626	984898	856604.88	2
2019/4/8	80.59	80.7	82.25	80.02	91612232	79.64	76.79	75.08	67.57	916122.31	882251.38	871016.63	3
2019/4/9	81.1	80.4	82	80.37	60173788	80.14	77.67	75.69	67.99	601737.88	768976.31	832085.19	2
2019/4/10	82.03	80.8	82.11	79.66	78362040	80.76	78.61	76.33	68.42	783620.38	771465.25	846999.69	2
2019/4/11	80.71	82.65	83.62	80.16	75662888	80.93	79.25	76.79	68.82	756628.88	770747.06	846680.81	2
2019/4/12	80.44	80.35	81.16	79.9	52677940	80.97	79.96	77.17	69.2	526779.38	716977.75	850937.88	2
2019/4/15	81.66	82.23	83.88	81.6	98995304	81.19	80.41	77.56	69.6	989953.06	731744	806997.75	2
2019/4/16	85.01	81.22	85.13	80.9	103622280	81.97	81.06	78.06	70.06	1036222.81	818640.88	793808.63	2
2019/4/17	84.48	84.92	85.35	83.8	63191560	82.46	81.61	78.52	70.49	631915.63	788300	779882.69	2
2019/4/18	84.3	84.69	85.02	83.88	39728704	83.18	82.05	78.91	70.92	397287.03	716431.63	743589.38	3
2019/4/19	87	85.27	87	84.2	78913200	84.49	82.73	79.47	71.39	789132	768902.13	742940	0
2019/4/22	84.96	87.22	88.09	84.5	93211520	85.15	83.17	79.98	71.81	932115.19	757334.56	744539.31	2
2019/4/23	86.06	84.75	87.38	84.5	67811640	85.36	83.67	80.67	72.23	678116.38	685713.19	752177.13	3
2019/4/24	85.03	86.08	86.88	83.55	81285192	85.47	83.97	81.29	72.64	812851.94	721900.5	755100.25	0
2019/4/25	83.4	84.35	84.99	83.15	65576928	85.29	84.23	81.74	73.04	655769.25	773596.94	745014.31	2
2019/4/26	83.11	83	84.43	82.8	64895908	84.51	84.5	82.23	73.42	648959.06	745562.38	757232.25	2
2019/4/29	86.43	83.88	87.13	83.3	94657600	84.81	84.98	82.7	73.84	946576	748454.5	752894.5	2
2019/4/30	86.1	86.5	87.48	84.53	91790200	84.81	85.09	83.07	74.25	917902	796411.63	741062.38	3
2019/5/6	81.2	82.8	83.6	79.66	180860944	84.05	84.76	83.18	74.57	1808609.5	995563.19	858731.88	2
2019/5/7	81.17	81.78	82.28	79.89	97495128	83.6	84.45	83.25	74.91	974951.25	1059399.63	916498.19	2
2019/5/8	78.78	78.73	80.55	78.38	86837568	82.74	83.62	83.18	75.17	868375.69	1103282.88	924422.69	0
2019/5/9	76.66	78.26	78.26	76.11	112572184	80.78	82.79	82.98	75.39	1125721.88	1139112	943783.19	2
2019/5/10	81.38	77.95	81.87	77.3	139209824	79.84	82.33	83	75.68	1392098.25	1233951.25	1015181.5	3
2019/5/13	78.65	79.25	80.18	78.5	84235080	79.33	81.69	82.83	75.92	842350.81	1040699.63	1018131.38	2
2019/5/14	78.3	77.96	79.4	77.85	78278136	78.75	81.18	82.71	76.14	782781.38	1002265.63	1030832.5	2
2019/5/15	80.54	78.95	81.37	78.9	80330024	79.11	80.92	82.71	76.4	803300.25	989250.5	1046266.63	0
2019/5/16	80.97	80.82	81.53	80	63083136	79.97	80.38	82.68	76.69	630831.38	890272.38	1014692.19	3
2019/5/17	79.1	81.06	81.2	78.98	68580200	79.51	79.68	82.38	76.92	685802	749013.13	991482.19	2
2019/5/20	77.87	78.5	79.28	77.19	74500392	79.36	79.34	82.05	77.12	745003.94	729543.81	885121.69	1
2019/5/21	78.2	78.05	79.25	77.68	63019796	79.34	79.05	81.75	77.33	630197.94	699027.13	850646.38	0
2019/5/22	77.64	78.22	78.5	77.2	51673192	78.76	78.93	81.28	77.53	516731.91	641713.38	815482	2
2019/5/23	75.44	76.5	76.83	75.05	64567076	77.65	78.81	80.8	77.67	645670.75	644681.31	767476.88	0
2019/5/24	76.5	75.9	77.27	75.8	51235316	77.13	78.32	80.32	77.73	512353.16	609991.56	679502.38	2
2019/5/27	77.18	76.25	77.66	75.35	58973172	76.99	78.17	79.93	77.85	589731.75	578937.13	654240.44	2
2019/5/28	78.19	77.44	78.77	77.21	89383992	76.99	78.16	79.67	77.99	893839.94	631665.5	665346.31	2
2019/5/29	79.78	77.5	80.98	77.18	96827312	77.42	78.09	79.5	78.15	968273.13	721973.75	681843.63	2
2019/5/30	79.09	79.4	79.75	78.59	48847672	78.15	77.9	79.14	78.26	488476.72	690534.94	667608.13	1
2019/5/31	79	79.15	80.57	79	49666992	78.65	77.89	78.78	78.37	496669.91	687398.31	648694.94	2
2019/6/3	79.25	79.77	80.2	78.69	52130832	79.06	78.03	78.68	78.49	521308.31	673713.63	626325.38	2
2019/6/4	77.97	79.18	79.48	77.86	51212148	79.02	78	78.52	78.59	512121.47	597369.88	614517.69	1
2019/6/5	77.5	78.75	78.9	77.46	48717132	78.56	77.99	78.46	78.71	487171.31	501149.5	611561.63	2
2019/6/6	77.11	77.75	77.9	76.88	42252296	78.17	78.16	78.48	78.85	422522.97	487958.81	589246.88	0
2019/6/10	79.1	77.79	79.38	77.49	64574804	78.19	78.42	78.37	79.02	645748.06	517774.41	602586.38	2
2019/6/11	81.7	79.26	81.91	79.13	94131768	78.68	78.87	78.52	79.23	941317.69	601776.31	637744.94	2
2019/6/12	80.52	81.1	81.42	80.33	47795292	79.19	79.1	78.63	79.38	477952.91	594942.63	596156.19	2
2019/6/13	80.49	80.8	81	79.8	46145584	79.78	79.17	78.63	79.5	461455.84	589799.5	545474.5	2
2019/6/14	79.75	80.51	81.05	79.67	40873296	80.31	79.24	78.57	79.6	408732.97	587041.5	537500.13	0
2019/6/17	79.92	79.8	80.67	79.5	36388172	80.48	79.33	78.61	79.69	363881.72	530668.19	524221.34	2
2019/6/18	80.97	80.12	81.18	79.85	46407360	80.33	79.5	78.76	79.78	464073.59	435219.41	518497.84	2
2019/6/19	83.54	84.01	84.57	83.5	111871584	80.93	80.06	79.03	79.9	1118715.88	563372	579157.31	2
2019/6/20	88.5	83.92	88.5	83.92	153321328	82.54	81.16	79.57	80.11	1533213.25	777723.44	683761.44	0
2019/6/21	87.97	87.95	88.56	87.23	85806016	84.18	82.25	80.2	80.33	858060.19	867588.88	727315.19	1
2019/6/24	88.21	87.9	88.54	87.22	59405200	85.84	83.16	80.79	80.59	594052	913623	722145.63	0
2019/6/25	86.63	88.1	88.18	85.32	105193656	86.97	83.65	81.26	80.83	1051936.5	1031195.63	733207.5	1
2019/6/26	86.4	86.75	87.3	86.4	45763036	87.54	84.24	81.67	81.03	457630.38	898978.5	731175.25	3
2019/6/27	88.05	87	88.47	86.99	81454552	87.45	84.99	82.08	81.27	814545.5	755244.94	766484.19	2
2019/6/28	88.61	87.96	89.32	87.63	59553440	87.58	85.88	82.56	81.46	595534.38	702739.75	785164.31	2
2019/7/1	91.84	90.6	92.47	90.6	92609752	88.31	87.07	83.2	81.68	926097.5	769148.88	841386	0
2019/7/2	91.06	91.69	91.69	90.88	60649656	89.19	88.08	83.79	81.89	606496.56	680060.88	855628.19	2
2019/7/3	90.66	91.16	91.6	89.8	65098800	90.04	88.79	84.43	82.07	650988	718732.38	808855.38	2
2019/7/4	89.9	90.7	91.14	89.35	59366728	90.41	88.93	85.05	82.23	593667.25	674556.69	714900.81	0
2019/7/5	90.85	90	91.14	89.83	51052240	90.86	89.22	85.73	82.4	510522.41	657554.38	680147.06	0
2019/7/8	88.59	89.99	89.99	87.78	78776552	90.21	89.26	86.21	82.52	787765.5	629887.88	699518.38	2
2019/7/9	87.53	88.68	88.85	86.99	55703432	89.51	89.35	86.5	82.62	557034.31	619995.5	650028.19	2
2019/7/10	87.88	88.19	88.21	87.52	35616456	88.95	89.5	86.87	82.74	356164.56	561030.81	639881.63	2
2019/7/11	87.98	88.49	89.3	87.69	51486888	88.57	89.49	87.24	82.86	514868.88	545271.13	609913.94	2
2019/7/12	88.75	88.15	89.47	88.15	57671776	88.15	89.5	87.69	82.98	576717.75	558510.19	608032.31	2
2019/7/15	88.08	88.1	88.77	86.62	59452588	88.04	89.13	88.1	83.03	594525.88	519862.25	574875.13	3
2019/7/16	86.95	87.97	88.18	86.9	43086920	87.93	88.72	88.4	83.07	430869.19	494629.19	557312.31	2
2019/7/17	86.99	86.95	87.58	86.4	43834956	87.75	88.35	88.57	83.12	438349.56	511066.25	536048.5	2
2019/7/18	86.73	86.6	87.39	86.33	37781664	87.5	88.03	88.48	83.11	377816.63	483655.81	514463.44	2
2019/7/19	88.35	87.31	88.7	87.31	60359100	87.42	87.78	88.5	83.17	603591	489030.5	523770.34	0
2019/7/22	87.68	88.32	88.98	87.68	42622728	87.34	87.69	88.48	83.2	426227.28	455370.75	487616.5	1
2019/7/23	87.5	87.91	88.2	87.1	38182988	87.45	87.69	88.52	83.24	381829.88	445562.84	470096.06	2
2019/7/24	88.85	87.97	89.46	87.8	59457876	87.82	87.79	88.64	83.33	594578.75	476808.69	493937.5	2
2019/7/25	89.41	89.1	89.55	88.54	45606184	88.36	87.93	88.71	83.43	456061.84	492457.75	488056.81	2
2019/7/26	90.1	88.82	90.17	88.82	46153440	88.71	88.06	88.78	83.49	461534.41	464046.44	476538.44	0
2019/7/29	89.45	89.84	90.08	89.05	36824644	89.06	88.2	88.66	83.55	368246.44	452450.31	453910.5	3
2019/7/30	89.98	90.35	90.9	89.68	46479948	89.56	88.5	88.61	83.7	464799.47	469044.19	457303.56	0
2019/7/31	88.09	89.41	89.5	87.88	59275484	89.41	88.61	88.48	83.81	592754.81	468679.41	472744.06	1
2019/8/1	87.51	87.5	88.34	87.01	42759680	89.03	88.69	88.36	83.96	427596.81	462986.41	477722.09	2
2019/8/2	86.03	86.1	86.49	85.5	72897096	88.21	88.46	88.12	84.11	728970.94	516473.69	490260.09	3
2019/8/5	84.61	85.06	85.86	84.58	68484704	87.24	88.15	87.92	84.17	684847.06	579793.81	516122.06	2
2019/8/6	84.51	83.1	84.88	82.15	101034080	86.15	87.85	87.77	84.26	1010340.81	688902.06	578973.13	0
2019/8/7	83.47	84.81	84.95	83.35	53235572	85.23	87.32	87.55	84.35	532355.75	676822.25	572750.88	3
2019/8/8	84.51	83.99	84.55	83.4	56726428	84.63	86.83	87.38	84.42	567264.25	704755.75	583871.13	2
2019/8/9	84.35	85.1	85.28	84.02	44936180	84.29	86.25	87.16	84.47	449361.81	648833.88	582653.88	2
2019/8/12	86.5	84.46	86.77	84.46	59423856	84.67	85.96	87.08	84.6	594238.56	630712.25	605253.06	2
2019/8/13	85.01	85.95	86.25	84.77	51501772	84.77	85.46	86.98	84.72	515017.72	531647.63	610274.88	2
2019/8/14	85.04	86.38	86.57	85.01	53336344	85.08	85.15	86.88	84.83	533363.44	531849.13	604335.75	0
2019/8/15	86.31	83.8	86.34	83.53	70227376	85.44	85.03	86.86	84.97	702273.75	558851.06	631803.38	2
2019/8/16	87.46	87	88.3	86.35	93231152	86.06	85.18	86.82	85.17	932311.5	655441	652137.5	3
2019/8/19	88.45	88.3	88.46	87.25	83735472	86.45	85.56	86.86	85.37	837354.75	704064.25	667388.31	2
2019/8/20	87.94	88.3	88.33	87.62	50439360	87.04	85.9	86.88	85.55	504393.59	701939.44	616793.63	2
2019/8/21	87.73	87.65	88.17	87.35	33532072	87.58	86.33	86.82	85.71	335320.72	662330.88	597090	2
2019/8/22	87.98	87.86	88.08	87.4	36503736	87.91	86.68	86.75	85.85	365037.38	594883.63	576867.31	0
2019/8/23	89.89	87.95	90.26	87.82	88568976	88.4	87.23	86.74	86.03	885689.75	585559.25	620500.13	2
2019/8/26	87.5	88.3	88.6	87.15	99026848	88.21	87.33	86.64	86.17	990268.5	616141.94	660103.13	2
2019/8/27	87.68	88.05	88.8	87.57	76782704	88.16	87.6	86.53	86.31	767827.06	668828.63	685384.06	1
2019/8/28	86.9	87.61	87.92	86.85	51609232	87.99	87.78	86.47	86.46	516092.31	704983	683656.88	2
2019/8/29	86.7	87.15	87.48	86.17	46433200	87.73	87.82	86.43	86.61	464332	724841.94	659862.75	0
2019/8/30	87.32	87.7	88.15	86.41	56465512	87.22	87.81	86.49	86.78	564655.13	660635	623097.13	2
2019/9/2	88.5	87	88.88	86.88	63580616	87.42	87.81	86.69	86.94	635806.19	589742.5	602942.25	3
2019/9/3	88.25	88.6	88.9	87.79	51275196	87.53	87.85	86.87	87.05	512751.97	538727.5	603778.13	2
2019/9/4	88.3	87.83	88.4	87.22	60595400	87.81	87.9	87.12	87.18	605954	556699.88	630841.44	0
2019/9/5	89.23	88.8	90.31	88.31	100756552	88.32	88.03	87.35	87.32	1007565.5	665346.63	695094.31	2
2019/9/6	90.7	89.95	90.7	89.28	68875240	89	88.11	87.67	87.51	688752.38	690166.06	675400.56	3
2019/9/9	90.4	91.37	91.53	89.98	70240152	89.38	88.4	87.86	87.68	702401.5	703485.13	646613.88	2
2019/9/10	89.44	90.49	90.55	88.9	48454824	89.61	88.57	88.09	87.82	484548.25	697844.31	618285.88	2
2019/9/11	89.56	89.8	90.08	88.75	45586000	89.87	88.84	88.31	87.92	455860	667825.5	612262.63	2
2019/9/12	92.34	90.09	92.5	89.75	79304848	90.49	89.4	88.61	87.99	793048.5	624922.13	645134.31	0
2019/9/16	91.35	92.3	92.33	91.12	54841300	90.62	89.81	88.81	88.04	548413	596854.25	643510.13	2
2019/9/17	89.52	90.9	90.92	89.22	64033352	90.44	89.91	88.86	88.06	640333.5	584440.63	643962.88	0
2019/9/18	90	89.82	90.48	89.58	41977116	90.55	90.08	88.96	88.12	419771.16	571485.19	634664.75	2
2019/9/19	89.6	90.5	90.62	89.01	42158000	90.56	90.21	89.06	88.17	421580	564629.19	616227.38	2
2019/9/20	89.85	89.89	90.29	89.45	45692320	90.06	90.28	89.15	88.2	456923.19	497404.19	561163.19	2
2019/9/23	88.91	89.44	89.44	88.15	51366720	89.58	90.1	89.1	88.21	513667.19	490455	543654.63	2
2019/9/24	88.95	89	89.41	88.4	40535096	89.46	89.95	89.18	88.16	405350.97	443458.5	513949.59	1
2019/9/25	88.78	88.39	89.17	88.15	38858400	89.22	89.89	89.23	88.12	388584	437221.09	504353.19	2
2019/9/26	88.35	89.2	89.77	88.33	48637080	88.97	89.76	89.3	88.08	486370.81	450179.25	507404.25	2
2019/9/27	88.3	88.53	88.68	87.88	32955412	88.66	89.36	89.38	88.06	329554.13	424705.44	461054.81	2
2019/9/30	87.04	87.94	88.19	87.01	46078452	88.28	88.93	89.37	87.99	460784.53	414128.91	452292	1
2019/10/8	88	87.14	88.72	87.1	40531308	88.09	88.78	89.34	87.98	405313.09	414121.31	428789.91	0
2019/10/9	88.18	87.44	88.6	87.33	36058048	87.97	88.6	89.34	88	360580.47	408520.59	422870.84	0
2019/10/10	88.5	88.19	88.65	87.51	34092732	88	88.49	89.35	88.01	340927.31	379431.91	414805.56	2
2019/10/11	89.9	88.89	90.27	88.5	60047560	88.32	88.49	89.38	88.04	600475.63	433616.19	429160.81	2
2019/10/14	90.45	90.8	91.45	90.18	63044308	89.01	88.65	89.37	88.07	630443.06	467547.91	440838.34	2
2019/10/15	90.2	90.8	90.8	89.94	35087392	89.45	88.77	89.36	88.1	350873.91	456660.09	435390.69	0
2019/10/16	90.58	90.7	91.82	90.48	49907712	89.93	88.95	89.42	88.16	499077.13	484359.41	446440	2
2019/10/17	91.72	91.2	92.17	90.6	61942504	90.57	89.29	89.53	88.24	619425.06	540059	459745.44	0
2019/10/18	89.75	92.3	92.45	89.68	59091288	90.54	89.43	89.4	88.29	590912.88	538146.38	485881.31	2
2019/10/21	90.07	89.47	90.45	88.93	36089980	90.46	89.74	89.33	88.32	360899.81	484237.75	475892.81	0
2019/10/22	90.29	90.79	90.79	89.58	31078868	90.48	89.96	89.37	88.36	310788.69	476220.69	466440.41	1
2019/10/23	89.5	90.2	90.63	89.21	31879766	90.27	90.1	89.35	88.4	318797.66	440164.81	462262.09	2
2019/10/24	89.8	89.85	90.04	88.95	36053744	89.88	90.23	89.36	88.41	360537.44	388387.31	464223.09	2
2019/10/25	88	88	88.47	87.1	112919536	89.53	90.04	89.26	88.39	1129195.38	496043.75	517095.06	0
2019/10/28	88.64	88.39	88.87	87.87	65103168	89.25	89.86	89.25	88.36	651031.69	554070.19	519153.94	0
2019/10/29	88.2	88.67	89.04	87.96	43155768	88.83	89.65	89.21	88.34	431557.69	578224	527222.38	0
2019/10/30	87.95	88	88.37	87.67	43651664	88.52	89.39	89.17	88.31	436516.63	601767.81	520966.31	0
2019/10/31	88.12	87.8	88.71	87.8	37368768	88.18	89.03	89.16	88.31	373687.69	604397.81	496392.59	0
2019/11/1	90.04	88.12	90.06	88.01	65094032	88.59	89.06	89.25	88.35	650940.31	508746.81	502395.31	2
2019/11/4	90.29	90.35	90.64	89.91	50570568	88.92	89.08	89.41	88.42	505705.69	479681.59	516875.84	0
2019/11/5	90.06	90.3	91.26	89.66	65484952	89.29	89.06	89.51	88.51	654849.5	524340	551282	2
2019/11/6	90	90.04	90.4	89.67	38630540	89.7	89.11	89.6	88.61	386305.41	514297.69	558032.75	2
2019/11/7	89.77	90	90.1	89.28	31983102	90.03	89.11	89.67	88.71	319831.03	503526.41	553962.13	0
2019/11/8	89.17	90.49	90.55	89.17	43627488	89.86	89.22	89.63	88.79	436274.88	460593.31	484670	2
2019/11/11	88.21	88.5	88.59	87.9	44256216	89.44	89.18	89.52	88.85	442562.16	447964.59	463823.09	2
2019/11/12	88.22	88.39	88.55	87.85	39545360	89.07	89.18	89.42	88.88	395453.59	396085.41	460212.69	3
2019/11/13	88	87.97	88.34	87.53	38087160	88.67	89.19	89.29	88.93	380871.59	394998.66	454648.19	0
2019/11/14	88.03	88.48	88.49	87.8	32350996	88.33	89.18	89.11	88.98	323509.97	395734.44	449630.44	2
2019/11/15	87.9	87.81	88.25	87.7	36402688	88.07	88.96	89.01	89.01	364026.88	381284.84	420939.06	2
2019/11/18	88.71	87.88	88.98	87.68	34481064	88.17	88.81	88.94	89.03	344810.63	361734.56	404849.59	2
2019/11/19	88.89	88.3	89.1	88.22	30202126	88.31	88.69	88.88	89.04	302021.25	343048.06	369566.75	2
2019/11/20	88.05	88.58	88.8	87.93	33229090	88.32	88.49	88.8	89.04	332290.91	333331.94	364165.31	0
2019/11/21	86.34	87.72	87.75	86.01	75738160	87.98	88.15	88.63	89.01	757381.63	420106.25	407920.34	0
2019/11/22	84.89	86.42	86.95	84.68	74746384	87.38	87.72	88.47	88.96	747463.81	496793.59	439039.19	2
2019/11/25	85.5	85.1	85.57	84.28	54652720	86.73	87.45	88.32	88.89	546527.19	537136.94	449435.75	2
2019/11/26	85.4	86	86.02	84.97	50928256	86.04	87.17	88.18	88.85	509282.56	578589.19	460818.66	2
2019/11/27	84.91	85.36	85.36	84.5	39425692	85.41	86.86	88.03	88.81	394256.91	590982.38	462157.19	2
2019/11/28	84.4	85	85.16	84.23	35809512	85.02	86.5	87.84	88.77	358095.13	511125.09	465615.69	2
2019/11/29	83.62	84.39	84.74	82.69	57094416	84.77	86.07	87.52	88.72	570944.19	475821.19	486307.44	0
2019/12/2	83.29	83.69	83.98	83.01	38600756	84.32	85.53	87.17	88.65	386007.56	443717.25	490427.09	0
2019/12/3	84.27	83.18	84.28	82.79	39427024	84.1	85.07	86.88	88.58	394270.25	420714.81	499652	0
2019/12/4	84.07	83.6	84.13	83.37	26202448	83.93	84.67	86.58	88.51	262024.48	394268.31	492625.34	2
2019/12/5	84.67	84.51	85	84.08	34253468	83.98	84.5	86.33	88.45	342534.69	391156.25	451140.69	2
2019/12/6	84.74	84.9	84.95	84.33	27211004	84.21	84.49	86.11	88.37	272110.03	331389.41	403605.31	1
2019/12/9	83.65	84.76	84.89	83.34	46046040	84.28	84.3	85.88	88.26	460460.41	346279.97	394998.66	2
2019/12/10	83.59	83.51	83.88	83.3	29554056	84.14	84.12	85.65	88.14	295540.56	326534.06	373624.44	2
2019/12/11	84.04	83.8	84.19	83.4	36793320	84.14	84.03	85.45	88.05	367933.19	347715.75	370992.06	2
2019/12/12	84.04	84.43	84.64	84	36646648	84.01	84	85.25	87.96	366466.47	352502.13	371829.19	2
2019/12/13	86.77	85.18	86.77	85.08	77473288	84.42	84.31	85.19	87.87	774732.88	453026.69	392208.06	2
2019/12/16	85.64	85.6	85.85	84.9	77967328	84.82	84.55	85.04	87.77	779673.25	516869.25	431574.59	2
2019/12/17	86.13	85.68	86.84	85.25	75824560	85.32	84.73	84.9	87.72	758245.63	609410.31	467972.16	2
2019/12/18	85.98	86.09	86.45	85.81	45375272	85.71	84.92	84.8	87.65	453752.72	626574.19	487144.94	2
2019/12/19	85.7	86.12	86.18	85.28	33082216	86.04	85.03	84.77	87.58	330822.16	619445.31	485973.69	2
2019/12/20	85.53	85.77	86.31	85.5	35830916	85.8	85.11	84.8	87.51	358309.16	536160.63	494593.69	2
2019/12/23	84.29	85.95	85.97	84.25	45718176	85.53	85.17	84.74	87.43	457181.75	471662.31	494265.75	2
2019/12/24	84.46	84.23	84.6	84.05	29220444	85.19	85.26	84.69	87.36	292204.44	378454.06	493932.16	2
2019/12/25	83.93	84.4	84.51	83.81	31623036	84.78	85.25	84.64	87.28	316230.38	350949.56	488761.84	2
2019/12/26	84.43	84	84.43	83.9	28652808	84.53	85.29	84.64	87.21	286528.09	342090.78	480768.06	2
2019/12/27	84.72	84.44	85.66	84.42	49282920	84.37	85.08	84.7	87.15	492829.19	368994.75	452577.69	0
2019/12/30	85.89	84.76	86.02	83.92	67618760	84.69	85.11	84.83	87.13	676187.63	412795.94	442229.16	3
2019/12/31	85.46	85.75	85.91	85.01	43203636	84.89	85.04	84.89	87.09	432036.38	440762.34	409608.22	0
2020/1/2	86.12	85.9	86.79	85.88	77825208	85.32	85.05	84.99	87.06	778252.06	533166.63	442058.09	2
2020/1/3	86.2	86.81	86.88	85.9	59498000	85.68	85.1	85.07	87.02	594980	594857.06	468473.91	2
2020/1/6	85.6	85.92	86.87	85.5	63644804	85.85	85.11	85.11	86.95	636448.06	623580.81	496287.81	0
2020/1/7	86.15	86.01	86.46	85.67	45218832	85.91	85.3	85.23	86.88	452188.31	578781	495788.5	0
2020/1/8	85	85.98	85.98	84.5	62805312	85.81	85.35	85.3	86.79	628053.13	617984.31	529373.31	0
2020/1/9	85.04	85.58	85.61	84.69	59871200	85.6	85.46	85.35	86.7	598712	582076.31	557621.44	2
2020/1/10	84.78	85.35	85.39	84.61	52586460	85.31	85.5	85.39	86.58	525864.63	568253.19	581555.13	2
2020/1/13	86.45	85.01	86.47	84.78	81058864	85.48	85.67	85.38	86.53	810588.63	603081.38	613331.13	2
2020/1/14	86.83	87.2	87.82	86.68	71668184	85.62	85.76	85.43	86.47	716681.81	655980	617380.5	2
2020/1/15	85.81	86.81	87.12	85.68	52621656	85.78	85.8	85.42	86.4	526216.56	635612.69	626798.5	2
2020/1/16	85.55	86.31	86.37	85.55	49857908	85.88	85.74	85.4	86.33	498579.09	615586.13	598831.19	2
2020/1/17	86.25	86.15	86.9	85.85	55537016	86.18	85.75	85.42	86.27	555370.19	621487.19	594870.19	2
2020/1/20	87.6	88.3	88.7	87.35	93605064	86.41	85.95	85.53	86.27	936050.63	646579.63	624830.5	0
[truncated: 448 more rows]
