# Supplementary material for: Hybrid deep learning models with multi-classification investor sentiment to forecast the prices of China’s leading stocks
Source: PLoS One. 2023 Nov 27;18(11):e0294460. doi: 10.1371/journal.pone.0294460 (PMC10681238; doi:10.1371/journal.pone.0294460)
Supplement: S1 Data — (ZIP) [file pone.0294460.s001.zip › code and data/data processing -python/6:Stock price forecasting/CNN-BiLSTM-Attention-Time-Series-Prediction_Keras-master - stock price/Main4.py]

import  pandas as pd
import  numpy as np
import os
import matplotlib.pyplot as plt
from keras.layers import Input, Dense, LSTM, merge ,Conv1D,Dropout,Bidirectional,Multiply
from keras.models import Model
from attention_utils import get_activations
from keras.layers import merge
from keras.layers.core import *
from keras.layers.recurrent import LSTM
from keras.models import *
from sklearn.model_selection import train_test_split
from matplotlib.pyplot import MultipleLocator
from sklearn import metrics
from sklearn.metrics import r2_score
SINGLE_ATTENTION_VECTOR = False

def attention_3d_block(inputs):
    # inputs.shape = (batch_size, time_steps, input_dim)
    input_dim = int(inputs.shape[2])
    a = inputs
    #a = Permute((2, 1))(inputs)
    #a = Reshape((input_dim, TIME_STEPS))(a) # this line is not useful. It's just to know which dimension is what.
    a = Dense(input_dim, activation='softmax')(a)
    if SINGLE_ATTENTION_VECTOR:
        a = Lambda(lambda x: K.mean(x, axis=1), name='dim_reduction')(a)
        a = RepeatVector(input_dim)(a)
    a_probs = Permute((1, 2), name='attention_vec')(a)

    output_attention_mul = merge([inputs, a_probs], name='attention_mul', mode='mul')
    return output_attention_mul

# 注意力机制的另一种写法 适合上述报错使用 来源:https://blog.csdn.net/uhauha2929/article/details/80733255
def attention_3d_block2(inputs, single_attention_vector=False):
    # 如果上一层是LSTM，需要return_sequences=True
    # inputs.shape = (batch_size, time_steps, input_dim)
    time_steps = K.int_shape(inputs)[1]
    input_dim = K.int_shape(inputs)[2]
    a = Permute((2, 1))(inputs)
    a = Dense(time_steps, activation='softmax')(a)
    if single_attention_vector:
        a = Lambda(lambda x: K.mean(x, axis=1))(a)
        a = RepeatVector(input_dim)(a)

    a_probs = Permute((2, 1))(a)
    # 乘上了attention权重，但是并没有求和，好像影响不大
    # 如果分类任务，进行Flatten展开就可以了
    # element-wise
    output_attention_mul = Multiply()([inputs, a_probs])
    return output_attention_mul

def get_stock_comment_path(file_dir):
    for root, dirs, files in os.walk(file_dir, topdown=False):
        return files

def create_dataset(dataset, look_back):
    '''
    对数据进行处理
    '''
    dataX, dataY = [], []
    for i in range(len(dataset)-look_back-1):
        a = dataset[i:(i+look_back),:]
        dataX.append(a)
        dataY.append(dataset[i + look_back,:])
    X = np.array(dataX)
    Y = np.array(dataY)
    # Train_X, Test_X, Train_Y, Test_Y = train_test_split(X, Y, test_size=0.2, random_state=5)
    # return Train_X, Train_Y
    return X, Y

def create_Trainset(X, Y):
    Train_X, Test_X, Train_Y, Test_Y = train_test_split(X, Y, test_size=0.2, random_state=5)
    return Train_X, Train_Y

def create_Testset(X, Y):
    Train_X, Test_X, Train_Y, Test_Y = train_test_split(X, Y, test_size=0.2, random_state=5)
    return Test_X, Test_Y

#多维归一化  返回数据和最大最小值
def NormalizeMult(data):
    #normalize 用于反归一化
    data = np.array(data)
    normalize = np.arange(2*data.shape[1],dtype='float64')

    normalize = normalize.reshape(data.shape[1],2)
    print(normalize.shape)
    for i in range(0,data.shape[1]):
        #第i列
        list = data[:,i]
        listlow,listhigh =  np.percentile(list, [0, 100])
        # print(i)
        normalize[i,0] = listlow
        normalize[i,1] = listhigh
        delta = listhigh - listlow
        if delta != 0:
            #第j行
            for j in range(0,data.shape[0]):
                data[j,i]  =  (data[j,i] - listlow)/delta
    #np.save("./normalize.npy",normalize)
    return  data,normalize

#多维反归一化
def FNormalizeMult(data,normalize):
    data = np.array(data)
    for i in  range(0,data.shape[1]):
        listlow =  normalize[i,0]
        listhigh = normalize[i,1]
        delta = listhigh - listlow
        if delta != 0:
            #第j行
            for j in range(0,data.shape[0]):
                data[j,i]  =  data[j,i]*delta + listlow

    return data


def attention_model():
    inputs = Input(shape=(TIME_STEPS, INPUT_DIMS))

    x = Conv1D(filters = 64, kernel_size = 1, activation = 'relu')(inputs)  #, padding = 'same'
    x = Dropout(0.3)(x)

    #lstm_out = Bidirectional(LSTM(lstm_units, activation='relu'), name='bilstm')(x)
    #对于GPU可以使用CuDNNLSTM
    lstm_out = Bidirectional(LSTM(lstm_units, return_sequences=True))(x)
    lstm_out = Dropout(0.3)(lstm_out)
    attention_mul = attention_3d_block2(lstm_out)
    attention_mul = Flatten()(attention_mul)

    output = Dense(1, activation='sigmoid')(attention_mul)
    model = Model(inputs=[inputs], outputs=output)
    return model

def D(y_true,y_pred):
    d=0
    for i in range(len(y_true)-1):
        if (y_pred[i+1]-y_true[i])*(y_true[i+1]-y_true[i])>=0:
            a=1
        else:
            a=0
        d+=a
    D_stat=d/(len(y_true)-1)
    return D_stat

def Model_evaluation_1(file,Test_Y, Y_pred):
    mse = metrics.mean_squared_error(Test_Y, Y_pred)
    rmse = np.sqrt(mse)
    mae = metrics.mean_absolute_error(Test_Y, Y_pred)
    mape = np.mean(np.abs((np.array(Y_pred) - np.array(Test_Y)) / np.array(Test_Y))) * 100
    R2_score=r2_score(Test_Y, Y_pred, multioutput='variance_weighted')
    msle=metrics.mean_squared_log_error(Test_Y, Y_pred)
    D_stat = D(Test_Y, Y_pred)
    print(file_[:-4]+' (tec)',mse,rmse,mae,mape,R2_score,msle,D_stat)
    return(file_[:-4]+' (tec)',mse,rmse,mae,mape,R2_score,msle,D_stat)

def Model_evaluation_2(file,Test_Y, Y_pred):
    mse = metrics.mean_squared_error(Test_Y, Y_pred)
    rmse = np.sqrt(mse)
    mae = metrics.mean_absolute_error(Test_Y, Y_pred)
    mape = np.mean(np.abs((np.array(Y_pred) - np.array(Test_Y)) / np.array(Test_Y))) * 100
    R2_score=r2_score(Test_Y, Y_pred, multioutput='variance_weighted')
    msle = metrics.mean_squared_log_error(Test_Y, Y_pred)
    D_stat = D(Test_Y, Y_pred)
    print(file_[:-4]+' (tec and emo)',mse,rmse,mae,mape,R2_score,msle,D_stat)
    return(file_[:-4]+' (tec and emo)',mse,rmse,mae,mape,R2_score,msle,D_stat)

#DM检验
def dm_test(actual_lst, pred1_lst, pred2_lst, h=1, crit="MSE", power=2):
    # Routine for checking errors
    def error_check():
        rt = 0
        msg = ""
        # Check if h is an integer
        if (not isinstance(h, int)):
            rt = -1
            msg = "The type of the number of steps ahead (h) is not an integer."
            return (rt, msg)
        # Check the range of h
        if (h < 1):
            rt = -1
            msg = "The number of steps ahead (h) is not large enough."
            return (rt, msg)
        len_act = len(actual_lst)
        len_p1 = len(pred1_lst)
        len_p2 = len(pred2_lst)
        # Check if lengths of actual values and predicted values are equal
        if (len_act != len_p1 or len_p1 != len_p2 or len_act != len_p2):
            rt = -1
            msg = "Lengths of actual_lst, pred1_lst and pred2_lst do not match."
            return (rt, msg)
        # Check range of h
        if (h >= len_act):
            rt = -1
            msg = "The number of steps ahead is too large."
            return (rt, msg)
        # Check if criterion supported
        if (crit != "MSE" and crit != "MAPE" and crit != "MAD" and crit != "poly"):
            rt = -1
            msg = "The criterion is not supported."
            return (rt, msg)
            # Check if every value of the input lists are numerical values
        from re import compile as re_compile
        comp = re_compile("^\d+?\.\d+?$")

        def compiled_regex(s):
            """ Returns True is string is a number. """
            if comp.match(s) is None:
                return s.isdigit()
            return True

        for actual, pred1, pred2 in zip(actual_lst, pred1_lst, pred2_lst):
            is_actual_ok = compiled_regex(str(abs(actual)))
            is_pred1_ok = compiled_regex(str(abs(pred1)))
            is_pred2_ok = compiled_regex(str(abs(pred2)))
            if (not (is_actual_ok and is_pred1_ok and is_pred2_ok)):
                msg = "An element in the actual_lst, pred1_lst or pred2_lst is not numeric."
                rt = -1
                return (rt, msg)
        return (rt, msg)

    # Error check
    error_code = error_check()
    # Raise error if cannot pass error check
    if (error_code[0] == -1):
        raise SyntaxError(error_code[1])
        return
    # Import libraries
    from scipy.stats import t
    import collections
    import pandas as pd
    import numpy as np

    # Initialise lists
    e1_lst = []
    e2_lst = []
    d_lst = []

    # convert every value of the lists into real values
    actual_lst = pd.Series(actual_lst).apply(lambda x: float(x)).tolist()
    pred1_lst = pd.Series(pred1_lst).apply(lambda x: float(x)).tolist()
    pred2_lst = pd.Series(pred2_lst).apply(lambda x: float(x)).tolist()

    # Length of lists (as real numbers)
    T = float(len(actual_lst))

    # construct d according to crit
    if (crit == "MSE"):
        for actual, p1, p2 in zip(actual_lst, pred1_lst, pred2_lst):
            e1_lst.append((actual - p1) ** 2)
            e2_lst.append((actual - p2) ** 2)
        for e1, e2 in zip(e1_lst, e2_lst):
            d_lst.append(e1 - e2)
    elif (crit == "MAD"):
        for actual, p1, p2 in zip(actual_lst, pred1_lst, pred2_lst):
            e1_lst.append(abs(actual - p1))
            e2_lst.append(abs(actual - p2))
        for e1, e2 in zip(e1_lst, e2_lst):
            d_lst.append(e1 - e2)
    elif (crit == "MAPE"):
        for actual, p1, p2 in zip(actual_lst, pred1_lst, pred2_lst):
            e1_lst.append(abs((actual - p1) / actual))
            e2_lst.append(abs((actual - p2) / actual))
        for e1, e2 in zip(e1_lst, e2_lst):
            d_lst.append(e1 - e2)
    elif (crit == "poly"):
        for actual, p1, p2 in zip(actual_lst, pred1_lst, pred2_lst):
            e1_lst.append(((actual - p1)) ** (power))
            e2_lst.append(((actual - p2)) ** (power))
        for e1, e2 in zip(e1_lst, e2_lst):
            d_lst.append(e1 - e2)

            # Mean of d
    mean_d = pd.Series(d_lst).mean()

    # Find autocovariance and construct DM test statistics
    def autocovariance(Xi, N, k, Xs):
        autoCov = 0
        T = float(N)
        for i in np.arange(0, N - k):
            autoCov += ((Xi[i + k]) - Xs) * (Xi[i] - Xs)
        return (1 / (T)) * autoCov

    gamma = []
    for lag in range(0, h):
        gamma.append(autocovariance(d_lst, len(d_lst), lag, mean_d))  # 0, 1, 2
    V_d = (gamma[0] + 2 * sum(gamma[1:])) / T
    DM_stat = V_d ** (-0.5) * mean_d
    harvey_adj = ((T + 1 - 2 * h + h * (h - 1) / T) / T) ** (0.5)
    DM_stat = harvey_adj * DM_stat
    # Find p-value
    p_value = 2 * t.cdf(-abs(DM_stat), df=T - 1)
    # Construct named tuple for return
    dm_return = collections.namedtuple('dm_return', 'DM p_value')
    rt = dm_return(DM=DM_stat, p_value=p_value)
    return rt

# if __name__ == '__main__':
file_dir = "E:/Program Files/pycharm/Python01/venv/11.13/6：股价预测/CNN-BiLSTM-Attention-Time-Series-Prediction_Keras-master - stock price/data"
files = get_stock_comment_path(file_dir)
print(files)

#记录模型预测评估指标
df1 = pd.DataFrame(index=['mse','rmse','mae','mape','R2_score','msle','D_stat'])
#记录预测值和真实值
df2=pd.DataFrame()
#记录DM指标
df3=pd.DataFrame(index=['DM','p'])

#技术指标预测
for file_ in files:
    print(file_)
    file = os.path.join(file_dir, file_)
    #加载数据
    data = pd.read_csv(file)
    date=data['date']
    print(date.shape,date,type,date)
    data = data.drop(['date','MA.MA1','MA.MA2','MA.MA3','MA.MA4','VOL-TDX.VOLUME','VOL-TDX.MAVOL1','VOL-TDX.MAVOL2','emotion'], axis = 1)
    # print(data.columns)
    print(data)
    INPUT_DIMS = 5  #用几个指标进行预测，实验时要进行更改
    TIME_STEPS = 20 #步长
    lstm_units = 64

    #归一化
    data,normalize = NormalizeMult(data)
    close_data = data[:,0].reshape(len(data),1)

    X, _ = create_dataset(data,TIME_STEPS)
    _ , Y = create_dataset(close_data,TIME_STEPS)
    Train_X,Train_Y= create_Trainset(X, Y)
    Test_X,Test_Y= create_Testset(X, Y)
    print(Train_X.shape,Train_Y.shape)


    m = attention_model()
    m.compile(optimizer='adam', loss='mse')
    history=m.fit([Train_X], Train_Y, epochs=6, batch_size=64, validation_split=0.1)

    # 对准确率进行画图
    history_dict = history.history
    print(history_dict.keys())
    #  使用history将训练集和测试集的loss和acc调出来
    loss = history.history['loss']  # 训练集损失
    val_loss = history.history['val_loss']
    #  打印acc和loss，采用一个图进行显示。
    plt.plot(loss, label='Training Loss')
    plt.plot(val_loss, label='Validation Loss')
    plt.title('Training Loss of '+file_[:-4]+' without sentiment')
    plt.xlabel('epoch')
    plt.ylabel('Loss')
    plt.legend()
    # 保存图片
    figname1 = "./pictures/Training Loss/Technical indicators/" + file_[:-4] + '.png'
    plt.savefig(figname1, dpi=300,bbox_inches='tight')
    plt.show()

    m.summary()
    m.save("./model/CNN-BiLSTM-Attention-model.h5")
    #np.save("normalize.npy",normalize)

    model = load_model('./model/CNN-BiLSTM-Attention-model.h5')
    Y_pred1 = model.predict(Test_X)
    # print(Y_pred1)
    #反归一化
    Y_pred1=FNormalizeMult(Y_pred1,normalize)
    Y_pred1=np.array(Y_pred1).flatten().tolist()
    # print(type(Y_pred1))
    # print(Y_pred1)
    Test_Y=FNormalizeMult(Test_Y,normalize)
    Test_Y=np.array(Test_Y).flatten().tolist()
    print('Y_pred1', len(Y_pred1), 'Y_test', len(Test_Y))

    df2[file_[:-4]+' (Test_Y)']   = Test_Y[0:450]
    df2[file_[:-4]+' (Y_pred1)']= Y_pred1[0:450]
    length = len(Y_pred1)
    x = date[-length:].tolist()
    df2[file_[:-4] + ' (X)'] = x[0:450]

    # 以折线图表示结果
    plt.figure()
    # print(x.shape,Y_pred1.shape,Test_Y.shape,date.shape)
    x_=x[::15]
    Y_pred1_=Y_pred1[::15]
    Test_Y_=Test_Y[::15]
    plt.plot(x_, Y_pred1_, color='blue',linestyle='-',alpha=0.75)
    plt.plot(x_, Test_Y_,  color='orange',linestyle='-',alpha=0.75)
    # plt.fill_between(x, Y_pred1, Test_Y, facecolor='grey', alpha=0.2)
    #把x轴的刻度间隔设置为1，并存在变量里
    plt.xticks(x_[::2],rotation=30)
    plt.legend(labels=['Actual','Prediction'],loc='upper right')
    plt.xlabel('Time(days)')
    plt.ylabel('Closing Price(yuan)')
    plt.title(file_[:-4]+' without sentiment')
    figname2="./pictures/Technical indicators/"+file_[:-4]+'.png'
    print(figname2)
    plt.savefig(figname2, dpi=300,bbox_inches='tight')
    plt.show()

    # 模型评估
    name,mse, rmse, mae, mape,R2_score,msle,D_stat = Model_evaluation_1(file_, Test_Y, Y_pred1)
    df1[name]=[mse, rmse, mae, mape,R2_score,msle,D_stat]
    print(df1)

#技术指标+情绪指标进行预测
for file_ in files:
    print(file_)
    file = os.path.join(file_dir, file_)
    #加载数据
    data = pd.read_csv(file)
    date=data['date']
    # print(date.shape,date,type,date)
    data = data.drop(['date','MA.MA1','MA.MA2','MA.MA3','MA.MA4','VOL-TDX.VOLUME','VOL-TDX.MAVOL1','VOL-TDX.MAVOL2',], axis = 1)
    # print(data.columns)
    # print(data)
    INPUT_DIMS = 6  #用几个指标进行预测，实验时要进行更改
    TIME_STEPS = 20 #步长
    lstm_units = 64

    #归一化
    data,normalize = NormalizeMult(data)
    close_data = data[:,0].reshape(len(data),1)

    X, _ = create_dataset(data,TIME_STEPS)
    _ , Y = create_dataset(close_data,TIME_STEPS)
    Train_X,Train_Y= create_Trainset(X, Y)
    Test_X,Test_Y= create_Testset(X, Y)
    print(Train_X.shape,Train_Y.shape)


    m = attention_model()
    m.compile(optimizer='adam', loss='mse')
    history=m.fit([Train_X], Train_Y, epochs=10, batch_size=64, validation_split=0.1)

    # 对准确率进行画图
    history_dict = history.history
    print(history_dict.keys())
    #  使用history将训练集和测试集的loss和acc调出来
    loss = history.history['loss']  # 训练集损失
    val_loss = history.history['val_loss']
    #  打印acc和loss，采用一个图进行显示。
    plt.plot(loss, label='Training Loss')
    plt.plot(val_loss, label='Validation Loss')
    plt.title('Training Loss of ' + file_[:-4]+' with sentiment')
    plt.xlabel('epoch')
    plt.ylabel('Loss')
    plt.legend()
    # 保存图片
    figname1 = "./pictures/Training Loss/emo+Technical indicators/" + file_[:-4] + '.png'
    plt.savefig(figname1, dpi=300,bbox_inches='tight')
    plt.show()

    m.summary()
    m.save("./model/CNN-BiLSTM-Attention-model.h5")
    #np.save("normalize.npy",normalize)

    model = load_model('./model/CNN-BiLSTM-Attention-model.h5')
    Y_pred2 = model.predict(Test_X)
    # print(Y_pred2)
    #反归一化
    Y_pred2=FNormalizeMult(Y_pred2,normalize)
    Y_pred2=np.array(Y_pred2).flatten().tolist()
    # print(type(Y_pred2))
    print(Y_pred2)
    # print('Y_pred2[::20]',len(Y_pred2[::20]),Y_pred2[::20])
    Test_Y=FNormalizeMult(Test_Y,normalize)
    Test_Y=np.array(Test_Y).flatten().tolist()
    # print(type(Test_Y))
    # print(Test_Y)
    # print('Y_pred2', len(Y_pred2), 'Y_test', len(Test_Y))

    df2[file_[:-4] + ' (Test_Y)'] = Test_Y[0:450]
    df2[file_[:-4] + ' (Y_pred2)'] = Y_pred2[0:450]
    length = len(Y_pred2)
    x = date[-length:].tolist()
    df2[file_[:-4] + ' (X)'] = x[0:450]

    # 以折线图表示结果
    plt.figure()
    # print(x.shape,Y_pred2.shape,Test_Y.shape,date.shape)
    x_=x[::15]
    Y_pred2_=Y_pred2[::15]
    Test_Y_=Test_Y[::15]
    plt.plot(x_, Y_pred2_, color='blue',linestyle='-',alpha=0.75)
    plt.plot(x_, Test_Y_,  color='orange',linestyle='-',alpha=0.75)
    # plt.fill_between(x, Y_pred2, Test_Y, facecolor='grey', alpha=0.2)
    #把x轴的刻度间隔设置为1，并存在变量里
    plt.xticks(x_[::2],rotation=30)
    plt.legend(labels=['Actual','Prediction'],loc='upper right')
    plt.xlabel('Time(days)')
    plt.ylabel('Closing Price(yuan)')
    plt.title(file_[:-4]+' with sentiment')
    figname="./pictures/emo+Technical indicators/"+file_[:-4]+'.png'
    print(figname)
    plt.savefig(figname, dpi=300,bbox_inches='tight')
    plt.show()

    # 模型评估
    name,mse, rmse, mae, mape,R2_score,msle,D_stat = Model_evaluation_2(file_, Test_Y, Y_pred2)
    df1[name] = [mse, rmse, mae, mape,R2_score,msle,D_stat]
# df1=df1.T
print(df1)
df1.to_csv('./Model evaluation/Model evaluation.csv')
print(df2)
df2.to_csv('./Model evaluation/y_test and y_pred.csv')

#指标评价图
for file_ in files:
    print(file_[:-4])
    #指标评价图1-DM
    Test_Y=df2[file_[:-4] + ' (Test_Y)']
    Y_pred1 = df2[file_[:-4] + ' (Y_pred1)']
    Y_pred2=df2[file_[:-4] + ' (Y_pred2)']
    rt = str(dm_test(Test_Y, Y_pred1, Y_pred2, h=1, crit="MAD"))
    print(rt)
    DM = float(rt.split('=')[1].split(',')[0])
    p = float(rt.split('=')[2].split(')')[0])
    print(DM,  p)
    df3[file_[:-4]]=(DM,p)

df3=df3.T
print(df3)
df3.to_csv('./Model evaluation/DM.csv')

labels = ['000002','002594','600009','600519','601318']
DM =df3.loc[:,('DM')].tolist()
p = df3.loc[:,('p')].tolist()

x = np.arange(len(labels))  # the label locations
width = 0.25  # the width of the bars

fig, ax = plt.subplots()
rects1 = ax.bar(x - width/2, DM, width, label='DM')
rects2 = ax.bar(x + width/2, p, width, label='p')

# Add some text for labels, title and custom x-axis tick labels, etc.
ax.set_ylabel('Values')
ax.set_title('DM and p values in different stocks')
ax.set_xticks(x)
ax.set_xticklabels(labels,rotation=30)
ax.legend()
figname4='./pictures/Model evaluation/DM_test.png'
plt.savefig(figname4)
plt.show()

for file_ in files:
    # print(file_[:-4])
    #指标评价图2-DM
    model_1= file_[:-4]+' (tec)'
    model_2 = file_[:-4]+' (tec and emo)'
    # print(model_1,model_2)
    # labels = ['mse','rmse','mae','mape','R2_score','msle','D_stat']
    labels = ['MSE', 'RMSE', 'MAE', 'MAPE', 'R2_Score']
    tec = df1[model_1][:-2]
    tec_and_emo = df1[model_2][:-2]

    x = np.arange(len(labels))  # the label locations
    width = 0.25  # the width of the bars

    fig, ax = plt.subplots()
    # rects1 = ax.bar(x - width/2, tec, width, label='tec')
    # rects2 = ax.bar(x + width/2, tec_and_emo, width, label='tec_and_emo')
    rects1 = ax.bar(x - width/2, tec, width, label='model_1')
    rects2 = ax.bar(x + width/2, tec_and_emo, width, label='model_2')

    # Add some text for labels, title and custom x-axis tick labels, etc.
    ax.set_ylabel('Scores')
    ax.set_title('Scores in different models of '+file_[:-4])
    ax.set_xticks(x)
    ax.set_xticklabels(labels)
    ax.legend()
    figname3='./pictures/Model evaluation/'+file_[:-4]+'.png'
    plt.savefig(figname3)
    plt.show()

#箱线图
df4=pd.read_csv('./Model evaluation/Model evaluation.csv')
df4=df4.T
print(df4)
print(type(df4))
df_1=df4.iloc[[1,2,3,4,5]]
df_1.columns = ['mse','rmse','mae','mape','R2_score','msle','D_stat']
df_2=df4.iloc[[6,7,8,9,10]]
df_2.columns = ['mse','rmse','mae','mape','R2_score','msle','D_stat']
print(df_1,df_2)
print(type(df_1),type(df_2))
#画箱线图
fig,axes = plt.subplots(1,2,figsize = (20,3))
plt.grid(linestyle='--')
color = dict(boxes  = 'DarkGreen',whiskers = 'DarkOrange',medians = 'DarkBlue',caps ='Gray')
# df.plot.box(vert = False,     # 是否垂直 默认true
#             positions=[1,4,5,6,8],    # 箱型图占位 相当于箱体之间的间隔
#             grid = True,
#             color = color)
df_1.plot(kind='box',color=color, sym='r+' ,vert=True,ax = axes[0])
# plt.grid(linestyle='--')
df_2.plot(kind='box',color=color, sym='r+' ,vert=True,ax = axes[1])
# plt.grid(linestyle='--')
plt.savefig("./pictures/Model evaluation/pltbox.png")
plt.show()
