# Supplementary material for: Hybrid deep learning models with multi-classification investor sentiment to forecast the prices of China’s leading stocks
Source: PLoS One. 2023 Nov 27;18(11):e0294460. doi: 10.1371/journal.pone.0294460 (PMC10681238; doi:10.1371/journal.pone.0294460)
Supplement: S1 Data — (ZIP) [file pone.0294460.s001.zip › code and data/data processing -python/6:Stock price forecasting/CNN-BiLSTM-Attention-Time-Series-Prediction_Keras-master - stock price/Model evaluation/DM.csv]

	DM	p
2	3.21	0.001428963
2594	6.19	1.33E-09
600009	9.77	1.46E-20
600519	8.00	1.04E-14
601318	7.38	7.66E-13
