# Supplementary material for: Hybrid deep learning models with multi-classification investor sentiment to forecast the prices of China’s leading stocks
Source: PLoS One. 2023 Nov 27;18(11):e0294460. doi: 10.1371/journal.pone.0294460 (PMC10681238; doi:10.1371/journal.pone.0294460)
Supplement: S1 Data — (ZIP) [file pone.0294460.s001.zip › code and data/data processing -python/6:Stock price forecasting/CNN-BiLSTM-Attention-Time-Series-Prediction_Keras-master - stock price/Model evaluation/Model evaluation.csv]

	000002 (tec)	002594 (tec)	600009 (tec)	600519 (tec)	601318 (tec)	000002 (tec and emo)	002594 (tec and emo)	600009 (tec and emo)	600519 (tec and emo)	601318 (tec and emo)
mse	2.218941246	273.6005521	8.952429699	4758.812127	10.21711866	1.766469218	90.13395043	5.854275444	2009.067657	6.450317605
rmse	1.489611106	16.54087519	2.992061112	68.98414403	3.196422791	1.329085858	9.493890163	2.419561002	44.82262438	2.539747547
mae	1.003306973	9.200481598	2.20289199	45.08605538	2.302297717	0.90846716	6.010289439	1.658832327	30.55108984	1.771731328
mape	5.558594251	16.38405515	7.035986844	9.462542373	4.363130953	4.761208083	11.96958105	4.855082905	7.465050285	3.21738258
R2_score	0.970066151	0.93352469	0.982286944	0.987000619	0.972659213	0.976170066	0.978100621	0.988416875	0.994511942	0.982739091
msle	0.005310758	0.046868142	0.006890142	0.01609339	0.003478565	0.003457706	0.025973791	0.003480172	0.010478524	0.002020795
D_stat	0.934065934	0.954451346	0.950310559	0.956701031	0.975257732	0.940659341	0.942028986	0.964803313	0.973195876	0.977319588
