# Supplementary material for: Hybrid deep learning models with multi-classification investor sentiment to forecast the prices of China’s leading stocks
Source: PLoS One. 2023 Nov 27;18(11):e0294460. doi: 10.1371/journal.pone.0294460 (PMC10681238; doi:10.1371/journal.pone.0294460)
Supplement: S1 Data — (ZIP) [file pone.0294460.s001.zip › code and data/data processing -python/6:Stock price forecasting/CNN-BiLSTM-Attention-Time-Series-Prediction_Keras-master - stock price/Model evaluation/y_test and y_pred.csv]

	000002 (Test_Y)	000002 (Y_pred1)	000002 (X)	002594 (Test_Y)	002594 (Y_pred1)	002594 (X)	600009 (Test_Y)	600009 (Y_pred1)	600009 (X)	600519 (Test_Y)	600519 (Y_pred1)	600519 (X)	601318 (Test_Y)	601318 (Y_pred1)	601318 (X)	000002 (Y_pred2)	002594 (Y_pred2)	600009 (Y_pred2)	600519 (Y_pred2)	601318 (Y_pred2)
0	23.77	22.58386612	2020/1/9	55.39	54.7454834	2019/11/29	59.5	54.31913376	2019/11/15	220.15	227.1147308	2019/11/27	35.84	32.9034996	2019/11/27	24.29571915	54.5925293	58.88657761	211.8816376	31.61435318
1	18.89	20.66334152	2020/1/10	56.5	57.61719513	2019/12/2	57.15	56.75755692	2019/11/18	182.8	201.4456177	2019/11/28	75.61	73.75710297	2019/11/28	20.53747177	61.25521851	58.18029404	191.5387573	75.33860779
2	15.07	15.62507534	2020/1/13	63.79	62.95665741	2019/12/3	30.14	31.10188675	2019/11/19	548.1	528.5397339	2019/11/29	63.11	67.08968353	2019/11/29	15.04593754	60.11940002	31.13415718	568.1622314	61.30726624
3	18.47	20.57540131	2020/1/14	48.45	48.65245819	2019/12/4	14.44	14.15173435	2019/11/20	496.95	520.642395	2019/12/2	53.46	57.12876892	2019/12/2	20.40434074	49.87337494	13.40357876	526.934082	54.71283722
4	26.86	26.64266014	2020/1/15	23.17	33.15758514	2019/12/5	12.6	14.15433693	2019/11/21	212.41	221.4478455	2019/12/3	30.5	33.17978668	2019/12/3	26.95787621	28.47762108	13.09468269	222.3840179	31.65201187
5	20.6	21.38015747	2020/1/16	48.28	45.85877228	2019/12/6	79.11	75.9129715	2019/11/22	454.2	417.6273499	2019/12/4	43.17	37.63689423	2019/12/4	21.95587158	48.05583572	76.68623352	445.0553284	38.56298065
6	27.9	29.5109024	2020/1/17	42.04	44.77855682	2019/12/9	54.71	62.23730087	2019/11/25	444.41	446.7776489	2019/12/5	44.67	41.21460342	2019/12/5	29.84999657	44.93979645	56.71084595	458.0977478	43.30203247
7	20.13	21.00008011	2020/1/20	55.67	60.99798203	2019/12/10	50.14	49.80462265	2019/11/26	2049	1984.248901	2019/12/6	69.97	75.00887299	2019/12/6	21.73019028	61.21133041	50.42058563	1992.168579	73.04432678
8	9.13	9.360089302	2020/1/21	49.3	48.78353882	2019/12/11	27.77	28.41110229	2019/11/27	200.41	222.5733185	2019/12/9	29.43	33.20767212	2019/12/9	9.649006844	48.89796066	28.12129402	204.1986542	31.55339432
9	26.62	26.76483917	2020/1/22	53.01	56.6402092	2019/12/12	64.08	63.86314392	2019/11/28	1690	1855.139893	2019/12/10	54.74	57.65049362	2019/12/10	26.35594749	57.68045807	61.08683014	1864.259399	55.80038834
10	23.15	24.59770966	2020/1/23	62.03	57.2321701	2019/12/13	29.15	30.66576385	2019/11/29	250.04	223.503418	2019/12/11	85.44	84.2840271	2019/12/11	24.8047905	54.79117203	30.96516037	217.0230865	85.05705261
11	8.61	8.839029312	2020/2/3	48.1	46.87760925	2019/12/16	15.46	14.36667919	2019/12/2	2251.5	1975.148315	2019/12/12	70.85	73.41973877	2019/12/12	8.26427269	48.27589417	13.36443615	1986.60022	72.98017883
12	14.05	14.86806107	2020/2/4	49.19	48.45197296	2019/12/17	27.75	28.40283203	2019/12/3	1019	1100.645752	2019/12/13	66.76	78.76091003	2019/12/13	14.8995018	49.14205551	28.6320591	1036.00647	75.65248108
13	27.12	27.73131371	2020/2/5	52.68	50.46203995	2019/12/18	50.88	49.92137909	2019/12/4	199.99	217.253891	2019/12/16	32.46	32.87542725	2019/12/16	26.52490997	53.64111328	47.96571732	208.3195953	32.23962402
14	25.26	24.00089645	2020/2/6	211.4	238.8973999	2019/12/19	58.48	72.49615479	2019/12/5	1103	1096.910767	2019/12/17	69.32	76.36105347	2019/12/17	24.35347748	213.4329529	61.67451096	1039.504028	72.71013641
15	10.2	10.72976589	2020/2/7	27.17	33.56422043	2019/12/20	13.61	14.07991123	2019/12/6	184.04	189.5237885	2019/12/18	57.99	57.81996536	2019/12/18	10.74885082	28.26735687	13.11034966	179.2616272	58.18876648
16	20.58	21.57709694	2020/2/10	33.29	39.33480072	2019/12/23	15.42	13.65183449	2019/12/9	1145	1097.663696	2019/12/19	69.67	75.8500061	2019/12/19	22.52227974	39.64619827	13.11454296	1024.618652	72.29055023
17	8.47	8.933566093	2020/2/11	172.78	176.9842224	2019/12/24	49.14	58.8708992	2019/12/10	237.98	236.5485229	2019/12/20	41.08	41.26784897	2019/12/20	8.443594933	174.3492279	54.85099411	215.2730255	39.26409912
18	11.86	12.26363277	2020/2/12	22.59	33.49352646	2019/12/25	12.36	14.07483196	2019/12/11	158.49	199.1582031	2019/12/23	37.15	37.03996277	2019/12/23	12.04891396	28.19141769	13.18278694	187.4202728	36.20504761
19	12.43	11.59704304	2020/2/13	65.48	74.41158295	2019/12/26	38.63	41.33415985	2019/12/12	1721.9	1799.965942	2019/12/24	80.94	81.50964355	2019/12/24	12.27324963	64.56219482	41.13571167	1725.688721	79.76512909
20	20.3	21.14800262	2020/2/14	50.42	41.49826431	2019/12/27	21.74	18.13666344	2019/12/13	200.24	217.5000153	2019/12/25	36.32	37.09090424	2019/12/25	21.78599167	42.91482925	21.62816238	200.3368683	35.74515915
21	30.75	30.07323456	2020/2/17	15.55	31.25173187	2019/12/30	12.05	14.10941505	2019/12/16	151.73	197.0527496	2019/12/26	38.1	35.75410461	2019/12/26	30.52761459	26.54803658	13.27245522	182.9485321	35.55486298
22	8.69	8.906212807	2020/2/18	78.55	93.24736786	2019/12/31	67.2	73.61212921	2019/12/17	354.66	368.0153809	2019/12/27	36.23	36.00423813	2019/12/27	8.469182968	83.68293762	70.46138	376.7732239	34.51251221
23	20.86	23.39865303	2020/2/19	35	37.4712677	2020/1/2	13.08	14.23887157	2019/12/18	317.95	314.5506287	2019/12/30	34.61	35.30218124	2019/12/30	23.63245392	30.3379097	13.04592514	317.4718628	34.19735336
24	21.56	22.48982239	2020/2/20	47.87	47.65590286	2020/1/3	14.61	14.27356434	2019/12/19	1725	1784.714966	2019/12/31	81.4	80.17546844	2019/12/31	22.18591499	51.55066299	14.14187527	1764.083252	78.96675873
25	27.36	28.66556549	2020/2/21	66.51	64.12563324	2020/1/6	43.8	46.01319122	2019/12/20	141.3	196.013092	2020/1/2	37.94	36.20736694	2020/1/2	28.10234833	61.06913757	44.31414413	182.8134613	36.3822937
26	27.19	27.96259308	2020/2/24	266.48	238.29039	2020/1/7	46.39	49.6526947	2019/12/23	1761.14	1872.675415	2020/1/3	50.6	51.56861496	2020/1/3	28.65652466	236.4859772	47.68767929	1853.779297	50.75194168
27	12.16	14.17923069	2020/2/25	58.3	53.34922028	2020/1/8	29.36	29.62252998	2019/12/24	202.14	211.3990173	2020/1/6	39.47	40.12055206	2020/1/6	13.57764339	52.50606537	29.80130005	196.7006226	39.9414978
28	24.01	23.19326782	2020/2/26	49.96	54.13583755	2020/1/9	12.94	13.95084572	2019/12/25	176.06	202.5447693	2020/1/7	39.26	39.19908905	2020/1/7	23.54965401	53.00114822	13.07246113	189.8964844	39.72134781
29	27.53	27.22813225	2020/2/27	53.11	51.09519958	2020/1/10	27.85	27.67679596	2019/12/26	1107.4	1186.715942	2020/1/8	86.83	84.76016998	2020/1/8	25.96430016	52.92105484	28.05624771	1151.89209	85.65258789
30	27.94	29.14552498	2020/2/28	64.2	73.2355957	2020/1/13	40.4	41.5907135	2019/12/27	254.94	250.9658813	2020/1/9	45.15	44.70663452	2020/1/9	28.21348381	65.96082306	41.76638794	243.9216156	42.32663727
31	24.15	23.9317627	2020/3/2	51.6	48.44343948	2020/1/14	14.64	13.98638058	2019/12/30	1118	1121.174805	2020/1/10	83.28	83.51694489	2020/1/10	23.88460922	50.15114212	13.30685329	1085.498779	83.32145691
32	8.61	8.916044235	2020/3/3	48.93	51.87067795	2020/1/15	50.38	53.52507401	2019/12/31	316.81	330.831665	2020/1/13	34.71	35.49259567	2020/1/13	8.305562019	50.94055939	48.44741821	323.5727844	34.56791306
33	28.5	29.78217697	2020/3/4	49.82	46.56919098	2020/1/16	37.22	39.233181	2020/1/2	1232.32	1261.943848	2020/1/14	88.89	86.06253052	2020/1/14	29.62374306	50.66495132	38.85726547	1228.912476	87.89340973
34	27.79	28.57218552	2020/3/5	277	243.7749329	2020/1/17	43.27	40.6350975	2020/1/3	1313	1296.568481	2020/1/15	72.23	74.81357574	2020/1/15	28.67499733	278.9911804	41.26031494	1259.829102	74.87692261
35	20.71	18.2486763	2020/3/6	51.2	46.29413605	2020/1/20	20.89	18.98021698	2020/1/6	1333	1283.398315	2020/1/16	73.93	74.47093964	2020/1/16	19.89798737	46.14395523	21.92733192	1229.299194	75.06497955
36	24.43	24.04045677	2020/3/9	216.3	194.5731049	2020/1/21	72.38	76.11869812	2020/1/7	162.49	202.4129486	2020/1/17	42.99	42.45362854	2020/1/17	24.86238098	186.0825195	76.32400513	191.1221313	43.01898575
37	25.6	26.5150528	2020/3/10	58.76	51.66625214	2020/1/22	75.6	76.20129395	2020/1/8	142.23	205.1196747	2020/1/20	39.74	40.06868744	2020/1/20	27.03939629	51.73469543	76.69532776	187.7718048	40.00607681
38	25.14	26.6969738	2020/3/11	27.13	34.37493515	2020/1/23	13.29	14.03805733	2020/1/9	718.45	694.6187134	2020/1/21	68.89	75.09162903	2020/1/21	26.04881287	30.30282784	13.6966238	719.6572876	72.41493988
39	12.67	9.369330406	2020/3/12	48.51	47.46560669	2020/2/3	37.65	39.77824783	2020/1/10	188.89	203.128891	2020/1/22	41.32	40.67819977	2020/1/22	10.06477833	49.62991333	40.30269623	191.1084442	40.59890747
40	25.49	26.45233345	2020/3/13	19.82	32.77725983	2020/2/4	12.53	14.10918903	2020/1/13	892	914.8562012	2020/1/23	78.65	83.08985138	2020/1/23	27.36260796	28.93294144	12.9441824	927.2400513	81.28564453
41	9.2	9.087380409	2020/3/16	57.31	53.75740051	2020/2/5	27.32	28.59494019	2020/1/14	605.09	599.9862671	2020/2/3	61.39	60.25043106	2020/2/3	8.824636459	53.61600494	29.94819641	601.3192749	58.7197113
42	26.13	27.39622879	2020/3/17	21.26	31.66268349	2020/2/6	12.53	13.89008236	2020/1/15	2178.81	2009.200317	2020/2/4	69.4	73.26488495	2020/2/4	26.9870739	26.92513084	13.00711441	2035.261597	72.46013641
43	9.12	9.174549103	2020/3/18	48.29	45.34527969	2020/2/7	12.96	14.16540718	2020/1/16	490.85	505.8486328	2020/2/5	52.06	54.50947571	2020/2/5	9.104856491	47.24254227	12.91019535	500.9550171	52.39202118
44	29.77	28.76208496	2020/3/19	46.96	44.52996445	2020/2/10	53.9	60.93804169	2020/1/17	563	611.0259399	2020/2/6	56.9	63.67355728	2020/2/6	28.48150063	45.4405365	54.20306015	593.5096436	59.48945618
45	25.54	21.62326431	2020/3/20	51	49.37291336	2020/2/11	13.01	14.06690121	2020/1/20	1960	2022.953369	2020/2/7	84.95	81.61535645	2020/2/7	22.85279274	50.51927185	13.95178604	2035.450439	80.9942627
46	19.54	15.91860771	2020/3/23	38.44	42.90177536	2020/2/12	19.95	16.34517097	2020/1/21	194.44	216.8157196	2020/2/10	40.07	40.24602509	2020/2/10	17.52182388	43.80648041	21.15700531	197.6578827	39.51525497
47	11.22	12.30239582	2020/3/24	23.14	32.78089142	2020/2/13	12.65	13.9496336	2020/1/22	177.9	200.0800171	2020/2/11	48.78	51.41189957	2020/2/11	11.69734859	27.6106987	12.90271282	189.4277649	50.67926025
48	33.29	31.30725098	2020/3/25	219.9	193.416626	2020/2/14	73.8	76.11612701	2020/1/23	1669.99	1662.798096	2020/2/12	78.67	81.14530945	2020/2/12	32.39622116	185.8014069	76.5861969	1665.493896	80.81239319
49	8.49	8.956935883	2020/3/26	61.07	56.75660706	2020/2/17	26.08	26.68536568	2020/2/3	220.01	227.8832092	2020/2/13	35.43	32.9873848	2020/2/13	8.601387978	57.99604034	28.0063839	206.6168823	31.932621
50	26.71	27.05443382	2020/3/27	48.67	47.02968216	2020/2/18	26.78	27.16385841	2020/2/4	775.6	754.762085	2020/2/14	72.29	74.23911285	2020/2/14	27.27125168	49.34696198	28.84864616	803.0979614	76.76676178
51	27.33	28.97719765	2020/3/30	41.96	43.82679749	2020/2/19	18.02	14.61517334	2020/2/5	138.97	193.0969238	2020/2/17	36.61	36.64798737	2020/2/17	29.03796577	45.62136841	14.83843231	181.7385712	36.2100296
52	21.7	20.60220337	2020/3/31	96.55	74.55132294	2020/2/20	72.07	74.32125092	2020/2/6	747.73	751.8094482	2020/2/18	74.09	72.11343384	2020/2/18	20.39481735	72.80636597	70.85632324	749.7814331	70.59371185
53	17.78	18.15990067	2020/4/1	55.79	75.64639282	2020/2/21	37.59	33.08840561	2020/2/7	1185	1272.104736	2020/2/19	85.4	85.90071869	2020/2/19	19.30872917	75.28775787	31.58414459	1256.013794	87.70865631
54	20.68	21.38354111	2020/4/2	52.49	52.97248077	2020/2/24	12.43	14.0174818	2020/2/10	1989	1955.529907	2020/2/20	79.01	83.58065033	2020/2/20	21.34086227	51.0062561	13.15633297	1973.689209	82.67245483
55	14.88	14.73726082	2020/4/3	41.89	44.53846359	2020/2/25	15.22	14.19501972	2020/2/11	152.1	196.0048676	2020/2/21	36.08	35.11519241	2020/2/21	15.17221642	42.06470871	13.62896919	186.9537659	34.33468628
56	25.68	26.3930397	2020/4/7	52.98	47.50322723	2020/2/26	29.6	29.57071877	2020/2/12	681	711.2245483	2020/2/24	62.9	63.08046341	2020/2/24	26.87246513	48.59793091	27.51367188	670.4037476	60.31998444
57	27.81	27.73360634	2020/4/8	187.93	190.7252655	2020/2/27	76.2	76.14640808	2020/2/13	1861.05	1761.880127	2020/2/25	52.17	53.15857697	2020/2/25	26.79456139	182.8226318	77.20272064	1806.638794	51.88909531
58	27.13	27.93075943	2020/4/9	42.82	44.78184509	2020/2/28	16.71	14.5747366	2020/2/14	2047	1976.901245	2020/2/26	77.15	81.56542206	2020/2/26	28.38690186	47.6179657	14.13023663	1973.977173	79.54872894
59	27.38	28.27739143	2020/4/10	50.22	46.88412476	2020/3/2	27.68	28.08581734	2020/2/17	1830	1846.400024	2020/2/27	83.2	86.01603699	2020/2/27	28.85534096	50.30376434	28.10617638	1828.258301	87.42616272
60	14.64	13.43214703	2020/4/13	54.44	51.41267776	2020/3/3	56.31	51.97858047	2020/2/18	650.52	615.40979	2020/2/28	77.45	70.8612442	2020/2/28	13.79625034	56.86300278	55.44328308	651.9191895	71.78694916
61	27.64	28.47242165	2020/4/14	39.76	39.77753448	2020/3/4	13.41	14.27387428	2020/2/19	326.86	320.319519	2020/3/2	36.9	35.76271439	2020/3/2	28.15948105	41.44892502	13.29652596	337.0706787	35.87230301
62	26.74	27.27862167	2020/4/15	269.23	241.7308044	2020/3/5	43.32	43.13977814	2020/2/20	582.99	596.4262695	2020/3/3	62.17	66.78598022	2020/3/3	27.69573021	278.0444031	45.7992897	594.2338257	61.66126633
63	29.08	30.69540787	2020/4/16	47.96	45.97500229	2020/3/6	12.87	14.18047142	2020/2/21	197.18	202.3862305	2020/3/4	41.68	40.7500267	2020/3/4	29.81330109	47.61216354	12.99438095	192.35849	40.67376709
64	9.33	9.179708481	2020/4/17	49	48.46245575	2020/3/9	38.15	39.23685455	2020/2/24	251.79	227.9159698	2020/3/5	82.43	84.75273895	2020/3/5	9.966272354	50.11647034	38.12579346	220.6125031	85.21525574
65	32.05	30.57749557	2020/4/20	40.51	38.59655762	2020/3/10	16.82	13.67040825	2020/2/25	214.36	229.1501312	2020/3/6	35.26	33.32697296	2020/3/6	32.24006653	38.96344757	13.04614258	217.0873718	32.86886978
66	20.66	21.69757462	2020/4/21	49.06	48.1554184	2020/3/11	12.8	14.1462307	2020/2/26	1094.01	1144.835938	2020/3/9	89.52	85.95467377	2020/3/9	21.67617226	49.21376038	13.12539577	1122.171387	87.45968628
67	26.17	23.84976959	2020/4/22	50	48.16597748	2020/3/12	21.88	18.95003319	2020/2/27	701.95	705.9465332	2020/3/10	62.95	66.56519318	2020/3/10	25.60134888	47.10837555	22.14088058	689.7617798	63.96632385
68	30	29.559412	2020/4/23	15.48	31.31494522	2020/3/13	11.85	14.09032631	2020/2/28	1769.6	1893.776855	2020/3/11	51.15	51.59528732	2020/3/11	29.67117119	26.72273636	12.99461555	1883.239258	50.54108047
69	26.98	26.75090599	2020/4/24	23.17	33.65238571	2020/3/16	12.6	14.18044853	2020/3/2	258.59	224.6695862	2020/3/12	86.6	84.27312469	2020/3/12	27.47480202	28.81599617	13.69284153	221.2335968	84.92438507
70	21.97	17.58812332	2020/4/27	88.15	102.9308548	2020/3/17	72	74.32613373	2020/3/3	211.41	232.5782013	2020/3/13	34.57	34.28486633	2020/3/13	19.00217056	90.28058624	72.24886322	221.4374084	33.77200317
71	28.21	27.75827217	2020/4/28	26.74	33.67811584	2020/3/18	12.96	14.13207054	2020/3/4	2160.9	1913.298584	2020/3/16	87.82	85.01018524	2020/3/16	27.45596504	29.35128975	13.38011265	1916.995972	86.8945694
72	24.22	27.54465294	2020/4/29	56.33	51.06821823	2020/3/19	80.39	76.19992065	2020/3/5	772.94	728.2711182	2020/3/17	77.81	74.55076599	2020/3/17	27.76381302	51.89593506	77.38724518	729.5097656	73.54223633
73	8.01	8.626530647	2020/4/30	49.75	49.14287186	2020/3/20	13.35	14.04797649	2020/3/6	192.76	216.2002411	2020/3/18	41.01	39.94371414	2020/3/18	8.004412651	50.48255157	13.96120071	207.1366425	40.7827301
74	18.32	18.11699486	2020/5/6	165.5	183.4873199	2020/3/23	56.57	61.79505539	2020/3/9	1425	1414.146973	2020/3/19	75.3	75.57061768	2020/3/19	20.34108734	168.4263	59.1008606	1349.193237	74.61711121
75	29.95	30.6488018	2020/5/7	61.39	61.57560349	2020/3/24	27.95	26.16691208	2020/3/10	204.55	220.9407959	2020/3/20	29.97	33.23828888	2020/3/20	31.94618797	59.24918747	27.49035835	203.2348175	31.32107925
76	26.02	27.34225273	2020/5/8	29.46	32.70904922	2020/3/25	13.21	14.1543026	2020/3/11	230.65	255.5732117	2020/3/23	37.83	39.34263992	2020/3/23	26.33317947	27.93851852	13.02426338	267.9225464	39.39723969
77	24.74	26.59886742	2020/5/11	227.02	192.1320496	2020/3/26	49.37	47.95231628	2020/3/12	247.64	231.8185272	2020/3/24	31.81	33.49931717	2020/3/24	26.07192993	179.226593	49.03780746	257.7700806	32.01091766
78	8.75	9.186957359	2020/5/12	25.33	33.78524399	2020/3/27	13.18	14.09975147	2020/3/13	1362.9	1342.02771	2020/3/25	70.03	74.97859192	2020/3/25	9.284843445	28.18776512	13.12567425	1350.418457	74.63821411
79	7.85	8.618972778	2020/5/13	63.27	58.54466248	2020/3/30	46.01	47.98380661	2020/3/16	714.12	769.4248047	2020/3/26	56.94	61.90685272	2020/3/26	7.993228912	61.23466873	45.34432602	756.0443726	58.16704559
80	10.64	9.192470551	2020/5/14	59.17	58.90027237	2020/3/31	27.87	29.7017231	2020/3/17	2006.78	1992.260986	2020/3/27	72.5	78.82429504	2020/3/27	10.34191132	58.24775314	30.45119476	1997.326172	76.14051056
81	7.99	8.886961937	2020/5/15	46.54	46.19021606	2020/4/1	16.21	14.33080196	2020/3/18	1916.97	1736.056396	2020/3/30	50.88	51.89286804	2020/3/30	8.41354084	49.10639191	13.72274494	1722.93396	50.31591797
82	32.41	32.38357162	2020/5/18	209.25	239.8636627	2020/4/2	58.21	73.92663574	2020/3/19	1760	1805.415161	2020/3/31	79.91	79.62506104	2020/3/31	33.4294548	237.6908264	65.48651886	1754.8125	78.99143219
83	9.2	9.186230659	2020/5/19	325	242.4519958	2020/4/3	49.24	49.53390503	2020/3/20	177.25	203.0765076	2020/4/1	67.5	73.73925781	2020/4/1	8.988609314	278.4639282	49.82782745	192.4460907	72.98724365
84	8.19	8.793553352	2020/5/20	66.6	62.30470657	2020/4/7	43.03	45.85334015	2020/3/23	489.84	521.9210205	2020/4/2	53.38	57.34204865	2020/4/2	8.015345573	61.18094635	43.65296173	517.5464478	55.29963303
85	26.47	27.42248535	2020/5/21	59.42	55.20985413	2020/4/8	27.71	27.87581444	2020/3/24	229.56	232.3206787	2020/4/3	32	33.11013412	2020/4/3	26.96922874	55.53679276	29.49867439	237.0142059	32.01999664
86	29.45	27.98910522	2020/5/22	48.26	47.19449234	2020/4/9	36.81	39.44014359	2020/3/25	1652.3	1816.379517	2020/4/7	76.8	79.21542358	2020/4/7	27.31240463	49.54659271	39.66597366	1792.530029	79.0965271
87	21.33	20.74006653	2020/5/25	178.6	191.2529144	2020/4/10	75.7	76.18817139	2020/3/26	288.18	275.7540588	2020/4/8	32.16	34.17091751	2020/4/8	20.96182251	190.4256897	77.08391571	282.0388184	33.14848328
88	29.7	29.32472992	2020/5/26	63.12	73.55519104	2020/4/13	33.96	31.85077095	2020/3/27	350.21	359.8034668	2020/4/9	36.1	35.73728943	2020/4/9	29.73306274	69.71095276	30.973629	368.2094727	35.06006622
89	20.9	22.16695595	2020/5/27	63.66	65.16860962	2020/4/14	30.33	29.43249893	2020/3/30	174.36	198.190506	2020/4/10	41.21	38.01740646	2020/4/10	22.24446106	63.83898544	31.13381004	187.5105133	37.62670517
90	7.74	8.866827011	2020/5/28	216.2	216.9640961	2020/4/15	77.3	75.47453308	2020/3/31	1873	1843.7323	2020/4/13	84.62	85.95097351	2020/4/13	8.340497971	206.2141113	74.17893982	1824.796265	87.37942505
91	27.77	29.09465981	2020/5/29	57	56.42015839	2020/4/16	56.19	56.37126923	2020/4/1	158.46	200.2670288	2020/4/14	41.27	40.82446289	2020/4/14	28.95350075	59.71959686	58.57505798	194.087326	41.07710266
92	26.76	27.21796799	2020/6/1	15.2	31.1574955	2020/4/17	12.14	14.13314533	2020/4/2	2191	1993.868164	2020/4/15	70.41	73.31608582	2020/4/15	27.09313965	26.74001312	13.17616272	2020.698853	72.08925629
93	7.38	8.768146515	2020/6/2	37.85	42.12456894	2020/4/20	14.79	14.32932472	2020/4/3	942.43	1020.330017	2020/4/16	84.61	85.86512756	2020/4/16	8.03772068	42.37267685	13.53568935	982.1372681	86.49495697
94	7.99	9.046482086	2020/6/3	87.19	89.71988678	2020/4/21	74.92	74.79859161	2020/4/7	232.18	248.5333099	2020/4/17	41.03	41.9077034	2020/4/17	8.946070671	83.71694946	73.09654236	242.5233765	41.20028687
95	6.69	8.703529358	2020/6/4	51.82	46.63580322	2020/4/22	37.79	38.92271042	2020/4/8	217.88	245.1062012	2020/4/20	38.85	40.43422699	2020/4/20	8.010334015	50.03419113	37.86880875	223.2451782	39.26543808
96	8.34	8.950423241	2020/6/5	50.58	50.35981369	2020/4/23	48.5	52.58219528	2020/4/9	1091	1177.898682	2020/4/21	87.6	84.86216736	2020/4/21	8.679964066	50.62516785	51.16305161	1127.678833	85.72198486
97	14.71	14.50571632	2020/6/8	50.8	53.66508484	2020/4/24	81.69	76.93419647	2020/4/10	213	223.4906311	2020/4/22	33.38	33.22937775	2020/4/22	14.72053146	62.91082382	78.19852448	209.4788055	31.99052048
98	24.23	22.81923103	2020/6/9	52.1	52.81765366	2020/4/27	79.36	77.0022583	2020/4/13	449.28	446.1967163	2020/4/23	45.97	40.24760818	2020/4/23	22.13874054	60.55919647	78.41827393	452.1282959	42.03963852
99	29.95	29.05148125	2020/6/10	25.35	34.41234207	2020/4/28	13.2	14.07944107	2020/4/14	473.2	466.1723633	2020/4/24	51.96	53.69782639	2020/4/24	29.96946144	30.00556755	13.26015282	466.8642578	52.77243423
100	9.25	9.27280426	2020/6/11	50.4	51.28826904	2020/4/29	26.93	27.59783554	2020/4/15	1130.1	1052.03418	2020/4/27	89.89	85.52671814	2020/4/27	9.65190506	52.09687424	28.66435814	1004.43988	85.70481873
101	8.22	8.903628349	2020/6/12	14.26	31.08023071	2020/4/30	12.26	14.1301136	2020/4/16	207.59	218.8307648	2020/4/28	39.01	40.10792923	2020/4/28	8.886520386	27.20193481	13.47887135	188.0991516	37.52657318
102	7.58	8.738143921	2020/6/15	61.23	56.94463348	2020/5/6	26.14	26.81297684	2020/4/17	2116.18	1979.98584	2020/4/29	79.08	84.19256592	2020/4/29	8.156335831	57.84370804	27.98187828	2014.879639	85.03736115
103	24.23	25.7718811	2020/6/16	16.23	30.79042244	2020/5/7	10.9	13.8752327	2020/4/20	253.95	224.4500275	2020/4/30	85.57	84.24794769	2020/4/30	26.1669445	26.79955673	13.28578281	219.5952454	84.95681763
104	7.43	8.928469658	2020/6/17	55.49	52.55252075	2020/5/8	27.11	28.10388947	2020/4/21	185.95	203.7095947	2020/5/6	67.12	71.66945648	2020/5/6	8.608417511	53.44889832	28.40958595	188.1738739	70.8197937
105	6.92	8.69907093	2020/6/18	62.33	57.17498016	2020/5/11	29.27	30.62348557	2020/4/22	197.07	201.0343933	2020/5/7	29	31.10771942	2020/5/7	7.997369289	55.29057312	31.00782013	193.315094	29.96295166
106	26.89	26.90779877	2020/6/19	36.52	33.59133911	2020/5/12	13.5	14.20561695	2020/4/23	243.56	245.7863312	2020/5/8	46.04	43.66067886	2020/5/8	26.78546333	28.51051521	12.95663548	242.8696594	43.3780098
107	8.55	8.759543419	2020/6/22	50.4	50.75138474	2020/5/13	53.86	50.64292908	2020/4/24	174.49	198.6609955	2020/5/11	40.81	38.1918602	2020/5/11	8.061606407	51.70161438	51.02346802	188.0174866	38.25456619
108	7.65	8.768723488	2020/6/23	49.49	50.24956894	2020/5/14	83.96	77.14100647	2020/4/27	239.28	253.8960876	2020/5/12	41.62	42.90467453	2020/5/12	8.138036728	53.12726974	77.95331573	260.1257324	41.03371048
109	11.11	12.31620312	2020/6/24	23.9	34.8067131	2020/5/15	13.26	14.20659637	2020/4/28	714.94	769.9760742	2020/5/13	59.7	62.68374634	2020/5/13	11.70635509	28.61223984	13.31153584	740.0889893	61.0618782
110	35.99	31.02982712	2020/6/29	267.5	236.4336243	2020/5/18	71.65	74.66260529	2020/4/29	895	947.7415771	2020/5/14	78.2	83.29724121	2020/5/14	32.63689423	260.0186768	72.73351288	919.5779419	80.40937042
111	9.03	9.162595749	2020/6/30	46.68	42.68805695	2020/5/19	13.33	14.28915405	2020/4/30	212.84	219.5529327	2020/5/15	37.18	37.53904343	2020/5/15	9.281060219	44.2841835	13.20731831	205.7316742	36.21466446
112	28.38	29.02259827	2020/7/1	38	39.90969849	2020/5/20	13.63	14.46862698	2020/5/6	2109.32	1983.225708	2020/5/18	79.27	83.94989014	2020/5/18	29.26413345	41.27624893	13.37602425	2019.430664	84.75528717
113	20.34	21.25588417	2020/7/2	48.06	41.53617477	2020/5/21	13.65	14.25218296	2020/5/7	1615.74	1553.775879	2020/5/19	49.47	53.12184143	2020/5/19	21.52488518	42.69983673	13.41403389	1593.783081	51.0462265
114	26.41	26.43263245	2020/7/3	28.82	32.65261078	2020/5/22	12.95	14.14700222	2020/5/8	153.19	202.1227264	2020/5/20	40.9	39.83110428	2020/5/20	27.2287159	27.88646507	13.03533077	187.7987366	39.91217422
115	9.47	9.190531731	2020/7/6	61.99	58.23199844	2020/5/25	28.5	28.49095726	2020/5/11	154.93	193.2878571	2020/5/21	38.5	38.26060104	2020/5/21	9.150859833	56.30701065	29.31265068	180.6056213	36.64095306
116	24.15	24.91750145	2020/7/7	59.32	54.9328537	2020/5/26	62.17	60.90821075	2020/5/12	244.52	244.2030945	2020/5/22	32.32	33.71841812	2020/5/22	25.14596939	53.37214279	61.52676773	257.1746521	32.77671051
117	9.71	9.599509239	2020/7/8	65.37	67.19672394	2020/5/27	72	74.28681183	2020/5/13	136.99	183.2176666	2020/5/25	35.91	36.4740448	2020/5/25	9.911808968	66.83435059	70.994133	178.0268707	36.13671875
118	26.91	30.2111969	2020/7/9	60	60.77664185	2020/5/28	26.19	26.11416626	2020/5/14	148.04	195.8789673	2020/5/26	42.14	41.08460617	2020/5/26	29.58652687	57.73861694	27.40123367	183.7629395	40.97043991
119	29.3	24.64356804	2020/7/10	30.6	34.51883316	2020/5/29	13.03	14.21131039	2020/5/15	181.09	197.5452881	2020/5/27	45.96	50.52872467	2020/5/27	25.38446808	29.23988724	13.04338932	190.6551208	49.1221199
120	30.7	30.33735657	2020/7/13	38.58	39.69594193	2020/6/1	13.33	14.34534168	2020/5/18	218.42	221.6042938	2020/5/28	29.26	33.12103271	2020/5/28	30.94761848	41.21915054	13.2604866	223.7989655	31.3971405
121	8.11	9.091980934	2020/7/14	170.99	199.8849335	2020/6/2	60.15	55.80867004	2020/5/19	208.85	219.9442596	2020/5/29	39.07	38.49012375	2020/5/29	9.069882393	177.5361786	59.28786087	203.2537537	37.30034256
122	7.27	8.689850807	2020/7/15	107.89	117.1252975	2020/6/3	74.58	75.46484375	2020/5/20	214.05	254.0088196	2020/6/1	36.49	38.9329071	2020/6/1	7.97385931	106.0676346	75.67707062	263.5498657	38.93202209
123	11.8	11.46242142	2020/7/16	49.45	48.46214294	2020/6/4	27.79	28.47490501	2020/5/21	459.37	453.3024597	2020/6/2	45.98	41.82463074	2020/6/2	11.77761555	48.72555161	27.53280067	466.0263367	43.80207062
124	21.36	23.66415215	2020/7/17	44.46	43.34368515	2020/6/5	56.67	65.27325439	2020/5/22	2222.22	1967.952271	2020/6/3	70.68	73.40763092	2020/6/3	24.49930573	43.17795181	58.91067123	1972.766846	73.22421265
125	9.93	9.758005142	2020/7/20	57.69	59.47422409	2020/6/8	68.39	67.73753357	2020/5/25	161.46	201.2717743	2020/6/4	43.75	42.41820526	2020/6/4	10.51367283	62.30718231	66.41516113	190.8836212	42.98075485
126	10.19	12.79839802	2020/7/21	54.88	46.515625	2020/6/9	38.64	39.54283142	2020/5/26	1586	1641.042725	2020/6/5	50.71	54.97415924	2020/6/5	11.96476841	49.53850174	38.63642883	1694.364868	54.13241196
127	20.58	21.5548687	2020/7/22	37.73	41.92860794	2020/6/10	20.13	17.94190025	2020/5/27	203.9	203.3786316	2020/6/8	86.21	77.31251526	2020/6/8	22.2803421	42.19031143	20.70852089	191.4217377	79.66432953
128	26.88	28.41205406	2020/7/23	50.31	48.14780807	2020/6/11	36.14	40.08792877	2020/5/28	157.72	201.7673492	2020/6/9	42.25	42.37382126	2020/6/9	28.80593109	49.78415298	40.06602859	189.5524902	42.48884583
129	23.69	22.74283218	2020/7/24	50.14	54.64975739	2020/6/12	12.84	13.98232841	2020/5/29	1055.88	1023.522217	2020/6/10	88.45	85.53964996	2020/6/10	22.48678398	53.196064	13.06053543	992.3110962	86.0114975
130	10.22	9.480456352	2020/7/27	60.3	69.78029633	2020/6/15	30.2	31.71402168	2020/6/1	735.62	754.7600708	2020/6/11	60.8	61.80223846	2020/6/11	9.767497063	63.61463165	30.45585632	737.3813477	59.92146301
131	25.99	24.37688446	2020/7/28	189.46	180.8005829	2020/6/16	48.28	53.19282913	2020/6/2	199	221.5248413	2020/6/12	31.2	33.91815186	2020/6/12	25.97655678	171.9555054	49.88708115	206.546524	32.90928268
132	27.31	27.14366341	2020/7/29	50.19	47.21730423	2020/6/17	27.68	28.20655251	2020/6/3	196.64	225.3972168	2020/6/15	38.92	37.60155869	2020/6/15	27.36196899	51.61081696	29.0837059	210.6181946	37.03713226
133	9.19	9.537844658	2020/7/30	56.89	53.6125679	2020/6/18	49	51.41364288	2020/6/4	694.2	733.829895	2020/6/16	66.72	70.93244934	2020/6/16	9.888763428	52.04156494	50.20131683	719.9801636	67.7639389
134	8.91	9.183829308	2020/7/31	38.85	42.36412048	2020/6/19	14.73	14.30140591	2020/6/5	133.89	192.4142761	2020/6/17	39.14	39.88067627	2020/6/17	9.193572998	42.38011932	13.51861382	180.457962	38.26890564
135	22.69	22.68891907	2020/8/3	49.1	48.28855515	2020/6/22	69.14	73.23826599	2020/6/8	1820.1	1893.521118	2020/6/18	50.4	52.09332275	2020/6/18	23.12427521	50.43258286	69.3589859	1903.991577	51.03190231
136	13.74	14.82718945	2020/8/4	31.95	39.42477417	2020/6/23	15.57	13.64115334	2020/6/9	1668	1576.521362	2020/6/19	80.76	78.43528748	2020/6/19	13.34572029	39.83467865	13.11131287	1555.991333	79.66142273
137	10.23	9.528042793	2020/8/5	57.03	52.5618248	2020/6/24	29.09	28.56967354	2020/6/10	317.52	294.0410767	2020/6/22	32.59	34.31387329	2020/6/22	9.700633049	53.46205139	28.58537292	326.8746643	33.1908493
138	18.06	19.67970657	2020/8/6	51.6	46.69163895	2020/6/29	37.79	38.93600082	2020/6/11	634.86	742.2252197	2020/6/23	56.58	62.18581009	2020/6/23	20.60076904	49.77592468	37.26277542	698.5622559	58.78528976
139	8.2	8.875896454	2020/8/7	54.39	56.13192368	2020/6/30	58.03	60.63230133	2020/6/12	172.97	187.95401	2020/6/24	64.83	52.15976715	2020/6/24	8.879747391	55.3153038	59.84078598	179.1496887	53.24477386
140	28.67	29.08799362	2020/8/10	56.46	52.46878433	2020/7/1	27.34	28.12389565	2020/6/15	754.68	758.3746948	2020/6/29	57.72	61.13971329	2020/6/29	29.33281708	51.97039032	30.03889084	743.4215698	58.26506042
141	21.08	16.83103561	2020/8/11	34.74	41.80316162	2020/7/2	12.51	14.14994717	2020/6/16	806.8	770.5296631	2020/6/30	73.4	74.6529007	2020/6/30	18.62696266	39.80841827	13.10965347	830.666626	78.85140991
142	11.98	12.02425766	2020/8/12	56.87	52.74334717	2020/7/3	28.82	29.03983688	2020/6/17	410.09	404.6513367	2020/7/1	39.84	35.79376602	2020/7/1	11.99279881	52.204216	29.55651093	440.0667114	35.39310074
143	24.14	23.45687675	2020/8/13	177.45	177.733078	2020/7/6	45.52	54.78766632	2020/6/18	984.86	958.0366211	2020/7/2	88.59	83.96591949	2020/7/2	22.18490219	172.8565826	50.51820374	971.9608765	85.84579468
144	9.2	9.525365829	2020/8/14	41.55	41.2033577	2020/7/7	15.53	13.72284031	2020/6/19	1035.28	1110.846069	2020/7/3	69	79.33590698	2020/7/3	9.878119469	38.42050552	13.33585739	1045.251953	76.61956787
145	7.42	8.746665955	2020/8/17	57.65	50.04995728	2020/7/8	50	53.79930878	2020/6/22	233.64	221.2114105	2020/7/6	31.05	33.0206871	2020/7/6	8.082930565	50.65619278	52.23802185	216.9013824	31.87709045
146	13.18	15.10938454	2020/8/18	15.41	31.55010414	2020/7/9	11.27	13.76340199	2020/6/23	143.69	188.7724915	2020/7/7	35.64	36.58405304	2020/7/7	14.32665348	26.7271843	13.12382126	180.3299103	35.75264359
147	8.56	9.153928757	2020/8/19	40.16	43.52099991	2020/7/10	20.36	14.67571449	2020/6/24	154.8	204.8887939	2020/7/8	39.7	39.78701019	2020/7/8	9.209340096	45.14751816	15.12017059	188.2826843	39.58896255
148	9.27	9.141548157	2020/8/20	43.57	46.20741653	2020/7/13	79.31	76.76564789	2020/6/29	1314.61	1259.125	2020/7/9	72.97	74.14614868	2020/7/9	9.399077415	49.87986374	77.32992554	1222.338013	75.27509308
149	23.11	21.50424576	2020/8/21	49.04	50.96758652	2020/7/14	84.4	77.49448395	2020/6/30	746.99	760.2640991	2020/7/10	58.54	61.21401596	2020/7/10	22.10725021	50.94313812	78.6780777	742.062439	58.24699402
150	7.46	8.698349953	2020/8/24	169.25	182.5249176	2020/7/15	57.42	61.56526566	2020/7/1	713.49	755.4978027	2020/7/13	68.28	73.07884979	2020/7/13	8.022446632	166.1083984	59.70591354	738.0849609	72.54173279
151	8.27	8.947577477	2020/8/25	239.3	203.815918	2020/7/16	72.95	75.73736572	2020/7/2	2108.94	1980.579712	2020/7/14	74.26	79.95400238	2020/7/14	8.533960342	200.9360046	74.69712067	2000.887695	77.923172
152	25.29	26.8836441	2020/8/26	23.75	33.86705017	2020/7/17	13.5	14.21623707	2020/7/3	954.45	1015.313416	2020/7/15	86.03	85.99298859	2020/7/15	27.02503777	29.15848923	13.20758629	974.2080688	87.23479462
153	23.12	21.94911194	2020/8/27	176.47	227.1620636	2020/7/20	59.71	66.59026337	2020/7/6	142.18	202.4596252	2020/7/16	40.04	39.74600983	2020/7/16	22.62754059	192.5370789	59.6316452	185.2456512	39.1687355
154	8.61	9.036273003	2020/8/28	281.97	243.7755127	2020/7/21	40.23	40.33563614	2020/7/7	305.28	312.4512939	2020/7/17	34.33	34.39204788	2020/7/17	9.215186119	279.414917	41.1286087	324.2970886	33.55310822
155	21.87	17.50071716	2020/8/31	57.3	58.21412659	2020/7/22	68.91	71.849823	2020/7/8	235.79	247.5090942	2020/7/20	40.89	42.11582947	2020/7/20	18.53410149	61.59328842	68.57681274	243.0722046	41.36955643
156	8.43	9.099068642	2020/9/1	19.86	33.20934296	2020/7/23	12.74	14.11085987	2020/7/9	140.93	195.5105591	2020/7/21	40.08	37.07051468	2020/7/21	8.801270485	28.87361145	12.98890209	180.9286041	37.8420639
157	9.06	9.138865471	2020/9/2	14.84	31.34456825	2020/7/24	12.04	14.12708473	2020/7/10	239.15	249.3774567	2020/7/22	46.1	44.24033737	2020/7/22	9.263480186	26.70581055	13.22142887	233.9726563	44.27439117
158	32.56	30.45031929	2020/9/3	20.55	34.05136871	2020/7/27	11.97	14.13954163	2020/7/13	1156	1136.276367	2020/7/23	79.18	81.97019196	2020/7/23	31.32175827	29.21585464	13.10810757	1101.039063	80.71868134
159	7.69	8.784859657	2020/9/4	46.01	46.68863678	2020/7/28	15.59	14.30196285	2020/7/14	196.98	220.4078064	2020/7/24	35.22	37.52018738	2020/7/24	8.086521149	48.89523697	13.45614338	201.5654602	35.76850128
160	26.82	27.38546753	2020/9/7	59.13	57.98607635	2020/7/29	70.98	68.0043869	2020/7/15	194.85	206.9696655	2020/7/27	38.69	40.50954056	2020/7/27	27.65932083	61.38985825	65.4474411	194.7349243	40.4251709
161	27.83	27.98773003	2020/9/8	55.5	57.33455276	2020/7/30	23.6	29.95941544	2020/7/16	2059.45	1870.798462	2020/7/28	84.27	85.51524353	2020/7/28	27.72935677	55.51799393	30.23513603	1892.542236	86.53621674
162	29.08	28.86951447	2020/9/9	50	46.46860504	2020/7/31	39.32	37.78525543	2020/7/17	1982.9	2000.632202	2020/7/29	59.7	66.39117432	2020/7/29	29.19847107	49.73483658	37.00946426	1992.48584	64.86484528
163	29.19	28.82511711	2020/9/10	26	33.53034973	2020/8/3	13.01	14.04279709	2020/7/20	175.48	202.3889771	2020/7/30	70.46	73.00724792	2020/7/30	29.33522606	28.25701332	13.57124519	192.4746399	75.3341217
164	13.01	14.50691414	2020/9/11	48.85	52.79906845	2020/8/4	50.05	52.60543823	2020/7/21	193.42	211.2779236	2020/7/31	39.58	38.87993622	2020/7/31	13.91622353	55.72264099	48.334095	215.0939941	39.43847275
165	9.25	9.392756462	2020/9/14	56.13	59.30332565	2020/8/5	50.03	51.90068054	2020/7/22	1170	1161.286133	2020/8/3	90.58	86.31826782	2020/8/3	9.882803917	59.68554306	49.06082916	1159.805664	87.99157715
166	8.32	9.148637772	2020/9/15	64.56	60.26673508	2020/8/6	27.23	27.46424103	2020/7/23	154.29	204.0454559	2020/8/4	39.83	39.61321259	2020/8/4	8.979248047	59.60816574	28.77639198	186.7735596	39.20548248
167	7.87	8.809181213	2020/9/16	164.35	175.6419678	2020/8/7	67.2	72.73760223	2020/7/24	271.46	237.1062927	2020/8/5	87.41	84.80596924	2020/8/5	8.2023983	157.0630646	69.49938965	240.1000519	85.94900513
168	26.06	27.0905571	2020/9/17	283.33	238.3932343	2020/8/10	52.5	47.12997055	2020/7/27	678.75	642.2200317	2020/8/6	70.42	66.84585571	2020/8/6	27.14213943	272.8738708	46.37894821	646.1522827	66.10626984
169	8.71	9.193052292	2020/9/18	57.02	55.39113998	2020/8/11	27.93	29.54155731	2020/7/28	194.72	206.5861053	2020/8/7	30.77	31.40108681	2020/8/7	9.102516174	57.23023224	27.92925453	204.223587	31.45741844
170	26.25	27.40406609	2020/9/21	170.99	186.8405762	2020/8/12	58.85	60.4853363	2020/7/29	136.67	185.693512	2020/8/10	35.7	36.52793884	2020/8/10	26.91806984	172.0708008	60.79392624	178.5542603	36.28963089
171	9.19	9.389088631	2020/9/22	56.31	59.85092545	2020/8/13	59.31	71.31016541	2020/7/30	149.65	196.6872253	2020/8/11	37.6	36.01194	2020/8/11	9.614152908	56.76270294	66.92140961	183.0484772	36.13467026
172	26.05	27.54122925	2020/9/23	56.59	59.44935608	2020/8/14	61	72.48686981	2020/7/31	157.46	202.5984802	2020/8/12	42.26	42.46615982	2020/8/12	26.54137802	58.50045013	68.24265289	186.2414551	42.51564407
173	25.8	29.03370667	2020/9/24	59.82	60.52814484	2020/8/17	29.45	31.56423569	2020/8/3	686.86	734.1110229	2020/8/13	66.18	70.83072662	2020/8/13	29.49061203	59.12778473	31.87142563	720.4812012	67.75895691
174	27.4	26.91091537	2020/9/25	16.86	31.80771255	2020/8/18	12.53	14.06923199	2020/8/4	321.77	320.2954712	2020/8/14	36.27	35.56976318	2020/8/14	27.03736687	28.34713364	13.42373848	325.1289673	35.53966522
175	27.49	26.78396606	2020/9/28	296.85	244.5187225	2020/8/19	49.67	51.26115036	2020/8/5	249.38	251.3768158	2020/8/17	44.7	44.83454895	2020/8/17	26.87168312	281.413208	49.3227005	259.2115784	42.24866104
176	20.98	21.26318169	2020/9/29	26.15	33.84649277	2020/8/20	13.54	14.07238483	2020/8/6	2061	1947.058228	2020/8/18	78.45	82.81544495	2020/8/18	22.34182358	28.01039696	13.04801846	1974.246826	81.31520081
177	31.37	31.16781235	2020/9/30	48.91	45.2879982	2020/8/21	12.84	14.19925213	2020/8/7	202.52	193.5851746	2020/8/19	76.16	67.45034027	2020/8/19	32.17876434	46.85804367	13.02964592	190.3610535	69.20584869
178	22.02	23.8231926	2020/10/9	51.85	57.14701843	2020/8/24	66.56	64.05446625	2020/8/10	231.75	230.2994995	2020/8/20	39.82	40.18305588	2020/8/20	23.90130615	57.16148758	61.97167969	220.2259674	38.73254776
179	25.58	19.76976204	2020/10/12	54.4	60.71095276	2020/8/25	30.56	28.42789841	2020/8/11	1423.66	1426.195557	2020/8/21	75.58	76.02619171	2020/8/21	22.596735	55.50953293	31.10393906	1310.736938	76.27628326
180	19.22	19.39103127	2020/10/13	54.65	51.05495453	2020/8/26	82.86	75.61448669	2020/8/12	310.99	328.6723633	2020/8/24	34.95	35.29640198	2020/8/24	20.47869301	51.42213821	76.77947998	317.0190735	33.89646149
181	30.5	30.18774033	2020/10/14	47.8	42.65762711	2020/8/27	13.4	14.27607536	2020/8/13	1211	1166.29834	2020/8/25	90.2	86.30715942	2020/8/25	30.53921127	44.57593918	13.11154556	1177.435303	87.89493561
182	14.95	15.24283981	2020/10/15	55.35	49.89378738	2020/8/28	86.5	75.13690186	2020/8/14	1940.01	1984.530273	2020/8/26	58.54	63.97933197	2020/8/26	15.90794182	51.65787506	75.88864136	1998.504517	61.33746338
183	8.22	8.888384819	2020/10/16	54.26	49.66104507	2020/8/31	83.78	74.91500092	2020/8/17	1671	1911.695557	2020/8/27	53.67	57.93206406	2020/8/27	8.792217255	51.89982605	75.29355621	1911.921631	55.45014954
184	25.11	25.22772598	2020/10/19	15.13	31.48643684	2020/9/1	12.06	14.12258244	2020/8/18	971.97	901.5073242	2020/8/28	86.43	81.66864014	2020/8/28	24.6082592	26.90871429	13.27295303	952.7506714	82.37236023
185	7.62	8.796260834	2020/10/20	241.23	238.7588348	2020/9/2	44.45	47.04140472	2020/8/19	228.27	249.535614	2020/8/31	40.87	41.72999191	2020/8/31	8.139666557	233.7733307	45.80420303	243.479599	41.29344559
186	20.91	21.2524929	2020/10/21	70.9	72.1646347	2020/9/3	31.3	31.71988678	2020/8/20	2240.95	1966.432495	2020/9/1	71.13	73.88388824	2020/9/1	21.60398865	68.55422974	30.49786758	1974.548706	73.25737762
187	11.69	9.419220924	2020/10/22	54.71	56.69921494	2020/9/4	56.34	57.89688492	2020/8/21	1773.78	1882.624756	2020/9/2	50.61	51.50658035	2020/9/2	11.34710598	57.43540955	59.47402573	1868.536621	50.50337982
188	29.94	30.5565567	2020/10/23	22.94	33.48640823	2020/9/7	12.47	14.16380882	2020/8/24	624.6	632.8094482	2020/9/3	57.12	60.39580536	2020/9/3	30.42899323	28.99039078	13.81080818	611.0560913	57.0344696
189	27.03	28.20273018	2020/10/26	54.51	52.39980698	2020/9/8	25.22	26.76500702	2020/8/25	235.55	241.0005646	2020/9/4	42.33	41.25776291	2020/9/4	28.74773979	52.74611664	28.257658	220.857132	39.69662857
190	25.97	23.46451187	2020/10/27	171.24	182.102005	2020/9/9	58.88	60.69110489	2020/8/26	1729	1782.421143	2020/9/7	81.38	79.83383179	2020/9/7	24.23083496	160.9019928	59.25193787	1768.369141	78.63282776
191	20.4	21.53595734	2020/10/28	37	40.05797195	2020/9/10	15.09	14.51312733	2020/8/27	211.26	208.2737274	2020/9/8	44.99	44.26369095	2020/9/8	21.52412415	40.84736252	13.80759144	193.3850708	43.76425934
192	26.3	27.93758011	2020/10/29	60.75	56.59650421	2020/9/11	29.1	30.69314194	2020/8/28	718.26	714.7232056	2020/9/9	69.32	72.38491821	2020/9/9	27.13955498	54.77476501	30.96169281	728.6734619	69.46852875
193	8.43	8.868121147	2020/10/30	38.1	39.2549324	2020/9/14	15.18	14.69844723	2020/8/31	300.43	308.0452576	2020/9/10	34.72	34.89587784	2020/9/10	8.719534874	40.76635361	13.46829033	320.4678345	34.11307907
194	9.92	9.435310364	2020/11/2	16.67	31.17617226	2020/9/15	11.92	14.03968525	2020/9/1	789.3	747.6959229	2020/9/11	72.39	69.07996368	2020/9/11	9.663412094	26.5581398	12.96211052	748.0887451	70.3033371
195	27.48	28.49502945	2020/11/3	14.72	31.02441406	2020/9/16	12.32	14.13404274	2020/9/2	241.3	240.4028473	2020/9/14	40.03	40.94807053	2020/9/14	28.63038063	27.32681274	13.48634815	241.0906677	39.8612709
196	23.99	23.71922112	2020/11/4	66.6	74.89706421	2020/9/17	32.42	31.25178337	2020/9/3	247.5	247.4002838	2020/9/15	41.53	43.60320282	2020/9/15	23.22015762	67.43875122	30.80514717	260.0906677	42.86535645
197	32.69	30.43568802	2020/11/5	62.99	57.15972519	2020/9/18	25.99	26.43802261	2020/9/4	212.62	231.0184784	2020/9/16	34.97	33.75049973	2020/9/16	32.18235016	58.38829041	27.10297394	222.7175751	33.26472855
198	8.14	9.117700577	2020/11/6	47.71	46.19387817	2020/9/21	13.06	14.14218807	2020/9/7	482.84	481.6817627	2020/9/17	54.04	54.10295486	2020/9/17	8.953404427	48.17039871	13.07386494	488.4929199	52.92614365
199	27.64	29.73880577	2020/11/9	55.15	52.2833252	2020/9/22	26.7	27.75128365	2020/9/8	2245	1966.82312	2020/9/18	72.9	73.73564148	2020/9/18	29.94693184	51.84769058	28.25704956	1976.937012	72.60119629
200	27.94	29.31068611	2020/11/10	202.81	185.6363983	2020/9/23	49.33	50.08272171	2020/9/9	1733.33	1768.280029	2020/9/21	82.4	81.05889893	2020/9/21	29.46588898	171.3548279	49.3435936	1732.949341	80.38092804
201	22.46	24.99415016	2020/11/11	53.4	47.29258347	2020/9/24	38.27	39.80494308	2020/9/10	160.19	203.0253143	2020/9/22	41.28	41.67791748	2020/9/22	25.12483406	50.34303665	39.30086899	190.8845215	41.83761215
202	27.75	26.21313286	2020/11/12	47.8	43.05725098	2020/9/25	13.02	14.22446918	2020/9/11	1969	1984.7948	2020/9/23	58.08	64.31318665	2020/9/23	26.23082352	44.12028503	13.0726757	2001.838013	61.67068481
203	21.45	21.39878082	2020/11/13	62.18	58.60453796	2020/9/28	67.72	65.67350769	2020/9/14	1069.52	1137.203125	2020/9/24	89.56	85.6361618	2020/9/24	21.75657082	58.61749649	63.68651962	1108.855957	86.56464386
204	26.55	27.28027916	2020/11/16	47.65	47.20106506	2020/9/29	77.57	76.0283432	2020/9/15	196.25	220.4696503	2020/9/25	36.02	37.90467834	2020/9/25	27.84192467	48.37945557	76.75870514	204.9151917	37.26649094
205	19.66	20.54761314	2020/11/17	23.55	32.67715454	2020/9/30	12.32	13.97804832	2020/9/16	1107.5	1187.163574	2020/9/28	86.25	84.88418579	2020/9/28	21.19491386	27.39988899	13.09733963	1128.431274	85.71760559
206	13.72	12.77675247	2020/11/18	55.32	59.12989807	2020/10/9	62.17	71.1628952	2020/9/17	177.41	213.7475433	2020/9/29	35.59	36.16279221	2020/9/29	13.33820057	55.92056656	66.71949768	191.6643677	35.82458115
207	28.76	30.38492584	2020/11/19	50.8	49.11884689	2020/10/12	26.61	26.93587875	2020/9/18	394.48	382.1652222	2020/9/30	36	35.76921844	2020/9/30	30.50394249	50.2328949	28.76155281	406.3978577	34.92835999
208	8.27	8.88433075	2020/11/20	50.55	48.69416809	2020/10/13	13.56	14.02823925	2020/9/21	156.02	203.6165314	2020/10/9	42.42	42.23918533	2020/10/9	8.853746414	49.47574234	13.00421715	191.332077	42.21099472
209	7.51	8.745857239	2020/11/23	21.8	33.24114609	2020/10/14	12.6	14.16404438	2020/9/22	492.69	507.1132507	2020/10/12	51.1	53.22478104	2020/10/12	8.006946564	28.98905563	13.06139374	522.5046387	50.88457489
210	30.33	31.58985519	2020/11/24	44.97	44.21691895	2020/10/15	76.65	75.82646942	2020/9/23	237.6	248.6507111	2020/10/13	43.54	44.20425415	2020/10/13	32.24085236	45.28440094	76.08643341	236.2950745	42.98854065
211	28.39	27.44704056	2020/11/25	36.08	40.41228485	2020/10/16	13.08	14.20262146	2020/9/24	160.74	202.6717834	2020/10/14	40.05	39.38475418	2020/10/14	27.52356529	39.04732895	13.09425831	189.6875763	38.80708313
212	27.92	29.34494591	2020/11/26	41.8	45.42557526	2020/10/19	13.88	14.1350565	2020/9/25	1174.6	1172.652954	2020/10/15	89.9	86.16169739	2020/10/15	29.32351494	47.14778519	13.40606403	1188.437622	87.17644501
213	14.18	15.48860168	2020/11/27	21.43	33.50796509	2020/10/20	12.77	14.14414406	2020/9/28	722.76	700.7305298	2020/10/16	70.54	71.88565826	2020/10/16	15.80693054	28.57670403	13.20657253	724.3979492	69.37693024
214	31.13	30.53185272	2020/11/30	49.35	48.27300262	2020/10/21	69.56	73.2213974	2020/9/29	241.9	250.2082825	2020/10/19	44.65	44.06483078	2020/10/19	30.49555206	51.50868225	68.91342926	246.4423523	43.41799927
215	27.38	29.91929054	2020/12/1	25.3	32.80825424	2020/10/22	12.66	13.98837376	2020/9/30	152.77	205.3451538	2020/10/20	39.88	39.70760727	2020/10/20	29.3353672	27.46959877	13.28654766	187.7164764	39.31339645
216	18.19	20.06552124	2020/12/2	48.78	50.06988525	2020/10/23	82.8	77.56994629	2020/10/9	180.44	211.7253265	2020/10/21	37.82	36.26376724	2020/10/21	21.17730331	51.51074219	78.64977264	192.6849518	35.76774597
217	21.22	22.78094292	2020/12/3	185.22	191.1406555	2020/10/26	75.3	76.11200714	2020/10/12	172.99	209.2221832	2020/10/22	34.11	34.98260117	2020/10/22	22.3548851	182.4128571	77.33248138	194.3176117	34.24128723
218	8.96	9.113902092	2020/12/4	62.75	60.42433167	2020/10/27	28.86	26.83471489	2020/10/13	144.84	191.0543671	2020/10/23	36.25	36.79394913	2020/10/23	8.956124306	58.94057083	28.46751404	181.6259155	36.25200272
219	28.03	28.05420303	2020/12/7	45.8	60.09645844	2020/10/28	29.72	31.30270386	2020/10/14	398.39	396.2431641	2020/10/26	35.9	35.45510101	2020/10/26	28.09476662	55.79262161	30.54619217	390.6853943	35.02573776
220	15.66	14.82384109	2020/12/8	58.59	56.03422928	2020/10/29	29.21	30.40276337	2020/10/15	385.29	393.6221008	2020/10/27	36.19	35.66640472	2020/10/27	15.58816528	52.46352768	30.71293068	409.2313843	35.20965195
221	12.03	11.78047848	2020/12/9	170.95	182.899353	2020/10/30	58.93	60.91430283	2020/10/16	1224	1226.402832	2020/10/28	88	86.33712769	2020/10/28	11.76518059	173.4397583	59.65476608	1226.754272	88.05471039
222	25.46	24.22134399	2020/12/10	16.39	30.48945427	2020/11/2	11.01	13.89757252	2020/10/19	310.19	317.1972046	2020/10/29	34.22	34.75498962	2020/10/29	24.94539452	26.80928802	13.65623093	319.0296021	33.11340714
223	9.54	9.168811798	2020/12/11	55.75	52.2603302	2020/11/3	26.9	27.94497681	2020/10/20	1723.5	1762.108032	2020/10/30	75.06	79.11276245	2020/10/30	9.63346386	53.08679199	29.46304703	1710.218872	78.81667328
224	31.68	30.89095306	2020/12/14	36.5	43.54081726	2020/11/4	19.58	15.86982059	2020/10/21	310	327.8697205	2020/11/2	35.01	35.36808014	2020/11/2	32.36881256	46.05967331	19.85580826	322.2339478	34.25284195
225	9.15	9.149864197	2020/12/15	311.99	244.0181732	2020/11/5	50.07	50.8449173	2020/10/22	184.88	201.4074554	2020/11/3	75.12	71.05576324	2020/11/3	9.078917503	280.3016663	50.12251663	192.4417877	73.46696472
226	26.14	26.02585602	2020/12/16	58.88	57.46195221	2020/11/6	67.28	67.56163025	2020/10/23	154.64	195.2501678	2020/11/4	45.87	40.70457458	2020/11/4	27.15149689	58.60328674	65.11764526	179.6864624	42.50679779
227	29.18	30.63047218	2020/12/17	43.15	42.50653458	2020/11/9	60.27	62.02528763	2020/10/26	219.16	246.6781921	2020/11/5	39.13	40.70084381	2020/11/5	31.06015778	43.62731171	61.43283463	236.3170471	41.17391586
228	8.1	8.863924026	2020/12/18	49.54	46.63071442	2020/11/10	27.17	27.39912224	2020/10/27	272.75	266.4396057	2020/11/6	31.98	34.1618309	2020/11/6	8.343867302	50.53414154	29.32373428	260.1650696	32.37959671
229	8.7	8.914791107	2020/12/21	60.6	55.9293251	2020/11/11	28.17	27.35050011	2020/10/28	1661	1810.395996	2020/11/9	77.95	79.34572601	2020/11/9	8.28157711	55.25606537	27.96347618	1762.274658	79.24729156
230	24.97	25.43704796	2020/12/22	282.5	243.4315948	2020/11/12	42.28	40.00345612	2020/10/29	2010.5	2011.64624	2020/11/10	85.4	82.86981964	2020/11/10	25.04536438	279.1719055	40.76428604	2043.369507	82.32483673
231	9.6	9.242110252	2020/12/23	308.98	240.593338	2020/11/13	38.23	42.37120819	2020/10/30	351.91	336.3610229	2020/11/11	35.65	35.69208908	2020/11/11	9.284219742	270.9553528	41.76969528	338.2723694	34.34264374
232	19.5	21.14348984	2020/12/24	43.39	44.02169037	2020/11/16	75.4	75.87354279	2020/11/2	252.22	248.4910583	2020/11/12	31.4	34.02933884	2020/11/12	21.16100121	49.92644119	75.54469299	246.1921692	33.01041031
233	26.7	27.11930847	2020/12/25	50.32	48.60136032	2020/11/17	15.07	14.25660706	2020/11/3	137.01	189.9980469	2020/11/13	39.16	40.18497086	2020/11/13	27.49260139	49.92886734	13.6554985	179.835083	39.6855545
234	18.98	15.1090765	2020/12/28	70.05	66.13041687	2020/11/18	72.4	74.35092163	2020/11/4	169.05	197.7369537	2020/11/16	43.16	42.21026993	2020/11/16	15.89528751	65.87866974	70.71115112	183.6845245	41.8287468
235	28.45	28.38682747	2020/12/29	38.19	41.61382675	2020/11/19	14.88	13.66733265	2020/11/5	754	768.0574341	2020/11/17	71.54	71.28659821	2020/11/17	28.29740524	39.81766891	13.71256733	769.1253662	72.364151
236	7.7	8.706892014	2020/12/30	19.05	32.49126053	2020/11/20	12.58	14.13553333	2020/11/6	2042	1992.711182	2020/11/18	72.81	79.27680206	2020/11/18	8.144151688	28.52328682	12.9907074	2006.92334	76.94920349
237	17.88	17.82054329	2020/12/31	59.08	55.6438942	2020/11/23	28.23	28.72330284	2020/11/9	262.7	252.1422424	2020/11/19	43.57	45.29991531	2020/11/19	18.70314026	56.2572937	27.88440514	260.7134705	43.57915115
238	22.58	22.31887436	2021/1/4	69.49	73.04960632	2020/11/24	31	30.65380859	2020/11/10	251.41	221.66185	2020/11/20	86.31	84.50460815	2020/11/20	22.08892059	66.86714935	30.07464981	209.9109039	85.37033844
239	21.04	21.06952667	2021/1/5	26.37	34.36833572	2020/11/25	13.2	14.0764122	2020/11/11	162.56	204.2241821	2020/11/23	42.63	42.09519958	2020/11/23	21.14095879	29.84418678	13.20175076	185.795517	41.94079971
240	40.04	33.14415359	2021/1/6	35.54	40.38614655	2020/11/26	15.23	14.58811855	2020/11/12	207.64	216.6199036	2020/11/24	38.76	39.98283386	2020/11/24	34.47042847	41.86130524	13.4627161	188.2947388	37.86927795
241	9.08	9.206620216	2021/1/7	21.88	32.69896698	2020/11/27	12.25	14.03890228	2020/11/13	1096.5	1124.703125	2020/11/25	81.7	83.6971817	2020/11/25	8.988348961	28.46001816	12.92008305	1098.05896	83.93453979
242	27.22	26.14934158	2021/1/8	49.1	51.43964767	2020/11/30	27.39	27.44660187	2020/11/16	186.64	214.474884	2020/11/26	33.85	36.07720947	2020/11/26	27.44362068	51.96779633	28.19826508	206.0971985	34.38911438
243	7.79	8.738836288	2021/1/11	46.06	48.87691116	2020/12/1	57.29	56.64194489	2020/11/17	328.05	323.4161072	2020/11/27	35.6	35.69857788	2020/11/27	8.064826012	51.92508316	54.25344467	342.7380371	35.74387741
244	24.25	26.36885452	2021/1/12	47.59	53.08699799	2020/12/2	67.54	68.97642517	2020/11/18	155.58	200.0196533	2020/11/30	43	40.50016022	2020/11/30	26.49795151	55.78413773	67.3425293	185.7671967	41.03897095
245	8.22	8.970534325	2021/1/13	43.3	45.61671448	2020/12/3	56.6	59.98680878	2020/11/19	1170	1270.220581	2020/12/1	84.74	85.35086823	2020/12/1	8.291670799	48.63825989	57.21770096	1202.712036	86.03495789
246	23.62	23.09165573	2021/1/14	271.2	238.7647095	2020/12/4	50.06	46.34838104	2020/11/20	1175.79	1179.900513	2020/12/2	89.75	86.39541626	2020/12/2	24.49395752	254.3800201	45.65897369	1174.387695	88.22486877
247	26.95	27.40304184	2021/1/15	265.1	238.801239	2020/12/7	46.35	49.33072662	2020/11/23	1929.9	1714.221313	2020/12/3	51.75	51.38296509	2020/12/3	27.42721558	238.6607513	48.51850128	1719.279785	49.93378448
248	29.34	28.45477867	2021/1/18	42.07	46.19623184	2020/12/8	13.43	14.13554668	2020/11/24	1595	1639.422363	2020/12/4	50.3	55.65135956	2020/12/4	28.59657669	47.51268005	13.48305416	1706.396118	54.8782196
249	9.35	9.254133224	2021/1/19	49.17	55.43387985	2020/12/9	50.01	52.96731949	2020/11/25	157.48	203.7732239	2020/12/7	41.03	41.83581543	2020/12/7	9.510499954	56.02140427	48.78145218	190.4468689	41.83093262
250	9.44	9.211856842	2021/1/20	47.1	48.40426636	2020/12/10	59.34	57.00597382	2020/11/26	1226	1091.773071	2020/12/8	72.4	71.92809296	2020/12/8	9.370052338	50.68451691	55.61347961	1098.495239	72.21282959
251	8.95	8.963969231	2021/1/21	55.16	60.62407684	2020/12/11	28.03	30.78427887	2020/11/27	734.82	725.0672607	2020/12/9	63.66	65.98651123	2020/12/9	8.564002991	60.43370438	29.95238686	711.0826416	64.02227783
252	19.58	20.88765717	2021/1/22	65.12	58.63253021	2020/12/14	43.43	47.8828125	2020/11/30	311.04	328.7515259	2020/12/10	35	35.32693481	2020/12/10	21.6460495	58.67654037	44.51169586	321.3943176	34.05486298
253	8.1	8.755741119	2021/1/25	47.31	47.44092178	2020/12/15	14.5	14.29590225	2020/12/1	1635.11	1806.003052	2020/12/11	77.59	79.3754425	2020/12/11	8.17003727	49.88105011	13.90010643	1752.295776	79.4066391
254	28.29	28.73202896	2021/1/26	43.28	45.40298843	2020/12/16	77.68	76.20072937	2020/12/2	975	912.1934204	2020/12/14	88.5	80.43518829	2020/12/14	29.16378021	49.1739769	76.35733795	912.1325684	81.12826538
255	9.01	9.363635063	2021/1/27	44.13	44.70521164	2020/12/17	76.37	75.65407562	2020/12/3	153.75	198.9620819	2020/12/15	39.72	39.9547081	2020/12/15	9.613865852	46.73478699	75.78475952	184.4779968	38.73264313
256	13.76	15.3415575	2021/1/28	64.87	58.6063652	2020/12/18	46.63	47.54709625	2020/12/4	204.82	223.5924988	2020/12/16	31.99	34.09666443	2020/12/16	14.21786785	58.64002228	45.50196075	213.1287384	32.50856781
257	14.08	15.0526104	2021/1/29	53.25	53.1342392	2020/12/21	25.24	27.62197304	2020/12/7	728.2	691.9202271	2020/12/17	70.89	71.73913574	2020/12/17	13.6876297	52.61795807	29.47506142	713.019104	69.39832306
258	7.78	8.840805054	2021/2/1	88.73	102.9796677	2020/12/22	71.17	74.34249878	2020/12/8	456.41	473.6425171	2020/12/18	52.77	51.59972382	2020/12/18	8.174762726	89.87033844	72.27055359	473.1646118	50.98136902
259	12.22	13.63294315	2021/2/2	50.11	47.03720093	2020/12/23	27.57	28.20349121	2020/12/9	203.11	222.6747437	2020/12/21	29.92	33.22330856	2020/12/21	12.72991848	52.58336639	29.06792641	217.1358185	31.57140923
260	27	27.35517502	2021/2/3	61.9	62.52568436	2020/12/24	44.61	46.8495369	2020/12/10	119.4	194.9168243	2020/12/22	40.09	40.41866302	2020/12/22	26.28697014	60.89110947	46.25669861	183.403717	40.38007355
261	9.26	9.576283455	2021/2/4	319.01	239.4508209	2020/12/25	50.8	48.33703995	2020/12/11	1140	1075.151733	2020/12/23	88.25	84.93695831	2020/12/23	10.38405323	275.8829956	49.75790024	1019.901367	85.1523056
262	29.21	30.99811554	2021/2/5	51.3	48.66696548	2020/12/28	13.93	14.07686806	2020/12/14	197.83	193.1657257	2020/12/24	73.73	68.49973297	2020/12/24	30.53024673	49.57542801	13.14675426	190.585434	70.82544708
263	20.66	22.38226891	2021/2/8	60.66	62.94886398	2020/12/29	45	46.84062195	2020/12/15	317.19	283.3005066	2020/12/25	31.99	34.29646683	2020/12/25	22.41660309	61.02312851	46.11997223	316.190094	33.25440979
264	9.14	8.957860947	2021/2/9	57.05	59.03658676	2020/12/30	25.88	23.47522545	2020/12/16	478.32	524.5009155	2020/12/28	53.99	57.34043503	2020/12/28	8.540350914	55.63008118	26.21600914	519.4667969	55.14638138
265	25.3	24.61270714	2021/2/10	189.4	183.5702209	2020/12/31	47.16	51.80907059	2020/12/17	160.85	204.1964417	2020/12/29	42	41.99462509	2020/12/29	24.77196312	166.3665619	49.65373993	187.3374176	42.05467224
266	23.09	23.0369854	2021/2/18	14.97	30.79578018	2021/1/4	11.83	14.0073328	2020/12/18	178.74	208.1417542	2020/12/30	32.97	35.10306549	2020/12/30	23.51422501	26.68137932	13.44459915	191.0405273	33.74562454
267	31.46	31.031353	2021/2/19	50.02	48.10274506	2021/1/5	27.39	28.5003624	2020/12/21	246.07	260.7740479	2020/12/31	40.84	41.64746857	2020/12/31	32.39950943	49.16836166	29.33099747	232.8498383	42.88422394
268	26.7	28.07570457	2021/2/22	61.93	56.78381729	2021/1/6	26.17	27.08337593	2020/12/22	1167.1	1181.980591	2021/1/4	88	86.08010864	2021/1/4	26.68656731	57.85742569	28.66892624	1196.018066	86.60945892
269	9.41	9.452645302	2021/2/23	61.98	56.72518539	2021/1/7	68.96	72.66600037	2020/12/23	149.08	192.2533722	2021/1/5	38.58	39.18829346	2021/1/5	9.668632507	60.04611969	69.34191895	181.4013977	38.69392395
270	8.5	9.161110878	2021/2/24	55.24	52.0248642	2021/1/8	26.7	27.66737747	2020/12/24	970	892.1470337	2021/1/6	85.03	80.36722565	2021/1/6	9.01723671	52.02375031	27.64071655	911.1896362	82.24867249
271	27.91	28.17879677	2021/2/25	52.25	67.0327301	2021/1/11	70.09	73.60391235	2020/12/25	2060.11	2022.846802	2021/1/7	84.5	81.55116272	2021/1/7	28.04047775	61.19561005	69.86304474	2036.056763	80.81748962
272	30.11	29.38412285	2021/2/26	57.64	58.82847595	2021/1/12	24.51	22.40974045	2020/12/28	154.7	196.5432739	2021/1/8	37.37	37.2890358	2021/1/8	30.09711647	53.53519058	23.94473457	187.244278	36.63168716
273	25.7	26.1055069	2021/3/1	51.52	47.97350693	2021/1/13	38.51	39.64548492	2020/12/29	1804.2	1883.354004	2021/1/11	49.7	52.32647705	2021/1/11	26.3295002	49.36732483	37.28261948	1880.367554	50.96731186
274	26.78	27.28901672	2021/3/2	59.19	56.47541809	2021/1/14	70.4	75.73475647	2020/12/30	650.99	623.444458	2021/1/12	73.25	73.49803162	2021/1/12	27.66426468	57.52500916	74.89311981	642.7817993	71.8063736
275	28.33	27.73736763	2021/3/3	60.07	56.75138855	2021/1/15	27.73	27.67982483	2020/12/31	911.6	908.1171265	2021/1/13	79.92	80.39311981	2021/1/13	27.2655201	56.69251251	27.05583191	874.7078247	81.46740723
276	13.45	13.03191376	2021/3/4	176.06	189.8034821	2021/1/18	66.96	72.56328583	2021/1/4	672.5	660.1217651	2021/1/14	60.43	61.08153152	2021/1/14	13.53107738	162.2959595	67.41109467	645.8753662	60.1581955
277	7.32	8.822518349	2021/3/5	57.42	52.34727097	2021/1/19	81.93	76.39902496	2021/1/5	183.88	201.3361359	2021/1/15	26.36	31.24787521	2021/1/15	8.132246017	56.18486023	77.66665649	194.9419098	30.18450737
278	26.13	26.14972305	2021/3/8	58.57	59.4737587	2021/1/20	28.29	29.21948051	2021/1/6	309.91	284.1195679	2021/1/18	31.78	34.26795578	2021/1/18	26.98132515	61.29743958	29.79859161	319.6828003	33.19324875
279	26.66	27.34653473	2021/3/9	58.56	60.67789078	2021/1/21	28.26	29.25538826	2021/1/7	189.05	206.0750732	2021/1/19	46.54	45.81737137	2021/1/19	28.0195694	60.52394485	29.06987953	195.2248688	44.31535339
280	20.61	21.36746216	2021/3/10	53.25	49.52300644	2021/1/22	81.27	74.72576141	2021/1/8	244.44	258.016571	2021/1/20	31.81	33.87634277	2021/1/20	21.37748718	52.8684082	74.80072784	256.4492493	32.42023849
281	26.6	24.38606262	2021/3/11	37.85	40.01039505	2021/1/25	13.87	14.38118744	2021/1/11	119.89	193.6624756	2021/1/21	39.57	40.32781219	2021/1/21	26.09038734	41.19169998	13.46586132	180.6923218	40.22976685
282	8.58	8.93211174	2021/3/12	65.57	69.86971283	2021/1/26	40.01	41.43703842	2021/1/12	180.02	200.8115692	2021/1/22	48.78	51.22950363	2021/1/22	8.382871628	65.62527466	40.94458771	190.3925781	50.97719955
283	10.69	11.57267857	2021/3/15	62.8	57.95362854	2021/1/27	26.48	26.3220787	2021/1/13	134.09	190.294632	2021/1/25	41.81	40.42416	2021/1/25	11.46130753	58.56473923	27.01241112	179.6812897	39.04287338
284	28.01	28.09860992	2021/3/16	22.53	34.21429825	2021/1/28	12.85	14.20403004	2021/1/14	667.83	698.2153931	2021/1/26	61.34	67.64198303	2021/1/26	28.5891304	28.41813278	13.37954712	698.2981567	65.52107239
285	28.17	28.83333015	2021/3/17	164.08	158.4893646	2021/1/29	69.56	74.08008575	2021/1/15	1763.5	1767.931641	2021/1/27	85	82.3825531	2021/1/27	28.89906311	144.0077057	69.98600006	1739.082642	81.86723328
286	28.06	28.29523087	2021/3/18	23.75	34.0896492	2021/2/1	12.97	14.18761253	2021/1/18	205.7	221.4078217	2021/1/28	37.92	37.58452225	2021/1/28	28.81824112	29.44101143	13.2111969	206.7428589	35.81745911
287	12.31	11.80867195	2021/3/19	14.41	31.43291855	2021/2/2	12.82	14.13703728	2021/1/19	162.14	200.2249451	2021/1/29	42.99	42.5357132	2021/1/29	11.92936039	27.65441895	13.3256731	190.5101166	43.01012039
288	28.15	28.207407	2021/3/22	24.35	32.73847961	2021/2/3	12.47	13.9613924	2021/1/20	225.49	227.2958374	2021/2/1	42.22	41.36904526	2021/2/1	28.85923767	27.45664978	13.01710606	222.0016327	40.61794662
289	23.88	23.08590508	2021/3/23	293.72	242.4779663	2021/2/4	39.86	40.92253113	2021/1/21	246.96	255.1258698	2021/2/2	44.6	44.54528427	2021/2/2	22.85838127	275.2717285	41.15427399	265.8666687	43.15273666
290	24.45	23.85707664	2021/3/24	49.98	49.06492233	2021/2/5	13.7	13.96593761	2021/1/22	189.68	213.1023254	2021/2/3	35.83	35.87558365	2021/2/3	23.80855942	49.6060524	13.04845905	200.0450287	34.49982071
291	7.94	8.845651627	2021/3/25	33.85	39.41523743	2021/2/8	13.26	14.19596481	2021/1/25	722.44	781.6181641	2021/2/4	57.5	64.85780334	2021/2/4	8.144374847	38.9930687	13.00002575	750.701416	61.82083511
292	12	12.82887077	2021/3/26	47.52	49.10726929	2021/2/9	80.35	77.29073334	2021/1/26	200.31	221.8345947	2021/2/5	32.85	33.20288086	2021/2/5	12.32508373	51.62207794	78.01118469	210.4484253	32.0409584
293	27.6	29.11903191	2021/3/29	171.87	195.2367554	2021/2/10	79.51	74.39331055	2021/1/27	686.98	648.3127441	2021/2/8	60.79	60.48776627	2021/2/8	28.21006584	172.4536743	76.57305145	618.1908569	58.868927
294	29.45	30.50237846	2021/3/30	43.79	44.57403946	2021/2/18	76.1	75.72195435	2021/1/28	1971.5	1984.074951	2021/2/9	69.14	76.31652832	2021/2/9	31.51835823	47.60163498	75.67894745	1958.835327	72.48236084
295	19.9	16.13928413	2021/3/31	48.18	50.55363464	2021/2/19	52.7	55.33575058	2021/1/29	1700.62	1803.121826	2021/2/10	81.3	81.80590057	2021/2/10	17.93014526	51.80004883	53.74992371	1766.466919	79.48493958
296	22.71	24.14976311	2021/4/1	50.13	50.8384285	2021/2/22	52.48	53.36241531	2021/2/1	184.3	202.5512695	2021/2/18	68	72.93028259	2021/2/18	24.20241547	52.17491531	52.43034363	192.8444519	71.46941376
297	28.59	30.46840286	2021/4/2	24.2	35.25598145	2021/2/23	13.33	14.21257019	2021/2/2	137.52	189.1429596	2021/2/19	35.56	36.43862915	2021/2/19	29.8361721	31.2515564	13.36101437	179.7832336	35.87830353
298	29.73	29.2368145	2021/4/6	49.6	47.67145538	2021/2/24	52.9	57.66803741	2021/2/3	132.49	197.3220978	2021/2/22	41.99	41.13256454	2021/2/22	29.56645775	49.43545151	55.72130585	187.1785126	41.72241211
299	20.56	21.38620758	2021/4/7	23.21	33.17822647	2021/2/25	12.72	14.138978	2021/2/4	223.11	232.680069	2021/2/23	41.21	41.15013123	2021/2/23	21.88288879	28.4758873	13.16896915	224.3872223	39.83361435
300	19.02	20.77061462	2021/4/8	308.48	244.5952454	2021/2/26	48.56	51.05680847	2021/2/5	945	896.1938477	2021/2/24	83.11	81.28083801	2021/2/24	20.67912483	281.3700256	50.4090004	955.163208	82.09046173
301	25.7	24.63107109	2021/4/9	37.68	39.83198166	2021/3/1	14.32	14.46188831	2021/2/8	243.7	244.5606232	2021/2/25	45.96	43.21326065	2021/2/25	26.12222672	40.86854935	13.61028004	242.1830902	42.95253372
302	8.05	8.79231739	2021/4/12	48.55	48.32250595	2021/3/2	36.42	35.16177368	2021/2/9	1044.9	1013.386292	2021/2/26	86.31	85.47891998	2021/2/26	8.256766319	50.73222351	34.90970993	1007.751404	86.4331131
303	15.05	14.84030628	2021/4/13	58.4	54.32582092	2021/3/3	48.43	52.92442322	2021/2/10	1274.9	1210.202637	2021/3/1	74	73.32907104	2021/3/1	15.19075394	53.23643875	51.31795883	1176.866455	72.818367
304	9.4	9.297761917	2021/4/14	67.1	64.5697937	2021/3/4	30.55	29.09501648	2021/2/18	319.13	330.4761963	2021/3/2	34.94	35.33195114	2021/3/2	9.457950592	63.4808197	31.42778397	321.2917175	34.37736893
305	27.4	25.71234131	2021/4/15	14.35	30.68767738	2021/3/5	11.58	14.00001621	2021/2/19	785.75	765.7052002	2021/3/3	75.8	73.46051025	2021/3/3	26.92630959	26.29327393	13.51219654	780.3261719	75.9879837
306	21.86	21.44257355	2021/4/16	302	241.1608734	2021/3/8	51.07	49.14694595	2021/2/22	312.94	316.6326904	2021/3/4	34.55	35.24035645	2021/3/4	21.50557899	275.9025269	50.88472748	312.6006775	33.99052429
307	7.6	8.641542435	2021/4/19	81	101.4600983	2021/3/9	67.5	74.35483551	2021/2/23	244.58	260.4657898	2021/3/5	38.48	40.89781952	2021/3/5	8.037287712	91.14144135	71.51795959	233.7388153	40.25137711
308	14.8	14.76438904	2021/4/20	61.19	59.57479095	2021/3/10	27.29	25.90850258	2021/2/24	291.17	308.4634705	2021/3/8	34.36	35.27825546	2021/3/8	15.16343212	57.26466751	27.28919601	311.6676025	34.08899689
309	26.52	27.80493736	2021/4/21	56.16	53.47791672	2021/3/11	47.98	52.072155	2021/2/25	156.37	202.0591125	2021/3/9	42.38	42.33686066	2021/3/9	27.71788979	52.84323502	50.20227814	190.9237213	42.37166595
310	29.91	31.1400795	2021/4/22	46.57	48.35895157	2021/3/12	79.78	77.20042419	2021/2/26	328.66	323.9514771	2021/3/10	34.74	35.49180222	2021/3/10	32.03645706	51.64920807	77.70126343	342.3203735	35.07596207
311	7.91	8.881944656	2021/4/23	51.9	48.42388916	2021/3/15	14.53	13.95758438	2021/3/1	347.63	357.258728	2021/3/11	36.43	36.09544373	2021/3/11	8.80292511	50.1771698	13.12626553	371.7985229	34.6892128
312	29.46	28.17709732	2021/4/26	54.08	55.62163925	2021/3/16	48.24	52.19984055	2021/3/2	982.98	916.7805786	2021/3/12	86.63	81.56623077	2021/3/12	28.52178764	56.39159775	48.75387192	921.0946655	83.04405975
313	19.13	20.53826332	2021/4/27	48.91	47.85332108	2021/3/17	26.36	27.02684021	2021/3/3	186.33	208.5361938	2021/3/15	29.39	32.53923798	2021/3/15	21.10601234	48.8020401	28.37667274	200.2995758	31.76938248
314	29.96	30.31417847	2021/4/28	47.15	47.37384415	2021/3/18	78.28	76.95144653	2021/3/4	2222	1967.045166	2021/3/16	70.87	73.69528198	2021/3/16	30.63410378	50.80192566	77.45595551	1974.365356	73.52616119
315	39.77	32.20728683	2021/4/29	46.76	46.88056564	2021/3/19	14.51	14.38946056	2021/3/5	737.07	667.0585327	2021/3/17	71.18	73.70664215	2021/3/17	33.59638596	48.48267365	13.61042309	695.9168091	72.39260864
316	23.85	23.59244728	2021/4/30	68.35	61.70433807	2021/3/22	29.38	28.68416405	2021/3/8	166.47	195.9202423	2021/3/18	36.68	37.64266586	2021/3/18	22.5871315	61.10364532	29.71787643	183.2103424	36.6246376
317	26	26.92591667	2021/5/6	50.5	46.62135315	2021/3/23	40.15	38.34209824	2021/3/9	193.15	207.7687683	2021/3/19	78.41	72.62619019	2021/3/19	27.10476112	49.66645813	38.02903748	192.228302	72.91709137
318	7.76	8.803483963	2021/5/7	39.76	42.94406891	2021/3/24	20.65	17.33670235	2021/3/10	378.82	386.9028931	2021/3/22	36.74	35.38185883	2021/3/22	8.219233513	42.38526154	21.40356636	420.1746521	34.66306305
319	6.68	8.692275047	2021/5/10	37.92	38.71030426	2021/3/25	16.7	13.68389225	2021/3/11	1193	1220.636719	2021/3/23	88.2	86.17061615	2021/3/23	8.034197807	39.12862396	13.0343008	1216.033813	88.1490097
320	8.15	8.927083015	2021/5/11	39.57	43.88257599	2021/3/26	19.52	16.65235138	2021/3/12	2026.36	1991.271606	2021/3/24	73.82	79.05977631	2021/3/24	8.451827049	41.87023926	20.11923027	2000.81189	76.51503754
321	8.83	9.338500977	2021/5/12	37.16	39.42944336	2021/3/29	13.51	14.41719913	2021/3/15	361.29	358.7964783	2021/3/25	36.82	35.6697998	2021/3/25	9.720064163	40.87886429	13.43618011	371.6061096	35.20568466
322	11.01	11.27667046	2021/5/13	49.27	74.82435608	2021/3/30	35.14	35.24427414	2021/3/16	568	627.1383057	2021/3/26	58.25	64.85309601	2021/3/26	11.39518738	71.1474762	32.8850174	613.0401001	60.66500473
323	29.53	28.45222282	2021/5/14	23.82	32.55964661	2021/3/31	12.71	14.10128117	2021/3/17	191.74	213.2165527	2021/3/29	37.72	38.09746552	2021/3/29	28.64753151	28.16843987	13.0581131	206.850647	37.12579346
324	28.96	28.41858673	2021/5/17	51.9	48.07765198	2021/4/1	13.8	14.14584541	2021/3/18	788.42	723.7883911	2021/3/30	74.41	74.00366974	2021/3/30	29.0694046	47.88996887	13.0564127	721.015686	72.21539307
325	17.96	18.15361023	2021/5/18	51.15	50.21347809	2021/4/2	52.35	50.83141327	2021/3/19	212.56	227.6803589	2021/3/31	33.02	33.44572449	2021/3/31	20.25072289	51.83669662	51.47416306	206.7828827	32.43972778
326	21.03	21.32442093	2021/5/19	52.19	60.95006943	2021/4/6	27.75	32.75437546	2021/3/22	227.81	222.3718719	2021/4/1	30.38	33.15797424	2021/4/1	21.98273659	60.18538284	31.95021439	220.3762817	31.43930435
327	8.17	8.923451424	2021/5/20	40.8	41.72664642	2021/4/7	15.15	13.85161209	2021/3/23	179.92	187.8844757	2021/4/2	59.64	55.75651932	2021/4/2	9.061849594	41.24679184	13.76147079	178.2634583	56.31258774
328	12.77	14.21571159	2021/5/21	51.47	48.09212112	2021/4/8	38.67	39.85988235	2021/3/24	228.29	217.3414764	2021/4/6	80.46	80.61573792	2021/4/6	13.09174156	49.61613846	38.64170837	186.1021576	79.85475159
329	17.11	18.51480675	2021/5/24	167.5	182.9328003	2021/4/9	56.4	61.65422821	2021/3/25	164.54	199.4243622	2021/4/7	38.92	37.57783127	2021/4/7	19.75166893	167.7022247	59.54942703	187.6069794	37.32448578
330	10.16	9.619188309	2021/5/25	33.25	38.6912117	2021/4/12	15.8	13.77752399	2021/3/26	911.91	881.00177	2021/4/8	79.78	81.29776764	2021/4/8	10.3748312	39.72293472	13.06534576	892.355835	78.9152832
331	27.57	18.74229622	2021/5/26	244.89	211.7146454	2021/4/13	48.85	49.54762268	2021/3/29	676	674.277832	2021/4/9	61.25	61.93017197	2021/4/9	21.07278252	210.4992523	50.12324142	668.6187134	62.74027634
332	14.35	14.68009567	2021/5/27	261.36	242.0262299	2021/4/14	44.45	43.15071487	2021/3/30	1099	1141.666016	2021/4/12	92.34	85.67741394	2021/4/12	15.21478462	278.6736145	44.97025299	1127.001099	86.26406097
333	25.65	24.34694672	2021/5/28	49.83	49.47673416	2021/4/15	26.66	26.96216774	2021/3/31	589	611.6446533	2021/4/13	62.46	66.61291504	2021/4/13	23.40990257	50.55230713	27.57082939	599.894043	60.77635193
334	7.79	8.859886169	2021/5/31	290.6	238.5912018	2021/4/16	50.91	47.64472198	2021/4/1	254.04	217.1708069	2021/4/14	78.21	83.74936676	2021/4/14	8.29729557	266.8704224	47.06311417	205.8483429	83.21660614
335	8.23	9.022958755	2021/6/1	67.5	65.15818024	2021/4/19	71.71	74.63074493	2021/4/2	1189.95	1275.534668	2021/4/15	84.91	85.858078	2021/4/15	9.19803524	58.86447525	69.92646027	1250.275146	87.5228653
336	23.63	23.25911331	2021/6/2	54.9	51.00803757	2021/4/20	79.79	76.08999634	2021/4/6	1819.94	1886.37439	2021/4/16	49.93	52.08792114	2021/4/16	24.4084034	51.96509933	77.29743958	1881.727539	50.6976738
337	24.64	23.61060524	2021/6/3	48.8	50.03289032	2021/4/21	50.69	53.01565552	2021/4/7	171.11	204.0278473	2021/4/19	39.81	40.86273956	2021/4/19	23.02813148	51.62294769	49.31602859	189.5393219	40.83043289
338	26.65	27.26506996	2021/6/4	53.9	50.59888458	2021/4/22	27.89	26.19577026	2021/4/8	212.3	206.208374	2021/4/20	35.09	37.35905838	2021/4/20	27.85995483	50.08843994	27.08850861	198.4909973	33.80699921
339	12.36	11.51902294	2021/6/7	39.18	39.36146927	2021/4/23	14.51	14.51938915	2021/4/9	204.55	203.581543	2021/4/21	30.55	31.29979134	2021/4/21	11.79650402	40.45066452	13.60584164	203.2973328	31.35707283
340	27.37	27.36537552	2021/6/8	45.14	43.01230621	2021/4/26	12.84	14.2298975	2021/4/12	777.3	769.7641602	2021/4/22	73.85	71.71290588	2021/4/22	27.63426208	43.93767929	13.05453205	755.8554077	73.47733307
341	8.9	9.294130325	2021/6/9	14.45	30.74676704	2021/4/27	11.66	14.0130806	2021/4/13	2271	1984.345337	2021/4/23	70.28	73.36775208	2021/4/23	9.246354103	26.67489052	13.58232594	2011.473755	72.76725769
342	34.18	32.52356339	2021/6/10	46	44.44069672	2021/4/28	79.03	75.81591034	2021/4/14	1618.8	1646.948364	2021/4/26	51.55	53.94814301	2021/4/26	33.85613632	47.14339447	75.53831482	1672.80542	53.41832733
343	13.67	14.80413151	2021/6/11	110.4	105.9441681	2021/4/29	74.19	75.11723328	2021/4/15	241.82	260.8609009	2021/4/27	38.06	41.43781281	2021/4/27	13.35035038	100.370575	75.97821808	241.0471802	40.9117012
344	26.69	27.00065422	2021/6/15	120.35	119.1414108	2021/4/30	74.69	75.58977509	2021/4/16	118.76	193.7127838	2021/4/28	39.99	40.18849182	2021/4/28	27.49202347	106.3166199	75.46343994	180.591568	38.91866684
345	10.1	9.151693344	2021/6/16	40.26	44.08818436	2021/5/6	20.53	16.08797455	2021/4/19	158.75	200.934967	2021/4/29	42.85	42.47351837	2021/4/29	9.927283287	45.10976791	20.52207184	189.2076111	42.61137772
346	23.8	25.68103409	2021/6/17	15.57	30.79656792	2021/5/7	11.18	13.93670082	2021/4/20	1654	1584.674194	2021/4/30	51.12	53.53173828	2021/4/30	26.1625061	26.91610146	13.25339794	1626.165527	52.45431137
347	25.94	27.20779037	2021/6/18	64.51	73.29275513	2021/5/10	30.39	31.91254997	2021/4/21	218.86	233.9450684	2021/5/6	35.76	34.85560226	2021/5/6	27.1603775	66.02414703	31.3665638	224.6771393	35.09873962
348	10.8	11.93685722	2021/6/21	43.62	44.49652481	2021/5/11	78.19	76.08570862	2021/4/22	237.47	259.191925	2021/5/7	38.92	39.69739532	2021/5/7	11.49798679	47.19661331	76.23301697	267.0266113	39.1837883
349	22.02	23.54006767	2021/6/22	39.81	41.71636963	2021/5/12	19.83	16.60621834	2021/4/23	1750.5	1872.714478	2021/5/10	55.8	57.47082138	2021/5/10	23.08766365	41.46136475	20.06817627	1883.198608	55.64714813
350	10.82	12.88473034	2021/6/23	50.26	48.55275345	2021/5/13	14.62	14.05018139	2021/4/26	190.31	212.2595062	2021/5/11	29.86	32.20485306	2021/5/11	12.56645012	49.98793793	13.55635834	209.3414307	31.96017838
351	9.63	9.397391319	2021/6/24	60.3	71.26985168	2021/5/14	30.96	31.8380394	2021/4/27	850	786.1768188	2021/5/12	78.96	75.05473328	2021/5/12	9.604184151	67.61723328	30.3337841	823.4785767	78.45488739
352	19.43	22.2722702	2021/6/25	49.54	51.14274216	2021/5/17	80.78	76.92581177	2021/4/28	1558	1670.588501	2021/5/13	49.9	54.72764969	2021/5/13	22.09882736	53.77813339	77.69615173	1701.613281	53.88057327
353	32.7	32.47812653	2021/6/28	211	196.0074005	2021/5/18	50	48.46710587	2021/4/29	953.98	1013.372192	2021/5/14	87.5	85.83587646	2021/5/14	33.41049576	181.6907043	48.28102493	1017.780212	86.81233215
354	27.64	27.27913284	2021/6/29	53.7	50.77643585	2021/5/19	27.8	27.10163116	2021/4/30	150.28	195.6375732	2021/5/17	35.75	35.3374176	2021/5/17	27.52280045	50.56177902	27.72511482	185.4411011	35.04260635
355	26.7	27.4287529	2021/6/30	72.3	65.1942749	2021/5/20	43.1	42.79705048	2021/5/6	2068.05	2027.484009	2021/5/18	65.96	71.70347595	2021/5/18	28.08667755	63.98445892	42.6478653	2052.137695	70.2768631
356	7.63	8.794937134	2021/7/1	35.91	39.73175812	2021/5/21	13.11	14.05528164	2021/5/7	1075.51	1156.807983	2021/5/19	85.22	84.85364532	2021/5/19	8.087129593	36.67224884	12.97377586	1103.692993	85.95624542
357	30.7	30.44361877	2021/7/2	19.07	32.36572266	2021/5/24	12.63	14.12638855	2021/5/10	421.44	385.5757751	2021/5/20	37.82	35.28451157	2021/5/20	29.74208832	28.60582733	13.10127735	414.9966736	34.94165039
358	33.48	30.43652916	2021/7/5	37.46	39.48424149	2021/5/25	13.65	14.41456223	2021/5/11	314.38	305.6928101	2021/5/21	32.55	34.35202026	2021/5/21	30.01694298	41.05150604	13.22019863	336.5061646	33.19423294
359	13.66	14.96023083	2021/7/6	24.6	33.74435043	2021/5/26	13.06	14.19272137	2021/5/12	250.4	249.254425	2021/5/24	45.71	45.37375641	2021/5/24	13.63852882	29.75301933	13.55240917	265.4105225	43.66396713
360	28.88	30.53066254	2021/7/7	52.95	44.36192322	2021/5/27	12.84	14.11491013	2021/5/13	189.62	192.4398041	2021/5/25	74.71	66.55741882	2021/5/25	30.00524902	44.69576645	13.24639225	189.8494415	68.02850342
361	8.53	9.082487106	2021/7/8	175.82	201.4605408	2021/5/28	75.29	72.83525085	2021/5/14	240.37	230.1414795	2021/5/26	42.17	41.5153656	2021/5/26	8.824239731	170.1511078	68.06658173	215.762146	40.83021164
362	12.04	12.81580448	2021/7/9	49.85	47.63209915	2021/5/31	37.02	36.69829559	2021/5/17	1149.3	1196.951416	2021/5/27	84.29	84.55680084	2021/5/27	12.06460762	48.5658493	36.12625504	1204.312012	85.75480652
363	8.89	8.91851902	2021/7/12	55.6	57.57006454	2021/6/1	49.25	52.18114471	2021/5/18	186.43	201.2195587	2021/5/28	75.17	70.68859863	2021/5/28	8.375267982	58.39802933	48.65297318	193.0579376	72.99433136
364	13.14	13.54283333	2021/7/13	60.02	56.6202507	2021/6/2	29.87	30.65008736	2021/5/19	429.54	412.1542053	2021/5/31	40.62	36.84401703	2021/5/31	12.93678761	54.13661575	30.79002953	440.4421387	38.25792694
365	36.99	33.25543594	2021/7/14	46.52	46.20470428	2021/6/3	54.81	58.51849747	2021/5/20	1770	1752.061768	2021/6/1	74.82	79.2157135	2021/6/1	34.58923721	48.03843689	57.71045685	1711.438721	79.7179718
366	27.99	28.41848183	2021/7/15	54.29	52.64138794	2021/6/4	25.86	27.1516037	2021/5/21	315.75	313.3407898	2021/6/2	32.54	34.34958649	2021/6/2	28.90017128	53.03543472	29.08144569	327.5583496	33.13423157
367	10.9	9.199734688	2021/7/16	148.99	179.3889313	2021/6/7	53.25	60.25430679	2021/5/24	177.46	206.0792236	2021/6/3	34.88	34.75516129	2021/6/3	10.32219124	158.3876801	58.04442978	192.2109833	34.02840424
368	27.7	29.29838753	2021/7/19	51.81	48.35414124	2021/6/8	50.17	56.65166092	2021/5/25	466.3	471.6505432	2021/6/4	48.1	46.43972397	2021/6/4	29.29479599	49.23488235	51.91146088	476.5812988	46.74202728
369	28.31	28.80605507	2021/7/20	64.1	58.27160263	2021/6/9	74.1	72.766922	2021/5/26	1174	1153.287964	2021/6/7	88.78	86.00784302	2021/6/7	28.30625725	62.41941833	69.64598083	1178.278076	87.26346588
370	26.84	24.93010712	2021/7/21	25.2	33.67603683	2021/6/10	13.16	14.11372471	2021/5/27	288.73	312.5276489	2021/6/8	34.38	35.25694656	2021/6/8	26.38781738	28.30851936	13.17677593	314.227478	34.06445313
371	22.82	22.280756	2021/7/22	48.85	50.55140686	2021/6/11	80.65	77.51087952	2021/5/28	168.78	208.600708	2021/6/9	33.77	35.12566376	2021/6/9	22.63121414	49.76095581	78.59426117	192.3852692	34.26821518
372	28.35	27.00563622	2021/7/23	46.92	47.83080673	2021/6/15	77.84	76.03040314	2021/5/31	176.77	198.3068695	2021/6/10	44.97	49.42491913	2021/6/10	27.47760963	48.53764725	76.84012604	190.7265015	47.9736824
373	28.09	26.07749939	2021/7/26	48.86	48.76362991	2021/6/16	35.33	34.74582291	2021/6/1	206.83	200.9888916	2021/6/11	33.37	44.59518051	2021/6/11	27.08786011	49.37255478	34.22146988	199.135788	35.31763077
374	7.58	8.785362244	2021/7/27	24.22	32.89903259	2021/6/17	12.81	13.99222946	2021/6/2	1961	2004.445435	2021/6/15	59.4	67.00302887	2021/6/15	8.085450172	28.15818024	13.1265583	2000.144653	65.38353729
375	7.79	8.753966331	2021/7/28	57.19	45.21570969	2021/6/18	20.76	18.99290085	2021/6/3	978.93	1004.109192	2021/6/16	89.98	86.15671539	2021/6/16	8.035002708	45.58743668	22.12486267	994.8850708	87.29793549
376	27.39	29.92214012	2021/7/29	272.94	238.5799866	2021/6/21	52.8	46.77217865	2021/6/4	180.7	209.3401031	2021/6/17	38.51	36.5716095	2021/6/17	28.82680321	261.0984192	46.10030746	194.5942841	35.48641968
377	28.1	28.75192642	2021/7/30	59.1	58.86116409	2021/6/22	27.97	29.22959709	2021/6/7	718.02	711.9035645	2021/6/18	63.1	66.5834198	2021/6/18	29.178936	60.34541702	29.16742516	694.2855225	63.86482239
378	7.51	8.634565353	2021/8/2	49.6	48.40836334	2021/6/23	70.01	73.32564545	2021/6/8	683.62	733.0089722	2021/6/21	65.31	72.14620972	2021/6/21	7.965363026	50.18012619	68.38074493	721.6066895	70.29343414
379	26.18	26.60463905	2021/8/3	186.5	181.5030975	2021/6/24	47.41	52.76411057	2021/6/9	1494.27	1483.623779	2021/6/22	73.5	75.87314606	2021/6/22	27.23313141	170.6022949	49.83995056	1437.927734	75.08293915
380	7.21	8.715248108	2021/8/4	47.85	54.56978607	2021/6/25	27.23	27.10812759	2021/6/25	141.87	202.307373	2021/6/23	39.4	39.92124939	2021/6/23	7.906471252	54.01271057	29.27109718	185.4005585	39.57201004
381	27.01	29.98442078	2021/8/5	48.42	46.68788528	2021/6/28	37.59	39.13687134	2021/6/28	136.78	197.7200928	2021/6/24	41.56	38.61325073	2021/6/24	30.1761055	49.35945511	39.6328392	184.1186981	39.73176956
382	28.9	28.43891525	2021/8/6	40.52	38.60801315	2021/6/29	16.26	13.74421692	2021/6/29	633.73	595.5668335	2021/6/25	74.32	71.62257385	2021/6/25	27.99909973	38.92338562	13.0791502	647.1697998	73.039711
383	40.2	33.06163406	2021/8/9	43.55	46.1251564	2021/6/30	53.12	59.71398544	2021/6/30	207.74	231.8901367	2021/6/28	33.84	34.03007126	2021/6/28	34.38262177	47.24597931	57.47252274	218.8231506	34.19395828
384	27.39	26.98862648	2021/8/10	72.08	56.48683548	2021/7/1	39.91	41.56365585	2021/7/1	135.16	190.7062378	2021/6/29	36.91	36.76448441	2021/6/29	27.15860176	55.9709053	41.00294876	181.9932098	37.02062225
385	25.65	26.99239159	2021/8/11	50	48.61111832	2021/7/2	14.5	14.11987495	2021/7/2	737.44	762.8986816	2021/6/30	57.81	60.85480118	2021/6/30	27.19351959	49.8755455	13.46649647	751.5375977	58.08852386
386	9.02	9.286471367	2021/8/12	183.53	199.1721802	2021/7/5	74.1	72.75341034	2021/7/5	591.8	587.5545044	2021/7/1	63	67.30401611	2021/7/1	9.31966114	167.5129395	67.47763062	582.9271851	61.60907745
387	27	28.38201523	2021/8/13	48.39	48.33713531	2021/7/6	36.53	35.4509697	2021/7/6	929.91	937.1543579	2021/7/2	80.97	83.22067261	2021/7/2	28.02022362	50.10538483	35.2786293	948.5426025	81.02603912
388	20.59	21.34473228	2021/8/16	69.8	67.91023254	2021/7/7	29.39	30.33863068	2021/7/7	590.94	629.9168091	2021/7/5	60.85	66.08139801	2021/7/5	21.74938393	64.49781036	31.86610031	599.5841064	60.8044281
389	28.54	30.35101509	2021/8/17	55.65	56.76713562	2021/7/8	61.15	63.15065384	2021/7/8	260.89	233.9956665	2021/7/6	86.98	84.92857361	2021/7/6	31.16987038	55.18670654	61.77617264	227.2375336	86.09051514
390	13.56	14.80014324	2021/8/18	51.23	47.00056076	2021/7/9	37.3	39.14648438	2021/7/9	123.98	194.3405457	2021/7/7	41.3	40.54125977	2021/7/7	15.10785294	49.35895538	37.457798	182.6046143	40.57757187
391	8.76	9.121816635	2021/8/19	65.21	61.09326553	2021/7/12	44.23	45.10126114	2021/7/12	884.4	916.8098755	2021/7/8	78.78	83.06935883	2021/7/8	9.05391407	58.23143387	43.35587692	905.5532227	81.49399567
392	9.66	10.24378395	2021/8/20	49.95	53.0725174	2021/7/13	12.79	13.94273663	2021/7/13	160.91	202.6912384	2021/7/9	39.26	39.35648346	2021/7/9	10.48151207	52.71483612	13.26177216	189.6658325	38.62659073
393	20.71	21.37862778	2021/8/23	257.01	238.7388	2021/7/14	50.36	45.75249481	2021/7/14	200.74	217.2524872	2021/7/12	32.79	32.91042328	2021/7/12	21.82980728	246.6531982	45.38766861	208.2620392	31.89441872
394	28.44	28.28181839	2021/8/24	57.71	52.48604202	2021/7/15	28.62	28.7882309	2021/7/15	782.52	686.9889526	2021/7/13	71.87	73.99877167	2021/7/13	27.36530495	53.44326019	28.87386703	699.6033936	71.72859955
395	28.75	28.53401184	2021/8/25	50.95	48.63817596	2021/7/16	13.9	13.91657543	2021/7/16	730	699.7675781	2021/7/14	68.5	67.5328598	2021/7/14	28.19466591	49.47187042	13.04143906	676.2821655	66.7250824
396	9.63	8.993081093	2021/8/26	63.51	58.82634354	2021/7/19	47.71	47.87098312	2021/7/19	1870.99	1695.257446	2021/7/15	52.26	50.89276505	2021/7/15	8.780784607	61.19909668	45.58789063	1713.280518	50.7850914
397	30.3	26.33640862	2021/8/27	46.55	44.71124649	2021/7/20	54.05	59.02828598	2021/7/20	671.49	728.7407837	2021/7/16	59.42	61.89474106	2021/7/16	28.19127846	44.8007164	53.2216301	677.1686401	58.89356232
398	28.86	28.61536217	2021/8/30	57.92	58.35945511	2021/7/21	28.15	29.32793427	2021/7/21	474.39	470.1618347	2021/7/19	47.21	45.62119293	2021/7/19	28.64252853	57.58582306	29.36520004	469.8884888	46.28630066
399	19.46	19.21491241	2021/8/31	16.33	31.76734734	2021/7/22	11.48	13.78447056	2021/7/22	153.22	205.0228271	2021/7/20	39.98	39.63900375	2021/7/20	21.05745125	26.92527771	13.07669544	187.3119659	39.22045898
400	21.2	21.27136993	2021/9/1	54.09	49.37719727	2021/7/23	77.36	76.12286377	2021/7/23	1137	1264.817627	2021/7/21	84.04	85.04291534	2021/7/21	21.68514442	49.41571808	76.66769409	1206.363525	86.1455307
401	13.69	15.29891491	2021/9/2	193.6	193.1685333	2021/7/26	79.66	75.34735107	2021/7/26	1700.04	1839.202759	2021/7/22	54.31	57.69419479	2021/7/22	15.04370308	173.186142	77.1946106	1846.882935	55.76541138
402	7.06	8.79040432	2021/9/3	67.11	60.73183441	2021/7/27	43.99	44.95228195	2021/7/27	194.21	219.3652496	2021/7/23	38.9	37.68489075	2021/7/23	8.197122574	57.87618637	43.03616333	200.7535706	37.79518509
403	8.14	9.032259941	2021/9/6	62.82	62.26774597	2021/7/28	29.75	31.11069107	2021/7/28	276.11	274.8516235	2021/7/26	32.12	34.17745209	2021/7/26	8.716702461	60.17746735	31.17536163	270.1337891	33.03290176
404	22.89	21.94141579	2021/9/7	51.18	48.5863533	2021/7/29	29.94	31.04559517	2021/7/29	124.74	196.0169983	2021/7/27	40.1	40.51622009	2021/7/27	24.34146118	48.62324524	29.28459358	185.8966522	40.49639893
405	26.4	26.16724968	2021/9/8	49.02	52.76504517	2021/7/30	50.82	52.79359818	2021/7/30	738.56	760.0929565	2021/7/28	60.87	62.11508942	2021/7/28	26.4029789	54.8885231	49.02947617	738.7070923	60.8763237
406	8.85	9.113910675	2021/9/9	35.09	41.54919815	2021/8/2	14.67	14.39703274	2021/8/2	464.3	472.0578613	2021/7/29	46.18	46.04822922	2021/7/29	9.355779648	42.7845993	13.58677292	472.889801	46.60706711
407	22.47	24.3440609	2021/9/10	14.81	31.04833603	2021/8/3	12.18	14.13133049	2021/8/3	157.66	197.8608704	2021/7/30	37.18	37.17663193	2021/7/30	24.52025223	27.05028725	13.4944067	186.7622528	36.36222839
408	11.39	10.94486332	2021/9/13	174.1	201.8404999	2021/8/4	75.93	72.85324097	2021/8/4	227.44	225.9982758	2021/8/2	31.38	33.08342743	2021/8/2	11.3350544	172.1608276	68.78946686	219.2640533	32.08901596
409	27.62	28.81406212	2021/9/14	50.79	50.0366478	2021/8/5	84.56	77.24526978	2021/8/5	976.3	904.585144	2021/8/3	87.97	80.70014954	2021/8/3	29.14638138	51.4754715	78.69624329	893.2025757	82.00680542
410	24.93	22.65545082	2021/9/15	74	66.55883026	2021/8/6	30.56	31.63700676	2021/8/6	232.65	248.194931	2021/8/4	41.06	42.30590439	2021/8/4	23.94579697	66.72611237	29.75882339	244.3080597	40.95104599
411	29.94	27.91285324	2021/9/16	41.73	45.09045029	2021/8/9	57.47	62.95694733	2021/8/9	252.71	261.4419861	2021/8/5	31.63	34.16284943	2021/8/5	28.6150074	44.14129639	56.90165329	256.7180786	32.79533386
412	21.75	23.72245216	2021/9/17	64.53	58.19408798	2021/8/10	43.82	47.70999527	2021/8/10	1145	1144.406616	2021/8/6	89.6	85.99623871	2021/8/6	23.50749588	58.62132645	45.2093277	1148.818481	87.61201477
413	8.93	8.983846664	2021/9/22	66.19	60.83122635	2021/8/11	27.79	27.47328568	2021/8/11	371.55	369.1948547	2021/8/9	35.97	35.99012375	2021/8/9	8.758482933	59.8816452	28.06646156	381.7995605	35.27522659
414	8.58	9.252958298	2021/9/23	46.65	42.77754593	2021/8/12	13.22	14.3107605	2021/8/12	1072	1097.432129	2021/8/10	69.15	77.19681549	2021/8/10	9.223546982	44.7355957	13.09985733	1039.5802	73.6218338
415	14.2	15.4511795	2021/9/24	55.06	52.02740479	2021/8/13	28.78	28.1330986	2021/8/13	195.37	199.7570343	2021/8/11	30.29	30.98907661	2021/8/11	15.2992506	53.46411514	28.00350189	196.4383087	29.85716057
416	12.16	11.83203888	2021/9/27	40.32	43.04053116	2021/8/16	19.34	16.65493202	2021/8/16	195.08	206.8131409	2021/8/12	77.95	73.15773773	2021/8/12	11.74043941	43.28959274	20.52591324	189.2414246	74.37020874
417	29.85	29.52039337	2021/9/28	42.82	45.07155228	2021/8/17	57.06	63.49275589	2021/8/17	1162.3	1059.5448	2021/8/13	70.13	72.4243927	2021/8/13	30.06733131	43.90399551	58.1005249	1063.662598	71.68343353
418	29.13	29.06069183	2021/9/29	61.9	73.8300705	2021/8/18	32.2	31.75598335	2021/8/18	1094.53	1208.134766	2021/8/16	86.15	84.6219101	2021/8/16	28.80238342	69.55967712	31.66865158	1176.309814	85.13523102
419	7.16	8.737360001	2021/9/30	46.42	49.50737	2021/8/19	47.65	52.52607346	2021/8/19	619	663.7727661	2021/8/17	66.66	68.39193726	2021/8/17	7.971487045	52.11869049	49.20854568	679.8835449	65.52596283
420	23.88	26.2069416	2021/10/8	48.27	46.9058876	2021/8/20	36.7	39.14582825	2021/8/20	136.14	192.6453094	2021/8/18	36.55	36.73838425	2021/8/18	26.26677513	50.17511368	40.13236237	181.7904358	36.28201294
421	7.79	8.737521172	2021/10/11	47.59	57.67999268	2021/8/23	26.49	29.18858147	2021/8/23	678.99	772.3973999	2021/8/19	57.82	62.7469902	2021/8/19	8.024551392	57.63541794	29.61026001	729.0174561	60.86912155
422	10.89	12.77838516	2021/10/12	30.85	34.52219772	2021/8/24	13.26	14.23064899	2021/8/24	1975	1987.489014	2021/8/20	59.35	64.74668884	2021/8/20	12.10046101	29.73483467	13.29451466	1998.337036	62.2716713
423	8	9.084273338	2021/10/13	49.45	50.55148315	2021/8/25	84.84	77.02684021	2021/8/25	358.96	377.5027161	2021/8/23	35.83	35.93037033	2021/8/23	9.089119911	51.64365387	77.54415894	386.0482483	34.76414871
424	28.66	30.55742264	2021/10/14	39.36	41.58319473	2021/8/26	15.13	13.76367188	2021/8/26	159.05	200.3478088	2021/8/24	41.42	40.83473206	2021/8/24	30.96091652	40.19235229	13.76263332	194.7479401	41.11536789
425	24.9	25.46951103	2021/10/15	49.87	49.40702438	2021/8/27	13.9	13.95121956	2021/8/27	249.78	211.8487244	2021/8/25	87.6	81.62815094	2021/8/25	26.21112251	49.68095398	13.05672359	199.8370056	83.46225739
426	23.42	24.96842194	2021/10/18	36.53	39.79361725	2021/8/30	15.37	14.59473228	2021/8/30	213.03	219.7986755	2021/8/26	39.48	38.7350502	2021/8/26	25.39647675	41.30481339	13.36617851	205.6846313	37.76652145
427	26.79	28.87825584	2021/10/19	56.68	54.73437119	2021/8/31	27.69	29.38317108	2021/8/31	711.98	693.4631348	2021/8/27	67.02	75.55710602	2021/8/27	28.43297577	55.84872437	28.63955879	719.4891357	72.57717896
428	7.37	8.728803635	2021/10/20	39.08	43.52769852	2021/9/1	19.58	16.68923378	2021/9/1	773.78	730.7786255	2021/8/30	78.76	75.66506195	2021/8/30	8.11380291	42.41637039	20.17102814	738.3599854	75.21146393
429	9.66	9.568335533	2021/10/21	59.15	57.90446472	2021/9/2	27.25	27.28237343	2021/9/2	165.06	202.5392151	2021/8/31	43.4	42.02648926	2021/8/31	9.728556633	57.28193283	27.66882896	184.3946991	41.97184753
430	9.41	9.270073891	2021/10/22	49.89	41.86309433	2021/9/3	21.11	18.31731033	2021/9/3	386.41	375.8546448	2021/9/1	35.83	35.97267151	2021/9/1	9.579766273	43.26847839	22.0369854	392.7012634	35.38159561
431	25.97	24.22687912	2021/10/25	50.04	46.63409042	2021/9/6	27.49	27.8742218	2021/9/6	259.03	234.085022	2021/9/2	89.39	84.83010864	2021/9/2	23.68910027	49.92391968	28.82925224	233.0765839	86.14768982
432	23.58	23.22746849	2021/10/26	48.95	50.83176422	2021/9/7	12.51	14.08481693	2021/9/7	236.86	213.7406006	2021/9/3	77.46	83.36942291	2021/9/3	24.51572227	51.69126129	13.27801609	192.1278381	82.50436401
433	24.42	22.93936729	2021/10/27	58.86	57.91798782	2021/9/8	63.4	71.07500458	2021/9/8	139.95	196.8808289	2021/9/6	40.55	37.5122757	2021/9/6	21.93933868	57.13759232	63.84807205	181.8891907	38.58840561
434	8.09	8.94948864	2021/10/28	57.71	55.92208862	2021/9/9	61.06	61.52949524	2021/9/9	261.05	233.579834	2021/9/7	88.45	84.84503174	2021/9/7	8.671714783	53.948246	61.63382721	230.729599	86.23080444
435	26.88	26.81672096	2021/10/29	23.47	33.19307709	2021/9/10	13.3	13.98606777	2021/9/10	306.96	306.9848022	2021/9/8	32.28	34.29347229	2021/9/8	26.65035248	27.84415245	13.17894268	309.4992676	33.09007263
436	27.55	28.14152718	2021/11/1	48.97	48.46514511	2021/9/13	38.09	39.24406052	2021/9/13	245.77	255.6658936	2021/9/9	31.83	33.81561279	2021/9/9	27.82406235	49.99430466	38.46120453	258.305603	32.2918663
437	28.98	27.39221382	2021/11/2	48.16	46.93096924	2021/9/14	37	39.12608337	2021/9/14	214.51	233.7527161	2021/9/10	35.26	34.30776978	2021/9/10	26.6054821	50.88749695	40.28837585	224.0054321	33.73596191
438	29.51	30.90581894	2021/11/3	60.4	61.78154755	2021/9/15	50.09	49.69709396	2021/9/15	947.99	813.1834717	2021/9/13	82.03	76.7644577	2021/9/13	31.35855103	61.40925598	47.49293137	873.0424805	78.48484039
439	8.32	8.905801773	2021/11/4	59.11	55.43136978	2021/9/16	27.55	28.33574677	2021/9/16	175.13	201.5225525	2021/9/14	50.77	46.98899841	2021/9/14	8.76464653	56.84932327	29.44922066	188.2280121	46.4122467
440	26.49	27.67926598	2021/11/5	177.97	197.7381744	2021/9/17	79.94	72.84759521	2021/9/17	737.16	711.3358154	2021/9/15	65.1	64.34640503	2021/9/15	28.01305771	180.640686	74.47229004	734.1022339	63.34923935
441	26.8	28.29151154	2021/11/8	45.7	43.13936615	2021/9/22	12.73	14.2186451	2021/9/22	509.29	537.1206055	2021/9/16	54.25	56.68776321	2021/9/16	28.05642128	43.6632576	13.0881834	539.949585	55.14918518
442	13.53	14.80998802	2021/11/9	48.2	47.29387283	2021/9/23	37.45	39.39515686	2021/9/23	1463.17	1465.921509	2021/9/17	71.01	75.72592163	2021/9/17	13.49585247	49.61102295	39.74691772	1411.812866	74.71652985
443	27.63	28.44426727	2021/11/10	42.26	42.33430099	2021/9/24	62.08	63.91093445	2021/9/24	618.77	632.7020264	2021/9/22	57.5	60.56092072	2021/9/22	28.60133362	45.41808701	61.63386917	606.3456421	57.01692963
444	7.52	8.71069622	2021/11/11	49.4	48.16788483	2021/9/27	28.54	29.16397476	2021/9/27	305.48	318.2471313	2021/9/23	34.14	35.21107483	2021/9/23	7.9873209	49.32294846	28.1574955	310.5662537	33.63900375
445	12.85	14.33429241	2021/11/12	36.43	43.36743164	2021/9/28	19.41	15.52901268	2021/9/28	1099	1140.636475	2021/9/24	91.35	85.84348297	2021/9/24	13.13954639	45.1278801	16.49400139	1110.460327	86.57730103
446	26.63	30.57467079	2021/11/15	49.25	53.44711685	2021/9/29	45.86	51.8019371	2021/9/29	946.3	1017.406433	2021/9/27	84.51	85.78657532	2021/9/27	30.59015274	54.40766525	47.81233597	960.5117188	86.35068512
447	24.96	26.45473671	2021/11/16	57.27	53.33253479	2021/9/30	27.44	28.51803398	2021/9/30	680.81	660.7647705	2021/9/28	73.94	73.82645416	2021/9/28	26.73522949	53.51567078	29.1608448	675.9776611	73.19732666
448	30.38	29.56639862	2021/11/17	54.68	50.05447769	2021/10/8	52.99	50.45825195	2021/10/8	191.05	203.2828369	2021/9/29	70.28	72.15507507	2021/9/29	30.99453735	51.68956375	50.08302689	187.9901886	70.73777771
449	8.54	9.138352394	2021/11/18	50.6	47.85315323	2021/10/11	38.91	39.42410278	2021/10/11	1158.98	1261.162109	2021/9/30	84.04	85.1111908	2021/9/30	9.122558594	49.06126022	37.57872391	1211.597656	86.43937683
