# Supplementary material for: Hybrid deep learning models with multi-classification investor sentiment to forecast the prices of China’s leading stocks
Source: PLoS One. 2023 Nov 27;18(11):e0294460. doi: 10.1371/journal.pone.0294460 (PMC10681238; doi:10.1371/journal.pone.0294460)
Supplement: S1 Data — (ZIP) [file pone.0294460.s001.zip › code and data/data processing -python/6:Stock price forecasting/CNN-BiLSTM-Attention-Time-Series-Prediction_Keras-master - stock price/README.md]

TensorFlow Version:1.9.0

Keras Version:2.0.2

My Blog: https://blog.csdn.net/qq_35649669/article/details/104793484

![layers](./Img/layers.PNG)
