# Supplementary material for: Hybrid deep learning models with multi-classification investor sentiment to forecast the prices of China’s leading stocks
Source: PLoS One. 2023 Nov 27;18(11):e0294460. doi: 10.1371/journal.pone.0294460 (PMC10681238; doi:10.1371/journal.pone.0294460)
Supplement: S1 Data — (ZIP) [file pone.0294460.s001.zip › code and data/figure coding-matlab/data/classification_report.xlsx]

## Sheet: precision
Sentiment	BiLSTM	BiLSTMAttention	CNN-BiLSTM	CNNBiLSTMAttention	multiBNN-Bow	multiBNN-Word2Vec	Text-CNN
Happy	0.732515	0.737288	0.716895	0.721788	0.565056	0.265444	0.515625
Anger	0.705224	0.787565	0.745672	0.702153	0.529484	0.241983	0.4375
Grief	0.709317	0.786408	0.731132	0.765766	0.614966	0.354167	0.548077
Fear	0.655706	0.665217	0.684639	0.698947	0.516334	0.316872	0.27735

## Sheet: recall
Sentiment	BiLSTM	BiLSTMAttention	CNN-BiLSTM	CNNBiLSTMAttention	multiBNN-Bow	multiBNN-Word2Vec	Text-CNN
Happy	0.742537	0.816901	0.781095	0.803483	0.567164	0.34204	0.15493
Anger	0.70875	0.752475	0.7	0.73375	0.53875	0.10375	0.10396
Grief	0.667836	0.72	0.725146	0.695906	0.528655	0.357895	0.253333
Fear	0.678679	0.68	0.673674	0.664665	0.56957	0.385385	0.34555

## Sheet: f1score
Sentiment	BiLSTM	BiLSTMAttention	CNN-BiLSTM	CNNBiLSTMAttention	multiBNN-Bow	multiBNN-Word2Vec	Text-CNN
Happy	0.737492	0.775056	0.747619	0.760447	0.566108	0.298913	0.238267
Anger	0.706983	0.76962	0.722115	0.717604	0.534077	0.145232	0.168
Grief	0.687952	0.75174	0.728127	0.729167	0.568553	0.356021	0.346505
Fear	0.666995	0.672527	0.679112	0.681375	0.541647	0.347787	0.411899

## Sheet: accuracy
Sentiment	BiLSTM	BiLSTMAttention	CNN-BiLSTM	CNNBiLSTMAttention	multiBNN-Bow	multiBNN-Word2Vec	Text-CNN
Happy	0.827506	0.942356	0.833419	0.905583	0.551764	0.303355	0.4982
Anger	0.827506	0.942356	0.833419	0.905583	0.551764	0.303355	0.4982
Grief	0.827506	0.942356	0.833419	0.905583	0.551764	0.303355	0.4982
Fear	0.827506	0.942356	0.833419	0.905583	0.551764	0.303355	0.4982
