# Supplementary material for: Hybrid deep learning models with multi-classification investor sentiment to forecast the prices of China’s leading stocks
Source: PLoS One. 2023 Nov 27;18(11):e0294460. doi: 10.1371/journal.pone.0294460 (PMC10681238; doi:10.1371/journal.pone.0294460)
Supplement: S1 Data — (ZIP) [file pone.0294460.s001.zip › code and data/figure coding-matlab/data/error.xlsx]

## Sheet: Sheet1
000002 _1	000002 _2	002594 _1	002594 _2	600009 _1	600009 _2	600519 _1	600519 _2	601318 _1	601318 _2
-1.18613	0.525719	-0.644517	-0.797471	-5.18087	-0.613422	6.96473	-8.26836	-2.9365	-4.22565
1.77334	1.64747	1.1172	4.75522	-0.392443	1.03029	18.6456	8.73876	-1.8529	-0.271392
0.555075	-0.0240625	-0.833343	-3.6706	0.961887	0.994157	-19.5603	20.0622	3.97968	-1.80273
2.1054	1.93434	0.202458	1.42337	-0.288266	-1.03642	23.6924	29.9841	3.66877	1.25284
-0.21734	0.0978762	9.98759	5.30762	1.55434	0.494683	9.03785	9.97402	2.67979	1.15201
0.780157	1.35587	-2.42123	-0.224164	-3.19703	-2.42377	-36.5727	-9.14467	-5.53311	-4.60702
1.6109	1.95	2.73856	2.8998	7.5273	2.00085	2.36765	13.6877	-3.4554	-1.36797
0.87008	1.60019	5.32798	5.54133	-0.335377	0.280586	-64.7511	-56.8314	5.03887	3.07433
0.230089	0.519007	-0.516461	-0.402039	0.641102	0.351294	22.1633	3.78865	3.77767	2.12339
0.144839	-0.264053	3.63021	4.67046	-0.216856	-2.99317	165.14	174.259	2.91049	1.06039
1.44771	1.65479	-4.79783	-7.23883	1.51576	1.81516	-26.5366	-33.0169	-1.15597	-0.382947
0.229029	-0.345727	-1.22239	0.175894	-1.09332	-2.09556	-276.352	-264.9	2.56974	2.13018
0.818061	0.849502	-0.738027	-0.0479445	0.652832	0.882059	81.6458	17.0065	12.0009	8.89248
0.611314	-0.59509	-2.21796	0.961113	-0.958621	-2.91428	17.2639	8.3296	0.415427	-0.220376
-1.2591	-0.906523	27.4974	2.03295	14.0162	3.19451	-6.08923	-63.496	7.04105	3.39014
0.529766	0.548851	6.39422	1.09736	0.469911	-0.49965	5.48379	-4.77837	-0.170035	0.198766
0.997097	1.94228	6.0448	6.3562	-1.76817	-2.30546	-47.3363	-120.381	6.18001	2.62055
0.463566	-0.0264051	4.20422	1.56923	9.7309	5.71099	-1.43148	-22.707	0.187849	-1.8159
0.403633	0.188914	10.9035	5.60142	1.71483	0.822787	40.6682	28.9303	-0.110037	-0.944952
-0.832957	-0.15675	8.93158	-0.917805	2.70416	2.50571	78.0659	3.78872	0.569644	-1.17487
0.848003	1.48599	-8.92174	-7.50517	-3.60334	-0.111838	17.26	0.0968683	0.770904	-0.574841
-0.676765	-0.222385	15.7017	10.998	2.05942	1.22246	45.3227	31.2185	-2.3459	-2.54514
0.216213	-0.220817	14.6974	5.13294	6.41213	3.26138	13.3554	22.1132	-0.225762	-1.71749
2.53865	2.77245	2.47127	-4.66209	1.15887	-0.0340749	-3.39937	-0.478137	0.692181	-0.412647
0.929822	0.625915	-0.214097	3.68066	-0.336436	-0.468125	59.715	39.0833	-1.22453	-2.43324
1.30557	0.742348	-2.38437	-5.44086	2.21319	0.514144	54.7131	41.5135	-1.73263	-1.55771
0.772593	1.46652	-28.1896	-29.994	3.26269	1.29768	111.535	92.6393	0.968615	0.151942
2.01923	1.41764	-4.95078	-5.79393	0.26253	0.4413	9.25902	-5.43938	0.650552	0.471498
-0.816732	-0.460346	4.17584	3.04115	1.01085	0.132461	26.4848	13.8365	-0.0609109	0.461348
-0.301868	-1.5657	-2.0148	-0.188945	-0.173204	0.206248	79.3159	44.4921	-2.06983	-1.17741
1.20552	0.273484	9.0356	1.76082	1.19071	1.36639	-3.97412	-11.0184	-0.443365	-2.82336
-0.218237	-0.265391	-3.15656	-1.44886	-0.653619	-1.33315	3.1748	-32.5012	0.236945	0.0414569
0.306044	-0.304438	2.94068	2.01056	3.14507	-1.93258	14.0217	6.76278	0.782596	-0.142087
1.28218	1.12374	-3.25081	0.844951	2.01318	1.63727	29.6238	-3.40752	-2.82747	-0.99659
0.782186	0.884997	-33.2251	1.99118	-2.6349	-2.00969	-16.4315	-53.1709	2.58358	2.64692
-2.46132	-0.812013	-4.90586	-5.05604	-1.90978	1.03733	-49.6017	-103.701	0.54094	1.13498
-0.389543	0.432381	-21.7269	-30.2175	3.7387	3.94401	39.9229	28.6321	-0.536371	0.0289857
0.915053	1.4394	-7.09375	-7.0253	0.601294	1.09533	62.8897	45.5418	0.328687	0.266077
1.55697	0.908813	7.24494	3.17283	0.748057	0.406624	-23.8313	1.20729	6.20163	3.52494
-3.30067	-2.60522	-1.04439	1.11991	2.12825	2.6527	14.2389	2.21844	-0.6418	-0.721093
0.962333	1.87261	12.9573	9.11294	1.57919	0.414182	22.8562	35.2401	4.43985	2.63564
-0.11262	-0.375364	-3.5526	-3.694	1.27494	2.6282	-5.10373	-3.77073	-1.13957	-2.67029
1.26623	0.857074	10.4027	5.66513	1.36008	0.477114	-169.61	-143.548	3.86488	3.06014
0.0545491	-0.0151435	-2.94472	-1.04746	1.20541	-0.0498046	14.9986	10.105	2.44948	0.332021
-1.00792	-1.2885	-2.43004	-1.51946	7.03804	0.30306	48.0259	30.5096	6.77356	2.58946
-3.91674	-2.68721	-1.62709	-0.480728	1.0569	0.941786	62.9534	75.4504	-3.33464	-3.95574
-3.62139	-2.01818	4.46178	5.36648	-3.60483	1.20701	22.3757	3.21788	0.176025	-0.554745
1.0824	0.477349	9.64089	4.4707	1.29963	0.252713	22.18	11.5278	2.6319	1.89926
-1.98275	-0.893779	-26.4834	-34.0986	2.31613	2.7862	-7.1919	-4.4961	2.47531	2.14239
0.466936	0.111388	-4.31339	-3.07396	0.605366	1.92638	7.87321	-13.3931	-2.44262	-3.49738
0.344434	0.561252	-1.64032	0.676962	0.383858	2.06865	-20.8379	27.498	1.94911	4.47676
1.6472	1.70797	1.8668	3.66137	-3.40483	-3.18157	54.1269	42.7686	0.0379874	-0.39997
-1.0978	-1.30518	-21.9987	-23.7436	2.25125	-1.21368	4.07945	2.05143	-1.97657	-3.49629
0.379901	1.52873	19.8564	19.4978	-4.50159	-6.00586	87.1047	71.0138	0.500719	2.30866
0.703541	0.660862	0.482481	-1.48374	1.58748	0.726333	-33.4701	-15.3108	4.57065	3.66245
-0.142739	0.292216	2.64846	0.174709	-1.02498	-1.59103	43.9049	34.8538	-0.964808	-1.74531
0.71304	1.19247	-5.47677	-4.38207	-0.0292812	-2.08633	30.2245	-10.5963	0.180463	-2.58002
-0.0763937	-1.01544	2.79527	-5.10737	-0.0535919	1.00272	-99.1699	-54.4112	0.988577	-0.280905
0.800759	1.2569	1.96185	4.79797	-2.13526	-2.57976	-70.0988	-73.0228	4.41542	2.39873
0.897391	1.47534	-3.33588	0.0837643	0.405817	0.426176	16.4	-1.7417	2.81604	4.22616
-1.20785	-0.84375	-3.02732	2.423	-4.33142	-0.866717	-35.1102	1.39919	-6.58876	-5.66305
0.832422	0.519481	0.0175345	1.68893	0.863874	-0.113474	-6.54048	10.2107	-1.13729	-1.0277
0.538622	0.95573	-27.4992	8.8144	-0.180222	2.47929	13.4363	11.2438	4.61598	-0.508734
1.61541	0.733301	-1.985	-0.347836	1.31047	0.124381	5.20623	-4.82151	-0.929973	-1.00623
-0.150292	0.636272	-0.537544	1.11647	1.08685	-0.0242065	-23.874	-31.1775	2.32274	2.78526
-1.4725	0.190067	-1.91344	-1.54655	-3.14959	-3.77386	14.7901	2.72737	-1.93303	-2.39113
1.03757	1.01617	-0.904582	0.15376	1.34623	0.325396	50.8259	28.1614	-3.56533	-2.06031
-2.32023	-0.568651	-1.83402	-2.89162	-2.92997	0.260881	3.99653	-12.1882	3.61519	1.01632
-0.440588	-0.328829	15.8349	11.2427	2.24033	1.14462	124.177	113.639	0.445287	-0.60892
-0.229094	0.494802	10.4824	5.646	1.58045	1.09284	-33.9204	-37.3564	-2.32688	-1.67561
-4.38188	-2.96783	14.7809	2.13059	2.32613	0.248863	21.1682	10.0274	-0.285134	-0.797997
-0.451728	-0.754035	6.93812	2.61129	1.17207	0.420113	-247.601	-243.904	-2.80981	-0.925431
3.32465	3.54381	-5.26178	-4.43406	-4.19008	-3.00275	-44.6689	-43.4302	-3.25923	-4.26776
0.616531	-0.00558735	-0.607128	0.732552	0.697976	0.611201	23.4402	14.3766	-1.06629	-0.22727
-0.203005	2.02109	17.9873	2.9263	5.22506	2.53086	-10.853	-75.8068	0.270618	-0.682889
0.698802	1.99619	0.185603	-2.14081	-1.78309	-0.459642	16.3908	-1.31518	3.26829	1.35108
1.32225	0.313179	3.24905	-1.52148	0.944303	-0.185737	24.9232	37.2725	1.51264	1.56724
1.85887	1.33193	-34.888	-47.7934	-1.41768	-0.332193	-15.8215	10.1301	1.68932	0.200918
0.436957	0.534843	8.45524	2.85777	0.919751	-0.0543258	-20.8723	-12.4815	4.94859	4.60821
0.768973	0.143229	-4.72534	-2.03533	1.97381	-0.665674	55.3048	41.9244	4.96685	1.22705
-1.44753	-0.298089	-0.269728	-0.922247	1.83172	2.58119	-14.519	-9.45383	6.3243	3.64051
0.896962	0.423541	-0.349784	2.56639	-1.8792	-2.48726	-180.914	-194.036	1.01287	-0.564082
-0.0264284	1.01945	30.6137	28.4408	15.7166	7.27652	45.4152	-5.1875	-0.284939	-0.918568
-0.0137693	-0.211391	-82.548	-46.5361	0.293905	0.587827	25.8265	15.1961	6.23926	5.48724
0.603553	-0.174654	-4.29529	-5.41905	2.82334	0.622962	32.081	27.7064	3.96205	1.91963
0.952485	0.499229	-4.21015	-3.88321	0.165814	1.78867	2.76068	7.45421	1.11013	0.0199966
-1.46089	-2.1376	-1.06551	1.28659	2.63014	2.85597	164.08	140.23	2.41542	2.29653
-0.589933	-0.368177	12.6529	11.8257	0.488171	1.38392	-12.4259	-6.14118	2.01092	0.988483
-0.37527	0.0330627	10.4352	6.59095	-2.10923	-2.98637	9.59347	17.9995	-0.362711	-1.03993
1.26696	1.34446	1.50861	0.178985	-0.897501	0.80381	23.8305	13.1505	-3.19259	-3.58329
1.12683	0.600498	0.764096	-9.98589	-1.82547	-3.12106	-29.2677	-48.2037	1.33097	2.75943
1.32466	1.1835	-0.579842	2.7196	0.181269	2.38506	41.807	35.6273	-0.445537	-0.192897
0.457968	0.33314	15.9575	11.54	1.99315	1.03616	-197.132	-170.301	2.90609	1.67926
1.38815	0.657721	4.27457	4.52268	-0.460675	-1.25431	77.9	39.7073	1.25513	1.88496
1.05648	0.956071	2.52989	-3.47305	-0.121408	-1.82346	16.3533	10.3434	0.877703	0.170287
2.01353	1.32033	-5.1842	-1.78581	1.13271	0.0788087	27.2262	5.36518	1.58423	0.415438
0.610423	0.339964	-0.220186	0.0451678	4.0822	2.66305	86.8987	36.6788	-2.73783	-1.87802
-0.204284	0.0105315	2.86508	12.1108	-4.7558	-3.49148	10.4906	-3.52119	-0.150622	-1.38948
-1.41077	-2.09126	0.717654	8.4592	-2.35774	-0.941726	-3.08328	2.8483	-5.72239	-3.93036
-0.898519	0.0194614	9.06234	4.65557	0.879441	0.0601528	-7.02764	-6.33574	1.73783	0.812434
0.0228043	0.401905	0.888269	1.69687	0.667836	1.73436	-78.0658	-125.66	-4.36328	-4.18518
0.683628	0.66652	16.8202	12.9419	1.87011	1.21887	11.2408	-19.4908	1.09793	-1.48343
1.15814	0.576336	-4.28537	-3.38629	0.672977	1.84188	-136.194	-101.3	5.11257	5.95736
1.54188	1.93694	14.5604	10.5696	2.97523	2.38578	-29.5	-34.3548	-1.32205	-0.613182
1.49847	1.17842	-2.93748	-2.0411	0.993889	1.29959	17.7596	2.22387	4.54946	3.69979
1.77907	1.07737	-5.15502	-7.03943	1.35349	1.73782	3.96439	-3.75491	2.10772	0.962952
0.0177988	-0.104537	-2.92866	-8.00948	0.705617	-0.543365	2.22633	-0.690341	-2.37932	-2.66199
0.209543	-0.488394	0.351385	1.30161	-3.21707	-2.83653	24.171	13.5275	-2.61814	-2.55543
1.11872	0.488037	0.759569	3.63727	-6.81899	-6.00668	14.6161	20.8457	1.28467	-0.58629
1.2062	0.596355	10.9067	4.71224	0.946596	0.0515358	55.0361	25.149	2.98375	1.36188
-4.96017	-3.35311	-31.0664	-7.48132	3.01261	1.08351	52.7416	24.5779	5.09724	2.20937
0.132596	0.25106	-3.99194	-2.39582	0.959154	-0.122682	6.71293	-7.10833	0.359043	-0.965336
0.642598	0.884133	1.9097	3.27625	0.838627	-0.253976	-126.094	-89.8893	4.67989	5.48529
0.915884	1.18489	-6.52383	-5.36016	0.602183	-0.235966	-61.9641	-21.9569	3.65184	1.57623
0.0226324	0.818716	3.83261	-0.933535	1.197	0.0853308	48.9327	34.6087	-1.0689	-0.987826
-0.279468	-0.31914	-3.758	-5.68299	-0.00904274	0.812651	38.3579	25.6756	-0.239399	-1.85905
0.767501	0.995969	-4.38715	-5.94786	-1.26179	-0.643232	-0.316906	12.6547	1.39842	0.456711
-0.110491	0.201809	1.82672	1.46435	2.28681	-1.00587	46.2277	41.0369	0.564045	0.226719
3.3012	2.67653	0.776642	-2.26138	-0.0758337	1.21123	47.839	35.7229	-1.05539	-1.16956
-4.65643	-3.91553	3.91883	-1.36011	1.18131	0.0133893	16.4553	9.56512	4.56872	3.16212
-0.362643	0.247618	1.11594	2.63915	1.01534	-0.0695134	3.18429	5.37897	3.86103	2.13714
0.981981	0.959882	28.8949	6.54618	-4.34133	-0.862139	11.0943	-5.59625	-0.579876	-1.76966
1.41985	0.703859	9.2353	-1.82237	0.884844	1.09707	39.9588	49.4999	2.44291	2.44202
-0.337579	-0.0223845	-0.987857	-0.724448	0.684905	-0.257199	-6.06754	6.65634	-4.15537	-2.17793
2.30415	3.13931	-1.11631	-1.28205	8.60325	2.24067	-254.268	-249.453	2.72763	2.54421
-0.171995	0.583673	1.78422	4.61718	-0.652466	-1.97484	39.8118	29.4236	-1.33179	-0.769245
2.6084	1.77477	-8.36438	-5.3415	0.902831	-0.00357117	55.0427	108.365	4.26416	3.42241
0.974869	1.70034	4.19861	4.46031	-2.1881	0.578521	-0.521368	-12.4783	-8.89748	-6.54567
1.53205	1.92593	-2.16219	-0.525847	3.94793	3.92603	44.0473	31.8325	0.123821	0.238846
-0.947168	-1.20322	4.50976	3.05606	1.14233	0.220535	-32.3578	-63.5689	-2.91035	-2.4385
-0.739544	-0.452503	9.4803	3.31463	1.51402	0.255856	19.1401	1.76135	1.00224	-0.878537
-1.61312	-0.0134432	-8.65942	-17.5045	4.91283	1.60708	22.5248	7.54652	2.71815	1.70928
-0.166337	0.051969	-2.9727	1.42082	0.526553	1.40371	28.7572	13.9782	-1.31844	-1.88287
0.347845	0.698763	-3.27743	-4.84844	2.41364	1.20132	39.6299	25.7802	4.21245	1.04394
0.273829	0.283573	3.51412	3.53012	-0.428594	-1.21139	58.5243	46.568	0.740676	-0.871094
-0.00108093	0.434275	-0.811445	1.33258	4.09827	0.218986	73.4211	83.8916	1.69332	0.631902
1.08719	-0.39428	7.47477	7.88468	-1.92885	-2.45869	-91.4786	-112.009	-2.32471	-1.09858
-0.701957	-0.529367	-4.46818	-3.56795	-0.520326	-0.504627	-23.4789	9.35466	1.72387	0.600849
1.61971	2.54077	-4.90836	-1.82408	1.146	-0.527225	107.365	63.7023	5.60581	2.20529
0.675896	0.679747	1.74192	0.925304	2.6023	1.81079	14.984	6.17969	-12.6702	-11.5852
0.417994	0.662817	-3.99122	-4.48961	0.783896	2.69889	3.69469	-11.2584	3.41971	0.54506
-4.24896	-2.45304	7.06316	5.06842	1.63995	0.599653	-36.2703	23.8666	1.2529	5.45141
0.0442577	0.0127988	-4.12665	-4.66578	0.219837	0.736511	-5.43866	29.9767	-4.04623	-4.4469
-0.683123	-1.9551	0.283078	-4.59342	9.26767	4.9982	-26.8234	-12.8991	-4.62408	-2.74421
0.325366	0.678119	-0.346642	-3.12949	-1.80716	-2.19414	75.5661	9.97195	10.3359	7.61957
1.32667	0.662931	-7.60004	-6.99381	3.79931	2.23802	-12.4286	-16.7386	1.97069	0.82709
1.92938	1.14665	16.1401	11.3172	2.4934	1.85382	45.0825	36.6399	0.944053	0.112644
0.593929	0.64934	3.361	4.98752	-5.68429	-5.23983	50.0888	33.4827	0.0870102	-0.111037
-0.128452	0.129077	2.63742	6.30986	-2.54435	-1.98007	-55.485	-92.272	1.17615	2.30509
-1.60575	-1.00275	1.92759	1.90314	-6.90552	-5.72192	13.2741	-4.92756	2.67402	-0.293006
1.23835	0.562447	13.2749	-3.1416	4.14527	2.28591	42.0078	24.595	4.79885	4.26173
0.677577	0.26396	-35.4841	-38.364	2.78737	1.74712	-128.36	-108.052	5.694	3.66317
1.59364	1.73504	10.1171	5.40849	0.716237	-0.292414	60.8634	19.7581	-0.0370114	1.20479
-1.17089	-0.492459	50.6921	16.0671	6.88026	-0.0783548	60.2796	43.0657	-0.29399	-0.871264
0.426273	0.605186	-38.1945	-2.55508	0.105636	0.898609	7.17129	19.0171	0.0620479	-0.776892
-4.36928	-3.3359	0.914127	4.29329	2.93982	-0.333187	11.7191	7.2822	1.22583	0.479556
0.669069	0.37127	13.3493	9.01361	1.37086	0.248902	54.5806	39.9986	-3.00949	-2.23794
0.0788655	0.20348	16.5046	11.8658	2.08708	1.18143	10.2275	-5.17734	-1.85966	-1.82561
-2.10968	-1.23824	13.5014	8.66585	2.16954	1.13811	-19.7236	-54.9609	2.79019	1.53868
1.09486	0.396521	0.678637	2.88524	-1.28804	-2.13386	23.4278	4.58546	2.30019	0.548501
0.565468	0.839321	-1.14392	2.25986	-2.97561	-5.53256	12.1197	-0.115076	1.81954	1.73517
0.15773	-0.100643	1.83455	0.0179939	6.35942	6.63514	-188.652	-166.908	1.24524	2.26622
-0.210486	0.118471	-3.53139	-0.265163	-1.53474	-2.31054	17.7322	9.58584	6.69117	5.16485
-0.364883	0.145226	7.53035	2.25701	1.0328	0.561245	26.909	16.9946	2.54725	4.87412
1.49691	0.906224	3.94907	6.87264	2.55544	-1.7159	17.8579	21.674	-0.700064	-0.141527
0.142756	0.632804	3.17333	3.55554	1.87068	-0.969171	-8.71387	-10.1943	-4.26173	-2.58842
0.828638	0.659248	-4.29326	-4.95183	0.234241	1.54639	49.7555	32.4836	-0.216787	-0.624518
0.939181	0.332398	11.292	-7.28694	5.5376	2.29939	-34.3537	-31.3599	-2.60403	-1.46099
1.03056	1.08214	-44.9368	-10.4561	-5.37003	-6.12105	-36.53	-32.5977	-3.57414	-4.31373
0.483052	0.392516	-1.62886	0.210232	1.61156	-0.000745468	11.8661	9.50359	0.631087	0.687418
1.15407	0.66807	15.8506	1.0808	1.63534	1.94393	49.0235	41.8843	0.827939	0.589631
0.199089	0.424153	3.54093	0.452703	12.0002	7.61141	47.0372	33.3985	-1.58806	-1.46533
1.49123	0.491378	2.85936	1.91045	11.4869	7.24265	45.1385	28.7815	0.20616	0.255644
3.23371	3.69061	0.708145	-0.692215	2.11424	2.42143	47.251	33.6212	4.65073	1.57896
-0.489085	-0.362633	14.9477	11.4871	1.53923	0.893738	-1.47453	3.35897	-0.700237	-0.730335
-0.706034	-0.618317	-52.3313	-15.4368	1.59115	-0.347299	1.99682	9.83158	0.134549	-2.45134
0.283182	1.36182	7.69649	1.8604	0.532385	-0.491982	-113.942	-86.7532	4.36544	2.8652
-0.202188	0.808764	-3.622	-2.05196	1.35925	0.189646	-8.93483	-12.1589	-8.70966	-6.95415
1.80319	1.88131	5.29702	5.31149	-2.50553	-4.58832	-1.4505	-11.524	0.363056	-1.08745
-5.81024	-2.98326	6.31095	1.10953	-2.1321	0.543939	2.53556	-112.923	0.446192	0.696283
0.171031	1.25869	-3.59505	-3.22786	-7.24551	-6.08052	17.6824	6.02907	0.346402	-1.05354
-0.31226	0.0392113	-5.14237	-3.22406	0.876075	-0.288454	-44.7017	-33.5647	-3.89284	-2.30506
0.29284	0.957942	-5.45621	-3.69212	-11.3631	-10.6114	44.5203	58.4945	5.43933	2.79746
0.668385	0.572217	-4.59895	-2.36017	-8.865	-8.48644	240.696	240.922	4.26206	1.78015
0.117726	-0.501741	16.3564	11.7787	2.06258	1.21295	-70.4627	-19.2193	-4.76136	-4.05764
1.17626	0.519667	-2.47117	-7.45667	2.5914	1.3542	21.2656	15.2096	0.859992	0.423446
0.342493	0.693989	1.26463	-2.34577	0.419887	-0.802132	-274.518	-266.401	2.75389	2.12738
-2.27078	-0.342894	1.98921	2.72541	1.55688	3.13403	108.845	94.7566	0.89658	-0.10662
0.616557	0.488993	10.5464	6.05039	1.69381	1.34081	8.20945	-13.5439	3.27581	-0.0855304
1.17273	1.71774	-2.11019	-1.76388	1.54501	3.03766	5.45056	-14.6929	-1.07224	-2.63337
-2.50549	-1.73917	10.862	-10.338	1.8111	0.371938	53.4211	39.3691	-1.54617	-2.74717
1.13596	1.12412	3.05797	3.84736	-0.576873	-1.28241	-2.98627	-17.8749	-0.726309	-1.22574
1.63758	0.839555	-4.1535	-5.97523	1.59314	1.86169	-3.53679	10.4135	3.06492	0.148529
0.438121	0.289535	1.15493	2.66635	-0.481553	-1.71171	7.61526	20.0378	0.175878	-0.606921
-0.48469	-0.256588	14.5062	9.88814	2.11969	1.04211	-41.6041	-41.2113	-3.31004	-2.08666
1.01503	1.15038	16.3044	12.6068	1.81404	1.16635	-0.897153	-0.209332	0.918071	-0.168729
-0.270779	-0.769842	8.29706	0.838751	-1.16822	-1.61485	-0.0997162	12.5907	2.0732	1.33536
-2.25431	-0.50765	-5.83027	-4.60171	0.448023	1.11297	18.3985	10.0976	-1.2195	-1.70527
0.977701	0.813404	-1.51612	0.460399	1.08219	0.0138649	-1.15824	5.65292	0.0629549	-1.11386
2.09881	2.30693	-2.86667	-3.30231	1.05128	1.55705	-278.177	-268.063	0.835641	-0.298804
1.37069	1.52589	-17.1736	-31.4552	0.752722	0.0135936	34.95	-0.380659	-1.3411	-2.01907
2.53415	2.66483	-6.10742	-3.05696	1.53494	1.03087	42.8353	30.6945	0.397917	0.557612
-1.53687	-1.51918	-4.74275	-3.67971	1.20447	0.0526757	15.7948	32.838	6.23319	3.59068
-0.0512192	0.306571	-3.57546	-3.5625	-2.04649	-4.03348	67.6831	39.336	-3.92384	-2.99536
0.730279	1.29192	-0.448935	0.729456	-1.54166	-0.811295	24.2197	8.66519	1.88468	1.24649
0.887613	1.53491	9.12715	3.84989	1.65805	0.77734	79.6636	20.9313	-1.36581	-0.532394
-0.943248	-0.381799	3.8099	0.600567	8.9929	4.5495	36.3375	14.2544	0.572792	0.234581
1.62493	1.74394	-1.68115	-0.567105	0.325879	2.15155	-12.3148	11.9179	-0.230782	-1.07164
0.614331	0.583746	-1.85583	-1.07426	0.468239	-0.555783	47.5965	35.3121	-0.180815	-0.209005
1.23586	0.496947	11.4411	7.18906	1.56404	0.461394	14.4233	29.8146	2.12478	-0.215425
1.25986	1.91085	-0.753081	0.314401	-0.823531	-0.563567	11.0507	-1.30493	0.664254	-0.551459
-0.942959	-0.866435	4.33228	2.96733	1.12262	0.0142583	41.9318	28.9476	-0.665246	-1.24292
1.42495	1.40351	3.62558	5.34779	0.255056	-0.473936	-1.94705	13.8376	-3.7383	-2.72355
1.3086	1.62693	12.078	7.1467	1.37414	0.436573	-22.0295	1.63795	1.34566	-1.16307
-0.598147	-0.634448	-1.077	2.15868	3.6614	-0.646571	8.30828	4.54235	-0.585169	-1.232
2.53929	1.95537	7.50825	2.1696	1.32837	0.626548	52.5752	34.9465	-0.172393	-0.566604
1.87552	2.9873	1.28989	2.73074	-5.23005	-4.15023	31.2853	12.245	-1.55623	-2.05225
1.56094	1.13489	5.92066	-2.80714	0.812007	2.03248	36.2322	21.3276	0.872601	0.131287
0.153902	-0.00387569	-2.32567	-3.80943	-2.02529	-0.392486	46.2144	36.7859	0.543949	0.00200272
0.024203	0.0647666	14.2965	9.99262	1.5827	0.826192	-2.14684	-7.70461	-0.444899	-0.874262
-0.836159	-0.0718347	-2.55577	-6.12647	1.19276	1.50293	8.3321	23.9414	-0.523595	-0.980348
-0.249522	-0.264819	11.9494	2.48976	1.9843	0.724766	2.40283	2.75427	-1.66287	0.0547104
-1.23866	-0.514605	14.0995	10.4193	2.88757	2.64623	7.0072	8.8396	0.53499	-1.10659
-0.371188	0.0934639	-3.48967	-2.66321	1.04498	2.56305	38.608	-13.2811	4.05276	3.75667
-0.789047	0.688813	7.04082	9.55967	-3.71018	0.275808	17.8697	12.2339	0.35808	-0.757158
-0.000135803	-0.0710825	-67.9718	-31.6883	0.774917	0.0525166	16.5275	7.56179	-4.06424	-1.65304
-0.114144	1.0115	-1.41805	-0.276713	0.28163	-2.16235	40.6102	25.0465	-5.16543	-3.3632
1.45047	1.88016	-0.643465	0.477312	1.75529	1.16283	27.5182	17.157	1.57084	2.04392
0.763924	0.243867	-2.90929	0.994142	0.229122	2.15373	-6.31039	-12.5849	2.18183	0.399597
0.214791	-0.418423	-4.67067	-5.34393	-0.8195	-0.206524	149.396	101.275	1.39573	1.29729
0.467048	0.0753644	-39.0684	-3.32809	-2.27654	-1.51571	1.14624	32.8695	-2.53018	-3.07516
-0.35789	-0.31578	-68.3867	-38.0246	4.14121	3.5397	-15.549	-13.6376	0.0420891	-1.30736
1.64349	1.661	0.63169	6.53644	0.473543	0.144693	-3.72894	-6.02783	2.62934	1.61041
0.419308	0.792601	-1.71864	-0.391133	-0.813393	-1.4145	52.988	42.8251	1.02497	0.525555
-3.87092	-3.08471	-3.91958	-4.17133	1.95092	-1.68885	28.687	14.6345	-0.94973	-1.33125
-0.0631725	-0.152595	3.42383	1.62767	-1.21267	-1.16743	14.0574	15.1254	-0.253402	0.824151
1.00689	0.444152	13.4413	9.47329	1.55553	0.410707	-49.2888	-35.0767	6.4668	4.1392
-0.0594567	0.82314	-3.43611	-2.82271	0.493303	-0.345595	-10.5578	-1.98653	1.72992	0.00915115
-0.261126	-0.491079	3.55961	-2.62285	-0.346191	-0.92535	-29.7482	-41.4991	-1.80539	-0.939662
0.0295267	0.100959	7.99834	3.47419	0.876412	0.00175076	41.6642	23.2355	-0.5348	-0.6892
-6.89585	-5.56957	4.84615	6.32131	-0.641881	-1.76728	8.9799	-19.3453	1.22283	-0.890722
0.12662	-0.091651	10.819	6.58002	1.7889	0.670083	28.2031	1.55896	1.99718	2.23454
-1.07066	0.223621	2.33965	2.8678	0.0566019	0.808265	27.8349	19.4572	2.22721	0.539114
0.948836	0.274826	2.81691	5.86508	-0.648055	-3.03656	-4.63389	14.688	0.0985779	0.143877
2.11885	2.24795	5.497	8.19414	1.43643	-0.197471	44.4397	30.1872	-2.49984	-1.96103
0.750534	0.0716708	2.31671	5.33826	3.38681	0.617701	100.221	32.712	0.610868	1.29496
-0.528344	0.873958	-32.4353	-16.82	-3.71162	-4.40103	4.11051	-1.4023	-3.35458	-1.52513
0.453042	0.477216	-26.2988	-26.4392	2.98073	2.1685	-215.679	-210.62	-0.367035	-1.81622
-0.885221	-0.743423	4.12623	5.44268	0.705547	0.0530542	44.4224	111.396	5.35136	4.57822
-0.0958668	0.1605	6.26388	6.8514	2.95732	-1.22855	46.2932	32.9669	0.805815	0.800933
-0.228143	-0.0699477	1.30427	3.58452	-2.33403	-3.72652	-134.227	-127.505	-0.471907	-0.18717
0.0139692	-0.385997	5.46408	5.2737	2.75428	1.92239	-9.75274	-23.7374	2.32651	0.362278
1.30766	2.06605	-6.48747	-6.44346	4.45281	1.0817	17.7115	10.3543	0.326935	-0.945137
0.655741	0.0700373	0.130922	2.57105	-0.204098	-0.599894	170.893	117.186	1.78544	1.81664
0.442029	0.87378	2.12299	5.89398	-1.47927	-1.32266	-62.8066	-62.8674	-8.06481	-7.37173
0.353635	0.603866	0.575212	2.60479	-0.715924	-0.58524	45.2121	30.728	0.234708	-0.987357
1.58156	0.457868	-6.26363	-6.22998	0.917096	-1.12804	18.7725	8.30874	2.10666	0.518568
0.97261	-0.39237	-0.115761	-0.632042	2.38197	4.23506	-36.2798	-15.1809	0.849136	-1.49168
1.06081	0.394763	14.2497	1.14034	3.1725	1.10055	17.2325	16.7546	-1.17028	-1.78863
1.41294	0.509918	-3.0728	2.47337	0.633491	1.49793	19.5647	14.0258	3.30331	1.65141
0.355175	-0.71303	0.625684	-1.00889	2.23954	1.6467	75.5168	64.0037	0.328663	0.290074
0.316283	1.12405	-79.5592	-43.127	-2.46296	-1.0421	-64.8483	-120.099	-3.31304	-3.09769
1.78812	1.32025	-2.63303	-1.72457	0.146868	-0.783246	-4.66427	-7.24457	-5.23027	-2.90455
1.72227	1.7566	2.28886	0.363129	1.84062	1.11997	-33.8895	-0.999906	2.30647	1.26441
-0.182139	-0.599649	1.98659	-1.41992	-2.40477	0.336009	46.1809	41.1468	3.35044	1.15638
-0.687293	-0.528037	-5.82978	-23.0334	4.64907	2.49374	43.3464	26.4874	-0.00537491	0.0546722
-0.0530146	0.424225	15.8258	11.7114	2.17733	1.6146	29.4018	12.3005	2.13307	0.775625
-0.428647	0.939509	-1.91725	-0.851638	1.11036	1.941	14.704	-13.2202	0.807469	2.04422
1.3757	-0.0134327	-5.14618	-4.07257	0.913376	2.49893	14.8806	28.9181	-1.91989	-1.39054
0.0426453	0.258633	-5.25481	-1.93388	3.706	0.381919	43.1734	32.3214	0.608293	0.113924
0.661111	0.517237	-3.21514	-3.21625	0.967377	0.940717	-77.853	-58.8104	-4.66277	-2.78133
0.268797	0.130478	14.7827	8.94561	3.51391	-0.226955	-37.2632	-24.0532	-2.94884	-3.68251
-0.725877	-0.0128835	1.18848	-4.10481	-2.10026	-0.565265	41.8433	32.5443	-0.0809642	-0.738313
0.405507	0.6295	-3.54649	-2.15268	1.13548	-1.22738	79.154	76.1676	2.62648	1.26731
0.509017	0.884265	-2.71458	-1.66499	5.33476	4.49312	-27.5455	-8.2082	0.248032	-1.44363
-0.592632	-1.06448	-3.31861	-3.37749	-0.0501752	-0.674168	-3.48287	-36.8922	0.47312	1.54741
-0.418086	0.0810774	13.7435	-13.764	5.60329	0.451095	-12.3782	-26.6246	0.651532	-0.271805
1.50252	0.812246	-5.07273	-1.23514	-5.53098	-4.26334	17.4561	11.0619	4.88788	3.82451
0.0197231	0.851325	0.903759	2.72744	0.929481	1.50859	-25.7904	9.7728	2.48796	1.41325
0.686535	1.35957	2.11789	1.96394	0.995388	0.80988	17.0251	6.17487	-0.722629	-2.22465
0.757462	0.767487	-3.72699	-0.381592	-6.54424	-6.46927	13.5766	12.0092	2.06634	0.610238
-2.21394	-0.509613	2.1604	3.3417	0.511187	-0.404139	73.7725	60.8023	0.757812	0.659767
0.352112	-0.197128	4.29971	0.0552747	1.42704	0.934588	20.7916	10.3726	2.4495	2.1972
0.882679	0.771308	-4.84637	-4.23526	-0.157921	0.532411	56.2046	45.5913	-1.38584	-2.76713
0.0886099	0.57913	11.6843	5.88813	1.35403	0.529547	30.3854	30.4682	6.30198	4.18107
0.66333	0.729063	-5.59064	-20.0723	4.52009	0.426	4.43164	-24.4174	-2.61745	-3.13277
0.235231	0.758241	10.3396	5.69101	1.21761	0.241197	15.7078	1.04286	-0.335478	-2.10254
-0.501328	-0.38064	17.0229	13.2444	1.31704	0.505673	38.0849	28.3701	-0.454287	0.0201204
0.057407	0.709238	8.38848	3.10665	1.49139	0.547106	1.80584	-3.48837	-0.850955	-1.60205
-0.794095	-1.02162	-51.242	-18.4483	1.06253	1.29427	8.16587	18.9067	-0.0547157	-1.44726
-0.592923	-0.641441	-0.915078	-0.373948	0.265938	-0.651541	23.4223	10.365	0.0455836	-1.33018
0.905652	0.204375	5.56524	5.14307	0.935965	-0.259974	59.1782	28.2614	7.3578	4.32084
0.828871	0.325084	1.58727	4.10208	-3.05927	-2.33882	21.5246	10.1384	0.352881	-0.809042
1.51903	0.610066	23.3668	0.583674	-5.11669	-2.93695	-38.6673	-68.7891	-0.302234	-1.92107
1.05238	2.06836	0.784039	3.81163	-0.378046	-0.421053	12.575	-12.6647	7.17653	3.34236
-3.76072	-1.96985	2.37363	3.62005	2.63575	1.04992	102.502	65.8469	0.505901	-1.81506
1.43976	1.49242	0.708428	2.04492	0.882415	-0.0496564	18.2513	8.54445	4.93028	3.46941
1.8784	1.24617	11.056	7.05156	0.88257	0.0310144	51.623	42.2632	0.878629	0.318304
-0.493186	-0.163542	-1.92854	-0.164548	4.76804	2.82131	64.8321	54.6885	-0.857435	-0.267588
0.826208	1.32289	9.96823	5.26589	1.41898	0.448969	9.57007	1.27722	-0.0598688	-1.37639
1.75061	1.65912	-63.8848	-27.11	2.49681	1.849	-48.8062	10.1632	-1.82916	-1.01954
-1.06893	0.422227	2.15198	3.18855	0.141888	-0.70972	0.860623	-1.51691	-2.74674	-3.00747
0.742317	0.206766	-0.227494	2.18222	-1.25823	-1.51029	-31.5137	-37.1486	-0.83108	0.123113
-0.209694	0.140754	-4.07418	-5.16356	4.49442	2.88796	-64.6974	-98.0335	-0.670929	-1.18163
-0.102238	0.0579506	-2.53021	-3.61918	-1.45498	0.877784	11.3462	2.16172	0.391951	-0.562631
-1.68766	-0.47369	16.3377	11.9433	2.42002	1.9322	-20.0448	-5.42383	-2.33949	0.187984
-0.417426	-0.354421	-60.8391	-26.0975	-1.92305	-0.185273	3.69269	-0.339323	0.690356	-0.559476
1.04154	0.437288	20.4601	10.1414	6.85484	4.01796	15.8858	-10.8412	2.41782	1.77138
-0.035611	0.363432	-1.61521	-3.92533	-1.3815	-0.000803986	17.2935	20.4976	0.918255	-0.271003
1.28494	1.19789	-2.68208	-3.31676	4.09215	2.22228	45.6891	34.5537	-0.0431393	-0.00833405
1.23008	2.12646	1.78895	5.07921	-2.57958	-2.07874	-4.70852	13.6604	0.751802	0.335962
0.971945	0.892925	-3.47611	-1.72283	-0.572416	-1.40373	9.62873	24.1685	-0.334556	-1.74079
-1.2829	-0.938212	1.54164	2.3116	3.95984	0.513872	-66.1994	-61.8853	-5.06377	-3.58594
1.40826	1.97601	-1.05668	-0.10796	0.66684	2.01667	22.2062	13.9696	3.14924	2.37938
0.354178	0.674104	0.223844	3.65193	-1.32855	-0.824044	-254.955	-247.635	2.82528	2.65616
-7.56271	-6.17361	0.120566	1.72267	-0.120539	-0.899577	-70.0115	-41.1532	2.52664	1.21261
-0.257553	-1.26287	-6.64566	-7.24635	-0.695836	0.337876	29.4502	16.7403	0.962666	-0.0553624
0.925917	1.10476	-3.87865	-0.833542	-1.8079	-2.12096	14.6188	-0.921698	-5.78381	-5.49291
1.04348	0.459234	3.18407	2.62526	-3.3133	0.753566	8.08289	41.3547	-1.35814	-2.07694
2.01228	1.3542	0.790304	1.20862	-3.01611	-3.6657	27.6367	23.0338	-2.02938	-0.0509903
0.777083	0.301827	4.31258	2.30024	-2.86765	0.59923	-35.0884	-25.5481	5.23978	2.69504
0.508501	0.890064	2.26944	3.71886	0.907199	-0.0738199	-2.49352	10.3161	-1.1502	-1.61432
0.26667	0.385187	25.5544	21.8775	0.104274	-2.25498	59.1383	45.0401	6.6031	2.415
-1.07778	-0.882468	8.73965	4.34844	1.39128	0.348113	21.4766	15.1106	0.377466	-0.594207
-0.541413	0.109405	-3.82235	-4.01003	0.345845	-0.743587	-64.6316	-67.4043	-0.40633	-2.19461
0.19361	2.29072	-0.936522	0.686697	-1.51859	-0.875837	15.1204	-5.77712	0.425724	-0.580272
0.294421	0.952737	8.76007	7.99538	5.00438	4.20021	-5.43813	-7.43372	2.77797	1.0593
0.753451	0.89185	0.926646	0.446792	-1.29839	-1.38853	7.96448	-1.65654	-3.88348	-3.32741
1.44571	0.321742	-3.37788	-1.85386	1.18988	-0.0282916	-10.9485	-42.1878	0.155738	-0.605248
1.40481	2.64167	15.4328	0.202225	5.25423	3.14943	34.8844	23.067	-1.34217	-1.59551
-0.540812	0.214831	5.44121	6.47293	-2.02248	-2.73465	-30.9082	-19.5542	1.51777	-0.864717
-8.8277	-6.49722	-33.1754	-34.3907	0.697623	1.27324	-1.72217	-7.38129	0.680172	1.49028
0.330096	0.864785	-19.3338	17.3136	-1.29929	0.520253	42.666	28.0011	-6.66259	-6.07594
-1.30305	-2.2401	-0.353266	0.722307	0.302168	0.910829	22.6447	10.894	4.15292	-1.68365
1.06989	0.507296	-52.0088	-23.7296	-3.26528	-3.84689	-36.8692	-48.1917	5.53937	5.00661
0.792959	0.968035	-2.34182	-8.63552	2.92074	-1.78354	85.5847	60.3251	0.948078	2.61287
-0.370887	0.778403	-3.89196	-2.9349	-3.7	-2.49256	66.4344	61.7875	2.15792	0.767674
-1.02939	-1.61187	1.23289	2.82295	2.32566	-1.37397	32.9178	18.4293	1.05274	1.02043
0.61507	1.20995	-3.30112	-3.81156	-1.69423	-0.801491	-6.09163	-13.809	2.26906	-1.283
-0.840977	-0.563496	0.181469	1.27066	0.00938915	-0.904158	-0.968457	-1.25267	0.749791	0.807073
-0.00462448	0.264262	-2.12769	-1.20232	1.3899	0.214532	-7.53584	-21.4446	-2.13709	-0.372667
0.39413	0.346354	16.2968	12.2249	2.35308	1.92233	-286.655	-259.526	3.08775	2.48726
-1.65644	-0.323864	-1.5593	1.14339	-3.21409	-3.49169	28.1484	54.0054	2.39814	1.86833
1.13413	-0.31965	-4.45583	-10.0294	0.927233	1.78822	19.0409	-0.77282	3.37781	2.8517
0.310654	0.802023	-1.20859	-14.0334	0.899775	0.77344	74.9528	61.8316	0.198492	-1.07133
-0.948307	-0.172717	3.82818	4.84977	-4.44203	-0.00792816	42.185	30.4576	-0.376482	-0.238622
1.88103	2.36251	15.2266	11.3461	2.7567	2.0734	-69.3258	-27.8345	2.41174	1.33431
1.26779	1.22038	8.78276	1.51415	1.52255	0.976564	15.0851	5.81714	-0.904398	-0.66126
1.13686	0.697987	0.876525	3.57661	-2.10429	-1.95698	21.7219	29.5566	0.777395	0.263788
1.52007	1.06766	1.90637	1.65136	-3.22378	0.238176	122.214	132.699	1.67082	-0.152852
2.06473	1.74645	-1.70725	-0.272062	-0.569819	-1.06364	21.9495	19.0314	2.34485	2.10018
-0.232609	-0.0258158	10.9699	7.31723	0.878039	-0.626216	-63.8232	-26.5214	-3.90527	-0.505113
2.84227	2.66883	1.60274	4.23813	-3.85419	-3.08385	112.589	143.613	4.82765	3.98057
-0.221873	0.710496	-14.9926	-29.3093	-1.53289	-1.71898	59.3922	63.8002	-1.66412	-0.687668
-0.360867	-0.1172	-2.92356	-3.13822	-0.698369	-0.0748852	45.3576	35.1611	-0.412582	-0.707394
0.728753	1.38668	-7.10573	-8.31554	-0.30295	-0.452135	-40.566	-15.9123	5.74348	4.31686
1.16494	0.45713	3.82176	0.762249	0.945282	-0.136224	81.298	28.183	-0.366355	0.736245
-0.256381	-0.957912	13.2957	9.53583	1.49639	0.471277	-35.8642	-6.44333	-2.53549	-2.87835
-3.04347	-3.46306	2.02424	3.59151	0.764562	-0.429801	-8.68719	22.1262	1.80202	0.644233
1.30023	-0.0214712	9.14435	5.15302	1.13272	0.492409	-1.14557	15.0105	-0.336244	-2.04603
1.65066	1.12525	-8.58808	-8.25423	1.27491	0.406392	2.8198	0.229442	-8.15258	-6.6815
0.552487	0.29424	25.6405	-5.66889	-2.45475	-7.22342	-10.2285	-24.6079	-0.654634	-1.33979
0.775804	0.0246076	-2.2179	-1.28415	-0.321704	-0.893745	47.6514	55.012	0.266801	1.46481
0.028519	-0.514732	1.97006	2.79803	2.93114	-0.597027	14.7896	6.62794	-4.4814	-2.17567
0.402833	-0.203212	-3.39975	-5.88338	0.780087	0.92003	-17.3858	10.9021	-3.77598	-2.36207
-3.73456	-2.40076	-0.315296	1.51844	3.7085	2.90046	-17.9382	-58.5613	4.39571	4.89797
0.428482	0.910171	-1.64861	-1.25457	1.2916	3.22145	-2.40921	11.8083	1.80959	0.594232
-1.70027	-0.577809	30.3989	9.39768	7.00431	4.79443	28.6192	14.751	-0.124839	-0.851596
1.59839	1.5948	-3.45586	-2.57512	6.48166	1.74146	5.35054	10.2813	-1.66028	-1.35797
0.496055	-0.00374275	-5.8284	-1.68058	-1.33308	-4.45402	-20.712	4.27808	-2.77216	-1.51653
-1.90989	-0.452183	8.47604	3.10852	0.953725	0.0167759	23.7976	25.4975	0.876947	-0.315547
-0.539244	-0.188786	1.70141	0.910956	-3.13912	-2.05574	39.8207	23.6053	1.35566	0.498215
-1.34436	-0.87239	0.910807	1.61765	-1.8096	-0.999874	21.5369	13.9565	4.45492	3.00368
-2.0125	-1.00214	-0.0963701	0.512555	-0.584177	-1.10853	-5.84111	-7.69421	11.2252	1.94763
1.20536	0.50545	8.67903	3.93818	1.18223	0.316558	43.4454	39.1447	7.60303	5.98354
0.963966	0.245003	-11.9743	-11.6026	-1.7671	1.36486	25.1792	15.9551	-3.82328	-2.68206
2.53214	1.4368	-34.36	-11.8416	-6.02782	-6.69969	28.6401	13.8943	-1.93839	-3.02358
0.651926	1.07894	-0.238836	1.24542	1.2596	1.19743	-6.11644	-23.7345	3.48342	0.764822
1.12457	0.455363	-1.19164	0.580126	3.31565	-1.62926	49.389	37.9867	6.83621	4.98343
0.424639	1.05313	-4.9969	-15.8977	5.35411	2.42995	-10.6462	-56.3423	2.37315	1.58294
1.50525	0.696471	6.71979	6.16271	-0.121872	2.0411	60.4374	43.5306	0.521249	0.17201
2.97442	3.16611	-1.73211	0.939455	1.54687	2.04284	60.9401	47.3387	-2.94675	-1.82823
-0.461085	-0.9009	-1.91199	-1.59661	-2.51578	-3.18085	-38.1632	13.4398	-2.69743	-1.28029
-7.13837	-5.81738	2.57516	3.69598	6.59399	4.35252	24.1501	11.0832	0.190071	0.353958
-0.401374	-0.231398	-15.5932	-16.1091	1.65366	1.09295	55.5462	46.8332	-0.145516	0.110622
1.34239	1.54352	-1.38888	-0.124454	-0.380125	-1.0335	25.4587	14.0976	3.0448	0.278524
0.266471	0.299661	15.6422	-16.0171	-1.34659	-6.62237	-4.2455	-8.87281	4.30402	-1.39092
1.38202	1.02022	-0.0528647	1.71538	-1.07903	-1.25137	7.24436	18.6326	2.25067	0.0560391
0.754732	1.15938	-1.88977	-5.30219	0.948631	2.4761	38.9768	8.64411	5.2314	-0.0455719
1.81102	2.62987	1.11714	-0.463293	2.00065	0.626173	-26.8943	-33.6525	-2.05143	-0.889485
1.24014	1.54785	-4.22944	-1.87104	1.84648	0.157798	70.3605	58.6246	-0.75874	-0.722428
0.361817	0.293914	-4.11673	-6.97857	0.871261	-0.874123	32.4099	21.1532	4.28936	2.714
0.583784	0.821512	3.12252	2.76484	1.15274	0.471772	41.7812	28.7558	0.0964835	-0.633409
0.668628	1.11981	-18.2712	-10.3568	-4.60751	-4.97233	16.5125	7.52204	0.120423	-0.895581
-0.158182	-1.0747	-5.22396	-4.26674	0.168231	0.253867	-95.531	-82.9166	2.12877	-0.1414
-0.215988	-0.555334	-2.31182	-1.47813	0.0165754	-0.858561	-30.2324	-53.7178	-0.96714	-1.77492
-0.636919	-0.849215	-4.68366	-2.3109	0.160983	-2.12211	-175.733	-157.709	-1.36723	-1.47491
-3.96359	-2.10872	-1.83875	-1.74928	4.97829	-0.82837	57.2508	5.67864	2.47474	-0.526438
-0.244638	-0.217471	0.439455	-0.334177	1.17793	1.2152	-4.22817	-4.50151	-1.58881	-0.923699
-0.245088	1.59745	15.4373	10.5953	2.30447	1.5967	51.8028	34.092	-0.340996	-0.759541
0.0713699	0.485144	-4.7128	-4.67428	-1.23714	-0.692306	127.818	69.3635	1.00292	2.10553
1.60891	1.3537	-0.431467	-20.4139	-4.31265	-2.46539	139.163	146.843	3.38419	1.45541
1.7304	1.13712	-6.37817	-9.23381	0.962282	-0.953837	25.1552	6.54357	-1.21511	-1.10481
0.89226	0.576702	-0.552254	-2.64253	1.36069	1.42536	-1.25838	-5.97621	2.05745	0.912902
-0.948584	1.45146	-2.59365	-2.55675	1.1056	-0.655406	71.277	61.1567	0.41622	0.396399
-0.23275	0.0029789	3.74505	5.86852	1.9736	-1.79052	21.533	0.147092	1.24509	0.0063237
0.263911	0.50578	6.4592	7.6946	-0.272967	-1.08323	7.75786	8.5898	-0.131771	0.427067
1.87406	2.05025	16.2383	12.2403	1.95133	1.31441	40.2009	29.1023	-0.00336807	-0.817772
-0.445137	-0.0549456	27.7405	-1.93917	-3.07676	-7.14053	-1.44172	-8.17595	1.70343	0.709016
1.19406	1.52638	-0.753352	0.685471	-7.31473	-5.86376	-71.7149	-83.0974	-7.26985	-5.96319
-2.27455	-0.984203	-7.44117	-7.27389	1.07701	-0.801177	15.5449	11.6581	1.2459	-0.108954
-2.02715	-1.32499	3.36045	2.4113	5.48695	-0.568347	8.73199	4.00808	2.53285	1.16533
1.97245	1.7575	-6.33591	-5.90867	3.89	1.38933	-0.593384	3.81848	-3.60376	-1.98799
0.0538467	-0.171517	-5.35877	-6.30835	-0.316714	0.276462	-2.35515	10.2496	0.0201237	-0.694773
0.672958	0.643547	-3.87245	-1.9144	1.09076	-0.120143	25.4321	-32.4198	8.04682	4.47183
1.25118	1.09925	-3.0326	-1.59588	-0.646901	-0.776498	4.38703	1.06831	0.699077	-0.432839
-0.327961	-0.419561	2.72053	2.96959	-2.68507	1.18591	11.7331	-5.83858	-4.79226	-3.57979
-0.329607	0.217331	2.25155	1.084	6.43276	1.04052	-102.755	-98.6374	2.29439	1.55343
-0.0693082	-0.327617	11.9301	7.65968	-0.444017	-0.531348	113.605	81.7798	-1.52809	-1.01477
1.57736	0.811487	3.08737	5.69869	4.87607	1.55855	44.7728	60.8835	1.73194	-1.13404
2.32694	2.38678	-1.36411	1.90511	2.44583	3.43236	56.5053	45.6504	0.188384	-0.267987
0.947521	0.234551	10.09	10.0454	2.69858	3.12026	93.4074	50.0275	4.92699	3.04912
1.88839	1.21046	3.6722	-1.11517	0.970649	0.0345147	12.489	23.337	5.39669	2.92167
1.08427	1.08912	1.10148	2.19365	-7.81316	-7.29584	18.5427	27.0882	0.10037	-1.06585
1.89742	2.30092	2.22319	0.832352	-1.36633	-1.36737	41.2978	35.6979	-0.585268	-0.304632
0.569511	1.31112	-0.462976	-0.189046	0.0512196	-0.843276	-37.9313	-49.943	-5.97185	-4.13774
1.54842	1.97648	3.26362	4.77481	-0.775268	-2.00382	6.76868	-7.34537	-0.74495	-1.71348
2.08826	1.64298	-1.94563	-0.831276	1.69317	0.949559	-18.5169	7.50914	8.53711	5.55718
1.3588	0.743803	4.4477	3.33637	-2.89077	0.591028	-43.0014	-35.42	-3.09494	-3.54854
-0.0916645	0.0685566	-1.24554	-1.86807	0.0323734	0.418829	37.4792	19.3347	-1.37351	-1.42815
-0.139926	0.169766	-8.02691	-6.62152	-2.79269	0.926985	-10.5554	6.29126	0.142672	-0.448404
-1.74312	-2.2809	-3.40591	-0.11608	0.384222	1.33925	-24.945	-25.9534	-4.55989	-3.24231
-0.352532	0.935722	1.88176	2.74126	1.57482	0.768016	-23.1194	-44.7322	5.90942	5.04436
-1.48063	-2.48066	-0.942012	-1.72241	7.675	0.448072	56.9308	41.9392	-3.03772	-1.96159
0.859489	0.581715	-1.78791	-3.76175	0.469495	0.573827	-27.4702	-30.3204	-3.60497	-2.2192
-0.063279	-0.229648	9.72308	4.37415	0.686068	-0.121057	0.0248022	2.53927	2.01347	0.810073
0.591527	0.274062	-0.504855	1.0243	1.15406	0.371205	9.89589	12.5356	1.98561	0.461866
-1.58779	-2.37452	-1.22903	2.7275	2.12608	3.28838	19.2427	9.49543	-0.95223	-1.52404
1.39582	1.84855	1.38155	1.00926	-0.392906	-2.59707	-134.807	-74.9475	-5.26554	-3.54516
0.585802	0.444647	-3.67863	-2.26068	0.785747	1.89922	26.3926	13.098	-3.781	-4.35775
1.18927	1.52306	19.7682	2.67069	-7.0924	-5.46771	-25.8242	-3.05777	-0.753595	-1.75076
1.49151	1.25642	-2.56063	-2.03674	1.48865	0.358183	27.8306	30.6596	2.43776	0.899185
1.27999	-0.0341475	-0.906127	1.41102	1.94516	2.29692	2.75151	-51.3571	4.71592	3.70653
0.814267	0.971334	0.074301	3.15809	1.83093	-0.446131	13.932	-12.4244	3.06092	-0.48307
1.1907	0.467321	-1.23212	-0.0770515	0.623975	-0.382505	12.7671	5.08625	1.07107	-0.500996
1.48429	0.289546	6.93743	8.69788	-3.88099	-2.916	41.6365	11.4603	-5.50652	-4.7727
3.94467	3.96015	4.19712	5.15767	5.94194	1.95234	71.1064	14.2117	1.27658	1.84069
1.49474	1.77523	-3.93747	-3.75433	1.07803	1.72084	-20.0452	-4.83234	-0.113546	-0.742673
-0.813601	0.614537	-4.62552	-2.99044	-2.53175	-2.90697	12.2328	-3.05981	1.87508	0.457778
0.598352	0.582559	-2.74685	-1.53874	0.514103	-1.33128	102.182	52.6177	1.07119	2.39938
