# Supplementary material for: Hybrid deep learning models with multi-classification investor sentiment to forecast the prices of China’s leading stocks
Source: PLoS One. 2023 Nov 27;18(11):e0294460. doi: 10.1371/journal.pone.0294460 (PMC10681238; doi:10.1371/journal.pone.0294460)
Supplement: S1 Data — (ZIP) [file pone.0294460.s001.zip › code and data/figure coding-matlab/data/mae.xlsx]

## Sheet: 000002
	000002 (tec)	000002 (tec and emo)
mse	2.21894	1.76647
rmse	1.48961	1.32909
mae	1.00331	0.908467
mape	5.55859	4.76121
R2_score	0.970066	0.97617
msle	0.00531076	0.00345771
D_stat	0.0021978	0.0021978

## Sheet: 002594
	002594 (tec)	002594 (tec and emo)
mse	273.601	90.134
rmse	16.5409	9.49389
mae	9.20048	6.01029
mape	16.3841	11.9696
R2_score	0.933525	0.978101
msle	0.0468681	0.0259738
D_stat	0.00207039	0.00207039

## Sheet: 600009
	600009 (tec)	600009 (tec and emo)
mse	8.95243	5.85428
rmse	2.99206	2.41956
mae	2.20289	1.65883
mape	7.03599	4.85508
R2_score	0.982287	0.988417
msle	0.00689014	0.00348017
D_stat	0.00207039	0.00207039

## Sheet: 600519
	600519 (tec)	600519 (tec and emo)
mse	4758.81	2009.07
rmse	68.9841	44.8226
mae	45.0861	30.5511
mape	9.46254	7.46505
R2_score	0.987001	0.994512
msle	0.0160934	0.0104785
D_stat	0.00206186	0.00206186

## Sheet: 601318
	601318 (tec)	601318 (tec and emo)
mse	10.2171	6.45032
rmse	3.19642	2.53975
mae	2.3023	1.77173
mape	4.36313	3.21738
R2_score	0.972659	0.982739
msle	0.00347856	0.00202079
D_stat	0.00206186	0.00206186
