# Supplementary material for: Hybrid deep learning models with multi-classification investor sentiment to forecast the prices of China’s leading stocks
Source: PLoS One. 2023 Nov 27;18(11):e0294460. doi: 10.1371/journal.pone.0294460 (PMC10681238; doi:10.1371/journal.pone.0294460)
Supplement: S1 Data — (ZIP) [file pone.0294460.s001.zip › code and data/figure coding-matlab/data/Sentence length.xlsx]

## Sheet: Sheet1
句子长度	统计量
0	9
1	377
2	1022
3	1266
4	1264
5	1197
6	1105
7	909
8	593
9	288
10	114
11	30
12	8
13	5
19	3
21	2
24	1
32	1
48	1

## Sheet: Sheet2
Total statistical quantity	总数量: 8645	8195
Maximum sentence length	最大值：48	48
Minimum sentence length	最小值： 0	0
Median sentence length	中位数： 5	5
Average sentence length	平均值： 4	4
