# Supplementary material for: Hybrid deep learning models with multi-classification investor sentiment to forecast the prices of China’s leading stocks
Source: PLoS One. 2023 Nov 27;18(11):e0294460. doi: 10.1371/journal.pone.0294460 (PMC10681238; doi:10.1371/journal.pone.0294460)
Supplement: S1 Data — (ZIP) [file pone.0294460.s001.zip › code and data/figure coding-matlab/data/sentiment.xlsx]

## Sheet: Sheet1
		万科	比亚迪	上海机场	贵州茅台	中国平安
	Total	Vanke (000002)	BYD (002594)	Shanghai Airport (600009)	Kweichow Moutai (600519)	Ping An (601318)
	Total	Vanke	BYD	Shanghai Airport	Kweichow Moutai	Ping An
Happy	3143	402	768	454	875	644
Angry	1595	678	147	234	283	253
Grief	5206	911	1207	1134	838	1116
Fear	2029	286	298	598	432	415
Total	11973	2277	2420	2420	2428	2428
Statistics of sentiment classification results
	Total	Vanke	BYD	Shanghai Airport	Kweichow Moutai	Ping An
Happy	0.262507	0.176548	0.317355	0.187603	0.360379	0.265239
Angry	0.133216	0.29776	0.0607438	0.0966942	0.116557	0.104201
Grief	0.434812	0.400088	0.49876	0.468595	0.34514	0.459638
Fear	0.169465	0.125604	0.12314	0.247107	0.177924	0.170923
