# Supplementary material for: Hybrid deep learning models with multi-classification investor sentiment to forecast the prices of China’s leading stocks
Source: PLoS One. 2023 Nov 27;18(11):e0294460. doi: 10.1371/journal.pone.0294460 (PMC10681238; doi:10.1371/journal.pone.0294460)
Supplement: S1 Data — (ZIP) [file pone.0294460.s001.zip › code and data/figure coding-matlab/data/y_test and y_pred.csv]

	000002 (Test_Y)	000002 (Y_pred1)	000002 (X)	002594 (Test_Y)	002594 (Y_pred1)	002594 (X)	600009 (Test_Y)	600009 (Y_pred1)	600009 (X)	600519 (Test_Y)	600519 (Y_pred1)	600519 (X)	601318 (Test_Y)	601318 (Y_pred1)	601318 (X)	000002 (Y_pred2)	002594 (Y_pred2)	600009 (Y_pred2)	600519 (Y_pred2)	601318 (Y_pred2)
0	23.77	22.583866119384766	2020/1/9	55.39	54.7454833984375	2019/11/29	59.5	54.31913375854492	2019/11/15	220.15	227.11473083496094	2019/11/27	35.84	32.903499603271484	2019/11/27	24.295719146728516	54.592529296875	58.88657760620117	211.8816375732422	31.61435317993164
1	18.89	20.663341522216797	2020/1/10	56.5	57.61719512939453	2019/12/2	57.15	56.7575569152832	2019/11/18	182.8	201.44561767578125	2019/11/28	75.61	73.7571029663086	2019/11/28	20.537471771240234	61.255218505859375	58.180294036865234	191.53875732421875	75.33860778808594
2	15.07	15.625075340270996	2020/1/13	63.79	62.95665740966797	2019/12/3	30.14	31.101886749267578	2019/11/19	548.1	528.5397338867188	2019/11/29	63.11	67.08968353271484	2019/11/29	15.045937538146973	60.11940002441406	31.134157180786133	568.1622314453125	61.30726623535156
3	18.47	20.575401306152344	2020/1/14	48.45	48.65245819091797	2019/12/4	14.44	14.151734352111816	2019/11/20	496.95	520.6423950195312	2019/12/2	53.46	57.12876892089844	2019/12/2	20.404340744018555	49.873374938964844	13.403578758239746	526.93408203125	54.71283721923828
4	26.86	26.64266014099121	2020/1/15	23.17	33.15758514404297	2019/12/5	12.6	14.154336929321289	2019/11/21	212.41	221.44784545898438	2019/12/3	30.5	33.179786682128906	2019/12/3	26.957876205444336	28.47762107849121	13.094682693481445	222.38401794433594	31.65201187133789
5	20.6	21.380157470703125	2020/1/16	48.28	45.85877227783203	2019/12/6	79.11	75.91297149658203	2019/11/22	454.2	417.6273498535156	2019/12/4	43.17	37.63689422607422	2019/12/4	21.95587158203125	48.05583572387695	76.68623352050781	445.0553283691406	38.56298065185547
6	27.9	29.510902404785156	2020/1/17	42.04	44.77855682373047	2019/12/9	54.71	62.237300872802734	2019/11/25	444.41	446.77764892578125	2019/12/5	44.67	41.214603424072266	2019/12/5	29.84999656677246	44.939796447753906	56.710845947265625	458.0977478027344	43.302032470703125
7	20.13	21.000080108642578	2020/1/20	55.67	60.997982025146484	2019/12/10	50.14	49.804622650146484	2019/11/26	2049.0	1984.2489013671875	2019/12/6	69.97	75.00887298583984	2019/12/6	21.73019027709961	61.21133041381836	50.42058563232422	1992.1685791015625	73.04432678222656
8	9.13	9.360089302062988	2020/1/21	49.3	48.783538818359375	2019/12/11	27.769999999999996	28.411102294921875	2019/11/27	200.41	222.5733184814453	2019/12/9	29.43	33.207672119140625	2019/12/9	9.649006843566895	48.8979606628418	28.121294021606445	204.1986541748047	31.553394317626953
9	26.62	26.76483917236328	2020/1/22	53.01	56.64020919799805	2019/12/12	64.08	63.86314392089844	2019/11/28	1690.0000000000002	1855.139892578125	2019/12/10	54.74	57.65049362182617	2019/12/10	26.355947494506836	57.680458068847656	61.086830139160156	1864.2593994140625	55.80038833618164
10	23.15	24.59770965576172	2020/1/23	62.03	57.23217010498047	2019/12/13	29.15	30.66576385498047	2019/11/29	250.03999999999996	223.50341796875	2019/12/11	85.44	84.28402709960938	2019/12/11	24.804790496826172	54.79117202758789	30.965160369873047	217.02308654785156	85.05705261230469
11	8.61	8.839029312133789	2020/2/3	48.1	46.87760925292969	2019/12/16	15.46	14.366679191589355	2019/12/2	2251.5	1975.1483154296875	2019/12/12	70.85	73.41973876953125	2019/12/12	8.264272689819336	48.27589416503906	13.364436149597168	1986.6002197265625	72.98017883300781
12	14.05	14.868061065673828	2020/2/4	49.19	48.45197296142578	2019/12/17	27.75	28.40283203125	2019/12/3	1019.0	1100.645751953125	2019/12/13	66.76	78.76091003417969	2019/12/13	14.89950180053711	49.14205551147461	28.63205909729004	1036.0064697265625	75.65248107910156
13	27.12	27.731313705444336	2020/2/5	52.68	50.462039947509766	2019/12/18	50.879999999999995	49.92137908935547	2019/12/4	199.99	217.25389099121094	2019/12/16	32.46	32.87542724609375	2019/12/16	26.52490997314453	53.64111328125	47.96571731567383	208.31959533691406	32.2396240234375
14	25.26	24.000896453857422	2020/2/6	211.4	238.89739990234375	2019/12/19	58.48	72.49615478515625	2019/12/5	1103.0	1096.9107666015625	2019/12/17	69.32	76.36105346679688	2019/12/17	24.353477478027344	213.43295288085938	61.67451095581055	1039.5040283203125	72.71013641357422
15	10.2	10.729765892028809	2020/2/7	27.17	33.5642204284668	2019/12/20	13.61	14.079911231994629	2019/12/6	184.04	189.52378845214844	2019/12/18	57.99	57.81996536254883	2019/12/18	10.74885082244873	28.267356872558594	13.110349655151367	179.26162719726562	58.18876647949219
16	20.58	21.577096939086914	2020/2/10	33.29	39.334800720214844	2019/12/23	15.42	13.651834487915039	2019/12/9	1145.0	1097.6636962890625	2019/12/19	69.67	75.85000610351562	2019/12/19	22.522279739379883	39.64619827270508	13.114542961120605	1024.61865234375	72.2905502319336
17	8.47	8.933566093444824	2020/2/11	172.78	176.98422241210938	2019/12/24	49.14	58.87089920043945	2019/12/10	237.98	236.54852294921875	2019/12/20	41.08	41.26784896850586	2019/12/20	8.443594932556152	174.34922790527344	54.85099411010742	215.2730255126953	39.26409912109375
18	11.86	12.263632774353027	2020/2/12	22.59	33.493526458740234	2019/12/25	12.36	14.07483196258545	2019/12/11	158.49	199.158203125	2019/12/23	37.15	37.03996276855469	2019/12/23	12.048913955688477	28.191417694091797	13.18278694152832	187.42027282714844	36.205047607421875
19	12.43	11.59704303741455	2020/2/13	65.48	74.41158294677734	2019/12/26	38.63000000000001	41.33415985107422	2019/12/12	1721.9	1799.9659423828125	2019/12/24	80.94	81.5096435546875	2019/12/24	12.273249626159668	64.56219482421875	41.135711669921875	1725.688720703125	79.76512908935547
20	20.3	21.14800262451172	2020/2/14	50.42	41.49826431274414	2019/12/27	21.74	18.13666343688965	2019/12/13	200.24	217.50001525878906	2019/12/25	36.32	37.090904235839844	2019/12/25	21.785991668701172	42.91482925415039	21.628162384033203	200.3368682861328	35.74515914916992
21	30.75	30.07323455810547	2020/2/17	15.55	31.251731872558594	2019/12/30	12.05	14.109415054321289	2019/12/16	151.73	197.05274963378906	2019/12/26	38.1	35.75410461425781	2019/12/26	30.52761459350586	26.548036575317383	13.272455215454102	182.9485321044922	35.55486297607422
22	8.69	8.90621280670166	2020/2/18	78.55	93.24736785888672	2019/12/31	67.2	73.61212921142578	2019/12/17	354.66	368.015380859375	2019/12/27	36.23	36.00423812866211	2019/12/27	8.469182968139648	83.68293762207031	70.46138000488281	376.7732238769531	34.51251220703125
23	20.86	23.398653030395508	2020/2/19	35.0	37.47126770019531	2020/1/2	13.08	14.238871574401855	2019/12/18	317.95	314.5506286621094	2019/12/30	34.61	35.302181243896484	2019/12/30	23.63245391845703	30.337909698486328	13.04592514038086	317.47186279296875	34.19735336303711
24	21.56	22.489822387695312	2020/2/20	47.87	47.65590286254883	2020/1/3	14.61	14.273564338684082	2019/12/19	1725.0	1784.7149658203125	2019/12/31	81.4	80.17546844482422	2019/12/31	22.185914993286133	51.550662994384766	14.141875267028809	1764.083251953125	78.96675872802734
25	27.36	28.665565490722656	2020/2/21	66.51	64.1256332397461	2020/1/6	43.8	46.01319122314453	2019/12/20	141.3	196.01309204101562	2020/1/2	37.94	36.207366943359375	2020/1/2	28.10234832763672	61.06913757324219	44.314144134521484	182.81346130371094	36.382293701171875
26	27.19	27.96259307861328	2020/2/24	266.48	238.29039001464844	2020/1/7	46.39	49.65269470214844	2019/12/23	1761.14	1872.6754150390625	2020/1/3	50.6	51.5686149597168	2020/1/3	28.656524658203125	236.48597717285156	47.687679290771484	1853.779296875	50.7519416809082
27	12.16	14.179230690002441	2020/2/25	58.3	53.349220275878906	2020/1/8	29.36	29.622529983520508	2019/12/24	202.14	211.39901733398438	2020/1/6	39.47	40.12055206298828	2020/1/6	13.577643394470215	52.506065368652344	29.801300048828125	196.70062255859375	39.941497802734375
28	24.01	23.193267822265625	2020/2/26	49.96	54.13583755493164	2020/1/9	12.94	13.950845718383789	2019/12/25	176.06	202.54476928710938	2020/1/7	39.26	39.19908905029297	2020/1/7	23.549654006958008	53.00114822387695	13.072461128234863	189.896484375	39.72134780883789
29	27.53	27.228132247924805	2020/2/27	53.11	51.09519958496094	2020/1/10	27.85	27.676795959472656	2019/12/26	1107.4	1186.7159423828125	2020/1/8	86.83	84.76016998291016	2020/1/8	25.96430015563965	52.92105484008789	28.05624771118164	1151.89208984375	85.652587890625
30	27.94	29.145524978637695	2020/2/28	64.2	73.235595703125	2020/1/13	40.4	41.59071350097656	2019/12/27	254.94	250.96588134765625	2020/1/9	45.15	44.706634521484375	2020/1/9	28.213483810424805	65.96082305908203	41.766387939453125	243.92161560058594	42.326637268066406
31	24.15	23.9317626953125	2020/3/2	51.6	48.44343948364258	2020/1/14	14.64	13.986380577087402	2019/12/30	1118.0	1121.1748046875	2020/1/10	83.28	83.5169448852539	2020/1/10	23.88460922241211	50.15114212036133	13.306853294372559	1085.498779296875	83.32145690917969
32	8.61	8.916044235229492	2020/3/3	48.93	51.87067794799805	2020/1/15	50.38	53.52507400512695	2019/12/31	316.81	330.8316650390625	2020/1/13	34.71	35.49259567260742	2020/1/13	8.305562019348145	50.94055938720703	48.447418212890625	323.5727844238281	34.56791305541992
33	28.5	29.782176971435547	2020/3/4	49.82	46.569190979003906	2020/1/16	37.22	39.23318099975586	2020/1/2	1232.32	1261.94384765625	2020/1/14	88.88999999999999	86.06253051757812	2020/1/14	29.623743057250977	50.66495132446289	38.85726547241211	1228.9124755859375	87.8934097290039
34	27.79	28.572185516357422	2020/3/5	277.0	243.77493286132812	2020/1/17	43.27	40.63509750366211	2020/1/3	1313.0	1296.5684814453125	2020/1/15	72.23	74.8135757446289	2020/1/15	28.674997329711914	278.9911804199219	41.26031494140625	1259.8291015625	74.87692260742188
35	20.71	18.248676300048828	2020/3/6	51.2	46.29413604736328	2020/1/20	20.89	18.98021697998047	2020/1/6	1333.0	1283.3983154296875	2020/1/16	73.93	74.47093963623047	2020/1/16	19.897987365722656	46.14395523071289	21.927331924438477	1229.2991943359375	75.06497955322266
36	24.43	24.040456771850586	2020/3/9	216.3	194.57310485839844	2020/1/21	72.38	76.11869812011719	2020/1/7	162.49	202.41294860839844	2020/1/17	42.99	42.45362854003906	2020/1/17	24.862380981445312	186.08251953125	76.32400512695312	191.12213134765625	43.018985748291016
37	25.6	26.515052795410156	2020/3/10	58.76	51.66625213623047	2020/1/22	75.6	76.2012939453125	2020/1/8	142.23	205.1196746826172	2020/1/20	39.74	40.068687438964844	2020/1/20	27.039396286010742	51.73469543457031	76.69532775878906	187.7718048095703	40.00607681274414
38	25.14	26.69697380065918	2020/3/11	27.13	34.374935150146484	2020/1/23	13.29	14.038057327270508	2020/1/9	718.45	694.6187133789062	2020/1/21	68.89000000000001	75.09162902832031	2020/1/21	26.048812866210938	30.302827835083008	13.696623802185059	719.6572875976562	72.4149398803711
39	12.669999999999998	9.369330406188965	2020/3/12	48.51	47.465606689453125	2020/2/3	37.650000000000006	39.77824783325195	2020/1/10	188.89	203.12889099121094	2020/1/22	41.32	40.678199768066406	2020/1/22	10.064778327941895	49.629913330078125	40.302696228027344	191.1084442138672	40.598907470703125
40	25.49	26.452333450317383	2020/3/13	19.82	32.777259826660156	2020/2/4	12.53	14.1091890335083	2020/1/13	892.0	914.856201171875	2020/1/23	78.65	83.08985137939453	2020/1/23	27.362607955932617	28.932941436767578	12.944182395935059	927.2400512695312	81.28564453125
41	9.2	9.087380409240723	2020/3/16	57.31	53.75740051269531	2020/2/5	27.32	28.594940185546875	2020/1/14	605.09	599.9862670898438	2020/2/3	61.39	60.250431060791016	2020/2/3	8.824636459350586	53.616004943847656	29.948196411132812	601.3192749023438	58.71971130371094
42	26.13	27.396228790283203	2020/3/17	21.26	31.662683486938477	2020/2/6	12.53	13.890082359313965	2020/1/15	2178.81	2009.2003173828125	2020/2/4	69.4	73.26488494873047	2020/2/4	26.98707389831543	26.92513084411621	13.00711441040039	2035.2615966796875	72.46013641357422
43	9.12	9.174549102783203	2020/3/18	48.29	45.345279693603516	2020/2/7	12.96	14.165407180786133	2020/1/16	490.85	505.8486328125	2020/2/5	52.06	54.50947570800781	2020/2/5	9.104856491088867	47.2425422668457	12.910195350646973	500.95501708984375	52.39202117919922
44	29.77	28.7620849609375	2020/3/19	46.96	44.529964447021484	2020/2/10	53.9	60.93804168701172	2020/1/17	563.0	611.0259399414062	2020/2/6	56.9	63.67355728149414	2020/2/6	28.48150062561035	45.44053649902344	54.203060150146484	593.5096435546875	59.48945617675781
45	25.54	21.62326431274414	2020/3/20	51.0	49.3729133605957	2020/2/11	13.01	14.066901206970215	2020/1/20	1960.0000000000002	2022.953369140625	2020/2/7	84.95	81.6153564453125	2020/2/7	22.852792739868164	50.51927185058594	13.951786041259766	2035.450439453125	80.9942626953125
46	19.54	15.918607711791992	2020/3/23	38.43999999999999	42.90177536010742	2020/2/12	19.95	16.345170974731445	2020/1/21	194.44	216.8157196044922	2020/2/10	40.07	40.24602508544922	2020/2/10	17.52182388305664	43.806480407714844	21.157005310058594	197.6578826904297	39.515254974365234
47	11.22	12.302395820617676	2020/3/24	23.14	32.78089141845703	2020/2/13	12.65	13.949633598327637	2020/1/22	177.9	200.08001708984375	2020/2/11	48.78	51.41189956665039	2020/2/11	11.697348594665527	27.610698699951172	12.90271282196045	189.42776489257812	50.67926025390625
48	33.29	31.3072509765625	2020/3/25	219.9	193.4166259765625	2020/2/14	73.8	76.11612701416016	2020/1/23	1669.99	1662.798095703125	2020/2/12	78.67	81.14530944824219	2020/2/12	32.39622116088867	185.80140686035156	76.58619689941406	1665.493896484375	80.81239318847656
49	8.49	8.95693588256836	2020/3/26	61.07	56.75660705566406	2020/2/17	26.08	26.685365676879883	2020/2/3	220.01	227.88320922851562	2020/2/13	35.43	32.98738479614258	2020/2/13	8.601387977600098	57.99604034423828	28.006383895874023	206.61688232421875	31.932621002197266
50	26.71	27.054433822631836	2020/3/27	48.67	47.02968215942383	2020/2/18	26.78	27.16385841369629	2020/2/4	775.5999999999999	754.7620849609375	2020/2/14	72.29	74.2391128540039	2020/2/14	27.271251678466797	49.346961975097656	28.84864616394043	803.0979614257812	76.76676177978516
51	27.33	28.977197647094727	2020/3/30	41.96	43.82679748535156	2020/2/19	18.02	14.61517333984375	2020/2/5	138.97	193.096923828125	2020/2/17	36.61	36.647987365722656	2020/2/17	29.037965774536133	45.621368408203125	14.838432312011719	181.7385711669922	36.21002960205078
52	21.7	20.602203369140625	2020/3/31	96.55	74.55132293701172	2020/2/20	72.07	74.32125091552734	2020/2/6	747.73	751.8094482421875	2020/2/18	74.09	72.11343383789062	2020/2/18	20.394817352294922	72.80636596679688	70.8563232421875	749.7814331054688	70.59371185302734
53	17.78	18.159900665283203	2020/4/1	55.79	75.64639282226562	2020/2/21	37.59	33.08840560913086	2020/2/7	1185.0	1272.104736328125	2020/2/19	85.4	85.90071868896484	2020/2/19	19.30872917175293	75.28775787353516	31.584144592285156	1256.0137939453125	87.70865631103516
54	20.68	21.383541107177734	2020/4/2	52.49	52.97248077392578	2020/2/24	12.43	14.017481803894043	2020/2/10	1989.0	1955.5299072265625	2020/2/20	79.01	83.58065032958984	2020/2/20	21.340862274169922	51.006256103515625	13.156332969665527	1973.689208984375	82.67245483398438
55	14.88	14.737260818481445	2020/4/3	41.89	44.5384635925293	2020/2/25	15.22	14.195019721984863	2020/2/11	152.1	196.00486755371094	2020/2/21	36.08	35.11519241333008	2020/2/21	15.172216415405273	42.0647087097168	13.628969192504883	186.95376586914062	34.334686279296875
56	25.68	26.39303970336914	2020/4/7	52.980000000000004	47.50322723388672	2020/2/26	29.6	29.57071876525879	2020/2/12	681.0	711.2245483398438	2020/2/24	62.9	63.08046340942383	2020/2/24	26.872465133666992	48.597930908203125	27.513671875	670.4037475585938	60.319984436035156
57	27.81	27.733606338500977	2020/4/8	187.93	190.7252655029297	2020/2/27	76.2	76.14640808105469	2020/2/13	1861.05	1761.880126953125	2020/2/25	52.17	53.15857696533203	2020/2/25	26.7945613861084	182.8226318359375	77.20272064208984	1806.6387939453125	51.889095306396484
58	27.13	27.93075942993164	2020/4/9	42.82	44.78184509277344	2020/2/28	16.71	14.574736595153809	2020/2/14	2047.0	1976.9012451171875	2020/2/26	77.15	81.56542205810547	2020/2/26	28.38690185546875	47.61796569824219	14.130236625671387	1973.9771728515625	79.5487289428711
59	27.38	28.27739143371582	2020/4/10	50.22	46.884124755859375	2020/3/2	27.68	28.085817337036133	2020/2/17	1830.0	1846.4000244140625	2020/2/27	83.19999999999999	86.01603698730469	2020/2/27	28.8553409576416	50.30376434326172	28.106176376342773	1828.25830078125	87.42616271972656
60	14.64	13.432147026062012	2020/4/13	54.44	51.41267776489258	2020/3/3	56.31	51.978580474853516	2020/2/18	650.52	615.4097900390625	2020/2/28	77.45	70.86124420166016	2020/2/28	13.796250343322754	56.86300277709961	55.44328308105469	651.919189453125	71.78694915771484
61	27.64	28.472421646118164	2020/4/14	39.76	39.77753448486328	2020/3/4	13.41	14.273874282836914	2020/2/19	326.86	320.31951904296875	2020/3/2	36.9	35.76271438598633	2020/3/2	28.159481048583984	41.44892501831055	13.296525955200195	337.0706787109375	35.8723030090332
62	26.74	27.278621673583984	2020/4/15	269.23	241.73080444335938	2020/3/5	43.32	43.13977813720703	2020/2/20	582.99	596.42626953125	2020/3/3	62.17	66.78598022460938	2020/3/3	27.695730209350586	278.0444030761719	45.79928970336914	594.2338256835938	61.6612663269043
63	29.08	30.69540786743164	2020/4/16	47.96	45.97500228881836	2020/3/6	12.87	14.180471420288086	2020/2/21	197.18	202.38623046875	2020/3/4	41.68	40.75002670288086	2020/3/4	29.81330108642578	47.61216354370117	12.994380950927734	192.35848999023438	40.67376708984375
64	9.33	9.179708480834961	2020/4/17	49.0	48.46245574951172	2020/3/9	38.15	39.236854553222656	2020/2/24	251.78999999999996	227.9159698486328	2020/3/5	82.43	84.75273895263672	2020/3/5	9.966272354125977	50.11647033691406	38.12579345703125	220.6125030517578	85.21525573730469
65	32.05	30.577495574951172	2020/4/20	40.51	38.5965576171875	2020/3/10	16.82	13.670408248901367	2020/2/25	214.36	229.15013122558594	2020/3/6	35.26	33.32697296142578	2020/3/6	32.24006652832031	38.96344757080078	13.046142578125	217.08737182617188	32.86886978149414
66	20.66	21.697574615478516	2020/4/21	49.06	48.155418395996094	2020/3/11	12.8	14.146230697631836	2020/2/26	1094.01	1144.8359375	2020/3/9	89.52	85.95467376708984	2020/3/9	21.676172256469727	49.21376037597656	13.125395774841309	1122.17138671875	87.45968627929688
67	26.17	23.849769592285156	2020/4/22	50.0	48.165977478027344	2020/3/12	21.88	18.95003318786621	2020/2/27	701.95	705.946533203125	2020/3/10	62.95	66.56519317626953	2020/3/10	25.601348876953125	47.108375549316406	22.140880584716797	689.7617797851562	63.96632385253906
68	30.0	29.559412002563477	2020/4/23	15.48	31.314945220947266	2020/3/13	11.85	14.090326309204102	2020/2/28	1769.6	1893.77685546875	2020/3/11	51.15	51.59528732299805	2020/3/11	29.671171188354492	26.722736358642578	12.99461555480957	1883.2392578125	50.541080474853516
69	26.980000000000004	26.750905990600586	2020/4/24	23.17	33.65238571166992	2020/3/16	12.6	14.180448532104492	2020/3/2	258.59	224.66958618164062	2020/3/12	86.6	84.27312469482422	2020/3/12	27.474802017211914	28.815996170043945	13.692841529846191	221.2335968017578	84.92438507080078
70	21.97	17.588123321533203	2020/4/27	88.15	102.93085479736328	2020/3/17	72.0	74.32613372802734	2020/3/3	211.41	232.5782012939453	2020/3/13	34.57	34.28486633300781	2020/3/13	19.00217056274414	90.28058624267578	72.24886322021484	221.43740844726562	33.772003173828125
71	28.209999999999997	27.758272171020508	2020/4/28	26.74	33.67811584472656	2020/3/18	12.96	14.132070541381836	2020/3/4	2160.9000000000005	1913.298583984375	2020/3/16	87.82	85.01018524169922	2020/3/16	27.455965042114258	29.351289749145508	13.380112648010254	1916.9959716796875	86.89456939697266
72	24.22	27.544652938842773	2020/4/29	56.33	51.06821823120117	2020/3/19	80.39	76.19992065429688	2020/3/5	772.94	728.2711181640625	2020/3/17	77.81	74.55076599121094	2020/3/17	27.763813018798828	51.89593505859375	77.38724517822266	729.509765625	73.542236328125
73	8.01	8.626530647277832	2020/4/30	49.75	49.14287185668945	2020/3/20	13.35	14.04797649383545	2020/3/6	192.76	216.2002410888672	2020/3/18	41.01	39.9437141418457	2020/3/18	8.004412651062012	50.48255157470703	13.961200714111328	207.1366424560547	40.78273010253906
74	18.32	18.116994857788086	2020/5/6	165.5	183.48731994628906	2020/3/23	56.56999999999999	61.7950553894043	2020/3/9	1425.0	1414.14697265625	2020/3/19	75.29999999999998	75.57061767578125	2020/3/19	20.341087341308594	168.42630004882812	59.100860595703125	1349.1932373046875	74.61711120605469
75	29.95	30.648801803588867	2020/5/7	61.39	61.57560348510742	2020/3/24	27.949999999999996	26.166912078857422	2020/3/10	204.55	220.9407958984375	2020/3/20	29.97	33.23828887939453	2020/3/20	31.94618797302246	59.24918746948242	27.490358352661133	203.2348175048828	31.32107925415039
76	26.02	27.342252731323242	2020/5/8	29.46	32.709049224853516	2020/3/25	13.21	14.154302597045898	2020/3/11	230.65	255.57321166992188	2020/3/23	37.83	39.3426399230957	2020/3/23	26.333179473876953	27.938518524169922	13.024263381958008	267.92254638671875	39.397239685058594
77	24.74	26.598867416381836	2020/5/11	227.02	192.13204956054688	2020/3/26	49.37	47.95231628417969	2020/3/12	247.64	231.8185272216797	2020/3/24	31.81	33.49931716918945	2020/3/24	26.071929931640625	179.22659301757812	49.03780746459961	257.77008056640625	32.01091766357422
78	8.75	9.186957359313965	2020/5/12	25.33	33.78524398803711	2020/3/27	13.18	14.099751472473145	2020/3/13	1362.9	1342.0277099609375	2020/3/25	70.03	74.97859191894531	2020/3/25	9.284843444824219	28.18776512145996	13.1256742477417	1350.41845703125	74.63821411132812
79	7.85	8.618972778320312	2020/5/13	63.27	58.54466247558594	2020/3/30	46.01	47.98380661010742	2020/3/16	714.12	769.4248046875	2020/3/26	56.94	61.90685272216797	2020/3/26	7.993228912353516	61.23466873168945	45.34432601928711	756.0443725585938	58.16704559326172
80	10.64	9.19247055053711	2020/5/14	59.17	58.900272369384766	2020/3/31	27.869999999999997	29.701723098754883	2020/3/17	2006.7799999999997	1992.260986328125	2020/3/27	72.5	78.82429504394531	2020/3/27	10.341911315917969	58.24775314331055	30.451194763183594	1997.326171875	76.14051055908203
81	7.99	8.886961936950684	2020/5/15	46.54	46.190216064453125	2020/4/1	16.21	14.330801963806152	2020/3/18	1916.97	1736.056396484375	2020/3/30	50.88	51.89286804199219	2020/3/30	8.413540840148926	49.10639190673828	13.722744941711426	1722.9339599609375	50.31591796875
82	32.41	32.38357162475586	2020/5/18	209.25	239.86366271972656	2020/4/2	58.21	73.9266357421875	2020/3/19	1759.9999999999998	1805.4151611328125	2020/3/31	79.91	79.62506103515625	2020/3/31	33.4294548034668	237.69082641601562	65.48651885986328	1754.8125	78.9914321899414
83	9.2	9.186230659484863	2020/5/19	325.0	242.45199584960938	2020/4/3	49.24000000000001	49.533905029296875	2020/3/20	177.25	203.07650756835938	2020/4/1	67.5	73.7392578125	2020/4/1	8.988609313964844	278.46392822265625	49.82782745361328	192.4460906982422	72.98724365234375
84	8.19	8.793553352355957	2020/5/20	66.6	62.30470657348633	2020/4/7	43.03	45.85334014892578	2020/3/23	489.84	521.9210205078125	2020/4/2	53.38	57.34204864501953	2020/4/2	8.015345573425293	61.180946350097656	43.65296173095703	517.5464477539062	55.29963302612305
85	26.47	27.4224853515625	2020/5/21	59.42	55.20985412597656	2020/4/8	27.71	27.87581443786621	2020/3/24	229.56	232.3206787109375	2020/4/3	32.0	33.11013412475586	2020/4/3	26.969228744506836	55.53679275512695	29.498674392700195	237.0142059326172	32.019996643066406
86	29.45	27.989105224609375	2020/5/22	48.26	47.19449234008789	2020/4/9	36.81	39.44014358520508	2020/3/25	1652.3	1816.3795166015625	2020/4/7	76.8	79.21542358398438	2020/4/7	27.31240463256836	49.546592712402344	39.66597366333008	1792.530029296875	79.09652709960938
87	21.33	20.740066528320312	2020/5/25	178.6	191.25291442871094	2020/4/10	75.7	76.18817138671875	2020/3/26	288.18	275.7540588378906	2020/4/8	32.16	34.17091751098633	2020/4/8	20.961822509765625	190.42568969726562	77.08391571044922	282.038818359375	33.14848327636719
88	29.7	29.324729919433594	2020/5/26	63.12	73.55519104003906	2020/4/13	33.96	31.850770950317383	2020/3/27	350.21	359.803466796875	2020/4/9	36.1	35.73728942871094	2020/4/9	29.733062744140625	69.71095275878906	30.973628997802734	368.20947265625	35.06006622314453
89	20.9	22.166955947875977	2020/5/27	63.660000000000004	65.16860961914062	2020/4/14	30.33	29.432498931884766	2020/3/30	174.36	198.1905059814453	2020/4/10	41.21	38.01740646362305	2020/4/10	22.244461059570312	63.838985443115234	31.13381004333496	187.51051330566406	37.626705169677734
90	7.74	8.866827011108398	2020/5/28	216.2	216.96409606933594	2020/4/15	77.3	75.47453308105469	2020/3/31	1873.0	1843.7322998046875	2020/4/13	84.62	85.95097351074219	2020/4/13	8.340497970581055	206.214111328125	74.17893981933594	1824.7962646484375	87.37942504882812
91	27.77	29.09465980529785	2020/5/29	57.0	56.42015838623047	2020/4/16	56.19	56.37126922607422	2020/4/1	158.46	200.26702880859375	2020/4/14	41.27	40.824462890625	2020/4/14	28.953500747680664	59.71959686279297	58.57505798339844	194.0873260498047	41.07710266113281
92	26.76	27.217967987060547	2020/6/1	15.2	31.157495498657227	2020/4/17	12.14	14.133145332336426	2020/4/2	2191.0	1993.8681640625	2020/4/15	70.41	73.31608581542969	2020/4/15	27.0931396484375	26.740013122558594	13.176162719726562	2020.6988525390625	72.0892562866211
93	7.38	8.768146514892578	2020/6/2	37.85	42.124568939208984	2020/4/20	14.79	14.329324722290039	2020/4/3	942.4300000000001	1020.3300170898438	2020/4/16	84.61	85.86512756347656	2020/4/16	8.037720680236816	42.372676849365234	13.535689353942871	982.1372680664062	86.49495697021484
94	7.99	9.04648208618164	2020/6/3	87.19	89.71988677978516	2020/4/21	74.92	74.79859161376953	2020/4/7	232.18	248.53330993652344	2020/4/17	41.03	41.9077033996582	2020/4/17	8.946070671081543	83.71694946289062	73.09654235839844	242.52337646484375	41.200286865234375
95	6.69	8.703529357910156	2020/6/4	51.82	46.63580322265625	2020/4/22	37.79	38.92271041870117	2020/4/8	217.88	245.106201171875	2020/4/20	38.85	40.434226989746094	2020/4/20	8.010334014892578	50.0341911315918	37.86880874633789	223.24517822265625	39.265438079833984
96	8.34	8.950423240661621	2020/6/5	50.58	50.35981369018555	2020/4/23	48.5	52.58219528198242	2020/4/9	1091.0000000000002	1177.898681640625	2020/4/21	87.6	84.86216735839844	2020/4/21	8.679964065551758	50.62516784667969	51.16305160522461	1127.6788330078125	85.72198486328125
97	14.71	14.505716323852539	2020/6/8	50.8	53.66508483886719	2020/4/24	81.69	76.93419647216797	2020/4/10	213.0	223.49063110351562	2020/4/22	33.38	33.22937774658203	2020/4/22	14.720531463623047	62.910823822021484	78.19852447509766	209.4788055419922	31.990520477294922
98	24.23	22.819231033325195	2020/6/9	52.1	52.81765365600586	2020/4/27	79.36	77.00225830078125	2020/4/13	449.28	446.19671630859375	2020/4/23	45.97	40.24760818481445	2020/4/23	22.13874053955078	60.55919647216797	78.41827392578125	452.1282958984375	42.03963851928711
99	29.95	29.051481246948242	2020/6/10	25.35	34.4123420715332	2020/4/28	13.2	14.07944107055664	2020/4/14	473.2	466.17236328125	2020/4/24	51.96	53.69782638549805	2020/4/24	29.96946144104004	30.00556755065918	13.260152816772461	466.8642578125	52.77243423461914
100	9.25	9.272804260253906	2020/6/11	50.4	51.28826904296875	2020/4/29	26.93	27.597835540771484	2020/4/15	1130.1	1052.0341796875	2020/4/27	89.89	85.52671813964844	2020/4/27	9.651905059814453	52.09687423706055	28.664358139038086	1004.4398803710938	85.70481872558594
101	8.22	8.9036283493042	2020/6/12	14.26	31.080230712890625	2020/4/30	12.26	14.13011360168457	2020/4/16	207.59	218.8307647705078	2020/4/28	39.01	40.10792922973633	2020/4/28	8.886520385742188	27.201934814453125	13.47887134552002	188.09915161132812	37.526573181152344
102	7.58	8.738143920898438	2020/6/15	61.23	56.94463348388672	2020/5/6	26.14	26.812976837158203	2020/4/17	2116.18	1979.98583984375	2020/4/29	79.08	84.19256591796875	2020/4/29	8.156335830688477	57.84370803833008	27.98187828063965	2014.879638671875	85.03736114501953
103	24.23	25.771881103515625	2020/6/16	16.23	30.790422439575195	2020/5/7	10.9	13.875232696533203	2020/4/20	253.95	224.4500274658203	2020/4/30	85.57	84.2479476928711	2020/4/30	26.16694450378418	26.799556732177734	13.285782814025879	219.59524536132812	84.95681762695312
104	7.43	8.92846965789795	2020/6/17	55.49	52.552520751953125	2020/5/8	27.11	28.10388946533203	2020/4/21	185.95	203.7095947265625	2020/5/6	67.12	71.6694564819336	2020/5/6	8.608417510986328	53.44889831542969	28.40958595275879	188.1738739013672	70.81979370117188
105	6.92	8.699070930480957	2020/6/18	62.33	57.17498016357422	2020/5/11	29.269999999999996	30.623485565185547	2020/4/22	197.07	201.03439331054688	2020/5/7	29.0	31.10771942138672	2020/5/7	7.997369289398193	55.29057312011719	31.00782012939453	193.31509399414062	29.96295166015625
106	26.89	26.907798767089844	2020/6/19	36.52	33.591339111328125	2020/5/12	13.5	14.20561695098877	2020/4/23	243.56	245.7863311767578	2020/5/8	46.04	43.66067886352539	2020/5/8	26.785463333129883	28.510515213012695	12.956635475158691	242.86965942382812	43.37800979614258
107	8.55	8.759543418884277	2020/6/22	50.4	50.75138473510742	2020/5/13	53.85999999999999	50.64292907714844	2020/4/24	174.49	198.66099548339844	2020/5/11	40.81	38.19186019897461	2020/5/11	8.061606407165527	51.70161437988281	51.023468017578125	188.01748657226562	38.25456619262695
108	7.65	8.768723487854004	2020/6/23	49.49	50.249568939208984	2020/5/14	83.96	77.14100646972656	2020/4/27	239.27999999999997	253.89608764648438	2020/5/12	41.62	42.9046745300293	2020/5/12	8.138036727905273	53.12726974487305	77.95331573486328	260.125732421875	41.03371047973633
109	11.11	12.316203117370605	2020/6/24	23.9	34.80671310424805	2020/5/15	13.26	14.206596374511719	2020/4/28	714.94	769.97607421875	2020/5/13	59.7	62.683746337890625	2020/5/13	11.706355094909668	28.612239837646484	13.311535835266113	740.0889892578125	61.0618782043457
110	35.99	31.029827117919922	2020/6/29	267.5	236.43362426757812	2020/5/18	71.65	74.66260528564453	2020/4/29	895.0	947.7415771484375	2020/5/14	78.2	83.2972412109375	2020/5/14	32.63689422607422	260.0186767578125	72.73351287841797	919.5779418945312	80.40937042236328
111	9.03	9.162595748901367	2020/6/30	46.68	42.68805694580078	2020/5/19	13.33	14.289154052734375	2020/4/30	212.84	219.5529327392578	2020/5/15	37.18	37.53904342651367	2020/5/15	9.281060218811035	44.284183502197266	13.207318305969238	205.73167419433594	36.214664459228516
112	28.38	29.022598266601562	2020/7/1	38.0	39.909698486328125	2020/5/20	13.63	14.468626976013184	2020/5/6	2109.32	1983.2257080078125	2020/5/18	79.27	83.94989013671875	2020/5/18	29.26413345336914	41.276248931884766	13.37602424621582	2019.4306640625	84.75528717041016
113	20.34	21.255884170532227	2020/7/2	48.06	41.53617477416992	2020/5/21	13.65	14.252182960510254	2020/5/7	1615.7399999999998	1553.77587890625	2020/5/19	49.47	53.12184143066406	2020/5/19	21.524885177612305	42.69983673095703	13.414033889770508	1593.7830810546875	51.046226501464844
114	26.41	26.432632446289062	2020/7/3	28.82	32.652610778808594	2020/5/22	12.95	14.147002220153809	2020/5/8	153.19	202.1227264404297	2020/5/20	40.9	39.83110427856445	2020/5/20	27.228715896606445	27.886465072631836	13.035330772399902	187.79873657226562	39.912174224853516
115	9.47	9.190531730651855	2020/7/6	61.99	58.231998443603516	2020/5/25	28.5	28.490957260131836	2020/5/11	154.93	193.28785705566406	2020/5/21	38.5	38.26060104370117	2020/5/21	9.150859832763672	56.307010650634766	29.312650680541992	180.60562133789062	36.640953063964844
116	24.15	24.91750144958496	2020/7/7	59.32	54.93285369873047	2020/5/26	62.17	60.90821075439453	2020/5/12	244.52	244.20309448242188	2020/5/22	32.32	33.71841812133789	2020/5/22	25.14596939086914	53.37214279174805	61.52676773071289	257.1746520996094	32.776710510253906
117	9.71	9.599509239196777	2020/7/8	65.37	67.19672393798828	2020/5/27	72.0	74.28681182861328	2020/5/13	136.99	183.21766662597656	2020/5/25	35.91	36.47404479980469	2020/5/25	9.911808967590332	66.8343505859375	70.99413299560547	178.02687072753906	36.13671875
118	26.91	30.211196899414062	2020/7/9	60.0	60.776641845703125	2020/5/28	26.19	26.114166259765625	2020/5/14	148.04	195.87896728515625	2020/5/26	42.14	41.0846061706543	2020/5/26	29.58652687072754	57.738616943359375	27.401233673095703	183.762939453125	40.97043991088867
119	29.3	24.64356803894043	2020/7/10	30.6	34.51883316040039	2020/5/29	13.03	14.211310386657715	2020/5/15	181.09	197.5452880859375	2020/5/27	45.96	50.528724670410156	2020/5/27	25.38446807861328	29.239887237548828	13.043389320373535	190.65512084960938	49.12211990356445
120	30.7	30.337356567382812	2020/7/13	38.58	39.69594192504883	2020/6/1	13.33	14.345341682434082	2020/5/18	218.42	221.6042938232422	2020/5/28	29.26	33.12103271484375	2020/5/28	30.94761848449707	41.21915054321289	13.260486602783203	223.79896545410156	31.397140502929688
121	8.11	9.091980934143066	2020/7/14	170.99	199.8849334716797	2020/6/2	60.15	55.80867004394531	2020/5/19	208.85	219.9442596435547	2020/5/29	39.07	38.4901237487793	2020/5/29	9.0698823928833	177.5361785888672	59.28786087036133	203.25375366210938	37.30034255981445
122	7.27	8.689850807189941	2020/7/15	107.89	117.12529754638672	2020/6/3	74.58	75.46484375	2020/5/20	214.05	254.00881958007812	2020/6/1	36.49	38.93290710449219	2020/6/1	7.9738593101501465	106.06763458251953	75.67707061767578	263.54986572265625	38.93202209472656
123	11.8	11.462421417236328	2020/7/16	49.45	48.46214294433594	2020/6/4	27.79	28.474905014038086	2020/5/21	459.37	453.3024597167969	2020/6/2	45.98	41.82463073730469	2020/6/2	11.777615547180176	48.72555160522461	27.532800674438477	466.0263366699219	43.80207061767578
124	21.36	23.664152145385742	2020/7/17	44.46	43.343685150146484	2020/6/5	56.67	65.27325439453125	2020/5/22	2222.22	1967.9522705078125	2020/6/3	70.68	73.40763092041016	2020/6/3	24.499305725097656	43.17795181274414	58.91067123413086	1972.766845703125	73.22421264648438
125	9.93	9.758005142211914	2020/7/20	57.69	59.47422409057617	2020/6/8	68.39000000000001	67.73753356933594	2020/5/25	161.46	201.2717742919922	2020/6/4	43.75	42.41820526123047	2020/6/4	10.513672828674316	62.30718231201172	66.4151611328125	190.8836212158203	42.98075485229492
126	10.19	12.7983980178833	2020/7/21	54.88	46.515625	2020/6/9	38.64	39.54283142089844	2020/5/26	1586.0	1641.042724609375	2020/6/5	50.71	54.974159240722656	2020/6/5	11.964768409729004	49.53850173950195	38.63642883300781	1694.3648681640625	54.13241195678711
127	20.58	21.554868698120117	2020/7/22	37.72999999999999	41.92860794067383	2020/6/10	20.13	17.9419002532959	2020/5/27	203.90000000000003	203.37863159179688	2020/6/8	86.21	77.31251525878906	2020/6/8	22.28034210205078	42.190311431884766	20.708520889282227	191.42173767089844	79.6643295288086
128	26.88	28.41205406188965	2020/7/23	50.31	48.14780807495117	2020/6/11	36.14	40.087928771972656	2020/5/28	157.72	201.76734924316406	2020/6/9	42.25	42.37382125854492	2020/6/9	28.805931091308594	49.78415298461914	40.0660285949707	189.552490234375	42.48884582519531
129	23.69	22.74283218383789	2020/7/24	50.14	54.649757385253906	2020/6/12	12.84	13.982328414916992	2020/5/29	1055.88	1023.522216796875	2020/6/10	88.45	85.5396499633789	2020/6/10	22.486783981323242	53.19606399536133	13.060535430908203	992.3110961914062	86.0114974975586
130	10.22	9.480456352233887	2020/7/27	60.3	69.7802963256836	2020/6/15	30.199999999999996	31.714021682739258	2020/6/1	735.62	754.7600708007812	2020/6/11	60.79999999999999	61.80223846435547	2020/6/11	9.767497062683105	63.61463165283203	30.455856323242188	737.38134765625	59.92146301269531
131	25.99	24.37688446044922	2020/7/28	189.46	180.8005828857422	2020/6/16	48.28	53.19282913208008	2020/6/2	199.0	221.52484130859375	2020/6/12	31.2	33.91815185546875	2020/6/12	25.9765567779541	171.95550537109375	49.887081146240234	206.54652404785156	32.90928268432617
132	27.31	27.14366340637207	2020/7/29	50.19	47.21730422973633	2020/6/17	27.68	28.206552505493164	2020/6/3	196.64	225.397216796875	2020/6/15	38.92	37.601558685302734	2020/6/15	27.361968994140625	51.610816955566406	29.08370590209961	210.61819458007812	37.037132263183594
133	9.19	9.53784465789795	2020/7/30	56.89	53.61256790161133	2020/6/18	49.0	51.41364288330078	2020/6/4	694.2	733.8298950195312	2020/6/16	66.72	70.93244934082031	2020/6/16	9.888763427734375	52.04156494140625	50.201316833496094	719.9801635742188	67.7639389038086
134	8.91	9.183829307556152	2020/7/31	38.849999999999994	42.36412048339844	2020/6/19	14.73	14.301405906677246	2020/6/5	133.89	192.41427612304688	2020/6/17	39.14	39.88067626953125	2020/6/17	9.193572998046875	42.38011932373047	13.518613815307617	180.4579620361328	38.26890563964844
135	22.69	22.688919067382812	2020/8/3	49.1	48.28855514526367	2020/6/22	69.14	73.23826599121094	2020/6/8	1820.1	1893.5211181640625	2020/6/18	50.4	52.09332275390625	2020/6/18	23.12427520751953	50.43258285522461	69.3589859008789	1903.9915771484375	51.03190231323242
136	13.74	14.827189445495605	2020/8/4	31.950000000000003	39.424774169921875	2020/6/23	15.57	13.641153335571289	2020/6/9	1668.0	1576.5213623046875	2020/6/19	80.76	78.43528747558594	2020/6/19	13.345720291137695	39.834678649902344	13.111312866210938	1555.9913330078125	79.66142272949219
137	10.23	9.528042793273926	2020/8/5	57.03	52.561824798583984	2020/6/24	29.089999999999996	28.569673538208008	2020/6/10	317.52	294.04107666015625	2020/6/22	32.59	34.313873291015625	2020/6/22	9.70063304901123	53.46205139160156	28.585372924804688	326.8746643066406	33.19084930419922
138	18.06	19.679706573486328	2020/8/6	51.6	46.6916389465332	2020/6/29	37.79	38.93600082397461	2020/6/11	634.86	742.2252197265625	2020/6/23	56.58	62.18581008911133	2020/6/23	20.60076904296875	49.77592468261719	37.26277542114258	698.562255859375	58.7852897644043
139	8.2	8.875896453857422	2020/8/7	54.39	56.13192367553711	2020/6/30	58.03	60.632301330566406	2020/6/12	172.97	187.95401000976562	2020/6/24	64.83	52.159767150878906	2020/6/24	8.87974739074707	55.315303802490234	59.84078598022461	179.14968872070312	53.244773864746094
140	28.67	29.087993621826172	2020/8/10	56.46	52.46878433227539	2020/7/1	27.339999999999996	28.1238956451416	2020/6/15	754.68	758.3746948242188	2020/6/29	57.72	61.139713287353516	2020/6/29	29.33281707763672	51.97039031982422	30.038890838623047	743.4215698242188	58.26506042480469
141	21.08	16.831035614013672	2020/8/11	34.74	41.80316162109375	2020/7/2	12.51	14.149947166442871	2020/6/16	806.8	770.5296630859375	2020/6/30	73.4	74.65290069580078	2020/6/30	18.626962661743164	39.80841827392578	13.10965347290039	830.6666259765625	78.85140991210938
142	11.98	12.02425765991211	2020/8/12	56.87	52.74334716796875	2020/7/3	28.82	29.039836883544922	2020/6/17	410.09	404.6513366699219	2020/7/1	39.84	35.793766021728516	2020/7/1	11.992798805236816	52.20421600341797	29.55651092529297	440.06671142578125	35.39310073852539
143	24.14	23.456876754760742	2020/8/13	177.45	177.7330780029297	2020/7/6	45.52	54.78766632080078	2020/6/18	984.86	958.03662109375	2020/7/2	88.59	83.9659194946289	2020/7/2	22.18490219116211	172.85658264160156	50.51820373535156	971.9608764648438	85.84579467773438
144	9.2	9.525365829467773	2020/8/14	41.55	41.2033576965332	2020/7/7	15.53	13.722840309143066	2020/6/19	1035.28	1110.8460693359375	2020/7/3	69.0	79.33590698242188	2020/7/3	9.878119468688965	38.42050552368164	13.335857391357422	1045.251953125	76.61956787109375
145	7.42	8.746665954589844	2020/8/17	57.65	50.049957275390625	2020/7/8	50.0	53.79930877685547	2020/6/22	233.64	221.21141052246094	2020/7/6	31.05	33.020687103271484	2020/7/6	8.082930564880371	50.656192779541016	52.23802185058594	216.90138244628906	31.877090454101562
146	13.18	15.109384536743164	2020/8/18	15.41	31.55010414123535	2020/7/9	11.27	13.763401985168457	2020/6/23	143.69	188.77249145507812	2020/7/7	35.64	36.58405303955078	2020/7/7	14.326653480529785	26.727184295654297	13.123821258544922	180.3299102783203	35.75264358520508
147	8.56	9.153928756713867	2020/8/19	40.16	43.520999908447266	2020/7/10	20.36	14.675714492797852	2020/6/24	154.8	204.8887939453125	2020/7/8	39.7	39.787010192871094	2020/7/8	9.20934009552002	45.147518157958984	15.120170593261719	188.28268432617188	39.58896255493164
148	9.27	9.141548156738281	2020/8/20	43.57	46.20741653442383	2020/7/13	79.31	76.7656478881836	2020/6/29	1314.61	1259.125	2020/7/9	72.97	74.14614868164062	2020/7/9	9.399077415466309	49.87986373901367	77.32992553710938	1222.3380126953125	75.27509307861328
149	23.11	21.50424575805664	2020/8/21	49.04	50.967586517333984	2020/7/14	84.4	77.4944839477539	2020/6/30	746.99	760.2640991210938	2020/7/10	58.54	61.21401596069336	2020/7/10	22.107250213623047	50.943138122558594	78.6780776977539	742.0624389648438	58.24699401855469
150	7.46	8.698349952697754	2020/8/24	169.25	182.52491760253906	2020/7/15	57.42	61.56526565551758	2020/7/1	713.49	755.497802734375	2020/7/13	68.28	73.07884979248047	2020/7/13	8.022446632385254	166.1083984375	59.70591354370117	738.0849609375	72.54173278808594
151	8.27	8.947577476501465	2020/8/25	239.30000000000004	203.81591796875	2020/7/16	72.95	75.73736572265625	2020/7/2	2108.94	1980.5797119140625	2020/7/14	74.26	79.9540023803711	2020/7/14	8.533960342407227	200.93600463867188	74.6971206665039	2000.8876953125	77.92317199707031
152	25.29	26.883644104003906	2020/8/26	23.75	33.86705017089844	2020/7/17	13.5	14.21623706817627	2020/7/3	954.45	1015.3134155273438	2020/7/15	86.03	85.99298858642578	2020/7/15	27.02503776550293	29.158489227294922	13.207586288452148	974.2080688476562	87.23479461669922
153	23.12	21.949111938476562	2020/8/27	176.47	227.1620635986328	2020/7/20	59.71	66.59026336669922	2020/7/6	142.18	202.45962524414062	2020/7/16	40.04	39.746009826660156	2020/7/16	22.627540588378906	192.53707885742188	59.63164520263672	185.2456512451172	39.16873550415039
154	8.61	9.036273002624512	2020/8/28	281.97	243.7755126953125	2020/7/21	40.23	40.335636138916016	2020/7/7	305.28	312.4512939453125	2020/7/17	34.33	34.39204788208008	2020/7/17	9.21518611907959	279.4149169921875	41.12860870361328	324.2970886230469	33.55310821533203
155	21.87	17.500717163085938	2020/8/31	57.3	58.21412658691406	2020/7/22	68.91	71.84982299804688	2020/7/8	235.79	247.50909423828125	2020/7/20	40.89	42.11582946777344	2020/7/20	18.534101486206055	61.59328842163086	68.57681274414062	243.07220458984375	41.36955642700195
156	8.43	9.099068641662598	2020/9/1	19.86	33.20934295654297	2020/7/23	12.74	14.110859870910645	2020/7/9	140.93	195.51055908203125	2020/7/21	40.08	37.07051467895508	2020/7/21	8.801270484924316	28.873611450195312	12.98890209197998	180.92860412597656	37.842063903808594
157	9.06	9.13886547088623	2020/9/2	14.84	31.344568252563477	2020/7/24	12.04	14.127084732055664	2020/7/10	239.15	249.37745666503906	2020/7/22	46.1	44.24033737182617	2020/7/22	9.263480186462402	26.705810546875	13.221428871154785	233.97265625	44.274391174316406
158	32.56	30.450319290161133	2020/9/3	20.55	34.051368713378906	2020/7/27	11.97	14.139541625976562	2020/7/13	1156.0	1136.2763671875	2020/7/23	79.18	81.9701919555664	2020/7/23	31.321758270263672	29.21585464477539	13.108107566833496	1101.0390625	80.71868133544922
159	7.69	8.784859657287598	2020/9/4	46.01	46.688636779785156	2020/7/28	15.59	14.301962852478027	2020/7/14	196.98	220.40780639648438	2020/7/24	35.22	37.52018737792969	2020/7/24	8.08652114868164	48.89523696899414	13.456143379211426	201.56546020507812	35.76850128173828
160	26.82	27.385467529296875	2020/9/7	59.13	57.98607635498047	2020/7/29	70.98	68.00438690185547	2020/7/15	194.85	206.96966552734375	2020/7/27	38.69	40.50954055786133	2020/7/27	27.659320831298828	61.38985824584961	65.44744110107422	194.73492431640625	40.4251708984375
161	27.83	27.987730026245117	2020/9/8	55.49999999999999	57.33455276489258	2020/7/30	23.6	29.959415435791016	2020/7/16	2059.45	1870.7984619140625	2020/7/28	84.27	85.51524353027344	2020/7/28	27.72935676574707	55.51799392700195	30.235136032104492	1892.542236328125	86.53621673583984
162	29.08	28.86951446533203	2020/9/9	50.0	46.468605041503906	2020/7/31	39.32	37.785255432128906	2020/7/17	1982.9	2000.6322021484375	2020/7/29	59.7	66.39117431640625	2020/7/29	29.198471069335938	49.73483657836914	37.009464263916016	1992.48583984375	64.8648452758789
163	29.19	28.825117111206055	2020/9/10	26.0	33.53034973144531	2020/8/3	13.01	14.042797088623047	2020/7/20	175.48	202.38897705078125	2020/7/30	70.46	73.00724792480469	2020/7/30	29.33522605895996	28.25701332092285	13.571245193481445	192.47463989257812	75.33412170410156
164	13.01	14.506914138793945	2020/9/11	48.85	52.799068450927734	2020/8/4	50.04999999999999	52.605438232421875	2020/7/21	193.42	211.27792358398438	2020/7/31	39.58	38.87993621826172	2020/7/31	13.916223526000977	55.72264099121094	48.3340950012207	215.093994140625	39.438472747802734
165	9.25	9.392756462097168	2020/9/14	56.13	59.30332565307617	2020/8/5	50.03	51.90068054199219	2020/7/22	1170.0	1161.2861328125	2020/8/3	90.58	86.31826782226562	2020/8/3	9.882803916931152	59.685543060302734	49.060829162597656	1159.8056640625	87.9915771484375
166	8.32	9.148637771606445	2020/9/15	64.56	60.2667350769043	2020/8/6	27.229999999999997	27.46424102783203	2020/7/23	154.29	204.0454559326172	2020/8/4	39.83	39.61321258544922	2020/8/4	8.979248046875	59.6081657409668	28.776391983032227	186.7735595703125	39.205482482910156
167	7.87	8.809181213378906	2020/9/16	164.35	175.6419677734375	2020/8/7	67.2	72.73760223388672	2020/7/24	271.46	237.10629272460938	2020/8/5	87.41	84.80596923828125	2020/8/5	8.202398300170898	157.0630645751953	69.4993896484375	240.1000518798828	85.94900512695312
168	26.06	27.090557098388672	2020/9/17	283.33	238.3932342529297	2020/8/10	52.5	47.12997055053711	2020/7/27	678.75	642.2200317382812	2020/8/6	70.42	66.84585571289062	2020/8/6	27.142139434814453	272.8738708496094	46.37894821166992	646.1522827148438	66.10626983642578
169	8.71	9.193052291870117	2020/9/18	57.019999999999996	55.39113998413086	2020/8/11	27.93	29.54155731201172	2020/7/28	194.72	206.5861053466797	2020/8/7	30.77	31.401086807250977	2020/8/7	9.102516174316406	57.23023223876953	27.92925453186035	204.2235870361328	31.45741844177246
170	26.25	27.40406608581543	2020/9/21	170.99	186.840576171875	2020/8/12	58.85	60.48533630371094	2020/7/29	136.67	185.69351196289062	2020/8/10	35.7	36.52793884277344	2020/8/10	26.91806983947754	172.07080078125	60.79392623901367	178.55426025390625	36.28963088989258
171	9.19	9.38908863067627	2020/9/22	56.31	59.85092544555664	2020/8/13	59.31	71.31016540527344	2020/7/30	149.65	196.68722534179688	2020/8/11	37.6	36.011940002441406	2020/8/11	9.614152908325195	56.76270294189453	66.9214096069336	183.04847717285156	36.13467025756836
172	26.049999999999997	27.541229248046875	2020/9/23	56.59	59.44935607910156	2020/8/14	61.0	72.48686981201172	2020/7/31	157.46	202.59848022460938	2020/8/12	42.26	42.46615982055664	2020/8/12	26.541378021240234	58.500450134277344	68.2426528930664	186.241455078125	42.51564407348633
173	25.8	29.033706665039062	2020/9/24	59.82	60.52814483642578	2020/8/17	29.449999999999996	31.56423568725586	2020/8/3	686.86	734.1110229492188	2020/8/13	66.18	70.83072662353516	2020/8/13	29.490612030029297	59.127784729003906	31.87142562866211	720.481201171875	67.75895690917969
174	27.4	26.91091537475586	2020/9/25	16.86	31.80771255493164	2020/8/18	12.53	14.069231986999512	2020/8/4	321.77	320.29547119140625	2020/8/14	36.27	35.56976318359375	2020/8/14	27.03736686706543	28.34713363647461	13.423738479614258	325.12896728515625	35.53966522216797
175	27.49	26.783966064453125	2020/9/28	296.85	244.5187225341797	2020/8/19	49.67	51.26115036010742	2020/8/5	249.38	251.37681579589844	2020/8/17	44.7	44.83454895019531	2020/8/17	26.87168312072754	281.4132080078125	49.32270050048828	259.2115783691406	42.248661041259766
176	20.98	21.263181686401367	2020/9/29	26.15	33.846492767333984	2020/8/20	13.54	14.07238483428955	2020/8/6	2061.0	1947.0582275390625	2020/8/18	78.45	82.81544494628906	2020/8/18	22.34182357788086	28.01039695739746	13.048018455505371	1974.246826171875	81.31520080566406
177	31.37	31.16781234741211	2020/9/30	48.91	45.28799819946289	2020/8/21	12.84	14.199252128601074	2020/8/7	202.52	193.58517456054688	2020/8/19	76.16	67.4503402709961	2020/8/19	32.17876434326172	46.8580436706543	13.029645919799805	190.36105346679688	69.20584869384766
178	22.02	23.823192596435547	2020/10/9	51.85	57.14701843261719	2020/8/24	66.56	64.0544662475586	2020/8/10	231.75	230.29949951171875	2020/8/20	39.82	40.18305587768555	2020/8/20	23.90130615234375	57.1614875793457	61.9716796875	220.22596740722656	38.732547760009766
179	25.58	19.76976203918457	2020/10/12	54.4	60.71095275878906	2020/8/25	30.559999999999995	28.427898406982422	2020/8/11	1423.66	1426.195556640625	2020/8/21	75.58	76.02619171142578	2020/8/21	22.59673500061035	55.5095329284668	31.103939056396484	1310.7369384765625	76.27628326416016
180	19.22	19.39103126525879	2020/10/13	54.650000000000006	51.054954528808594	2020/8/26	82.86	75.61448669433594	2020/8/12	310.99	328.67236328125	2020/8/24	34.95	35.29640197753906	2020/8/24	20.47869300842285	51.42213821411133	76.77947998046875	317.0190734863281	33.896461486816406
181	30.5	30.187740325927734	2020/10/14	47.8	42.65762710571289	2020/8/27	13.4	14.27607536315918	2020/8/13	1211.0	1166.29833984375	2020/8/25	90.2	86.30715942382812	2020/8/25	30.53921127319336	44.5759391784668	13.11154556274414	1177.435302734375	87.89493560791016
182	14.95	15.242839813232422	2020/10/15	55.349999999999994	49.8937873840332	2020/8/28	86.5	75.13690185546875	2020/8/14	1940.01	1984.5302734375	2020/8/26	58.54	63.979331970214844	2020/8/26	15.907941818237305	51.657875061035156	75.88864135742188	1998.5045166015625	61.33746337890625
183	8.22	8.888384819030762	2020/10/16	54.26	49.66104507446289	2020/8/31	83.78	74.91500091552734	2020/8/17	1671.0	1911.695556640625	2020/8/27	53.67	57.932064056396484	2020/8/27	8.792217254638672	51.89982604980469	75.2935562133789	1911.921630859375	55.45014953613281
184	25.11	25.227725982666016	2020/10/19	15.13	31.48643684387207	2020/9/1	12.06	14.12258243560791	2020/8/18	971.97	901.50732421875	2020/8/28	86.43	81.66864013671875	2020/8/28	24.608259201049805	26.908714294433594	13.272953033447266	952.7506713867188	82.37236022949219
185	7.62	8.796260833740234	2020/10/20	241.23	238.7588348388672	2020/9/2	44.45	47.041404724121094	2020/8/19	228.27	249.53561401367188	2020/8/31	40.87	41.7299919128418	2020/8/31	8.139666557312012	233.77333068847656	45.804203033447266	243.47959899902344	41.2934455871582
186	20.91	21.252492904663086	2020/10/21	70.9	72.16463470458984	2020/9/3	31.299999999999997	31.719886779785156	2020/8/20	2240.95	1966.4324951171875	2020/9/1	71.13	73.8838882446289	2020/9/1	21.603988647460938	68.55422973632812	30.497867584228516	1974.5487060546875	73.25737762451172
187	11.69	9.419220924377441	2020/10/22	54.71	56.699214935302734	2020/9/4	56.34	57.89688491821289	2020/8/21	1773.78	1882.624755859375	2020/9/2	50.61	51.5065803527832	2020/9/2	11.347105979919434	57.43540954589844	59.47402572631836	1868.53662109375	50.503379821777344
188	29.94	30.556556701660156	2020/10/23	22.94	33.48640823364258	2020/9/7	12.47	14.163808822631836	2020/8/24	624.6	632.8094482421875	2020/9/3	57.12	60.39580535888672	2020/9/3	30.428993225097656	28.99039077758789	13.810808181762695	611.0560913085938	57.03446960449219
189	27.03	28.202730178833008	2020/10/26	54.51	52.39980697631836	2020/9/8	25.22	26.76500701904297	2020/8/25	235.55	241.0005645751953	2020/9/4	42.33	41.25776290893555	2020/9/4	28.747739791870117	52.746116638183594	28.257658004760742	220.8571319580078	39.69662857055664
190	25.97	23.46451187133789	2020/10/27	171.23999999999998	182.1020050048828	2020/9/9	58.88	60.691104888916016	2020/8/26	1729.0	1782.421142578125	2020/9/7	81.38	79.83383178710938	2020/9/7	24.2308349609375	160.90199279785156	59.25193786621094	1768.369140625	78.63282775878906
191	20.4	21.53595733642578	2020/10/28	37.0	40.0579719543457	2020/9/10	15.09	14.513127326965332	2020/8/27	211.26	208.2737274169922	2020/9/8	44.99	44.26369094848633	2020/9/8	21.524124145507812	40.84736251831055	13.807591438293457	193.38507080078125	43.764259338378906
192	26.3	27.937580108642578	2020/10/29	60.75	56.59650421142578	2020/9/11	29.1	30.69314193725586	2020/8/28	718.26	714.7232055664062	2020/9/9	69.32	72.38491821289062	2020/9/9	27.139554977416992	54.77476501464844	30.961692810058594	728.6734619140625	69.4685287475586
193	8.43	8.868121147155762	2020/10/30	38.1	39.25493240356445	2020/9/14	15.18	14.698447227478027	2020/8/31	300.43	308.0452575683594	2020/9/10	34.72	34.895877838134766	2020/9/10	8.719534873962402	40.766353607177734	13.468290328979492	320.46783447265625	34.11307907104492
194	9.92	9.435310363769531	2020/11/2	16.67	31.176172256469727	2020/9/15	11.92	14.039685249328613	2020/9/1	789.3	747.6959228515625	2020/9/11	72.39	69.07996368408203	2020/9/11	9.663412094116211	26.55813980102539	12.96211051940918	748.0887451171875	70.30333709716797
195	27.48	28.49502944946289	2020/11/3	14.72	31.0244140625	2020/9/16	12.32	14.134042739868164	2020/9/2	241.3	240.40284729003906	2020/9/14	40.03	40.94807052612305	2020/9/14	28.630380630493164	27.326812744140625	13.486348152160645	241.09066772460938	39.861270904541016
196	23.99	23.719221115112305	2020/11/4	66.6	74.89706420898438	2020/9/17	32.42	31.25178337097168	2020/9/3	247.5	247.40028381347656	2020/9/15	41.53	43.60320281982422	2020/9/15	23.220157623291016	67.43875122070312	30.805147171020508	260.0906677246094	42.8653564453125
197	32.69	30.435688018798828	2020/11/5	62.99	57.159725189208984	2020/9/18	25.99	26.43802261352539	2020/9/4	212.62	231.0184783935547	2020/9/16	34.97	33.7504997253418	2020/9/16	32.182350158691406	58.38829040527344	27.10297393798828	222.7175750732422	33.26472854614258
198	8.14	9.117700576782227	2020/11/6	47.71	46.193878173828125	2020/9/21	13.06	14.14218807220459	2020/9/7	482.84000000000003	481.6817626953125	2020/9/17	54.04	54.10295486450195	2020/9/17	8.953404426574707	48.1703987121582	13.073864936828613	488.492919921875	52.926143646240234
199	27.64	29.738805770874023	2020/11/9	55.150000000000006	52.2833251953125	2020/9/22	26.7	27.751283645629883	2020/9/8	2245.0	1966.8231201171875	2020/9/18	72.9	73.73564147949219	2020/9/18	29.946931838989258	51.84769058227539	28.257049560546875	1976.93701171875	72.6011962890625
200	27.94	29.310686111450195	2020/11/10	202.81	185.6363983154297	2020/9/23	49.330000000000005	50.08272171020508	2020/9/9	1733.33	1768.280029296875	2020/9/21	82.4	81.05889892578125	2020/9/21	29.46588897705078	171.35482788085938	49.34359359741211	1732.9493408203125	80.38092803955078
201	22.46	24.994150161743164	2020/11/11	53.4	47.29258346557617	2020/9/24	38.27	39.8049430847168	2020/9/10	160.19	203.0253143310547	2020/9/22	41.28	41.67791748046875	2020/9/22	25.124834060668945	50.34303665161133	39.30086898803711	190.884521484375	41.83761215209961
202	27.75	26.213132858276367	2020/11/12	47.8	43.0572509765625	2020/9/25	13.02	14.224469184875488	2020/9/11	1968.9999999999998	1984.7947998046875	2020/9/23	58.08	64.31318664550781	2020/9/23	26.230823516845703	44.12028503417969	13.072675704956055	2001.8380126953125	61.670684814453125
203	21.450000000000003	21.398780822753906	2020/11/13	62.18	58.60453796386719	2020/9/28	67.72	65.67350769042969	2020/9/14	1069.52	1137.203125	2020/9/24	89.56	85.63616180419922	2020/9/24	21.75657081604004	58.617496490478516	63.686519622802734	1108.85595703125	86.56464385986328
204	26.55	27.2802791595459	2020/11/16	47.65	47.20106506347656	2020/9/29	77.57	76.0283432006836	2020/9/15	196.25	220.4696502685547	2020/9/25	36.02	37.90467834472656	2020/9/25	27.8419246673584	48.37945556640625	76.75870513916016	204.91519165039062	37.2664909362793
205	19.66	20.5476131439209	2020/11/17	23.55	32.677154541015625	2020/9/30	12.32	13.978048324584961	2020/9/16	1107.5	1187.16357421875	2020/9/28	86.25	84.88418579101562	2020/9/28	21.194913864135742	27.39988899230957	13.097339630126953	1128.4312744140625	85.71760559082031
206	13.72	12.776752471923828	2020/11/18	55.32	59.12989807128906	2020/10/9	62.17	71.16289520263672	2020/9/17	177.41	213.74754333496094	2020/9/29	35.59	36.16279220581055	2020/9/29	13.338200569152832	55.92056655883789	66.71949768066406	191.66436767578125	35.824581146240234
207	28.76	30.384925842285156	2020/11/19	50.8	49.11884689331055	2020/10/12	26.61	26.93587875366211	2020/9/18	394.48	382.16522216796875	2020/9/30	36.0	35.76921844482422	2020/9/30	30.503942489624023	50.23289489746094	28.761552810668945	406.3978576660156	34.92835998535156
208	8.27	8.884330749511719	2020/11/20	50.55	48.69416809082031	2020/10/13	13.56	14.028239250183105	2020/9/21	156.02	203.6165313720703	2020/10/9	42.42	42.23918533325195	2020/10/9	8.85374641418457	49.47574234008789	13.004217147827148	191.3320770263672	42.210994720458984
209	7.51	8.745857238769531	2020/11/23	21.8	33.241146087646484	2020/10/14	12.6	14.164044380187988	2020/9/22	492.68999999999994	507.1132507324219	2020/10/12	51.1	53.22478103637695	2020/10/12	8.006946563720703	28.989055633544922	13.061393737792969	522.504638671875	50.88457489013672
210	30.33	31.589855194091797	2020/11/24	44.97	44.2169189453125	2020/10/15	76.65	75.82646942138672	2020/9/23	237.6	248.6507110595703	2020/10/13	43.54	44.204254150390625	2020/10/13	32.24085235595703	45.284400939941406	76.08643341064453	236.29507446289062	42.98854064941406
211	28.39	27.447040557861328	2020/11/25	36.08	40.41228485107422	2020/10/16	13.08	14.202621459960938	2020/9/24	160.74	202.67178344726562	2020/10/14	40.05	39.3847541809082	2020/10/14	27.5235652923584	39.04732894897461	13.094258308410645	189.6875762939453	38.80708312988281
212	27.92	29.344945907592773	2020/11/26	41.8	45.425575256347656	2020/10/19	13.88	14.135056495666504	2020/9/25	1174.6	1172.6529541015625	2020/10/15	89.9	86.16169738769531	2020/10/15	29.323514938354492	47.14778518676758	13.4060640335083	1188.4376220703125	87.17644500732422
213	14.18	15.488601684570312	2020/11/27	21.43	33.507965087890625	2020/10/20	12.77	14.144144058227539	2020/9/28	722.76	700.7305297851562	2020/10/16	70.54	71.88565826416016	2020/10/16	15.806930541992188	28.576704025268555	13.206572532653809	724.39794921875	69.3769302368164
214	31.13	30.53185272216797	2020/11/30	49.35	48.27300262451172	2020/10/21	69.56	73.22139739990234	2020/9/29	241.9	250.20828247070312	2020/10/19	44.65	44.0648307800293	2020/10/19	30.49555206298828	51.50868225097656	68.9134292602539	246.44235229492188	43.417999267578125
215	27.38	29.91929054260254	2020/12/1	25.3	32.80825424194336	2020/10/22	12.66	13.988373756408691	2020/9/30	152.77	205.34515380859375	2020/10/20	39.88	39.70760726928711	2020/10/20	29.33536720275879	27.4695987701416	13.286547660827637	187.7164764404297	39.31339645385742
216	18.19	20.065521240234375	2020/12/2	48.78	50.06988525390625	2020/10/23	82.8	77.5699462890625	2020/10/9	180.44	211.72532653808594	2020/10/21	37.82	36.26376724243164	2020/10/21	21.177303314208984	51.5107421875	78.64977264404297	192.68495178222656	35.76774597167969
217	21.22	22.780942916870117	2020/12/3	185.21999999999997	191.14065551757812	2020/10/26	75.3	76.11200714111328	2020/10/12	172.99	209.22218322753906	2020/10/22	34.11	34.982601165771484	2020/10/22	22.35488510131836	182.41285705566406	77.33248138427734	194.31761169433594	34.24128723144531
218	8.96	9.11390209197998	2020/12/4	62.75	60.42433166503906	2020/10/27	28.86	26.834714889526367	2020/10/13	144.84	191.0543670654297	2020/10/23	36.25	36.793949127197266	2020/10/23	8.956124305725098	58.94057083129883	28.467514038085938	181.62591552734375	36.25200271606445
219	28.03	28.054203033447266	2020/12/7	45.8	60.096458435058594	2020/10/28	29.72	31.302703857421875	2020/10/14	398.39	396.2431640625	2020/10/26	35.9	35.455101013183594	2020/10/26	28.09476661682129	55.79262161254883	30.546192169189453	390.6853942871094	35.02573776245117
220	15.66	14.823841094970703	2020/12/8	58.59000000000001	56.03422927856445	2020/10/29	29.21	30.40276336669922	2020/10/15	385.29	393.6221008300781	2020/10/27	36.19	35.666404724121094	2020/10/27	15.588165283203125	52.46352767944336	30.71293067932129	409.23138427734375	35.209651947021484
221	12.03	11.780478477478027	2020/12/9	170.95000000000002	182.89935302734375	2020/10/30	58.93	60.914302825927734	2020/10/16	1224.0	1226.40283203125	2020/10/28	88.0	86.33712768554688	2020/10/28	11.765180587768555	173.43975830078125	59.65476608276367	1226.7542724609375	88.0547103881836
222	25.46	24.221343994140625	2020/12/10	16.39	30.48945426940918	2020/11/2	11.01	13.89757251739502	2020/10/19	310.19	317.19720458984375	2020/10/29	34.22	34.75498962402344	2020/10/29	24.94539451599121	26.809288024902344	13.656230926513672	319.02960205078125	33.113407135009766
223	9.54	9.168811798095703	2020/12/11	55.74999999999999	52.26033020019531	2020/11/3	26.9	27.944976806640625	2020/10/20	1723.5	1762.1080322265625	2020/10/30	75.06	79.11276245117188	2020/10/30	9.633463859558105	53.0867919921875	29.46304702758789	1710.2188720703125	78.8166732788086
224	31.68	30.890953063964844	2020/12/14	36.5	43.54081726074219	2020/11/4	19.58	15.869820594787598	2020/10/21	310.0	327.8697204589844	2020/11/2	35.01	35.368080139160156	2020/11/2	32.368812561035156	46.05967330932617	19.85580825805664	322.23394775390625	34.25284194946289
225	9.15	9.149864196777344	2020/12/15	311.99	244.01817321777344	2020/11/5	50.07	50.84491729736328	2020/10/22	184.88	201.40745544433594	2020/11/3	75.12	71.0557632446289	2020/11/3	9.078917503356934	280.3016662597656	50.12251663208008	192.44178771972656	73.46696472167969
226	26.14	26.025856018066406	2020/12/16	58.88	57.461952209472656	2020/11/6	67.28	67.56163024902344	2020/10/23	154.64	195.2501678466797	2020/11/4	45.87	40.70457458496094	2020/11/4	27.15149688720703	58.60328674316406	65.11764526367188	179.68646240234375	42.506797790527344
227	29.18	30.63047218322754	2020/12/17	43.15	42.506534576416016	2020/11/9	60.27	62.02528762817383	2020/10/26	219.16	246.67819213867188	2020/11/5	39.13	40.700843811035156	2020/11/5	31.060157775878906	43.62731170654297	61.43283462524414	236.31704711914062	41.17391586303711
228	8.1	8.863924026489258	2020/12/18	49.54	46.630714416503906	2020/11/10	27.17	27.39912223815918	2020/10/27	272.75	266.4396057128906	2020/11/6	31.98	34.16183090209961	2020/11/6	8.343867301940918	50.534141540527344	29.323734283447266	260.1650695800781	32.37959671020508
229	8.7	8.914791107177734	2020/12/21	60.6	55.929325103759766	2020/11/11	28.17	27.350500106811523	2020/10/28	1661.0	1810.39599609375	2020/11/9	77.95	79.3457260131836	2020/11/9	8.281577110290527	55.256065368652344	27.963476181030273	1762.274658203125	79.2472915649414
230	24.97	25.437047958374023	2020/12/22	282.5	243.4315948486328	2020/11/12	42.28	40.003456115722656	2020/10/29	2010.5	2011.646240234375	2020/11/10	85.4	82.86981964111328	2020/11/10	25.045364379882812	279.1719055175781	40.764286041259766	2043.3695068359375	82.32483673095703
231	9.6	9.242110252380371	2020/12/23	308.98	240.5933380126953	2020/11/13	38.23	42.37120819091797	2020/10/30	351.91	336.36102294921875	2020/11/11	35.65	35.69208908081055	2020/11/11	9.284219741821289	270.9553527832031	41.76969528198242	338.2723693847656	34.34264373779297
232	19.5	21.143489837646484	2020/12/24	43.39	44.021690368652344	2020/11/16	75.4	75.87354278564453	2020/11/2	252.21999999999997	248.49105834960938	2020/11/12	31.4	34.02933883666992	2020/11/12	21.161001205444336	49.92644119262695	75.54469299316406	246.19216918945312	33.01041030883789
233	26.7	27.119308471679688	2020/12/25	50.32	48.60136032104492	2020/11/17	15.07	14.256607055664062	2020/11/3	137.01	189.998046875	2020/11/13	39.16	40.18497085571289	2020/11/13	27.49260139465332	49.92886734008789	13.655498504638672	179.8350830078125	39.68555450439453
234	18.98	15.109076499938965	2020/12/28	70.04999999999998	66.13041687011719	2020/11/18	72.4	74.35092163085938	2020/11/4	169.05	197.73695373535156	2020/11/16	43.16	42.210269927978516	2020/11/16	15.89528751373291	65.87866973876953	70.71115112304688	183.6845245361328	41.8287467956543
235	28.45	28.38682746887207	2020/12/29	38.19	41.613826751708984	2020/11/19	14.88	13.667332649230957	2020/11/5	754.0	768.0574340820312	2020/11/17	71.54	71.2865982055664	2020/11/17	28.297405242919922	39.81766891479492	13.712567329406738	769.1253662109375	72.36415100097656
236	7.7	8.706892013549805	2020/12/30	19.05	32.49126052856445	2020/11/20	12.58	14.135533332824707	2020/11/6	2042.0	1992.711181640625	2020/11/18	72.81	79.27680206298828	2020/11/18	8.14415168762207	28.523286819458008	12.990707397460938	2006.92333984375	76.94920349121094
237	17.88	17.82054328918457	2020/12/31	59.08	55.64389419555664	2020/11/23	28.229999999999997	28.723302841186523	2020/11/9	262.7	252.14224243164062	2020/11/19	43.57	45.2999153137207	2020/11/19	18.703140258789062	56.257293701171875	27.8844051361084	260.7134704589844	43.57915115356445
238	22.58	22.31887435913086	2021/1/4	69.49	73.04960632324219	2020/11/24	31.0	30.65380859375	2020/11/10	251.40999999999997	221.66184997558594	2020/11/20	86.31	84.50460815429688	2020/11/20	22.08892059326172	66.86714935302734	30.074649810791016	209.91090393066406	85.3703384399414
239	21.04	21.06952667236328	2021/1/5	26.37	34.36833572387695	2020/11/25	13.2	14.076412200927734	2020/11/11	162.56	204.22418212890625	2020/11/23	42.63	42.09519958496094	2020/11/23	21.140958786010742	29.844186782836914	13.201750755310059	185.79551696777344	41.940799713134766
240	40.04	33.1441535949707	2021/1/6	35.54	40.386146545410156	2020/11/26	15.23	14.588118553161621	2020/11/12	207.64	216.61990356445312	2020/11/24	38.76	39.98283386230469	2020/11/24	34.470428466796875	41.861305236816406	13.462716102600098	188.29473876953125	37.86927795410156
241	9.08	9.206620216369629	2021/1/7	21.88	32.69896697998047	2020/11/27	12.25	14.038902282714844	2020/11/13	1096.5	1124.703125	2020/11/25	81.7	83.69718170166016	2020/11/25	8.988348960876465	28.460018157958984	12.920083045959473	1098.0589599609375	83.93453979492188
242	27.22	26.149341583251953	2021/1/8	49.1	51.43964767456055	2020/11/30	27.39	27.44660186767578	2020/11/16	186.64	214.47488403320312	2020/11/26	33.85	36.07720947265625	2020/11/26	27.443620681762695	51.967796325683594	28.198265075683594	206.09719848632812	34.38911437988281
243	7.79	8.738836288452148	2021/1/11	46.06	48.87691116333008	2020/12/1	57.29	56.641944885253906	2020/11/17	328.05	323.4161071777344	2020/11/27	35.6	35.698577880859375	2020/11/27	8.064826011657715	51.92508316040039	54.25344467163086	342.738037109375	35.74387741088867
244	24.25	26.368854522705078	2021/1/12	47.59	53.086997985839844	2020/12/2	67.54	68.97642517089844	2020/11/18	155.58	200.0196533203125	2020/11/30	43.0	40.500160217285156	2020/11/30	26.49795150756836	55.78413772583008	67.342529296875	185.76719665527344	41.038970947265625
245	8.22	8.970534324645996	2021/1/13	43.3	45.61671447753906	2020/12/3	56.6	59.98680877685547	2020/11/19	1170.0	1270.2205810546875	2020/12/1	84.74	85.35086822509766	2020/12/1	8.291670799255371	48.63825988769531	57.21770095825195	1202.7120361328125	86.03495788574219
246	23.62	23.091655731201172	2021/1/14	271.2	238.76470947265625	2020/12/4	50.06	46.34838104248047	2020/11/20	1175.79	1179.9005126953125	2020/12/2	89.75	86.39541625976562	2020/12/2	24.49395751953125	254.38002014160156	45.658973693847656	1174.3876953125	88.22486877441406
247	26.95	27.40304183959961	2021/1/15	265.1	238.80123901367188	2020/12/7	46.35	49.330726623535156	2020/11/23	1929.9	1714.2213134765625	2020/12/3	51.75	51.382965087890625	2020/12/3	27.427215576171875	238.66075134277344	48.51850128173828	1719.27978515625	49.93378448486328
248	29.34	28.45477867126465	2021/1/18	42.07	46.196231842041016	2020/12/8	13.43	14.135546684265137	2020/11/24	1595.0	1639.42236328125	2020/12/4	50.3	55.65135955810547	2020/12/4	28.596576690673828	47.51268005371094	13.483054161071777	1706.3961181640625	54.87821960449219
249	9.35	9.254133224487305	2021/1/19	49.17	55.43387985229492	2020/12/9	50.01	52.96731948852539	2020/11/25	157.48	203.77322387695312	2020/12/7	41.03	41.8358154296875	2020/12/7	9.510499954223633	56.02140426635742	48.78145217895508	190.44686889648438	41.8309326171875
250	9.44	9.211856842041016	2021/1/20	47.1	48.404266357421875	2020/12/10	59.34	57.00597381591797	2020/11/26	1226.0	1091.7730712890625	2020/12/8	72.4	71.92809295654297	2020/12/8	9.370052337646484	50.68451690673828	55.61347961425781	1098.4952392578125	72.21282958984375
251	8.95	8.963969230651855	2021/1/21	55.16	60.62407684326172	2020/12/11	28.03	30.784278869628906	2020/11/27	734.82	725.0672607421875	2020/12/9	63.66	65.98651123046875	2020/12/9	8.564002990722656	60.4337043762207	29.9523868560791	711.0826416015625	64.02227783203125
252	19.58	20.887657165527344	2021/1/22	65.12	58.632530212402344	2020/12/14	43.43	47.8828125	2020/11/30	311.04	328.75152587890625	2020/12/10	35.0	35.326934814453125	2020/12/10	21.64604949951172	58.67654037475586	44.511695861816406	321.3943176269531	34.05486297607422
253	8.1	8.755741119384766	2021/1/25	47.31	47.440921783447266	2020/12/15	14.5	14.295902252197266	2020/12/1	1635.11	1806.0030517578125	2020/12/11	77.59	79.37544250488281	2020/12/11	8.170037269592285	49.88105010986328	13.900106430053711	1752.2957763671875	79.4066390991211
254	28.29	28.73202896118164	2021/1/26	43.28	45.40298843383789	2020/12/16	77.68	76.20072937011719	2020/12/2	975.0	912.1934204101562	2020/12/14	88.5	80.43518829345703	2020/12/14	29.163780212402344	49.17397689819336	76.35733795166016	912.132568359375	81.12826538085938
255	9.01	9.363635063171387	2021/1/27	44.13	44.7052116394043	2020/12/17	76.37	75.6540756225586	2020/12/3	153.75	198.9620819091797	2020/12/15	39.72	39.954708099365234	2020/12/15	9.613865852355957	46.73478698730469	75.78475952148438	184.47799682617188	38.732643127441406
256	13.76	15.341557502746582	2021/1/28	64.87	58.60636520385742	2020/12/18	46.63	47.547096252441406	2020/12/4	204.82	223.59249877929688	2020/12/16	31.99	34.09666442871094	2020/12/16	14.217867851257324	58.64002227783203	45.50196075439453	213.1287384033203	32.508567810058594
257	14.08	15.052610397338867	2021/1/29	53.25	53.134239196777344	2020/12/21	25.24	27.621973037719727	2020/12/7	728.2	691.9202270507812	2020/12/17	70.89	71.7391357421875	2020/12/17	13.687629699707031	52.617958068847656	29.475061416625977	713.0191040039062	69.39832305908203
258	7.78	8.840805053710938	2021/2/1	88.73	102.97966766357422	2020/12/22	71.17	74.34249877929688	2020/12/8	456.41	473.64251708984375	2020/12/18	52.77	51.59972381591797	2020/12/18	8.174762725830078	89.8703384399414	72.27055358886719	473.16461181640625	50.98136901855469
259	12.22	13.632943153381348	2021/2/2	50.11	47.037200927734375	2020/12/23	27.57	28.2034912109375	2020/12/9	203.11	222.67474365234375	2020/12/21	29.92	33.22330856323242	2020/12/21	12.729918479919434	52.58336639404297	29.06792640686035	217.1358184814453	31.571409225463867
260	27.0	27.355175018310547	2021/2/3	61.9	62.52568435668945	2020/12/24	44.61	46.84953689575195	2020/12/10	119.4	194.9168243408203	2020/12/22	40.09	40.418663024902344	2020/12/22	26.286970138549805	60.891109466552734	46.25669860839844	183.40371704101562	40.38007354736328
261	9.26	9.57628345489502	2021/2/4	319.01	239.45082092285156	2020/12/25	50.8	48.337039947509766	2020/12/11	1140.0	1075.1517333984375	2020/12/23	88.25	84.93695831298828	2020/12/23	10.384053230285645	275.88299560546875	49.75790023803711	1019.9013671875	85.15230560302734
262	29.21	30.99811553955078	2021/2/5	51.3	48.66696548461914	2020/12/28	13.93	14.076868057250977	2020/12/14	197.83	193.1657257080078	2020/12/24	73.73	68.4997329711914	2020/12/24	30.53024673461914	49.5754280090332	13.146754264831543	190.58543395996094	70.82544708251953
263	20.66	22.38226890563965	2021/2/8	60.66	62.9488639831543	2020/12/29	45.0	46.84062194824219	2020/12/15	317.19	283.3005065917969	2020/12/25	31.99	34.29646682739258	2020/12/25	22.416603088378906	61.023128509521484	46.119972229003906	316.1900939941406	33.25440979003906
264	9.14	8.957860946655273	2021/2/9	57.04999999999999	59.03658676147461	2020/12/30	25.88	23.4752254486084	2020/12/16	478.32	524.5009155273438	2020/12/28	53.99	57.34043502807617	2020/12/28	8.540350914001465	55.63008117675781	26.21600914001465	519.466796875	55.14638137817383
265	25.3	24.612707138061523	2021/2/10	189.40000000000003	183.57022094726562	2020/12/31	47.16	51.8090705871582	2020/12/17	160.85	204.19644165039062	2020/12/29	42.0	41.994625091552734	2020/12/29	24.771963119506836	166.36656188964844	49.65373992919922	187.33741760253906	42.05467224121094
266	23.09	23.036985397338867	2021/2/18	14.97	30.795780181884766	2021/1/4	11.83	14.007332801818848	2020/12/18	178.74	208.14175415039062	2020/12/30	32.97	35.103065490722656	2020/12/30	23.514225006103516	26.681379318237305	13.444599151611328	191.04052734375	33.74562454223633
267	31.46	31.031352996826172	2021/2/19	50.02	48.102745056152344	2021/1/5	27.39	28.500362396240234	2020/12/21	246.07	260.7740478515625	2020/12/31	40.84	41.64746856689453	2020/12/31	32.39950942993164	49.16836166381836	29.330997467041016	232.84983825683594	42.88422393798828
268	26.7	28.07570457458496	2021/2/22	61.93	56.783817291259766	2021/1/6	26.17	27.083375930786133	2020/12/22	1167.1	1181.9805908203125	2021/1/4	88.0	86.08010864257812	2021/1/4	26.686567306518555	57.857425689697266	28.668926239013672	1196.01806640625	86.60945892333984
269	9.41	9.452645301818848	2021/2/23	61.98	56.72518539428711	2021/1/7	68.96000000000001	72.66600036621094	2020/12/23	149.08	192.2533721923828	2021/1/5	38.58	39.18829345703125	2021/1/5	9.668632507324219	60.046119689941406	69.3419189453125	181.40139770507812	38.69392395019531
270	8.5	9.161110877990723	2021/2/24	55.24	52.024864196777344	2021/1/8	26.7	27.667377471923828	2020/12/24	970.0	892.1470336914062	2021/1/6	85.03	80.36722564697266	2021/1/6	9.017236709594727	52.02375030517578	27.640716552734375	911.1896362304688	82.24867248535156
271	27.910000000000004	28.178796768188477	2021/2/25	52.25	67.03273010253906	2021/1/11	70.09	73.60391235351562	2020/12/25	2060.11	2022.8468017578125	2021/1/7	84.5	81.55116271972656	2021/1/7	28.040477752685547	61.19561004638672	69.86304473876953	2036.0567626953125	80.81748962402344
272	30.11	29.384122848510742	2021/2/26	57.64	58.82847595214844	2021/1/12	24.51	22.409740447998047	2020/12/28	154.7	196.54327392578125	2021/1/8	37.37	37.28903579711914	2021/1/8	30.097116470336914	53.53519058227539	23.944734573364258	187.24427795410156	36.63168716430664
273	25.7	26.105506896972656	2021/3/1	51.52	47.973506927490234	2021/1/13	38.51	39.645484924316406	2020/12/29	1804.2	1883.35400390625	2021/1/11	49.7	52.32647705078125	2021/1/11	26.329500198364258	49.36732482910156	37.28261947631836	1880.3675537109375	50.96731185913086
274	26.78	27.289016723632812	2021/3/2	59.19	56.47541809082031	2021/1/14	70.4	75.73475646972656	2020/12/30	650.99	623.4444580078125	2021/1/12	73.25	73.49803161621094	2021/1/12	27.664264678955078	57.52500915527344	74.89311981201172	642.7817993164062	71.8063735961914
275	28.33	27.737367630004883	2021/3/3	60.07	56.75138854980469	2021/1/15	27.729999999999997	27.679824829101562	2020/12/31	911.6	908.1171264648438	2021/1/13	79.92	80.39311981201172	2021/1/13	27.265520095825195	56.69251251220703	27.055831909179688	874.7078247070312	81.4674072265625
276	13.45	13.031913757324219	2021/3/4	176.06	189.80348205566406	2021/1/18	66.96	72.56328582763672	2021/1/4	672.5	660.1217651367188	2021/1/14	60.43	61.0815315246582	2021/1/14	13.53107738494873	162.29595947265625	67.41109466552734	645.8753662109375	60.15819549560547
277	7.32	8.822518348693848	2021/3/5	57.419999999999995	52.34727096557617	2021/1/19	81.93	76.3990249633789	2021/1/5	183.88	201.3361358642578	2021/1/15	26.36	31.247875213623047	2021/1/15	8.132246017456055	56.18486022949219	77.66665649414062	194.94190979003906	30.184507369995117
278	26.13	26.149723052978516	2021/3/8	58.56999999999999	59.473758697509766	2021/1/20	28.29	29.219480514526367	2021/1/6	309.91	284.11956787109375	2021/1/18	31.78	34.2679557800293	2021/1/18	26.981325149536133	61.29743957519531	29.79859161376953	319.68280029296875	33.1932487487793
279	26.66	27.346534729003906	2021/3/9	58.56	60.67789077758789	2021/1/21	28.259999999999998	29.255388259887695	2021/1/7	189.05	206.0750732421875	2021/1/19	46.540000000000006	45.8173713684082	2021/1/19	28.019569396972656	60.52394485473633	29.06987953186035	195.22486877441406	44.31535339355469
280	20.61	21.367462158203125	2021/3/10	53.25	49.523006439208984	2021/1/22	81.27	74.72576141357422	2021/1/8	244.44	258.0165710449219	2021/1/20	31.81	33.8763427734375	2021/1/20	21.377487182617188	52.868408203125	74.80072784423828	256.4492492675781	32.42023849487305
281	26.6	24.386062622070312	2021/3/11	37.85	40.01039505004883	2021/1/25	13.87	14.381187438964844	2021/1/11	119.89	193.6624755859375	2021/1/21	39.57	40.32781219482422	2021/1/21	26.09038734436035	41.19169998168945	13.465861320495605	180.69232177734375	40.229766845703125
282	8.58	8.932111740112305	2021/3/12	65.57	69.86971282958984	2021/1/26	40.01	41.43703842163086	2021/1/12	180.02	200.8115692138672	2021/1/22	48.78	51.2295036315918	2021/1/22	8.382871627807617	65.62527465820312	40.94458770751953	190.392578125	50.97719955444336
283	10.69	11.572678565979004	2021/3/15	62.8	57.95362854003906	2021/1/27	26.48	26.322078704833984	2021/1/13	134.09	190.2946319580078	2021/1/25	41.81	40.42416000366211	2021/1/25	11.461307525634766	58.56473922729492	27.01241111755371	179.68128967285156	39.04287338256836
284	28.01	28.098609924316406	2021/3/16	22.53	34.214298248291016	2021/1/28	12.85	14.20403003692627	2021/1/14	667.83	698.2153930664062	2021/1/26	61.34	67.64198303222656	2021/1/26	28.589130401611328	28.418132781982422	13.379547119140625	698.2981567382812	65.52107238769531
285	28.17	28.833330154418945	2021/3/17	164.08	158.48936462402344	2021/1/29	69.56	74.08008575439453	2021/1/15	1763.5	1767.931640625	2021/1/27	85.0	82.38255310058594	2021/1/27	28.899063110351562	144.00770568847656	69.98600006103516	1739.0826416015625	81.86723327636719
286	28.06	28.295230865478516	2021/3/18	23.75	34.08964920043945	2021/2/1	12.97	14.187612533569336	2021/1/18	205.7	221.40782165527344	2021/1/28	37.92	37.58452224731445	2021/1/28	28.818241119384766	29.441011428833008	13.211196899414062	206.74285888671875	35.81745910644531
287	12.31	11.808671951293945	2021/3/19	14.41	31.432918548583984	2021/2/2	12.82	14.13703727722168	2021/1/19	162.14	200.22494506835938	2021/1/29	42.99	42.53571319580078	2021/1/29	11.929360389709473	27.6544189453125	13.32567310333252	190.51011657714844	43.0101203918457
288	28.15	28.207406997680664	2021/3/22	24.35	32.73847961425781	2021/2/3	12.47	13.961392402648926	2021/1/20	225.49	227.29583740234375	2021/2/1	42.22	41.36904525756836	2021/2/1	28.859237670898438	27.456649780273438	13.017106056213379	222.0016326904297	40.61794662475586
289	23.88	23.085905075073242	2021/3/23	293.72	242.47796630859375	2021/2/4	39.86	40.92253112792969	2021/1/21	246.95999999999998	255.12586975097656	2021/2/2	44.6	44.545284271240234	2021/2/2	22.858381271362305	275.271728515625	41.154273986816406	265.8666687011719	43.15273666381836
290	24.45	23.85707664489746	2021/3/24	49.98	49.06492233276367	2021/2/5	13.7	13.965937614440918	2021/1/22	189.68	213.10232543945312	2021/2/3	35.83	35.87558364868164	2021/2/3	23.80855941772461	49.60605239868164	13.04845905303955	200.04502868652344	34.499820709228516
291	7.94	8.845651626586914	2021/3/25	33.85	39.41523742675781	2021/2/8	13.26	14.195964813232422	2021/1/25	722.44	781.6181640625	2021/2/4	57.5	64.85780334472656	2021/2/4	8.14437484741211	38.99306869506836	13.000025749206543	750.701416015625	61.82083511352539
292	12.0	12.82887077331543	2021/3/26	47.52	49.107269287109375	2021/2/9	80.35	77.29073333740234	2021/1/26	200.31	221.8345947265625	2021/2/5	32.85	33.202880859375	2021/2/5	12.32508373260498	51.62207794189453	78.01118469238281	210.44842529296875	32.040958404541016
293	27.6	29.11903190612793	2021/3/29	171.87	195.23675537109375	2021/2/10	79.51	74.393310546875	2021/1/27	686.98	648.312744140625	2021/2/8	60.79	60.48776626586914	2021/2/8	28.210065841674805	172.45367431640625	76.57305145263672	618.1908569335938	58.868927001953125
294	29.45	30.502378463745117	2021/3/30	43.79	44.574039459228516	2021/2/18	76.1	75.72195434570312	2021/1/28	1971.5000000000002	1984.074951171875	2021/2/9	69.14	76.3165283203125	2021/2/9	31.51835823059082	47.60163497924805	75.67894744873047	1958.8353271484375	72.48236083984375
295	19.9	16.139284133911133	2021/3/31	48.18	50.55363464355469	2021/2/19	52.7	55.335750579833984	2021/1/29	1700.62	1803.121826171875	2021/2/10	81.3	81.80590057373047	2021/2/10	17.930145263671875	51.800048828125	53.74992370605469	1766.4669189453125	79.48493957519531
296	22.71	24.149763107299805	2021/4/1	50.13	50.83842849731445	2021/2/22	52.48	53.3624153137207	2021/2/1	184.3	202.55126953125	2021/2/18	68.0	72.93028259277344	2021/2/18	24.202415466308594	52.1749153137207	52.43034362792969	192.84445190429688	71.46941375732422
297	28.59	30.468402862548828	2021/4/2	24.2	35.2559814453125	2021/2/23	13.33	14.212570190429688	2021/2/2	137.52	189.14295959472656	2021/2/19	35.56	36.438629150390625	2021/2/19	29.836172103881836	31.251556396484375	13.361014366149902	179.78323364257812	35.87830352783203
298	29.73	29.236814498901367	2021/4/6	49.6	47.67145538330078	2021/2/24	52.9	57.66803741455078	2021/2/3	132.49	197.3220977783203	2021/2/22	41.99	41.132564544677734	2021/2/22	29.566457748413086	49.43545150756836	55.72130584716797	187.1785125732422	41.722412109375
299	20.56	21.386207580566406	2021/4/7	23.21	33.178226470947266	2021/2/25	12.72	14.138978004455566	2021/2/4	223.11	232.68006896972656	2021/2/23	41.21	41.15013122558594	2021/2/23	21.882888793945312	28.475887298583984	13.16896915435791	224.38722229003906	39.833614349365234
300	19.02	20.770614624023438	2021/4/8	308.48	244.59524536132812	2021/2/26	48.56	51.05680847167969	2021/2/5	945.0	896.19384765625	2021/2/24	83.11	81.28083801269531	2021/2/24	20.67912483215332	281.3700256347656	50.409000396728516	955.1632080078125	82.09046173095703
301	25.7	24.631071090698242	2021/4/9	37.68	39.83198165893555	2021/3/1	14.32	14.461888313293457	2021/2/8	243.7	244.5606231689453	2021/2/25	45.96	43.213260650634766	2021/2/25	26.12222671508789	40.86854934692383	13.61028003692627	242.18309020996094	42.95253372192383
302	8.05	8.792317390441895	2021/4/12	48.55	48.322505950927734	2021/3/2	36.42	35.161773681640625	2021/2/9	1044.9	1013.3862915039062	2021/2/26	86.31	85.47891998291016	2021/2/26	8.256766319274902	50.73222351074219	34.90970993041992	1007.7514038085938	86.43311309814453
303	15.05	14.840306282043457	2021/4/13	58.4	54.32582092285156	2021/3/3	48.43	52.92442321777344	2021/2/10	1274.9	1210.20263671875	2021/3/1	74.0	73.32907104492188	2021/3/1	15.190753936767578	53.2364387512207	51.31795883178711	1176.866455078125	72.81836700439453
304	9.4	9.297761917114258	2021/4/14	67.1	64.56979370117188	2021/3/4	30.549999999999997	29.095016479492188	2021/2/18	319.13	330.4761962890625	2021/3/2	34.94	35.33195114135742	2021/3/2	9.457950592041016	63.48081970214844	31.427783966064453	321.2917175292969	34.37736892700195
305	27.4	25.71234130859375	2021/4/15	14.35	30.68767738342285	2021/3/5	11.58	14.000016212463379	2021/2/19	785.75	765.7052001953125	2021/3/3	75.8	73.46051025390625	2021/3/3	26.92630958557129	26.29327392578125	13.51219654083252	780.326171875	75.98798370361328
306	21.86	21.44257354736328	2021/4/16	302.0	241.16087341308594	2021/3/8	51.07	49.14694595336914	2021/2/22	312.94000000000005	316.6326904296875	2021/3/4	34.55	35.2403564453125	2021/3/4	21.505578994750977	275.90252685546875	50.884727478027344	312.6006774902344	33.99052429199219
307	7.6	8.641542434692383	2021/4/19	81.0	101.46009826660156	2021/3/9	67.5	74.3548355102539	2021/2/23	244.58	260.4657897949219	2021/3/5	38.48	40.89781951904297	2021/3/5	8.037287712097168	91.14144134521484	71.51795959472656	233.7388153076172	40.25137710571289
308	14.8	14.764389038085938	2021/4/20	61.18999999999999	59.574790954589844	2021/3/10	27.29	25.90850257873535	2021/2/24	291.17	308.4634704589844	2021/3/8	34.36	35.278255462646484	2021/3/8	15.163432121276855	57.26466751098633	27.289196014404297	311.6676025390625	34.08899688720703
309	26.52	27.8049373626709	2021/4/21	56.16	53.4779167175293	2021/3/11	47.98	52.0721549987793	2021/2/25	156.37	202.05911254882812	2021/3/9	42.38	42.33686065673828	2021/3/9	27.7178897857666	52.84323501586914	50.20227813720703	190.92372131347656	42.371665954589844
310	29.91	31.140079498291016	2021/4/22	46.57	48.358951568603516	2021/3/12	79.78	77.20042419433594	2021/2/26	328.66	323.95147705078125	2021/3/10	34.74	35.49180221557617	2021/3/10	32.03645706176758	51.649208068847656	77.70126342773438	342.32037353515625	35.07596206665039
311	7.91	8.88194465637207	2021/4/23	51.9	48.42388916015625	2021/3/15	14.53	13.957584381103516	2021/3/1	347.63	357.25872802734375	2021/3/11	36.43	36.09544372558594	2021/3/11	8.802925109863281	50.17716979980469	13.126265525817871	371.79852294921875	34.689212799072266
312	29.46	28.17709732055664	2021/4/26	54.07999999999999	55.621639251708984	2021/3/16	48.24	52.1998405456543	2021/3/2	982.98	916.7805786132812	2021/3/12	86.63	81.56623077392578	2021/3/12	28.521787643432617	56.391597747802734	48.75387191772461	921.0946655273438	83.04405975341797
313	19.13	20.53826332092285	2021/4/27	48.91	47.85332107543945	2021/3/17	26.36	27.026840209960938	2021/3/3	186.33	208.53619384765625	2021/3/15	29.39	32.53923797607422	2021/3/15	21.10601234436035	48.802040100097656	28.376672744750977	200.29957580566406	31.76938247680664
314	29.959999999999997	30.314178466796875	2021/4/28	47.15	47.373844146728516	2021/3/18	78.28	76.95144653320312	2021/3/4	2222.0	1967.045166015625	2021/3/16	70.87	73.69528198242188	2021/3/16	30.634103775024414	50.80192565917969	77.4559555053711	1974.3653564453125	73.52616119384766
315	39.77	32.2072868347168	2021/4/29	46.76	46.88056564331055	2021/3/19	14.51	14.389460563659668	2021/3/5	737.07	667.0585327148438	2021/3/17	71.18	73.7066421508789	2021/3/17	33.59638595581055	48.48267364501953	13.61042308807373	695.9168090820312	72.39260864257812
316	23.85	23.59244728088379	2021/4/30	68.35	61.70433807373047	2021/3/22	29.379999999999995	28.68416404724121	2021/3/8	166.47	195.9202423095703	2021/3/18	36.68	37.64266586303711	2021/3/18	22.58713150024414	61.10364532470703	29.717876434326172	183.21034240722656	36.624637603759766
317	26.0	26.92591667175293	2021/5/6	50.5	46.62135314941406	2021/3/23	40.15	38.342098236083984	2021/3/9	193.15	207.76876831054688	2021/3/19	78.41	72.62619018554688	2021/3/19	27.104761123657227	49.66645812988281	38.02903747558594	192.22830200195312	72.9170913696289
318	7.76	8.803483963012695	2021/5/7	39.76	42.944068908691406	2021/3/24	20.65	17.336702346801758	2021/3/10	378.82	386.90289306640625	2021/3/22	36.74	35.381858825683594	2021/3/22	8.219233512878418	42.38526153564453	21.403566360473633	420.1746520996094	34.663063049316406
319	6.68	8.692275047302246	2021/5/10	37.92	38.710304260253906	2021/3/25	16.7	13.683892250061035	2021/3/11	1193.0	1220.63671875	2021/3/23	88.2	86.17061614990234	2021/3/23	8.034197807312012	39.128623962402344	13.034300804138184	1216.0338134765625	88.14900970458984
320	8.15	8.927083015441895	2021/5/11	39.57	43.88257598876953	2021/3/26	19.52	16.65235137939453	2021/3/12	2026.36	1991.2716064453125	2021/3/24	73.82	79.05977630615234	2021/3/24	8.451827049255371	41.8702392578125	20.119230270385742	2000.8118896484375	76.5150375366211
321	8.83	9.3385009765625	2021/5/12	37.16	39.429443359375	2021/3/29	13.51	14.41719913482666	2021/3/15	361.29	358.7964782714844	2021/3/25	36.82	35.6697998046875	2021/3/25	9.720064163208008	40.87886428833008	13.436180114746094	371.6061096191406	35.205684661865234
322	11.01	11.276670455932617	2021/5/13	49.27	74.82435607910156	2021/3/30	35.14	35.2442741394043	2021/3/16	568.0	627.1383056640625	2021/3/26	58.25	64.85309600830078	2021/3/26	11.395187377929688	71.14747619628906	32.88501739501953	613.0401000976562	60.66500473022461
323	29.53	28.45222282409668	2021/5/14	23.82	32.55964660644531	2021/3/31	12.71	14.10128116607666	2021/3/17	191.74	213.216552734375	2021/3/29	37.72	38.09746551513672	2021/3/29	28.647531509399414	28.168439865112305	13.058113098144531	206.85064697265625	37.12579345703125
324	28.96	28.41858673095703	2021/5/17	51.9	48.07765197753906	2021/4/1	13.8	14.145845413208008	2021/3/18	788.42	723.7883911132812	2021/3/30	74.41	74.00366973876953	2021/3/30	29.06940460205078	47.88996887207031	13.056412696838379	721.0156860351562	72.21539306640625
325	17.96	18.153610229492188	2021/5/18	51.15	50.213478088378906	2021/4/2	52.35	50.83141326904297	2021/3/19	212.56	227.68035888671875	2021/3/31	33.02	33.44572448730469	2021/3/31	20.250722885131836	51.83669662475586	51.47416305541992	206.7828826904297	32.439727783203125
326	21.03	21.324420928955078	2021/5/19	52.19	60.950069427490234	2021/4/6	27.75	32.75437545776367	2021/3/22	227.81	222.3718719482422	2021/4/1	30.38	33.15797424316406	2021/4/1	21.982736587524414	60.18538284301758	31.950214385986328	220.37628173828125	31.43930435180664
327	8.17	8.92345142364502	2021/5/20	40.8	41.726646423339844	2021/4/7	15.15	13.851612091064453	2021/3/23	179.92	187.8844757080078	2021/4/2	59.64	55.75651931762695	2021/4/2	9.061849594116211	41.24679183959961	13.761470794677734	178.26345825195312	56.31258773803711
328	12.77	14.21571159362793	2021/5/21	51.47	48.09212112426758	2021/4/8	38.67	39.85988235473633	2021/3/24	228.29	217.3414764404297	2021/4/6	80.46	80.61573791503906	2021/4/6	13.091741561889648	49.61613845825195	38.64170837402344	186.10215759277344	79.85475158691406
329	17.11	18.514806747436523	2021/5/24	167.5	182.93280029296875	2021/4/9	56.4	61.65422821044922	2021/3/25	164.54	199.4243621826172	2021/4/7	38.92	37.57783126831055	2021/4/7	19.75166893005371	167.7022247314453	59.5494270324707	187.6069793701172	37.324485778808594
330	10.16	9.61918830871582	2021/5/25	33.25	38.69121170043945	2021/4/12	15.8	13.7775239944458	2021/3/26	911.91	881.0017700195312	2021/4/8	79.78	81.29776763916016	2021/4/8	10.374831199645996	39.72293472290039	13.065345764160156	892.3558349609375	78.915283203125
331	27.57	18.74229621887207	2021/5/26	244.89	211.7146453857422	2021/4/13	48.85	49.54762268066406	2021/3/29	676.0	674.27783203125	2021/4/9	61.25	61.930171966552734	2021/4/9	21.072782516479492	210.49925231933594	50.12324142456055	668.6187133789062	62.74027633666992
332	14.35	14.680095672607422	2021/5/27	261.36	242.02622985839844	2021/4/14	44.45	43.15071487426758	2021/3/30	1099.0000000000002	1141.666015625	2021/4/12	92.34	85.67741394042969	2021/4/12	15.214784622192383	278.6736145019531	44.970252990722656	1127.0010986328125	86.2640609741211
333	25.65	24.346946716308594	2021/5/28	49.83	49.47673416137695	2021/4/15	26.66	26.962167739868164	2021/3/31	589.0	611.6446533203125	2021/4/13	62.459999999999994	66.6129150390625	2021/4/13	23.409902572631836	50.55230712890625	27.570829391479492	599.89404296875	60.77635192871094
334	7.79	8.859886169433594	2021/5/31	290.6	238.59120178222656	2021/4/16	50.910000000000004	47.64472198486328	2021/4/1	254.03999999999996	217.17080688476562	2021/4/14	78.21	83.7493667602539	2021/4/14	8.297295570373535	266.87042236328125	47.063114166259766	205.8483428955078	83.21660614013672
335	8.23	9.022958755493164	2021/6/1	67.5	65.1581802368164	2021/4/19	71.71	74.63074493408203	2021/4/2	1189.95	1275.53466796875	2021/4/15	84.91	85.85807800292969	2021/4/15	9.19803524017334	58.86447525024414	69.92646026611328	1250.275146484375	87.52286529541016
336	23.63	23.259113311767578	2021/6/2	54.900000000000006	51.00803756713867	2021/4/20	79.79	76.08999633789062	2021/4/6	1819.94	1886.3743896484375	2021/4/16	49.93	52.087921142578125	2021/4/16	24.408403396606445	51.9650993347168	77.29743957519531	1881.7275390625	50.69767379760742
337	24.64	23.610605239868164	2021/6/3	48.8	50.03289031982422	2021/4/21	50.69	53.015655517578125	2021/4/7	171.11	204.02784729003906	2021/4/19	39.81	40.86273956298828	2021/4/19	23.02813148498535	51.622947692871094	49.3160285949707	189.53932189941406	40.8304328918457
338	26.649999999999995	27.26506996154785	2021/6/4	53.9	50.59888458251953	2021/4/22	27.89	26.195770263671875	2021/4/8	212.3	206.2083740234375	2021/4/20	35.09	37.35905838012695	2021/4/20	27.859954833984375	50.08843994140625	27.08850860595703	198.49099731445312	33.80699920654297
339	12.36	11.519022941589355	2021/6/7	39.18	39.36146926879883	2021/4/23	14.51	14.519389152526855	2021/4/9	204.55	203.58154296875	2021/4/21	30.55	31.29979133605957	2021/4/21	11.796504020690918	40.45066452026367	13.605841636657715	203.29733276367188	31.357072830200195
340	27.37	27.365375518798828	2021/6/8	45.14	43.012306213378906	2021/4/26	12.84	14.229897499084473	2021/4/12	777.3	769.76416015625	2021/4/22	73.85	71.71290588378906	2021/4/22	27.634262084960938	43.937679290771484	13.054532051086426	755.8554077148438	73.47733306884766
341	8.9	9.294130325317383	2021/6/9	14.45	30.746767044067383	2021/4/27	11.66	14.013080596923828	2021/4/13	2271.0	1984.3453369140625	2021/4/23	70.28	73.36775207519531	2021/4/23	9.246354103088379	26.674890518188477	13.58232593536377	2011.4737548828125	72.76725769042969
342	34.18	32.523563385009766	2021/6/10	46.0	44.440696716308594	2021/4/28	79.03	75.81591033935547	2021/4/14	1618.7999999999997	1646.9483642578125	2021/4/26	51.55	53.948143005371094	2021/4/26	33.856136322021484	47.143394470214844	75.53831481933594	1672.805419921875	53.41832733154297
343	13.67	14.804131507873535	2021/6/11	110.4	105.94416809082031	2021/4/29	74.19	75.11723327636719	2021/4/15	241.82	260.86090087890625	2021/4/27	38.06	41.43781280517578	2021/4/27	13.350350379943848	100.37057495117188	75.97821807861328	241.04718017578125	40.91170120239258
344	26.69	27.000654220581055	2021/6/15	120.35	119.14141082763672	2021/4/30	74.69	75.58977508544922	2021/4/16	118.76	193.71278381347656	2021/4/28	39.99	40.18849182128906	2021/4/28	27.492023468017578	106.31661987304688	75.46343994140625	180.59156799316406	38.91866683959961
345	10.1	9.151693344116211	2021/6/16	40.26	44.08818435668945	2021/5/6	20.53	16.087974548339844	2021/4/19	158.75	200.93496704101562	2021/4/29	42.85	42.47351837158203	2021/4/29	9.92728328704834	45.10976791381836	20.522071838378906	189.20761108398438	42.61137771606445
346	23.8	25.681034088134766	2021/6/17	15.57	30.796567916870117	2021/5/7	11.18	13.936700820922852	2021/4/20	1654.0	1584.6741943359375	2021/4/30	51.12	53.53173828125	2021/4/30	26.162506103515625	26.916101455688477	13.253397941589355	1626.16552734375	52.45431137084961
347	25.94	27.20779037475586	2021/6/18	64.51	73.29275512695312	2021/5/10	30.39	31.91254997253418	2021/4/21	218.86	233.945068359375	2021/5/6	35.76	34.8556022644043	2021/5/6	27.160377502441406	66.0241470336914	31.36656379699707	224.67713928222656	35.09873962402344
348	10.8	11.936857223510742	2021/6/21	43.62	44.496524810791016	2021/5/11	78.19	76.08570861816406	2021/4/22	237.46999999999997	259.1919250488281	2021/5/7	38.92	39.69739532470703	2021/5/7	11.497986793518066	47.19661331176758	76.23301696777344	267.026611328125	39.18378829956055
349	22.02	23.540067672729492	2021/6/22	39.809999999999995	41.71636962890625	2021/5/12	19.83	16.606218338012695	2021/4/23	1750.5	1872.7144775390625	2021/5/10	55.8	57.470821380615234	2021/5/10	23.087663650512695	41.46136474609375	20.06817626953125	1883.1986083984375	55.64714813232422
350	10.82	12.884730339050293	2021/6/23	50.26	48.55275344848633	2021/5/13	14.62	14.05018138885498	2021/4/26	190.31	212.25950622558594	2021/5/11	29.86	32.20485305786133	2021/5/11	12.566450119018555	49.987937927246094	13.556358337402344	209.3414306640625	31.96017837524414
351	9.63	9.397391319274902	2021/6/24	60.3	71.26985168457031	2021/5/14	30.96	31.83803939819336	2021/4/27	850.0	786.1768188476562	2021/5/12	78.96	75.05473327636719	2021/5/12	9.6041841506958	67.61723327636719	30.333784103393555	823.4785766601562	78.45488739013672
352	19.43	22.27227020263672	2021/6/25	49.54	51.14274215698242	2021/5/17	80.78	76.92581176757812	2021/4/28	1557.9999999999998	1670.5885009765625	2021/5/13	49.9	54.7276496887207	2021/5/13	22.098827362060547	53.778133392333984	77.69615173339844	1701.61328125	53.88057327270508
353	32.7	32.478126525878906	2021/6/28	211.0	196.0074005126953	2021/5/18	50.0	48.467105865478516	2021/4/29	953.98	1013.3721923828125	2021/5/14	87.5	85.83587646484375	2021/5/14	33.41049575805664	181.69070434570312	48.28102493286133	1017.7802124023438	86.81233215332031
354	27.64	27.279132843017578	2021/6/29	53.70000000000001	50.77643585205078	2021/5/19	27.799999999999997	27.10163116455078	2021/4/30	150.28	195.6375732421875	2021/5/17	35.75	35.33741760253906	2021/5/17	27.52280044555664	50.5617790222168	27.725114822387695	185.44110107421875	35.042606353759766
355	26.7	27.428752899169922	2021/6/30	72.3	65.19427490234375	2021/5/20	43.1	42.79705047607422	2021/5/6	2068.05	2027.4840087890625	2021/5/18	65.96	71.70347595214844	2021/5/18	28.08667755126953	63.984458923339844	42.647865295410156	2052.1376953125	70.27686309814453
356	7.63	8.794937133789062	2021/7/1	35.91	39.73175811767578	2021/5/21	13.11	14.055281639099121	2021/5/7	1075.51	1156.8079833984375	2021/5/19	85.22	84.85364532470703	2021/5/19	8.087129592895508	36.67224884033203	12.973775863647461	1103.6929931640625	85.95624542236328
357	30.7	30.443618774414062	2021/7/2	19.07	32.36572265625	2021/5/24	12.63	14.126388549804688	2021/5/10	421.44	385.5757751464844	2021/5/20	37.82	35.28451156616211	2021/5/20	29.742088317871094	28.60582733154297	13.101277351379395	414.9966735839844	34.941650390625
358	33.48	30.4365291595459	2021/7/5	37.46	39.4842414855957	2021/5/25	13.65	14.414562225341797	2021/5/11	314.38	305.69281005859375	2021/5/21	32.55	34.352020263671875	2021/5/21	30.016942977905273	41.05150604248047	13.220198631286621	336.50616455078125	33.19423294067383
359	13.66	14.960230827331543	2021/7/6	24.6	33.74435043334961	2021/5/26	13.06	14.192721366882324	2021/5/12	250.39999999999998	249.25442504882812	2021/5/24	45.71	45.373756408691406	2021/5/24	13.638528823852539	29.753019332885742	13.552409172058105	265.4105224609375	43.66396713256836
360	28.88	30.530662536621094	2021/7/7	52.95	44.36192321777344	2021/5/27	12.84	14.114910125732422	2021/5/13	189.62	192.43980407714844	2021/5/25	74.71	66.55741882324219	2021/5/25	30.0052490234375	44.69576644897461	13.246392250061035	189.8494415283203	68.02850341796875
361	8.53	9.082487106323242	2021/7/8	175.82	201.46054077148438	2021/5/28	75.29	72.83525085449219	2021/5/14	240.37	230.1414794921875	2021/5/26	42.17	41.51536560058594	2021/5/26	8.824239730834961	170.15110778808594	68.06658172607422	215.76214599609375	40.8302116394043
362	12.04	12.815804481506348	2021/7/9	49.85	47.63209915161133	2021/5/31	37.02	36.69829559326172	2021/5/17	1149.3	1196.951416015625	2021/5/27	84.29	84.55680084228516	2021/5/27	12.064607620239258	48.56584930419922	36.12625503540039	1204.31201171875	85.75480651855469
363	8.89	8.918519020080566	2021/7/12	55.599999999999994	57.570064544677734	2021/6/1	49.25	52.18114471435547	2021/5/18	186.43	201.2195587158203	2021/5/28	75.17	70.6885986328125	2021/5/28	8.37526798248291	58.39802932739258	48.65297317504883	193.0579376220703	72.99433135986328
364	13.14	13.54283332824707	2021/7/13	60.02	56.6202507019043	2021/6/2	29.869999999999997	30.650087356567383	2021/5/19	429.54	412.1542053222656	2021/5/31	40.62	36.844017028808594	2021/5/31	12.936787605285645	54.13661575317383	30.790029525756836	440.442138671875	38.25792694091797
365	36.99	33.255435943603516	2021/7/14	46.52	46.20470428466797	2021/6/3	54.809999999999995	58.518497467041016	2021/5/20	1770.0	1752.061767578125	2021/6/1	74.82	79.21571350097656	2021/6/1	34.589237213134766	48.03843688964844	57.71045684814453	1711.438720703125	79.71797180175781
366	27.989999999999995	28.418481826782227	2021/7/15	54.29	52.641387939453125	2021/6/4	25.86	27.15160369873047	2021/5/21	315.75000000000006	313.3407897949219	2021/6/2	32.54	34.349586486816406	2021/6/2	28.900171279907227	53.03543472290039	29.081445693969727	327.558349609375	33.13423156738281
367	10.899999999999999	9.199734687805176	2021/7/16	148.99	179.38893127441406	2021/6/7	53.25	60.25430679321289	2021/5/24	177.46	206.0792236328125	2021/6/3	34.88	34.75516128540039	2021/6/3	10.32219123840332	158.38768005371094	58.044429779052734	192.2109832763672	34.028404235839844
368	27.7	29.29838752746582	2021/7/19	51.81	48.35414123535156	2021/6/8	50.17	56.65166091918945	2021/5/25	466.3	471.6505432128906	2021/6/4	48.099999999999994	46.43972396850586	2021/6/4	29.294795989990234	49.23488235473633	51.911460876464844	476.581298828125	46.742027282714844
369	28.31	28.806055068969727	2021/7/20	64.1	58.271602630615234	2021/6/9	74.1	72.76692199707031	2021/5/26	1174.0	1153.2879638671875	2021/6/7	88.78	86.00784301757812	2021/6/7	28.306257247924805	62.41941833496094	69.64598083496094	1178.278076171875	87.26346588134766
370	26.84	24.93010711669922	2021/7/21	25.2	33.6760368347168	2021/6/10	13.16	14.113724708557129	2021/5/27	288.73	312.52764892578125	2021/6/8	34.38	35.2569465637207	2021/6/8	26.3878173828125	28.30851936340332	13.176775932312012	314.22747802734375	34.064453125
371	22.82	22.2807559967041	2021/7/22	48.85	50.55140686035156	2021/6/11	80.65	77.51087951660156	2021/5/28	168.78	208.6007080078125	2021/6/9	33.77	35.12566375732422	2021/6/9	22.631214141845703	49.760955810546875	78.5942611694336	192.38526916503906	34.26821517944336
372	28.35	27.00563621520996	2021/7/23	46.92	47.830806732177734	2021/6/15	77.84	76.03040313720703	2021/5/31	176.77	198.30686950683594	2021/6/10	44.97	49.42491912841797	2021/6/10	27.477609634399414	48.53764724731445	76.84012603759766	190.72650146484375	47.97368240356445
373	28.09	26.077499389648438	2021/7/26	48.86	48.76362991333008	2021/6/16	35.33	34.74582290649414	2021/6/1	206.83	200.9888916015625	2021/6/11	33.37	44.59518051147461	2021/6/11	27.087860107421875	49.372554779052734	34.22146987915039	199.1357879638672	35.317630767822266
374	7.58	8.785362243652344	2021/7/27	24.22	32.89903259277344	2021/6/17	12.81	13.992229461669922	2021/6/2	1961.0	2004.4454345703125	2021/6/15	59.4	67.0030288696289	2021/6/15	8.085450172424316	28.158180236816406	13.126558303833008	2000.1446533203125	65.38353729248047
375	7.79	8.753966331481934	2021/7/28	57.19	45.2157096862793	2021/6/18	20.760000000000005	18.992900848388672	2021/6/3	978.93	1004.1091918945312	2021/6/16	89.98	86.1567153930664	2021/6/16	8.035002708435059	45.58743667602539	22.124862670898438	994.8850708007812	87.29793548583984
376	27.389999999999997	29.92214012145996	2021/7/29	272.94	238.57998657226562	2021/6/21	52.8	46.772178649902344	2021/6/4	180.7	209.34010314941406	2021/6/17	38.51	36.57160949707031	2021/6/17	28.82680320739746	261.0984191894531	46.10030746459961	194.5942840576172	35.486419677734375
377	28.1	28.75192642211914	2021/7/30	59.1	58.86116409301758	2021/6/22	27.97	29.229597091674805	2021/6/7	718.02	711.903564453125	2021/6/18	63.1	66.58341979980469	2021/6/18	29.178936004638672	60.34541702270508	29.16742515563965	694.2855224609375	63.86482238769531
378	7.51	8.634565353393555	2021/8/2	49.6	48.408363342285156	2021/6/23	70.01	73.32564544677734	2021/6/8	683.62	733.0089721679688	2021/6/21	65.31	72.14620971679688	2021/6/21	7.965363025665283	50.18012619018555	68.38074493408203	721.606689453125	70.2934341430664
379	26.18	26.604639053344727	2021/8/3	186.5	181.5030975341797	2021/6/24	47.41	52.76411056518555	2021/6/9	1494.27	1483.623779296875	2021/6/22	73.5	75.8731460571289	2021/6/22	27.233131408691406	170.602294921875	49.83995056152344	1437.927734375	75.08293914794922
380	7.21	8.715248107910156	2021/8/4	47.85	54.569786071777344	2021/6/25	27.229999999999997	27.10812759399414	2021/6/25	141.87	202.307373046875	2021/6/23	39.4	39.92124938964844	2021/6/23	7.906471252441406	54.01271057128906	29.27109718322754	185.4005584716797	39.5720100402832
381	27.01	29.984420776367188	2021/8/5	48.42	46.68788528442383	2021/6/28	37.59	39.136871337890625	2021/6/28	136.78	197.7200927734375	2021/6/24	41.56	38.613250732421875	2021/6/24	30.176105499267578	49.35945510864258	39.63283920288086	184.1186981201172	39.73176956176758
382	28.9	28.438915252685547	2021/8/6	40.519999999999996	38.60801315307617	2021/6/29	16.26	13.744216918945312	2021/6/29	633.73	595.5668334960938	2021/6/25	74.32	71.62257385253906	2021/6/25	27.999099731445312	38.92338562011719	13.079150199890137	647.1697998046875	73.03971099853516
383	40.2	33.0616340637207	2021/8/9	43.55	46.12515640258789	2021/6/30	53.12	59.713985443115234	2021/6/30	207.74	231.89013671875	2021/6/28	33.84	34.03007125854492	2021/6/28	34.38262176513672	47.24597930908203	57.4725227355957	218.82315063476562	34.1939582824707
384	27.389999999999997	26.98862648010254	2021/8/10	72.08	56.48683547973633	2021/7/1	39.91	41.563655853271484	2021/7/1	135.16	190.70623779296875	2021/6/29	36.91	36.76448440551758	2021/6/29	27.158601760864258	55.97090530395508	41.00294876098633	181.9932098388672	37.02062225341797
385	25.65	26.99239158630371	2021/8/11	50.0	48.61111831665039	2021/7/2	14.5	14.119874954223633	2021/7/2	737.44	762.898681640625	2021/6/30	57.81	60.854801177978516	2021/6/30	27.193519592285156	49.875545501708984	13.466496467590332	751.53759765625	58.088523864746094
386	9.02	9.286471366882324	2021/8/12	183.53	199.17218017578125	2021/7/5	74.1	72.75341033935547	2021/7/5	591.8000000000001	587.5545043945312	2021/7/1	63.0	67.30401611328125	2021/7/1	9.319661140441895	167.512939453125	67.47763061523438	582.9271850585938	61.60907745361328
387	27.0	28.382015228271484	2021/8/13	48.39	48.337135314941406	2021/7/6	36.53	35.45096969604492	2021/7/6	929.91	937.1543579101562	2021/7/2	80.97	83.22067260742188	2021/7/2	28.02022361755371	50.105384826660156	35.278629302978516	948.5426025390625	81.02603912353516
388	20.59	21.3447322845459	2021/8/16	69.79999999999998	67.91023254394531	2021/7/7	29.39	30.33863067626953	2021/7/7	590.94	629.9168090820312	2021/7/5	60.85	66.0813980102539	2021/7/5	21.7493839263916	64.49781036376953	31.866100311279297	599.5841064453125	60.80442810058594
389	28.54	30.351015090942383	2021/8/17	55.64999999999999	56.76713562011719	2021/7/8	61.15	63.15065383911133	2021/7/8	260.89	233.99566650390625	2021/7/6	86.98	84.92857360839844	2021/7/6	31.169870376586914	55.18670654296875	61.77617263793945	227.23753356933594	86.09051513671875
390	13.56	14.800143241882324	2021/8/18	51.23	47.00056076049805	2021/7/9	37.3	39.146484375	2021/7/9	123.98	194.34054565429688	2021/7/7	41.3	40.541259765625	2021/7/7	15.107852935791016	49.35895538330078	37.45779800415039	182.6046142578125	40.577571868896484
391	8.76	9.121816635131836	2021/8/19	65.20999999999998	61.093265533447266	2021/7/12	44.23	45.101261138916016	2021/7/12	884.4	916.8098754882812	2021/7/8	78.78	83.0693588256836	2021/7/8	9.053914070129395	58.2314338684082	43.35587692260742	905.55322265625	81.4939956665039
392	9.66	10.243783950805664	2021/8/20	49.95	53.07251739501953	2021/7/13	12.79	13.942736625671387	2021/7/13	160.91	202.6912384033203	2021/7/9	39.26	39.356483459472656	2021/7/9	10.481512069702148	52.71483612060547	13.261772155761719	189.66583251953125	38.626590728759766
393	20.71	21.37862777709961	2021/8/23	257.01	238.73880004882812	2021/7/14	50.36	45.75249481201172	2021/7/14	200.74	217.2524871826172	2021/7/12	32.79	32.910423278808594	2021/7/12	21.82980728149414	246.6531982421875	45.38766860961914	208.2620391845703	31.894418716430664
394	28.44	28.281818389892578	2021/8/24	57.71	52.48604202270508	2021/7/15	28.619999999999997	28.788230895996094	2021/7/15	782.5200000000001	686.9889526367188	2021/7/13	71.87	73.99877166748047	2021/7/13	27.365304946899414	53.443260192871094	28.87386703491211	699.6033935546875	71.72859954833984
395	28.75	28.534011840820312	2021/8/25	50.95	48.63817596435547	2021/7/16	13.9	13.91657543182373	2021/7/16	730.0	699.767578125	2021/7/14	68.5	67.5328598022461	2021/7/14	28.194665908813477	49.47187042236328	13.041439056396484	676.2821655273438	66.72508239746094
396	9.63	8.993081092834473	2021/8/26	63.510000000000005	58.82634353637695	2021/7/19	47.71	47.8709831237793	2021/7/19	1870.99	1695.2574462890625	2021/7/15	52.26	50.892765045166016	2021/7/15	8.780784606933594	61.1990966796875	45.587890625	1713.280517578125	50.785091400146484
397	30.3	26.336408615112305	2021/8/27	46.55	44.711246490478516	2021/7/20	54.05	59.02828598022461	2021/7/20	671.49	728.7407836914062	2021/7/16	59.42	61.89474105834961	2021/7/16	28.1912784576416	44.800716400146484	53.22163009643555	677.1686401367188	58.89356231689453
398	28.86	28.6153621673584	2021/8/30	57.919999999999995	58.35945510864258	2021/7/21	28.15	29.32793426513672	2021/7/21	474.38999999999993	470.1618347167969	2021/7/19	47.21	45.621192932128906	2021/7/19	28.642528533935547	57.58582305908203	29.36520004272461	469.88848876953125	46.28630065917969
399	19.46	19.21491241455078	2021/8/31	16.33	31.76734733581543	2021/7/22	11.48	13.784470558166504	2021/7/22	153.22	205.0228271484375	2021/7/20	39.98	39.63900375366211	2021/7/20	21.057451248168945	26.925277709960938	13.076695442199707	187.3119659423828	39.220458984375
400	21.2	21.27136993408203	2021/9/1	54.09	49.377197265625	2021/7/23	77.36	76.12286376953125	2021/7/23	1137.0	1264.817626953125	2021/7/21	84.04	85.04291534423828	2021/7/21	21.685144424438477	49.41571807861328	76.66769409179688	1206.363525390625	86.1455307006836
401	13.69	15.298914909362793	2021/9/2	193.60000000000002	193.1685333251953	2021/7/26	79.66	75.34735107421875	2021/7/26	1700.04	1839.2027587890625	2021/7/22	54.31	57.69419479370117	2021/7/22	15.043703079223633	173.18614196777344	77.19461059570312	1846.8829345703125	55.765411376953125
402	7.06	8.790404319763184	2021/9/3	67.11	60.731834411621094	2021/7/27	43.99	44.9522819519043	2021/7/27	194.21	219.36524963378906	2021/7/23	38.9	37.68489074707031	2021/7/23	8.197122573852539	57.87618637084961	43.036163330078125	200.75357055664062	37.79518508911133
403	8.14	9.032259941101074	2021/9/6	62.82	62.26774597167969	2021/7/28	29.75	31.11069107055664	2021/7/28	276.11	274.85162353515625	2021/7/26	32.12	34.177452087402344	2021/7/26	8.716702461242676	60.177467346191406	31.17536163330078	270.1337890625	33.032901763916016
404	22.89	21.941415786743164	2021/9/7	51.18	48.58635330200195	2021/7/29	29.939999999999998	31.045595169067383	2021/7/29	124.74	196.01699829101562	2021/7/27	40.1	40.51622009277344	2021/7/27	24.341461181640625	48.62324523925781	29.28459358215332	185.8966522216797	40.49639892578125
405	26.4	26.16724967956543	2021/9/8	49.02	52.765045166015625	2021/7/30	50.81999999999999	52.79359817504883	2021/7/30	738.56	760.0929565429688	2021/7/28	60.87	62.115089416503906	2021/7/28	26.402978897094727	54.88852310180664	49.029476165771484	738.7070922851562	60.87632369995117
406	8.85	9.113910675048828	2021/9/9	35.09	41.549198150634766	2021/8/2	14.67	14.397032737731934	2021/8/2	464.3	472.057861328125	2021/7/29	46.18	46.0482292175293	2021/7/29	9.355779647827148	42.78459930419922	13.586772918701172	472.8898010253906	46.6070671081543
407	22.47	24.34406089782715	2021/9/10	14.81	31.048336029052734	2021/8/3	12.18	14.131330490112305	2021/8/3	157.66	197.86087036132812	2021/7/30	37.18	37.176631927490234	2021/7/30	24.520252227783203	27.0502872467041	13.494406700134277	186.7622528076172	36.36222839355469
408	11.39	10.944863319396973	2021/9/13	174.1	201.8404998779297	2021/8/4	75.93	72.85324096679688	2021/8/4	227.44	225.99827575683594	2021/8/2	31.38	33.08342742919922	2021/8/2	11.335054397583008	172.16082763671875	68.78946685791016	219.26405334472656	32.08901596069336
409	27.62	28.814062118530273	2021/9/14	50.79	50.03664779663086	2021/8/5	84.56	77.24526977539062	2021/8/5	976.3	904.5851440429688	2021/8/3	87.97	80.70014953613281	2021/8/3	29.146381378173828	51.47547149658203	78.69624328613281	893.2025756835938	82.00680541992188
410	24.93	22.65545082092285	2021/9/15	74.0	66.55883026123047	2021/8/6	30.559999999999995	31.637006759643555	2021/8/6	232.65	248.19493103027344	2021/8/4	41.06	42.305904388427734	2021/8/4	23.945796966552734	66.72611236572266	29.75882339477539	244.3080596923828	40.951045989990234
411	29.94	27.912853240966797	2021/9/16	41.73	45.090450286865234	2021/8/9	57.47	62.956947326660156	2021/8/9	252.70999999999998	261.4419860839844	2021/8/5	31.63	34.16284942626953	2021/8/5	28.615007400512695	44.14129638671875	56.90165328979492	256.71807861328125	32.79533386230469
412	21.75	23.72245216369629	2021/9/17	64.53	58.194087982177734	2021/8/10	43.82	47.70999526977539	2021/8/10	1145.0	1144.4066162109375	2021/8/6	89.6	85.9962387084961	2021/8/6	23.507495880126953	58.6213264465332	45.209327697753906	1148.8184814453125	87.61201477050781
413	8.93	8.983846664428711	2021/9/22	66.19	60.83122634887695	2021/8/11	27.79	27.473285675048828	2021/8/11	371.55	369.1948547363281	2021/8/9	35.97	35.9901237487793	2021/8/9	8.758482933044434	59.88164520263672	28.06646156311035	381.799560546875	35.27522659301758
414	8.58	9.252958297729492	2021/9/23	46.65	42.77754592895508	2021/8/12	13.22	14.310760498046875	2021/8/12	1072.0	1097.43212890625	2021/8/10	69.15	77.19681549072266	2021/8/10	9.223546981811523	44.735595703125	13.099857330322266	1039.5802001953125	73.62183380126953
415	14.2	15.451179504394531	2021/9/24	55.06	52.02740478515625	2021/8/13	28.78	28.133098602294922	2021/8/13	195.37	199.7570343017578	2021/8/11	30.29	30.989076614379883	2021/8/11	15.299250602722168	53.464115142822266	28.003501892089844	196.4383087158203	29.857160568237305
416	12.16	11.832038879394531	2021/9/27	40.32	43.040531158447266	2021/8/16	19.34	16.654932022094727	2021/8/16	195.08	206.81314086914062	2021/8/12	77.95	73.1577377319336	2021/8/12	11.740439414978027	43.28959274291992	20.52591323852539	189.24142456054688	74.37020874023438
417	29.85	29.52039337158203	2021/9/28	42.82	45.07155227661133	2021/8/17	57.06	63.49275588989258	2021/8/17	1162.3	1059.5447998046875	2021/8/13	70.13	72.42439270019531	2021/8/13	30.067331314086914	43.903995513916016	58.10052490234375	1063.66259765625	71.68343353271484
418	29.13	29.060691833496094	2021/9/29	61.9	73.83007049560547	2021/8/18	32.2	31.755983352661133	2021/8/18	1094.53	1208.134765625	2021/8/16	86.15	84.62191009521484	2021/8/16	28.802383422851562	69.55967712402344	31.668651580810547	1176.309814453125	85.1352310180664
419	7.16	8.737360000610352	2021/9/30	46.42	49.50736999511719	2021/8/19	47.65	52.52607345581055	2021/8/19	619.0000000000001	663.7727661132812	2021/8/17	66.66	68.39193725585938	2021/8/17	7.971487045288086	52.118690490722656	49.20854568481445	679.883544921875	65.52596282958984
420	23.88	26.206941604614258	2021/10/8	48.27	46.905887603759766	2021/8/20	36.7	39.14582824707031	2021/8/20	136.14	192.6453094482422	2021/8/18	36.55	36.73838424682617	2021/8/18	26.266775131225586	50.175113677978516	40.132362365722656	181.79043579101562	36.282012939453125
421	7.79	8.737521171569824	2021/10/11	47.59	57.67999267578125	2021/8/23	26.49	29.188581466674805	2021/8/23	678.99	772.3973999023438	2021/8/19	57.82	62.74699020385742	2021/8/19	8.024551391601562	57.63541793823242	29.610260009765625	729.0174560546875	60.86912155151367
422	10.89	12.778385162353516	2021/10/12	30.85	34.52219772338867	2021/8/24	13.26	14.2306489944458	2021/8/24	1975.0	1987.489013671875	2021/8/20	59.35	64.74668884277344	2021/8/20	12.10046100616455	29.734834671020508	13.294514656066895	1998.3370361328125	62.271671295166016
423	8.0	9.084273338317871	2021/10/13	49.45	50.551483154296875	2021/8/25	84.84	77.02684020996094	2021/8/25	358.96	377.5027160644531	2021/8/23	35.83	35.93037033081055	2021/8/23	9.089119911193848	51.643653869628906	77.54415893554688	386.0482482910156	34.7641487121582
424	28.66	30.557422637939453	2021/10/14	39.36	41.583194732666016	2021/8/26	15.13	13.763671875	2021/8/26	159.05	200.34780883789062	2021/8/24	41.42	40.83473205566406	2021/8/24	30.96091651916504	40.192352294921875	13.762633323669434	194.74794006347656	41.1153678894043
425	24.899999999999995	25.469511032104492	2021/10/15	49.87	49.40702438354492	2021/8/27	13.9	13.95121955871582	2021/8/27	249.77999999999997	211.84872436523438	2021/8/25	87.6	81.6281509399414	2021/8/25	26.211122512817383	49.68095397949219	13.056723594665527	199.83700561523438	83.4622573852539
426	23.42	24.968421936035156	2021/10/18	36.53	39.793617248535156	2021/8/30	15.37	14.594732284545898	2021/8/30	213.02999999999997	219.79867553710938	2021/8/26	39.48	38.735050201416016	2021/8/26	25.39647674560547	41.304813385009766	13.366178512573242	205.68463134765625	37.76652145385742
427	26.79	28.87825584411621	2021/10/19	56.68	54.734371185302734	2021/8/31	27.689999999999998	29.38317108154297	2021/8/31	711.98	693.463134765625	2021/8/27	67.02	75.5571060180664	2021/8/27	28.43297576904297	55.848724365234375	28.639558792114258	719.4891357421875	72.57717895507812
428	7.37	8.728803634643555	2021/10/20	39.08	43.5276985168457	2021/9/1	19.58	16.689233779907227	2021/9/1	773.78	730.7786254882812	2021/8/30	78.76	75.6650619506836	2021/8/30	8.113802909851074	42.4163703918457	20.17102813720703	738.3599853515625	75.21146392822266
429	9.66	9.56833553314209	2021/10/21	59.15	57.90446472167969	2021/9/2	27.25	27.282373428344727	2021/9/2	165.06	202.53921508789062	2021/8/31	43.4	42.0264892578125	2021/8/31	9.728556632995605	57.28193283081055	27.6688289642334	184.3946990966797	41.97184753417969
430	9.41	9.270073890686035	2021/10/22	49.89	41.863094329833984	2021/9/3	21.11	18.317310333251953	2021/9/3	386.41	375.8546447753906	2021/9/1	35.83	35.97267150878906	2021/9/1	9.579766273498535	43.26847839355469	22.036985397338867	392.7012634277344	35.381595611572266
431	25.97	24.226879119873047	2021/10/25	50.04	46.634090423583984	2021/9/6	27.489999999999995	27.874221801757812	2021/9/6	259.03	234.08502197265625	2021/9/2	89.39	84.83010864257812	2021/9/2	23.68910026550293	49.923919677734375	28.829252243041992	233.0765838623047	86.14768981933594
432	23.58	23.227468490600586	2021/10/26	48.95	50.831764221191406	2021/9/7	12.51	14.084816932678223	2021/9/7	236.86	213.7406005859375	2021/9/3	77.46	83.36942291259766	2021/9/3	24.515722274780273	51.691261291503906	13.278016090393066	192.12783813476562	82.50436401367188
433	24.42	22.939367294311523	2021/10/27	58.86	57.91798782348633	2021/9/8	63.4	71.07500457763672	2021/9/8	139.95	196.88082885742188	2021/9/6	40.55	37.51227569580078	2021/9/6	21.93933868408203	57.13759231567383	63.84807205200195	181.88919067382812	38.58840560913086
434	8.09	8.949488639831543	2021/10/28	57.71	55.922088623046875	2021/9/9	61.06	61.52949523925781	2021/9/9	261.05	233.579833984375	2021/9/7	88.45	84.84503173828125	2021/9/7	8.671714782714844	53.948246002197266	61.633827209472656	230.72959899902344	86.23080444335938
435	26.88	26.816720962524414	2021/10/29	23.47	33.193077087402344	2021/9/10	13.3	13.986067771911621	2021/9/10	306.96	306.98480224609375	2021/9/8	32.28	34.29347229003906	2021/9/8	26.650352478027344	27.844152450561523	13.178942680358887	309.499267578125	33.09007263183594
436	27.55	28.14152717590332	2021/11/1	48.97	48.465145111083984	2021/9/13	38.09	39.24406051635742	2021/9/13	245.77	255.6658935546875	2021/9/9	31.83	33.81561279296875	2021/9/9	27.82406234741211	49.99430465698242	38.461204528808594	258.30560302734375	32.291866302490234
437	28.98	27.392213821411133	2021/11/2	48.16	46.93096923828125	2021/9/14	37.0	39.12608337402344	2021/9/14	214.51	233.75271606445312	2021/9/10	35.26	34.307769775390625	2021/9/10	26.60548210144043	50.88749694824219	40.28837585449219	224.00543212890625	33.7359619140625
438	29.51	30.905818939208984	2021/11/3	60.4	61.78154754638672	2021/9/15	50.09	49.69709396362305	2021/9/15	947.99	813.1834716796875	2021/9/13	82.03	76.76445770263672	2021/9/13	31.358551025390625	61.40925598144531	47.4929313659668	873.04248046875	78.4848403930664
439	8.32	8.905801773071289	2021/11/4	59.11	55.43136978149414	2021/9/16	27.549999999999997	28.33574676513672	2021/9/16	175.13	201.52255249023438	2021/9/14	50.77	46.98899841308594	2021/9/14	8.764646530151367	56.84932327270508	29.449220657348633	188.22801208496094	46.41224670410156
440	26.49	27.67926597595215	2021/11/5	177.97	197.73817443847656	2021/9/17	79.94	72.84759521484375	2021/9/17	737.16	711.3358154296875	2021/9/15	65.1	64.34640502929688	2021/9/15	28.013057708740234	180.64068603515625	74.4722900390625	734.1022338867188	63.349239349365234
441	26.8	28.29151153564453	2021/11/8	45.7	43.139366149902344	2021/9/22	12.73	14.218645095825195	2021/9/22	509.29	537.12060546875	2021/9/16	54.25	56.68776321411133	2021/9/16	28.056421279907227	43.66325759887695	13.088183403015137	539.9495849609375	55.14918518066406
442	13.53	14.809988021850586	2021/11/9	48.2	47.29387283325195	2021/9/23	37.45	39.39515686035156	2021/9/23	1463.17	1465.9215087890625	2021/9/17	71.01	75.72592163085938	2021/9/17	13.49585247039795	49.61102294921875	39.746917724609375	1411.8128662109375	74.7165298461914
443	27.63	28.44426727294922	2021/11/10	42.26	42.33430099487305	2021/9/24	62.07999999999999	63.91093444824219	2021/9/24	618.77	632.7020263671875	2021/9/22	57.5	60.56092071533203	2021/9/22	28.601333618164062	45.418087005615234	61.63386917114258	606.3456420898438	57.016929626464844
444	7.52	8.71069622039795	2021/11/11	49.4	48.167884826660156	2021/9/27	28.54	29.16397476196289	2021/9/27	305.48	318.24713134765625	2021/9/23	34.14	35.21107482910156	2021/9/23	7.987320899963379	49.32294845581055	28.157495498657227	310.5662536621094	33.63900375366211
445	12.85	14.3342924118042	2021/11/12	36.42999999999999	43.367431640625	2021/9/28	19.41	15.529012680053711	2021/9/28	1099.0000000000002	1140.636474609375	2021/9/24	91.35	85.8434829711914	2021/9/24	13.139546394348145	45.12788009643555	16.494001388549805	1110.4603271484375	86.57730102539062
446	26.63	30.574670791625977	2021/11/15	49.25	53.44711685180664	2021/9/29	45.86	51.801937103271484	2021/9/29	946.3000000000001	1017.4064331054688	2021/9/27	84.51	85.78657531738281	2021/9/27	30.590152740478516	54.40766525268555	47.81233596801758	960.51171875	86.3506851196289
447	24.96	26.454736709594727	2021/11/16	57.269999999999996	53.33253479003906	2021/9/30	27.439999999999998	28.518033981323242	2021/9/30	680.81	660.7647705078125	2021/9/28	73.94	73.82645416259766	2021/9/28	26.7352294921875	53.51567077636719	29.160844802856445	675.9776611328125	73.19732666015625
448	30.38	29.56639862060547	2021/11/17	54.68	50.05447769165039	2021/10/8	52.99	50.458251953125	2021/10/8	191.05	203.2828369140625	2021/9/29	70.28	72.15507507324219	2021/9/29	30.994537353515625	51.6895637512207	50.08302688598633	187.9901885986328	70.73777770996094
449	8.54	9.138352394104004	2021/11/18	50.6	47.853153228759766	2021/10/11	38.91	39.424102783203125	2021/10/11	1158.98	1261.162109375	2021/9/30	84.04	85.11119079589844	2021/9/30	9.12255859375	49.06126022338867	37.5787239074707	1211.59765625	86.43937683105469
