# Supplementary material for: Hybrid deep learning models with multi-classification investor sentiment to forecast the prices of China’s leading stocks
Source: PLoS One. 2023 Nov 27;18(11):e0294460. doi: 10.1371/journal.pone.0294460 (PMC10681238; doi:10.1371/journal.pone.0294460)
Supplement: S1 Data — (ZIP) [file pone.0294460.s001.zip › code and data/figure coding-matlab/figure_demo/figure 1/bilstmatt.m]

close, clear, clc
load 'data.mat'
models = {'BiLSTM', 'BiLSTM-Att','CNN-BiLSTM', 'CNN-BiLSTM-Att','multiBNN-Bow','multiBNN-Word2Vec','Text-CNN'};

figure(1)

%% Precision
subplot(2,2,1)
Precision = Precision';
fH = gcf;
bar([Precision(1,:)', Precision(2,:)',Precision(3,:)', Precision(4,:)', Precision(5,:)',Precision(6,:)',Precision(7,:)'])
set(gca,'XTick',[1 2 3 4],'XTickLabel',{'Happy','Anger','Grief','Fear'});
lgd =legend('BiLSTM', 'BiLSTM-Att','CNN-BiLSTM', 'CNN-BiLSTM-Att','multiBNN-Bow','multiBNN-Word2Vec','Text-CNN','Location','NorthWest')
lgd.FontSize = 8;
ylim([0,1])
title('Precision')
set(gca,'FontSize',16,'FontName','Times New Roman')

subplot(2,2,2)
Recall = Recall';
fH = gcf;
bar([Recall(1,:)', Recall(2,:)',Recall(3,:)', Recall(4,:)', Recall(5,:)',Recall(6,:)',Recall(7,:)'])
set(gca,'XTick',[1 2 3 4],'XTickLabel',{'Happy','Anger','Grief','Fear'});
lgd=legend('BiLSTM', 'BiLSTM-Att','CNN-BiLSTM', 'CNN-BiLSTM-Att','multiBNN-Bow','multiBNN-Word2Vec','Text-CNN','Location','NorthEast')
lgd.FontSize = 8;
ylim([0,1])
title('Recall')
set(gca,'FontSize',16,'FontName','Times New Roman')

subplot(2,2,3)
F1_Score = F1_Score';
fH = gcf;
bar([F1_Score(1,:)', F1_Score(2,:)',F1_Score(3,:)', F1_Score(4,:)', F1_Score(5,:)',F1_Score(6,:)',F1_Score(7,:)']), hold on
set(gca,'XTick',[1 2 3 4],'XTickLabel',{'Happy','Anger','Grief','Fear'});
lgd=legend('BiLSTM', 'BiLSTM-Att','CNN-BiLSTM', 'CNN-BiLSTM-Att','multiBNN-Bow','multiBNN-Word2Vec','Text-CNN','Location','NorthEast','FontSize',12)
lgd.FontSize = 8;
ylim([0,1])
title('F1\_Score')
set(gca,'FontSize',16,'FontName','Times New Roman')

subplot(2,2,4)
fH = gcf;
Accuracy_1 = zeros(7,7);
for k = 1:7
    for m = 1:7
        if k == m
            Accuracy_1(k,m) = Accuracy(k);
        end
    end
end
% bar([Accuracy_1(:,1)', Accuracy_1(:,2)',Accuracy_1(:,3)', Accuracy_1(:,4)', Accuracy_1(:,5)',Accuracy_1(:,6)',Accuracy_1(:,7)'])
% set(gca,'XTick',[1 2 3 4 5 6 7],'XTickLabel',{'BiLSTM', 'BiLSTM-Att','CNN-BiLSTM', 'CNN-BiLSTM-Att','multiBNN-Bow','multiBNN-Word2Vec','Text-CNN'});
bar(Accuracy_1(:,1));hold on
bar(Accuracy_1(:,2));hold on
bar(Accuracy_1(:,3));hold on
bar(Accuracy_1(:,4));hold on
bar(Accuracy_1(:,5));hold on
bar(Accuracy_1(:,6));hold on
bar(Accuracy_1(:,7));hold on
set(gca,'XTick',[4],'XTickLabel',{'Different Models'});
lgd=legend('BiLSTM', 'BiLSTM-Att','CNN-BiLSTM', 'CNN-BiLSTM-Att','multiBNN-Bow','multiBNN-Word2Vec','Text-CNN','Location','NorthEast','FontSize',12)
lgd.FontSize = 8;
ylim([0,1])
set(gca,'FontSize',16,'FontName','Times New Roman')
set(gcf,'unit','centimeters','position',[21,20,33,25])
title('Accuracy')
applyhatch_pluscolor(fH, 'kc+|\/xw', 0, [0 1 0 0 0 0 0 0]);
applyhatch_pluscolor(fH, '\c+|w/xk', 0, [0 1 0 0 0 0 0 0]);
applyhatch_pluscolor(fH, 'kw+xw\/x', 0, [0 1 0 0 0 0 0 0]);
applyhatch_pluscolor(fH, '.++\/x|w', 0, [0 1 0 0 0 0 0 0]);
