# Supplementary material for: Hybrid deep learning models with multi-classification investor sentiment to forecast the prices of China’s leading stocks
Source: PLoS One. 2023 Nov 27;18(11):e0294460. doi: 10.1371/journal.pone.0294460 (PMC10681238; doi:10.1371/journal.pone.0294460)
Supplement: S1 Data — (ZIP) [file pone.0294460.s001.zip › code and data/figure coding-matlab/figure_demo/figure 2/indicators2.m]

close, clear, clc
load 'data2.mat'
models = {'model_1','model_2'}
figure(1)

%% moutai
subplot(2,3,1)
moutai=moutai';
fH = gcf;
bar([moutai(1,:)', moutai(2,:)'])
set(gca,'XTick',[1 2 3 4 5],'XTickLabel',{'MSE','RMSE','MAE','MAPE','R2\_Score'});
lgd =legend('model\_1', 'model\_2')
set(lgd,'FontSize',8,'FontName','Times New Roman')

title('Scores  comparision in Kweichow Moutai','FontSize',12)
set(gca,'FontSize',8,'FontName','Times New Roman')

%% byd
subplot(2,3,2)
byd=byd';
fH = gcf;
bar([byd(1,:)', byd(2,:)'])
set(gca,'XTick',[1 2 3 4 5],'XTickLabel',{'MSE','RMSE','MAE','MAPE','R2\_Score'});
lgd =legend('model\_1', 'model\_2')
set(lgd,'FontSize',8,'FontName','Times New Roman')

title('Scores  comparision in BYD','FontSize',12)
set(gca,'FontSize',8,'FontName','Times New Roman')

%% Pingan
subplot(2,3,3)
pingan=pingan';
fH = gcf;
bar([pingan(1,:)', pingan(2,:)'])
set(gca,'XTick',[1 2 3 4 5],'XTickLabel',{'MSE','RMSE','MAE','MAPE','R2\_Score'});
lgd =legend('model\_1', 'model\_2')
set(lgd,'FontSize',8,'FontName','Times New Roman')

title('Scores  comparision in Ping An','FontSize',12)
set(gca,'FontSize',8,'FontName','Times New Roman')

%% wanke
subplot(2,3,4.5)
wanke=wanke';
fH = gcf;
bar([wanke(1,:)', wanke(2,:)'])
set(gca,'XTick',[1 2 3 4 5],'XTickLabel',{'MSE','RMSE','MAE','MAPE','R2\_Score'});
lgd =legend('model\_1', 'model\_2')
set(lgd,'FontSize',8,'FontName','Times New Roman')

title('Scores  comparision in Wanke','FontSize',12)
set(gca,'FontSize',8,'FontName','Times New Roman')

%% shanghai
subplot(2,3,5.5)
shanghai=shanghai';
fH = gcf;
bar([shanghai(1,:)', shanghai(2,:)'])
set(gca,'XTick',[1 2 3 4 5],'XTickLabel',{'MSE','RMSE','MAE','MAPE','R2\_Score'});
lgd =legend('model\_1', 'model\_2')
set(lgd,'FontSize',8,'FontName','Times New Roman')

title('Scores  comparision in Shanghai Airport','FontSize',12)
set(gca,'FontSize',8,'FontName','Times New Roman')
set(gcf,'unit','centimeters','position',[21,20,20,10])

applyhatch_pluscolor(fH, '.++\/x|w', 0, [0 1 0 0 0 0 0 0]);
