# Supplementary material for: Hybrid deep learning models with multi-classification investor sentiment to forecast the prices of China’s leading stocks
Source: PLoS One. 2023 Nov 27;18(11):e0294460. doi: 10.1371/journal.pone.0294460 (PMC10681238; doi:10.1371/journal.pone.0294460)
Supplement: S1 Data — (ZIP) [file pone.0294460.s001.zip › code and data/figure coding-matlab/figure_demo/figure 3/emotion.m]

close, clear, clc
load 'sentiment.mat'
load 'percent.mat'
%%å°??°è½¬ä¸ºç?¾å??æ¯?
percent=round(percent,4)*100
percent=string(percent)
percent=strcat(percent,'%')
models = {'model_1','model_2'}
figure(1)

%% sentiment
fH = gcf;
barh([sentiment(1,:)', sentiment(2,:)',sentiment(3,:)',sentiment(4,:)'])
set(gca,'YTick',[1 2 3 4 5 6],'YTickLabel',{'Total','Vanke','BYD','Shanghai Airport','Kweichow Moutai','Ping An'});
set(gca,'XTickLabel',{0,1000,2000,3000,4000,5000,6000});
lgd =legend('Happy','Angry','Grief','Fear','Location','NorthEast')
set(lgd,'FontSize',12,'FontName','Times New Roman', 'NumColumns',4)
title('Sentiment Classification Results','FontSize',12,'FontName','Times New Roman')

set(gca,'FontSize',12,'FontName','Times New Roman')

%%æ·»å???°æ????ç­?
A=[0.7273    1.7273    2.7273    3.7273    4.7273    5.7273,
   0.9091    1.9091    2.9091    3.9091    4.9091    5.9091,
   1.0909    2.0909    3.0909    4.0909    5.0909    6.0909,
   1.2727    2.2727    3.2727    4.2727    5.2727    6.2727]
A=A(:)
B=sentiment(:)+25
label = percent(:)
text(B,A,label,'HorizontalAlignment','left', 'VerticalAlignment','middle','FontSize',12,'FontName','Times New Roman');
set(gcf, 'unit','centimeters','position',[22,11,22,14])
box off
applyhatch_pluscolor(fH, '+xx\/xcw', 0, [0 1 0 0 0 0 0 0]);
