# Supplementary material for: Hybrid deep learning models with multi-classification investor sentiment to forecast the prices of China’s leading stocks
Source: PLoS One. 2023 Nov 27;18(11):e0294460. doi: 10.1371/journal.pone.0294460 (PMC10681238; doi:10.1371/journal.pone.0294460)
Supplement: S1 Data — (ZIP) [file pone.0294460.s001.zip › code and data/figure coding-matlab/figure_demo/figure 4/Error.m]

close, clear, clc
load 'Error.mat'
fH = gcf;
figure
boxplot([vanke_1,vanke_2,byd_1,byd_2,shanghai_1,shanghai_2,moutai_1,moutai_2,pingan_1,pingan_2],'Labels',{'000002_1','000002_2','002594_1','002594_2','600009_1','600009_2','600519_1','600519_2','601318_1','601318_2'})
title('Distribution of Forecasting Error ','FontName','Times New Roman','FontSize',14)
ylabel('CNY')
