# Supplementary material for: Hybrid deep learning models with multi-classification investor sentiment to forecast the prices of China’s leading stocks
Source: PLoS One. 2023 Nov 27;18(11):e0294460. doi: 10.1371/journal.pone.0294460 (PMC10681238; doi:10.1371/journal.pone.0294460)
Supplement: S1 Data — (ZIP) [file pone.0294460.s001.zip › code and data/figure coding-matlab/figure_demo/figure 5/stock_prediction.m]

close, clear, clc
load 'stock_prediction.mat'

%%vanke_1
subplot(5,2,1)
DateString = datestr(vanke(1:90:end,4),'mm/dd/yy') 
plot(vanke(1:10:end,4),vanke(1:10:end,1),'-r','LineWidth',1)
hold on
plot(vanke(1:10:end,4),vanke(1:10:end,2),'-b','LineWidth',1)
set(gca,'XTickLabel',DateString)
xlabel('Time(days)','FontName','Times New Roman')  %x轴坐标描述
ylabel('Closing Price(RMB)','FontName','Times New Roman') %y轴坐标描述
legend('Actual', 'Prediction','FontName','Times New Roman')
title('000002 Without Sentiment','FontName','Times New Roman')

%%vanke_2
subplot(5,2,2)
DateString = datestr(vanke(1:90:end,4),'mm/dd/yy') 
plot(vanke(1:10:end,4),vanke(1:10:end,1),'-r','LineWidth',1)
hold on
plot(vanke(1:10:end,4),vanke(1:10:end,3),'-b','LineWidth',1)
set(gca,'XTickLabel',DateString)
xlabel('Time(days)','FontName','Times New Roman')  %x轴坐标描述
ylabel('Closing Price(RMB)','FontName','Times New Roman') %y轴坐标描述
legend('Actual', 'Prediction','FontName','Times New Roman')
title('000002 With Sentiment','FontName','Times New Roman')

%%byd_1
subplot(5,2,3)
DateString = datestr(byd(1:90:end,4),'mm/dd/yy') 
plot(byd(1:10:end,4),byd(1:10:end,1),'-r','LineWidth',1)
hold on
plot(byd(1:10:end,4),byd(1:10:end,2),'-b','LineWidth',1)
set(gca,'XTickLabel',DateString)
xlabel('Time(days)','FontName','Times New Roman')  %x轴坐标描述
ylabel('Closing Price(RMB)','FontName','Times New Roman') %y轴坐标描述
legend('Actual', 'Prediction','FontName','Times New Roman')
title('002594 Without Sentiment','FontName','Times New Roman')

%%byd_2
subplot(5,2,4)
DateString = datestr(byd(1:90:end,4),'mm/dd/yy') 
plot(byd(1:10:end,4),byd(1:10:end,1),'-r','LineWidth',1)
hold on
plot(byd(1:10:end,4),byd(1:10:end,3),'-b','LineWidth',1)
set(gca,'XTickLabel',DateString)
xlabel('Time(days)','FontName','Times New Roman')  %x轴坐标描述
ylabel('Closing Price(RMB)','FontName','Times New Roman') %y轴坐标描述
legend('Actual', 'Prediction','FontName','Times New Roman')
title('002594 With Sentiment','FontName','Times New Roman')

%%shanghai_1
subplot(5,2,5)
DateString = datestr(shanghai(1:90:end,4),'mm/dd/yy') 
plot(shanghai(1:10:end,4),shanghai(1:10:end,1),'-r','LineWidth',1)
hold on
plot(shanghai(1:10:end,4),shanghai(1:10:end,2),'-b','LineWidth',1)
set(gca,'XTickLabel',DateString)
xlabel('Time(days)','FontName','Times New Roman')  %x轴坐标描述
ylabel('Closing Price(RMB)','FontName','Times New Roman') %y轴坐标描述
legend('Actual', 'Prediction','FontName','Times New Roman')
title('600009 Without Sentiment','FontName','Times New Roman')

%%shanghai_2
subplot(5,2,6)
DateString = datestr(shanghai(1:90:end,4),'mm/dd/yy') 
plot(shanghai(1:10:end,4),shanghai(1:10:end,1),'-r','LineWidth',1)
hold on
plot(shanghai(1:10:end,4),shanghai(1:10:end,3),'-b','LineWidth',1)
set(gca,'XTickLabel',DateString)
xlabel('Time(days)','FontName','Times New Roman')  %x轴坐标描述
ylabel('Closing Price(RMB)','FontName','Times New Roman') %y轴坐标描述
legend('Actual', 'Prediction','FontName','Times New Roman')
title('600009 With Sentiment','FontName','Times New Roman')

%%moutai_1
subplot(5,2,7)
DateString = datestr(moutai(1:90:end,4),'mm/dd/yy') 
plot(moutai(1:10:end,4),moutai(1:10:end,1),'-r','LineWidth',1)
hold on
plot(moutai(1:10:end,4),moutai(1:10:end,2),'-b','LineWidth',1)
set(gca,'XTickLabel',DateString)
xlabel('Time(days)','FontName','Times New Roman')  %x轴坐标描述
ylabel('Closing Price(RMB)','FontName','Times New Roman') %y轴坐标描述
legend('Actual', 'Prediction','FontName','Times New Roman')
title('600519 Without Sentiment','FontName','Times New Roman')

%%moutai_2
subplot(5,2,8)
DateString = datestr(moutai(1:90:end,4),'mm/dd/yy') 
plot(moutai(1:10:end,4),moutai(1:10:end,1),'-r','LineWidth',1)
hold on
plot(moutai(1:10:end,4),moutai(1:10:end,3),'-b','LineWidth',1)
set(gca,'XTickLabel',DateString)
xlabel('Time(days)','FontName','Times New Roman')  %x轴坐标描述
ylabel('Closing Price(RMB)','FontName','Times New Roman') %y轴坐标描述
legend('Actual', 'Prediction','FontName','Times New Roman')
title('600519 With Sentiment','FontName','Times New Roman')

%%pingan_1
subplot(5,2,9)
DateString = datestr(pingan(1:90:end,4),'mm/dd/yy') 
plot(pingan(1:10:end,4),pingan(1:10:end,1),'-r','LineWidth',1)
hold on
plot(pingan(1:10:end,4),pingan(1:10:end,2),'-b','LineWidth',1)
set(gca,'XTickLabel',DateString)
xlabel('Time(days)','FontName','Times New Roman')  %x轴坐标描述
ylabel('Closing Price(RMB)','FontName','Times New Roman') %y轴坐标描述
legend('Actual', 'Prediction','FontName','Times New Roman')
title('601318 Without Sentiment','FontName','Times New Roman')

%%pingan_2
subplot(5,2,10)
DateString = datestr(pingan(1:90:end,4),'mm/dd/yy') 
plot(pingan(1:10:end,4),pingan(1:10:end,1),'-r','LineWidth',1)
hold on
plot(pingan(1:10:end,4),pingan(1:10:end,3),'-b','LineWidth',1)
set(gca,'XTickLabel',DateString)
xlabel('Time(days)','FontName','Times New Roman')  %x轴坐标描述
ylabel('Closing Price(RMB)','FontName','Times New Roman') %y轴坐标描述
legend('Actual', 'Prediction','FontName','Times New Roman')
title('601318 With Sentiment','FontName','Times New Roman')
