# Supplementary material for: Hybrid deep learning models with multi-classification investor sentiment to forecast the prices of China’s leading stocks
Source: PLoS One. 2023 Nov 27;18(11):e0294460. doi: 10.1371/journal.pone.0294460 (PMC10681238; doi:10.1371/journal.pone.0294460)
Supplement: S1 Data — (ZIP) [file pone.0294460.s001.zip › code and data/figure coding-matlab/figure_demo/Figure_applyhatch/demo.m]

close, clear, clc

%If you want to adjust the pattern to 6 bar such as " applyhatch(gcf,'.-+/|x');",
%try to type this "applyhatch(gcf,'.-++/||xx');" instedly. 
%So you can avoid the duplicated pattern at least, even order problem is still not solved. 

%      HATCH        pattern
%     -------      ---------
%        /          right-slanted lines
%        \          left-slanted lines
%        |          vertical lines
%        -          horizontal lines
%        +          crossing vertical and horizontal lines
%        x          criss-crossing lines
%        .          single dots
%


data=[345,359,209;155,161,99];%ÈýÁÐµÄÖù×´Í¼£¬·ÖÎªÁËÁ½ÖÖ£¬¾ßÌå¼ûÍ¼

b=bar(data);%»­Öù×´Í¼

text(0.73,345+12,'345');%ÉèÖÃÖù×´Í¼ÉÏµÄÊýÖµ´óÐ¡
text(0.73+0.23,359+12,'359');
text(0.73+0.45,209+12,'209');

text(0.73+1,155+12,'155');
text(0.73+1+0.23,161+12,'161');
text(0.73+1+0.46,99+12,'99');

grid on;%Ìí¼ÓÍø¸ñÏß
%ch = get(b,'children');
title('ÊµÑé2')
set(gca,'XTickLabel',{'LINEITEM','ORDERS'})%ÉèÖÃXÖáÏÔÊ¾

%set(ch,'FaceVertexCData',[0 0 1;1 0 0;0 1 0])
legend('·ÖÇø1','·ÖÇø2','·ÖÇø2');%ÉèÖÃ
ylabel('Ê±¼ä(Ãë£©');%ÉèÖÃyÖáÃû×Ö
applyhatch(gcf,'/|xx');%¶ÔÔ­Í¼Ìí¼ÓÌî³ä£¬ÕâÀïÓÐ¸öbug¾ÍÊÇxxÐèÒªÊäÈëÁ½´Î
