# Supplementary material for: Hybrid deep learning models with multi-classification investor sentiment to forecast the prices of China’s leading stocks
Source: PLoS One. 2023 Nov 27;18(11):e0294460. doi: 10.1371/journal.pone.0294460 (PMC10681238; doi:10.1371/journal.pone.0294460)
Supplement: S1 Data — (ZIP) [file pone.0294460.s001.zip › code and data/figure coding-matlab/figure_demo/Figure_applyhatch/demo2.m]

close
h = bar(rand(3,8));
fH = gcf;
colormap(cool(8));
legend('Apple', 'Orange', 'Banana','Melon','1','2','3');
tH = title('Brandon''s applyhatch');
% '/', '\', '|', '-', '+', 'x', '.', 'c', 'w', 'k'
applyhatch_pluscolor(fH, '.++\/x|w', 0, [0 1 0 0 0 0 0 0]);
