# Supplementary material for: Hybrid deep learning models with multi-classification investor sentiment to forecast the prices of China’s leading stocks
Source: PLoS One. 2023 Nov 27;18(11):e0294460. doi: 10.1371/journal.pone.0294460 (PMC10681238; doi:10.1371/journal.pone.0294460)
Supplement: S1 Data — (ZIP) [file pone.0294460.s001.zip › code and data/figure coding-matlab/figure_demo/Figure_applyhatch/figure_demo.m]

close, clear, clc

models = {'RVFL', 'ELM','SVR', 'BP', 'ARIMA'};
MAE = rand(5,3);
RMSE = rand(5,3);
MASE = rand(5,3);
Dstat = rand(5,3);

figure(1)
subplot(2,2,1)
fH = gcf;
bar([MAE(1,:)', MAE(2,:)', MAE(3,:)', MAE(4,:)', MAE(5,:)'])
set(gca,'XTick',[1 2 3],'XTickLabel',{'Horizon 1','Horizon 2','Horizon 3'});
legend('RVFL', 'ELM', 'SVR', 'BP', 'ARIMA','Location','NorthWest')
title('MAE')
set(gca,'FontSize',14,'FontName','Times New Roman')

subplot(2,2,2)
fH = gcf;
bar([RMSE(1,:)', RMSE(2,:)', RMSE(3,:)', RMSE(4,:)', RMSE(5,:)'])
set(gca,'XTick',[1 2 3],'XTickLabel',{'Horizon 1','Horizon 2','Horizon 3'});
legend('RVFL', 'ELM', 'SVR', 'BP', 'ARIMA','Location','NorthWest')
title('RMSE')
set(gca,'FontSize',14,'FontName','Times New Roman')

subplot(2,2,3)
fH = gcf;
bar([MASE(1,:)', MASE(2,:)', MASE(3,:)', MASE(4,:)', MASE(5,:)']), hold on
plot([0.5 3.5], [1 1],'k--', 'LineWidth', 1);
set(gca,'XTick',[1 2 3],'XTickLabel',{'Horizon 1','Horizon 2','Horizon 3'});
legend('RVFL', 'ELM', 'SVR', 'BP', 'ARIMA','Location','NorthWest')
title('MASE')
set(gca,'FontSize',14,'FontName','Times New Roman')

subplot(2,2,4)
fH = gcf;
bar([Dstat(1,:)', Dstat(2,:)', Dstat(3,:)', Dstat(4,:)', Dstat(5,:)']), hold on
plot([0.5 3.5], [0.5 0.5],'k--', 'LineWidth', 1);
set(gca,'XTick',[1 2 3],'XTickLabel',{'Horizon 1','Horizon 2','Horizon 3'});
legend('RVFL', 'ELM', 'SVR', 'BP', 'ARIMA','Location','NorthWest')
ylim([0,1])
set(gca,'FontSize',14,'FontName','Times New Roman')
set(gcf,'unit','centimeters','position',[21,20,33,25])
title('\it{D_{stat}}')
applyhatch_pluscolor(fH, '.++\/x|w', 0, [0 1 0 0 0 0 0 0]);
