# Supplementary material for: Hybrid deep learning models with multi-classification investor sentiment to forecast the prices of China’s leading stocks
Source: PLoS One. 2023 Nov 27;18(11):e0294460. doi: 10.1371/journal.pone.0294460 (PMC10681238; doi:10.1371/journal.pone.0294460)
Supplement: S1 Data — (ZIP) [file pone.0294460.s001.zip › code and data/figure coding-matlab/figure_demo/Figure_applyhatch/makehatch.m]

function A = makehatch(hatch)
%MAKEHATCH Predefined hatch patterns
%  MAKEHATCH(HATCH) returns a matrix with the hatch pattern for HATCH
%   according to the following table:
%      HATCH        pattern
%     -------      ---------
%        /          right-slanted lines
%        \          left-slanted lines
%        |          vertical lines
%        -          horizontal lines
%        +          crossing vertical and horizontal lines
%        x          criss-crossing lines
%        .          single dots
%
%  See also: APPLYHATCH

%  Copyright 2002-2009 The MathWorks, Inc.

n = 6;
A=zeros(n);
switch (hatch)
 case '/'
  A = fliplr(eye(n));
 case '\'
  A = eye(n);
 case '|'
  A(:,1) = 1;
 case '-'
  A(1,:) = 1;
 case '+'
  A(:,1) = 1;
  A(1,:) = 1;
 case 'x'
  A = eye(n) | fliplr(diag(ones(n-1,1),-1));
 case '.'
  A(1:2,1:2)=1;
 otherwise
  error(['Undefined hatch pattern "' hatch '".']);
end
