# Supplementary material for: Hybrid deep learning models with multi-classification investor sentiment to forecast the prices of China’s leading stocks
Source: PLoS One. 2023 Nov 27;18(11):e0294460. doi: 10.1371/journal.pone.0294460 (PMC10681238; doi:10.1371/journal.pone.0294460)
Supplement: S1 Data — (ZIP) [file pone.0294460.s001.zip › code and data/Summary of data results.xlsx]

## Sheet: 表4-1
		总市值	总股本	流通A股	净利润（2020）	营业总收入(2020)	股东户数(户)（2021-09-31）
中国平安	601318	9678亿	182.8024亿	108.3266亿	1430.99亿	1.2183万亿	130.7854万
万科	2	2576亿	116.2538亿	97.1755亿	415.1554亿	4191.1168亿	53.8847万
比亚迪	2594	7170亿	29.1114亿	11.5506亿	42.3427亿	1565.9769亿	36.0177万
贵州茅台	600519	24697亿	12.562亿	12.562亿	466.9729亿	979.9324亿	17.5267万
上海机场	600009	963亿	19.2696亿	10.9348亿	-12.6665亿	43.0347亿	28.9634万
		开始	结束	数据点
中国平安	601318	2011.12.1	2021.12.1	2428
万科	2	2011.12.1	2021.12.1	2277
比亚迪	2594	2011.12.1	2021.12.1	2420
贵州茅台	600519	2011.12.1	2021.12.1	2428
上海机场	600009	2011.12.1	2021.12.1	2420
	Stock	Total market value(Hundred million)	Total share capital(Hundred million)	Circulating A shares(Hundred million)	Net profit (Hundred million)	Total operating income (Hundred million)	Number of shareholders(ten thousand)
中国平安	601318	9678	182.802	108.327	1430.99	12183	130.785
万科	000002	2576	116.254	97.1755	415.155	4191.12	53.8847
比亚迪	002594	7170	29.1114	11.5506	42.3427	1565.98	36.0177
贵州茅台	600519	24697	12.562	12.562	466.973	979.932	17.5267
上海机场	600009	963	19.2696	10.9348	-12.6665	43.0347	28.9634

## Sheet: 表4-3
	precision	recall	f1-score	support
BiLSTM	0.70069	0.699451	0.699855	3458
BiLSTM-Att	0.74412	0.742344	0.742236	865
CNN-BiLSTM	0.719585	0.719979	0.719243	3458
CNN-BiLSTM-Att	0.722163	0.724451	0.722148	3458
multi-BNN-Bow	0.55646	0.551035	0.552596	3458
multi-BNN-Word2vec	0.294616	0.297267	0.286988	3458
Text-CNN	0.444638	0.328056	0.291168	865

## Sheet: 表4-4
	precision	recall	f1-score	support
BiLSTM	0.698276	0.697802	0.697818	3458
BiLSTM-Att	0.743059	0.74104	0.741052	865
CNN-BiLSTM	0.717754	0.717467	0.717108	3458
CNN-BiLSTM-Att	0.721521	0.720648	0.719958	3458
multi-BNN-Bow	0.555091	0.551764	0.552236	3458
multi-BNN-Word2vec	0.296811	0.303355	0.291599	3458
Text-CNN	0.443843	0.336416	0.295177	865

## Sheet: 表4-5
Hyperparameter	Description	Range
vocab_dim	Dimension of word vector	100
Learning rate	How much to change the model in response to the estimated error	0.001
Learning rate decay	How much does the learning rate decrease in each round of training	1e-05
Epochs size	The number of times that the neural network passes through the entire training	25
Batch size	The number of samples that will be propagated through the neural network	15

## Sheet: 表4-6
Hyperparameter	Description	Range
Test Size	The proportion of the data used in the training set	0.2
Validation Split	The proportion of the data used in the cross-validation set	0.1
Learning Rate	How much to change the model in response to the estimated error	0.01
Time Steps	The length of data used to predict the stock price for the next day	20
Epochs Size	The number of times that the neural network passes through the entire training	100
Batch Size	The number of samples that will be propagated through the neural network	64
Dropout(0.3)
Conv1D(filters = 64, kernel_size = 1, activation = 'relu'
optimizer='adam', loss='mse'
activation='sigmoid'

## Sheet: 表4-7&图4-13
	000002			002594			600009			600519			601318
	model_1	model_2	benchmark	model_1	model_2	benchmark	model_1	model_2	benchmark	model_1	model_2	benchmark	model_1	model_2	benchmark
MSE	2.21894	1.76647	586.131	273.601	90.134	448.256	8.95243	5.85428	517.829	4758.81	2009.07	6024.12	10.2171	6.45032	455.417
RMSE	1.48961	1.32909	24.2101	16.5409	9.49389	21.1721	2.99206	2.41956	22.7559	68.9841	44.8226	77.6152	3.19642	2.53975	21.3405
MAE	1.00331	0.908467	20.5345	9.20048	6.01029	17.4277	2.20289	1.65883	19.026	45.0861	30.5511	51.4121	2.3023	1.77173	17.6631
MAPE	5.55859	4.76121	5.13534	16.3841	11.9696	13.721	7.03599	4.85508	13.6967	9.46254	7.46505	50.0334	4.36313	3.21738	17.9069
R2_Score	0.970066	0.97617	0.75	0.933525	0.978101	0.51	0.982287	0.988417	0.63	0.987001	0.994512	10.56	0.972659	0.982739	0.52
MSLE	0.00531076	0.00345771	6.02481	0.0468681	0.0259738	2.50583	0.00689014	0.00348017	3.98369	0.0160934	0.0104785	2.83031	0.00347856	0.00202079	2.38004

## Sheet: 表4-8
		000002	002594	600009	600519	601318
	DM	3.20868	6.19309	9.76754	8.00413	7.3813
	P-value	0.00142896	1.33382e-09	1.45935e-20	1.03812e-14	7.6635e-13

## Sheet: 图4-1
句子长度	统计量
2	150
4	1213
6	1545
8	1371
10	727
12	154
14	15
16	2
18	0
20	0
22	0
24	1
26	2
28	1
30	1

## Sheet: 图4-2
Sentiment	BiLSTM	BiLSTMAttention	CNN-BiLSTM	CNNBiLSTMAttention	multiBNN-Bow	multiBNN-Word2Vec	Text-CNN
Happy	0.732515	0.737288	0.716895	0.721788	0.565056	0.265444	0.515625
Anger	0.705224	0.787565	0.745672	0.702153	0.529484	0.241983	0.4375
Grief	0.709317	0.786408	0.731132	0.765766	0.614966	0.354167	0.548077
Fear	0.655706	0.665217	0.684639	0.698947	0.516334	0.316872	0.27735

## Sheet: 图4-3
Sentiment	BiLSTM	BiLSTMAttention	CNN-BiLSTM	CNNBiLSTMAttention	multiBNN-Bow	multiBNN-Word2Vec	Text-CNN
Happy	0.742537	0.816901	0.781095	0.803483	0.567164	0.34204	0.15493
Anger	0.70875	0.752475	0.7	0.73375	0.53875	0.10375	0.10396
Grief	0.667836	0.72	0.725146	0.695906	0.528655	0.357895	0.253333
Fear	0.678679	0.68	0.673674	0.664665	0.56957	0.385385	0.34555

[truncated: 12 more sheets: 图4-4, 图4-5, 图4-6, 图4-7数据, 图4-8数据, 图4-9数据, 图4-10数据, 图4-11数据, 图4-12数据, 表5-9, 表5-10, 缩写全称表]
